# Supplementary material for: Insights into the Enhanced Ceftazidime Hydrolysis by Ent385 AmpC β‑Lactamase from Multiscale Simulations
Source: ACS Catal. 2025 Jun 23;15(13):11739–48. doi: 10.1021/acscatal.5c02383 (PMC12235585; doi:10.1021/acscatal.5c02383)
Supplement: Supplementary file 2 [file cs5c02383_si_002.zip]

Archive with 70 entries (58 files):
- SI_paper_AmpC_Ent385/
- SI_paper_AmpC_Ent385/README.txt
- SI_paper_AmpC_Ent385/inputs-QMMMMD/
- SI_paper_AmpC_Ent385/inputs-QMMMMD/optqmmm.in
- SI_paper_AmpC_Ent385/inputs-QMMMMD/mdqmmm.in
- SI_paper_AmpC_Ent385/inputs-QMMMMD/RC.dat
- SI_paper_AmpC_Ent385/inputs-MMMD/
- SI_paper_AmpC_Ent385/inputs-MMMD/eq1.in
- SI_paper_AmpC_Ent385/inputs-MMMD/heating.in
- SI_paper_AmpC_Ent385/inputs-MMMD/min3.in
- SI_paper_AmpC_Ent385/inputs-MMMD/min4.in
- SI_paper_AmpC_Ent385/inputs-MMMD/eq2.in
- SI_paper_AmpC_Ent385/inputs-MMMD/prod.in
- SI_paper_AmpC_Ent385/inputs-MMMD/min2.in
- SI_paper_AmpC_Ent385/inputs-MMMD/min1.in
- SI_paper_AmpC_Ent385/inputs-CpHMD/
- SI_paper_AmpC_Ent385/inputs-CpHMD/eq1.ecphmd.in
- SI_paper_AmpC_Ent385/inputs-CpHMD/eq2.ecphmd.in
- SI_paper_AmpC_Ent385/inputs-CpHMD/heat.ecphmd.in
- SI_paper_AmpC_Ent385/inputs-CpHMD/min.ecphmd.in
- SI_paper_AmpC_Ent385/inputs-CpHMD/min.icphmd.in
- SI_paper_AmpC_Ent385/inputs-CpHMD/prod.icphmd.in
- SI_paper_AmpC_Ent385/inputs-CpHMD/prod.ecphmd.in
- SI_paper_AmpC_Ent385/inputs-CpHMD/eq1.icphmd.in
- SI_paper_AmpC_Ent385/inputs-CpHMD/heat.icphmd.in
- SI_paper_AmpC_Ent385/initial-structures/
- SI_paper_AmpC_Ent385/initial-structures/Ent385.ctz.tyrosinate.pdb
- SI_paper_AmpC_Ent385/initial-structures/Ent385.ctz.tyrosinate.rst7
- SI_paper_AmpC_Ent385/initial-structures/P99.ctz.tyrosinate.rst7
- SI_paper_AmpC_Ent385/initial-structures/Ent385.ctz.tyrosine.pdb
- SI_paper_AmpC_Ent385/initial-structures/P99.ctz.tyrosinate.pdb
- SI_paper_AmpC_Ent385/initial-structures/Ent385.ctz.tyrosine.rst7
- SI_paper_AmpC_Ent385/representative-structures-ReactionSimulations/
- SI_paper_AmpC_Ent385/representative-structures-MMMD/
- SI_paper_AmpC_Ent385/representative-structures-MMMD/Ent385_Rev.ctz.tyrosinate.pdb
- SI_paper_AmpC_Ent385/representative-structures-MMMD/Ent385.ctz.tyrosinate.pdb
- SI_paper_AmpC_Ent385/representative-structures-MMMD/P99.ctz.tyrosinate.pdb
- SI_paper_AmpC_Ent385/representative-structures-MMMD/Ent385.ctz.tyrosine.pdb
- SI_paper_AmpC_Ent385/parameters/
- SI_paper_AmpC_Ent385/parameters/P99.ctz.tyrosinate.parm7
- SI_paper_AmpC_Ent385/parameters/Ent385.ctz.tyrosinate.parm7
- SI_paper_AmpC_Ent385/parameters/Ent385.ctz.tyrosine.parm7
- SI_paper_AmpC_Ent385/representative-structures-ReactionSimulations/Ent385_Rev-Path1/
- SI_paper_AmpC_Ent385/representative-structures-ReactionSimulations/Ent385_Rev-Path1/Ent385_Rev.path1.TS.c2.pdb
- SI_paper_AmpC_Ent385/representative-structures-ReactionSimulations/Ent385_Rev-Path1/Ent385_Rev.path1.TS.c1.pdb
- SI_paper_AmpC_Ent385/representative-structures-ReactionSimulations/Ent385_Rev-Path1/Ent385_Rev.path1.TI.c2.pdb
- SI_paper_AmpC_Ent385/representative-structures-ReactionSimulations/Ent385_Rev-Path1/Ent385_Rev.path1.TI.c1.pdb
- SI_paper_AmpC_Ent385/representative-structures-ReactionSimulations/Ent385_Rev-Path1/Ent385_Rev.path1.AC.c2.pdb
- SI_paper_AmpC_Ent385/representative-structures-ReactionSimulations/Ent385_Rev-Path1/Ent385_Rev.path1.AC.c1.pdb
- SI_paper_AmpC_Ent385/representative-structures-ReactionSimulations/Ent385-Path2/
- SI_paper_AmpC_Ent385/representative-structures-ReactionSimulations/Ent385-Path2/Ent385.path2.TI.c2.pdb
- SI_paper_AmpC_Ent385/representative-structures-ReactionSimulations/Ent385-Path2/Ent385.path2.TS.c1.pdb
- SI_paper_AmpC_Ent385/representative-structures-ReactionSimulations/Ent385-Path2/Ent385.path2.AC.c2.pdb
- SI_paper_AmpC_Ent385/representative-structures-ReactionSimulations/Ent385-Path2/TI_rep.c1.pdb
- SI_paper_AmpC_Ent385/representative-structures-ReactionSimulations/Ent385-Path2/Ent385.path2.AC.c1.pdb
- SI_paper_AmpC_Ent385/representative-structures-ReactionSimulations/Ent385-Path2/Ent385.path2.TS.c2.pdb
- SI_paper_AmpC_Ent385/representative-structures-ReactionSimulations/Ent385-Path1/
- SI_paper_AmpC_Ent385/representative-structures-ReactionSimulations/Ent385-Path1/Ent385.path1.TS.c1.pdb
- SI_paper_AmpC_Ent385/representative-structures-ReactionSimulations/Ent385-Path1/Ent385.path1.AC.c1.pdb
- SI_paper_AmpC_Ent385/representative-structures-ReactionSimulations/Ent385-Path1/Ent385.path1.TI.c2.pdb
- SI_paper_AmpC_Ent385/representative-structures-ReactionSimulations/Ent385-Path1/Ent385.path1.TI.c1.pdb
- SI_paper_AmpC_Ent385/representative-structures-ReactionSimulations/Ent385-Path1/Ent385.path1.TS.c2.pdb
- SI_paper_AmpC_Ent385/representative-structures-ReactionSimulations/Ent385-Path1/Ent385.path1.AC.c2.pdb
- SI_paper_AmpC_Ent385/representative-structures-ReactionSimulations/P99-Path1/
- SI_paper_AmpC_Ent385/representative-structures-ReactionSimulations/P99-Path1/P99.path1.TS.c2.pdb
- SI_paper_AmpC_Ent385/representative-structures-ReactionSimulations/P99-Path1/P99.path1.TI.c2.pdb
- SI_paper_AmpC_Ent385/representative-structures-ReactionSimulations/P99-Path1/P99.path1.AC.c2.pdb
- SI_paper_AmpC_Ent385/representative-structures-ReactionSimulations/P99-Path1/P99.path1.TS.c1.pdb
- SI_paper_AmpC_Ent385/representative-structures-ReactionSimulations/P99-Path1/P99.path1.TI.c1.pdb
- SI_paper_AmpC_Ent385/representative-structures-ReactionSimulations/P99-Path1/P99.path1.AC.c1.pdb
