# Supplementary material for: Insights into the Enhanced Ceftazidime Hydrolysis by Ent385 AmpC β‑Lactamase from Multiscale Simulations
Source: ACS Catal. 2025 Jun 23;15(13):11739–48. doi: 10.1021/acscatal.5c02383 (PMC12235585; doi:10.1021/acscatal.5c02383)
Supplement: Supplementary file 2 [file cs5c02383_si_002.zip › SI_paper_AmpC_Ent385/README.txt]

initial-structures
Starting models used for simulation for each system studied (after adding hydrogens and solvent in tleap).

inputs-MMMD
Amber input files used for the MM MD simulations, run in the following order:
min1, min2, min3, min4, heating, eq1, eq2, prod

inputs-QMMMMD
mdqmmm.in - input used for umbrella sampling simulations, with reaction coordinate restraints defined in RC.dat.
optqmmm.in - input used for energy minimization in Potential Energy Surface calculations (Supporting Information). Force constants (r2 and r3) were set to 2000 kcal/mol/A^2 in PES calculations.

parameters
Amber topology/parameter (parm7) files for each system studied.

representative-structures-MMMD
Structures from MM MD simulations that are the cluster centroids after kmeans clustering in ccptraj, based on RMSD of C,N,O,CA,CB atoms. 

representative-structures-ReactionSimulations
Structures from QM/MM MD simulations that are the cluster centroids after kmeans clustering in ccptraj, based on RMSD of C,N,O,CA,CB atoms.
Cluster centroid structures for the two largest clusters are included. These represent 91%, 94% or 95% of the AC, TS and TI conformations.
Clustering was performed on the trajectories of the following umbrella sampling windows:
AC RC1=-0.8, RC2=3.3
TS RC1=0.1, RC2=1.8
TI RC1=1.8, RC2=1.5
