# Supplementary material for: Insights into the Enhanced Ceftazidime Hydrolysis by Ent385 AmpC β‑Lactamase from Multiscale Simulations
Source: ACS Catal. 2025 Jun 23;15(13):11739–48. doi: 10.1021/acscatal.5c02383 (PMC12235585; doi:10.1021/acscatal.5c02383)
Supplement: Supplementary file 2 [file cs5c02383_si_002.zip › SI_paper_AmpC_Ent385/inputs-QMMMMD/optqmmm.in]

QM/MM minimization input for Potential Energy Surface calculations 
&cntrl
 imin=1, maxcyc=10000, ntmin=3, drms=0.01,
 ntpr=10, ntxo=1,
 ntb=1,
 ntr=1, restraint_wt=50.0,
 restraintmask='!:61,62,63,64,65,66,111,118,119,147,149,150,151,154,219,220,271,286,288,312,313,314,315,316,343,346,364,379,382,394,399,447,573,589,604,623,696,606,613,636,640,1056,1394,', 
 ifqnt=1, nmropt=1,
/
&qmmm
 qmmask='@959-1009,2348-2361,6200-6202', # water residues may vary 
 qm_theory='DFTB',
 qmcharge=-3,
 qmshake=0,
 dftb_telec=100,
 qmcut=10.0,
 writepdb=1,
/
&wt type='END' /
DISANG=RC.dat
