# Supplementary material for: Insights into the Enhanced Ceftazidime Hydrolysis by Ent385 AmpC β‑Lactamase from Multiscale Simulations
Source: ACS Catal. 2025 Jun 23;15(13):11739–48. doi: 10.1021/acscatal.5c02383 (PMC12235585; doi:10.1021/acscatal.5c02383)
Supplement: Supplementary file 2 [file cs5c02383_si_002.zip › SI_paper_AmpC_Ent385/inputs-QMMMMD/mdqmmm.in]

QM/MM molecular dynamics for Umbrella Sampling Simulations
&cntrl
  imin=0, irest=0, ntx=1,
  ntb=2,
  ntt=3, gamma_ln=2.0,
  tempi=300.0, temp0=300.0,
  cut=12,
  iwrap=1, ig=-1,
  ntc=2, ntf=2, ntp=1, pres0=1.0, tautp=0.1,
  nstlim=20000, dt=0.001,
  ntpr=100, ntwx=100, ntwr=100,
  ifqnt=1, nmropt=1,
  noshakemask='@959-1009,2348-2361,6200-6202',
/
&qmmm
  diag_routine=0,
  qmmask='@959-1009,2348-2361,6200-6202',
  qmcharge=-3, qmshake=0, printcharges=1,
  qm_theory='dftb'
  qmcut=8.0,
  dftb_telec=100,
  writepdb=1,
/
&wt type='DUMPFREQ', istep1=1,
/
&wt type='END',
/
DISANG=RC.dat
DUMPAVE=RC.dat.out
LISTIN=POUT
LISTOUT=POUT
