# Supplementary material for: Insights into the Enhanced Ceftazidime Hydrolysis by Ent385 AmpC β‑Lactamase from Multiscale Simulations
Source: ACS Catal. 2025 Jun 23;15(13):11739–48. doi: 10.1021/acscatal.5c02383 (PMC12235585; doi:10.1021/acscatal.5c02383)
Supplement: Supplementary file 2 [file cs5c02383_si_002.zip › SI_paper_AmpC_Ent385/inputs-QMMMMD/RC.dat]

Example of restraints for the reaction simulations
&rst
iat=2357,6202,6202,6200,
rstwt=-1,1,
r1=-10, r2=RC, r3=RC, r4=10,
rk2=100., rk3=100.,
/
&rst
iat=6200,980,
rstwt=1,
r1=-10, r2=RC, r3=RC, r4=10,
rk2=100., rk3=100.,
/
