# Supplementary material for: Insights into the Enhanced Ceftazidime Hydrolysis by Ent385 AmpC β‑Lactamase from Multiscale Simulations
Source: ACS Catal. 2025 Jun 23;15(13):11739–48. doi: 10.1021/acscatal.5c02383 (PMC12235585; doi:10.1021/acscatal.5c02383)
Supplement: Supplementary file 2 [file cs5c02383_si_002.zip › SI_paper_AmpC_Ent385/inputs-MMMD/heating.in]

heating
&cntrl
  imin=0, irest=0, ntx=1,
  nstlim=200000, dt=0.001,
  ntc=2, ntf=2,
  cut=10.0, ntb=1,
  ntpr=5000, ntwx=5000,
  ntt=3, gamma_ln=2.0,
  ntp=0, ig=-1,
  tempi=10.0, temp0=300.0,
  ntr=1, restraintmask=':1-357@N,CA,C,O',
  restraint_wt=5.0,
  nmropt=1, ioutfm=1,
/
&wt type='TEMP0', istep1=10, istep2=150000, value1=10.0, value2=300.0 /
&wt type='TEMP0', istep1=150001, istep2=200000, value1=300.0, value2=300.0 /
&wt type='END' /
