# Supplementary material for: Insights into the Enhanced Ceftazidime Hydrolysis by Ent385 AmpC β‑Lactamase from Multiscale Simulations
Source: ACS Catal. 2025 Jun 23;15(13):11739–48. doi: 10.1021/acscatal.5c02383 (PMC12235585; doi:10.1021/acscatal.5c02383)
Supplement: Supplementary file 2 [file cs5c02383_si_002.zip › SI_paper_AmpC_Ent385/inputs-MMMD/prod.in]

Production (120 ns)
 &cntrl
  imin=0,irest=1,ntx=5,
  nstlim=60000000,dt=0.002,
  ntc=2,ntf=2, ig=-1,
  cut=10.0, ntb=2, ntp=1, taup=2.0,
  ntpr=5000, ntwx=5000,
  ntt=3, gamma_ln=2.0,
  temp0=300.0, ioutfm=1,
 /
