# Supplementary material for: Insights into the Enhanced Ceftazidime Hydrolysis by Ent385 AmpC β‑Lactamase from Multiscale Simulations
Source: ACS Catal. 2025 Jun 23;15(13):11739–48. doi: 10.1021/acscatal.5c02383 (PMC12235585; doi:10.1021/acscatal.5c02383)
Supplement: Supplementary file 2 [file cs5c02383_si_002.zip › SI_paper_AmpC_Ent385/inputs-MMMD/min2.in]

Mnimization HIDROG +WAT
&cntrl
 imin=1, ntx=1,
 ntpr=1000, ntwr=5000,
 maxcyc=10000, ncyc=2000,
 ntr=1, restraint_wt=100.0,
 restraintmask=':1-357 & !@H=',
&end
