# Supplementary material for: Insights into the Enhanced Ceftazidime Hydrolysis by Ent385 AmpC β‑Lactamase from Multiscale Simulations
Source: ACS Catal. 2025 Jun 23;15(13):11739–48. doi: 10.1021/acscatal.5c02383 (PMC12235585; doi:10.1021/acscatal.5c02383)
Supplement: Supplementary file 2 [file cs5c02383_si_002.zip › SI_paper_AmpC_Ent385/inputs-CpHMD/eq2.ecphmd.in]

Second Equilibration Stage in Explicit Solvent
&cntrl
  ntt=3,             ! Temperature scaling (=3, Langevin dynamics)
  gamma_ln=2.0,      ! Collision frequency of the Langevin dynamics in ps-1
  ntc=2,             ! SHAKE constraints (=2, hydrogen bond lengths constrained)
  ntf=2,             ! Force evaluation (=2, hydrogen bond interactions omitted)
  ntb=1,             ! Boundaries (=1, constant volume)
  cut=8.0,           ! Cutoff
  dt=0.002,          ! The time step in picoseconds
  nstlim=1000000,   ! Number of MD steps to be performed
  ig=-1,             ! Random seed (=-1, get a number from current date and time)
  ntwr=10000,        ! Restart file written every ntwr steps
  ntwx=10000,        ! Trajectory file written every ntwx steps
  ntpr=1000,        ! The mdout and mdinfo files written every ntpr steps
  ioutfm=1,          ! Trajectory file format (=1, Binary NetCDF)
  iwrap=1,           ! Translate water molecules into the original simulation box
  igb=0,             ! GB model (=0, explicit solvent)
  saltcon=0.1,       ! Salt concentration
  irest=1,           ! Flag to restart the simulation
  ntx=5,             ! Initial condition (=5, coord. and veloc. read from the inpcrd file)
/
