# Supplementary material for: Insights into the Enhanced Ceftazidime Hydrolysis by Ent385 AmpC β‑Lactamase from Multiscale Simulations
Source: ACS Catal. 2025 Jun 23;15(13):11739–48. doi: 10.1021/acscatal.5c02383 (PMC12235585; doi:10.1021/acscatal.5c02383)
Supplement: Supplementary file 2 [file cs5c02383_si_002.zip › SI_paper_AmpC_Ent385/inputs-CpHMD/heat.ecphmd.in]

Explicit solvent constant pH initial heating mdin
&cntrl
  ntt=3,             
  gamma_ln=5.0,      
  ntc=2,             
  ntf=2,             
  ntb=1,             
  cut=8.0,           
  dt=0.002,          
  nstlim=1000000,    
  ig=-1,             
  ntwr=10000,        
  ntwx=10000,        
  ntpr=1000,        
  ioutfm=1,          
  iwrap=1,           
  igb=0,             
  saltcon=0.1,       
  ntr=1,            
  restraintmask='@CA,C,O,N',
  restraint_wt=5.0,  
  nmropt=1,          
/
&wt
  TYPE='TEMP0', ISTEP1=0, ISTEP2=800000
  VALUE1=10.00, VALUE2=300.0,
/
&wt TYPE='END'
/
