# Supplementary material for: Insights into the Enhanced Ceftazidime Hydrolysis by Ent385 AmpC β‑Lactamase from Multiscale Simulations
Source: ACS Catal. 2025 Jun 23;15(13):11739–48. doi: 10.1021/acscatal.5c02383 (PMC12235585; doi:10.1021/acscatal.5c02383)
Supplement: Supplementary file 2 [file cs5c02383_si_002.zip › SI_paper_AmpC_Ent385/inputs-CpHMD/min.ecphmd.in]

Minimization to prepare for constant pH MD in Explicit Solvent
&cntrl
  imin=1,            
  ntb=1,             
  cut=8.0,           
  ntmin=1,           
  ncyc=1000,         
  maxcyc=5000,       
  igb=0,             
  saltcon=0.1,       
/
