# Supplementary material for: Insights into the Enhanced Ceftazidime Hydrolysis by Ent385 AmpC β‑Lactamase from Multiscale Simulations
Source: ACS Catal. 2025 Jun 23;15(13):11739–48. doi: 10.1021/acscatal.5c02383 (PMC12235585; doi:10.1021/acscatal.5c02383)
Supplement: Supplementary file 2 [file cs5c02383_si_002.zip › SI_paper_AmpC_Ent385/inputs-CpHMD/min.icphmd.in]

Minimization to prepare for constant pH MD in Implicit Solvent
&cntrl
   imin = 1,                   
   igb = 2,                    
   saltcon = 0.1,              
   ncyc=1000,         
   maxcyc = 5000,              
   icnstph = 1,                
   ntcnstph = 100000,          
   cut = 1000.0,               
   ntr = 1,                    
   restraint_wt = 10,          
   restraintmask = '@CA,C,O,N' 
/
~  
