# Supplementary material for: Insights into the Enhanced Ceftazidime Hydrolysis by Ent385 AmpC β‑Lactamase from Multiscale Simulations
Source: ACS Catal. 2025 Jun 23;15(13):11739–48. doi: 10.1021/acscatal.5c02383 (PMC12235585; doi:10.1021/acscatal.5c02383)
Supplement: Supplementary file 2 [file cs5c02383_si_002.zip › SI_paper_AmpC_Ent385/inputs-CpHMD/prod.ecphmd.in]

Production Stage in Explicit Solvent at pH 7.2
&cntrl
  icnstph=2,       ! Switch for constant pH (=2, explicit solvent)
  ntcnstph=100,    ! Protonation state change attempt every ntcnstph steps
  ntrelax=100,     ! Number of relaxation steps after a successful protonation state change
  solvph=7.2,       ! Solvent pH
  ntt=3,           ! Temperature scaling (=3, Langevin dynamics)
  gamma_ln=2.0,    ! Collision frequency of the Langevin dynamics in ps-1
  ntc=2,           ! SHAKE constraints (=2, hydrogen bond lengths constrained)
  ntf=2,           ! Force evaluation (=2, hydrogen bond interactions omitted)
  ntb=1,           ! Boundaries (=1, constant volume)
  cut=8.0,         ! Cutoff
  dt=0.002,        ! The time step in picoseconds
  nstlim=2500000,  ! Number of MD steps to be performed
  ig=-1,           ! Random seed (=-1, get a number from current date and time)
  ntwr=10000000,   ! Restart file written every ntwr steps
  ntwx=10000,      ! Trajectory file written every ntwx steps
  ntpr=10000,      ! The mdout and mdinfo files written every ntpr steps
  ioutfm=1,        ! Trajectory file format (=1, Binary NetCDF)
  iwrap=1,         ! Translate water molecules into the original simulation box
  igb=0,           ! GB model (=0, explicit solvent)
  saltcon=0.1,     ! Salt concentration
  irest=1,         ! Flag to restart the simulation
  ntx=5,           ! Initial condition (=5, coord. and veloc. read from the inpcrd file)
/
