# Supplementary material for: Insights into the Enhanced Ceftazidime Hydrolysis by Ent385 AmpC β‑Lactamase from Multiscale Simulations
Source: ACS Catal. 2025 Jun 23;15(13):11739–48. doi: 10.1021/acscatal.5c02383 (PMC12235585; doi:10.1021/acscatal.5c02383)
Supplement: Supplementary file 2 [file cs5c02383_si_002.zip › SI_paper_AmpC_Ent385/inputs-CpHMD/eq1.icphmd.in]

Implicit solvent constant pH molecular dynamics
 &cntrl
   imin=0, irest=1, ntx=5,
   ntpr=1000, ntwx=1000, nstlim=400000,
   dt=0.002, ntt=3, tempi=300,
   temp0=300, tautp=2.0, ig=-1,
   ntp=0, ntc=2, ntf=2, cut=30,
   ntb=0, igb=2, saltcon=0.1,
   nrespa=1, tol=0.000001, icnstph=1,
   solvph=7.2, ntcnstph=10,
   gamma_ln=5.0, ntwr=10000, ioutfm=1,
  /
