# Supplementary material for: Insights into the Enhanced Ceftazidime Hydrolysis by Ent385 AmpC β‑Lactamase from Multiscale Simulations
Source: ACS Catal. 2025 Jun 23;15(13):11739–48. doi: 10.1021/acscatal.5c02383 (PMC12235585; doi:10.1021/acscatal.5c02383)
Supplement: Supplementary file 2 [file cs5c02383_si_002.zip › SI_paper_AmpC_Ent385/inputs-CpHMD/heat.icphmd.in]

Implicit solvent constant pH initial heating mdin
 &cntrl
    imin=0, irest=0, ntx=1,
    ntpr=500, ntwx=500, nstlim=100000,
    dt=0.002, ntt=3, tempi=10,
    temp0=300, tautp=2.0, ig=-1,
    ntp=0, ntc=2, ntf=2, cut=30,
    ntb=0, igb=2, tol=0.000001,
    nrespa=1, saltcon=0.1, icnstph=1,
    ntcnstph=100000000,
    gamma_ln=5.0, ntwr=500, ioutfm=1,
    nmropt=1, ntr=1, restraint_wt=5.0,
    restraintmask='@CA,C,O,N',
  /
 &wt
    TYPE='TEMP0', ISTEP1=1, ISTEP2=80000,
    VALUE1=10.0, VALUE2=300.0,
  /
 &wt TYPE='END' /
