# Supplementary material for: Insights into the Enhanced Ceftazidime Hydrolysis by Ent385 AmpC β‑Lactamase from Multiscale Simulations
Source: ACS Catal. 2025 Jun 23;15(13):11739–48. doi: 10.1021/acscatal.5c02383 (PMC12235585; doi:10.1021/acscatal.5c02383)
Supplement: Supplementary file 2 [file cs5c02383_si_002.zip › SI_paper_AmpC_Ent385/initial-structures/Ent385.ctz.tyrosinate.pdb]

CRYST1   91.309   85.470   78.923  90.00  90.00  90.00 P 1           1
ATOM      1  N   PRO     1      29.247  -4.466   8.941  1.00  0.00
ATOM      2  H2  PRO     1      29.803  -5.305   8.849  1.00  0.00
ATOM      3  H3  PRO     1      28.869  -4.431   9.878  1.00  0.00
ATOM      4  CD  PRO     1      30.105  -3.291   8.707  1.00  0.00
ATOM      5  HD2 PRO     1      31.038  -3.610   8.240  1.00  0.00
ATOM      6  HD3 PRO     1      30.301  -2.741   9.628  1.00  0.00
ATOM      7  CG  PRO     1      29.316  -2.469   7.737  1.00  0.00
ATOM      8  HG2 PRO     1      29.970  -1.898   7.076  1.00  0.00
ATOM      9  HG3 PRO     1      28.669  -1.788   8.294  1.00  0.00
ATOM     10  CB  PRO     1      28.471  -3.429   6.975  1.00  0.00
ATOM     11  HB2 PRO     1      29.055  -3.842   6.148  1.00  0.00
ATOM     12  HB3 PRO     1      27.570  -2.953   6.587  1.00  0.00
ATOM     13  CA  PRO     1      28.132  -4.528   7.984  1.00  0.00
ATOM     14  HA  PRO     1      27.198  -4.289   8.494  1.00  0.00
ATOM     15  C   PRO     1      28.040  -5.880   7.301  1.00  0.00
ATOM     16  O   PRO     1      29.035  -6.570   7.115  1.00  0.00
ATOM     17  N   MET     2      26.830  -6.244   6.914  1.00  0.00
ATOM     18  H   MET     2      26.045  -5.627   7.063  1.00  0.00
ATOM     19  CA  MET     2      26.574  -7.540   6.318  1.00  0.00
ATOM     20  HA  MET     2      27.171  -8.287   6.845  1.00  0.00
ATOM     21  CB  MET     2      25.097  -7.890   6.498  1.00  0.00
ATOM     22  HB2 MET     2      24.769  -7.474   7.447  1.00  0.00
ATOM     23  HB3 MET     2      24.503  -7.386   5.733  1.00  0.00
ATOM     24  CG  MET     2      24.787  -9.363   6.458  1.00  0.00
ATOM     25  HG2 MET     2      24.487  -9.630   5.451  1.00  0.00
ATOM     26  HG3 MET     2      25.685  -9.918   6.723  1.00  0.00
ATOM     27  SD  MET     2      23.506  -9.822   7.636  1.00  0.00
ATOM     28  CE  MET     2      24.330  -9.417   9.166  1.00  0.00
ATOM     29  HE1 MET     2      23.758  -9.839   9.993  1.00  0.00
ATOM     30  HE2 MET     2      25.332  -9.847   9.171  1.00  0.00
ATOM     31  HE3 MET     2      24.389  -8.339   9.304  1.00  0.00
ATOM     32  C   MET     2      26.947  -7.530   4.841  1.00  0.00
ATOM     33  O   MET     2      26.642  -6.580   4.116  1.00  0.00
ATOM     34  N   SER     3      27.637  -8.581   4.401  1.00  0.00
ATOM     35  H   SER     3      27.876  -9.334   5.030  1.00  0.00
ATOM     36  CA  SER     3      27.917  -8.725   2.980  1.00  0.00
ATOM     37  HA  SER     3      28.292  -7.775   2.596  1.00  0.00
ATOM     38  CB  SER     3      28.992  -9.787   2.740  1.00  0.00
ATOM     39  HB2 SER     3      29.368  -9.694   1.721  1.00  0.00
ATOM     40  HB3 SER     3      29.819  -9.637   3.434  1.00  0.00
ATOM     41  OG  SER     3      28.450 -11.090   2.909  1.00  0.00
ATOM     42  HG  SER     3      29.173 -11.717   2.893  1.00  0.00
ATOM     43  C   SER     3      26.642  -9.099   2.229  1.00  0.00
ATOM     44  O   SER     3      25.647  -9.508   2.819  1.00  0.00
ATOM     45  N   GLU     4      26.684  -8.951   0.905  1.00  0.00
ATOM     46  H   GLU     4      27.500  -8.565   0.454  1.00  0.00
ATOM     47  CA  GLU     4      25.531  -9.328   0.096  1.00  0.00
ATOM     48  HA  GLU     4      24.671  -8.743   0.427  1.00  0.00
ATOM     49  CB  GLU     4      25.790  -9.001  -1.376  1.00  0.00
ATOM     50  HB2 GLU     4      26.086  -7.956  -1.468  1.00  0.00
ATOM     51  HB3 GLU     4      26.631  -9.606  -1.722  1.00  0.00
ATOM     52  CG  GLU     4      24.609  -9.272  -2.292  1.00  0.00
ATOM     53  HG2 GLU     4      24.935  -9.119  -3.322  1.00  0.00
ATOM     54  HG3 GLU     4      24.293 -10.312  -2.201  1.00  0.00
ATOM     55  CD  GLU     4      23.436  -8.347  -2.030  1.00  0.00
ATOM     56  OE1 GLU     4      23.673  -7.202  -1.573  1.00  0.00
ATOM     57  OE2 GLU     4      22.278  -8.766  -2.278  1.00  0.00
ATOM     58  C   GLU     4      25.203 -10.803   0.277  1.00  0.00
ATOM     59  O   GLU     4      24.026 -11.180   0.385  1.00  0.00
ATOM     60  N   LYS     5      26.237 -11.651   0.347  1.00  0.00
ATOM     61  H   LYS     5      27.173 -11.281   0.275  1.00  0.00
ATOM     62  CA  LYS     5      26.025 -13.081   0.541  1.00  0.00
ATOM     63  HA  LYS     5      25.308 -13.431  -0.205  1.00  0.00
ATOM     64  CB  LYS     5      27.339 -13.837   0.337  1.00  0.00
ATOM     65  HB2 LYS     5      27.670 -13.678  -0.691  1.00  0.00
ATOM     66  HB3 LYS     5      28.092 -13.414   1.005  1.00  0.00
ATOM     67  CG  LYS     5      27.239 -15.334   0.600  1.00  0.00
ATOM     68  HG2 LYS     5      26.939 -15.519   1.633  1.00  0.00
ATOM     69  HG3 LYS     5      26.500 -15.774  -0.073  1.00  0.00
ATOM     70  CD  LYS     5      28.599 -15.983   0.368  1.00  0.00
ATOM     71  HD2 LYS     5      28.911 -15.815  -0.664  1.00  0.00
ATOM     72  HD3 LYS     5      29.334 -15.544   1.044  1.00  0.00
ATOM     73  CE  LYS     5      28.499 -17.482   0.631  1.00  0.00
ATOM     74  HE2 LYS     5      28.180 -17.649   1.661  1.00  0.00
ATOM     75  HE3 LYS     5      27.762 -17.921  -0.044  1.00  0.00
ATOM     76  NZ  LYS     5      29.810 -18.107   0.407  1.00  0.00
ATOM     77  HZ1 LYS     5      30.499 -17.699   1.024  1.00  0.00
ATOM     78  HZ2 LYS     5      29.733 -19.100   0.580  1.00  0.00
ATOM     79  HZ3 LYS     5      30.117 -17.951  -0.544  1.00  0.00
ATOM     80  C   LYS     5      25.445 -13.378   1.920  1.00  0.00
ATOM     81  O   LYS     5      24.547 -14.215   2.053  1.00  0.00
ATOM     82  N   GLN     6      25.951 -12.715   2.961  1.00  0.00
ATOM     83  H   GLN     6      26.665 -12.015   2.822  1.00  0.00
ATOM     84  CA  GLN     6      25.410 -12.936   4.297  1.00  0.00
ATOM     85  HA  GLN     6      25.433 -14.003   4.518  1.00  0.00
ATOM     86  CB  GLN     6      26.269 -12.220   5.326  1.00  0.00
ATOM     87  HB2 GLN     6      26.359 -11.184   5.001  1.00  0.00
ATOM     88  HB3 GLN     6      25.765 -12.240   6.293  1.00  0.00
ATOM     89  CG  GLN     6      27.659 -12.818   5.498  1.00  0.00
ATOM     90  HG2 GLN     6      27.559 -13.768   6.025  1.00  0.00
ATOM     91  HG3 GLN     6      28.112 -13.037   4.533  1.00  0.00
ATOM     92  CD  GLN     6      28.589 -11.910   6.279  1.00  0.00
ATOM     93  OE1 GLN     6      28.368 -10.699   6.377  1.00  0.00
ATOM     94  NE2 GLN     6      29.637 -12.489   6.839  1.00  0.00
ATOM     95 HE21 GLN     6      29.782 -13.483   6.740  1.00  0.00
ATOM     96 HE22 GLN     6      30.262 -11.932   7.402  1.00  0.00
ATOM     97  C   GLN     6      23.957 -12.470   4.387  1.00  0.00
ATOM     98  O   GLN     6      23.111 -13.156   4.974  1.00  0.00
ATOM     99  N   LEU     7      23.648 -11.308   3.812  1.00  0.00
ATOM    100  H   LEU     7      24.350 -10.762   3.335  1.00  0.00
ATOM    101  CA  LEU     7      22.271 -10.820   3.841  1.00  0.00
ATOM    102  HA  LEU     7      21.944 -10.788   4.881  1.00  0.00
ATOM    103  CB  LEU     7      22.204  -9.403   3.274  1.00  0.00
ATOM    104  HB2 LEU     7      22.805  -8.749   3.909  1.00  0.00
ATOM    105  HB3 LEU     7      22.669  -9.416   2.286  1.00  0.00
ATOM    106  CG  LEU     7      20.802  -8.803   3.127  1.00  0.00
ATOM    107  HG  LEU     7      20.198  -9.432   2.475  1.00  0.00
ATOM    108  CD1 LEU     7      20.106  -8.716   4.478  1.00  0.00
ATOM    109 HD11 LEU     7      19.160  -8.186   4.377  1.00  0.00
ATOM    110 HD12 LEU     7      19.895  -9.714   4.861  1.00  0.00
ATOM    111 HD13 LEU     7      20.743  -8.195   5.192  1.00  0.00
ATOM    112  CD2 LEU     7      20.922  -7.441   2.478  1.00  0.00
ATOM    113 HD21 LEU     7      19.929  -7.020   2.327  1.00  0.00
ATOM    114 HD22 LEU     7      21.500  -6.767   3.111  1.00  0.00
ATOM    115 HD23 LEU     7      21.407  -7.533   1.507  1.00  0.00
ATOM    116  C   LEU     7      21.337 -11.751   3.074  1.00  0.00
ATOM    117  O   LEU     7      20.206 -12.009   3.507  1.00  0.00
ATOM    118  N   ALA     8      21.789 -12.268   1.928  1.00  0.00
ATOM    119  H   ALA     8      22.707 -12.022   1.586  1.00  0.00
ATOM    120  CA  ALA     8      20.974 -13.229   1.189  1.00  0.00
ATOM    121  HA  ALA     8      20.018 -12.762   0.955  1.00  0.00
ATOM    122  CB  ALA     8      21.660 -13.604  -0.123  1.00  0.00
ATOM    123  HB1 ALA     8      20.979 -14.201  -0.729  1.00  0.00
ATOM    124  HB2 ALA     8      21.942 -12.710  -0.676  1.00  0.00
ATOM    125  HB3 ALA     8      22.562 -14.183   0.077  1.00  0.00
ATOM    126  C   ALA     8      20.697 -14.472   2.026  1.00  0.00
ATOM    127  O   ALA     8      19.610 -15.053   1.950  1.00  0.00
ATOM    128  N   ASP     9      21.672 -14.898   2.826  1.00  0.00
ATOM    129  H   ASP     9      22.555 -14.408   2.860  1.00  0.00
ATOM    130  CA  ASP     9      21.472 -16.065   3.677  1.00  0.00
ATOM    131  HA  ASP     9      21.104 -16.890   3.064  1.00  0.00
ATOM    132  CB  ASP     9      22.807 -16.493   4.288  1.00  0.00
ATOM    133  HB2 ASP     9      23.503 -16.738   3.484  1.00  0.00
ATOM    134  HB3 ASP     9      23.233 -15.670   4.861  1.00  0.00
ATOM    135  CG  ASP     9      22.667 -17.700   5.194  1.00  0.00
ATOM    136  OD1 ASP     9      22.256 -18.772   4.694  1.00  0.00
ATOM    137  OD2 ASP     9      22.959 -17.575   6.404  1.00  0.00
ATOM    138  C   ASP     9      20.445 -15.787   4.765  1.00  0.00
ATOM    139  O   ASP     9      19.630 -16.654   5.089  1.00  0.00
ATOM    140  N   VAL    10      20.470 -14.584   5.343  1.00  0.00
ATOM    141  H   VAL    10      21.155 -13.899   5.052  1.00  0.00
ATOM    142  CA  VAL    10      19.488 -14.218   6.362  1.00  0.00
ATOM    143  HA  VAL    10      19.521 -14.953   7.165  1.00  0.00
ATOM    144  CB  VAL    10      19.818 -12.837   6.950  1.00  0.00
ATOM    145  HB  VAL    10      20.014 -12.136   6.138  1.00  0.00
ATOM    146  CG1 VAL    10      18.637 -12.299   7.747  1.00  0.00
ATOM    147 HG11 VAL    10      18.931 -11.379   8.249  1.00  0.00
ATOM    148 HG12 VAL    10      17.801 -12.052   7.093  1.00  0.00
ATOM    149 HG13 VAL    10      18.319 -13.026   8.495  1.00  0.00
ATOM    150  CG2 VAL    10      21.086 -12.921   7.825  1.00  0.00
ATOM    151 HG21 VAL    10      21.358 -11.921   8.162  1.00  0.00
ATOM    152 HG22 VAL    10      20.893 -13.543   8.698  1.00  0.00
ATOM    153 HG23 VAL    10      21.920 -13.333   7.260  1.00  0.00
ATOM    154  C   VAL    10      18.082 -14.244   5.769  1.00  0.00
ATOM    155  O   VAL    10      17.149 -14.800   6.356  1.00  0.00
ATOM    156  N   VAL    11      17.911 -13.634   4.599  1.00  0.00
ATOM    157  H   VAL    11      18.691 -13.194   4.131  1.00  0.00
ATOM    158  CA  VAL    11      16.586 -13.576   3.993  1.00  0.00
ATOM    159  HA  VAL    11      15.888 -13.176   4.731  1.00  0.00
ATOM    160  CB  VAL    11      16.594 -12.623   2.783  1.00  0.00
ATOM    161  HB  VAL    11      17.318 -12.965   2.042  1.00  0.00
ATOM    162  CG1 VAL    11      15.202 -12.582   2.149  1.00  0.00
ATOM    163 HG11 VAL    11      15.187 -11.854   1.338  1.00  0.00
ATOM    164 HG12 VAL    11      14.938 -13.555   1.741  1.00  0.00
ATOM    165 HG13 VAL    11      14.456 -12.298   2.892  1.00  0.00
ATOM    166  CG2 VAL    11      16.959 -11.232   3.230  1.00  0.00
ATOM    167 HG21 VAL    11      16.994 -10.566   2.370  1.00  0.00
ATOM    168 HG22 VAL    11      16.216 -10.858   3.935  1.00  0.00
ATOM    169 HG23 VAL    11      17.929 -11.200   3.714  1.00  0.00
ATOM    170  C   VAL    11      16.109 -14.979   3.612  1.00  0.00
ATOM    171  O   VAL    11      14.964 -15.353   3.885  1.00  0.00
ATOM    172  N   GLU    12      16.972 -15.768   2.966  1.00  0.00
ATOM    173  H   GLU    12      17.904 -15.437   2.759  1.00  0.00
ATOM    174  CA  GLU    12      16.573 -17.116   2.553  1.00  0.00
ATOM    175  HA  GLU    12      15.688 -17.031   1.921  1.00  0.00
ATOM    176  CB  GLU    12      17.689 -17.757   1.725  1.00  0.00
ATOM    177  HB2 GLU    12      17.909 -17.071   0.905  1.00  0.00
ATOM    178  HB3 GLU    12      18.601 -17.842   2.314  1.00  0.00
ATOM    179  CG  GLU    12      17.312 -19.090   1.090  1.00  0.00
ATOM    180  HG2 GLU    12      16.271 -19.063   0.767  1.00  0.00
ATOM    181  HG3 GLU    12      17.933 -19.235   0.205  1.00  0.00
ATOM    182  CD  GLU    12      17.541 -20.284   2.015  1.00  0.00
ATOM    183  OE1 GLU    12      18.471 -20.231   2.855  1.00  0.00
ATOM    184  OE2 GLU    12      16.790 -21.283   1.902  1.00  0.00
ATOM    185  C   GLU    12      16.212 -18.000   3.756  1.00  0.00
ATOM    186  O   GLU    12      15.200 -18.717   3.731  1.00  0.00
ATOM    187  N   ARG    13      17.024 -17.954   4.819  1.00  0.00
ATOM    188  H   ARG    13      17.861 -17.387   4.802  1.00  0.00
ATOM    189  CA  ARG    13      16.783 -18.811   5.976  1.00  0.00
ATOM    190  HA  ARG    13      16.723 -19.845   5.632  1.00  0.00
ATOM    191  CB  ARG    13      17.935 -18.696   6.980  1.00  0.00
ATOM    192  HB2 ARG    13      18.193 -17.645   7.112  1.00  0.00
ATOM    193  HB3 ARG    13      17.579 -19.076   7.939  1.00  0.00
ATOM    194  CG  ARG    13      19.168 -19.496   6.604  1.00  0.00
ATOM    195  HG2 ARG    13      18.855 -20.518   6.386  1.00  0.00
ATOM    196  HG3 ARG    13      19.642 -19.097   5.708  1.00  0.00
ATOM    197  CD  ARG    13      20.167 -19.556   7.763  1.00  0.00
ATOM    198  HD2 ARG    13      19.654 -19.763   8.702  1.00  0.00
ATOM    199  HD3 ARG    13      20.840 -20.392   7.571  1.00  0.00
ATOM    200  NE  ARG    13      20.995 -18.353   7.849  1.00  0.00
ATOM    201  HE  ARG    13      21.837 -18.370   7.308  1.00  0.00
ATOM    202  CZ  ARG    13      20.743 -17.313   8.637  1.00  0.00
ATOM    203  NH1 ARG    13      19.676 -17.315   9.427  1.00  0.00
ATOM    204 HH11 ARG    13      19.454 -16.500   9.976  1.00  0.00
ATOM    205 HH12 ARG    13      19.058 -18.112   9.422  1.00  0.00
ATOM    206  NH2 ARG    13      21.566 -16.271   8.639  1.00  0.00
ATOM    207 HH21 ARG    13      22.345 -16.280   7.993  1.00  0.00
ATOM    208 HH22 ARG    13      21.410 -15.479   9.240  1.00  0.00
ATOM    209  C   ARG    13      15.464 -18.481   6.658  1.00  0.00
ATOM    210  O   ARG    13      14.873 -19.348   7.310  1.00  0.00
ATOM    211  N   THR    14      14.988 -17.245   6.521  1.00  0.00
ATOM    212  H   THR    14      15.504 -16.575   5.969  1.00  0.00
ATOM    213  CA  THR    14      13.716 -16.818   7.106  1.00  0.00
ATOM    214  HA  THR    14      13.553 -17.358   8.040  1.00  0.00
ATOM    215  CB  THR    14      13.743 -15.316   7.416  1.00  0.00
ATOM    216  HB  THR    14      13.700 -14.743   6.489  1.00  0.00
ATOM    217  CG2 THR    14      12.563 -14.940   8.291  1.00  0.00
ATOM    218 HG21 THR    14      12.640 -13.888   8.567  1.00  0.00
ATOM    219 HG22 THR    14      11.626 -15.095   7.757  1.00  0.00
ATOM    220 HG23 THR    14      12.564 -15.544   9.199  1.00  0.00
ATOM    221  OG1 THR    14      14.954 -14.975   8.092  1.00  0.00
ATOM    222  HG1 THR    14      15.681 -15.045   7.466  1.00  0.00
ATOM    223  C   THR    14      12.538 -17.090   6.173  1.00  0.00
ATOM    224  O   THR    14      11.485 -17.574   6.610  1.00  0.00
ATOM    225  N   VAL    15      12.701 -16.743   4.899  1.00  0.00
ATOM    226  H   VAL    15      13.590 -16.379   4.587  1.00  0.00
ATOM    227  CA  VAL    15      11.592 -16.784   3.958  1.00  0.00
ATOM    228  HA  VAL    15      10.702 -16.386   4.446  1.00  0.00
ATOM    229  CB  VAL    15      11.914 -15.876   2.756  1.00  0.00
ATOM    230  HB  VAL    15      12.928 -16.078   2.409  1.00  0.00
ATOM    231  CG1 VAL    15      10.976 -16.157   1.593  1.00  0.00
ATOM    232 HG11 VAL    15      11.120 -15.404   0.819  1.00  0.00
ATOM    233 HG12 VAL    15      11.188 -17.131   1.153  1.00  0.00
ATOM    234 HG13 VAL    15       9.940 -16.114   1.931  1.00  0.00
ATOM    235  CG2 VAL    15      11.823 -14.422   3.200  1.00  0.00
ATOM    236 HG21 VAL    15      12.100 -13.778   2.367  1.00  0.00
ATOM    237 HG22 VAL    15      10.805 -14.184   3.511  1.00  0.00
ATOM    238 HG23 VAL    15      12.506 -14.225   4.026  1.00  0.00
ATOM    239  C   VAL    15      11.274 -18.212   3.539  1.00  0.00
ATOM    240  O   VAL    15      10.101 -18.563   3.348  1.00  0.00
ATOM    241  N   THR    16      12.291 -19.063   3.390  1.00  0.00
ATOM    242  H   THR    16      13.244 -18.758   3.537  1.00  0.00
ATOM    243  CA  THR    16      12.032 -20.423   2.914  1.00  0.00
ATOM    244  HA  THR    16      11.551 -20.341   1.937  1.00  0.00
ATOM    245  CB  THR    16      13.357 -21.155   2.700  1.00  0.00
ATOM    246  HB  THR    16      13.979 -21.072   3.590  1.00  0.00
ATOM    247  CG2 THR    16      13.122 -22.631   2.403  1.00  0.00
ATOM    248 HG21 THR    16      14.064 -23.090   2.100  1.00  0.00
ATOM    249 HG22 THR    16      12.768 -23.149   3.294  1.00  0.00
ATOM    250 HG23 THR    16      12.396 -22.745   1.597  1.00  0.00
ATOM    251  OG1 THR    16      14.036 -20.547   1.606  1.00  0.00
ATOM    252  HG1 THR    16      14.966 -20.794   1.659  1.00  0.00
ATOM    253  C   THR    16      11.075 -21.197   3.818  1.00  0.00
ATOM    254  O   THR    16      10.032 -21.662   3.320  1.00  0.00
ATOM    255  N   PRO    17      11.329 -21.357   5.125  1.00  0.00
ATOM    256  CD  PRO    17      12.529 -21.002   5.915  1.00  0.00
ATOM    257  HD2 PRO    17      12.847 -19.976   5.739  1.00  0.00
ATOM    258  HD3 PRO    17      13.336 -21.703   5.700  1.00  0.00
ATOM    259  CG  PRO    17      12.064 -21.169   7.326  1.00  0.00
ATOM    260  HG2 PRO    17      11.559 -20.259   7.653  1.00  0.00
ATOM    261  HG3 PRO    17      12.899 -21.389   7.993  1.00  0.00
ATOM    262  CB  PRO    17      11.094 -22.289   7.283  1.00  0.00
ATOM    263  HB2 PRO    17      10.417 -22.270   8.139  1.00  0.00
ATOM    264  HB3 PRO    17      11.635 -23.237   7.257  1.00  0.00
ATOM    265  CA  PRO    17      10.357 -22.089   5.951  1.00  0.00
ATOM    266  HA  PRO    17      10.143 -23.064   5.512  1.00  0.00
ATOM    267  C   PRO    17       9.053 -21.331   6.141  1.00  0.00
ATOM    268  O   PRO    17       8.021 -21.965   6.414  1.00  0.00
ATOM    269  N   LEU    18       9.068 -20.001   6.033  1.00  0.00
ATOM    270  H   LEU    18       9.934 -19.521   5.829  1.00  0.00
ATOM    271  CA  LEU    18       7.820 -19.245   6.089  1.00  0.00
ATOM    272  HA  LEU    18       7.306 -19.489   7.020  1.00  0.00
ATOM    273  CB  LEU    18       8.118 -17.749   6.073  1.00  0.00
ATOM    274  HB2 LEU    18       8.647 -17.486   6.991  1.00  0.00
ATOM    275  HB3 LEU    18       8.794 -17.547   5.246  1.00  0.00
ATOM    276  CG  LEU    18       6.906 -16.825   5.908  1.00  0.00
ATOM    277  HG  LEU    18       6.309 -17.141   5.054  1.00  0.00
ATOM    278  CD1 LEU    18       6.030 -16.859   7.133  1.00  0.00
ATOM    279 HD11 LEU    18       5.160 -16.223   6.973  1.00  0.00
ATOM    280 HD12 LEU    18       5.686 -17.874   7.325  1.00  0.00
ATOM    281 HD13 LEU    18       6.585 -16.500   8.001  1.00  0.00
ATOM    282  CD2 LEU    18       7.358 -15.398   5.605  1.00  0.00
ATOM    283 HD21 LEU    18       6.488 -14.756   5.466  1.00  0.00
ATOM    284 HD22 LEU    18       7.956 -15.014   6.432  1.00  0.00
ATOM    285 HD23 LEU    18       7.956 -15.383   4.693  1.00  0.00
ATOM    286  C   LEU    18       6.914 -19.617   4.922  1.00  0.00
ATOM    287  O   LEU    18       5.717 -19.872   5.106  1.00  0.00
ATOM    288  N   MET    19       7.474 -19.640   3.707  1.00  0.00
ATOM    289  H   MET    19       8.454 -19.431   3.587  1.00  0.00
ATOM    290  CA  MET    19       6.652 -19.928   2.539  1.00  0.00
ATOM    291  HA  MET    19       5.801 -19.248   2.535  1.00  0.00
ATOM    292  CB  MET    19       7.462 -19.694   1.269  1.00  0.00
ATOM    293  HB2 MET    19       8.396 -20.255   1.327  1.00  0.00
ATOM    294  HB3 MET    19       6.884 -20.080   0.431  1.00  0.00
ATOM    295  CG  MET    19       7.778 -18.212   1.010  1.00  0.00
ATOM    296  HG2 MET    19       6.846 -17.666   0.868  1.00  0.00
ATOM    297  HG3 MET    19       8.292 -17.787   1.868  1.00  0.00
ATOM    298  SD  MET    19       8.799 -17.999  -0.447  1.00  0.00
ATOM    299  CE  MET    19       7.715 -18.640  -1.760  1.00  0.00
ATOM    300  HE1 MET    19       8.179 -18.453  -2.728  1.00  0.00
ATOM    301  HE2 MET    19       7.574 -19.712  -1.640  1.00  0.00
ATOM    302  HE3 MET    19       6.752 -18.132  -1.716  1.00  0.00
ATOM    303  C   MET    19       6.110 -21.350   2.594  1.00  0.00
ATOM    304  O   MET    19       4.956 -21.604   2.214  1.00  0.00
ATOM    305  N   LYS    20       6.918 -22.285   3.095  1.00  0.00
ATOM    306  H   LYS    20       7.855 -22.041   3.387  1.00  0.00
ATOM    307  CA  LYS    20       6.472 -23.666   3.183  1.00  0.00
ATOM    308  HA  LYS    20       6.107 -23.980   2.203  1.00  0.00
ATOM    309  CB  LYS    20       7.649 -24.572   3.570  1.00  0.00
ATOM    310  HB2 LYS    20       8.429 -24.464   2.814  1.00  0.00
ATOM    311  HB3 LYS    20       8.057 -24.230   4.523  1.00  0.00
ATOM    312  CG  LYS    20       7.291 -26.041   3.694  1.00  0.00
ATOM    313  HG2 LYS    20       6.508 -26.176   4.442  1.00  0.00
ATOM    314  HG3 LYS    20       6.925 -26.400   2.730  1.00  0.00
ATOM    315  CD  LYS    20       8.514 -26.878   4.118  1.00  0.00
ATOM    316  HD2 LYS    20       9.333 -26.698   3.418  1.00  0.00
ATOM    317  HD3 LYS    20       8.830 -26.568   5.116  1.00  0.00
ATOM    318  CE  LYS    20       8.196 -28.364   4.129  1.00  0.00
ATOM    319  HE2 LYS    20       7.359 -28.540   4.807  1.00  0.00
ATOM    320  HE3 LYS    20       7.899 -28.669   3.124  1.00  0.00
ATOM    321  NZ  LYS    20       9.368 -29.184   4.569  1.00  0.00
ATOM    322  HZ1 LYS    20      10.142 -29.037   3.936  1.00  0.00
ATOM    323  HZ2 LYS    20       9.639 -28.910   5.503  1.00  0.00
ATOM    324  HZ3 LYS    20       9.125 -30.165   4.563  1.00  0.00
ATOM    325  C   LYS    20       5.331 -23.800   4.181  1.00  0.00
ATOM    326  O   LYS    20       4.316 -24.452   3.897  1.00  0.00
ATOM    327  N   ALA    21       5.486 -23.187   5.362  1.00  0.00
ATOM    328  H   ALA    21       6.316 -22.652   5.569  1.00  0.00
ATOM    329  CA  ALA    21       4.477 -23.327   6.405  1.00  0.00
ATOM    330  HA  ALA    21       4.250 -24.387   6.535  1.00  0.00
ATOM    331  CB  ALA    21       5.021 -22.796   7.731  1.00  0.00
ATOM    332  HB1 ALA    21       4.262 -22.916   8.506  1.00  0.00
ATOM    333  HB2 ALA    21       5.908 -23.361   8.015  1.00  0.00
ATOM    334  HB3 ALA    21       5.275 -21.739   7.642  1.00  0.00
ATOM    335  C   ALA    21       3.188 -22.605   6.033  1.00  0.00
ATOM    336  O   ALA    21       2.099 -23.045   6.420  1.00  0.00
ATOM    337  N   GLN    22       3.294 -21.487   5.316  1.00  0.00
ATOM    338  H   GLN    22       4.208 -21.153   5.043  1.00  0.00
ATOM    339  CA  GLN    22       2.108 -20.719   4.975  1.00  0.00
ATOM    340  HA  GLN    22       1.329 -20.888   5.718  1.00  0.00
ATOM    341  CB  GLN    22       2.419 -19.218   4.982  1.00  0.00
ATOM    342  HB2 GLN    22       3.222 -19.045   4.268  1.00  0.00
ATOM    343  HB3 GLN    22       1.540 -18.657   4.661  1.00  0.00
ATOM    344  CG  GLN    22       2.879 -18.658   6.312  1.00  0.00
ATOM    345  HG2 GLN    22       3.800 -19.155   6.612  1.00  0.00
ATOM    346  HG3 GLN    22       3.104 -17.599   6.189  1.00  0.00
ATOM    347  CD  GLN    22       1.849 -18.804   7.425  1.00  0.00
ATOM    348  OE1 GLN    22       0.652 -18.530   7.239  1.00  0.00
ATOM    349  NE2 GLN    22       2.298 -19.268   8.585  1.00  0.00
ATOM    350 HE21 GLN    22       3.276 -19.494   8.695  1.00  0.00
ATOM    351 HE22 GLN    22       1.652 -19.401   9.348  1.00  0.00
ATOM    352  C   GLN    22       1.532 -21.097   3.627  1.00  0.00
ATOM    353  O   GLN    22       0.473 -20.575   3.260  1.00  0.00
ATOM    354  N   ALA    23       2.217 -21.955   2.869  1.00  0.00
ATOM    355  H   ALA    23       3.084 -22.348   3.207  1.00  0.00
ATOM    356  CA  ALA    23       1.827 -22.305   1.501  1.00  0.00
ATOM    357  HA  ALA    23       2.606 -22.950   1.092  1.00  0.00
ATOM    358  CB  ALA    23       0.511 -23.087   1.473  1.00  0.00
ATOM    359  HB1 ALA    23       0.327 -23.466   0.467  1.00  0.00
ATOM    360  HB2 ALA    23       0.581 -23.937   2.152  1.00  0.00
ATOM    361  HB3 ALA    23      -0.328 -22.460   1.773  1.00  0.00
ATOM    362  C   ALA    23       1.745 -21.060   0.619  1.00  0.00
ATOM    363  O   ALA    23       0.790 -20.876  -0.152  1.00  0.00
ATOM    364  N   ILE    24       2.734 -20.191   0.767  1.00  0.00
ATOM    365  H   ILE    24       3.479 -20.401   1.417  1.00  0.00
ATOM    366  CA  ILE    24       2.882 -19.011  -0.083  1.00  0.00
ATOM    367  HA  ILE    24       1.897 -18.621  -0.332  1.00  0.00
ATOM    368  CB  ILE    24       3.641 -17.891   0.638  1.00  0.00
ATOM    369  HB  ILE    24       4.601 -18.296   0.952  1.00  0.00
ATOM    370  CG2 ILE    24       3.920 -16.720  -0.358  1.00  0.00
ATOM    371 HG21 ILE    24       4.417 -15.905   0.158  1.00  0.00
ATOM    372 HG22 ILE    24       4.576 -17.055  -1.159  1.00  0.00
ATOM    373 HG23 ILE    24       2.983 -16.365  -0.789  1.00  0.00
ATOM    374  CG1 ILE    24       2.890 -17.398   1.878  1.00  0.00
ATOM    375 HG12 ILE    24       2.092 -16.717   1.589  1.00  0.00
ATOM    376 HG13 ILE    24       2.443 -18.231   2.410  1.00  0.00
ATOM    377  CD1 ILE    24       3.869 -16.640   2.828  1.00  0.00
ATOM    378 HD11 ILE    24       3.347 -16.395   3.751  1.00  0.00
ATOM    379 HD12 ILE    24       4.726 -17.269   3.074  1.00  0.00
ATOM    380 HD13 ILE    24       4.215 -15.715   2.369  1.00  0.00
ATOM    381  C   ILE    24       3.623 -19.449  -1.344  1.00  0.00
ATOM    382  O   ILE    24       4.786 -19.893  -1.261  1.00  0.00
ATOM    383  N   PRO    25       3.010 -19.372  -2.533  1.00  0.00
ATOM    384  CD  PRO    25       1.593 -19.066  -2.824  1.00  0.00
ATOM    385  HD2 PRO    25       1.470 -18.005  -3.031  1.00  0.00
ATOM    386  HD3 PRO    25       0.916 -19.381  -2.036  1.00  0.00
ATOM    387  CG  PRO    25       1.345 -19.892  -4.073  1.00  0.00
ATOM    388  HG2 PRO    25       0.521 -19.504  -4.659  1.00  0.00
ATOM    389  HG3 PRO    25       1.146 -20.927  -3.791  1.00  0.00
ATOM    390  CB  PRO    25       2.680 -19.815  -4.833  1.00  0.00
ATOM    391  HB2 PRO    25       2.728 -18.872  -5.380  1.00  0.00
ATOM    392  HB3 PRO    25       2.805 -20.655  -5.513  1.00  0.00
ATOM    393  CA  PRO    25       3.737 -19.857  -3.725  1.00  0.00
ATOM    394  HA  PRO    25       4.042 -20.891  -3.562  1.00  0.00
ATOM    395  C   PRO    25       4.946 -19.018  -4.097  1.00  0.00
ATOM    396  O   PRO    25       5.965 -19.590  -4.528  1.00  0.00
ATOM    397  N   GLY    26       4.886 -17.701  -3.928  1.00  0.00
ATOM    398  H   GLY    26       4.044 -17.270  -3.575  1.00  0.00
ATOM    399  CA  GLY    26       5.965 -16.838  -4.401  1.00  0.00
ATOM    400  HA2 GLY    26       6.910 -17.373  -4.360  1.00  0.00
ATOM    401  HA3 GLY    26       5.763 -16.556  -5.432  1.00  0.00
ATOM    402  C   GLY    26       6.088 -15.577  -3.572  1.00  0.00
ATOM    403  O   GLY    26       5.100 -15.061  -3.058  1.00  0.00
ATOM    404  N   MET    27       7.319 -15.091  -3.418  1.00  0.00
ATOM    405  H   MET    27       8.102 -15.559  -3.854  1.00  0.00
ATOM    406  CA  MET    27       7.580 -13.868  -2.658  1.00  0.00
ATOM    407  HA  MET    27       6.687 -13.263  -2.700  1.00  0.00
ATOM    408  CB  MET    27       7.971 -14.136  -1.175  1.00  0.00
ATOM    409  HB2 MET    27       8.750 -14.899  -1.130  1.00  0.00
ATOM    410  HB3 MET    27       8.384 -13.210  -0.779  1.00  0.00
ATOM    411  CG  MET    27       6.796 -14.558  -0.331  1.00  0.00
ATOM    412  HG2 MET    27       5.982 -13.852  -0.467  1.00  0.00
ATOM    413  HG3 MET    27       6.481 -15.550  -0.648  1.00  0.00
ATOM    414  SD  MET    27       7.279 -14.617   1.412  1.00  0.00
ATOM    415  CE  MET    27       7.453 -12.877   1.739  1.00  0.00
ATOM    416  HE1 MET    27       7.558 -12.727   2.814  1.00  0.00
ATOM    417  HE2 MET    27       8.348 -12.487   1.254  1.00  0.00
ATOM    418  HE3 MET    27       6.574 -12.340   1.383  1.00  0.00
ATOM    419  C   MET    27       8.719 -13.105  -3.316  1.00  0.00
ATOM    420  O   MET    27       9.671 -13.694  -3.832  1.00  0.00
ATOM    421  N   ALA    28       8.629 -11.779  -3.257  1.00  0.00
ATOM    422  H   ALA    28       7.821 -11.358  -2.821  1.00  0.00
ATOM    423  CA  ALA    28       9.716 -10.900  -3.652  1.00  0.00
ATOM    424  HA  ALA    28      10.607 -11.484  -3.880  1.00  0.00
ATOM    425  CB  ALA    28       9.366 -10.062  -4.902  1.00  0.00
ATOM    426  HB1 ALA    28      10.250  -9.505  -5.207  1.00  0.00
ATOM    427  HB2 ALA    28       9.076 -10.722  -5.718  1.00  0.00
ATOM    428  HB3 ALA    28       8.547  -9.377  -4.679  1.00  0.00
ATOM    429  C   ALA    28      10.016  -9.993  -2.474  1.00  0.00
ATOM    430  O   ALA    28       9.107  -9.410  -1.889  1.00  0.00
ATOM    431  N   VAL    29      11.289  -9.886  -2.128  1.00  0.00
ATOM    432  H   VAL    29      11.988 -10.381  -2.663  1.00  0.00
ATOM    433  CA  VAL    29      11.718  -9.125  -0.962  1.00  0.00
ATOM    434  HA  VAL    29      10.863  -8.609  -0.551  1.00  0.00
ATOM    435  CB  VAL    29      12.310 -10.048   0.125  1.00  0.00
ATOM    436  HB  VAL    29      13.123 -10.623  -0.316  1.00  0.00
ATOM    437  CG1 VAL    29      12.906  -9.225   1.295  1.00  0.00
ATOM    438 HG11 VAL    29      13.275  -9.898   2.070  1.00  0.00
ATOM    439 HG12 VAL    29      13.743  -8.620   0.950  1.00  0.00
ATOM    440 HG13 VAL    29      12.144  -8.576   1.727  1.00  0.00
ATOM    441  CG2 VAL    29      11.272 -11.047   0.648  1.00  0.00
ATOM    442 HG21 VAL    29      11.712 -11.645   1.445  1.00  0.00
ATOM    443 HG22 VAL    29      10.406 -10.513   1.040  1.00  0.00
ATOM    444 HG23 VAL    29      10.950 -11.712  -0.154  1.00  0.00
ATOM    445  C   VAL    29      12.756  -8.126  -1.421  1.00  0.00
ATOM    446  O   VAL    29      13.659  -8.473  -2.189  1.00  0.00
ATOM    447  N   ALA    30      12.635  -6.884  -0.963  1.00  0.00
ATOM    448  H   ALA    30      11.866  -6.658  -0.347  1.00  0.00
ATOM    449  CA  ALA    30      13.708  -5.906  -1.093  1.00  0.00
ATOM    450  HA  ALA    30      14.534  -6.351  -1.616  1.00  0.00
ATOM    451  CB  ALA    30      13.271  -4.674  -1.895  1.00  0.00
ATOM    452  HB1 ALA    30      13.163  -4.918  -2.945  1.00  0.00
ATOM    453  HB2 ALA    30      12.361  -4.236  -1.494  1.00  0.00
ATOM    454  HB3 ALA    30      14.071  -3.937  -1.811  1.00  0.00
ATOM    455  C   ALA    30      14.132  -5.473   0.296  1.00  0.00
ATOM    456  O   ALA    30      13.281  -5.171   1.135  1.00  0.00
ATOM    457  N   VAL    31      15.440  -5.472   0.549  1.00  0.00
ATOM    458  H   VAL    31      16.086  -5.770  -0.168  1.00  0.00
ATOM    459  CA  VAL    31      15.994  -4.881   1.769  1.00  0.00
ATOM    460  HA  VAL    31      15.192  -4.618   2.459  1.00  0.00
ATOM    461  CB  VAL    31      16.936  -5.858   2.497  1.00  0.00
ATOM    462  HB  VAL    31      17.735  -6.158   1.820  1.00  0.00
ATOM    463  CG1 VAL    31      17.565  -5.194   3.737  1.00  0.00
ATOM    464 HG11 VAL    31      18.183  -5.917   4.268  1.00  0.00
ATOM    465 HG12 VAL    31      18.201  -4.361   3.441  1.00  0.00
ATOM    466 HG13 VAL    31      16.782  -4.833   4.405  1.00  0.00
ATOM    467  CG2 VAL    31      16.164  -7.102   2.922  1.00  0.00
ATOM    468 HG21 VAL    31      15.770  -7.622   2.049  1.00  0.00
ATOM    469 HG22 VAL    31      16.825  -7.791   3.449  1.00  0.00
ATOM    470 HG23 VAL    31      15.341  -6.825   3.581  1.00  0.00
ATOM    471  C   VAL    31      16.715  -3.608   1.358  1.00  0.00
ATOM    472  O   VAL    31      17.498  -3.621   0.398  1.00  0.00
ATOM    473  N   ILE    32      16.421  -2.503   2.044  1.00  0.00
ATOM    474  H   ILE    32      15.766  -2.557   2.803  1.00  0.00
ATOM    475  CA  ILE    32      17.117  -1.249   1.812  1.00  0.00
ATOM    476  HA  ILE    32      17.603  -1.269   0.840  1.00  0.00
ATOM    477  CB  ILE    32      16.176  -0.043   1.849  1.00  0.00
ATOM    478  HB  ILE    32      15.823   0.113   2.869  1.00  0.00
ATOM    479  CG2 ILE    32      16.938   1.196   1.408  1.00  0.00
ATOM    480 HG21 ILE    32      16.253   2.040   1.406  1.00  0.00
ATOM    481 HG22 ILE    32      17.727   1.422   2.126  1.00  0.00
ATOM    482 HG23 ILE    32      17.396   1.075   0.426  1.00  0.00
ATOM    483  CG1 ILE    32      14.930  -0.291   0.954  1.00  0.00
ATOM    484 HG12 ILE    32      14.333  -1.119   1.339  1.00  0.00
ATOM    485 HG13 ILE    32      14.295   0.595   0.985  1.00  0.00
ATOM    486  CD1 ILE    32      15.297  -0.556  -0.466  1.00  0.00
ATOM    487 HD11 ILE    32      14.379  -0.628  -1.047  1.00  0.00
ATOM    488 HD12 ILE    32      15.896   0.244  -0.894  1.00  0.00
ATOM    489 HD13 ILE    32      15.825  -1.503  -0.563  1.00  0.00
ATOM    490  C   ILE    32      18.182  -1.136   2.902  1.00  0.00
ATOM    491  O   ILE    32      17.858  -1.159   4.091  1.00  0.00
ATOM    492  N   TYR    33      19.451  -1.014   2.498  1.00  0.00
ATOM    493  H   TYR    33      19.665  -0.980   1.511  1.00  0.00
ATOM    494  CA  TYR    33      20.567  -1.126   3.433  1.00  0.00
ATOM    495  HA  TYR    33      20.308  -0.641   4.376  1.00  0.00
ATOM    496  CB  TYR    33      20.883  -2.613   3.684  1.00  0.00
ATOM    497  HB2 TYR    33      19.989  -3.079   4.096  1.00  0.00
ATOM    498  HB3 TYR    33      21.075  -3.094   2.727  1.00  0.00
ATOM    499  CG  TYR    33      22.001  -2.926   4.627  1.00  0.00
ATOM    500  CD1 TYR    33      22.083  -2.325   5.883  1.00  0.00
ATOM    501  HD1 TYR    33      21.317  -1.632   6.193  1.00  0.00
ATOM    502  CE1 TYR    33      23.098  -2.633   6.746  1.00  0.00
ATOM    503  HE1 TYR    33      23.158  -2.154   7.714  1.00  0.00
ATOM    504  CZ  TYR    33      24.048  -3.561   6.365  1.00  0.00
ATOM    505  OH  TYR    33      25.080  -3.894   7.210  1.00  0.00
ATOM    506  HH  TYR    33      24.862  -3.682   8.126  1.00  0.00
ATOM    507  CE2 TYR    33      23.972  -4.179   5.128  1.00  0.00
ATOM    508  HE2 TYR    33      24.732  -4.887   4.829  1.00  0.00
ATOM    509  CD2 TYR    33      22.971  -3.856   4.274  1.00  0.00
ATOM    510  HD2 TYR    33      22.921  -4.368   3.323  1.00  0.00
ATOM    511  C   TYR    33      21.757  -0.429   2.815  1.00  0.00
ATOM    512  O   TYR    33      22.080  -0.696   1.649  1.00  0.00
ATOM    513  N   GLN    34      22.399   0.460   3.578  1.00  0.00
ATOM    514  H   GLN    34      22.069   0.609   4.521  1.00  0.00
ATOM    515  CA  GLN    34      23.563   1.228   3.120  1.00  0.00
ATOM    516  HA  GLN    34      23.815   1.942   3.905  1.00  0.00
ATOM    517  CB  GLN    34      24.783   0.330   2.900  1.00  0.00
ATOM    518  HB2 GLN    34      24.594  -0.357   2.074  1.00  0.00
ATOM    519  HB3 GLN    34      25.633   0.956   2.624  1.00  0.00
ATOM    520  CG  GLN    34      25.194  -0.467   4.116  1.00  0.00
ATOM    521  HG2 GLN    34      25.393   0.219   4.942  1.00  0.00
ATOM    522  HG3 GLN    34      24.381  -1.126   4.415  1.00  0.00
ATOM    523  CD  GLN    34      26.431  -1.336   3.847  1.00  0.00
ATOM    524  OE1 GLN    34      26.369  -2.297   3.071  1.00  0.00
ATOM    525  NE2 GLN    34      27.527  -0.990   4.462  1.00  0.00
ATOM    526 HE21 GLN    34      27.529  -0.196   5.083  1.00  0.00
ATOM    527 HE22 GLN    34      28.374  -1.501   4.271  1.00  0.00
ATOM    528  C   GLN    34      23.268   2.032   1.858  1.00  0.00
ATOM    529  O   GLN    34      24.148   2.211   1.005  1.00  0.00
ATOM    530  N   GLY    35      22.026   2.518   1.744  1.00  0.00
ATOM    531  H   GLY    35      21.352   2.347   2.476  1.00  0.00
ATOM    532  CA  GLY    35      21.625   3.329   0.619  1.00  0.00
ATOM    533  HA2 GLY    35      20.773   3.937   0.924  1.00  0.00
ATOM    534  HA3 GLY    35      22.434   4.009   0.350  1.00  0.00
ATOM    535  C   GLY    35      21.225   2.547  -0.605  1.00  0.00
ATOM    536  O   GLY    35      20.959   3.162  -1.637  1.00  0.00
ATOM    537  N   GLN    36      21.234   1.225  -0.542  1.00  0.00
ATOM    538  H   GLN    36      21.467   0.774   0.331  1.00  0.00
ATOM    539  CA  GLN    36      21.095   0.386  -1.736  1.00  0.00
ATOM    540  HA  GLN    36      20.958   1.020  -2.610  1.00  0.00
ATOM    541  CB  GLN    36      22.355  -0.463  -1.982  1.00  0.00
ATOM    542  HB2 GLN    36      22.342  -1.312  -1.300  1.00  0.00
ATOM    543  HB3 GLN    36      22.313  -0.863  -2.997  1.00  0.00
ATOM    544  CG  GLN    36      23.696   0.245  -1.778  1.00  0.00
ATOM    545  HG2 GLN    36      23.826   0.464  -0.720  1.00  0.00
ATOM    546  HG3 GLN    36      24.501  -0.428  -2.074  1.00  0.00
ATOM    547  CD  GLN    36      23.788   1.496  -2.602  1.00  0.00
ATOM    548  OE1 GLN    36      23.437   1.491  -3.795  1.00  0.00
ATOM    549  NE2 GLN    36      24.261   2.582  -1.992  1.00  0.00
ATOM    550 HE21 GLN    36      24.521   2.544  -1.017  1.00  0.00
ATOM    551 HE22 GLN    36      24.336   3.444  -2.509  1.00  0.00
ATOM    552  C   GLN    36      19.913  -0.552  -1.585  1.00  0.00
ATOM    553  O   GLN    36      19.612  -1.010  -0.483  1.00  0.00
ATOM    554  N   PRO    37      19.213  -0.849  -2.683  1.00  0.00
ATOM    555  CD  PRO    37      19.305  -0.182  -3.992  1.00  0.00
ATOM    556  HD2 PRO    37      20.277  -0.344  -4.458  1.00  0.00
ATOM    557  HD3 PRO    37      19.092   0.882  -3.886  1.00  0.00
ATOM    558  CG  PRO    37      18.173  -0.877  -4.808  1.00  0.00
ATOM    559  HG2 PRO    37      18.621  -1.612  -5.478  1.00  0.00
ATOM    560  HG3 PRO    37      17.605  -0.152  -5.392  1.00  0.00
ATOM    561  CB  PRO    37      17.294  -1.586  -3.819  1.00  0.00
ATOM    562  HB2 PRO    37      16.820  -2.469  -4.241  1.00  0.00
ATOM    563  HB3 PRO    37      16.538  -0.892  -3.451  1.00  0.00
ATOM    564  CA  PRO    37      18.245  -1.948  -2.668  1.00  0.00
ATOM    565  HA  PRO    37      17.687  -1.970  -1.733  1.00  0.00
ATOM    566  C   PRO    37      18.933  -3.286  -2.897  1.00  0.00
ATOM    567  O   PRO    37      19.939  -3.387  -3.612  1.00  0.00
ATOM    568  N   HIP    38      18.414  -4.310  -2.224  1.00  0.00
ATOM    569  H   HIP    38      17.631  -4.141  -1.609  1.00  0.00
ATOM    570  CA  HIP    38      18.871  -5.690  -2.348  1.00  0.00
ATOM    571  HA  HIP    38      19.550  -5.781  -3.197  1.00  0.00
ATOM    572  CB  HIP    38      19.613  -6.141  -1.093  1.00  0.00
ATOM    573  HB2 HIP    38      18.901  -6.262  -0.276  1.00  0.00
ATOM    574  HB3 HIP    38      20.072  -7.112  -1.284  1.00  0.00
ATOM    575  CG  HIP    38      20.668  -5.170  -0.636  1.00  0.00
ATOM    576  ND1 HIP    38      22.016  -5.421  -0.750  1.00  0.00
ATOM    577  HD1 HIP    38      22.398  -6.246  -1.175  1.00  0.00
ATOM    578  CE1 HIP    38      22.697  -4.404  -0.250  1.00  0.00
ATOM    579  HE1 HIP    38      23.775  -4.323  -0.225  1.00  0.00
ATOM    580  NE2 HIP    38      21.837  -3.501   0.189  1.00  0.00
ATOM    581  HE2 HIP    38      22.073  -2.611   0.611  1.00  0.00
ATOM    582  CD2 HIP    38      20.561  -3.957  -0.036  1.00  0.00
ATOM    583  HD2 HIP    38      19.676  -3.424   0.224  1.00  0.00
ATOM    584  C   HIP    38      17.644  -6.554  -2.598  1.00  0.00
ATOM    585  O   HIP    38      16.717  -6.553  -1.788  1.00  0.00
ATOM    586  N   TYR    39      17.624  -7.271  -3.723  1.00  0.00
ATOM    587  H   TYR    39      18.421  -7.272  -4.343  1.00  0.00
ATOM    588  CA  TYR    39      16.428  -7.989  -4.147  1.00  0.00
ATOM    589  HA  TYR    39      15.577  -7.674  -3.546  1.00  0.00
ATOM    590  CB  TYR    39      16.074  -7.700  -5.613  1.00  0.00
ATOM    591  HB2 TYR    39      16.836  -8.149  -6.253  1.00  0.00
ATOM    592  HB3 TYR    39      15.123  -8.181  -5.845  1.00  0.00
ATOM    593  CG  TYR    39      15.959  -6.230  -5.947  1.00  0.00
ATOM    594  CD1 TYR    39      15.031  -5.424  -5.290  1.00  0.00
ATOM    595  HD1 TYR    39      14.355  -5.869  -4.571  1.00  0.00
ATOM    596  CE1 TYR    39      14.958  -4.082  -5.575  1.00  0.00
ATOM    597  HE1 TYR    39      14.263  -3.463  -5.030  1.00  0.00
ATOM    598  CZ  TYR    39      15.755  -3.526  -6.526  1.00  0.00
ATOM    599  OH  TYR    39      15.627  -2.192  -6.801  1.00  0.00
ATOM    600  HH  TYR    39      14.985  -1.746  -6.237  1.00  0.00
ATOM    601  CE2 TYR    39      16.670  -4.280  -7.210  1.00  0.00
ATOM    602  HE2 TYR    39      17.319  -3.827  -7.945  1.00  0.00
ATOM    603  CD2 TYR    39      16.773  -5.641  -6.916  1.00  0.00
ATOM    604  HD2 TYR    39      17.485  -6.246  -7.460  1.00  0.00
ATOM    605  C   TYR    39      16.624  -9.483  -3.972  1.00  0.00
ATOM    606  O   TYR    39      17.687 -10.024  -4.306  1.00  0.00
ATOM    607  N   PHE    40      15.579 -10.144  -3.474  1.00  0.00
ATOM    608  H   PHE    40      14.747  -9.630  -3.223  1.00  0.00
ATOM    609  CA  PHE    40      15.573 -11.586  -3.266  1.00  0.00
ATOM    610  HA  PHE    40      16.366 -12.051  -3.853  1.00  0.00
ATOM    611  CB  PHE    40      15.803 -11.916  -1.777  1.00  0.00
ATOM    612  HB2 PHE    40      14.911 -11.660  -1.209  1.00  0.00
ATOM    613  HB3 PHE    40      15.969 -12.989  -1.676  1.00  0.00
ATOM    614  CG  PHE    40      16.972 -11.181  -1.188  1.00  0.00
ATOM    615  CD1 PHE    40      18.269 -11.641  -1.398  1.00  0.00
ATOM    616  HD1 PHE    40      18.431 -12.529  -1.994  1.00  0.00
ATOM    617  CE1 PHE    40      19.371 -10.944  -0.892  1.00  0.00
ATOM    618  HE1 PHE    40      20.374 -11.288  -1.080  1.00  0.00
ATOM    619  CZ  PHE    40      19.165  -9.780  -0.175  1.00  0.00
ATOM    620  HZ  PHE    40      20.013  -9.230   0.204  1.00  0.00
ATOM    621  CE2 PHE    40      17.878  -9.316   0.032  1.00  0.00
ATOM    622  HE2 PHE    40      17.722  -8.391   0.566  1.00  0.00
ATOM    623  CD2 PHE    40      16.787 -10.010  -0.495  1.00  0.00
ATOM    624  HD2 PHE    40      15.787  -9.628  -0.345  1.00  0.00
ATOM    625  C   PHE    40      14.230 -12.114  -3.734  1.00  0.00
ATOM    626  O   PHE    40      13.193 -11.601  -3.315  1.00  0.00
ATOM    627  N   THR    41      14.235 -13.116  -4.611  1.00  0.00
ATOM    628  H   THR    41      15.100 -13.528  -4.932  1.00  0.00
ATOM    629  CA  THR    41      12.978 -13.628  -5.144  1.00  0.00
ATOM    630  HA  THR    41      12.123 -13.200  -4.624  1.00  0.00
ATOM    631  CB  THR    41      12.816 -13.303  -6.642  1.00  0.00
ATOM    632  HB  THR    41      11.908 -13.776  -7.018  1.00  0.00
ATOM    633  CG2 THR    41      12.720 -11.802  -6.853  1.00  0.00
ATOM    634 HG21 THR    41      12.576 -11.598  -7.909  1.00  0.00
ATOM    635 HG22 THR    41      11.877 -11.401  -6.290  1.00  0.00
ATOM    636 HG23 THR    41      13.637 -11.309  -6.528  1.00  0.00
ATOM    637  OG1 THR    41      13.941 -13.814  -7.356  1.00  0.00
ATOM    638  HG1 THR    41      13.920 -14.775  -7.308  1.00  0.00
ATOM    639  C   THR    41      12.907 -15.132  -4.947  1.00  0.00
ATOM    640  O   THR    41      13.930 -15.829  -5.004  1.00  0.00
ATOM    641  N   PHE    42      11.682 -15.624  -4.710  1.00  0.00
ATOM    642  H   PHE    42      10.888 -14.999  -4.683  1.00  0.00
ATOM    643  CA  PHE    42      11.459 -17.003  -4.296  1.00  0.00
ATOM    644  HA  PHE    42      12.307 -17.623  -4.589  1.00  0.00
ATOM    645  CB  PHE    42      11.279 -17.105  -2.780  1.00  0.00
ATOM    646  HB2 PHE    42      10.372 -16.570  -2.497  1.00  0.00
ATOM    647  HB3 PHE    42      11.146 -18.153  -2.508  1.00  0.00
ATOM    648  CG  PHE    42      12.438 -16.530  -1.985  1.00  0.00
ATOM    649  CD1 PHE    42      12.463 -15.184  -1.649  1.00  0.00
ATOM    650  HD1 PHE    42      11.639 -14.545  -1.931  1.00  0.00
ATOM    651  CE1 PHE    42      13.520 -14.630  -0.928  1.00  0.00
ATOM    652  HE1 PHE    42      13.519 -13.578  -0.680  1.00  0.00
ATOM    653  CZ  PHE    42      14.560 -15.436  -0.532  1.00  0.00
ATOM    654  HZ  PHE    42      15.391 -15.020   0.019  1.00  0.00
ATOM    655  CE2 PHE    42      14.560 -16.780  -0.871  1.00  0.00
ATOM    656  HE2 PHE    42      15.377 -17.415  -0.563  1.00  0.00
ATOM    657  CD2 PHE    42      13.489 -17.326  -1.601  1.00  0.00
ATOM    658  HD2 PHE    42      13.506 -18.374  -1.868  1.00  0.00
ATOM    659  C   PHE    42      10.201 -17.547  -4.947  1.00  0.00
ATOM    660  O   PHE    42       9.186 -16.865  -4.996  1.00  0.00
ATOM    661  N   GLY    43      10.264 -18.799  -5.399  1.00  0.00
ATOM    662  H   GLY    43      11.118 -19.334  -5.331  1.00  0.00
ATOM    663  CA  GLY    43       9.018 -19.485  -5.726  1.00  0.00
ATOM    664  HA2 GLY    43       9.224 -20.550  -5.830  1.00  0.00
ATOM    665  HA3 GLY    43       8.328 -19.358  -4.895  1.00  0.00
ATOM    666  C   GLY    43       8.382 -18.996  -7.006  1.00  0.00
ATOM    667  O   GLY    43       9.059 -18.492  -7.910  1.00  0.00
ATOM    668  N   LYS    44       7.050 -19.139  -7.072  1.00  0.00
ATOM    669  H   LYS    44       6.552 -19.496  -6.271  1.00  0.00
ATOM    670  CA  LYS    44       6.301 -19.039  -8.327  1.00  0.00
ATOM    671  HA  LYS    44       6.998 -18.910  -9.151  1.00  0.00
ATOM    672  CB  LYS    44       5.488 -20.308  -8.597  1.00  0.00
ATOM    673  HB2 LYS    44       4.706 -20.386  -7.839  1.00  0.00
ATOM    674  HB3 LYS    44       4.998 -20.211  -9.568  1.00  0.00
ATOM    675  CG  LYS    44       6.280 -21.604  -8.579  1.00  0.00
ATOM    676  HG2 LYS    44       6.732 -21.743  -7.596  1.00  0.00
ATOM    677  HG3 LYS    44       5.594 -22.433  -8.759  1.00  0.00
ATOM    678  CD  LYS    44       7.353 -21.620  -9.638  1.00  0.00
ATOM    679  HD2 LYS    44       6.900 -21.571 -10.630  1.00  0.00
ATOM    680  HD3 LYS    44       8.020 -20.769  -9.507  1.00  0.00
ATOM    681  CE  LYS    44       8.200 -22.900  -9.515  1.00  0.00
ATOM    682  HE2 LYS    44       8.520 -23.013  -8.478  1.00  0.00
ATOM    683  HE3 LYS    44       7.592 -23.762  -9.791  1.00  0.00
ATOM    684  NZ  LYS    44       9.405 -22.836 -10.384  1.00  0.00
ATOM    685  HZ1 LYS    44       9.951 -22.012 -10.178  1.00  0.00
ATOM    686  HZ2 LYS    44       9.954 -23.677 -10.274  1.00  0.00
ATOM    687  HZ3 LYS    44       9.107 -22.777 -11.349  1.00  0.00
ATOM    688  C   LYS    44       5.362 -17.835  -8.346  1.00  0.00
ATOM    689  O   LYS    44       4.589 -17.620  -7.416  1.00  0.00
ATOM    690  N   ALA    45       5.416 -17.070  -9.433  1.00  0.00
ATOM    691  H   ALA    45       6.089 -17.281 -10.154  1.00  0.00
ATOM    692  CA  ALA    45       4.416 -16.034  -9.689  1.00  0.00
ATOM    693  HA  ALA    45       4.191 -15.511  -8.757  1.00  0.00
ATOM    694  CB  ALA    45       4.954 -14.999 -10.689  1.00  0.00
ATOM    695  HB1 ALA    45       5.866 -14.549 -10.302  1.00  0.00
ATOM    696  HB2 ALA    45       5.167 -15.478 -11.645  1.00  0.00
ATOM    697  HB3 ALA    45       4.211 -14.218 -10.845  1.00  0.00
ATOM    698  C   ALA    45       3.126 -16.623 -10.238  1.00  0.00
ATOM    699  O   ALA    45       2.036 -16.094  -9.973  1.00  0.00
ATOM    700  N   ASP    46       3.229 -17.719 -10.998  1.00  0.00
ATOM    701  H   ASP    46       4.147 -18.101 -11.178  1.00  0.00
ATOM    702  CA  ASP    46       2.081 -18.374 -11.632  1.00  0.00
ATOM    703  HA  ASP    46       1.161 -18.107 -11.116  1.00  0.00
ATOM    704  CB  ASP    46       1.946 -17.949 -13.088  1.00  0.00
ATOM    705  HB2 ASP    46       1.882 -16.860 -13.134  1.00  0.00
ATOM    706  HB3 ASP    46       2.822 -18.269 -13.642  1.00  0.00
ATOM    707  CG  ASP    46       0.731 -18.546 -13.781  1.00  0.00
ATOM    708  OD1 ASP    46       0.239 -19.612 -13.378  1.00  0.00
ATOM    709  OD2 ASP    46       0.296 -17.945 -14.784  1.00  0.00
ATOM    710  C   ASP    46       2.341 -19.866 -11.481  1.00  0.00
ATOM    711  O   ASP    46       3.202 -20.413 -12.168  1.00  0.00
ATOM    712  N   VAL    47       1.638 -20.495 -10.534  1.00  0.00
ATOM    713  H   VAL    47       0.976 -19.987  -9.976  1.00  0.00
ATOM    714  CA  VAL    47       1.863 -21.909 -10.230  1.00  0.00
ATOM    715  HA  VAL    47       2.921 -22.052 -10.007  1.00  0.00
ATOM    716  CB  VAL    47       1.045 -22.312  -8.988  1.00  0.00
ATOM    717  HB  VAL    47      -0.007 -22.081  -9.164  1.00  0.00
ATOM    718  CG1 VAL    47       1.160 -23.812  -8.751  1.00  0.00
ATOM    719 HG11 VAL    47       0.652 -24.071  -7.821  1.00  0.00
ATOM    720 HG12 VAL    47       0.685 -24.373  -9.556  1.00  0.00
ATOM    721 HG13 VAL    47       2.209 -24.103  -8.674  1.00  0.00
ATOM    722  CG2 VAL    47       1.499 -21.535  -7.756  1.00  0.00
ATOM    723 HG21 VAL    47       0.884 -21.811  -6.898  1.00  0.00
ATOM    724 HG22 VAL    47       2.544 -21.764  -7.545  1.00  0.00
ATOM    725 HG23 VAL    47       1.398 -20.462  -7.915  1.00  0.00
ATOM    726  C   VAL    47       1.515 -22.783 -11.428  1.00  0.00
ATOM    727  O   VAL    47       2.319 -23.621 -11.870  1.00  0.00
ATOM    728  N   ALA    48       0.315 -22.590 -11.989  1.00  0.00
ATOM    729  H   ALA    48      -0.303 -21.867 -11.649  1.00  0.00
ATOM    730  CA  ALA    48      -0.116 -23.445 -13.096  1.00  0.00
ATOM    731  HA  ALA    48      -0.080 -24.483 -12.761  1.00  0.00
ATOM    732  CB  ALA    48      -1.560 -23.131 -13.484  1.00  0.00
ATOM    733  HB1 ALA    48      -1.878 -23.800 -14.285  1.00  0.00
ATOM    734  HB2 ALA    48      -2.213 -23.275 -12.622  1.00  0.00
ATOM    735  HB3 ALA    48      -1.639 -22.098 -13.826  1.00  0.00
ATOM    736  C   ALA    48       0.792 -23.311 -14.305  1.00  0.00
ATOM    737  O   ALA    48       1.006 -24.291 -15.030  1.00  0.00
ATOM    738  N   ALA    49       1.327 -22.124 -14.549  1.00  0.00
ATOM    739  H   ALA    49       1.099 -21.337 -13.956  1.00  0.00
ATOM    740  CA  ALA    49       2.190 -21.902 -15.702  1.00  0.00
ATOM    741  HA  ALA    49       1.937 -22.610 -16.492  1.00  0.00
ATOM    742  CB  ALA    49       1.968 -20.496 -16.279  1.00  0.00
ATOM    743  HB1 ALA    49       2.564 -20.366 -17.182  1.00  0.00
ATOM    744  HB2 ALA    49       0.916 -20.363 -16.534  1.00  0.00
ATOM    745  HB3 ALA    49       2.253 -19.745 -15.544  1.00  0.00
ATOM    746  C   ALA    49       3.665 -22.089 -15.368  1.00  0.00
ATOM    747  O   ALA    49       4.508 -21.939 -16.260  1.00  0.00
ATOM    748  N   ASN    50       3.980 -22.421 -14.119  1.00  0.00
ATOM    749  H   ASN    50       3.249 -22.537 -13.430  1.00  0.00
ATOM    750  CA  ASN    50       5.359 -22.607 -13.650  1.00  0.00
ATOM    751  HA  ASN    50       5.297 -22.702 -12.566  1.00  0.00
ATOM    752  CB  ASN    50       5.963 -23.888 -14.226  1.00  0.00
ATOM    753  HB2 ASN    50       5.215 -24.682 -14.192  1.00  0.00
ATOM    754  HB3 ASN    50       6.236 -23.738 -15.272  1.00  0.00
ATOM    755  CG  ASN    50       7.159 -24.362 -13.434  1.00  0.00
ATOM    756  OD1 ASN    50       7.218 -24.171 -12.223  1.00  0.00
ATOM    757  ND2 ASN    50       8.128 -24.961 -14.112  1.00  0.00
ATOM    758 HD21 ASN    50       8.941 -25.309 -13.628  1.00  0.00
ATOM    759 HD22 ASN    50       8.035 -25.086 -15.109  1.00  0.00
ATOM    760  C   ASN    50       6.243 -21.393 -13.965  1.00  0.00
ATOM    761  O   ASN    50       7.377 -21.523 -14.432  1.00  0.00
ATOM    762  N   LYS    51       5.719 -20.195 -13.717  1.00  0.00
ATOM    763  H   LYS    51       4.781 -20.127 -13.346  1.00  0.00
ATOM    764  CA  LYS    51       6.494 -18.982 -13.937  1.00  0.00
ATOM    765  HA  LYS    51       7.266 -19.170 -14.680  1.00  0.00
ATOM    766  CB  LYS    51       5.627 -17.861 -14.487  1.00  0.00
ATOM    767  HB2 LYS    51       4.826 -17.642 -13.786  1.00  0.00
ATOM    768  HB3 LYS    51       6.244 -16.965 -14.563  1.00  0.00
ATOM    769  CG  LYS    51       5.062 -18.182 -15.876  1.00  0.00
ATOM    770  HG2 LYS    51       5.883 -18.311 -16.583  1.00  0.00
ATOM    771  HG3 LYS    51       4.504 -19.114 -15.830  1.00  0.00
ATOM    772  CD  LYS    51       4.129 -17.099 -16.376  1.00  0.00
ATOM    773  HD2 LYS    51       3.679 -17.450 -17.306  1.00  0.00
ATOM    774  HD3 LYS    51       3.329 -16.931 -15.654  1.00  0.00
ATOM    775  CE  LYS    51       4.858 -15.789 -16.648  1.00  0.00
ATOM    776  HE2 LYS    51       5.168 -15.342 -15.702  1.00  0.00
ATOM    777  HE3 LYS    51       5.744 -15.993 -17.251  1.00  0.00
ATOM    778  NZ  LYS    51       3.970 -14.834 -17.391  1.00  0.00
ATOM    779  HZ1 LYS    51       3.142 -14.644 -16.843  1.00  0.00
ATOM    780  HZ2 LYS    51       4.464 -13.968 -17.559  1.00  0.00
ATOM    781  HZ3 LYS    51       3.671 -15.236 -18.268  1.00  0.00
ATOM    782  C   LYS    51       7.095 -18.526 -12.626  1.00  0.00
ATOM    783  O   LYS    51       6.360 -18.355 -11.636  1.00  0.00
ATOM    784  N   PRO    52       8.396 -18.312 -12.559  1.00  0.00
ATOM    785  CD  PRO    52       9.391 -18.501 -13.637  1.00  0.00
ATOM    786  HD2 PRO    52       9.157 -17.897 -14.516  1.00  0.00
ATOM    787  HD3 PRO    52       9.463 -19.558 -13.897  1.00  0.00
ATOM    788  CG  PRO    52      10.680 -18.029 -12.987  1.00  0.00
ATOM    789  HG2 PRO    52      10.821 -16.969 -13.203  1.00  0.00
ATOM    790  HG3 PRO    52      11.538 -18.593 -13.354  1.00  0.00
ATOM    791  CB  PRO    52      10.501 -18.208 -11.524  1.00  0.00
ATOM    792  HB2 PRO    52      11.151 -17.544 -10.953  1.00  0.00
ATOM    793  HB3 PRO    52      10.700 -19.248 -11.262  1.00  0.00
ATOM    794  CA  PRO    52       9.013 -17.908 -11.295  1.00  0.00
ATOM    795  HA  PRO    52       8.646 -18.517 -10.472  1.00  0.00
ATOM    796  C   PRO    52       8.803 -16.432 -11.001  1.00  0.00
ATOM    797  O   PRO    52       8.615 -15.607 -11.906  1.00  0.00
ATOM    798  N   VAL    53       8.833 -16.110  -9.709  1.00  0.00
ATOM    799  H   VAL    53       8.981 -16.817  -9.002  1.00  0.00
ATOM    800  CA  VAL    53       8.921 -14.708  -9.299  1.00  0.00
ATOM    801  HA  VAL    53       8.119 -14.153  -9.784  1.00  0.00
ATOM    802  CB  VAL    53       8.744 -14.575  -7.781  1.00  0.00
ATOM    803  HB  VAL    53       9.510 -15.174  -7.283  1.00  0.00
ATOM    804  CG1 VAL    53       8.931 -13.129  -7.338  1.00  0.00
ATOM    805 HG11 VAL    53       8.744 -13.049  -6.269  1.00  0.00
ATOM    806 HG12 VAL    53       9.942 -12.778  -7.529  1.00  0.00
ATOM    807 HG13 VAL    53       8.225 -12.490  -7.869  1.00  0.00
ATOM    808  CG2 VAL    53       7.362 -15.107  -7.344  1.00  0.00
ATOM    809 HG21 VAL    53       7.219 -14.918  -6.283  1.00  0.00
ATOM    810 HG22 VAL    53       6.566 -14.620  -7.908  1.00  0.00
ATOM    811 HG23 VAL    53       7.325 -16.182  -7.499  1.00  0.00
ATOM    812  C   VAL    53      10.262 -14.140  -9.741  1.00  0.00
ATOM    813  O   VAL    53      11.310 -14.783  -9.572  1.00  0.00
ATOM    814  N   THR    54      10.239 -12.938 -10.317  1.00  0.00
ATOM    815  H   THR    54       9.357 -12.458 -10.403  1.00  0.00
ATOM    816  CA  THR    54      11.439 -12.199 -10.681  1.00  0.00
ATOM    817  HA  THR    54      12.319 -12.675 -10.248  1.00  0.00
ATOM    818  CB  THR    54      11.616 -12.103 -12.205  1.00  0.00
ATOM    819  HB  THR    54      12.614 -11.737 -12.442  1.00  0.00
ATOM    820  CG2 THR    54      11.403 -13.451 -12.882  1.00  0.00
ATOM    821 HG21 THR    54      11.683 -13.375 -13.932  1.00  0.00
ATOM    822 HG22 THR    54      12.028 -14.210 -12.408  1.00  0.00
ATOM    823 HG23 THR    54      10.357 -13.753 -12.823  1.00  0.00
ATOM    824  OG1 THR    54      10.648 -11.194 -12.709  1.00  0.00
ATOM    825  HG1 THR    54       9.785 -11.537 -12.484  1.00  0.00
ATOM    826  C   THR    54      11.284 -10.807 -10.100  1.00  0.00
ATOM    827  O   THR    54      10.212 -10.455  -9.588  1.00  0.00
ATOM    828  N   PRO    55      12.327  -9.973 -10.172  1.00  0.00
ATOM    829  CD  PRO    55      13.755 -10.292 -10.428  1.00  0.00
ATOM    830  HD2 PRO    55      13.975 -10.185 -11.491  1.00  0.00
ATOM    831  HD3 PRO    55      14.027 -11.283 -10.065  1.00  0.00
ATOM    832  CG  PRO    55      14.483  -9.220  -9.634  1.00  0.00
ATOM    833  HG2 PRO    55      15.484  -9.041 -10.026  1.00  0.00
ATOM    834  HG3 PRO    55      14.521  -9.502  -8.580  1.00  0.00
ATOM    835  CB  PRO    55      13.588  -8.015  -9.810  1.00  0.00
ATOM    836  HB2 PRO    55      13.771  -7.566 -10.779  1.00  0.00
ATOM    837  HB3 PRO    55      13.765  -7.279  -9.025  1.00  0.00
ATOM    838  CA  PRO    55      12.164  -8.584  -9.722  1.00  0.00
ATOM    839  HA  PRO    55      11.838  -8.595  -8.683  1.00  0.00
ATOM    840  C   PRO    55      11.190  -7.778 -10.573  1.00  0.00
ATOM    841  O   PRO    55      10.812  -6.671 -10.154  1.00  0.00
ATOM    842  N   GLN    56      10.765  -8.297 -11.718  1.00  0.00
ATOM    843  H   GLN    56      11.103  -9.202 -12.015  1.00  0.00
ATOM    844  CA  GLN    56       9.787  -7.635 -12.572  1.00  0.00
ATOM    845  HA  GLN    56       9.794  -6.563 -12.372  1.00  0.00
ATOM    846  CB  GLN    56      10.156  -7.822 -14.051  1.00  0.00
ATOM    847  HB2 GLN    56      10.153  -8.884 -14.299  1.00  0.00
ATOM    848  HB3 GLN    56       9.387  -7.344 -14.659  1.00  0.00
ATOM    849  CG  GLN    56      11.512  -7.191 -14.457  1.00  0.00
ATOM    850  HG2 GLN    56      11.600  -7.245 -15.543  1.00  0.00
ATOM    851  HG3 GLN    56      11.513  -6.139 -14.170  1.00  0.00
ATOM    852  CD  GLN    56      12.723  -7.889 -13.846  1.00  0.00
ATOM    853  OE1 GLN    56      13.530  -7.265 -13.155  1.00  0.00
ATOM    854  NE2 GLN    56      12.877  -9.184 -14.132  1.00  0.00
ATOM    855 HE21 GLN    56      13.672  -9.683 -13.762  1.00  0.00
ATOM    856 HE22 GLN    56      12.196  -9.658 -14.706  1.00  0.00
ATOM    857  C   GLN    56       8.363  -8.130 -12.324  1.00  0.00
ATOM    858  O   GLN    56       7.418  -7.601 -12.926  1.00  0.00
ATOM    859  N   THR    57       8.186  -9.117 -11.442  1.00  0.00
ATOM    860  H   THR    57       8.982  -9.502 -10.954  1.00  0.00
ATOM    861  CA  THR    57       6.850  -9.639 -11.157  1.00  0.00
ATOM    862  HA  THR    57       6.379  -9.925 -12.098  1.00  0.00
ATOM    863  CB  THR    57       6.945 -10.876 -10.262  1.00  0.00
ATOM    864  HB  THR    57       7.468 -10.629  -9.338  1.00  0.00
ATOM    865  CG2 THR    57       5.508 -11.390  -9.928  1.00  0.00
ATOM    866 HG21 THR    57       5.599 -12.333  -9.389  1.00  0.00
ATOM    867 HG22 THR    57       4.970 -10.687  -9.293  1.00  0.00
ATOM    868 HG23 THR    57       4.944 -11.555 -10.848  1.00  0.00
ATOM    869  OG1 THR    57       7.676 -11.902 -10.967  1.00  0.00
ATOM    870  HG1 THR    57       7.137 -12.195 -11.709  1.00  0.00
ATOM    871  C   THR    57       5.998  -8.581 -10.467  1.00  0.00
ATOM    872  O   THR    57       6.415  -7.998  -9.466  1.00  0.00
ATOM    873  N   LEU    58       4.782  -8.375 -10.979  1.00  0.00
ATOM    874  H   LEU    58       4.487  -8.886 -11.794  1.00  0.00
ATOM    875  CA  LEU    58       3.813  -7.475 -10.353  1.00  0.00
ATOM    876  HA  LEU    58       4.346  -6.663  -9.864  1.00  0.00
ATOM    877  CB  LEU    58       2.878  -6.877 -11.398  1.00  0.00
ATOM    878  HB2 LEU    58       2.322  -7.665 -11.866  1.00  0.00
ATOM    879  HB3 LEU    58       2.156  -6.232 -10.894  1.00  0.00
ATOM    880  CG  LEU    58       3.600  -6.054 -12.492  1.00  0.00
ATOM    881  HG  LEU    58       4.437  -6.622 -12.897  1.00  0.00
ATOM    882  CD1 LEU    58       2.626  -5.799 -13.628  1.00  0.00
ATOM    883 HD11 LEU    58       3.125  -5.230 -14.413  1.00  0.00
ATOM    884 HD12 LEU    58       2.284  -6.744 -14.053  1.00  0.00
ATOM    885 HD13 LEU    58       1.765  -5.233 -13.270  1.00  0.00
ATOM    886  CD2 LEU    58       4.134  -4.722 -11.914  1.00  0.00
ATOM    887 HD21 LEU    58       4.587  -4.133 -12.712  1.00  0.00
ATOM    888 HD22 LEU    58       3.328  -4.147 -11.460  1.00  0.00
ATOM    889 HD23 LEU    58       4.897  -4.923 -11.167  1.00  0.00
ATOM    890  C   LEU    58       2.966  -8.213  -9.327  1.00  0.00
ATOM    891  O   LEU    58       2.423  -9.281  -9.614  1.00  0.00
ATOM    892  N   PHE    59       2.836  -7.608  -8.147  1.00  0.00
ATOM    893  H   PHE    59       3.309  -6.729  -8.002  1.00  0.00
ATOM    894  CA  PHE    59       2.023  -8.127  -7.060  1.00  0.00
ATOM    895  HA  PHE    59       1.566  -9.074  -7.342  1.00  0.00
ATOM    896  CB  PHE    59       2.857  -8.330  -5.764  1.00  0.00
ATOM    897  HB2 PHE    59       3.377  -7.401  -5.531  1.00  0.00
ATOM    898  HB3 PHE    59       2.172  -8.522  -4.937  1.00  0.00
ATOM    899  CG  PHE    59       3.853  -9.447  -5.837  1.00  0.00
ATOM    900  CD1 PHE    59       5.068  -9.287  -6.527  1.00  0.00
ATOM    901  HD1 PHE    59       5.284  -8.353  -7.027  1.00  0.00
ATOM    902  CE1 PHE    59       6.013 -10.325  -6.564  1.00  0.00
ATOM    903  HE1 PHE    59       6.959 -10.168  -7.069  1.00  0.00
ATOM    904  CZ  PHE    59       5.738 -11.542  -5.902  1.00  0.00
ATOM    905  HZ  PHE    59       6.448 -12.358  -5.921  1.00  0.00
ATOM    906  CE2 PHE    59       4.531 -11.703  -5.236  1.00  0.00
ATOM    907  HE2 PHE    59       4.327 -12.629  -4.716  1.00  0.00
ATOM    908  CD2 PHE    59       3.594 -10.653  -5.203  1.00  0.00
ATOM    909  HD2 PHE    59       2.685 -10.807  -4.653  1.00  0.00
ATOM    910  C   PHE    59       0.926  -7.114  -6.781  1.00  0.00
ATOM    911  O   PHE    59       1.135  -5.899  -6.934  1.00  0.00
ATOM    912  N   GLU    60      -0.227  -7.592  -6.305  1.00  0.00
ATOM    913  H   GLU    60      -0.355  -8.587  -6.180  1.00  0.00
ATOM    914  CA  GLU    60      -1.234  -6.680  -5.770  1.00  0.00
ATOM    915  HA  GLU    60      -1.337  -5.821  -6.433  1.00  0.00
ATOM    916  CB  GLU    60      -2.588  -7.374  -5.675  1.00  0.00
ATOM    917  HB2 GLU    60      -2.488  -8.287  -5.102  1.00  0.00
ATOM    918  HB3 GLU    60      -3.286  -6.717  -5.154  1.00  0.00
ATOM    919  CG  GLU    60      -3.160  -7.670  -7.078  1.00  0.00
ATOM    920  HG2 GLU    60      -3.430  -6.731  -7.563  1.00  0.00
ATOM    921  HG3 GLU    60      -2.386  -8.151  -7.664  1.00  0.00
ATOM    922  CD  GLU    60      -4.352  -8.585  -7.082  1.00  0.00
ATOM    923  OE1 GLU    60      -4.907  -8.898  -6.010  1.00  0.00
ATOM    924  OE2 GLU    60      -4.750  -9.002  -8.196  1.00  0.00
ATOM    925  C   GLU    60      -0.818  -6.181  -4.381  1.00  0.00
ATOM    926  O   GLU    60      -0.550  -6.978  -3.479  1.00  0.00
ATOM    927  N   LEU    61      -0.767  -4.868  -4.207  1.00  0.00
ATOM    928  H   LEU    61      -0.995  -4.253  -4.975  1.00  0.00
ATOM    929  CA  LEU    61      -0.324  -4.294  -2.942  1.00  0.00
ATOM    930  HA  LEU    61       0.488  -4.896  -2.533  1.00  0.00
ATOM    931  CB  LEU    61       0.187  -2.870  -3.165  1.00  0.00
ATOM    932  HB2 LEU    61      -0.657  -2.251  -3.480  1.00  0.00
ATOM    933  HB3 LEU    61       0.537  -2.477  -2.227  1.00  0.00
ATOM    934  CG  LEU    61       1.315  -2.700  -4.177  1.00  0.00
ATOM    935  HG  LEU    61       0.974  -2.949  -5.181  1.00  0.00
ATOM    936  CD1 LEU    61       1.718  -1.233  -4.138  1.00  0.00
ATOM    937 HD11 LEU    61       2.440  -1.030  -4.929  1.00  0.00
ATOM    938 HD12 LEU    61       0.850  -0.596  -4.283  1.00  0.00
ATOM    939 HD13 LEU    61       2.167  -0.997  -3.173  1.00  0.00
ATOM    940  CD2 LEU    61       2.484  -3.603  -3.805  1.00  0.00
ATOM    941 HD21 LEU    61       3.335  -3.383  -4.449  1.00  0.00
ATOM    942 HD22 LEU    61       2.776  -3.442  -2.767  1.00  0.00
ATOM    943 HD23 LEU    61       2.213  -4.649  -3.948  1.00  0.00
ATOM    944  C   LEU    61      -1.427  -4.239  -1.899  1.00  0.00
ATOM    945  O   LEU    61      -1.132  -4.054  -0.710  1.00  0.00
ATOM    946  N   GLY    62      -2.686  -4.371  -2.326  1.00  0.00
ATOM    947  H   GLY    62      -2.895  -4.512  -3.305  1.00  0.00
ATOM    948  CA  GLY    62      -3.741  -4.254  -1.348  1.00  0.00
ATOM    949  HA2 GLY    62      -4.706  -4.326  -1.846  1.00  0.00
ATOM    950  HA3 GLY    62      -3.654  -5.069  -0.630  1.00  0.00
ATOM    951  C   GLY    62      -3.646  -2.918  -0.635  1.00  0.00
ATOM    952  O   GLY    62      -3.334  -1.888  -1.245  1.00  0.00
ATOM    953  N   CTZ    63      -3.893  -2.931   0.659  1.00  0.00
ATOM    954  H4  CTZ    63      -4.133  -3.757   1.164  1.00  0.00
ATOM    955  C9  CTZ    63      -3.933  -1.673   1.400  1.00  0.00
ATOM    956  H5  CTZ    63      -4.636  -0.995   0.936  1.00  0.00
ATOM    957  C   CTZ    63      -2.612  -0.921   1.473  1.00  0.00
ATOM    958  O   CTZ    63      -2.625   0.230   1.927  1.00  0.00
ATOM    959  CB  CTZ    63      -4.434  -1.922   2.842  1.00  0.00
ATOM    960  H6  CTZ    63      -4.025  -2.793   3.329  1.00  0.00
ATOM    961  H7  CTZ    63      -4.266  -1.056   3.465  1.00  0.00
ATOM    962  OG  CTZ    63      -5.853  -2.049   2.818  1.00  0.00
ATOM    963  S1  CTZ    63      -9.256  -3.768   5.404  1.00  0.00
ATOM    964  C2  CTZ    63      -9.286  -3.693   7.069  1.00  0.00
ATOM    965  H12 CTZ    63     -10.329  -3.973   7.149  1.00  0.00
ATOM    966  H13 CTZ    63      -9.167  -2.723   7.542  1.00  0.00
ATOM    967  C3  CTZ    63      -8.369  -4.766   7.760  1.00  0.00
ATOM    968  C3' CTZ    63      -8.774  -5.554   8.735  1.00  0.00
ATOM    969  H14 CTZ    63      -9.790  -5.500   9.093  1.00  0.00
ATOM    970  H15 CTZ    63      -8.115  -6.274   9.175  1.00  0.00
ATOM    971  CA  CTZ    63      -6.916  -5.064   6.871  1.00  0.00
ATOM    972  C4' CTZ    63      -5.619  -5.461   7.574  1.00  0.00
ATOM    973  O4A CTZ    63      -4.991  -6.468   7.156  1.00  0.00
ATOM    974  O4B CTZ    63      -5.181  -4.802   8.553  1.00  0.00
ATOM    975  N5  CTZ    63      -6.845  -4.673   5.326  1.00  0.00
ATOM    976  C6  CTZ    63      -7.665  -3.547   4.900  1.00  0.00
ATOM    977  H16 CTZ    63      -7.045  -2.724   5.234  1.00  0.00
ATOM    978  C7  CTZ    63      -7.543  -3.556   3.293  1.00  0.00
ATOM    979  H17 CTZ    63      -8.122  -2.811   2.768  1.00  0.00
ATOM    980  C8  CTZ    63      -6.103  -3.382   2.918  1.00  0.00
ATOM    981  O9  CTZ    63      -5.419  -4.336   2.749  1.00  0.00
ATOM    982  N10 CTZ    63      -7.903  -4.863   2.871  1.00  0.00
ATOM    983  H18 CTZ    63      -7.354  -5.674   3.047  1.00  0.00
ATOM    984  C11 CTZ    63      -9.118  -4.980   2.084  1.00  0.00
ATOM    985  O12 CTZ    63      -9.768  -4.029   1.812  1.00  0.00
ATOM    986  C13 CTZ    63      -9.536  -6.372   1.614  1.00  0.00
ATOM    987  C14 CTZ    63      -9.689  -6.679   0.126  1.00  0.00
ATOM    988  C15 CTZ    63      -9.520  -5.822  -1.018  1.00  0.00
ATOM    989  H19 CTZ    63      -9.271  -4.786  -1.078  1.00  0.00
ATOM    990  N16 CTZ    63      -9.760  -7.286   2.435  1.00  0.00
ATOM    991  S16 CTZ    63      -9.797  -6.648  -2.258  1.00  0.00
ATOM    992  C17 CTZ    63     -10.150  -8.074  -1.784  1.00  0.00
ATOM    993  N18 CTZ    63     -10.493  -9.233  -2.589  1.00  0.00
ATOM    994  H20 CTZ    63     -10.816  -9.974  -2.000  1.00  0.00
ATOM    995  H21 CTZ    63     -11.148  -9.039  -3.317  1.00  0.00
ATOM    996  O17 CTZ    63      -9.643  -7.087   3.820  1.00  0.00
ATOM    997  C18 CTZ    63     -10.179  -8.221   4.439  1.00  0.00
ATOM    998  C19 CTZ    63     -11.516  -8.560   3.783  1.00  0.00
ATOM    999  H22 CTZ    63     -11.383  -8.787   2.733  1.00  0.00
ATOM   1000  H23 CTZ    63     -11.971  -9.423   4.267  1.00  0.00
ATOM   1001  H24 CTZ    63     -12.177  -7.710   3.864  1.00  0.00
ATOM   1002  C20 CTZ    63     -10.388  -7.948   5.927  1.00  0.00
ATOM   1003  H25 CTZ    63     -10.871  -8.790   6.418  1.00  0.00
ATOM   1004  H26 CTZ    63      -9.431  -7.772   6.406  1.00  0.00
ATOM   1005  H27 CTZ    63     -11.003  -7.064   6.042  1.00  0.00
ATOM   1006  C21 CTZ    63      -9.200  -9.375   4.233  1.00  0.00
ATOM   1007  O2A CTZ    63      -7.985  -9.137   4.001  1.00  0.00
ATOM   1008  O2B CTZ    63      -9.600 -10.567   4.296  1.00  0.00
ATOM   1009  N19 CTZ    63     -10.089  -8.107  -0.367  1.00  0.00
ATOM   1010  N   VAL    64      -1.492  -1.500   1.059  1.00  0.00
ATOM   1011  H   VAL    64      -1.484  -2.441   0.689  1.00  0.00
ATOM   1012  CA  VAL    64      -0.290  -0.694   0.948  1.00  0.00
ATOM   1013  HA  VAL    64      -0.078  -0.235   1.913  1.00  0.00
ATOM   1014  CB  VAL    64       0.908  -1.597   0.570  1.00  0.00
ATOM   1015  HB  VAL    64       0.655  -2.224  -0.265  1.00  0.00
ATOM   1016  CG1 VAL    64       2.171  -0.773   0.245  1.00  0.00
ATOM   1017 HG11 VAL    64       3.026  -1.439   0.123  1.00  0.00
ATOM   1018 HG12 VAL    64       2.039  -0.230  -0.691  1.00  0.00
ATOM   1019 HG13 VAL    64       2.378  -0.069   1.051  1.00  0.00
ATOM   1020  CG2 VAL    64       1.215  -2.517   1.765  1.00  0.00
ATOM   1021 HG21 VAL    64       0.385  -3.198   1.929  1.00  0.00
ATOM   1022 HG22 VAL    64       2.104  -3.113   1.555  1.00  0.00
ATOM   1023 HG23 VAL    64       1.389  -1.925   2.663  1.00  0.00
ATOM   1024  C   VAL    64      -0.506   0.427  -0.057  1.00  0.00
ATOM   1025  O   VAL    64       0.175   1.459  -0.001  1.00  0.00
ATOM   1026  N   SER    65      -1.493   0.274  -0.945  1.00  0.00
ATOM   1027  H   SER    65      -2.032  -0.578  -0.984  1.00  0.00
ATOM   1028  CA  SER    65      -1.869   1.362  -1.843  1.00  0.00
ATOM   1029  HA  SER    65      -1.067   1.527  -2.561  1.00  0.00
ATOM   1030  CB  SER    65      -3.144   0.974  -2.620  1.00  0.00
ATOM   1031  HB2 SER    65      -3.977   0.834  -1.930  1.00  0.00
ATOM   1032  HB3 SER    65      -3.395   1.764  -3.328  1.00  0.00
ATOM   1033  OG  SER    65      -2.898  -0.247  -3.327  1.00  0.00
ATOM   1034  HG  SER    65      -2.999  -0.978  -2.706  1.00  0.00
ATOM   1035  C   SER    65      -2.144   2.650  -1.087  1.00  0.00
ATOM   1036  O   SER    65      -1.992   3.732  -1.659  1.00  0.00
ATOM   1037  N   LYS    66      -2.669   2.545   0.128  1.00  0.00
ATOM   1038  H   LYS    66      -2.830   1.638   0.543  1.00  0.00
ATOM   1039  CA  LYS    66      -3.017   3.736   0.893  1.00  0.00
ATOM   1040  HA  LYS    66      -3.735   4.322   0.316  1.00  0.00
ATOM   1041  CB  LYS    66      -3.674   3.324   2.200  1.00  0.00
ATOM   1042  HB2 LYS    66      -3.018   2.644   2.744  1.00  0.00
ATOM   1043  HB3 LYS    66      -3.798   4.217   2.813  1.00  0.00
ATOM   1044  CG  LYS    66      -5.041   2.690   1.994  1.00  0.00
ATOM   1045  HG2 LYS    66      -5.685   3.368   1.433  1.00  0.00
ATOM   1046  HG3 LYS    66      -4.932   1.754   1.450  1.00  0.00
ATOM   1047  CD  LYS    66      -5.646   2.422   3.358  1.00  0.00
ATOM   1048  HD2 LYS    66      -4.987   1.770   3.930  1.00  0.00
ATOM   1049  HD3 LYS    66      -5.710   3.364   3.892  1.00  0.00
ATOM   1050  CE  LYS    66      -7.049   1.792   3.247  1.00  0.00
ATOM   1051  HE2 LYS    66      -7.529   1.842   4.226  1.00  0.00
ATOM   1052  HE3 LYS    66      -7.649   2.354   2.530  1.00  0.00
ATOM   1053  NZ  LYS    66      -6.983   0.380   2.839  1.00  0.00
ATOM   1054  HZ1 LYS    66      -6.394  -0.133   3.484  1.00  0.00
ATOM   1055  HZ2 LYS    66      -7.902  -0.032   2.865  1.00  0.00
ATOM   1056  HZ3 LYS    66      -6.585   0.291   1.913  1.00  0.00
ATOM   1057  C   LYS    66      -1.817   4.630   1.183  1.00  0.00
ATOM   1058  O   LYS    66      -2.010   5.834   1.415  1.00  0.00
ATOM   1059  N   THR    67      -0.587   4.098   1.147  1.00  0.00
ATOM   1060  H   THR    67      -0.445   3.117   0.949  1.00  0.00
ATOM   1061  CA  THR    67       0.571   4.981   1.309  1.00  0.00
ATOM   1062  HA  THR    67       0.412   5.607   2.189  1.00  0.00
ATOM   1063  CB  THR    67       1.866   4.180   1.550  1.00  0.00
ATOM   1064  HB  THR    67       2.663   4.880   1.787  1.00  0.00
ATOM   1065  CG2 THR    67       1.661   3.225   2.735  1.00  0.00
ATOM   1066 HG21 THR    67       2.610   2.750   2.977  1.00  0.00
ATOM   1067 HG22 THR    67       1.321   3.783   3.608  1.00  0.00
ATOM   1068 HG23 THR    67       0.938   2.454   2.479  1.00  0.00
ATOM   1069  OG1 THR    67       2.242   3.444   0.378  1.00  0.00
ATOM   1070  HG1 THR    67       1.505   2.910   0.111  1.00  0.00
ATOM   1071  C   THR    67       0.730   5.905   0.100  1.00  0.00
ATOM   1072  O   THR    67       1.066   7.085   0.257  1.00  0.00
ATOM   1073  N   PHE    68       0.420   5.402  -1.103  1.00  0.00
ATOM   1074  H   PHE    68       0.118   4.442  -1.184  1.00  0.00
ATOM   1075  CA  PHE    68       0.393   6.267  -2.288  1.00  0.00
ATOM   1076  HA  PHE    68       1.345   6.794  -2.361  1.00  0.00
ATOM   1077  CB  PHE    68       0.222   5.420  -3.555  1.00  0.00
ATOM   1078  HB2 PHE    68      -0.683   4.816  -3.500  1.00  0.00
ATOM   1079  HB3 PHE    68       0.106   6.095  -4.398  1.00  0.00
ATOM   1080  CG  PHE    68       1.423   4.534  -3.856  1.00  0.00
ATOM   1081  CD1 PHE    68       2.540   5.037  -4.502  1.00  0.00
ATOM   1082  HD1 PHE    68       2.555   6.066  -4.834  1.00  0.00
ATOM   1083  CE1 PHE    68       3.641   4.221  -4.766  1.00  0.00
ATOM   1084  HE1 PHE    68       4.508   4.639  -5.254  1.00  0.00
ATOM   1085  CZ  PHE    68       3.634   2.895  -4.382  1.00  0.00
ATOM   1086  HZ  PHE    68       4.497   2.270  -4.568  1.00  0.00
ATOM   1087  CE2 PHE    68       2.528   2.380  -3.706  1.00  0.00
ATOM   1088  HE2 PHE    68       2.513   1.341  -3.408  1.00  0.00
ATOM   1089  CD2 PHE    68       1.427   3.200  -3.455  1.00  0.00
ATOM   1090  HD2 PHE    68       0.587   2.809  -2.904  1.00  0.00
ATOM   1091  C   PHE    68      -0.710   7.305  -2.183  1.00  0.00
ATOM   1092  O   PHE    68      -0.487   8.494  -2.469  1.00  0.00
ATOM   1093  N   THR    69      -1.902   6.875  -1.756  1.00  0.00
ATOM   1094  H   THR    69      -2.051   5.894  -1.563  1.00  0.00
ATOM   1095  CA  THR    69      -3.019   7.803  -1.593  1.00  0.00
ATOM   1096  HA  THR    69      -3.244   8.261  -2.557  1.00  0.00
ATOM   1097  CB  THR    69      -4.255   7.028  -1.121  1.00  0.00
ATOM   1098  HB  THR    69      -4.069   6.579  -0.146  1.00  0.00
ATOM   1099  CG2 THR    69      -5.501   7.936  -1.036  1.00  0.00
ATOM   1100 HG21 THR    69      -6.378   7.323  -0.825  1.00  0.00
ATOM   1101 HG22 THR    69      -5.391   8.666  -0.234  1.00  0.00
ATOM   1102 HG23 THR    69      -5.651   8.454  -1.982  1.00  0.00
ATOM   1103  OG1 THR    69      -4.479   5.994  -2.082  1.00  0.00
ATOM   1104  HG1 THR    69      -5.189   5.443  -1.783  1.00  0.00
ATOM   1105  C   THR    69      -2.662   8.904  -0.608  1.00  0.00
ATOM   1106  O   THR    69      -2.967  10.087  -0.846  1.00  0.00
ATOM   1107  N   GLY    70      -2.036   8.534   0.522  1.00  0.00
ATOM   1108  H   GLY    70      -1.799   7.568   0.691  1.00  0.00
ATOM   1109  CA  GLY    70      -1.708   9.536   1.522  1.00  0.00
ATOM   1110  HA2 GLY    70      -2.616  10.055   1.833  1.00  0.00
ATOM   1111  HA3 GLY    70      -1.284   9.029   2.376  1.00  0.00
ATOM   1112  C   GLY    70      -0.699  10.541   1.002  1.00  0.00
ATOM   1113  O   GLY    70      -0.802  11.742   1.272  1.00  0.00
ATOM   1114  N   VAL    71       0.309  10.065   0.275  1.00  0.00
ATOM   1115  H   VAL    71       0.392   9.074   0.094  1.00  0.00
ATOM   1116  CA  VAL    71       1.305  10.988  -0.263  1.00  0.00
ATOM   1117  HA  VAL    71       1.639  11.652   0.536  1.00  0.00
ATOM   1118  CB  VAL    71       2.534  10.199  -0.754  1.00  0.00
ATOM   1119  HB  VAL    71       2.179   9.391  -1.394  1.00  0.00
ATOM   1120  CG1 VAL    71       3.489  11.108  -1.588  1.00  0.00
ATOM   1121 HG11 VAL    71       4.401  10.559  -1.824  1.00  0.00
ATOM   1122 HG12 VAL    71       3.017  11.402  -2.525  1.00  0.00
ATOM   1123 HG13 VAL    71       3.756  11.998  -1.016  1.00  0.00
ATOM   1124  CG2 VAL    71       3.274   9.597   0.468  1.00  0.00
ATOM   1125 HG21 VAL    71       4.130   9.013   0.132  1.00  0.00
ATOM   1126 HG22 VAL    71       3.630  10.393   1.120  1.00  0.00
ATOM   1127 HG23 VAL    71       2.614   8.949   1.042  1.00  0.00
ATOM   1128  C   VAL    71       0.695  11.870  -1.353  1.00  0.00
ATOM   1129  O   VAL    71       1.022  13.065  -1.469  1.00  0.00
ATOM   1130  N   LEU    72      -0.190  11.305  -2.191  1.00  0.00
ATOM   1131  H   LEU    72      -0.451  10.334  -2.104  1.00  0.00
ATOM   1132  CA  LEU    72      -0.843  12.158  -3.185  1.00  0.00
ATOM   1133  HA  LEU    72      -0.071  12.639  -3.785  1.00  0.00
ATOM   1134  CB  LEU    72      -1.712  11.303  -4.097  1.00  0.00
ATOM   1135  HB2 LEU    72      -1.095  10.498  -4.497  1.00  0.00
ATOM   1136  HB3 LEU    72      -2.490  10.840  -3.488  1.00  0.00
ATOM   1137  CG  LEU    72      -2.375  12.018  -5.281  1.00  0.00
ATOM   1138  HG  LEU    72      -2.966  12.852  -4.903  1.00  0.00
ATOM   1139  CD1 LEU    72      -1.380  12.568  -6.324  1.00  0.00
ATOM   1140 HD11 LEU    72      -1.931  13.086  -7.109  1.00  0.00
ATOM   1141 HD12 LEU    72      -0.690  13.271  -5.859  1.00  0.00
ATOM   1142 HD13 LEU    72      -0.825  11.748  -6.772  1.00  0.00
ATOM   1143  CD2 LEU    72      -3.349  11.026  -5.948  1.00  0.00
ATOM   1144 HD21 LEU    72      -3.871  11.519  -6.768  1.00  0.00
ATOM   1145 HD22 LEU    72      -2.802  10.174  -6.347  1.00  0.00
ATOM   1146 HD23 LEU    72      -4.083  10.684  -5.221  1.00  0.00
ATOM   1147  C   LEU    72      -1.678  13.234  -2.506  1.00  0.00
ATOM   1148  O   LEU    72      -1.723  14.389  -2.964  1.00  0.00
ATOM   1149  N   GLY    73      -2.401  12.858  -1.450  1.00  0.00
ATOM   1150  H   GLY    73      -2.377  11.901  -1.128  1.00  0.00
ATOM   1151  CA  GLY    73      -3.124  13.854  -0.678  1.00  0.00
ATOM   1152  HA2 GLY    73      -3.854  14.350  -1.318  1.00  0.00
ATOM   1153  HA3 GLY    73      -3.657  13.350   0.126  1.00  0.00
ATOM   1154  C   GLY    73      -2.200  14.893  -0.068  1.00  0.00
ATOM   1155  O   GLY    73      -2.497  16.089  -0.103  1.00  0.00
ATOM   1156  N   GLY    74      -1.061  14.462   0.478  1.00  0.00
ATOM   1157  H   GLY    74      -0.825  13.480   0.485  1.00  0.00
ATOM   1158  CA  GLY    74      -0.097  15.431   0.995  1.00  0.00
ATOM   1159  HA2 GLY    74      -0.518  16.004   1.804  1.00  0.00
ATOM   1160  HA3 GLY    74       0.754  14.880   1.394  1.00  0.00
ATOM   1161  C   GLY    74       0.408  16.367  -0.089  1.00  0.00
ATOM   1162  O   GLY    74       0.577  17.573   0.136  1.00  0.00
ATOM   1163  N   ASP    75       0.631  15.828  -1.294  1.00  0.00
ATOM   1164  H   ASP    75       0.466  14.845  -1.453  1.00  0.00
ATOM   1165  CA  ASP    75       1.068  16.656  -2.416  1.00  0.00
ATOM   1166  HA  ASP    75       1.978  17.186  -2.134  1.00  0.00
ATOM   1167  CB  ASP    75       1.400  15.737  -3.601  1.00  0.00
ATOM   1168  HB2 ASP    75       2.236  15.092  -3.321  1.00  0.00
ATOM   1169  HB3 ASP    75       0.549  15.094  -3.816  1.00  0.00
ATOM   1170  CG  ASP    75       1.761  16.481  -4.860  1.00  0.00
ATOM   1171  OD1 ASP    75       2.938  16.851  -5.012  1.00  0.00
ATOM   1172  OD2 ASP    75       0.879  16.629  -5.738  1.00  0.00
ATOM   1173  C   ASP    75      -0.001  17.692  -2.775  1.00  0.00
ATOM   1174  O   ASP    75       0.310  18.855  -3.066  1.00  0.00
ATOM   1175  N   ALA    76      -1.278  17.301  -2.706  1.00  0.00
ATOM   1176  H   ALA    76      -1.516  16.348  -2.469  1.00  0.00
ATOM   1177  CA  ALA    76      -2.360  18.245  -2.989  1.00  0.00
ATOM   1178  HA  ALA    76      -2.174  18.709  -3.959  1.00  0.00
ATOM   1179  CB  ALA    76      -3.697  17.488  -3.076  1.00  0.00
ATOM   1180  HB1 ALA    76      -4.497  18.184  -3.334  1.00  0.00
ATOM   1181  HB2 ALA    76      -3.634  16.724  -3.852  1.00  0.00
ATOM   1182  HB3 ALA    76      -3.929  17.013  -2.124  1.00  0.00
ATOM   1183  C   ALA    76      -2.429  19.348  -1.930  1.00  0.00
ATOM   1184  O   ALA    76      -2.726  20.506  -2.251  1.00  0.00
ATOM   1185  N   ILE    77      -2.170  19.008  -0.667  1.00  0.00
ATOM   1186  H   ILE    77      -1.945  18.052  -0.425  1.00  0.00
ATOM   1187  CA  ILE    77      -2.093  20.023   0.383  1.00  0.00
ATOM   1188  HA  ILE    77      -3.030  20.577   0.403  1.00  0.00
ATOM   1189  CB  ILE    77      -1.881  19.363   1.759  1.00  0.00
ATOM   1190  HB  ILE    77      -0.988  18.746   1.708  1.00  0.00
ATOM   1191  CG2 ILE    77      -1.665  20.444   2.815  1.00  0.00
ATOM   1192 HG21 ILE    77      -2.485  21.162   2.793  1.00  0.00
ATOM   1193 HG22 ILE    77      -1.616  19.992   3.805  1.00  0.00
ATOM   1194 HG23 ILE    77      -0.721  20.963   2.653  1.00  0.00
ATOM   1195  CG1 ILE    77      -3.074  18.476   2.137  1.00  0.00
ATOM   1196 HG12 ILE    77      -3.895  19.094   2.508  1.00  0.00
ATOM   1197 HG13 ILE    77      -3.444  17.945   1.266  1.00  0.00
ATOM   1198  CD1 ILE    77      -2.711  17.432   3.186  1.00  0.00
ATOM   1199 HD11 ILE    77      -3.514  16.701   3.260  1.00  0.00
ATOM   1200 HD12 ILE    77      -1.795  16.921   2.941  1.00  0.00
ATOM   1201 HD13 ILE    77      -2.564  17.916   4.151  1.00  0.00
ATOM   1202  C   ILE    77      -0.965  20.996   0.076  1.00  0.00
ATOM   1203  O   ILE    77      -1.122  22.225   0.176  1.00  0.00
ATOM   1204  N   ALA    78       0.202  20.452  -0.287  1.00  0.00
ATOM   1205  H   ALA    78       0.317  19.450  -0.359  1.00  0.00
ATOM   1206  CA  ALA    78       1.368  21.289  -0.561  1.00  0.00
ATOM   1207  HA  ALA    78       1.535  21.936   0.301  1.00  0.00
ATOM   1208  CB  ALA    78       2.607  20.409  -0.726  1.00  0.00
ATOM   1209  HB1 ALA    78       3.474  21.034  -0.938  1.00  0.00
ATOM   1210  HB2 ALA    78       2.781  19.848   0.193  1.00  0.00
ATOM   1211  HB3 ALA    78       2.461  19.706  -1.545  1.00  0.00
ATOM   1212  C   ALA    78       1.161  22.182  -1.781  1.00  0.00
ATOM   1213  O   ALA    78       1.726  23.286  -1.848  1.00  0.00
ATOM   1214  N   ARG    79       0.360  21.745  -2.741  1.00  0.00
ATOM   1215  H   ARG    79      -0.052  20.825  -2.661  1.00  0.00
ATOM   1216  CA  ARG    79      -0.022  22.579  -3.877  1.00  0.00
ATOM   1217  HA  ARG    79       0.857  23.109  -4.246  1.00  0.00
ATOM   1218  CB  ARG    79      -0.557  21.699  -5.013  1.00  0.00
ATOM   1219  HB2 ARG    79      -1.376  21.092  -4.621  1.00  0.00
ATOM   1220  HB3 ARG    79      -0.965  22.331  -5.802  1.00  0.00
ATOM   1221  CG  ARG    79       0.474  20.783  -5.647  1.00  0.00
ATOM   1222  HG2 ARG    79       1.156  21.394  -6.239  1.00  0.00
ATOM   1223  HG3 ARG    79       1.067  20.277  -4.890  1.00  0.00
ATOM   1224  CD  ARG    79      -0.176  19.737  -6.559  1.00  0.00
ATOM   1225  HD2 ARG    79      -0.817  19.102  -5.947  1.00  0.00
ATOM   1226  HD3 ARG    79      -0.810  20.233  -7.295  1.00  0.00
ATOM   1227  NE  ARG    79       0.819  18.882  -7.207  1.00  0.00
ATOM   1228  HE  ARG    79       1.161  18.096  -6.676  1.00  0.00
ATOM   1229  CZ  ARG    79       1.338  19.117  -8.419  1.00  0.00
ATOM   1230  NH1 ARG    79       0.935  20.165  -9.138  1.00  0.00
ATOM   1231 HH11 ARG    79       0.180  20.743  -8.817  1.00  0.00
ATOM   1232 HH12 ARG    79       1.398  20.402  -9.998  1.00  0.00
ATOM   1233  NH2 ARG    79       2.257  18.305  -8.929  1.00  0.00
ATOM   1234 HH21 ARG    79       2.573  17.515  -8.382  1.00  0.00
ATOM   1235 HH22 ARG    79       2.643  18.474  -9.844  1.00  0.00
ATOM   1236  C   ARG    79      -1.068  23.627  -3.502  1.00  0.00
ATOM   1237  O   ARG    79      -1.432  24.443  -4.355  1.00  0.00
ATOM   1238  N   LYS    80      -1.571  23.592  -2.263  1.00  0.00
ATOM   1239  H   LYS    80      -1.236  22.881  -1.630  1.00  0.00
ATOM   1240  CA  LYS    80      -2.622  24.485  -1.771  1.00  0.00
ATOM   1241  HA  LYS    80      -2.794  24.240  -0.723  1.00  0.00
ATOM   1242  CB  LYS    80      -2.185  25.957  -1.844  1.00  0.00
ATOM   1243  HB2 LYS    80      -2.167  26.298  -2.879  1.00  0.00
ATOM   1244  HB3 LYS    80      -2.924  26.559  -1.314  1.00  0.00
ATOM   1245  CG  LYS    80      -0.836  26.195  -1.213  1.00  0.00
ATOM   1246  HG2 LYS    80      -0.869  25.903  -0.161  1.00  0.00
ATOM   1247  HG3 LYS    80      -0.064  25.617  -1.721  1.00  0.00
ATOM   1248  CD  LYS    80      -0.475  27.672  -1.325  1.00  0.00
ATOM   1249  HD2 LYS    80      -0.438  27.958  -2.378  1.00  0.00
ATOM   1250  HD3 LYS    80      -1.228  28.272  -0.812  1.00  0.00
ATOM   1251  CE  LYS    80       0.889  27.913  -0.686  1.00  0.00
ATOM   1252  HE2 LYS    80       0.856  27.617   0.363  1.00  0.00
ATOM   1253  HE3 LYS    80       1.637  27.311  -1.205  1.00  0.00
ATOM   1254  NZ  LYS    80       1.235  29.337  -0.794  1.00  0.00
ATOM   1255  HZ1 LYS    80       0.567  29.900  -0.279  1.00  0.00
ATOM   1256  HZ2 LYS    80       2.157  29.495  -0.398  1.00  0.00
ATOM   1257  HZ3 LYS    80       1.219  29.610  -1.771  1.00  0.00
ATOM   1258  C   LYS    80      -3.944  24.264  -2.505  1.00  0.00
ATOM   1259  O   LYS    80      -4.758  25.181  -2.647  1.00  0.00
ATOM   1260  N   GLU    81      -4.175  23.039  -2.975  1.00  0.00
ATOM   1261  H   GLU    81      -3.494  22.303  -2.851  1.00  0.00
ATOM   1262  CA  GLU    81      -5.450  22.697  -3.586  1.00  0.00
ATOM   1263  HA  GLU    81      -5.854  23.566  -4.108  1.00  0.00
ATOM   1264  CB  GLU    81      -5.256  21.592  -4.628  1.00  0.00
ATOM   1265  HB2 GLU    81      -4.657  20.809  -4.161  1.00  0.00
ATOM   1266  HB3 GLU    81      -6.208  21.159  -4.875  1.00  0.00
ATOM   1267  CG  GLU    81      -4.542  22.092  -5.878  1.00  0.00
ATOM   1268  HG2 GLU    81      -5.220  22.742  -6.434  1.00  0.00
ATOM   1269  HG3 GLU    81      -3.669  22.678  -5.587  1.00  0.00
ATOM   1270  CD  GLU    81      -4.065  20.978  -6.782  1.00  0.00
ATOM   1271  OE1 GLU    81      -4.153  19.803  -6.370  1.00  0.00
ATOM   1272  OE2 GLU    81      -3.602  21.283  -7.913  1.00  0.00
ATOM   1273  C   GLU    81      -6.489  22.259  -2.565  1.00  0.00
ATOM   1274  O   GLU    81      -7.696  22.428  -2.799  1.00  0.00
ATOM   1275  N   ILE    82      -6.064  21.672  -1.455  1.00  0.00
ATOM   1276  H   ILE    82      -5.069  21.550  -1.319  1.00  0.00
ATOM   1277  CA  ILE    82      -6.972  21.246  -0.398  1.00  0.00
ATOM   1278  HA  ILE    82      -7.891  21.820  -0.463  1.00  0.00
ATOM   1279  CB  ILE    82      -7.297  19.734  -0.451  1.00  0.00
ATOM   1280  HB  ILE    82      -8.011  19.513   0.343  1.00  0.00
ATOM   1281  CG2 ILE    82      -7.959  19.361  -1.789  1.00  0.00
ATOM   1282 HG21 ILE    82      -8.397  18.367  -1.727  1.00  0.00
ATOM   1283 HG22 ILE    82      -8.755  20.067  -2.007  1.00  0.00
ATOM   1284 HG23 ILE    82      -7.227  19.382  -2.597  1.00  0.00
ATOM   1285  CG1 ILE    82      -6.030  18.918  -0.210  1.00  0.00
ATOM   1286 HG12 ILE    82      -5.307  19.111  -1.003  1.00  0.00
ATOM   1287 HG13 ILE    82      -5.577  19.198   0.737  1.00  0.00
ATOM   1288  CD1 ILE    82      -6.266  17.415  -0.125  1.00  0.00
ATOM   1289 HD11 ILE    82      -5.331  16.913   0.125  1.00  0.00
ATOM   1290 HD12 ILE    82      -7.003  17.194   0.646  1.00  0.00
ATOM   1291 HD13 ILE    82      -6.613  17.042  -1.086  1.00  0.00
ATOM   1292  C   ILE    82      -6.329  21.571   0.942  1.00  0.00
ATOM   1293  O   ILE    82      -5.120  21.805   1.041  1.00  0.00
ATOM   1294  N   SER    83      -7.155  21.526   1.987  1.00  0.00
ATOM   1295  H   SER    83      -8.141  21.365   1.830  1.00  0.00
ATOM   1296  CA  SER    83      -6.689  21.552   3.368  1.00  0.00
ATOM   1297  HA  SER    83      -5.610  21.405   3.405  1.00  0.00
ATOM   1298  CB  SER    83      -7.019  22.878   4.044  1.00  0.00
ATOM   1299  HB2 SER    83      -6.397  23.668   3.625  1.00  0.00
ATOM   1300  HB3 SER    83      -8.069  23.120   3.872  1.00  0.00
ATOM   1301  OG  SER    83      -6.800  22.780   5.445  1.00  0.00
ATOM   1302  HG  SER    83      -7.030  23.625   5.842  1.00  0.00
ATOM   1303  C   SER    83      -7.357  20.419   4.125  1.00  0.00
ATOM   1304  O   SER    83      -8.538  20.141   3.900  1.00  0.00
ATOM   1305  N   LEU    84      -6.612  19.759   5.026  1.00  0.00
ATOM   1306  H   LEU    84      -5.644  19.994   5.189  1.00  0.00
ATOM   1307  CA  LEU    84      -7.248  18.718   5.833  1.00  0.00
ATOM   1308  HA  LEU    84      -7.709  17.994   5.163  1.00  0.00
ATOM   1309  CB  LEU    84      -6.202  17.994   6.680  1.00  0.00
ATOM   1310  HB2 LEU    84      -5.712  18.727   7.324  1.00  0.00
ATOM   1311  HB3 LEU    84      -6.695  17.265   7.306  1.00  0.00
ATOM   1312  CG  LEU    84      -5.134  17.224   5.879  1.00  0.00
ATOM   1313  HG  LEU    84      -4.704  17.893   5.134  1.00  0.00
ATOM   1314  CD1 LEU    84      -4.030  16.755   6.784  1.00  0.00
ATOM   1315 HD11 LEU    84      -3.260  16.247   6.202  1.00  0.00
ATOM   1316 HD12 LEU    84      -3.572  17.609   7.284  1.00  0.00
ATOM   1317 HD13 LEU    84      -4.421  16.065   7.531  1.00  0.00
ATOM   1318  CD2 LEU    84      -5.738  16.021   5.178  1.00  0.00
ATOM   1319 HD21 LEU    84      -4.961  15.445   4.674  1.00  0.00
ATOM   1320 HD22 LEU    84      -6.231  15.373   5.902  1.00  0.00
ATOM   1321 HD23 LEU    84      -6.463  16.341   4.431  1.00  0.00
ATOM   1322  C   LEU    84      -8.352  19.282   6.716  1.00  0.00
ATOM   1323  O   LEU    84      -9.245  18.534   7.137  1.00  0.00
ATOM   1324  N   ALA    85      -8.335  20.591   6.998  1.00  0.00
ATOM   1325  H   ALA    85      -7.607  21.184   6.625  1.00  0.00
ATOM   1326  CA  ALA    85      -9.392  21.174   7.805  1.00  0.00
ATOM   1327  HA  ALA    85      -9.664  20.473   8.595  1.00  0.00
ATOM   1328  CB  ALA    85      -8.903  22.455   8.492  1.00  0.00
ATOM   1329  HB1 ALA    85      -9.670  22.844   9.162  1.00  0.00
ATOM   1330  HB2 ALA    85      -8.005  22.239   9.073  1.00  0.00
ATOM   1331  HB3 ALA    85      -8.671  23.211   7.740  1.00  0.00
ATOM   1332  C   ALA    85     -10.656  21.491   7.010  1.00  0.00
ATOM   1333  O   ALA    85     -11.659  21.877   7.621  1.00  0.00
ATOM   1334  N   ASP    86     -10.622  21.371   5.687  1.00  0.00
ATOM   1335  H   ASP    86      -9.783  21.055   5.223  1.00  0.00
ATOM   1336  CA  ASP    86     -11.786  21.686   4.866  1.00  0.00
ATOM   1337  HA  ASP    86     -12.088  22.708   5.090  1.00  0.00
ATOM   1338  CB  ASP    86     -11.460  21.571   3.375  1.00  0.00
ATOM   1339  HB2 ASP    86     -10.980  20.614   3.175  1.00  0.00
ATOM   1340  HB3 ASP    86     -12.401  21.590   2.826  1.00  0.00
ATOM   1341  CG  ASP    86     -10.615  22.716   2.854  1.00  0.00
ATOM   1342  OD1 ASP    86     -10.527  23.754   3.532  1.00  0.00
ATOM   1343  OD2 ASP    86     -10.044  22.562   1.753  1.00  0.00
ATOM   1344  C   ASP    86     -12.932  20.727   5.182  1.00  0.00
ATOM   1345  O   ASP    86     -12.704  19.526   5.390  1.00  0.00
ATOM   1346  N   PRO    87     -14.176  21.195   5.145  1.00  0.00
ATOM   1347  CD  PRO    87     -14.610  22.602   5.069  1.00  0.00
ATOM   1348  HD2 PRO    87     -14.117  23.136   4.256  1.00  0.00
ATOM   1349  HD3 PRO    87     -14.434  23.093   6.027  1.00  0.00
ATOM   1350  CG  PRO    87     -16.083  22.491   4.801  1.00  0.00
ATOM   1351  HG2 PRO    87     -16.254  22.439   3.727  1.00  0.00
ATOM   1352  HG3 PRO    87     -16.630  23.335   5.222  1.00  0.00
ATOM   1353  CB  PRO    87     -16.509  21.197   5.419  1.00  0.00
ATOM   1354  HB2 PRO    87     -17.394  20.787   4.933  1.00  0.00
ATOM   1355  HB3 PRO    87     -16.721  21.359   6.478  1.00  0.00
ATOM   1356  CA  PRO    87     -15.298  20.272   5.292  1.00  0.00
ATOM   1357  HA  PRO    87     -15.193  19.678   6.200  1.00  0.00
ATOM   1358  C   PRO    87     -15.411  19.373   4.078  1.00  0.00
ATOM   1359  O   PRO    87     -15.076  19.752   2.953  1.00  0.00
ATOM   1360  N   VAL    88     -15.890  18.153   4.320  1.00  0.00
ATOM   1361  H   VAL    88     -16.151  17.843   5.247  1.00  0.00
ATOM   1362  CA  VAL    88     -16.091  17.235   3.212  1.00  0.00
ATOM   1363  HA  VAL    88     -15.131  17.052   2.726  1.00  0.00
ATOM   1364  CB  VAL    88     -16.633  15.899   3.752  1.00  0.00
ATOM   1365  HB  VAL    88     -17.476  16.090   4.419  1.00  0.00
ATOM   1366  CG1 VAL    88     -17.130  14.990   2.600  1.00  0.00
ATOM   1367 HG11 VAL    88     -17.405  14.009   2.991  1.00  0.00
ATOM   1368 HG12 VAL    88     -18.016  15.420   2.133  1.00  0.00
ATOM   1369 HG13 VAL    88     -16.344  14.873   1.859  1.00  0.00
ATOM   1370  CG2 VAL    88     -15.541  15.210   4.532  1.00  0.00
ATOM   1371 HG21 VAL    88     -15.903  14.255   4.914  1.00  0.00
ATOM   1372 HG22 VAL    88     -14.675  15.045   3.893  1.00  0.00
ATOM   1373 HG23 VAL    88     -15.236  15.816   5.381  1.00  0.00
ATOM   1374  C   VAL    88     -17.028  17.842   2.178  1.00  0.00
ATOM   1375  O   VAL    88     -16.854  17.631   0.973  1.00  0.00
ATOM   1376  N   THR    89     -18.009  18.627   2.634  1.00  0.00
ATOM   1377  H   THR    89     -18.102  18.791   3.625  1.00  0.00
ATOM   1378  CA  THR    89     -19.031  19.181   1.750  1.00  0.00
ATOM   1379  HA  THR    89     -19.429  18.375   1.134  1.00  0.00
ATOM   1380  CB  THR    89     -20.183  19.771   2.569  1.00  0.00
ATOM   1381  HB  THR    89     -20.888  20.258   1.894  1.00  0.00
ATOM   1382  CG2 THR    89     -20.908  18.694   3.308  1.00  0.00
ATOM   1383 HG21 THR    89     -21.809  19.110   3.760  1.00  0.00
ATOM   1384 HG22 THR    89     -21.197  17.903   2.617  1.00  0.00
ATOM   1385 HG23 THR    89     -20.279  18.273   4.093  1.00  0.00
ATOM   1386  OG1 THR    89     -19.674  20.739   3.499  1.00  0.00
ATOM   1387  HG1 THR    89     -20.412  21.081   4.009  1.00  0.00
ATOM   1388  C   THR    89     -18.480  20.244   0.815  1.00  0.00
ATOM   1389  O   THR    89     -19.155  20.597  -0.154  1.00  0.00
ATOM   1390  N   LYS    90     -17.284  20.771   1.089  1.00  0.00
ATOM   1391  H   LYS    90     -16.762  20.473   1.903  1.00  0.00
ATOM   1392  CA  LYS    90     -16.653  21.694   0.145  1.00  0.00
ATOM   1393  HA  LYS    90     -17.342  22.514  -0.063  1.00  0.00
ATOM   1394  CB  LYS    90     -15.386  22.278   0.759  1.00  0.00
ATOM   1395  HB2 LYS    90     -15.679  22.888   1.612  1.00  0.00
ATOM   1396  HB3 LYS    90     -14.756  21.465   1.119  1.00  0.00
ATOM   1397  CG  LYS    90     -14.532  23.141  -0.183  1.00  0.00
ATOM   1398  HG2 LYS    90     -14.103  22.514  -0.965  1.00  0.00
ATOM   1399  HG3 LYS    90     -15.161  23.907  -0.640  1.00  0.00
ATOM   1400  CD  LYS    90     -13.408  23.815   0.598  1.00  0.00
ATOM   1401  HD2 LYS    90     -13.841  24.418   1.398  1.00  0.00
ATOM   1402  HD3 LYS    90     -12.770  23.055   1.048  1.00  0.00
ATOM   1403  CE  LYS    90     -12.553  24.728  -0.275  1.00  0.00
ATOM   1404  HE2 LYS    90     -13.197  25.453  -0.776  1.00  0.00
ATOM   1405  HE3 LYS    90     -11.850  25.266   0.365  1.00  0.00
ATOM   1406  NZ  LYS    90     -11.783  23.955  -1.289  1.00  0.00
ATOM   1407  HZ1 LYS    90     -12.421  23.443  -1.880  1.00  0.00
ATOM   1408  HZ2 LYS    90     -11.220  24.579  -1.850  1.00  0.00
ATOM   1409  HZ3 LYS    90     -11.170  23.299  -0.821  1.00  0.00
ATOM   1410  C   LYS    90     -16.338  21.003  -1.172  1.00  0.00
ATOM   1411  O   LYS    90     -16.370  21.638  -2.240  1.00  0.00
ATOM   1412  N   TYR    91     -16.067  19.700  -1.119  1.00  0.00
ATOM   1413  H   TYR    91     -16.074  19.231  -0.224  1.00  0.00
ATOM   1414  CA  TYR    91     -15.700  18.928  -2.298  1.00  0.00
ATOM   1415  HA  TYR    91     -15.492  19.603  -3.129  1.00  0.00
ATOM   1416  CB  TYR    91     -14.407  18.134  -2.042  1.00  0.00
ATOM   1417  HB2 TYR    91     -14.594  17.383  -1.275  1.00  0.00
ATOM   1418  HB3 TYR    91     -14.106  17.618  -2.956  1.00  0.00
ATOM   1419  CG  TYR    91     -13.281  19.032  -1.586  1.00  0.00
ATOM   1420  CD1 TYR    91     -12.485  19.692  -2.513  1.00  0.00
ATOM   1421  HD1 TYR    91     -12.638  19.527  -3.570  1.00  0.00
ATOM   1422  CE1 TYR    91     -11.487  20.540  -2.112  1.00  0.00
ATOM   1423  HE1 TYR    91     -10.879  21.055  -2.838  1.00  0.00
ATOM   1424  CZ  TYR    91     -11.271  20.754  -0.766  1.00  0.00
ATOM   1425  OH  TYR    91     -10.274  21.616  -0.375  1.00  0.00
ATOM   1426  HH  TYR    91     -10.238  21.792   0.568  1.00  0.00
ATOM   1427  CE2 TYR    91     -12.066  20.128   0.190  1.00  0.00
ATOM   1428  HE2 TYR    91     -11.871  20.250   1.235  1.00  0.00
ATOM   1429  CD2 TYR    91     -13.062  19.279  -0.227  1.00  0.00
ATOM   1430  HD2 TYR    91     -13.691  18.802   0.514  1.00  0.00
ATOM   1431  C   TYR    91     -16.798  17.988  -2.759  1.00  0.00
ATOM   1432  O   TYR    91     -16.719  17.485  -3.882  1.00  0.00
ATOM   1433  N   TRP    92     -17.808  17.729  -1.934  1.00  0.00
ATOM   1434  H   TRP    92     -17.811  18.139  -1.010  1.00  0.00
ATOM   1435  CA  TRP    92     -18.971  16.946  -2.343  1.00  0.00
ATOM   1436  HA  TRP    92     -19.040  16.976  -3.428  1.00  0.00
ATOM   1437  CB  TRP    92     -18.842  15.479  -1.922  1.00  0.00
ATOM   1438  HB2 TRP    92     -17.812  15.171  -2.082  1.00  0.00
ATOM   1439  HB3 TRP    92     -19.057  15.348  -0.861  1.00  0.00
ATOM   1440  CG  TRP    92     -19.706  14.569  -2.744  1.00  0.00
ATOM   1441  CD1 TRP    92     -20.574  14.933  -3.757  1.00  0.00
ATOM   1442  HD1 TRP    92     -20.728  15.935  -4.111  1.00  0.00
ATOM   1443  NE1 TRP    92     -21.198  13.818  -4.262  1.00  0.00
ATOM   1444  HE1 TRP    92     -21.903  13.848  -4.986  1.00  0.00
ATOM   1445  CE2 TRP    92     -20.732  12.709  -3.601  1.00  0.00
ATOM   1446  CZ2 TRP    92     -21.068  11.366  -3.756  1.00  0.00
ATOM   1447  HZ2 TRP    92     -21.755  11.045  -4.523  1.00  0.00
ATOM   1448  CH2 TRP    92     -20.448  10.460  -2.939  1.00  0.00
ATOM   1449  HH2 TRP    92     -20.692   9.413  -3.040  1.00  0.00
ATOM   1450  CZ3 TRP    92     -19.518  10.864  -1.971  1.00  0.00
ATOM   1451  HZ3 TRP    92     -19.046  10.130  -1.337  1.00  0.00
ATOM   1452  CE3 TRP    92     -19.200  12.195  -1.798  1.00  0.00
ATOM   1453  HE3 TRP    92     -18.491  12.498  -1.042  1.00  0.00
ATOM   1454  CD2 TRP    92     -19.802  13.145  -2.629  1.00  0.00
ATOM   1455  C   TRP    92     -20.193  17.614  -1.738  1.00  0.00
ATOM   1456  O   TRP    92     -20.761  17.148  -0.741  1.00  0.00
ATOM   1457  N   PRO    93     -20.632  18.722  -2.331  1.00  0.00
ATOM   1458  CD  PRO    93     -20.084  19.363  -3.537  1.00  0.00
ATOM   1459  HD2 PRO    93     -19.883  18.652  -4.337  1.00  0.00
ATOM   1460  HD3 PRO    93     -19.191  19.936  -3.281  1.00  0.00
ATOM   1461  CG  PRO    93     -21.209  20.292  -3.945  1.00  0.00
ATOM   1462  HG2 PRO    93     -21.925  19.749  -4.561  1.00  0.00
ATOM   1463  HG3 PRO    93     -20.829  21.154  -4.495  1.00  0.00
ATOM   1464  CB  PRO    93     -21.867  20.705  -2.672  1.00  0.00
ATOM   1465  HB2 PRO    93     -22.901  21.011  -2.837  1.00  0.00
ATOM   1466  HB3 PRO    93     -21.308  21.531  -2.231  1.00  0.00
ATOM   1467  CA  PRO    93     -21.757  19.478  -1.751  1.00  0.00
ATOM   1468  HA  PRO    93     -21.507  19.808  -0.742  1.00  0.00
ATOM   1469  C   PRO    93     -23.064  18.708  -1.694  1.00  0.00
ATOM   1470  O   PRO    93     -23.949  19.095  -0.921  1.00  0.00
ATOM   1471  N   GLU    94     -23.211  17.624  -2.462  1.00  0.00
ATOM   1472  H   GLU    94     -22.472  17.351  -3.094  1.00  0.00
ATOM   1473  CA  GLU    94     -24.437  16.835  -2.421  1.00  0.00
ATOM   1474  HA  GLU    94     -25.289  17.509  -2.523  1.00  0.00
ATOM   1475  CB  GLU    94     -24.473  15.849  -3.585  1.00  0.00
ATOM   1476  HB2 GLU    94     -23.551  15.269  -3.620  1.00  0.00
ATOM   1477  HB3 GLU    94     -25.285  15.143  -3.409  1.00  0.00
ATOM   1478  CG  GLU    94     -24.747  16.494  -4.928  1.00  0.00
ATOM   1479  HG2 GLU    94     -24.946  15.702  -5.654  1.00  0.00
ATOM   1480  HG3 GLU    94     -25.641  17.115  -4.854  1.00  0.00
ATOM   1481  CD  GLU    94     -23.587  17.329  -5.446  1.00  0.00
ATOM   1482  OE1 GLU    94     -22.443  17.189  -4.938  1.00  0.00
ATOM   1483  OE2 GLU    94     -23.815  18.125  -6.379  1.00  0.00
ATOM   1484  C   GLU    94     -24.609  16.088  -1.108  1.00  0.00
ATOM   1485  O   GLU    94     -25.717  15.624  -0.821  1.00  0.00
ATOM   1486  N   LEU    95     -23.547  15.956  -0.303  1.00  0.00
ATOM   1487  H   LEU    95     -22.669  16.361  -0.596  1.00  0.00
ATOM   1488  CA  LEU    95     -23.652  15.356   1.028  1.00  0.00
ATOM   1489  HA  LEU    95     -24.356  14.529   0.998  1.00  0.00
ATOM   1490  CB  LEU    95     -22.287  14.867   1.497  1.00  0.00
ATOM   1491  HB2 LEU    95     -21.540  15.641   1.315  1.00  0.00
ATOM   1492  HB3 LEU    95     -22.335  14.715   2.577  1.00  0.00
ATOM   1493  CG  LEU    95     -21.826  13.561   0.883  1.00  0.00
ATOM   1494  HG  LEU    95     -21.685  13.691  -0.191  1.00  0.00
ATOM   1495  CD1 LEU    95     -20.501  13.165   1.502  1.00  0.00
ATOM   1496 HD11 LEU    95     -20.166  12.215   1.086  1.00  0.00
ATOM   1497 HD12 LEU    95     -19.755  13.927   1.277  1.00  0.00
ATOM   1498 HD13 LEU    95     -20.599  13.064   2.581  1.00  0.00
ATOM   1499  CD2 LEU    95     -22.868  12.492   1.114  1.00  0.00
ATOM   1500 HD21 LEU    95     -22.453  11.529   0.829  1.00  0.00
ATOM   1501 HD22 LEU    95     -23.160  12.452   2.163  1.00  0.00
ATOM   1502 HD23 LEU    95     -23.743  12.654   0.488  1.00  0.00
ATOM   1503  C   LEU    95     -24.242  16.369   2.006  1.00  0.00
ATOM   1504  O   LEU    95     -23.567  16.931   2.875  1.00  0.00
ATOM   1505  N   THR    96     -25.556  16.577   1.871  1.00  0.00
ATOM   1506  H   THR    96     -26.056  16.106   1.129  1.00  0.00
ATOM   1507  CA  THR    96     -26.253  17.611   2.616  1.00  0.00
ATOM   1508  HA  THR    96     -25.573  18.446   2.795  1.00  0.00
ATOM   1509  CB  THR    96     -27.433  18.136   1.784  1.00  0.00
ATOM   1510  HB  THR    96     -28.033  18.825   2.379  1.00  0.00
ATOM   1511  CG2 THR    96     -26.925  18.868   0.553  1.00  0.00
ATOM   1512 HG21 THR    96     -27.771  19.320   0.035  1.00  0.00
ATOM   1513 HG22 THR    96     -26.236  19.659   0.848  1.00  0.00
ATOM   1514 HG23 THR    96     -26.425  18.183  -0.131  1.00  0.00
ATOM   1515  OG1 THR    96     -28.239  17.028   1.366  1.00  0.00
ATOM   1516  HG1 THR    96     -28.670  16.655   2.139  1.00  0.00
ATOM   1517  C   THR    96     -26.773  17.145   3.972  1.00  0.00
ATOM   1518  O   THR    96     -27.330  17.962   4.718  1.00  0.00
ATOM   1519  N   GLY    97     -26.645  15.863   4.300  1.00  0.00
ATOM   1520  H   GLY    97     -26.185  15.224   3.669  1.00  0.00
ATOM   1521  CA  GLY    97     -27.153  15.390   5.575  1.00  0.00
ATOM   1522  HA2 GLY    97     -28.220  15.610   5.641  1.00  0.00
ATOM   1523  HA3 GLY    97     -27.024  14.310   5.614  1.00  0.00
ATOM   1524  C   GLY    97     -26.423  16.021   6.746  1.00  0.00
ATOM   1525  O   GLY    97     -25.225  16.336   6.680  1.00  0.00
ATOM   1526  N   LYS    98     -27.161  16.199   7.833  1.00  0.00
ATOM   1527  H   LYS    98     -28.130  15.916   7.832  1.00  0.00
ATOM   1528  CA  LYS    98     -26.628  16.841   9.025  1.00  0.00
ATOM   1529  HA  LYS    98     -26.255  17.826   8.751  1.00  0.00
ATOM   1530  CB  LYS    98     -27.736  17.028  10.068  1.00  0.00
ATOM   1531  HB2 LYS    98     -28.110  16.045  10.359  1.00  0.00
ATOM   1532  HB3 LYS    98     -27.297  17.495  10.952  1.00  0.00
ATOM   1533  CG  LYS    98     -28.903  17.886   9.601  1.00  0.00
ATOM   1534  HG2 LYS    98     -28.540  18.880   9.337  1.00  0.00
ATOM   1535  HG3 LYS    98     -29.374  17.433   8.727  1.00  0.00
ATOM   1536  CD  LYS    98     -29.933  17.997  10.721  1.00  0.00
ATOM   1537  HD2 LYS    98     -30.295  17.001  10.984  1.00  0.00
ATOM   1538  HD3 LYS    98     -29.472  18.456  11.597  1.00  0.00
ATOM   1539  CE  LYS    98     -31.103  18.855  10.253  1.00  0.00
ATOM   1540  HE2 LYS    98     -30.738  19.848   9.989  1.00  0.00
ATOM   1541  HE3 LYS    98     -31.561  18.397   9.375  1.00  0.00
ATOM   1542  NZ  LYS    98     -32.096  18.962  11.332  1.00  0.00
ATOM   1543  HZ1 LYS    98     -31.669  19.377  12.149  1.00  0.00
ATOM   1544  HZ2 LYS    98     -32.871  19.537  11.031  1.00  0.00
ATOM   1545  HZ3 LYS    98     -32.442  18.043  11.571  1.00  0.00
ATOM   1546  C   LYS    98     -25.485  16.055   9.634  1.00  0.00
ATOM   1547  O   LYS    98     -24.643  16.641  10.326  1.00  0.00
ATOM   1548  N   GLN    99     -25.417  14.741   9.391  1.00  0.00
ATOM   1549  H   GLN    99     -26.114  14.278   8.828  1.00  0.00
ATOM   1550  CA  GLN    99     -24.323  13.974   9.954  1.00  0.00
ATOM   1551  HA  GLN    99     -24.242  14.214  11.017  1.00  0.00
ATOM   1552  CB  GLN    99     -24.603  12.477   9.842  1.00  0.00
ATOM   1553  HB2 GLN    99     -23.902  11.987  10.511  1.00  0.00
ATOM   1554  HB3 GLN    99     -25.605  12.249  10.209  1.00  0.00
ATOM   1555  CG  GLN    99     -24.397  11.880   8.472  1.00  0.00
ATOM   1556  HG2 GLN    99     -23.526  12.276   7.957  1.00  0.00
ATOM   1557  HG3 GLN    99     -24.180  10.824   8.628  1.00  0.00
ATOM   1558  CD  GLN    99     -25.627  11.960   7.564  1.00  0.00
ATOM   1559  OE1 GLN    99     -26.372  12.933   7.586  1.00  0.00
ATOM   1560  NE2 GLN    99     -25.819  10.928   6.747  1.00  0.00
ATOM   1561 HE21 GLN    99     -25.192  10.135   6.780  1.00  0.00
ATOM   1562 HE22 GLN    99     -26.639  10.892   6.159  1.00  0.00
ATOM   1563  C   GLN    99     -23.002  14.317   9.284  1.00  0.00
ATOM   1564  O   GLN    99     -21.944  14.017   9.838  1.00  0.00
ATOM   1565  N   TRP   100     -23.045  14.959   8.117  1.00  0.00
ATOM   1566  H   TRP   100     -23.932  15.191   7.695  1.00  0.00
ATOM   1567  CA  TRP   100     -21.834  15.301   7.387  1.00  0.00
ATOM   1568  HA  TRP   100     -21.031  14.618   7.666  1.00  0.00
ATOM   1569  CB  TRP   100     -22.058  15.144   5.866  1.00  0.00
ATOM   1570  HB2 TRP   100     -22.981  15.638   5.564  1.00  0.00
ATOM   1571  HB3 TRP   100     -21.237  15.617   5.325  1.00  0.00
ATOM   1572  CG  TRP   100     -22.093  13.710   5.462  1.00  0.00
ATOM   1573  CD1 TRP   100     -23.194  12.938   5.240  1.00  0.00
ATOM   1574  HD1 TRP   100     -24.214  13.287   5.341  1.00  0.00
ATOM   1575  NE1 TRP   100     -22.815  11.658   4.915  1.00  0.00
ATOM   1576  HE1 TRP   100     -23.456  10.905   4.701  1.00  0.00
ATOM   1577  CE2 TRP   100     -21.447  11.585   4.960  1.00  0.00
ATOM   1578  CZ2 TRP   100     -20.603  10.508   4.695  1.00  0.00
ATOM   1579  HZ2 TRP   100     -21.008   9.536   4.459  1.00  0.00
ATOM   1580  CH2 TRP   100     -19.253  10.721   4.780  1.00  0.00
ATOM   1581  HH2 TRP   100     -18.571   9.908   4.575  1.00  0.00
ATOM   1582  CZ3 TRP   100     -18.733  11.981   5.117  1.00  0.00
ATOM   1583  HZ3 TRP   100     -17.665  12.120   5.185  1.00  0.00
ATOM   1584  CE3 TRP   100     -19.577  13.060   5.390  1.00  0.00
ATOM   1585  HE3 TRP   100     -19.176  14.028   5.647  1.00  0.00
ATOM   1586  CD2 TRP   100     -20.962  12.864   5.284  1.00  0.00
ATOM   1587  C   TRP   100     -21.336  16.711   7.677  1.00  0.00
ATOM   1588  O   TRP   100     -20.200  17.029   7.311  1.00  0.00
ATOM   1589  N   GLN   101     -22.131  17.542   8.350  1.00  0.00
ATOM   1590  H   GLN   101     -23.037  17.231   8.672  1.00  0.00
ATOM   1591  CA  GLN   101     -21.771  18.950   8.495  1.00  0.00
ATOM   1592  HA  GLN   101     -21.699  19.387   7.497  1.00  0.00
ATOM   1593  CB  GLN   101     -22.875  19.688   9.258  1.00  0.00
ATOM   1594  HB2 GLN   101     -23.100  19.142  10.176  1.00  0.00
ATOM   1595  HB3 GLN   101     -22.518  20.684   9.525  1.00  0.00
ATOM   1596  CG  GLN   101     -24.129  19.839   8.419  1.00  0.00
ATOM   1597  HG2 GLN   101     -23.884  20.444   7.545  1.00  0.00
ATOM   1598  HG3 GLN   101     -24.452  18.863   8.059  1.00  0.00
ATOM   1599  CD  GLN   101     -25.282  20.482   9.157  1.00  0.00
ATOM   1600  OE1 GLN   101     -25.396  20.373  10.380  1.00  0.00
ATOM   1601  NE2 GLN   101     -26.152  21.154   8.413  1.00  0.00
ATOM   1602 HE21 GLN   101     -26.015  21.219   7.416  1.00  0.00
ATOM   1603 HE22 GLN   101     -26.925  21.623   8.858  1.00  0.00
ATOM   1604  C   GLN   101     -20.408  19.131   9.167  1.00  0.00
ATOM   1605  O   GLN   101     -19.583  19.931   8.699  1.00  0.00
ATOM   1606  N   GLY   102     -20.136  18.393  10.241  1.00  0.00
ATOM   1607  H   GLY   102     -20.816  17.733  10.590  1.00  0.00
ATOM   1608  CA  GLY   102     -18.880  18.586  10.962  1.00  0.00
ATOM   1609  HA2 GLY   102     -18.574  19.631  10.904  1.00  0.00
ATOM   1610  HA3 GLY   102     -19.079  18.383  12.014  1.00  0.00
ATOM   1611  C   GLY   102     -17.696  17.722  10.557  1.00  0.00
ATOM   1612  O   GLY   102     -16.662  17.735  11.239  1.00  0.00
ATOM   1613  N   ILE   103     -17.791  16.992   9.464  1.00  0.00
ATOM   1614  H   ILE   103     -18.631  17.059   8.905  1.00  0.00
ATOM   1615  CA  ILE   103     -16.762  16.049   9.059  1.00  0.00
ATOM   1616  HA  ILE   103     -16.202  15.727   9.939  1.00  0.00
ATOM   1617  CB  ILE   103     -17.398  14.799   8.436  1.00  0.00
ATOM   1618  HB  ILE   103     -17.938  15.077   7.529  1.00  0.00
ATOM   1619  CG2 ILE   103     -16.321  13.799   8.078  1.00  0.00
ATOM   1620 HG21 ILE   103     -16.749  12.951   7.545  1.00  0.00
ATOM   1621 HG22 ILE   103     -15.577  14.229   7.412  1.00  0.00
ATOM   1622 HG23 ILE   103     -15.828  13.443   8.983  1.00  0.00
ATOM   1623  CG1 ILE   103     -18.391  14.194   9.453  1.00  0.00
ATOM   1624 HG12 ILE   103     -17.904  14.091  10.423  1.00  0.00
ATOM   1625 HG13 ILE   103     -19.246  14.862   9.566  1.00  0.00
ATOM   1626  CD1 ILE   103     -18.922  12.839   9.048  1.00  0.00
ATOM   1627 HD11 ILE   103     -19.683  12.541   9.769  1.00  0.00
ATOM   1628 HD12 ILE   103     -19.365  12.895   8.057  1.00  0.00
ATOM   1629 HD13 ILE   103     -18.139  12.086   9.071  1.00  0.00
ATOM   1630  C   ILE   103     -15.801  16.728   8.094  1.00  0.00
ATOM   1631  O   ILE   103     -16.216  17.433   7.162  1.00  0.00
ATOM   1632  N   ARG   104     -14.505  16.510   8.325  1.00  0.00
ATOM   1633  H   ARG   104     -14.232  15.908   9.088  1.00  0.00
ATOM   1634  CA  ARG   104     -13.446  17.170   7.574  1.00  0.00
ATOM   1635  HA  ARG   104     -13.871  17.937   6.929  1.00  0.00
ATOM   1636  CB  ARG   104     -12.440  17.849   8.524  1.00  0.00
ATOM   1637  HB2 ARG   104     -11.944  17.051   9.076  1.00  0.00
ATOM   1638  HB3 ARG   104     -11.676  18.344   7.929  1.00  0.00
ATOM   1639  CG  ARG   104     -13.017  18.886   9.474  1.00  0.00
ATOM   1640  HG2 ARG   104     -13.121  19.839   8.954  1.00  0.00
ATOM   1641  HG3 ARG   104     -14.001  18.579   9.829  1.00  0.00
ATOM   1642  CD  ARG   104     -12.101  19.051  10.696  1.00  0.00
ATOM   1643  HD2 ARG   104     -11.111  19.355  10.353  1.00  0.00
ATOM   1644  HD3 ARG   104     -12.509  19.832  11.338  1.00  0.00
ATOM   1645  NE  ARG   104     -12.002  17.801  11.462  1.00  0.00
ATOM   1646  HE  ARG   104     -12.622  17.039  11.217  1.00  0.00
ATOM   1647  CZ  ARG   104     -11.151  17.599  12.474  1.00  0.00
ATOM   1648  NH1 ARG   104     -10.300  18.546  12.816  1.00  0.00
ATOM   1649 HH11 ARG   104     -10.329  19.437  12.347  1.00  0.00
ATOM   1650 HH12 ARG   104      -9.645  18.384  13.568  1.00  0.00
ATOM   1651  NH2 ARG   104     -11.137  16.429  13.123  1.00  0.00
ATOM   1652 HH21 ARG   104     -11.760  15.686  12.830  1.00  0.00
ATOM   1653 HH22 ARG   104     -10.476  16.271  13.869  1.00  0.00
ATOM   1654  C   ARG   104     -12.699  16.169   6.704  1.00  0.00
ATOM   1655  O   ARG   104     -12.770  14.948   6.902  1.00  0.00
ATOM   1656  N   LEU   105     -11.954  16.701   5.732  1.00  0.00
ATOM   1657  H   LEU   105     -11.929  17.702   5.592  1.00  0.00
ATOM   1658  CA  LEU   105     -11.084  15.821   4.956  1.00  0.00
ATOM   1659  HA  LEU   105     -11.698  15.076   4.452  1.00  0.00
ATOM   1660  CB  LEU   105     -10.280  16.605   3.932  1.00  0.00
ATOM   1661  HB2 LEU   105      -9.807  17.451   4.431  1.00  0.00
ATOM   1662  HB3 LEU   105      -9.482  15.954   3.573  1.00  0.00
ATOM   1663  CG  LEU   105     -11.040  17.131   2.698  1.00  0.00
ATOM   1664  HG  LEU   105     -11.756  17.892   3.012  1.00  0.00
ATOM   1665  CD1 LEU   105     -10.063  17.758   1.734  1.00  0.00
ATOM   1666 HD11 LEU   105     -10.569  18.036   0.811  1.00  0.00
ATOM   1667 HD12 LEU   105      -9.621  18.647   2.175  1.00  0.00
ATOM   1668 HD13 LEU   105      -9.274  17.048   1.486  1.00  0.00
ATOM   1669  CD2 LEU   105     -11.812  15.995   2.015  1.00  0.00
ATOM   1670 HD21 LEU   105     -12.225  16.348   1.070  1.00  0.00
ATOM   1671 HD22 LEU   105     -11.148  15.153   1.814  1.00  0.00
ATOM   1672 HD23 LEU   105     -12.646  15.672   2.635  1.00  0.00
ATOM   1673  C   LEU   105     -10.133  15.050   5.867  1.00  0.00
ATOM   1674  O   LEU   105      -9.846  13.880   5.610  1.00  0.00
ATOM   1675  N   LEU   106      -9.642  15.695   6.939  1.00  0.00
ATOM   1676  H   LEU   106      -9.872  16.663   7.117  1.00  0.00
ATOM   1677  CA  LEU   106      -8.778  15.000   7.895  1.00  0.00
ATOM   1678  HA  LEU   106      -7.843  14.742   7.399  1.00  0.00
ATOM   1679  CB  LEU   106      -8.482  15.913   9.092  1.00  0.00
ATOM   1680  HB2 LEU   106      -7.952  16.811   8.799  1.00  0.00
ATOM   1681  HB3 LEU   106      -9.442  16.269   9.472  1.00  0.00
ATOM   1682  CG  LEU   106      -7.754  15.266  10.276  1.00  0.00
ATOM   1683  HG  LEU   106      -8.319  14.400  10.620  1.00  0.00
ATOM   1684  CD1 LEU   106      -6.375  14.787   9.847  1.00  0.00
ATOM   1685 HD11 LEU   106      -5.876  14.315  10.693  1.00  0.00
ATOM   1686 HD12 LEU   106      -6.453  14.052   9.049  1.00  0.00
ATOM   1687 HD13 LEU   106      -5.777  15.632   9.505  1.00  0.00
ATOM   1688  CD2 LEU   106      -7.660  16.218  11.464  1.00  0.00
ATOM   1689 HD21 LEU   106      -7.144  15.725  12.290  1.00  0.00
ATOM   1690 HD22 LEU   106      -7.113  17.118  11.183  1.00  0.00
ATOM   1691 HD23 LEU   106      -8.659  16.490  11.792  1.00  0.00
ATOM   1692  C   LEU   106      -9.434  13.722   8.392  1.00  0.00
ATOM   1693  O   LEU   106      -8.783  12.672   8.492  1.00  0.00
ATOM   1694  N   ASP   107     -10.735  13.811   8.717  1.00  0.00
ATOM   1695  H   ASP   107     -11.243  14.677   8.610  1.00  0.00
ATOM   1696  CA  ASP   107     -11.447  12.656   9.249  1.00  0.00
ATOM   1697  HA  ASP   107     -10.872  12.301  10.081  1.00  0.00
ATOM   1698  CB  ASP   107     -12.846  13.076   9.704  1.00  0.00
ATOM   1699  HB2 ASP   107     -13.421  13.441   8.854  1.00  0.00
ATOM   1700  HB3 ASP   107     -13.349  12.201  10.096  1.00  0.00
ATOM   1701  CG  ASP   107     -12.799  14.116  10.782  1.00  0.00
ATOM   1702  OD1 ASP   107     -12.160  13.849  11.827  1.00  0.00
ATOM   1703  OD2 ASP   107     -13.366  15.213  10.590  1.00  0.00
ATOM   1704  C   ASP   107     -11.516  11.537   8.228  1.00  0.00
ATOM   1705  O   ASP   107     -11.367  10.371   8.591  1.00  0.00
ATOM   1706  N   LEU   108     -11.746  11.861   6.938  1.00  0.00
ATOM   1707  H   LEU   108     -11.873  12.825   6.661  1.00  0.00
ATOM   1708  CA  LEU   108     -11.737  10.799   5.932  1.00  0.00
ATOM   1709  HA  LEU   108     -12.418  10.018   6.254  1.00  0.00
ATOM   1710  CB  LEU   108     -12.212  11.337   4.583  1.00  0.00
ATOM   1711  HB2 LEU   108     -11.546  12.149   4.289  1.00  0.00
ATOM   1712  HB3 LEU   108     -12.109  10.551   3.842  1.00  0.00
ATOM   1713  CG  LEU   108     -13.635  11.860   4.528  1.00  0.00
ATOM   1714  HG  LEU   108     -13.765  12.678   5.236  1.00  0.00
ATOM   1715  CD1 LEU   108     -13.898  12.378   3.115  1.00  0.00
ATOM   1716 HD11 LEU   108     -14.935  12.696   3.016  1.00  0.00
ATOM   1717 HD12 LEU   108     -13.237  13.219   2.905  1.00  0.00
ATOM   1718 HD13 LEU   108     -13.709  11.588   2.390  1.00  0.00
ATOM   1719  CD2 LEU   108     -14.603  10.707   4.891  1.00  0.00
ATOM   1720 HD21 LEU   108     -15.629  11.026   4.711  1.00  0.00
ATOM   1721 HD22 LEU   108     -14.398   9.825   4.282  1.00  0.00
ATOM   1722 HD23 LEU   108     -14.517  10.457   5.948  1.00  0.00
ATOM   1723  C   LEU   108     -10.343  10.181   5.769  1.00  0.00
ATOM   1724  O   LEU   108     -10.197   8.952   5.738  1.00  0.00
ATOM   1725  N   ALA   109      -9.309  11.021   5.730  1.00  0.00
ATOM   1726  H   ALA   109      -9.470  12.016   5.799  1.00  0.00
ATOM   1727  CA  ALA   109      -7.945  10.545   5.481  1.00  0.00
ATOM   1728  HA  ALA   109      -7.941   9.996   4.539  1.00  0.00
ATOM   1729  CB  ALA   109      -6.998  11.733   5.345  1.00  0.00
ATOM   1730  HB1 ALA   109      -6.023  11.373   5.016  1.00  0.00
ATOM   1731  HB2 ALA   109      -7.373  12.443   4.613  1.00  0.00
ATOM   1732  HB3 ALA   109      -6.895  12.240   6.305  1.00  0.00
ATOM   1733  C   ALA   109      -7.441   9.619   6.583  1.00  0.00
ATOM   1734  O   ALA   109      -6.655   8.708   6.307  1.00  0.00
ATOM   1735  N   THR   110      -7.902   9.813   7.820  1.00  0.00
ATOM   1736  H   THR   110      -8.565  10.552   8.011  1.00  0.00
ATOM   1737  CA  THR   110      -7.300   9.143   8.971  1.00  0.00
ATOM   1738  HA  THR   110      -6.511   8.463   8.648  1.00  0.00
ATOM   1739  CB  THR   110      -6.657  10.160   9.913  1.00  0.00
ATOM   1740  HB  THR   110      -6.258   9.647  10.785  1.00  0.00
ATOM   1741  CG2 THR   110      -5.480  10.902   9.200  1.00  0.00
ATOM   1742 HG21 THR   110      -4.904  11.460   9.940  1.00  0.00
ATOM   1743 HG22 THR   110      -4.826  10.176   8.715  1.00  0.00
ATOM   1744 HG23 THR   110      -5.865  11.597   8.453  1.00  0.00
ATOM   1745  OG1 THR   110      -7.657  11.101  10.322  1.00  0.00
ATOM   1746  HG1 THR   110      -7.972  11.582   9.550  1.00  0.00
ATOM   1747  C   THR   110      -8.298   8.294   9.750  1.00  0.00
ATOM   1748  O   THR   110      -7.997   7.902  10.864  1.00  0.00
ATOM   1749  N   TYR   111      -9.475   7.995   9.171  1.00  0.00
ATOM   1750  H   TYR   111      -9.681   8.381   8.261  1.00  0.00
ATOM   1751  CA  TYR   111     -10.431   7.018   9.711  1.00  0.00
ATOM   1752  HA  TYR   111     -11.178   6.847   8.938  1.00  0.00
ATOM   1753  CB  TYR   111      -9.781   5.656  10.034  1.00  0.00
ATOM   1754  HB2 TYR   111      -9.311   5.698  11.011  1.00  0.00
ATOM   1755  HB3 TYR   111     -10.557   4.932  10.080  1.00  0.00
ATOM   1756  CG  TYR   111      -8.750   5.187   9.008  1.00  0.00
ATOM   1757  CD1 TYR   111      -9.101   4.945   7.684  1.00  0.00
ATOM   1758  HD1 TYR   111     -10.126   5.079   7.373  1.00  0.00
ATOM   1759  CE1 TYR   111      -8.140   4.527   6.750  1.00  0.00
ATOM   1760  HE1 TYR   111      -8.419   4.333   5.728  1.00  0.00
ATOM   1761  CZ  TYR   111      -6.819   4.352   7.180  1.00  0.00
ATOM   1762  OH  TYR   111      -5.825   3.955   6.315  1.00  0.00
ATOM   1763  HH  TYR   111      -6.176   3.562   5.514  1.00  0.00
ATOM   1764  CE2 TYR   111      -6.471   4.576   8.480  1.00  0.00
ATOM   1765  HE2 TYR   111      -5.449   4.441   8.802  1.00  0.00
ATOM   1766  CD2 TYR   111      -7.441   4.985   9.386  1.00  0.00
ATOM   1767  HD2 TYR   111      -7.149   5.150  10.413  1.00  0.00
ATOM   1768  C   TYR   111     -11.163   7.515  10.950  1.00  0.00
ATOM   1769  O   TYR   111     -11.616   6.702  11.756  1.00  0.00
ATOM   1770  N   THR   112     -11.330   8.829  11.108  1.00  0.00
ATOM   1771  H   THR   112     -10.961   9.463  10.412  1.00  0.00
ATOM   1772  CA  THR   112     -11.916   9.379  12.315  1.00  0.00
ATOM   1773  HA  THR   112     -12.132   8.577  12.998  1.00  0.00
ATOM   1774  CB  THR   112     -10.963  10.379  13.004  1.00  0.00
ATOM   1775  HB  THR   112     -11.441  10.755  13.909  1.00  0.00
ATOM   1776  CG2 THR   112      -9.639   9.685  13.429  1.00  0.00
ATOM   1777 HG21 THR   112      -9.203  10.216  14.274  1.00  0.00
ATOM   1778 HG22 THR   112      -9.808   8.649  13.711  1.00  0.00
ATOM   1779 HG23 THR   112      -8.933   9.705  12.600  1.00  0.00
ATOM   1780  OG1 THR   112     -10.671  11.484  12.131  1.00  0.00
ATOM   1781  HG1 THR   112     -11.458  12.009  12.021  1.00  0.00
ATOM   1782  C   THR   112     -13.267  10.032  12.062  1.00  0.00
ATOM   1783  O   THR   112     -13.719  10.844  12.879  1.00  0.00
ATOM   1784  N   ALA   113     -13.946   9.665  10.977  1.00  0.00
ATOM   1785  H   ALA   113     -13.553   9.019  10.307  1.00  0.00
ATOM   1786  CA  ALA   113     -15.242  10.294  10.723  1.00  0.00
ATOM   1787  HA  ALA   113     -15.157  11.375  10.832  1.00  0.00
ATOM   1788  CB  ALA   113     -15.688   9.998   9.289  1.00  0.00
ATOM   1789  HB1 ALA   113     -14.952  10.386   8.583  1.00  0.00
ATOM   1790  HB2 ALA   113     -15.785   8.920   9.154  1.00  0.00
ATOM   1791  HB3 ALA   113     -16.650  10.466   9.091  1.00  0.00
ATOM   1792  C   ALA   113     -16.320   9.828  11.684  1.00  0.00
ATOM   1793  O   ALA   113     -17.379  10.467  11.775  1.00  0.00
ATOM   1794  N   GLY   114     -16.096   8.716  12.381  1.00  0.00
ATOM   1795  H   GLY   114     -15.211   8.241  12.291  1.00  0.00
ATOM   1796  CA  GLY   114     -17.048   8.283  13.388  1.00  0.00
ATOM   1797  HA2 GLY   114     -16.517   8.149  14.331  1.00  0.00
ATOM   1798  HA3 GLY   114     -17.825   9.026  13.559  1.00  0.00
ATOM   1799  C   GLY   114     -17.716   6.971  13.026  1.00  0.00
ATOM   1800  O   GLY   114     -18.850   6.696  13.453  1.00  0.00
ATOM   1801  N   GLY   115     -17.007   6.142  12.275  1.00  0.00
ATOM   1802  H   GLY   115     -16.089   6.420  11.959  1.00  0.00
ATOM   1803  CA  GLY   115     -17.476   4.795  12.013  1.00  0.00
ATOM   1804  HA2 GLY   115     -16.643   4.115  12.189  1.00  0.00
ATOM   1805  HA3 GLY   115     -18.275   4.508  12.698  1.00  0.00
ATOM   1806  C   GLY   115     -17.941   4.556  10.585  1.00  0.00
ATOM   1807  O   GLY   115     -18.882   3.784  10.374  1.00  0.00
ATOM   1808  N   LEU   116     -17.313   5.202   9.616  1.00  0.00
ATOM   1809  H   LEU   116     -16.551   5.832   9.820  1.00  0.00
ATOM   1810  CA  LEU   116     -17.566   4.808   8.226  1.00  0.00
ATOM   1811  HA  LEU   116     -18.625   4.946   8.040  1.00  0.00
ATOM   1812  CB  LEU   116     -16.768   5.647   7.245  1.00  0.00
ATOM   1813  HB2 LEU   116     -15.737   5.712   7.598  1.00  0.00
ATOM   1814  HB3 LEU   116     -16.763   5.160   6.281  1.00  0.00
ATOM   1815  CG  LEU   116     -17.349   7.049   7.059  1.00  0.00
ATOM   1816  HG  LEU   116     -17.567   7.509   8.022  1.00  0.00
ATOM   1817  CD1 LEU   116     -16.335   7.903   6.299  1.00  0.00
ATOM   1818 HD11 LEU   116     -16.735   8.909   6.169  1.00  0.00
ATOM   1819 HD12 LEU   116     -15.399   7.965   6.855  1.00  0.00
ATOM   1820 HD13 LEU   116     -16.138   7.469   5.318  1.00  0.00
ATOM   1821  CD2 LEU   116     -18.656   6.929   6.194  1.00  0.00
ATOM   1822 HD21 LEU   116     -19.084   7.921   6.055  1.00  0.00
ATOM   1823 HD22 LEU   116     -18.427   6.505   5.215  1.00  0.00
ATOM   1824 HD23 LEU   116     -19.392   6.297   6.677  1.00  0.00
ATOM   1825  C   LEU   116     -17.204   3.338   8.056  1.00  0.00
ATOM   1826  O   LEU   116     -16.218   2.873   8.642  1.00  0.00
ATOM   1827  N   PRO   117     -17.977   2.579   7.291  1.00  0.00
ATOM   1828  CD  PRO   117     -19.230   3.000   6.622  1.00  0.00
ATOM   1829  HD2 PRO   117     -19.057   3.812   5.915  1.00  0.00
ATOM   1830  HD3 PRO   117     -19.973   3.278   7.370  1.00  0.00
ATOM   1831  CG  PRO   117     -19.678   1.738   5.894  1.00  0.00
ATOM   1832  HG2 PRO   117     -19.144   1.708   4.958  1.00  0.00
ATOM   1833  HG3 PRO   117     -20.759   1.669   5.772  1.00  0.00
ATOM   1834  CB  PRO   117     -19.093   0.594   6.660  1.00  0.00
ATOM   1835  HB2 PRO   117     -18.918  -0.270   6.016  1.00  0.00
ATOM   1836  HB3 PRO   117     -19.784   0.315   7.457  1.00  0.00
ATOM   1837  CA  PRO   117     -17.798   1.129   7.294  1.00  0.00
ATOM   1838  HA  PRO   117     -17.712   0.758   8.317  1.00  0.00
ATOM   1839  C   PRO   117     -16.583   0.707   6.490  1.00  0.00
ATOM   1840  O   PRO   117     -16.039   1.451   5.668  1.00  0.00
ATOM   1841  N   LEU   118     -16.191  -0.539   6.722  1.00  0.00
ATOM   1842  H   LEU   118     -16.676  -1.119   7.391  1.00  0.00
ATOM   1843  CA  LEU   118     -14.951  -1.047   6.129  1.00  0.00
ATOM   1844  HA  LEU   118     -14.157  -0.406   6.501  1.00  0.00
ATOM   1845  CB  LEU   118     -14.707  -2.483   6.591  1.00  0.00
ATOM   1846  HB2 LEU   118     -14.715  -2.498   7.683  1.00  0.00
ATOM   1847  HB3 LEU   118     -15.519  -3.121   6.239  1.00  0.00
ATOM   1848  CG  LEU   118     -13.379  -3.051   6.104  1.00  0.00
ATOM   1849  HG  LEU   118     -13.395  -3.141   5.022  1.00  0.00
ATOM   1850  CD1 LEU   118     -12.238  -2.078   6.467  1.00  0.00
ATOM   1851 HD11 LEU   118     -11.280  -2.572   6.303  1.00  0.00
ATOM   1852 HD12 LEU   118     -12.248  -1.204   5.821  1.00  0.00
ATOM   1853 HD13 LEU   118     -12.303  -1.794   7.517  1.00  0.00
ATOM   1854  CD2 LEU   118     -13.138  -4.437   6.675  1.00  0.00
ATOM   1855 HD21 LEU   118     -12.200  -4.837   6.290  1.00  0.00
ATOM   1856 HD22 LEU   118     -13.082  -4.390   7.764  1.00  0.00
ATOM   1857 HD23 LEU   118     -13.952  -5.103   6.387  1.00  0.00
ATOM   1858  C   LEU   118     -14.974  -0.970   4.598  1.00  0.00
ATOM   1859  O   LEU   118     -14.000  -0.517   3.971  1.00  0.00
ATOM   1860  N   GLN   119     -16.046  -1.475   3.958  1.00  0.00
ATOM   1861  H   GLN   119     -16.835  -1.828   4.480  1.00  0.00
ATOM   1862  CA  GLN   119     -16.034  -1.667   2.520  1.00  0.00
ATOM   1863  HA  GLN   119     -15.107  -1.300   2.085  1.00  0.00
ATOM   1864  CB  GLN   119     -16.194  -3.152   2.142  1.00  0.00
ATOM   1865  HB2 GLN   119     -17.168  -3.496   2.495  1.00  0.00
ATOM   1866  HB3 GLN   119     -16.180  -3.258   1.055  1.00  0.00
ATOM   1867  CG  GLN   119     -15.126  -4.062   2.746  1.00  0.00
ATOM   1868  HG2 GLN   119     -15.103  -3.955   3.829  1.00  0.00
ATOM   1869  HG3 GLN   119     -15.407  -5.095   2.537  1.00  0.00
ATOM   1870  CD  GLN   119     -13.751  -3.827   2.158  1.00  0.00
ATOM   1871  OE1 GLN   119     -13.547  -2.940   1.307  1.00  0.00
ATOM   1872  NE2 GLN   119     -12.776  -4.616   2.638  1.00  0.00
ATOM   1873 HE21 GLN   119     -12.975  -5.292   3.362  1.00  0.00
ATOM   1874 HE22 GLN   119     -11.852  -4.553   2.240  1.00  0.00
ATOM   1875  C   GLN   119     -17.164  -0.906   1.846  1.00  0.00
ATOM   1876  O   GLN   119     -18.254  -0.739   2.413  1.00  0.00
ATOM   1877  N   VAL   120     -16.888  -0.447   0.636  1.00  0.00
ATOM   1878  H   VAL   120     -15.977  -0.608   0.231  1.00  0.00
ATOM   1879  CA  VAL   120     -17.995  -0.092  -0.257  1.00  0.00
ATOM   1880  HA  VAL   120     -18.631   0.621   0.266  1.00  0.00
ATOM   1881  CB  VAL   120     -17.462   0.608  -1.522  1.00  0.00
ATOM   1882  HB  VAL   120     -16.794  -0.064  -2.063  1.00  0.00
ATOM   1883  CG1 VAL   120     -18.625   0.984  -2.432  1.00  0.00
ATOM   1884 HG11 VAL   120     -18.332   1.768  -3.120  1.00  0.00
ATOM   1885 HG12 VAL   120     -18.944   0.110  -2.999  1.00  0.00
ATOM   1886 HG13 VAL   120     -19.459   1.369  -1.848  1.00  0.00
ATOM   1887  CG2 VAL   120     -16.673   1.853  -1.137  1.00  0.00
ATOM   1888 HG21 VAL   120     -16.298   2.329  -2.044  1.00  0.00
ATOM   1889 HG22 VAL   120     -17.319   2.559  -0.615  1.00  0.00
ATOM   1890 HG23 VAL   120     -15.809   1.602  -0.523  1.00  0.00
ATOM   1891  C   VAL   120     -18.754  -1.362  -0.621  1.00  0.00
ATOM   1892  O   VAL   120     -18.136  -2.330  -1.063  1.00  0.00
ATOM   1893  N   PRO   121     -20.076  -1.398  -0.485  1.00  0.00
ATOM   1894  CD  PRO   121     -20.922  -0.360   0.109  1.00  0.00
ATOM   1895  HD2 PRO   121     -21.078   0.451  -0.601  1.00  0.00
ATOM   1896  HD3 PRO   121     -20.517   0.002   1.053  1.00  0.00
ATOM   1897  CG  PRO   121     -22.231  -1.107   0.350  1.00  0.00
ATOM   1898  HG2 PRO   121     -23.088  -0.442   0.245  1.00  0.00
ATOM   1899  HG3 PRO   121     -22.212  -1.521   1.361  1.00  0.00
ATOM   1900  CB  PRO   121     -22.289  -2.207  -0.606  1.00  0.00
ATOM   1901  HB2 PRO   121     -22.752  -1.851  -1.525  1.00  0.00
ATOM   1902  HB3 PRO   121     -22.858  -3.051  -0.215  1.00  0.00
ATOM   1903  CA  PRO   121     -20.834  -2.596  -0.883  1.00  0.00
ATOM   1904  HA  PRO   121     -20.546  -3.431  -0.242  1.00  0.00
ATOM   1905  C   PRO   121     -20.623  -2.946  -2.351  1.00  0.00
ATOM   1906  O   PRO   121     -20.469  -2.070  -3.202  1.00  0.00
ATOM   1907  N   ASP   122     -20.591  -4.253  -2.638  1.00  0.00
ATOM   1908  H   ASP   122     -20.690  -4.932  -1.897  1.00  0.00
ATOM   1909  CA  ASP   122     -20.284  -4.706  -3.989  1.00  0.00
ATOM   1910  HA  ASP   122     -19.340  -4.262  -4.306  1.00  0.00
ATOM   1911  CB  ASP   122     -20.162  -6.230  -4.017  1.00  0.00
ATOM   1912  HB2 ASP   122     -20.980  -6.678  -3.449  1.00  0.00
ATOM   1913  HB3 ASP   122     -20.240  -6.574  -5.049  1.00  0.00
ATOM   1914  CG  ASP   122     -18.831  -6.711  -3.481  1.00  0.00
ATOM   1915  OD1 ASP   122     -17.872  -5.904  -3.450  1.00  0.00
ATOM   1916  OD2 ASP   122     -18.740  -7.901  -3.099  1.00  0.00
ATOM   1917  C   ASP   122     -21.334  -4.248  -4.997  1.00  0.00
ATOM   1918  O   ASP   122     -21.027  -4.107  -6.190  1.00  0.00
ATOM   1919  N   ASN   123     -22.565  -4.015  -4.552  1.00  0.00
ATOM   1920  H   ASN   123     -22.777  -4.122  -3.571  1.00  0.00
ATOM   1921  CA  ASN   123     -23.618  -3.603  -5.478  1.00  0.00
ATOM   1922  HA  ASN   123     -23.418  -4.035  -6.460  1.00  0.00
ATOM   1923  CB  ASN   123     -24.984  -4.158  -5.028  1.00  0.00
ATOM   1924  HB2 ASN   123     -25.707  -3.990  -5.827  1.00  0.00
ATOM   1925  HB3 ASN   123     -24.907  -5.235  -4.875  1.00  0.00
ATOM   1926  CG  ASN   123     -25.498  -3.512  -3.747  1.00  0.00
ATOM   1927  OD1 ASN   123     -24.725  -3.009  -2.928  1.00  0.00
ATOM   1928  ND2 ASN   123     -26.815  -3.532  -3.568  1.00  0.00
ATOM   1929 HD21 ASN   123     -27.192  -3.192  -2.696  1.00  0.00
ATOM   1930 HD22 ASN   123     -27.419  -3.913  -4.280  1.00  0.00
ATOM   1931  C   ASN   123     -23.682  -2.086  -5.655  1.00  0.00
ATOM   1932  O   ASN   123     -24.581  -1.593  -6.348  1.00  0.00
ATOM   1933  N   VAL   124     -22.727  -1.350  -5.093  1.00  0.00
ATOM   1934  H   VAL   124     -22.010  -1.811  -4.550  1.00  0.00
ATOM   1935  CA  VAL   124     -22.558   0.069  -5.366  1.00  0.00
ATOM   1936  HA  VAL   124     -23.507   0.510  -5.674  1.00  0.00
ATOM   1937  CB  VAL   124     -22.059   0.834  -4.132  1.00  0.00
ATOM   1938  HB  VAL   124     -21.186   0.327  -3.728  1.00  0.00
ATOM   1939  CG1 VAL   124     -21.641   2.257  -4.486  1.00  0.00
ATOM   1940 HG11 VAL   124     -21.371   2.786  -3.573  1.00  0.00
ATOM   1941 HG12 VAL   124     -20.769   2.266  -5.134  1.00  0.00
ATOM   1942 HG13 VAL   124     -22.464   2.773  -4.973  1.00  0.00
ATOM   1943  CG2 VAL   124     -23.144   0.857  -3.035  1.00  0.00
ATOM   1944 HG21 VAL   124     -22.747   1.338  -2.142  1.00  0.00
ATOM   1945 HG22 VAL   124     -24.012   1.415  -3.387  1.00  0.00
ATOM   1946 HG23 VAL   124     -23.453  -0.155  -2.782  1.00  0.00
ATOM   1947  C   VAL   124     -21.567   0.166  -6.526  1.00  0.00
ATOM   1948  O   VAL   124     -20.353  -0.006  -6.331  1.00  0.00
ATOM   1949  N   THR   125     -22.064   0.508  -7.709  1.00  0.00
ATOM   1950  H   THR   125     -23.057   0.648  -7.832  1.00  0.00
ATOM   1951  CA  THR   125     -21.230   0.485  -8.909  1.00  0.00
ATOM   1952  HA  THR   125     -20.180   0.383  -8.638  1.00  0.00
ATOM   1953  CB  THR   125     -21.577  -0.724  -9.803  1.00  0.00
ATOM   1954  HB  THR   125     -20.933  -0.712 -10.683  1.00  0.00
ATOM   1955  CG2 THR   125     -21.315  -2.024  -9.058  1.00  0.00
ATOM   1956 HG21 THR   125     -21.426  -2.861  -9.747  1.00  0.00
ATOM   1957 HG22 THR   125     -20.297  -2.032  -8.666  1.00  0.00
ATOM   1958 HG23 THR   125     -22.022  -2.149  -8.237  1.00  0.00
ATOM   1959  OG1 THR   125     -22.944  -0.679 -10.234  1.00  0.00
ATOM   1960  HG1 THR   125     -23.069   0.108 -10.771  1.00  0.00
ATOM   1961  C   THR   125     -21.310   1.770  -9.726  1.00  0.00
ATOM   1962  O   THR   125     -20.774   1.809 -10.841  1.00  0.00
ATOM   1963  N   ASP   126     -21.970   2.812  -9.228  1.00  0.00
ATOM   1964  H   ASP   126     -22.388   2.758  -8.310  1.00  0.00
ATOM   1965  CA  ASP   126     -22.029   4.072  -9.956  1.00  0.00
ATOM   1966  HA  ASP   126     -21.097   4.209 -10.506  1.00  0.00
ATOM   1967  CB  ASP   126     -23.188   4.110 -10.973  1.00  0.00
ATOM   1968  HB2 ASP   126     -23.283   5.109 -11.403  1.00  0.00
ATOM   1969  HB3 ASP   126     -22.942   3.432 -11.791  1.00  0.00
ATOM   1970  CG  ASP   126     -24.523   3.691 -10.382  1.00  0.00
ATOM   1971  OD1 ASP   126     -24.950   4.283  -9.373  1.00  0.00
ATOM   1972  OD2 ASP   126     -25.171   2.784 -10.952  1.00  0.00
ATOM   1973  C   ASP   126     -22.117   5.214  -8.963  1.00  0.00
ATOM   1974  O   ASP   126     -22.235   5.010  -7.752  1.00  0.00
ATOM   1975  N   ASN   127     -22.045   6.435  -9.493  1.00  0.00
ATOM   1976  H   ASN   127     -21.961   6.561 -10.491  1.00  0.00
ATOM   1977  CA  ASN   127     -21.957   7.590  -8.603  1.00  0.00
ATOM   1978  HA  ASN   127     -21.218   7.379  -7.829  1.00  0.00
ATOM   1979  CB  ASN   127     -21.519   8.827  -9.387  1.00  0.00
ATOM   1980  HB2 ASN   127     -21.994   8.831 -10.370  1.00  0.00
ATOM   1981  HB3 ASN   127     -21.848   9.723  -8.859  1.00  0.00
ATOM   1982  CG  ASN   127     -20.003   8.921  -9.521  1.00  0.00
ATOM   1983  OD1 ASN   127     -19.253   8.522  -8.620  1.00  0.00
ATOM   1984  ND2 ASN   127     -19.548   9.455 -10.649  1.00  0.00
ATOM   1985 HD21 ASN   127     -20.193   9.779 -11.353  1.00  0.00
ATOM   1986 HD22 ASN   127     -18.552   9.536 -10.784  1.00  0.00
ATOM   1987  C   ASN   127     -23.275   7.853  -7.876  1.00  0.00
ATOM   1988  O   ASN   127     -23.248   8.285  -6.720  1.00  0.00
ATOM   1989  N   ALA   128     -24.416   7.589  -8.522  1.00  0.00
ATOM   1990  H   ALA   128     -24.407   7.216  -9.460  1.00  0.00
ATOM   1991  CA  ALA   128     -25.698   7.776  -7.840  1.00  0.00
ATOM   1992  HA  ALA   128     -25.741   8.798  -7.460  1.00  0.00
ATOM   1993  CB  ALA   128     -26.865   7.589  -8.814  1.00  0.00
ATOM   1994  HB1 ALA   128     -27.807   7.757  -8.291  1.00  0.00
ATOM   1995  HB2 ALA   128     -26.783   8.307  -9.630  1.00  0.00
ATOM   1996  HB3 ALA   128     -26.856   6.577  -9.223  1.00  0.00
ATOM   1997  C   ALA   128     -25.827   6.825  -6.661  1.00  0.00
ATOM   1998  O   ALA   128     -26.331   7.205  -5.589  1.00  0.00
ATOM   1999  N   SER   129     -25.377   5.580  -6.831  1.00  0.00
ATOM   2000  H   SER   129     -24.977   5.302  -7.717  1.00  0.00
ATOM   2001  CA  SER   129     -25.451   4.617  -5.737  1.00  0.00
ATOM   2002  HA  SER   129     -26.447   4.655  -5.298  1.00  0.00
ATOM   2003  CB  SER   129     -25.237   3.203  -6.273  1.00  0.00
ATOM   2004  HB2 SER   129     -25.199   2.500  -5.441  1.00  0.00
ATOM   2005  HB3 SER   129     -26.068   2.933  -6.926  1.00  0.00
ATOM   2006  OG  SER   129     -24.029   3.124  -7.014  1.00  0.00
ATOM   2007  HG  SER   129     -24.172   3.553  -7.867  1.00  0.00
ATOM   2008  C   SER   129     -24.444   4.944  -4.637  1.00  0.00
ATOM   2009  O   SER   129     -24.729   4.747  -3.451  1.00  0.00
ATOM   2010  N   LEU   130     -23.263   5.447  -5.009  1.00  0.00
ATOM   2011  H   LEU   130     -23.052   5.558  -5.991  1.00  0.00
ATOM   2012  CA  LEU   130     -22.265   5.816  -4.003  1.00  0.00
ATOM   2013  HA  LEU   130     -22.129   4.969  -3.334  1.00  0.00
ATOM   2014  CB  LEU   130     -20.953   6.122  -4.715  1.00  0.00
ATOM   2015  HB2 LEU   130     -20.741   5.325  -5.432  1.00  0.00
ATOM   2016  HB3 LEU   130     -21.067   7.049  -5.281  1.00  0.00
ATOM   2017  CG  LEU   130     -19.751   6.252  -3.765  1.00  0.00
ATOM   2018  HG  LEU   130     -19.986   6.984  -2.995  1.00  0.00
ATOM   2019  CD1 LEU   130     -19.413   4.920  -3.099  1.00  0.00
ATOM   2020 HD11 LEU   130     -18.488   5.014  -2.532  1.00  0.00
ATOM   2021 HD12 LEU   130     -20.202   4.626  -2.407  1.00  0.00
ATOM   2022 HD13 LEU   130     -19.273   4.143  -3.850  1.00  0.00
ATOM   2023  CD2 LEU   130     -18.553   6.755  -4.526  1.00  0.00
ATOM   2024 HD21 LEU   130     -17.709   6.883  -3.848  1.00  0.00
ATOM   2025 HD22 LEU   130     -18.275   6.043  -5.302  1.00  0.00
ATOM   2026 HD23 LEU   130     -18.778   7.718  -4.986  1.00  0.00
ATOM   2027  C   LEU   130     -22.742   7.018  -3.188  1.00  0.00
ATOM   2028  O   LEU   130     -22.568   7.070  -1.966  1.00  0.00
ATOM   2029  N   LEU   131     -23.401   7.977  -3.849  1.00  0.00
ATOM   2030  H   LEU   131     -23.537   7.918  -4.847  1.00  0.00
ATOM   2031  CA  LEU   131     -23.995   9.094  -3.116  1.00  0.00
ATOM   2032  HA  LEU   131     -23.194   9.603  -2.580  1.00  0.00
ATOM   2033  CB  LEU   131     -24.651  10.077  -4.099  1.00  0.00
ATOM   2034  HB2 LEU   131     -23.890  10.481  -4.765  1.00  0.00
ATOM   2035  HB3 LEU   131     -25.374   9.536  -4.710  1.00  0.00
ATOM   2036  CG  LEU   131     -25.382  11.233  -3.400  1.00  0.00
ATOM   2037  HG  LEU   131     -26.189  10.812  -2.806  1.00  0.00
ATOM   2038  CD1 LEU   131     -24.429  11.998  -2.432  1.00  0.00
ATOM   2039 HD11 LEU   131     -24.982  12.809  -1.958  1.00  0.00
ATOM   2040 HD12 LEU   131     -24.037  11.355  -1.648  1.00  0.00
ATOM   2041 HD13 LEU   131     -23.602  12.432  -2.991  1.00  0.00
ATOM   2042  CD2 LEU   131     -26.034  12.161  -4.399  1.00  0.00
ATOM   2043 HD21 LEU   131     -26.592  12.936  -3.871  1.00  0.00
ATOM   2044 HD22 LEU   131     -25.275  12.633  -5.023  1.00  0.00
ATOM   2045 HD23 LEU   131     -26.724  11.600  -5.030  1.00  0.00
ATOM   2046  C   LEU   131     -25.019   8.590  -2.103  1.00  0.00
ATOM   2047  O   LEU   131     -24.993   8.982  -0.936  1.00  0.00
ATOM   2048  N   ARG   132     -25.933   7.713  -2.535  1.00  0.00
ATOM   2049  H   ARG   132     -25.941   7.416  -3.502  1.00  0.00
ATOM   2050  CA  ARG   132     -26.930   7.175  -1.605  1.00  0.00
ATOM   2051  HA  ARG   132     -27.499   8.003  -1.183  1.00  0.00
ATOM   2052  CB  ARG   132     -27.904   6.233  -2.317  1.00  0.00
ATOM   2053  HB2 ARG   132     -27.332   5.448  -2.812  1.00  0.00
ATOM   2054  HB3 ARG   132     -28.526   5.766  -1.551  1.00  0.00
ATOM   2055  CG  ARG   132     -28.818   6.904  -3.315  1.00  0.00
ATOM   2056  HG2 ARG   132     -29.239   7.806  -2.871  1.00  0.00
ATOM   2057  HG3 ARG   132     -28.269   7.191  -4.203  1.00  0.00
ATOM   2058  CD  ARG   132     -29.967   5.984  -3.708  1.00  0.00
ATOM   2059  HD2 ARG   132     -30.642   5.899  -2.855  1.00  0.00
ATOM   2060  HD3 ARG   132     -30.529   6.432  -4.528  1.00  0.00
ATOM   2061  NE  ARG   132     -29.508   4.639  -4.053  1.00  0.00
ATOM   2062  HE  ARG   132     -29.422   3.973  -3.300  1.00  0.00
ATOM   2063  CZ  ARG   132     -29.189   4.236  -5.289  1.00  0.00
ATOM   2064  NH1 ARG   132     -29.301   5.065  -6.323  1.00  0.00
ATOM   2065 HH11 ARG   132     -29.568   6.025  -6.166  1.00  0.00
ATOM   2066 HH12 ARG   132     -29.087   4.747  -7.257  1.00  0.00
ATOM   2067  NH2 ARG   132     -28.800   2.982  -5.501  1.00  0.00
ATOM   2068 HH21 ARG   132     -28.701   2.340  -4.729  1.00  0.00
ATOM   2069 HH22 ARG   132     -28.604   2.669  -6.440  1.00  0.00
ATOM   2070  C   ARG   132     -26.265   6.429  -0.445  1.00  0.00
ATOM   2071  O   ARG   132     -26.755   6.475   0.685  1.00  0.00
ATOM   2072  N   PHE   133     -25.150   5.734  -0.711  1.00  0.00
ATOM   2073  H   PHE   133     -24.779   5.708  -1.650  1.00  0.00
ATOM   2074  CA  PHE   133     -24.412   5.025   0.337  1.00  0.00
ATOM   2075  HA  PHE   133     -25.078   4.296   0.802  1.00  0.00
ATOM   2076  CB  PHE   133     -23.236   4.264  -0.297  1.00  0.00
ATOM   2077  HB2 PHE   133     -23.637   3.464  -0.921  1.00  0.00
ATOM   2078  HB3 PHE   133     -22.671   4.917  -0.951  1.00  0.00
ATOM   2079  CG  PHE   133     -22.300   3.667   0.703  1.00  0.00
ATOM   2080  CD1 PHE   133     -22.680   2.572   1.473  1.00  0.00
ATOM   2081  HD1 PHE   133     -23.662   2.139   1.350  1.00  0.00
ATOM   2082  CE1 PHE   133     -21.795   2.025   2.408  1.00  0.00
ATOM   2083  HE1 PHE   133     -22.083   1.158   2.985  1.00  0.00
ATOM   2084  CZ  PHE   133     -20.512   2.562   2.558  1.00  0.00
ATOM   2085  HZ  PHE   133     -19.807   2.082   3.188  1.00  0.00
ATOM   2086  CE2 PHE   133     -20.132   3.649   1.812  1.00  0.00
ATOM   2087  HE2 PHE   133     -19.126   4.044   1.887  1.00  0.00
ATOM   2088  CD2 PHE   133     -21.031   4.191   0.860  1.00  0.00
ATOM   2089  HD2 PHE   133     -20.715   5.053   0.286  1.00  0.00
ATOM   2090  C   PHE   133     -23.929   5.981   1.421  1.00  0.00
ATOM   2091  O   PHE   133     -24.203   5.781   2.612  1.00  0.00
ATOM   2092  N   TYR   134     -23.236   7.049   1.025  1.00  0.00
ATOM   2093  H   TYR   134     -23.023   7.203   0.049  1.00  0.00
ATOM   2094  CA  TYR   134     -22.747   7.974   2.032  1.00  0.00
ATOM   2095  HA  TYR   134     -22.274   7.402   2.832  1.00  0.00
ATOM   2096  CB  TYR   134     -21.680   8.878   1.430  1.00  0.00
ATOM   2097  HB2 TYR   134     -22.046   9.287   0.487  1.00  0.00
ATOM   2098  HB3 TYR   134     -21.503   9.719   2.100  1.00  0.00
ATOM   2099  CG  TYR   134     -20.353   8.174   1.210  1.00  0.00
ATOM   2100  CD1 TYR   134     -19.530   7.828   2.284  1.00  0.00
ATOM   2101  HD1 TYR   134     -19.836   8.058   3.292  1.00  0.00
ATOM   2102  CE1 TYR   134     -18.306   7.182   2.067  1.00  0.00
ATOM   2103  HE1 TYR   134     -17.673   6.909   2.899  1.00  0.00
ATOM   2104  CZ  TYR   134     -17.901   6.877   0.771  1.00  0.00
ATOM   2105  OH  TYR   134     -16.694   6.242   0.539  1.00  0.00
ATOM   2106  HH  TYR   134     -16.477   6.178  -0.393  1.00  0.00
ATOM   2107  CE2 TYR   134     -18.712   7.207  -0.297  1.00  0.00
ATOM   2108  HE2 TYR   134     -18.394   6.982  -1.302  1.00  0.00
ATOM   2109  CD2 TYR   134     -19.921   7.856  -0.080  1.00  0.00
ATOM   2110  HD2 TYR   134     -20.513   8.132  -0.937  1.00  0.00
ATOM   2111  C   TYR   134     -23.872   8.788   2.664  1.00  0.00
ATOM   2112  O   TYR   134     -23.789   9.122   3.845  1.00  0.00
ATOM   2113  N   GLN   135     -24.925   9.111   1.896  1.00  0.00
ATOM   2114  H   GLN   135     -24.950   8.833   0.926  1.00  0.00
ATOM   2115  CA  GLN   135     -26.070   9.824   2.462  1.00  0.00
ATOM   2116  HA  GLN   135     -25.728  10.776   2.871  1.00  0.00
ATOM   2117  CB  GLN   135     -27.117  10.108   1.373  1.00  0.00
ATOM   2118  HB2 GLN   135     -27.335   9.172   0.859  1.00  0.00
ATOM   2119  HB3 GLN   135     -28.039  10.429   1.861  1.00  0.00
ATOM   2120  CG  GLN   135     -26.752  11.179   0.342  1.00  0.00
ATOM   2121  HG2 GLN   135     -26.645  12.120   0.884  1.00  0.00
ATOM   2122  HG3 GLN   135     -25.792  11.002  -0.119  1.00  0.00
ATOM   2123  CD  GLN   135     -27.830  11.350  -0.715  1.00  0.00
ATOM   2124  OE1 GLN   135     -28.411  10.374  -1.186  1.00  0.00
ATOM   2125  NE2 GLN   135     -28.125  12.599  -1.063  1.00  0.00
ATOM   2126 HE21 GLN   135     -27.597  13.371  -0.682  1.00  0.00
ATOM   2127 HE22 GLN   135     -28.886  12.769  -1.704  1.00  0.00
ATOM   2128  C   GLN   135     -26.721   9.029   3.584  1.00  0.00
ATOM   2129  O   GLN   135     -27.208   9.600   4.575  1.00  0.00
ATOM   2130  N   SER   136     -26.766   7.710   3.439  1.00  0.00
ATOM   2131  H   SER   136     -26.358   7.305   2.607  1.00  0.00
ATOM   2132  CA  SER   136     -27.517   6.877   4.369  1.00  0.00
ATOM   2133  HA  SER   136     -28.437   7.394   4.647  1.00  0.00
ATOM   2134  CB  SER   136     -27.914   5.556   3.702  1.00  0.00
ATOM   2135  HB2 SER   136     -28.661   5.056   4.320  1.00  0.00
ATOM   2136  HB3 SER   136     -28.347   5.749   2.720  1.00  0.00
ATOM   2137  OG  SER   136     -26.794   4.707   3.579  1.00  0.00
ATOM   2138  HG  SER   136     -26.141   5.133   3.007  1.00  0.00
ATOM   2139  C   SER   136     -26.739   6.565   5.639  1.00  0.00
ATOM   2140  O   SER   136     -27.329   6.043   6.590  1.00  0.00
ATOM   2141  N   TRP   137     -25.447   6.862   5.657  1.00  0.00
ATOM   2142  H   TRP   137     -25.032   7.308   4.852  1.00  0.00
ATOM   2143  CA  TRP   137     -24.562   6.437   6.737  1.00  0.00
ATOM   2144  HA  TRP   137     -24.710   5.370   6.915  1.00  0.00
ATOM   2145  CB  TRP   137     -23.125   6.652   6.308  1.00  0.00
ATOM   2146  HB2 TRP   137     -22.856   5.906   5.557  1.00  0.00
ATOM   2147  HB3 TRP   137     -23.027   7.637   5.855  1.00  0.00
ATOM   2148  CG  TRP   137     -22.161   6.571   7.460  1.00  0.00
ATOM   2149  CD1 TRP   137     -21.800   5.458   8.144  1.00  0.00
ATOM   2150  HD1 TRP   137     -22.151   4.457   7.928  1.00  0.00
ATOM   2151  NE1 TRP   137     -20.903   5.786   9.139  1.00  0.00
ATOM   2152  HE1 TRP   137     -20.476   5.119   9.771  1.00  0.00
ATOM   2153  CE2 TRP   137     -20.658   7.132   9.085  1.00  0.00
ATOM   2154  CZ2 TRP   137     -19.815   7.929   9.876  1.00  0.00
ATOM   2155  HZ2 TRP   137     -19.233   7.502  10.678  1.00  0.00
ATOM   2156  CH2 TRP   137     -19.787   9.269   9.615  1.00  0.00
ATOM   2157  HH2 TRP   137     -19.154   9.922  10.192  1.00  0.00
ATOM   2158  CZ3 TRP   137     -20.592   9.833   8.593  1.00  0.00
ATOM   2159  HZ3 TRP   137     -20.571  10.892   8.398  1.00  0.00
ATOM   2160  CE3 TRP   137     -21.417   9.038   7.805  1.00  0.00
ATOM   2161  HE3 TRP   137     -22.046   9.480   7.047  1.00  0.00
ATOM   2162  CD2 TRP   137     -21.451   7.662   8.049  1.00  0.00
ATOM   2163  C   TRP   137     -24.863   7.195   8.015  1.00  0.00
ATOM   2164  O   TRP   137     -25.003   8.418   7.999  1.00  0.00
ATOM   2165  N   GLN   138     -24.970   6.463   9.122  1.00  0.00
ATOM   2166  H   GLN   138     -24.832   5.464   9.072  1.00  0.00
ATOM   2167  CA  GLN   138     -25.287   7.054  10.423  1.00  0.00
ATOM   2168  HA  GLN   138     -25.526   8.108  10.308  1.00  0.00
ATOM   2169  CB  GLN   138     -26.491   6.396  11.086  1.00  0.00
ATOM   2170  HB2 GLN   138     -26.242   5.364  11.338  1.00  0.00
ATOM   2171  HB3 GLN   138     -26.713   6.921  12.016  1.00  0.00
ATOM   2172  CG  GLN   138     -27.747   6.361  10.211  1.00  0.00
ATOM   2173  HG2 GLN   138     -27.549   5.788   9.305  1.00  0.00
ATOM   2174  HG3 GLN   138     -28.538   5.843  10.754  1.00  0.00
ATOM   2175  CD  GLN   138     -28.241   7.750   9.864  1.00  0.00
ATOM   2176  OE1 GLN   138     -28.465   8.586  10.759  1.00  0.00
ATOM   2177  NE2 GLN   138     -28.439   8.008   8.567  1.00  0.00
ATOM   2178 HE21 GLN   138     -28.226   7.305   7.873  1.00  0.00
ATOM   2179 HE22 GLN   138     -28.790   8.912   8.292  1.00  0.00
ATOM   2180  C   GLN   138     -24.050   6.877  11.297  1.00  0.00
ATOM   2181  O   GLN   138     -23.681   5.732  11.608  1.00  0.00
ATOM   2182  N   PRO   139     -23.365   7.948  11.676  1.00  0.00
ATOM   2183  CD  PRO   139     -23.641   9.358  11.361  1.00  0.00
ATOM   2184  HD2 PRO   139     -24.692   9.614  11.496  1.00  0.00
ATOM   2185  HD3 PRO   139     -23.312   9.571  10.344  1.00  0.00
ATOM   2186  CG  PRO   139     -22.781  10.117  12.365  1.00  0.00
ATOM   2187  HG2 PRO   139     -23.353  10.270  13.282  1.00  0.00
ATOM   2188  HG3 PRO   139     -22.447  11.077  11.974  1.00  0.00
ATOM   2189  CB  PRO   139     -21.625   9.223  12.649  1.00  0.00
ATOM   2190  HB2 PRO   139     -21.201   9.427  13.633  1.00  0.00
ATOM   2191  HB3 PRO   139     -20.855   9.380  11.905  1.00  0.00
ATOM   2192  CA  PRO   139     -22.187   7.797  12.547  1.00  0.00
ATOM   2193  HA  PRO   139     -21.450   7.148  12.073  1.00  0.00
ATOM   2194  C   PRO   139     -22.535   7.256  13.928  1.00  0.00
ATOM   2195  O   PRO   139     -23.603   7.506  14.488  1.00  0.00
ATOM   2196  N   LYS   140     -21.568   6.539  14.513  1.00  0.00
ATOM   2197  H   LYS   140     -20.692   6.366  14.041  1.00  0.00
ATOM   2198  CA  LYS   140     -21.710   6.045  15.876  1.00  0.00
ATOM   2199  HA  LYS   140     -22.768   5.931  16.124  1.00  0.00
ATOM   2200  CB  LYS   140     -21.048   4.669  16.014  1.00  0.00
ATOM   2201  HB2 LYS   140     -20.047   4.704  15.579  1.00  0.00
ATOM   2202  HB3 LYS   140     -20.953   4.428  17.074  1.00  0.00
ATOM   2203  CG  LYS   140     -21.869   3.545  15.347  1.00  0.00
ATOM   2204  HG2 LYS   140     -22.851   3.495  15.821  1.00  0.00
ATOM   2205  HG3 LYS   140     -22.002   3.777  14.290  1.00  0.00
ATOM   2206  CD  LYS   140     -21.185   2.195  15.474  1.00  0.00
ATOM   2207  HD2 LYS   140     -20.221   2.236  14.973  1.00  0.00
ATOM   2208  HD3 LYS   140     -21.048   1.950  16.529  1.00  0.00
ATOM   2209  CE  LYS   140     -22.039   1.127  14.800  1.00  0.00
ATOM   2210  HE2 LYS   140     -23.019   1.091  15.280  1.00  0.00
ATOM   2211  HE3 LYS   140     -22.168   1.380  13.746  1.00  0.00
ATOM   2212  NZ  LYS   140     -21.378  -0.179  14.922  1.00  0.00
ATOM   2213  HZ1 LYS   140     -21.252  -0.422  15.895  1.00  0.00
ATOM   2214  HZ2 LYS   140     -21.950  -0.895  14.494  1.00  0.00
ATOM   2215  HZ3 LYS   140     -20.468  -0.132  14.485  1.00  0.00
ATOM   2216  C   LYS   140     -21.110   6.997  16.904  1.00  0.00
ATOM   2217  O   LYS   140     -21.556   7.004  18.039  1.00  0.00
ATOM   2218  N   TRP   141     -20.116   7.791  16.500  1.00  0.00
ATOM   2219  H   TRP   141     -19.807   7.764  15.538  1.00  0.00
ATOM   2220  CA  TRP   141     -19.440   8.695  17.431  1.00  0.00
ATOM   2221  HA  TRP   141     -20.101   8.935  18.265  1.00  0.00
ATOM   2222  CB  TRP   141     -18.149   8.077  17.991  1.00  0.00
ATOM   2223  HB2 TRP   141     -17.467   7.854  17.169  1.00  0.00
ATOM   2224  HB3 TRP   141     -17.661   8.788  18.659  1.00  0.00
ATOM   2225  CG  TRP   141     -18.434   6.809  18.757  1.00  0.00
ATOM   2226  CD1 TRP   141     -18.399   5.533  18.257  1.00  0.00
ATOM   2227  HD1 TRP   141     -18.127   5.306  17.235  1.00  0.00
ATOM   2228  NE1 TRP   141     -18.753   4.635  19.237  1.00  0.00
ATOM   2229  HE1 TRP   141     -18.800   3.638  19.086  1.00  0.00
ATOM   2230  CE2 TRP   141     -18.999   5.318  20.400  1.00  0.00
ATOM   2231  CZ2 TRP   141     -19.370   4.850  21.654  1.00  0.00
ATOM   2232  HZ2 TRP   141     -19.515   3.796  21.836  1.00  0.00
ATOM   2233  CH2 TRP   141     -19.560   5.780  22.663  1.00  0.00
ATOM   2234  HH2 TRP   141     -19.852   5.445  23.649  1.00  0.00
ATOM   2235  CZ3 TRP   141     -19.369   7.154  22.424  1.00  0.00
ATOM   2236  HZ3 TRP   141     -19.543   7.861  23.223  1.00  0.00
ATOM   2237  CE3 TRP   141     -18.983   7.624  21.179  1.00  0.00
ATOM   2238  HE3 TRP   141     -18.826   8.680  21.009  1.00  0.00
ATOM   2239  CD2 TRP   141     -18.787   6.697  20.135  1.00  0.00
ATOM   2240  C   TRP   141     -19.110   9.992  16.707  1.00  0.00
ATOM   2241  O   TRP   141     -19.064  10.037  15.477  1.00  0.00
ATOM   2242  N   ALA   142     -18.930  11.049  17.506  1.00  0.00
ATOM   2243  H   ALA   142     -18.994  10.939  18.507  1.00  0.00
ATOM   2244  CA  ALA   142     -18.569  12.358  16.982  1.00  0.00
ATOM   2245  HA  ALA   142     -19.371  12.688  16.321  1.00  0.00
ATOM   2246  CB  ALA   142     -18.447  13.345  18.138  1.00  0.00
ATOM   2247  HB1 ALA   142     -18.190  14.336  17.768  1.00  0.00
ATOM   2248  HB2 ALA   142     -19.398  13.406  18.670  1.00  0.00
ATOM   2249  HB3 ALA   142     -17.671  13.013  18.830  1.00  0.00
ATOM   2250  C   ALA   142     -17.253  12.292  16.207  1.00  0.00
ATOM   2251  O   ALA   142     -16.362  11.496  16.537  1.00  0.00
ATOM   2252  N   PRO   143     -17.090  13.135  15.181  1.00  0.00
ATOM   2253  CD  PRO   143     -17.990  14.232  14.756  1.00  0.00
ATOM   2254  HD2 PRO   143     -18.291  14.867  15.587  1.00  0.00
ATOM   2255  HD3 PRO   143     -18.857  13.818  14.241  1.00  0.00
ATOM   2256  CG  PRO   143     -17.122  15.006  13.782  1.00  0.00
ATOM   2257  HG2 PRO   143     -16.579  15.780  14.326  1.00  0.00
ATOM   2258  HG3 PRO   143     -17.723  15.469  12.997  1.00  0.00
ATOM   2259  CB  PRO   143     -16.148  14.033  13.215  1.00  0.00
ATOM   2260  HB2 PRO   143     -15.242  14.527  12.859  1.00  0.00
ATOM   2261  HB3 PRO   143     -16.621  13.484  12.400  1.00  0.00
ATOM   2262  CA  PRO   143     -15.873  13.066  14.368  1.00  0.00
ATOM   2263  HA  PRO   143     -15.731  12.056  13.981  1.00  0.00
ATOM   2264  C   PRO   143     -14.655  13.505  15.164  1.00  0.00
ATOM   2265  O   PRO   143     -14.748  14.313  16.089  1.00  0.00
ATOM   2266  N   GLY   144     -13.505  12.962  14.771  1.00  0.00
ATOM   2267  H   GLY   144     -13.471  12.329  13.987  1.00  0.00
ATOM   2268  CA  GLY   144     -12.268  13.323  15.442  1.00  0.00
ATOM   2269  HA2 GLY   144     -11.442  13.015  14.802  1.00  0.00
ATOM   2270  HA3 GLY   144     -12.216  14.408  15.544  1.00  0.00
ATOM   2271  C   GLY   144     -12.063  12.699  16.795  1.00  0.00
ATOM   2272  O   GLY   144     -11.270  13.215  17.586  1.00  0.00
ATOM   2273  N   THR   145     -12.783  11.624  17.125  1.00  0.00
ATOM   2274  H   THR   145     -13.455  11.246  16.473  1.00  0.00
ATOM   2275  CA  THR   145     -12.702  11.054  18.472  1.00  0.00
ATOM   2276  HA  THR   145     -11.874  11.499  19.022  1.00  0.00
ATOM   2277  CB  THR   145     -13.991  11.335  19.285  1.00  0.00
ATOM   2278  HB  THR   145     -13.859  10.949  20.296  1.00  0.00
ATOM   2279  CG2 THR   145     -14.295  12.826  19.369  1.00  0.00
ATOM   2280 HG21 THR   145     -15.107  12.993  20.076  1.00  0.00
ATOM   2281 HG22 THR   145     -13.412  13.359  19.721  1.00  0.00
ATOM   2282 HG23 THR   145     -14.587  13.216  18.396  1.00  0.00
ATOM   2283  OG1 THR   145     -15.098  10.664  18.673  1.00  0.00
ATOM   2284  HG1 THR   145     -15.324  11.116  17.849  1.00  0.00
ATOM   2285  C   THR   145     -12.453   9.547  18.480  1.00  0.00
ATOM   2286  O   THR   145     -12.144   9.006  19.558  1.00  0.00
ATOM   2287  N   THR   146     -12.626   8.857  17.351  1.00  0.00
ATOM   2288  H   THR   146     -12.886   9.363  16.517  1.00  0.00
ATOM   2289  CA  THR   146     -12.495   7.404  17.255  1.00  0.00
ATOM   2290  HA  THR   146     -11.910   7.040  18.097  1.00  0.00
ATOM   2291  CB  THR   146     -13.850   6.691  17.240  1.00  0.00
ATOM   2292  HB  THR   146     -13.684   5.613  17.248  1.00  0.00
ATOM   2293  CG2 THR   146     -14.647   7.070  18.450  1.00  0.00
ATOM   2294 HG21 THR   146     -15.510   6.409  18.529  1.00  0.00
ATOM   2295 HG22 THR   146     -14.042   6.952  19.350  1.00  0.00
ATOM   2296 HG23 THR   146     -15.002   8.095  18.376  1.00  0.00
ATOM   2297  OG1 THR   146     -14.569   7.052  16.034  1.00  0.00
ATOM   2298  HG1 THR   146     -14.020   6.838  15.275  1.00  0.00
ATOM   2299  C   THR   146     -11.754   7.061  15.978  1.00  0.00
ATOM   2300  O   THR   146     -11.698   7.855  15.041  1.00  0.00
ATOM   2301  N   ARG   147     -11.211   5.845  15.933  1.00  0.00
ATOM   2302  H   ARG   147     -11.281   5.233  16.733  1.00  0.00
ATOM   2303  CA  ARG   147     -10.608   5.316  14.707  1.00  0.00
ATOM   2304  HA  ARG   147     -10.706   6.024  13.887  1.00  0.00
ATOM   2305  CB  ARG   147      -9.104   5.033  14.921  1.00  0.00
ATOM   2306  HB2 ARG   147      -8.615   5.964  15.176  1.00  0.00
ATOM   2307  HB3 ARG   147      -8.980   4.329  15.747  1.00  0.00
ATOM   2308  CG  ARG   147      -8.393   4.494  13.669  1.00  0.00
ATOM   2309  HG2 ARG   147      -8.876   3.588  13.303  1.00  0.00
ATOM   2310  HG3 ARG   147      -8.418   5.263  12.901  1.00  0.00
ATOM   2311  CD  ARG   147      -6.937   4.188  14.007  1.00  0.00
ATOM   2312  HD2 ARG   147      -6.502   5.067  14.484  1.00  0.00
ATOM   2313  HD3 ARG   147      -6.894   3.371  14.729  1.00  0.00
ATOM   2314  NE  ARG   147      -6.102   3.872  12.825  1.00  0.00
ATOM   2315  HE  ARG   147      -5.600   4.633  12.389  1.00  0.00
ATOM   2316  CZ  ARG   147      -5.927   2.637  12.332  1.00  0.00
ATOM   2317  NH1 ARG   147      -6.561   1.585  12.860  1.00  0.00
ATOM   2318 HH11 ARG   147      -7.165   1.706  13.656  1.00  0.00
ATOM   2319 HH12 ARG   147      -6.392   0.664  12.478  1.00  0.00
ATOM   2320  NH2 ARG   147      -5.100   2.443  11.316  1.00  0.00
ATOM   2321 HH21 ARG   147      -4.583   3.220  10.930  1.00  0.00
ATOM   2322 HH22 ARG   147      -4.918   1.509  10.973  1.00  0.00
ATOM   2323  C   ARG   147     -11.329   4.027  14.358  1.00  0.00
ATOM   2324  O   ARG   147     -11.485   3.151  15.222  1.00  0.00
ATOM   2325  N   LEU   148     -11.720   3.890  13.099  1.00  0.00
ATOM   2326  H   LEU   148     -11.588   4.648  12.442  1.00  0.00
ATOM   2327  CA  LEU   148     -12.178   2.613  12.549  1.00  0.00
ATOM   2328  HA  LEU   148     -11.770   1.799  13.149  1.00  0.00
ATOM   2329  CB  LEU   148     -13.702   2.510  12.514  1.00  0.00
ATOM   2330  HB2 LEU   148     -14.070   2.642  13.526  1.00  0.00
ATOM   2331  HB3 LEU   148     -14.098   3.323  11.903  1.00  0.00
ATOM   2332  CG  LEU   148     -14.237   1.173  11.988  1.00  0.00
ATOM   2333  HG  LEU   148     -13.784   0.964  11.019  1.00  0.00
ATOM   2334  CD1 LEU   148     -13.897   0.045  12.923  1.00  0.00
ATOM   2335 HD11 LEU   148     -14.302  -0.880  12.516  1.00  0.00
ATOM   2336 HD12 LEU   148     -12.819  -0.082  13.011  1.00  0.00
ATOM   2337 HD13 LEU   148     -14.328   0.224  13.907  1.00  0.00
ATOM   2338  CD2 LEU   148     -15.762   1.257  11.772  1.00  0.00
ATOM   2339 HD21 LEU   148     -16.124   0.321  11.346  1.00  0.00
ATOM   2340 HD22 LEU   148     -16.266   1.436  12.721  1.00  0.00
ATOM   2341 HD23 LEU   148     -15.997   2.069  11.085  1.00  0.00
ATOM   2342  C   LEU   148     -11.600   2.534  11.143  1.00  0.00
ATOM   2343  O   LEU   148     -12.023   3.289  10.251  1.00  0.00
ATOM   2344  N   TYC   149     -10.587   1.684  10.979  1.00  0.00
ATOM   2345  H   TYC   149     -10.270   1.093  11.734  1.00  0.00
ATOM   2346  CA  TYC   149      -9.971   1.518   9.665  1.00  0.00
ATOM   2347  HA  TYC   149      -9.446   2.437   9.400  1.00  0.00
ATOM   2348  CB  TYC   149      -8.966   0.378   9.744  1.00  0.00
ATOM   2349  HB2 TYC   149      -8.321   0.543  10.610  1.00  0.00
ATOM   2350  HB3 TYC   149      -9.506  -0.555   9.913  1.00  0.00
ATOM   2351  CG  TYC   149      -8.086   0.222   8.517  1.00  0.00
ATOM   2352  CD1 TYC   149      -8.543  -0.450   7.394  1.00  0.00
ATOM   2353  HD1 TYC   149      -9.544  -0.857   7.392  1.00  0.00
ATOM   2354  CE1 TYC   149      -7.724  -0.627   6.291  1.00  0.00
ATOM   2355  HE1 TYC   149      -8.085  -1.164   5.426  1.00  0.00
ATOM   2356  CZ  TYC   149      -6.446  -0.141   6.299  1.00  0.00
ATOM   2357  OH  TYC   149      -5.648  -0.351   5.205  1.00  0.00
ATOM   2358  CE2 TYC   149      -5.971   0.543   7.375  1.00  0.00
ATOM   2359  HE2 TYC   149      -4.976   0.970   7.351  1.00  0.00
ATOM   2360  CD2 TYC   149      -6.795   0.720   8.497  1.00  0.00
ATOM   2361  HD2 TYC   149      -6.399   1.225   9.365  1.00  0.00
ATOM   2362  C   TYC   149     -11.046   1.215   8.636  1.00  0.00
ATOM   2363  O   TYC   149     -11.877   0.330   8.846  1.00  0.00
ATOM   2364  N   ALA   150     -11.031   1.953   7.519  1.00  0.00
ATOM   2365  H   ALA   150     -10.339   2.674   7.378  1.00  0.00
ATOM   2366  CA  ALA   150     -12.152   1.842   6.576  1.00  0.00
ATOM   2367  HA  ALA   150     -12.484   0.809   6.538  1.00  0.00
ATOM   2368  CB  ALA   150     -13.302   2.696   7.050  1.00  0.00
ATOM   2369  HB1 ALA   150     -13.566   3.458   6.316  1.00  0.00
ATOM   2370  HB2 ALA   150     -14.161   2.052   7.217  1.00  0.00
ATOM   2371  HB3 ALA   150     -13.077   3.194   7.991  1.00  0.00
ATOM   2372  C   ALA   150     -11.714   2.251   5.179  1.00  0.00
ATOM   2373  O   ALA   150     -11.235   3.375   4.976  1.00  0.00
ATOM   2374  N   ASN   151     -11.917   1.357   4.216  1.00  0.00
ATOM   2375  H   ASN   151     -12.326   0.457   4.427  1.00  0.00
ATOM   2376  CA  ASN   151     -11.698   1.736   2.824  1.00  0.00
ATOM   2377  HA  ASN   151     -10.675   2.103   2.720  1.00  0.00
ATOM   2378  CB  ASN   151     -11.861   0.502   1.932  1.00  0.00
ATOM   2379  HB2 ASN   151     -12.845   0.058   2.026  1.00  0.00
ATOM   2380  HB3 ASN   151     -11.778   0.824   0.893  1.00  0.00
ATOM   2381  CG  ASN   151     -10.776  -0.511   2.162  1.00  0.00
ATOM   2382  OD1 ASN   151      -9.661  -0.172   2.649  1.00  0.00
ATOM   2383  ND2 ASN   151     -11.051  -1.777   1.812  1.00  0.00
ATOM   2384 HD21 ASN   151     -10.347  -2.486   1.943  1.00  0.00
ATOM   2385 HD22 ASN   151     -11.954  -2.004   1.416  1.00  0.00
ATOM   2386  C   ASN   151     -12.615   2.864   2.387  1.00  0.00
ATOM   2387  O   ASN   151     -12.221   3.674   1.539  1.00  0.00
ATOM   2388  N   THR   152     -13.849   2.926   2.924  1.00  0.00
ATOM   2389  H   THR   152     -14.128   2.225   3.598  1.00  0.00
ATOM   2390  CA  THR   152     -14.788   3.952   2.503  1.00  0.00
ATOM   2391  HA  THR   152     -14.822   3.981   1.413  1.00  0.00
ATOM   2392  CB  THR   152     -16.207   3.674   3.022  1.00  0.00
ATOM   2393  HB  THR   152     -16.892   4.421   2.620  1.00  0.00
ATOM   2394  CG2 THR   152     -16.664   2.285   2.594  1.00  0.00
ATOM   2395 HG21 THR   152     -15.978   1.514   2.942  1.00  0.00
ATOM   2396 HG22 THR   152     -17.642   2.076   3.015  1.00  0.00
ATOM   2397 HG23 THR   152     -16.732   2.249   1.516  1.00  0.00
ATOM   2398  OG1 THR   152     -16.222   3.758   4.453  1.00  0.00
ATOM   2399  HG1 THR   152     -15.957   2.901   4.817  1.00  0.00
ATOM   2400  C   THR   152     -14.362   5.306   3.006  1.00  0.00
ATOM   2401  O   THR   152     -14.814   6.315   2.476  1.00  0.00
ATOM   2402  N   SER   153     -13.469   5.342   4.004  1.00  0.00
ATOM   2403  H   SER   153     -13.101   4.486   4.394  1.00  0.00
ATOM   2404  CA  SER   153     -13.036   6.621   4.559  1.00  0.00
ATOM   2405  HA  SER   153     -13.872   7.322   4.557  1.00  0.00
ATOM   2406  CB  SER   153     -12.601   6.411   6.024  1.00  0.00
ATOM   2407  HB2 SER   153     -13.414   5.928   6.568  1.00  0.00
ATOM   2408  HB3 SER   153     -11.725   5.767   6.070  1.00  0.00
ATOM   2409  OG  SER   153     -12.322   7.637   6.646  1.00  0.00
ATOM   2410  HG  SER   153     -11.499   7.993   6.290  1.00  0.00
ATOM   2411  C   SER   153     -11.903   7.206   3.718  1.00  0.00
ATOM   2412  O   SER   153     -12.065   8.251   3.068  1.00  0.00
ATOM   2413  N   ILE   154     -10.733   6.554   3.740  1.00  0.00
ATOM   2414  H   ILE   154     -10.624   5.714   4.288  1.00  0.00
ATOM   2415  CA  ILE   154      -9.615   7.073   2.944  1.00  0.00
ATOM   2416  HA  ILE   154      -9.526   8.132   3.174  1.00  0.00
ATOM   2417  CB  ILE   154      -8.303   6.405   3.394  1.00  0.00
ATOM   2418  HB  ILE   154      -8.246   6.481   4.482  1.00  0.00
ATOM   2419  CG2 ILE   154      -8.317   4.925   2.997  1.00  0.00
ATOM   2420 HG21 ILE   154      -7.490   4.446   3.503  1.00  0.00
ATOM   2421 HG22 ILE   154      -9.240   4.440   3.312  1.00  0.00
ATOM   2422 HG23 ILE   154      -8.197   4.814   1.919  1.00  0.00
ATOM   2423  CG1 ILE   154      -7.094   7.160   2.789  1.00  0.00
ATOM   2424 HG12 ILE   154      -7.079   7.068   1.703  1.00  0.00
ATOM   2425 HG13 ILE   154      -7.200   8.217   3.038  1.00  0.00
ATOM   2426  CD1 ILE   154      -5.769   6.700   3.320  1.00  0.00
ATOM   2427 HD11 ILE   154      -5.073   7.543   3.339  1.00  0.00
ATOM   2428 HD12 ILE   154      -5.869   6.300   4.332  1.00  0.00
ATOM   2429 HD13 ILE   154      -5.366   5.929   2.661  1.00  0.00
ATOM   2430  C   ILE   154      -9.864   6.926   1.439  1.00  0.00
ATOM   2431  O   ILE   154      -9.315   7.704   0.647  1.00  0.00
ATOM   2432  N   GLY   155     -10.707   5.972   1.020  1.00  0.00
ATOM   2433  H   GLY   155     -11.153   5.345   1.675  1.00  0.00
ATOM   2434  CA  GLY   155     -11.083   5.910  -0.388  1.00  0.00
ATOM   2435  HA2 GLY   155     -10.193   5.732  -0.978  1.00  0.00
ATOM   2436  HA3 GLY   155     -11.769   5.079  -0.546  1.00  0.00
ATOM   2437  C   GLY   155     -11.761   7.191  -0.837  1.00  0.00
ATOM   2438  O   GLY   155     -11.435   7.750  -1.890  1.00  0.00
ATOM   2439  N   LEU   156     -12.726   7.678  -0.033  1.00  0.00
ATOM   2440  H   LEU   156     -12.978   7.196   0.819  1.00  0.00
ATOM   2441  CA  LEU   156     -13.402   8.928  -0.374  1.00  0.00
ATOM   2442  HA  LEU   156     -13.727   8.851  -1.412  1.00  0.00
ATOM   2443  CB  LEU   156     -14.632   9.142   0.516  1.00  0.00
ATOM   2444  HB2 LEU   156     -15.294   8.293   0.390  1.00  0.00
ATOM   2445  HB3 LEU   156     -14.313   9.171   1.559  1.00  0.00
ATOM   2446  CG  LEU   156     -15.415  10.419   0.206  1.00  0.00
ATOM   2447  HG  LEU   156     -14.777  11.285   0.367  1.00  0.00
ATOM   2448  CD1 LEU   156     -15.905  10.427  -1.198  1.00  0.00
ATOM   2449 HD11 LEU   156     -16.518  11.311  -1.360  1.00  0.00
ATOM   2450 HD12 LEU   156     -15.074  10.473  -1.900  1.00  0.00
ATOM   2451 HD13 LEU   156     -16.499   9.535  -1.405  1.00  0.00
ATOM   2452  CD2 LEU   156     -16.660  10.562   1.134  1.00  0.00
ATOM   2453 HD21 LEU   156     -17.448   9.867   0.824  1.00  0.00
ATOM   2454 HD22 LEU   156     -16.383  10.341   2.169  1.00  0.00
ATOM   2455 HD23 LEU   156     -17.038  11.588   1.082  1.00  0.00
ATOM   2456  C   LEU   156     -12.443  10.099  -0.255  1.00  0.00
ATOM   2457  O   LEU   156     -12.457  11.014  -1.089  1.00  0.00
ATOM   2458  N   PHE   157     -11.570  10.078   0.759  1.00  0.00
ATOM   2459  H   PHE   157     -11.565   9.333   1.442  1.00  0.00
ATOM   2460  CA  PHE   157     -10.551  11.119   0.838  1.00  0.00
ATOM   2461  HA  PHE   157     -11.044  12.073   1.029  1.00  0.00
ATOM   2462  CB  PHE   157      -9.574  10.845   1.992  1.00  0.00
ATOM   2463  HB2 PHE   157     -10.082  10.959   2.942  1.00  0.00
ATOM   2464  HB3 PHE   157      -9.216   9.825   1.925  1.00  0.00
ATOM   2465  CG  PHE   157      -8.377  11.761   1.964  1.00  0.00
ATOM   2466  CD1 PHE   157      -8.520  13.111   2.262  1.00  0.00
ATOM   2467  HD1 PHE   157      -9.492  13.507   2.517  1.00  0.00
ATOM   2468  CE1 PHE   157      -7.407  13.970   2.181  1.00  0.00
ATOM   2469  HE1 PHE   157      -7.520  15.017   2.425  1.00  0.00
ATOM   2470  CZ  PHE   157      -6.154  13.481   1.845  1.00  0.00
ATOM   2471  HZ  PHE   157      -5.305  14.148   1.797  1.00  0.00
ATOM   2472  CE2 PHE   157      -6.007  12.123   1.540  1.00  0.00
ATOM   2473  HE2 PHE   157      -5.043  11.731   1.251  1.00  0.00
ATOM   2474  CD2 PHE   157      -7.115  11.281   1.601  1.00  0.00
ATOM   2475  HD2 PHE   157      -6.994  10.234   1.361  1.00  0.00
ATOM   2476  C   PHE   157      -9.777  11.238  -0.465  1.00  0.00
ATOM   2477  O   PHE   157      -9.566  12.341  -0.982  1.00  0.00
ATOM   2478  N   GLY   158      -9.306  10.106  -1.002  1.00  0.00
ATOM   2479  H   GLY   158      -9.477   9.209  -0.569  1.00  0.00
ATOM   2480  CA  GLY   158      -8.482  10.176  -2.201  1.00  0.00
ATOM   2481  HA2 GLY   158      -7.615  10.810  -2.008  1.00  0.00
ATOM   2482  HA3 GLY   158      -8.126   9.175  -2.442  1.00  0.00
ATOM   2483  C   GLY   158      -9.246  10.721  -3.392  1.00  0.00
ATOM   2484  O   GLY   158      -8.709  11.503  -4.177  1.00  0.00
ATOM   2485  N   SER   159     -10.508  10.299  -3.541  1.00  0.00
ATOM   2486  H   SER   159     -10.896   9.633  -2.885  1.00  0.00
ATOM   2487  CA  SER   159     -11.341  10.767  -4.640  1.00  0.00
ATOM   2488  HA  SER   159     -10.812  10.578  -5.575  1.00  0.00
ATOM   2489  CB  SER   159     -12.646   9.964  -4.662  1.00  0.00
ATOM   2490  HB2 SER   159     -12.417   8.903  -4.757  1.00  0.00
ATOM   2491  HB3 SER   159     -13.180  10.123  -3.723  1.00  0.00
ATOM   2492  OG  SER   159     -13.486  10.357  -5.738  1.00  0.00
ATOM   2493  HG  SER   159     -13.099  10.022  -6.544  1.00  0.00
ATOM   2494  C   SER   159     -11.612  12.261  -4.531  1.00  0.00
ATOM   2495  O   SER   159     -11.569  12.982  -5.538  1.00  0.00
ATOM   2496  N   LEU   160     -11.860  12.758  -3.308  1.00  0.00
ATOM   2497  H   LEU   160     -11.866  12.158  -2.496  1.00  0.00
ATOM   2498  CA  LEU   160     -12.125  14.189  -3.154  1.00  0.00
ATOM   2499  HA  LEU   160     -12.783  14.519  -3.955  1.00  0.00
ATOM   2500  CB  LEU   160     -12.820  14.455  -1.815  1.00  0.00
ATOM   2501  HB2 LEU   160     -12.163  14.113  -1.012  1.00  0.00
ATOM   2502  HB3 LEU   160     -12.935  15.534  -1.705  1.00  0.00
ATOM   2503  CG  LEU   160     -14.186  13.796  -1.639  1.00  0.00
ATOM   2504  HG  LEU   160     -14.094  12.716  -1.657  1.00  0.00
ATOM   2505  CD1 LEU   160     -14.773  14.222  -0.293  1.00  0.00
ATOM   2506 HD11 LEU   160     -15.735  13.728  -0.151  1.00  0.00
ATOM   2507 HD12 LEU   160     -14.106  13.925   0.517  1.00  0.00
ATOM   2508 HD13 LEU   160     -14.924  15.301  -0.263  1.00  0.00
ATOM   2509  CD2 LEU   160     -15.121  14.210  -2.770  1.00  0.00
ATOM   2510 HD21 LEU   160     -16.110  13.793  -2.586  1.00  0.00
ATOM   2511 HD22 LEU   160     -15.192  15.296  -2.831  1.00  0.00
ATOM   2512 HD23 LEU   160     -14.775  13.805  -3.718  1.00  0.00
ATOM   2513  C   LEU   160     -10.849  15.020  -3.273  1.00  0.00
ATOM   2514  O   LEU   160     -10.875  16.137  -3.817  1.00  0.00
ATOM   2515  N   ALA   161      -9.721  14.492  -2.776  1.00  0.00
ATOM   2516  H   ALA   161      -9.743  13.571  -2.365  1.00  0.00
ATOM   2517  CA  ALA   161      -8.473  15.230  -2.743  1.00  0.00
ATOM   2518  HA  ALA   161      -8.630  16.143  -2.169  1.00  0.00
ATOM   2519  CB  ALA   161      -7.386  14.402  -2.037  1.00  0.00
ATOM   2520  HB1 ALA   161      -6.433  14.930  -2.073  1.00  0.00
ATOM   2521  HB2 ALA   161      -7.663  14.241  -0.995  1.00  0.00
ATOM   2522  HB3 ALA   161      -7.272  13.436  -2.531  1.00  0.00
ATOM   2523  C   ALA   161      -7.998  15.619  -4.131  1.00  0.00
ATOM   2524  O   ALA   161      -7.294  16.622  -4.284  1.00  0.00
ATOM   2525  N   VAL   162      -8.349  14.834  -5.156  1.00  0.00
ATOM   2526  H   VAL   162      -8.910  14.010  -4.984  1.00  0.00
ATOM   2527  CA  VAL   162      -7.864  15.136  -6.498  1.00  0.00
ATOM   2528  HA  VAL   162      -6.915  15.671  -6.437  1.00  0.00
ATOM   2529  CB  VAL   162      -7.590  13.842  -7.293  1.00  0.00
ATOM   2530  HB  VAL   162      -7.269  14.107  -8.302  1.00  0.00
ATOM   2531  CG1 VAL   162      -6.434  13.052  -6.627  1.00  0.00
ATOM   2532 HG11 VAL   162      -6.224  12.158  -7.212  1.00  0.00
ATOM   2533 HG12 VAL   162      -5.537  13.669  -6.596  1.00  0.00
ATOM   2534 HG13 VAL   162      -6.702  12.753  -5.614  1.00  0.00
ATOM   2535  CG2 VAL   162      -8.829  12.986  -7.396  1.00  0.00
ATOM   2536 HG21 VAL   162      -8.620  12.128  -8.030  1.00  0.00
ATOM   2537 HG22 VAL   162      -9.127  12.618  -6.418  1.00  0.00
ATOM   2538 HG23 VAL   162      -9.651  13.543  -7.844  1.00  0.00
ATOM   2539  C   VAL   162      -8.826  16.021  -7.271  1.00  0.00
ATOM   2540  O   VAL   162      -8.496  16.458  -8.381  1.00  0.00
ATOM   2541  N   LYS   163     -10.003  16.324  -6.718  1.00  0.00
ATOM   2542  H   LYS   163     -10.248  15.991  -5.795  1.00  0.00
ATOM   2543  CA  LYS   163     -10.975  17.090  -7.494  1.00  0.00
ATOM   2544  HA  LYS   163     -11.176  16.541  -8.416  1.00  0.00
ATOM   2545  CB  LYS   163     -12.289  17.210  -6.721  1.00  0.00
ATOM   2546  HB2 LYS   163     -12.114  17.475  -5.680  1.00  0.00
ATOM   2547  HB3 LYS   163     -12.859  18.023  -7.175  1.00  0.00
ATOM   2548  CG  LYS   163     -13.139  15.953  -6.795  1.00  0.00
ATOM   2549  HG2 LYS   163     -13.149  15.580  -7.820  1.00  0.00
ATOM   2550  HG3 LYS   163     -12.715  15.192  -6.145  1.00  0.00
ATOM   2551  CD  LYS   163     -14.578  16.257  -6.374  1.00  0.00
ATOM   2552  HD2 LYS   163     -14.578  16.620  -5.345  1.00  0.00
ATOM   2553  HD3 LYS   163     -14.991  17.030  -7.024  1.00  0.00
ATOM   2554  CE  LYS   163     -15.451  15.016  -6.468  1.00  0.00
ATOM   2555  HE2 LYS   163     -15.419  14.629  -7.487  1.00  0.00
ATOM   2556  HE3 LYS   163     -15.063  14.254  -5.790  1.00  0.00
ATOM   2557  NZ  LYS   163     -16.868  15.342  -6.101  1.00  0.00
ATOM   2558  HZ1 LYS   163     -17.248  16.011  -6.758  1.00  0.00
ATOM   2559  HZ2 LYS   163     -17.433  14.504  -6.111  1.00  0.00
ATOM   2560  HZ3 LYS   163     -16.889  15.746  -5.172  1.00  0.00
ATOM   2561  C   LYS   163     -10.462  18.466  -7.915  1.00  0.00
ATOM   2562  O   LYS   163     -10.742  18.868  -9.066  1.00  0.00
ATOM   2563  N   PRO   164      -9.720  19.217  -7.085  1.00  0.00
ATOM   2564  CD  PRO   164      -9.521  19.052  -5.622  1.00  0.00
ATOM   2565  HD2 PRO   164      -8.642  18.435  -5.442  1.00  0.00
ATOM   2566  HD3 PRO   164     -10.393  18.639  -5.120  1.00  0.00
ATOM   2567  CG  PRO   164      -9.263  20.452  -5.143  1.00  0.00
ATOM   2568  HG2 PRO   164      -8.649  20.459  -4.249  1.00  0.00
ATOM   2569  HG3 PRO   164     -10.214  20.954  -4.970  1.00  0.00
ATOM   2570  CB  PRO   164      -8.555  21.127  -6.304  1.00  0.00
ATOM   2571  HB2 PRO   164      -7.513  20.837  -6.321  1.00  0.00
ATOM   2572  HB3 PRO   164      -8.651  22.213  -6.276  1.00  0.00
ATOM   2573  CA  PRO   164      -9.203  20.513  -7.557  1.00  0.00
ATOM   2574  HA  PRO   164     -10.037  21.140  -7.875  1.00  0.00
ATOM   2575  C   PRO   164      -8.196  20.391  -8.680  1.00  0.00
ATOM   2576  O   PRO   164      -7.926  21.400  -9.347  1.00  0.00
ATOM   2577  N   SER   165      -7.640  19.210  -8.918  1.00  0.00
ATOM   2578  H   SER   165      -7.895  18.416  -8.349  1.00  0.00
ATOM   2579  CA  SER   165      -6.666  19.044 -10.000  1.00  0.00
ATOM   2580  HA  SER   165      -6.025  19.926 -10.042  1.00  0.00
ATOM   2581  CB  SER   165      -5.766  17.834  -9.738  1.00  0.00
ATOM   2582  HB2 SER   165      -4.896  17.893 -10.390  1.00  0.00
ATOM   2583  HB3 SER   165      -5.434  17.831  -8.699  1.00  0.00
ATOM   2584  OG  SER   165      -6.465  16.630 -10.031  1.00  0.00
ATOM   2585  HG  SER   165      -7.168  16.513  -9.378  1.00  0.00
ATOM   2586  C   SER   165      -7.315  18.855 -11.359  1.00  0.00
ATOM   2587  O   SER   165      -6.623  18.978 -12.385  1.00  0.00
ATOM   2588  N   GLY   166      -8.607  18.549 -11.397  1.00  0.00
ATOM   2589  H   GLY   166      -9.131  18.488 -10.536  1.00  0.00
ATOM   2590  CA  GLY   166      -9.284  18.234 -12.643  1.00  0.00
ATOM   2591  HA2 GLY   166     -10.357  18.330 -12.480  1.00  0.00
ATOM   2592  HA3 GLY   166      -8.996  18.960 -13.405  1.00  0.00
ATOM   2593  C   GLY   166      -9.009  16.845 -13.170  1.00  0.00
ATOM   2594  O   GLY   166      -9.599  16.464 -14.186  1.00  0.00
ATOM   2595  N   MET   167      -8.168  16.073 -12.497  1.00  0.00
ATOM   2596  H   MET   167      -7.741  16.449 -11.663  1.00  0.00
ATOM   2597  CA  MET   167      -7.791  14.738 -12.940  1.00  0.00
ATOM   2598  HA  MET   167      -8.037  14.614 -13.996  1.00  0.00
ATOM   2599  CB  MET   167      -6.276  14.511 -12.788  1.00  0.00
ATOM   2600  HB2 MET   167      -5.959  14.865 -11.813  1.00  0.00
ATOM   2601  HB3 MET   167      -6.068  13.442 -12.844  1.00  0.00
ATOM   2602  CG  MET   167      -5.465  15.192 -13.894  1.00  0.00
ATOM   2603  HG2 MET   167      -5.729  14.747 -14.854  1.00  0.00
ATOM   2604  HG3 MET   167      -5.700  16.257 -13.920  1.00  0.00
ATOM   2605  SD  MET   167      -3.687  14.982 -13.615  1.00  0.00
ATOM   2606  CE  MET   167      -3.429  16.031 -12.236  1.00  0.00
ATOM   2607  HE1 MET   167      -3.776  17.037 -12.477  1.00  0.00
ATOM   2608  HE2 MET   167      -3.962  15.655 -11.364  1.00  0.00
ATOM   2609  HE3 MET   167      -2.363  16.065 -12.014  1.00  0.00
ATOM   2610  C   MET   167      -8.539  13.669 -12.154  1.00  0.00
ATOM   2611  O   MET   167      -8.813  13.825 -10.962  1.00  0.00
ATOM   2612  N   ARG   168      -8.849  12.566 -12.831  1.00  0.00
ATOM   2613  H   ARG   168      -8.603  12.483 -13.807  1.00  0.00
ATOM   2614  CA  ARG   168      -9.266  11.384 -12.082  1.00  0.00
ATOM   2615  HA  ARG   168     -10.107  11.641 -11.435  1.00  0.00
ATOM   2616  CB  ARG   168      -9.680  10.249 -13.015  1.00  0.00
ATOM   2617  HB2 ARG   168      -8.906  10.111 -13.755  1.00  0.00
ATOM   2618  HB3 ARG   168      -9.758   9.333 -12.429  1.00  0.00
ATOM   2619  CG  ARG   168     -11.021  10.501 -13.745  1.00  0.00
ATOM   2620  HG2 ARG   168     -11.686  11.082 -13.104  1.00  0.00
ATOM   2621  HG3 ARG   168     -10.829  11.076 -14.652  1.00  0.00
ATOM   2622  CD  ARG   168     -11.728   9.181 -14.113  1.00  0.00
ATOM   2623  HD2 ARG   168     -12.568   9.409 -14.770  1.00  0.00
ATOM   2624  HD3 ARG   168     -11.027   8.542 -14.652  1.00  0.00
ATOM   2625  NE  ARG   168     -12.235   8.478 -12.928  1.00  0.00
ATOM   2626  HE  ARG   168     -12.160   8.953 -12.041  1.00  0.00
ATOM   2627  CZ  ARG   168     -12.775   7.261 -12.942  1.00  0.00
ATOM   2628  NH1 ARG   168     -12.893   6.593 -14.084  1.00  0.00
ATOM   2629 HH11 ARG   168     -13.255   5.652 -14.085  1.00  0.00
ATOM   2630 HH12 ARG   168     -12.570   7.006 -14.946  1.00  0.00
ATOM   2631  NH2 ARG   168     -13.201   6.707 -11.811  1.00  0.00
ATOM   2632 HH21 ARG   168     -13.146   7.211 -10.940  1.00  0.00
ATOM   2633 HH22 ARG   168     -13.548   5.759 -11.812  1.00  0.00
ATOM   2634  C   ARG   168      -8.112  10.911 -11.212  1.00  0.00
ATOM   2635  O   ARG   168      -6.949  11.166 -11.505  1.00  0.00
ATOM   2636  N   PHE   169      -8.469  10.169 -10.153  1.00  0.00
ATOM   2637  H   PHE   169      -9.439   9.967  -9.968  1.00  0.00
ATOM   2638  CA  PHE   169      -7.456   9.732  -9.190  1.00  0.00
ATOM   2639  HA  PHE   169      -7.056  10.607  -8.680  1.00  0.00
ATOM   2640  CB  PHE   169      -8.137   8.830  -8.154  1.00  0.00
ATOM   2641  HB2 PHE   169      -8.953   9.383  -7.685  1.00  0.00
ATOM   2642  HB3 PHE   169      -8.574   7.965  -8.656  1.00  0.00
ATOM   2643  CG  PHE   169      -7.202   8.359  -7.082  1.00  0.00
ATOM   2644  CD1 PHE   169      -6.947   9.165  -5.989  1.00  0.00
ATOM   2645  HD1 PHE   169      -7.411  10.137  -5.918  1.00  0.00
ATOM   2646  CE1 PHE   169      -6.078   8.741  -4.977  1.00  0.00
ATOM   2647  HE1 PHE   169      -5.897   9.376  -4.122  1.00  0.00
ATOM   2648  CZ  PHE   169      -5.471   7.506  -5.072  1.00  0.00
ATOM   2649  HZ  PHE   169      -4.788   7.180  -4.304  1.00  0.00
ATOM   2650  CE2 PHE   169      -5.702   6.692  -6.193  1.00  0.00
ATOM   2651  HE2 PHE   169      -5.219   5.729  -6.273  1.00  0.00
ATOM   2652  CD2 PHE   169      -6.583   7.121  -7.188  1.00  0.00
ATOM   2653  HD2 PHE   169      -6.772   6.487  -8.043  1.00  0.00
ATOM   2654  C   PHE   169      -6.297   9.016  -9.873  1.00  0.00
ATOM   2655  O   PHE   169      -5.122   9.272  -9.564  1.00  0.00
ATOM   2656  N   GLU   170      -6.606   8.105 -10.812  1.00  0.00
ATOM   2657  H   GLU   170      -7.562   7.891 -11.054  1.00  0.00
ATOM   2658  CA  GLU   170      -5.540   7.349 -11.467  1.00  0.00
ATOM   2659  HA  GLU   170      -4.965   6.834 -10.699  1.00  0.00
ATOM   2660  CB  GLU   170      -6.162   6.290 -12.387  1.00  0.00
ATOM   2661  HB2 GLU   170      -6.779   5.612 -11.795  1.00  0.00
ATOM   2662  HB3 GLU   170      -6.806   6.809 -13.098  1.00  0.00
ATOM   2663  CG  GLU   170      -5.136   5.480 -13.148  1.00  0.00
ATOM   2664  HG2 GLU   170      -4.443   6.145 -13.662  1.00  0.00
ATOM   2665  HG3 GLU   170      -4.562   4.887 -12.446  1.00  0.00
ATOM   2666  CD  GLU   170      -5.750   4.600 -14.222  1.00  0.00
ATOM   2667  OE1 GLU   170      -6.911   4.865 -14.641  1.00  0.00
ATOM   2668  OE2 GLU   170      -5.072   3.638 -14.648  1.00  0.00
ATOM   2669  C   GLU   170      -4.581   8.254 -12.238  1.00  0.00
ATOM   2670  O   GLU   170      -3.354   8.081 -12.168  1.00  0.00
ATOM   2671  N   GLN   171      -5.111   9.249 -12.946  1.00  0.00
ATOM   2672  H   GLN   171      -6.109   9.395 -12.983  1.00  0.00
ATOM   2673  CA  GLN   171      -4.234  10.116 -13.730  1.00  0.00
ATOM   2674  HA  GLN   171      -3.506   9.498 -14.259  1.00  0.00
ATOM   2675  CB  GLN   171      -5.055  10.866 -14.781  1.00  0.00
ATOM   2676  HB2 GLN   171      -5.967  11.262 -14.330  1.00  0.00
ATOM   2677  HB3 GLN   171      -4.468  11.715 -15.136  1.00  0.00
ATOM   2678  CG  GLN   171      -5.404  10.013 -16.006  1.00  0.00
ATOM   2679  HG2 GLN   171      -5.909  10.644 -16.738  1.00  0.00
ATOM   2680  HG3 GLN   171      -4.476   9.662 -16.461  1.00  0.00
ATOM   2681  CD  GLN   171      -6.312   8.820 -15.698  1.00  0.00
ATOM   2682  OE1 GLN   171      -7.396   8.976 -15.120  1.00  0.00
ATOM   2683  NE2 GLN   171      -5.883   7.624 -16.106  1.00  0.00
ATOM   2684 HE21 GLN   171      -5.014   7.537 -16.615  1.00  0.00
ATOM   2685 HE22 GLN   171      -6.405   6.794 -15.848  1.00  0.00
ATOM   2686  C   GLN   171      -3.443  11.085 -12.847  1.00  0.00
ATOM   2687  O   GLN   171      -2.305  11.437 -13.187  1.00  0.00
ATOM   2688  N   ALA   172      -4.021  11.535 -11.725  1.00  0.00
ATOM   2689  H   ALA   172      -4.960  11.247 -11.490  1.00  0.00
ATOM   2690  CA  ALA   172      -3.282  12.371 -10.787  1.00  0.00
ATOM   2691  HA  ALA   172      -2.837  13.204 -11.335  1.00  0.00
ATOM   2692  CB  ALA   172      -4.222  12.955  -9.724  1.00  0.00
ATOM   2693  HB1 ALA   172      -3.667  13.602  -9.044  1.00  0.00
ATOM   2694  HB2 ALA   172      -5.001  13.542 -10.208  1.00  0.00
ATOM   2695  HB3 ALA   172      -4.689  12.147  -9.160  1.00  0.00
ATOM   2696  C   ALA   172      -2.156  11.588 -10.123  1.00  0.00
ATOM   2697  O   ALA   172      -1.035  12.085 -10.012  1.00  0.00
ATOM   2698  N   MET   173      -2.435  10.355  -9.703  1.00  0.00
ATOM   2699  H   MET   173      -3.365   9.977  -9.815  1.00  0.00
ATOM   2700  CA  MET   173      -1.384   9.514  -9.124  1.00  0.00
ATOM   2701  HA  MET   173      -1.004  10.009  -8.231  1.00  0.00
ATOM   2702  CB  MET   173      -1.976   8.168  -8.728  1.00  0.00
ATOM   2703  HB2 MET   173      -2.875   8.339  -8.136  1.00  0.00
ATOM   2704  HB3 MET   173      -2.278   7.629  -9.626  1.00  0.00
ATOM   2705  CG  MET   173      -1.050   7.279  -7.931  1.00  0.00
ATOM   2706  HG2 MET   173      -1.535   6.317  -7.764  1.00  0.00
ATOM   2707  HG3 MET   173      -0.150   7.106  -8.518  1.00  0.00
ATOM   2708  SD  MET   173      -0.559   7.961  -6.339  1.00  0.00
ATOM   2709  CE  MET   173      -2.031   7.630  -5.342  1.00  0.00
ATOM   2710  HE1 MET   173      -1.988   8.205  -4.422  1.00  0.00
ATOM   2711  HE2 MET   173      -2.917   7.931  -5.897  1.00  0.00
ATOM   2712  HE3 MET   173      -2.095   6.566  -5.116  1.00  0.00
ATOM   2713  C   MET   173      -0.230   9.319 -10.103  1.00  0.00
ATOM   2714  O   MET   173       0.941   9.410  -9.727  1.00  0.00
ATOM   2715  N   ALA   174      -0.544   8.984 -11.363  1.00  0.00
ATOM   2716  H   ALA   174      -1.508   8.881 -11.652  1.00  0.00
ATOM   2717  CA  ALA   174       0.519   8.738 -12.337  1.00  0.00
ATOM   2718  HA  ALA   174       1.155   7.958 -11.936  1.00  0.00
ATOM   2719  CB  ALA   174      -0.073   8.215 -13.644  1.00  0.00
ATOM   2720  HB1 ALA   174       0.732   8.002 -14.349  1.00  0.00
ATOM   2721  HB2 ALA   174      -0.628   7.297 -13.452  1.00  0.00
ATOM   2722  HB3 ALA   174      -0.745   8.958 -14.075  1.00  0.00
ATOM   2723  C   ALA   174       1.354   9.990 -12.566  1.00  0.00
ATOM   2724  O   ALA   174       2.592   9.932 -12.595  1.00  0.00
ATOM   2725  N   GLU   175       0.696  11.146 -12.677  1.00  0.00
ATOM   2726  H   GLU   175      -0.314  11.165 -12.626  1.00  0.00
ATOM   2727  CA  GLU   175       1.403  12.366 -13.054  1.00  0.00
ATOM   2728  HA  GLU   175       2.099  12.132 -13.861  1.00  0.00
ATOM   2729  CB  GLU   175       0.403  13.396 -13.577  1.00  0.00
ATOM   2730  HB2 GLU   175      -0.170  12.935 -14.382  1.00  0.00
ATOM   2731  HB3 GLU   175      -0.294  13.670 -12.784  1.00  0.00
ATOM   2732  CG  GLU   175       1.032  14.647 -14.127  1.00  0.00
ATOM   2733  HG2 GLU   175       1.470  15.225 -13.311  1.00  0.00
ATOM   2734  HG3 GLU   175       1.832  14.371 -14.817  1.00  0.00
ATOM   2735  CD  GLU   175       0.021  15.510 -14.863  1.00  0.00
ATOM   2736  OE1 GLU   175      -0.577  16.402 -14.225  1.00  0.00
ATOM   2737  OE2 GLU   175      -0.176  15.282 -16.071  1.00  0.00
ATOM   2738  C   GLU   175       2.199  12.956 -11.885  1.00  0.00
ATOM   2739  O   GLU   175       3.288  13.514 -12.094  1.00  0.00
ATOM   2740  N   ARG   176       1.663  12.863 -10.669  1.00  0.00
ATOM   2741  H   ARG   176       0.779  12.388 -10.545  1.00  0.00
ATOM   2742  CA  ARG   176       2.203  13.596  -9.531  1.00  0.00
ATOM   2743  HA  ARG   176       2.849  14.398  -9.889  1.00  0.00
ATOM   2744  CB  ARG   176       1.051  14.261  -8.747  1.00  0.00
ATOM   2745  HB2 ARG   176       0.363  13.495  -8.394  1.00  0.00
ATOM   2746  HB3 ARG   176       1.465  14.772  -7.876  1.00  0.00
ATOM   2747  CG  ARG   176       0.294  15.294  -9.596  1.00  0.00
ATOM   2748  HG2 ARG   176       0.992  16.076  -9.894  1.00  0.00
ATOM   2749  HG3 ARG   176      -0.110  14.829 -10.496  1.00  0.00
ATOM   2750  CD  ARG   176      -0.868  15.912  -8.808  1.00  0.00
ATOM   2751  HD2 ARG   176      -1.688  15.194  -8.750  1.00  0.00
ATOM   2752  HD3 ARG   176      -0.527  16.143  -7.800  1.00  0.00
ATOM   2753  NE  ARG   176      -1.328  17.151  -9.450  1.00  0.00
ATOM   2754  HE  ARG   176      -0.972  17.353 -10.372  1.00  0.00
ATOM   2755  CZ  ARG   176      -2.211  17.974  -8.883  1.00  0.00
ATOM   2756  NH1 ARG   176      -2.711  17.688  -7.681  1.00  0.00
ATOM   2757 HH11 ARG   176      -2.399  16.869  -7.186  1.00  0.00
ATOM   2758 HH12 ARG   176      -3.353  18.334  -7.235  1.00  0.00
ATOM   2759  NH2 ARG   176      -2.555  19.102  -9.504  1.00  0.00
ATOM   2760 HH21 ARG   176      -2.155  19.351 -10.396  1.00  0.00
ATOM   2761 HH22 ARG   176      -3.198  19.744  -9.052  1.00  0.00
ATOM   2762  C   ARG   176       3.041  12.752  -8.579  1.00  0.00
ATOM   2763  O   ARG   176       3.769  13.333  -7.758  1.00  0.00
ATOM   2764  N   VAL   177       2.948  11.425  -8.646  1.00  0.00
ATOM   2765  H   VAL   177       2.319  11.023  -9.327  1.00  0.00
ATOM   2766  CA  VAL   177       3.657  10.547  -7.721  1.00  0.00
ATOM   2767  HA  VAL   177       4.368  11.121  -7.126  1.00  0.00
ATOM   2768  CB  VAL   177       2.707   9.838  -6.739  1.00  0.00
ATOM   2769  HB  VAL   177       1.985   9.234  -7.288  1.00  0.00
ATOM   2770  CG1 VAL   177       3.530   8.905  -5.790  1.00  0.00
ATOM   2771 HG11 VAL   177       2.866   8.479  -5.038  1.00  0.00
ATOM   2772 HG12 VAL   177       3.981   8.086  -6.351  1.00  0.00
ATOM   2773 HG13 VAL   177       4.311   9.480  -5.292  1.00  0.00
ATOM   2774  CG2 VAL   177       1.945  10.884  -5.890  1.00  0.00
ATOM   2775 HG21 VAL   177       1.258  10.379  -5.210  1.00  0.00
ATOM   2776 HG22 VAL   177       2.649  11.473  -5.305  1.00  0.00
ATOM   2777 HG23 VAL   177       1.374  11.550  -6.531  1.00  0.00
ATOM   2778  C   VAL   177       4.473   9.517  -8.506  1.00  0.00
ATOM   2779  O   VAL   177       5.699   9.445  -8.339  1.00  0.00
ATOM   2780  N   PHE   178       3.810   8.710  -9.355  1.00  0.00
ATOM   2781  H   PHE   178       2.809   8.786  -9.473  1.00  0.00
ATOM   2782  CA  PHE   178       4.543   7.646 -10.054  1.00  0.00
ATOM   2783  HA  PHE   178       5.057   7.025  -9.322  1.00  0.00
ATOM   2784  CB  PHE   178       3.613   6.769 -10.892  1.00  0.00
ATOM   2785  HB2 PHE   178       3.100   7.387 -11.622  1.00  0.00
ATOM   2786  HB3 PHE   178       4.226   6.061 -11.451  1.00  0.00
ATOM   2787  CG  PHE   178       2.607   5.961 -10.100  1.00  0.00
ATOM   2788  CD1 PHE   178       2.720   5.799  -8.721  1.00  0.00
ATOM   2789  HD1 PHE   178       3.516   6.251  -8.152  1.00  0.00
ATOM   2790  CE1 PHE   178       1.777   5.034  -8.011  1.00  0.00
ATOM   2791  HE1 PHE   178       1.865   4.904  -6.948  1.00  0.00
ATOM   2792  CZ  PHE   178       0.712   4.430  -8.712  1.00  0.00
ATOM   2793  HZ  PHE   178      -0.020   3.835  -8.184  1.00  0.00
ATOM   2794  CE2 PHE   178       0.619   4.584 -10.077  1.00  0.00
ATOM   2795  HE2 PHE   178      -0.184   4.105 -10.620  1.00  0.00
ATOM   2796  CD2 PHE   178       1.543   5.348 -10.769  1.00  0.00
ATOM   2797  HD2 PHE   178       1.447   5.469 -11.838  1.00  0.00
ATOM   2798  C   PHE   178       5.623   8.222 -10.966  1.00  0.00
ATOM   2799  O   PHE   178       6.796   7.832 -10.891  1.00  0.00
ATOM   2800  N   LYS   179       5.244   9.143 -11.854  1.00  0.00
ATOM   2801  H   LYS   179       4.279   9.444 -11.892  1.00  0.00
ATOM   2802  CA  LYS   179       6.200   9.612 -12.860  1.00  0.00
ATOM   2803  HA  LYS   179       6.604   8.731 -13.364  1.00  0.00
ATOM   2804  CB  LYS   179       5.472  10.455 -13.919  1.00  0.00
ATOM   2805  HB2 LYS   179       4.681   9.849 -14.365  1.00  0.00
ATOM   2806  HB3 LYS   179       5.018  11.344 -13.491  1.00  0.00
ATOM   2807  CG  LYS   179       6.456  10.857 -15.012  1.00  0.00
ATOM   2808  HG2 LYS   179       7.263  11.462 -14.596  1.00  0.00
ATOM   2809  HG3 LYS   179       6.875   9.964 -15.477  1.00  0.00
ATOM   2810  CD  LYS   179       5.733  11.694 -16.063  1.00  0.00
ATOM   2811  HD2 LYS   179       4.922  11.108 -16.500  1.00  0.00
ATOM   2812  HD3 LYS   179       5.320  12.590 -15.596  1.00  0.00
ATOM   2813  CE  LYS   179       6.717  12.097 -17.157  1.00  0.00
ATOM   2814  HE2 LYS   179       7.530  12.678 -16.719  1.00  0.00
ATOM   2815  HE3 LYS   179       7.128  11.199 -17.621  1.00  0.00
ATOM   2816  NZ  LYS   179       6.021  12.903 -18.171  1.00  0.00
ATOM   2817  HZ1 LYS   179       5.647  13.739 -17.737  1.00  0.00
ATOM   2818  HZ2 LYS   179       6.648  13.155 -18.923  1.00  0.00
ATOM   2819  HZ3 LYS   179       5.259  12.363 -18.561  1.00  0.00
ATOM   2820  C   LYS   179       7.377  10.364 -12.245  1.00  0.00
ATOM   2821  O   LYS   179       8.529  10.078 -12.622  1.00  0.00
ATOM   2822  N   PRO   180       7.180  11.325 -11.326  1.00  0.00
ATOM   2823  CD  PRO   180       5.904  11.877 -10.818  1.00  0.00
ATOM   2824  HD2 PRO   180       5.502  11.230 -10.049  1.00  0.00
ATOM   2825  HD3 PRO   180       5.171  12.042 -11.595  1.00  0.00
ATOM   2826  CG  PRO   180       6.312  13.181 -10.210  1.00  0.00
ATOM   2827  HG2 PRO   180       5.672  13.461  -9.378  1.00  0.00
ATOM   2828  HG3 PRO   180       6.266  13.954 -10.979  1.00  0.00
ATOM   2829  CB  PRO   180       7.711  13.021  -9.775  1.00  0.00
ATOM   2830  HB2 PRO   180       7.720  12.602  -8.769  1.00  0.00
ATOM   2831  HB3 PRO   180       8.244  13.973  -9.779  1.00  0.00
ATOM   2832  CA  PRO   180       8.342  12.019 -10.759  1.00  0.00
ATOM   2833  HA  PRO   180       8.856  12.564 -11.552  1.00  0.00
ATOM   2834  C   PRO   180       9.313  11.085 -10.054  1.00  0.00
ATOM   2835  O   PRO   180      10.527  11.350 -10.018  1.00  0.00
ATOM   2836  N   LEU   181       8.808  10.003  -9.469  1.00  0.00
ATOM   2837  H   LEU   181       7.811   9.840  -9.508  1.00  0.00
ATOM   2838  CA  LEU   181       9.635   9.038  -8.766  1.00  0.00
ATOM   2839  HA  LEU   181      10.526   9.525  -8.381  1.00  0.00
ATOM   2840  CB  LEU   181       8.854   8.456  -7.575  1.00  0.00
ATOM   2841  HB2 LEU   181       7.888   8.098  -7.923  1.00  0.00
ATOM   2842  HB3 LEU   181       9.397   7.602  -7.167  1.00  0.00
ATOM   2843  CG  LEU   181       8.637   9.461  -6.444  1.00  0.00
ATOM   2844  HG  LEU   181       8.040  10.273  -6.844  1.00  0.00
ATOM   2845  CD1 LEU   181       7.863   8.786  -5.273  1.00  0.00
ATOM   2846 HD11 LEU   181       7.677   9.515  -4.485  1.00  0.00
ATOM   2847 HD12 LEU   181       6.908   8.410  -5.641  1.00  0.00
ATOM   2848 HD13 LEU   181       8.444   7.956  -4.867  1.00  0.00
ATOM   2849  CD2 LEU   181       9.943  10.032  -5.917  1.00  0.00
ATOM   2850 HD21 LEU   181      10.605   9.225  -5.563  1.00  0.00
ATOM   2851 HD22 LEU   181      10.440  10.617  -6.699  1.00  0.00
ATOM   2852 HD23 LEU   181       9.709  10.701  -5.077  1.00  0.00
ATOM   2853  C   LEU   181      10.140   7.922  -9.674  1.00  0.00
ATOM   2854  O   LEU   181      10.847   7.024  -9.195  1.00  0.00
ATOM   2855  N   LYS   182       9.829   7.996 -10.973  1.00  0.00
ATOM   2856  H   LYS   182       9.251   8.759 -11.293  1.00  0.00
ATOM   2857  CA  LYS   182      10.232   6.992 -11.973  1.00  0.00
ATOM   2858  HA  LYS   182       9.745   7.249 -12.914  1.00  0.00
ATOM   2859  CB  LYS   182      11.745   7.012 -12.203  1.00  0.00
ATOM   2860  HB2 LYS   182      12.268   6.705 -11.297  1.00  0.00
ATOM   2861  HB3 LYS   182      11.988   6.297 -12.990  1.00  0.00
ATOM   2862  CG  LYS   182      12.252   8.385 -12.638  1.00  0.00
ATOM   2863  HG2 LYS   182      11.749   8.675 -13.563  1.00  0.00
ATOM   2864  HG3 LYS   182      12.022   9.123 -11.869  1.00  0.00
ATOM   2865  CD  LYS   182      13.762   8.389 -12.864  1.00  0.00
ATOM   2866  HD2 LYS   182      14.264   8.074 -11.949  1.00  0.00
ATOM   2867  HD3 LYS   182      14.013   7.694 -13.667  1.00  0.00
ATOM   2868  CE  LYS   182      14.233   9.794 -13.239  1.00  0.00
ATOM   2869  HE2 LYS   182      13.739  10.092 -14.165  1.00  0.00
ATOM   2870  HE3 LYS   182      13.925  10.484 -12.451  1.00  0.00
ATOM   2871  NZ  LYS   182      15.713   9.897 -13.418  1.00  0.00
ATOM   2872  HZ1 LYS   182      16.008   9.254 -14.140  1.00  0.00
ATOM   2873  HZ2 LYS   182      15.958  10.849 -13.655  1.00  0.00
ATOM   2874  HZ3 LYS   182      16.186   9.651 -12.559  1.00  0.00
ATOM   2875  C   LYS   182       9.744   5.601 -11.587  1.00  0.00
ATOM   2876  O   LYS   182      10.419   4.591 -11.808  1.00  0.00
ATOM   2877  N   LEU   183       8.525   5.549 -11.062  1.00  0.00
ATOM   2878  H   LEU   183       8.008   6.402 -10.915  1.00  0.00
ATOM   2879  CA  LEU   183       7.878   4.280 -10.746  1.00  0.00
ATOM   2880  HA  LEU   183       8.622   3.507 -10.547  1.00  0.00
ATOM   2881  CB  LEU   183       6.974   4.398  -9.523  1.00  0.00
ATOM   2882  HB2 LEU   183       6.122   5.031  -9.773  1.00  0.00
ATOM   2883  HB3 LEU   183       6.592   3.407  -9.283  1.00  0.00
ATOM   2884  CG  LEU   183       7.632   4.988  -8.281  1.00  0.00
ATOM   2885  HG  LEU   183       7.947   5.998  -8.518  1.00  0.00
ATOM   2886  CD1 LEU   183       6.657   5.078  -7.104  1.00  0.00
ATOM   2887 HD11 LEU   183       7.155   5.549  -6.257  1.00  0.00
ATOM   2888 HD12 LEU   183       5.793   5.681  -7.381  1.00  0.00
ATOM   2889 HD13 LEU   183       6.328   4.078  -6.819  1.00  0.00
ATOM   2890  CD2 LEU   183       8.881   4.197  -7.860  1.00  0.00
ATOM   2891 HD21 LEU   183       9.285   4.618  -6.938  1.00  0.00
ATOM   2892 HD22 LEU   183       8.618   3.154  -7.694  1.00  0.00
ATOM   2893 HD23 LEU   183       9.651   4.257  -8.629  1.00  0.00
ATOM   2894  C   LEU   183       7.107   3.903 -12.007  1.00  0.00
ATOM   2895  O   LEU   183       5.888   4.055 -12.105  1.00  0.00
ATOM   2896  N   ASN   184       7.852   3.392 -12.985  1.00  0.00
ATOM   2897  H   ASN   184       8.837   3.247 -12.821  1.00  0.00
ATOM   2898  CA  ASN   184       7.329   3.157 -14.319  1.00  0.00
ATOM   2899  HA  ASN   184       6.528   3.868 -14.523  1.00  0.00
ATOM   2900  CB  ASN   184       8.439   3.388 -15.354  1.00  0.00
ATOM   2901  HB2 ASN   184       9.239   2.665 -15.178  1.00  0.00
ATOM   2902  HB3 ASN   184       8.049   3.220 -16.358  1.00  0.00
ATOM   2903  CG  ASN   184       9.001   4.798 -15.302  1.00  0.00
ATOM   2904  OD1 ASN   184       8.269   5.761 -15.090  1.00  0.00
ATOM   2905  ND2 ASN   184      10.301   4.922 -15.492  1.00  0.00
ATOM   2906 HD21 ASN   184      10.708   5.826 -15.524  1.00  0.00
ATOM   2907 HD22 ASN   184      10.866   4.096 -15.605  1.00  0.00
ATOM   2908  C   ASN   184       6.754   1.763 -14.495  1.00  0.00
ATOM   2909  O   ASN   184       6.326   1.423 -15.610  1.00  0.00
ATOM   2910  N   HIE   185       6.761   0.948 -13.441  1.00  0.00
ATOM   2911  H   HIE   185       7.158   1.262 -12.566  1.00  0.00
ATOM   2912  CA  HIE   185       6.141  -0.365 -13.471  1.00  0.00
ATOM   2913  HA  HIE   185       5.534  -0.464 -14.370  1.00  0.00
ATOM   2914  CB  HIE   185       7.210  -1.451 -13.524  1.00  0.00
ATOM   2915  HB2 HIE   185       7.853  -1.366 -12.647  1.00  0.00
ATOM   2916  HB3 HIE   185       6.730  -2.430 -13.506  1.00  0.00
ATOM   2917  CG  HIE   185       8.052  -1.372 -14.759  1.00  0.00
ATOM   2918  ND1 HIE   185       9.090  -0.473 -14.898  1.00  0.00
ATOM   2919  CE1 HIE   185       9.629  -0.604 -16.099  1.00  0.00
ATOM   2920  HE1 HIE   185      10.448  -0.018 -16.490  1.00  0.00
ATOM   2921  NE2 HIE   185       8.979  -1.556 -16.748  1.00  0.00
ATOM   2922  HE2 HIE   185       9.145  -1.838 -17.703  1.00  0.00
ATOM   2923  CD2 HIE   185       7.978  -2.043 -15.936  1.00  0.00
ATOM   2924  HD2 HIE   185       7.255  -2.806 -16.190  1.00  0.00
ATOM   2925  C   HIE   185       5.191  -0.520 -12.299  1.00  0.00
ATOM   2926  O   HIE   185       5.117  -1.564 -11.646  1.00  0.00
ATOM   2927  N   THR   186       4.460   0.554 -11.996  1.00  0.00
ATOM   2928  H   THR   186       4.569   1.390 -12.553  1.00  0.00
ATOM   2929  CA  THR   186       3.521   0.591 -10.889  1.00  0.00
ATOM   2930  HA  THR   186       3.400  -0.400 -10.455  1.00  0.00
ATOM   2931  CB  THR   186       3.972   1.561  -9.771  1.00  0.00
ATOM   2932  HB  THR   186       4.143   2.550 -10.198  1.00  0.00
ATOM   2933  CG2 THR   186       2.947   1.684  -8.621  1.00  0.00
ATOM   2934 HG21 THR   186       3.327   2.363  -7.857  1.00  0.00
ATOM   2935 HG22 THR   186       2.009   2.079  -9.006  1.00  0.00
ATOM   2936 HG23 THR   186       2.764   0.707  -8.182  1.00  0.00
ATOM   2937  OG1 THR   186       5.205   1.074  -9.211  1.00  0.00
ATOM   2938  HG1 THR   186       5.878   1.061  -9.905  1.00  0.00
ATOM   2939  C   THR   186       2.208   1.036 -11.497  1.00  0.00
ATOM   2940  O   THR   186       2.182   2.028 -12.234  1.00  0.00
ATOM   2941  N   TRP   187       1.152   0.273 -11.238  1.00  0.00
ATOM   2942  H   TRP   187       1.241  -0.520 -10.621  1.00  0.00
ATOM   2943  CA  TRP   187      -0.055   0.373 -12.060  1.00  0.00
ATOM   2944  HA  TRP   187      -0.052   1.304 -12.629  1.00  0.00
ATOM   2945  CB  TRP   187      -0.148  -0.789 -13.044  1.00  0.00
ATOM   2946  HB2 TRP   187      -0.374  -1.706 -12.498  1.00  0.00
ATOM   2947  HB3 TRP   187      -0.966  -0.596 -13.732  1.00  0.00
ATOM   2948  CG  TRP   187       1.124  -1.023 -13.853  1.00  0.00
ATOM   2949  CD1 TRP   187       2.034  -2.013 -13.660  1.00  0.00
ATOM   2950  HD1 TRP   187       1.947  -2.783 -12.906  1.00  0.00
ATOM   2951  NE1 TRP   187       3.059  -1.913 -14.598  1.00  0.00
ATOM   2952  HE1 TRP   187       3.840  -2.551 -14.663  1.00  0.00
ATOM   2953  CE2 TRP   187       2.817  -0.824 -15.395  1.00  0.00
ATOM   2954  CZ2 TRP   187       3.559  -0.308 -16.452  1.00  0.00
ATOM   2955  HZ2 TRP   187       4.468  -0.787 -16.794  1.00  0.00
ATOM   2956  CH2 TRP   187       3.074   0.805 -17.074  1.00  0.00
ATOM   2957  HH2 TRP   187       3.649   1.251 -17.876  1.00  0.00
ATOM   2958  CZ3 TRP   187       1.876   1.419 -16.662  1.00  0.00
ATOM   2959  HZ3 TRP   187       1.520   2.292 -17.188  1.00  0.00
ATOM   2960  CE3 TRP   187       1.129   0.900 -15.608  1.00  0.00
ATOM   2961  HE3 TRP   187       0.206   1.366 -15.300  1.00  0.00
ATOM   2962  CD2 TRP   187       1.610  -0.231 -14.949  1.00  0.00
ATOM   2963  C   TRP   187      -1.288   0.341 -11.181  1.00  0.00
ATOM   2964  O   TRP   187      -1.374  -0.456 -10.245  1.00  0.00
ATOM   2965  N   ILE   188      -2.252   1.206 -11.492  1.00  0.00
ATOM   2966  H   ILE   188      -2.126   1.873 -12.240  1.00  0.00
ATOM   2967  CA  ILE   188      -3.607   1.023 -10.960  1.00  0.00
ATOM   2968  HA  ILE   188      -3.560   0.564  -9.971  1.00  0.00
ATOM   2969  CB  ILE   188      -4.299   2.397 -10.802  1.00  0.00
ATOM   2970  HB  ILE   188      -4.064   2.997 -11.677  1.00  0.00
ATOM   2971  CG2 ILE   188      -5.805   2.259 -10.669  1.00  0.00
ATOM   2972 HG21 ILE   188      -6.269   3.231 -10.517  1.00  0.00
ATOM   2973 HG22 ILE   188      -6.228   1.852 -11.587  1.00  0.00
ATOM   2974 HG23 ILE   188      -6.054   1.599  -9.837  1.00  0.00
ATOM   2975  CG1 ILE   188      -3.735   3.062  -9.520  1.00  0.00
ATOM   2976 HG12 ILE   188      -4.161   2.575  -8.641  1.00  0.00
ATOM   2977 HG13 ILE   188      -2.655   2.915  -9.483  1.00  0.00
ATOM   2978  CD1 ILE   188      -3.973   4.554  -9.418  1.00  0.00
ATOM   2979 HD11 ILE   188      -3.563   4.916  -8.475  1.00  0.00
ATOM   2980 HD12 ILE   188      -3.456   5.056 -10.236  1.00  0.00
ATOM   2981 HD13 ILE   188      -5.034   4.792  -9.457  1.00  0.00
ATOM   2982  C   ILE   188      -4.385   0.071 -11.852  1.00  0.00
ATOM   2983  O   ILE   188      -5.067  -0.828 -11.370  1.00  0.00
ATOM   2984  N   ASN   189      -4.211   0.198 -13.171  1.00  0.00
ATOM   2985  H   ASN   189      -3.670   0.960 -13.555  1.00  0.00
ATOM   2986  CA  ASN   189      -4.688  -0.790 -14.120  1.00  0.00
ATOM   2987  HA  ASN   189      -5.176  -1.618 -13.606  1.00  0.00
ATOM   2988  CB  ASN   189      -5.702  -0.177 -15.091  1.00  0.00
ATOM   2989  HB2 ASN   189      -5.257   0.687 -15.588  1.00  0.00
ATOM   2990  HB3 ASN   189      -5.954  -0.912 -15.857  1.00  0.00
ATOM   2991  CG  ASN   189      -6.974   0.258 -14.387  1.00  0.00
ATOM   2992  OD1 ASN   189      -7.190   1.438 -14.142  1.00  0.00
ATOM   2993  ND2 ASN   189      -7.800  -0.707 -14.044  1.00  0.00
ATOM   2994 HD21 ASN   189      -8.621  -0.464 -13.535  1.00  0.00
ATOM   2995 HD22 ASN   189      -7.610  -1.664 -14.274  1.00  0.00
ATOM   2996  C   ASN   189      -3.489  -1.340 -14.870  1.00  0.00
ATOM   2997  O   ASN   189      -2.770  -0.578 -15.518  1.00  0.00
ATOM   2998  N   VAL   190      -3.293  -2.656 -14.800  1.00  0.00
ATOM   2999  H   VAL   190      -3.944  -3.230 -14.288  1.00  0.00
ATOM   3000  CA  VAL   190      -2.161  -3.296 -15.471  1.00  0.00
ATOM   3001  HA  VAL   190      -1.257  -2.758 -15.193  1.00  0.00
ATOM   3002  CB  VAL   190      -1.971  -4.749 -15.006  1.00  0.00
ATOM   3003  HB  VAL   190      -2.883  -5.312 -15.213  1.00  0.00
ATOM   3004  CG1 VAL   190      -0.830  -5.422 -15.772  1.00  0.00
ATOM   3005 HG11 VAL   190      -0.661  -6.426 -15.382  1.00  0.00
ATOM   3006 HG12 VAL   190      -1.083  -5.527 -16.824  1.00  0.00
ATOM   3007 HG13 VAL   190       0.086  -4.840 -15.668  1.00  0.00
ATOM   3008  CG2 VAL   190      -1.710  -4.822 -13.489  1.00  0.00
ATOM   3009 HG21 VAL   190      -1.398  -5.826 -13.205  1.00  0.00
ATOM   3010 HG22 VAL   190      -0.941  -4.106 -13.198  1.00  0.00
ATOM   3011 HG23 VAL   190      -2.646  -4.603 -12.988  1.00  0.00
ATOM   3012  C   VAL   190      -2.400  -3.239 -16.978  1.00  0.00
ATOM   3013  O   VAL   190      -3.437  -3.716 -17.461  1.00  0.00
ATOM   3014  N   PRO   191      -1.492  -2.643 -17.745  1.00  0.00
ATOM   3015  CD  PRO   191      -0.371  -1.794 -17.305  1.00  0.00
ATOM   3016  HD2 PRO   191       0.505  -2.410 -17.107  1.00  0.00
ATOM   3017  HD3 PRO   191      -0.613  -1.183 -16.440  1.00  0.00
ATOM   3018  CG  PRO   191      -0.133  -0.906 -18.513  1.00  0.00
ATOM   3019  HG2 PRO   191       0.909  -0.594 -18.576  1.00  0.00
ATOM   3020  HG3 PRO   191      -0.779  -0.029 -18.442  1.00  0.00
ATOM   3021  CB  PRO   191      -0.522  -1.702 -19.678  1.00  0.00
ATOM   3022  HB2 PRO   191       0.320  -2.325 -19.982  1.00  0.00
ATOM   3023  HB3 PRO   191      -0.821  -1.068 -20.513  1.00  0.00
ATOM   3024  CA  PRO   191      -1.680  -2.585 -19.202  1.00  0.00
ATOM   3025  HA  PRO   191      -2.634  -2.106 -19.430  1.00  0.00
ATOM   3026  C   PRO   191      -1.602  -3.970 -19.817  1.00  0.00
ATOM   3027  O   PRO   191      -0.953  -4.873 -19.289  1.00  0.00
ATOM   3028  N   HIE   192      -2.286  -4.130 -20.950  1.00  0.00
ATOM   3029  H   HIE   192      -2.819  -3.357 -21.320  1.00  0.00
ATOM   3030  CA  HIE   192      -2.235  -5.400 -21.674  1.00  0.00
ATOM   3031  HA  HIE   192      -2.734  -6.164 -21.077  1.00  0.00
ATOM   3032  CB  HIE   192      -2.990  -5.262 -23.005  1.00  0.00
ATOM   3033  HB2 HIE   192      -4.013  -4.948 -22.795  1.00  0.00
ATOM   3034  HB3 HIE   192      -2.519  -4.484 -23.607  1.00  0.00
ATOM   3035  CG  HIE   192      -3.047  -6.525 -23.805  1.00  0.00
ATOM   3036  ND1 HIE   192      -2.110  -6.841 -24.768  1.00  0.00
ATOM   3037  CE1 HIE   192      -2.411  -8.011 -25.305  1.00  0.00
ATOM   3038  HE1 HIE   192      -1.846  -8.514 -26.075  1.00  0.00
ATOM   3039  NE2 HIE   192      -3.516  -8.458 -24.736  1.00  0.00
ATOM   3040  HE2 HIE   192      -3.955  -9.343 -24.942  1.00  0.00
ATOM   3041  CD2 HIE   192      -3.931  -7.551 -23.789  1.00  0.00
ATOM   3042  HD2 HIE   192      -4.787  -7.643 -23.136  1.00  0.00
ATOM   3043  C   HIE   192      -0.795  -5.839 -21.906  1.00  0.00
ATOM   3044  O   HIE   192      -0.451  -7.015 -21.721  1.00  0.00
ATOM   3045  N   ALA   193       0.073  -4.892 -22.266  1.00  0.00
ATOM   3046  H   ALA   193      -0.266  -3.948 -22.381  1.00  0.00
ATOM   3047  CA  ALA   193       1.457  -5.184 -22.576  1.00  0.00
ATOM   3048  HA  ALA   193       1.482  -6.004 -23.295  1.00  0.00
ATOM   3049  CB  ALA   193       2.101  -3.964 -23.231  1.00  0.00
ATOM   3050  HB1 ALA   193       3.123  -4.197 -23.530  1.00  0.00
ATOM   3051  HB2 ALA   193       1.531  -3.680 -24.117  1.00  0.00
ATOM   3052  HB3 ALA   193       2.115  -3.129 -22.528  1.00  0.00
ATOM   3053  C   ALA   193       2.279  -5.598 -21.363  1.00  0.00
ATOM   3054  O   ALA   193       3.403  -6.069 -21.540  1.00  0.00
ATOM   3055  N   GLU   194       1.757  -5.422 -20.151  1.00  0.00
ATOM   3056  H   GLU   194       0.830  -5.032 -20.063  1.00  0.00
ATOM   3057  CA  GLU   194       2.453  -5.808 -18.928  1.00  0.00
ATOM   3058  HA  GLU   194       3.500  -6.018 -19.147  1.00  0.00
ATOM   3059  CB  GLU   194       2.429  -4.657 -17.908  1.00  0.00
ATOM   3060  HB2 GLU   194       1.394  -4.482 -17.618  1.00  0.00
ATOM   3061  HB3 GLU   194       2.981  -4.946 -17.013  1.00  0.00
ATOM   3062  CG  GLU   194       2.999  -3.339 -18.426  1.00  0.00
ATOM   3063  HG2 GLU   194       2.439  -3.009 -19.301  1.00  0.00
ATOM   3064  HG3 GLU   194       2.863  -2.590 -17.651  1.00  0.00
ATOM   3065  CD  GLU   194       4.491  -3.417 -18.772  1.00  0.00
ATOM   3066  OE1 GLU   194       5.232  -4.158 -18.096  1.00  0.00
ATOM   3067  OE2 GLU   194       4.920  -2.756 -19.755  1.00  0.00
ATOM   3068  C   GLU   194       1.866  -7.053 -18.278  1.00  0.00
ATOM   3069  O   GLU   194       2.358  -7.466 -17.229  1.00  0.00
ATOM   3070  N   GLU   195       0.835  -7.661 -18.869  1.00  0.00
ATOM   3071  H   GLU   195       0.457  -7.294 -19.733  1.00  0.00
ATOM   3072  CA  GLU   195       0.131  -8.754 -18.198  1.00  0.00
ATOM   3073  HA  GLU   195      -0.202  -8.404 -17.220  1.00  0.00
ATOM   3074  CB  GLU   195      -1.107  -9.152 -19.010  1.00  0.00
ATOM   3075  HB2 GLU   195      -0.828  -9.222 -20.061  1.00  0.00
ATOM   3076  HB3 GLU   195      -1.450 -10.134 -18.680  1.00  0.00
ATOM   3077  CG  GLU   195      -2.260  -8.178 -18.835  1.00  0.00
ATOM   3078  HG2 GLU   195      -2.611  -8.223 -17.803  1.00  0.00
ATOM   3079  HG3 GLU   195      -1.909  -7.168 -19.029  1.00  0.00
ATOM   3080  CD  GLU   195      -3.421  -8.470 -19.777  1.00  0.00
ATOM   3081  OE1 GLU   195      -3.303  -9.409 -20.597  1.00  0.00
ATOM   3082  OE2 GLU   195      -4.435  -7.754 -19.695  1.00  0.00
ATOM   3083  C   GLU   195       1.024  -9.964 -17.968  1.00  0.00
ATOM   3084  O   GLU   195       0.807 -10.725 -17.009  1.00  0.00
ATOM   3085  N   SER   196       2.013 -10.186 -18.841  1.00  0.00
ATOM   3086  H   SER   196       2.178  -9.562 -19.618  1.00  0.00
ATOM   3087  CA  SER   196       2.915 -11.307 -18.625  1.00  0.00
ATOM   3088  HA  SER   196       2.320 -12.222 -18.620  1.00  0.00
ATOM   3089  CB  SER   196       3.932 -11.422 -19.770  1.00  0.00
ATOM   3090  HB2 SER   196       4.482 -12.357 -19.662  1.00  0.00
ATOM   3091  HB3 SER   196       3.410 -11.431 -20.727  1.00  0.00
ATOM   3092  OG  SER   196       4.857 -10.345 -19.742  1.00  0.00
ATOM   3093  HG  SER   196       4.417  -9.537 -20.026  1.00  0.00
ATOM   3094  C   SER   196       3.645 -11.210 -17.291  1.00  0.00
ATOM   3095  O   SER   196       4.124 -12.233 -16.789  1.00  0.00
ATOM   3096  N   HID   197       3.738 -10.011 -16.701  1.00  0.00
ATOM   3097  H   HID   197       3.331  -9.198 -17.144  1.00  0.00
ATOM   3098  CA  HID   197       4.452  -9.841 -15.427  1.00  0.00
ATOM   3099  HA  HID   197       5.234 -10.594 -15.337  1.00  0.00
ATOM   3100  CB  HID   197       5.123  -8.454 -15.333  1.00  0.00
ATOM   3101  HB2 HID   197       4.357  -7.679 -15.375  1.00  0.00
ATOM   3102  HB3 HID   197       5.625  -8.372 -14.375  1.00  0.00
ATOM   3103  CG  HID   197       6.125  -8.197 -16.422  1.00  0.00
ATOM   3104  ND1 HID   197       7.309  -8.897 -16.515  1.00  0.00
ATOM   3105  HD1 HID   197       7.603  -9.609 -15.865  1.00  0.00
ATOM   3106  CE1 HID   197       7.986  -8.479 -17.567  1.00  0.00
ATOM   3107  HE1 HID   197       8.950  -8.843 -17.897  1.00  0.00
ATOM   3108  NE2 HID   197       7.286  -7.525 -18.157  1.00  0.00
ATOM   3109  CD2 HID   197       6.118  -7.326 -17.457  1.00  0.00
ATOM   3110  HD2 HID   197       5.332  -6.627 -17.699  1.00  0.00
ATOM   3111  C   HID   197       3.528  -9.969 -14.229  1.00  0.00
ATOM   3112  O   HID   197       4.008 -10.001 -13.098  1.00  0.00
ATOM   3113  N   TYR   198       2.232 -10.070 -14.448  1.00  0.00
ATOM   3114  H   TYR   198       1.890 -10.087 -15.399  1.00  0.00
ATOM   3115  CA  TYR   198       1.271  -9.960 -13.338  1.00  0.00
ATOM   3116  HA  TYR   198       1.631  -9.268 -12.602  1.00  0.00
ATOM   3117  CB  TYR   198      -0.053  -9.452 -13.905  1.00  0.00
ATOM   3118  HB2 TYR   198       0.165  -8.573 -14.513  1.00  0.00
ATOM   3119  HB3 TYR   198      -0.467 -10.206 -14.575  1.00  0.00
ATOM   3120  CG  TYR   198      -1.136  -9.042 -12.921  1.00  0.00
ATOM   3121  CD1 TYR   198      -0.941  -9.045 -11.530  1.00  0.00
ATOM   3122  HD1 TYR   198       0.004  -9.329 -11.098  1.00  0.00
ATOM   3123  CE1 TYR   198      -1.977  -8.631 -10.659  1.00  0.00
ATOM   3124  HE1 TYR   198      -1.823  -8.640  -9.596  1.00  0.00
ATOM   3125  CZ  TYR   198      -3.211  -8.249 -11.207  1.00  0.00
ATOM   3126  OH  TYR   198      -4.297  -7.839 -10.443  1.00  0.00
ATOM   3127  HH  TYR   198      -4.313  -8.237  -9.563  1.00  0.00
ATOM   3128  CE2 TYR   198      -3.405  -8.255 -12.580  1.00  0.00
ATOM   3129  HE2 TYR   198      -4.356  -7.948 -12.989  1.00  0.00
ATOM   3130  CD2 TYR   198      -2.382  -8.650 -13.418  1.00  0.00
ATOM   3131  HD2 TYR   198      -2.543  -8.654 -14.487  1.00  0.00
ATOM   3132  C   TYR   198       1.124 -11.326 -12.683  1.00  0.00
ATOM   3133  O   TYR   198       0.560 -12.252 -13.284  1.00  0.00
ATOM   3134  N   ALA   199       1.646 -11.466 -11.462  1.00  0.00
ATOM   3135  H   ALA   199       2.105 -10.693 -11.000  1.00  0.00
ATOM   3136  CA  ALA   199       1.458 -12.700 -10.708  1.00  0.00
ATOM   3137  HA  ALA   199       1.899 -13.529 -11.263  1.00  0.00
ATOM   3138  CB  ALA   199       2.135 -12.598  -9.334  1.00  0.00
ATOM   3139  HB1 ALA   199       1.977 -13.521  -8.773  1.00  0.00
ATOM   3140  HB2 ALA   199       3.202 -12.448  -9.457  1.00  0.00
ATOM   3141  HB3 ALA   199       1.717 -11.762  -8.773  1.00  0.00
ATOM   3142  C   ALA   199      -0.023 -12.971 -10.483  1.00  0.00
ATOM   3143  O   ALA   199      -0.848 -12.058 -10.410  1.00  0.00
ATOM   3144  N   TRP   200      -0.343 -14.244 -10.306  1.00  0.00
ATOM   3145  H   TRP   200       0.382 -14.947 -10.360  1.00  0.00
ATOM   3146  CA  TRP   200      -1.644 -14.633  -9.770  1.00  0.00
ATOM   3147  HA  TRP   200      -2.414 -13.914 -10.052  1.00  0.00
ATOM   3148  CB  TRP   200      -2.049 -16.013 -10.291  1.00  0.00
ATOM   3149  HB2 TRP   200      -1.188 -16.680 -10.280  1.00  0.00
ATOM   3150  HB3 TRP   200      -2.823 -16.433  -9.648  1.00  0.00
ATOM   3151  CG  TRP   200      -2.577 -15.894 -11.662  1.00  0.00
ATOM   3152  CD1 TRP   200      -1.891 -16.084 -12.837  1.00  0.00
ATOM   3153  HD1 TRP   200      -0.864 -16.420 -12.906  1.00  0.00
ATOM   3154  NE1 TRP   200      -2.720 -15.828 -13.912  1.00  0.00
ATOM   3155  HE1 TRP   200      -2.438 -15.920 -14.878  1.00  0.00
ATOM   3156  CE2 TRP   200      -3.942 -15.440 -13.441  1.00  0.00
ATOM   3157  CZ2 TRP   200      -5.082 -15.055 -14.131  1.00  0.00
ATOM   3158  HZ2 TRP   200      -5.100 -15.030 -15.211  1.00  0.00
ATOM   3159  CH2 TRP   200      -6.190 -14.715 -13.401  1.00  0.00
ATOM   3160  HH2 TRP   200      -7.099 -14.440 -13.917  1.00  0.00
ATOM   3161  CZ3 TRP   200      -6.181 -14.727 -12.001  1.00  0.00
ATOM   3162  HZ3 TRP   200      -7.071 -14.439 -11.458  1.00  0.00
ATOM   3163  CE3 TRP   200      -5.007 -15.080 -11.288  1.00  0.00
ATOM   3164  HE3 TRP   200      -4.981 -15.073 -10.210  1.00  0.00
ATOM   3165  CD2 TRP   200      -3.885 -15.475 -12.020  1.00  0.00
ATOM   3166  C   TRP   200      -1.536 -14.660  -8.259  1.00  0.00
ATOM   3167  O   TRP   200      -0.480 -14.976  -7.715  1.00  0.00
ATOM   3168  N   GLY   201      -2.626 -14.285  -7.586  1.00  0.00
ATOM   3169  H   GLY   201      -3.460 -14.008  -8.083  1.00  0.00
ATOM   3170  CA  GLY   201      -2.726 -14.524  -6.167  1.00  0.00
ATOM   3171  HA2 GLY   201      -1.758 -14.545  -5.680  1.00  0.00
ATOM   3172  HA3 GLY   201      -3.306 -13.716  -5.725  1.00  0.00
ATOM   3173  C   GLY   201      -3.449 -15.815  -5.925  1.00  0.00
ATOM   3174  O   GLY   201      -4.094 -16.355  -6.820  1.00  0.00
ATOM   3175  N   TYR   202      -3.326 -16.345  -4.707  1.00  0.00
ATOM   3176  H   TYR   202      -2.763 -15.880  -4.007  1.00  0.00
ATOM   3177  CA  TYR   202      -3.886 -17.660  -4.418  1.00  0.00
ATOM   3178  HA  TYR   202      -4.553 -17.960  -5.219  1.00  0.00
ATOM   3179  CB  TYR   202      -2.783 -18.720  -4.349  1.00  0.00
ATOM   3180  HB2 TYR   202      -2.023 -18.426  -3.624  1.00  0.00
ATOM   3181  HB3 TYR   202      -3.213 -19.673  -4.037  1.00  0.00
ATOM   3182  CG  TYR   202      -2.170 -18.874  -5.720  1.00  0.00
ATOM   3183  CD1 TYR   202      -2.746 -19.726  -6.672  1.00  0.00
ATOM   3184  HD1 TYR   202      -3.611 -20.315  -6.406  1.00  0.00
ATOM   3185  CE1 TYR   202      -2.207 -19.830  -7.964  1.00  0.00
ATOM   3186  HE1 TYR   202      -2.654 -20.496  -8.687  1.00  0.00
ATOM   3187  CZ  TYR   202      -1.109 -19.069  -8.303  1.00  0.00
ATOM   3188  OH  TYR   202      -0.565 -19.156  -9.565  1.00  0.00
ATOM   3189  HH  TYR   202       0.017 -18.415  -9.758  1.00  0.00
ATOM   3190  CE2 TYR   202      -0.516 -18.209  -7.368  1.00  0.00
ATOM   3191  HE2 TYR   202       0.353 -17.634  -7.647  1.00  0.00
ATOM   3192  CD2 TYR   202      -1.062 -18.109  -6.094  1.00  0.00
ATOM   3193  HD2 TYR   202      -0.616 -17.416  -5.400  1.00  0.00
ATOM   3194  C   TYR   202      -4.707 -17.603  -3.137  1.00  0.00
ATOM   3195  O   TYR   202      -4.206 -17.198  -2.082  1.00  0.00
ATOM   3196  N   ARG   203      -5.981 -17.962  -3.243  1.00  0.00
ATOM   3197  H   ARG   203      -6.341 -18.251  -4.143  1.00  0.00
ATOM   3198  CA  ARG   203      -6.865 -18.090  -2.090  1.00  0.00
ATOM   3199  HA  ARG   203      -6.310 -17.929  -1.165  1.00  0.00
ATOM   3200  CB  ARG   203      -8.000 -17.069  -2.138  1.00  0.00
ATOM   3201  HB2 ARG   203      -7.563 -16.089  -1.992  1.00  0.00
ATOM   3202  HB3 ARG   203      -8.438 -17.066  -3.137  1.00  0.00
ATOM   3203  CG  ARG   203      -9.111 -17.366  -1.141  1.00  0.00
ATOM   3204  HG2 ARG   203      -9.906 -17.929  -1.632  1.00  0.00
ATOM   3205  HG3 ARG   203      -8.727 -17.963  -0.313  1.00  0.00
ATOM   3206  CD  ARG   203      -9.677 -16.094  -0.545  1.00  0.00
ATOM   3207  HD2 ARG   203     -10.074 -15.467  -1.344  1.00  0.00
ATOM   3208  HD3 ARG   203     -10.493 -16.371   0.124  1.00  0.00
ATOM   3209  NE  ARG   203      -8.663 -15.357   0.189  1.00  0.00
ATOM   3210  HE  ARG   203      -7.695 -15.556  -0.020  1.00  0.00
ATOM   3211  CZ  ARG   203      -8.922 -14.403   1.077  1.00  0.00
ATOM   3212  NH1 ARG   203     -10.181 -14.068   1.358  1.00  0.00
ATOM   3213 HH11 ARG   203     -10.358 -13.004   1.479  1.00  0.00
ATOM   3214 HH12 ARG   203     -10.939 -14.707   1.029  1.00  0.00
ATOM   3215  NH2 ARG   203      -7.918 -13.789   1.680  1.00  0.00
ATOM   3216 HH21 ARG   203      -8.089 -13.086   2.381  1.00  0.00
ATOM   3217 HH22 ARG   203      -6.969 -14.017   1.419  1.00  0.00
ATOM   3218  C   ARG   203      -7.406 -19.506  -2.082  1.00  0.00
ATOM   3219  O   ARG   203      -8.038 -19.935  -3.054  1.00  0.00
ATOM   3220  N   GLU   204      -7.147 -20.225  -0.992  1.00  0.00
ATOM   3221  H   GLU   204      -6.655 -19.796  -0.223  1.00  0.00
ATOM   3222  CA  GLU   204      -7.523 -21.629  -0.858  1.00  0.00
ATOM   3223  HA  GLU   204      -6.991 -22.044  -0.001  1.00  0.00
ATOM   3224  CB  GLU   204      -9.019 -21.760  -0.582  1.00  0.00
ATOM   3225  HB2 GLU   204      -9.586 -21.195  -1.321  1.00  0.00
ATOM   3226  HB3 GLU   204      -9.320 -22.806  -0.648  1.00  0.00
ATOM   3227  CG  GLU   204      -9.377 -21.287   0.827  1.00  0.00
ATOM   3228  HG2 GLU   204      -8.919 -21.962   1.553  1.00  0.00
ATOM   3229  HG3 GLU   204      -8.962 -20.291   0.990  1.00  0.00
ATOM   3230  CD  GLU   204     -10.872 -21.207   1.075  1.00  0.00
ATOM   3231  OE1 GLU   204     -11.580 -20.604   0.236  1.00  0.00
ATOM   3232  OE2 GLU   204     -11.335 -21.746   2.108  1.00  0.00
ATOM   3233  C   GLU   204      -7.087 -22.438  -2.079  1.00  0.00
ATOM   3234  O   GLU   204      -7.834 -23.262  -2.611  1.00  0.00
ATOM   3235  N   GLY   205      -5.859 -22.176  -2.534  1.00  0.00
ATOM   3236  H   GLY   205      -5.285 -21.490  -2.068  1.00  0.00
ATOM   3237  CA  GLY   205      -5.279 -22.907  -3.641  1.00  0.00
ATOM   3238  HA2 GLY   205      -4.197 -22.777  -3.603  1.00  0.00
ATOM   3239  HA3 GLY   205      -5.487 -23.970  -3.513  1.00  0.00
ATOM   3240  C   GLY   205      -5.749 -22.491  -5.018  1.00  0.00
ATOM   3241  O   GLY   205      -5.367 -23.134  -5.998  1.00  0.00
ATOM   3242  N   LYS   206      -6.555 -21.439  -5.128  1.00  0.00
ATOM   3243  H   LYS   206      -6.848 -20.960  -4.288  1.00  0.00
ATOM   3244  CA  LYS   206      -7.186 -21.053  -6.385  1.00  0.00
ATOM   3245  HA  LYS   206      -6.970 -21.783  -7.166  1.00  0.00
ATOM   3246  CB  LYS   206      -8.697 -20.980  -6.221  1.00  0.00
ATOM   3247  HB2 LYS   206      -9.101 -21.992  -6.273  1.00  0.00
ATOM   3248  HB3 LYS   206      -8.938 -20.575  -5.241  1.00  0.00
ATOM   3249  CG  LYS   206      -9.370 -20.103  -7.252  1.00  0.00
ATOM   3250  HG2 LYS   206      -9.030 -19.073  -7.179  1.00  0.00
ATOM   3251  HG3 LYS   206      -9.165 -20.486  -8.253  1.00  0.00
ATOM   3252  CD  LYS   206     -10.875 -20.092  -7.006  1.00  0.00
ATOM   3253  HD2 LYS   206     -11.265 -21.109  -7.081  1.00  0.00
ATOM   3254  HD3 LYS   206     -11.080 -19.700  -6.008  1.00  0.00
ATOM   3255  CE  LYS   206     -11.554 -19.208  -8.047  1.00  0.00
ATOM   3256  HE2 LYS   206     -11.159 -18.193  -7.974  1.00  0.00
ATOM   3257  HE3 LYS   206     -11.346 -19.600  -9.044  1.00  0.00
ATOM   3258  NZ  LYS   206     -13.004 -19.198  -7.810  1.00  0.00
ATOM   3259  HZ1 LYS   206     -13.354 -20.144  -7.874  1.00  0.00
ATOM   3260  HZ2 LYS   206     -13.196 -18.807  -6.898  1.00  0.00
ATOM   3261  HZ3 LYS   206     -13.464 -18.620  -8.500  1.00  0.00
ATOM   3262  C   LYS   206      -6.655 -19.700  -6.831  1.00  0.00
ATOM   3263  O   LYS   206      -6.618 -18.758  -6.036  1.00  0.00
ATOM   3264  N   ALA   207      -6.285 -19.592  -8.108  1.00  0.00
ATOM   3265  H   ALA   207      -6.352 -20.389  -8.724  1.00  0.00
ATOM   3266  CA  ALA   207      -5.731 -18.337  -8.605  1.00  0.00
ATOM   3267  HA  ALA   207      -4.928 -18.064  -7.941  1.00  0.00
ATOM   3268  CB  ALA   207      -5.110 -18.559  -9.987  1.00  0.00
ATOM   3269  HB1 ALA   207      -4.320 -19.307  -9.925  1.00  0.00
ATOM   3270  HB2 ALA   207      -5.872 -18.902 -10.689  1.00  0.00
ATOM   3271  HB3 ALA   207      -4.684 -17.629 -10.352  1.00  0.00
ATOM   3272  C   ALA   207      -6.806 -17.256  -8.667  1.00  0.00
ATOM   3273  O   ALA   207      -7.905 -17.492  -9.176  1.00  0.00
ATOM   3274  N   VAL   208      -6.483 -16.069  -8.157  1.00  0.00
ATOM   3275  H   VAL   208      -5.560 -15.927  -7.778  1.00  0.00
ATOM   3276  CA  VAL   208      -7.427 -14.961  -8.080  1.00  0.00
ATOM   3277  HA  VAL   208      -8.176 -15.068  -8.866  1.00  0.00
ATOM   3278  CB  VAL   208      -8.155 -14.913  -6.716  1.00  0.00
ATOM   3279  HB  VAL   208      -8.793 -14.028  -6.694  1.00  0.00
ATOM   3280  CG1 VAL   208      -9.041 -16.129  -6.532  1.00  0.00
ATOM   3281 HG11 VAL   208      -9.660 -15.996  -5.644  1.00  0.00
ATOM   3282 HG12 VAL   208      -9.691 -16.262  -7.397  1.00  0.00
ATOM   3283 HG13 VAL   208      -8.431 -17.017  -6.393  1.00  0.00
ATOM   3284  CG2 VAL   208      -7.140 -14.811  -5.582  1.00  0.00
ATOM   3285 HG21 VAL   208      -7.663 -14.852  -4.621  1.00  0.00
ATOM   3286 HG22 VAL   208      -6.425 -15.641  -5.606  1.00  0.00
ATOM   3287 HG23 VAL   208      -6.612 -13.854  -5.636  1.00  0.00
ATOM   3288  C   VAL   208      -6.686 -13.654  -8.319  1.00  0.00
ATOM   3289  O   VAL   208      -5.538 -13.479  -7.886  1.00  0.00
ATOM   3290  N   HIP   209      -7.347 -12.739  -9.023  1.00  0.00
ATOM   3291  H   HIP   209      -8.268 -12.975  -9.363  1.00  0.00
ATOM   3292  CA  HIP   209      -6.934 -11.344  -9.109  1.00  0.00
ATOM   3293  HA  HIP   209      -6.025 -11.181  -8.529  1.00  0.00
ATOM   3294  CB  HIP   209      -6.699 -10.885 -10.555  1.00  0.00
ATOM   3295  HB2 HIP   209      -7.503 -11.261 -11.190  1.00  0.00
ATOM   3296  HB3 HIP   209      -6.734  -9.795 -10.593  1.00  0.00
ATOM   3297  CG  HIP   209      -5.369 -11.293 -11.125  1.00  0.00
ATOM   3298  ND1 HIP   209      -5.190 -11.544 -12.469  1.00  0.00
ATOM   3299  HD1 HIP   209      -5.920 -11.494 -13.165  1.00  0.00
ATOM   3300  CE1 HIP   209      -3.922 -11.847 -12.694  1.00  0.00
ATOM   3301  HE1 HIP   209      -3.476 -12.086 -13.657  1.00  0.00
ATOM   3302  NE2 HIP   209      -3.272 -11.809 -11.537  1.00  0.00
ATOM   3303  HE2 HIP   209      -2.284 -11.969 -11.414  1.00  0.00
ATOM   3304  CD2 HIP   209      -4.155 -11.455 -10.543  1.00  0.00
ATOM   3305  HD2 HIP   209      -3.921 -11.318  -9.496  1.00  0.00
ATOM   3306  C   HIP   209      -8.033 -10.492  -8.488  1.00  0.00
ATOM   3307  O   HIP   209      -9.218 -10.874  -8.469  1.00  0.00
ATOM   3308  N   VAL   210      -7.643  -9.301  -8.035  1.00  0.00
ATOM   3309  H   VAL   210      -6.671  -9.027  -8.089  1.00  0.00
ATOM   3310  CA  VAL   210      -8.601  -8.421  -7.383  1.00  0.00
ATOM   3311  HA  VAL   210      -9.068  -8.979  -6.570  1.00  0.00
ATOM   3312  CB  VAL   210      -7.862  -7.217  -6.763  1.00  0.00
ATOM   3313  HB  VAL   210      -7.112  -7.603  -6.075  1.00  0.00
ATOM   3314  CG1 VAL   210      -7.147  -6.373  -7.834  1.00  0.00
ATOM   3315 HG11 VAL   210      -6.560  -5.597  -7.344  1.00  0.00
ATOM   3316 HG12 VAL   210      -6.477  -6.984  -8.435  1.00  0.00
ATOM   3317 HG13 VAL   210      -7.873  -5.889  -8.488  1.00  0.00
ATOM   3318  CG2 VAL   210      -8.806  -6.348  -5.951  1.00  0.00
ATOM   3319 HG21 VAL   210      -8.228  -5.601  -5.408  1.00  0.00
ATOM   3320 HG22 VAL   210      -9.510  -5.828  -6.600  1.00  0.00
ATOM   3321 HG23 VAL   210      -9.355  -6.958  -5.234  1.00  0.00
ATOM   3322  C   VAL   210      -9.689  -7.991  -8.366  1.00  0.00
ATOM   3323  O   VAL   210      -9.421  -7.718  -9.541  1.00  0.00
ATOM   3324  N   SER   211     -10.912  -7.891  -7.878  1.00  0.00
ATOM   3325  H   SER   211     -11.070  -8.117  -6.907  1.00  0.00
ATOM   3326  CA  SER   211     -12.077  -7.474  -8.662  1.00  0.00
ATOM   3327  HA  SER   211     -11.948  -7.828  -9.684  1.00  0.00
ATOM   3328  CB  SER   211     -13.353  -8.115  -8.094  1.00  0.00
ATOM   3329  HB2 SER   211     -13.447  -7.865  -7.036  1.00  0.00
ATOM   3330  HB3 SER   211     -14.220  -7.719  -8.624  1.00  0.00
ATOM   3331  OG  SER   211     -13.336  -9.532  -8.247  1.00  0.00
ATOM   3332  HG  SER   211     -14.145  -9.880  -7.863  1.00  0.00
ATOM   3333  C   SER   211     -12.227  -5.955  -8.630  1.00  0.00
ATOM   3334  O   SER   211     -11.893  -5.318  -7.638  1.00  0.00
ATOM   3335  N   PRO   212     -12.742  -5.341  -9.691  1.00  0.00
ATOM   3336  CD  PRO   212     -13.073  -5.946 -10.992  1.00  0.00
ATOM   3337  HD2 PRO   212     -14.017  -6.486 -10.917  1.00  0.00
ATOM   3338  HD3 PRO   212     -12.275  -6.591 -11.361  1.00  0.00
ATOM   3339  CG  PRO   212     -13.224  -4.752 -11.886  1.00  0.00
ATOM   3340  HG2 PRO   212     -13.961  -4.938 -12.668  1.00  0.00
ATOM   3341  HG3 PRO   212     -12.257  -4.542 -12.346  1.00  0.00
ATOM   3342  CB  PRO   212     -13.607  -3.598 -11.052  1.00  0.00
ATOM   3343  HB2 PRO   212     -14.697  -3.543 -11.010  1.00  0.00
ATOM   3344  HB3 PRO   212     -13.207  -2.666 -11.454  1.00  0.00
ATOM   3345  CA  PRO   212     -13.031  -3.895  -9.652  1.00  0.00
ATOM   3346  HA  PRO   212     -12.107  -3.338  -9.495  1.00  0.00
ATOM   3347  C   PRO   212     -14.065  -3.574  -8.590  1.00  0.00
ATOM   3348  O   PRO   212     -15.005  -4.342  -8.347  1.00  0.00
ATOM   3349  N   GLY   213     -13.925  -2.395  -7.992  1.00  0.00
ATOM   3350  H   GLY   213     -13.152  -1.785  -8.223  1.00  0.00
ATOM   3351  CA  GLY   213     -14.885  -1.948  -7.003  1.00  0.00
ATOM   3352  HA2 GLY   213     -15.899  -2.219  -7.301  1.00  0.00
ATOM   3353  HA3 GLY   213     -14.653  -2.389  -6.034  1.00  0.00
ATOM   3354  C   GLY   213     -14.769  -0.468  -6.921  1.00  0.00
ATOM   3355  O   GLY   213     -13.702   0.106  -7.278  1.00  0.00
ATOM   3356  N   MET   214     -15.829   0.209  -6.477  1.00  0.00
ATOM   3357  H   MET   214     -16.673  -0.269  -6.198  1.00  0.00
ATOM   3358  CA  MET   214     -15.732   1.638  -6.283  1.00  0.00
ATOM   3359  HA  MET   214     -15.444   2.089  -7.234  1.00  0.00
ATOM   3360  CB  MET   214     -17.064   2.240  -5.837  1.00  0.00
ATOM   3361  HB2 MET   214     -17.379   1.704  -4.951  1.00  0.00
ATOM   3362  HB3 MET   214     -16.937   3.290  -5.576  1.00  0.00
ATOM   3363  CG  MET   214     -18.135   2.085  -6.875  1.00  0.00
ATOM   3364  HG2 MET   214     -18.268   1.028  -7.099  1.00  0.00
ATOM   3365  HG3 MET   214     -19.071   2.483  -6.489  1.00  0.00
ATOM   3366  SD  MET   214     -17.733   2.934  -8.406  1.00  0.00
ATOM   3367  CE  MET   214     -17.732   4.637  -7.856  1.00  0.00
ATOM   3368  HE1 MET   214     -17.625   5.292  -8.720  1.00  0.00
ATOM   3369  HE2 MET   214     -18.673   4.858  -7.354  1.00  0.00
ATOM   3370  HE3 MET   214     -16.898   4.811  -7.175  1.00  0.00
ATOM   3371  C   MET   214     -14.644   1.959  -5.277  1.00  0.00
ATOM   3372  O   MET   214     -14.474   1.244  -4.270  1.00  0.00
ATOM   3373  N   LEU   215     -13.894   3.029  -5.579  1.00  0.00
ATOM   3374  H   LEU   215     -14.075   3.534  -6.434  1.00  0.00
ATOM   3375  CA  LEU   215     -12.820   3.509  -4.725  1.00  0.00
ATOM   3376  HA  LEU   215     -12.379   4.354  -5.240  1.00  0.00
ATOM   3377  CB  LEU   215     -13.339   4.006  -3.362  1.00  0.00
ATOM   3378  HB2 LEU   215     -13.720   3.166  -2.780  1.00  0.00
ATOM   3379  HB3 LEU   215     -12.507   4.444  -2.809  1.00  0.00
ATOM   3380  CG  LEU   215     -14.423   5.056  -3.504  1.00  0.00
ATOM   3381  HG  LEU   215     -15.268   4.627  -4.044  1.00  0.00
ATOM   3382  CD1 LEU   215     -14.961   5.467  -2.125  1.00  0.00
ATOM   3383 HD11 LEU   215     -15.356   4.594  -1.606  1.00  0.00
ATOM   3384 HD12 LEU   215     -14.164   5.909  -1.530  1.00  0.00
ATOM   3385 HD13 LEU   215     -15.766   6.191  -2.245  1.00  0.00
ATOM   3386  CD2 LEU   215     -13.966   6.266  -4.260  1.00  0.00
ATOM   3387 HD21 LEU   215     -14.759   7.016  -4.275  1.00  0.00
ATOM   3388 HD22 LEU   215     -13.083   6.692  -3.782  1.00  0.00
ATOM   3389 HD23 LEU   215     -13.733   6.019  -5.295  1.00  0.00
ATOM   3390  C   LEU   215     -11.691   2.491  -4.552  1.00  0.00
ATOM   3391  O   LEU   215     -10.919   2.566  -3.581  1.00  0.00
ATOM   3392  N   ASP   216     -11.564   1.547  -5.482  1.00  0.00
ATOM   3393  H   ASP   216     -12.201   1.503  -6.267  1.00  0.00
ATOM   3394  CA  ASP   216     -10.530   0.533  -5.333  1.00  0.00
ATOM   3395  HA  ASP   216     -10.610   0.115  -4.329  1.00  0.00
ATOM   3396  CB  ASP   216     -10.753  -0.630  -6.323  1.00  0.00
ATOM   3397  HB2 ASP   216      -9.915  -1.325  -6.252  1.00  0.00
ATOM   3398  HB3 ASP   216     -11.659  -1.157  -6.038  1.00  0.00
ATOM   3399  CG  ASP   216     -10.924  -0.193  -7.807  1.00  0.00
ATOM   3400  OD1 ASP   216     -10.845   0.996  -8.172  1.00  0.00
ATOM   3401  OD2 ASP   216     -11.157  -1.108  -8.635  1.00  0.00
ATOM   3402  C   ASP   216      -9.127   1.118  -5.468  1.00  0.00
ATOM   3403  O   ASP   216      -8.226   0.761  -4.697  1.00  0.00
ATOM   3404  N   ALA   217      -8.919   2.031  -6.420  1.00  0.00
ATOM   3405  H   ALA   217      -9.668   2.304  -7.043  1.00  0.00
ATOM   3406  CA  ALA   217      -7.569   2.543  -6.632  1.00  0.00
ATOM   3407  HA  ALA   217      -6.906   1.709  -6.866  1.00  0.00
ATOM   3408  CB  ALA   217      -7.577   3.505  -7.819  1.00  0.00
ATOM   3409  HB1 ALA   217      -6.565   3.866  -8.000  1.00  0.00
ATOM   3410  HB2 ALA   217      -7.936   2.985  -8.708  1.00  0.00
ATOM   3411  HB3 ALA   217      -8.232   4.352  -7.613  1.00  0.00
ATOM   3412  C   ALA   217      -7.047   3.249  -5.390  1.00  0.00
ATOM   3413  O   ALA   217      -5.887   3.084  -4.995  1.00  0.00
ATOM   3414  N   GLU   218      -7.929   3.990  -4.733  1.00  0.00
ATOM   3415  H   GLU   218      -8.872   4.071  -5.093  1.00  0.00
ATOM   3416  CA  GLU   218      -7.583   4.764  -3.546  1.00  0.00
ATOM   3417  HA  GLU   218      -6.730   5.407  -3.763  1.00  0.00
ATOM   3418  CB  GLU   218      -8.796   5.629  -3.182  1.00  0.00
ATOM   3419  HB2 GLU   218      -9.695   5.023  -3.066  1.00  0.00
ATOM   3420  HB3 GLU   218      -8.560   6.093  -2.224  1.00  0.00
ATOM   3421  CG  GLU   218      -9.048   6.777  -4.161  1.00  0.00
ATOM   3422  HG2 GLU   218      -9.486   7.602  -3.602  1.00  0.00
ATOM   3423  HG3 GLU   218      -8.099   7.123  -4.547  1.00  0.00
ATOM   3424  CD  GLU   218      -9.974   6.468  -5.324  1.00  0.00
ATOM   3425  OE1 GLU   218     -10.258   5.291  -5.666  1.00  0.00
ATOM   3426  OE2 GLU   218     -10.405   7.443  -5.990  1.00  0.00
ATOM   3427  C   GLU   218      -7.228   3.873  -2.368  1.00  0.00
ATOM   3428  O   GLU   218      -6.380   4.218  -1.539  1.00  0.00
ATOM   3429  N   ALA   219      -7.918   2.747  -2.231  1.00  0.00
ATOM   3430  H   ALA   219      -8.617   2.491  -2.915  1.00  0.00
ATOM   3431  CA  ALA   219      -7.847   1.986  -0.995  1.00  0.00
ATOM   3432  HA  ALA   219      -7.401   2.588  -0.204  1.00  0.00
ATOM   3433  CB  ALA   219      -9.274   1.636  -0.515  1.00  0.00
ATOM   3434  HB1 ALA   219      -9.808   1.095  -1.298  1.00  0.00
ATOM   3435  HB2 ALA   219      -9.203   1.031   0.385  1.00  0.00
ATOM   3436  HB3 ALA   219      -9.821   2.553  -0.291  1.00  0.00
ATOM   3437  C   ALA   219      -7.032   0.709  -1.109  1.00  0.00
ATOM   3438  O   ALA   219      -6.378   0.333  -0.138  1.00  0.00
ATOM   3439  N   TYR   220      -7.038   0.029  -2.271  1.00  0.00
ATOM   3440  H   TYR   220      -7.593   0.339  -3.055  1.00  0.00
ATOM   3441  CA  TYR   220      -6.410  -1.290  -2.280  1.00  0.00
ATOM   3442  HA  TYR   220      -5.515  -1.249  -1.676  1.00  0.00
ATOM   3443  CB  TYR   220      -7.359  -2.327  -1.660  1.00  0.00
ATOM   3444  HB2 TYR   220      -6.895  -3.315  -1.663  1.00  0.00
ATOM   3445  HB3 TYR   220      -7.513  -2.073  -0.611  1.00  0.00
ATOM   3446  CG  TYR   220      -8.728  -2.417  -2.338  1.00  0.00
ATOM   3447  CD1 TYR   220      -8.887  -3.127  -3.515  1.00  0.00
ATOM   3448  HD1 TYR   220      -8.048  -3.615  -3.985  1.00  0.00
ATOM   3449  CE1 TYR   220     -10.144  -3.211  -4.146  1.00  0.00
ATOM   3450  HE1 TYR   220     -10.264  -3.778  -5.059  1.00  0.00
ATOM   3451  CZ  TYR   220     -11.225  -2.595  -3.554  1.00  0.00
ATOM   3452  OH  TYR   220     -12.453  -2.680  -4.184  1.00  0.00
ATOM   3453  HH  TYR   220     -12.411  -3.118  -5.040  1.00  0.00
ATOM   3454  CE2 TYR   220     -11.093  -1.897  -2.384  1.00  0.00
ATOM   3455  HE2 TYR   220     -11.958  -1.424  -1.941  1.00  0.00
ATOM   3456  CD2 TYR   220      -9.847  -1.805  -1.771  1.00  0.00
ATOM   3457  HD2 TYR   220      -9.734  -1.241  -0.857  1.00  0.00
ATOM   3458  C   TYR   220      -5.984  -1.770  -3.658  1.00  0.00
ATOM   3459  O   TYR   220      -5.693  -2.958  -3.819  1.00  0.00
ATOM   3460  N   GLY   221      -5.953  -0.889  -4.655  1.00  0.00
ATOM   3461  H   GLY   221      -6.203   0.081  -4.513  1.00  0.00
ATOM   3462  CA  GLY   221      -5.866  -1.338  -6.033  1.00  0.00
ATOM   3463  HA2 GLY   221      -6.183  -2.378  -6.114  1.00  0.00
ATOM   3464  HA3 GLY   221      -6.605  -0.764  -6.594  1.00  0.00
ATOM   3465  C   GLY   221      -4.553  -1.201  -6.773  1.00  0.00
ATOM   3466  O   GLY   221      -4.524  -1.493  -7.972  1.00  0.00
ATOM   3467  N   VAL   222      -3.461  -0.796  -6.120  1.00  0.00
ATOM   3468  H   VAL   222      -3.513  -0.567  -5.139  1.00  0.00
ATOM   3469  CA  VAL   222      -2.186  -0.627  -6.843  1.00  0.00
ATOM   3470  HA  VAL   222      -2.400  -0.248  -7.843  1.00  0.00
ATOM   3471  CB  VAL   222      -1.301   0.410  -6.141  1.00  0.00
ATOM   3472  HB  VAL   222      -1.108   0.090  -5.121  1.00  0.00
ATOM   3473  CG1 VAL   222       0.050   0.555  -6.862  1.00  0.00
ATOM   3474 HG11 VAL   222       0.617   1.371  -6.411  1.00  0.00
ATOM   3475 HG12 VAL   222       0.652  -0.346  -6.762  1.00  0.00
ATOM   3476 HG13 VAL   222      -0.113   0.779  -7.917  1.00  0.00
ATOM   3477  CG2 VAL   222      -2.030   1.767  -6.102  1.00  0.00
ATOM   3478 HG21 VAL   222      -2.981   1.681  -5.579  1.00  0.00
ATOM   3479 HG22 VAL   222      -1.412   2.499  -5.580  1.00  0.00
ATOM   3480 HG23 VAL   222      -2.214   2.121  -7.116  1.00  0.00
ATOM   3481  C   VAL   222      -1.462  -1.959  -6.976  1.00  0.00
ATOM   3482  O   VAL   222      -1.503  -2.802  -6.067  1.00  0.00
ATOM   3483  N   LYS   223      -0.799  -2.152  -8.133  1.00  0.00
ATOM   3484  H   LYS   223      -0.798  -1.421  -8.829  1.00  0.00
ATOM   3485  CA  LYS   223       0.050  -3.304  -8.394  1.00  0.00
ATOM   3486  HA  LYS   223       0.075  -3.926  -7.506  1.00  0.00
ATOM   3487  CB  LYS   223      -0.498  -4.146  -9.594  1.00  0.00
ATOM   3488  HB2 LYS   223      -0.473  -3.549 -10.507  1.00  0.00
ATOM   3489  HB3 LYS   223       0.188  -4.982  -9.737  1.00  0.00
ATOM   3490  CG  LYS   223      -1.911  -4.741  -9.383  1.00  0.00
ATOM   3491  HG2 LYS   223      -1.968  -5.721  -9.857  1.00  0.00
ATOM   3492  HG3 LYS   223      -2.104  -4.850  -8.316  1.00  0.00
ATOM   3493  CD  LYS   223      -2.969  -3.815 -10.025  1.00  0.00
ATOM   3494  HD2 LYS   223      -2.793  -2.790  -9.709  1.00  0.00
ATOM   3495  HD3 LYS   223      -2.897  -3.847 -11.102  1.00  0.00
ATOM   3496  CE  LYS   223      -4.337  -4.200  -9.588  1.00  0.00
ATOM   3497  HE2 LYS   223      -4.554  -5.214  -9.929  1.00  0.00
ATOM   3498  HE3 LYS   223      -4.383  -4.174  -8.499  1.00  0.00
ATOM   3499  NZ  LYS   223      -5.316  -3.283 -10.126  1.00  0.00
ATOM   3500  HZ1 LYS   223      -5.265  -3.265 -11.136  1.00  0.00
ATOM   3501  HZ2 LYS   223      -6.242  -3.545  -9.821  1.00  0.00
ATOM   3502  HZ3 LYS   223      -5.129  -2.348  -9.783  1.00  0.00
ATOM   3503  C   LYS   223       1.453  -2.792  -8.681  1.00  0.00
ATOM   3504  O   LYS   223       1.620  -1.748  -9.322  1.00  0.00
ATOM   3505  N   SER   224       2.474  -3.494  -8.188  1.00  0.00
ATOM   3506  H   SER   224       2.320  -4.342  -7.659  1.00  0.00
ATOM   3507  CA  SER   224       3.835  -3.025  -8.424  1.00  0.00
ATOM   3508  HA  SER   224       3.909  -2.605  -9.428  1.00  0.00
ATOM   3509  CB  SER   224       4.221  -1.944  -7.405  1.00  0.00
ATOM   3510  HB2 SER   224       3.432  -1.198  -7.337  1.00  0.00
ATOM   3511  HB3 SER   224       4.345  -2.405  -6.426  1.00  0.00
ATOM   3512  OG  SER   224       5.417  -1.310  -7.788  1.00  0.00
ATOM   3513  HG  SER   224       5.679  -0.699  -7.096  1.00  0.00
ATOM   3514  C   SER   224       4.782  -4.206  -8.339  1.00  0.00
ATOM   3515  O   SER   224       4.424  -5.280  -7.844  1.00  0.00
ATOM   3516  N   ASN   225       6.021  -3.983  -8.774  1.00  0.00
ATOM   3517  H   ASN   225       6.267  -3.066  -9.124  1.00  0.00
ATOM   3518  CA  ASN   225       7.070  -4.991  -8.621  1.00  0.00
ATOM   3519  HA  ASN   225       6.624  -5.936  -8.325  1.00  0.00
ATOM   3520  CB  ASN   225       7.838  -5.236  -9.953  1.00  0.00
ATOM   3521  HB2 ASN   225       8.461  -6.118  -9.844  1.00  0.00
ATOM   3522  HB3 ASN   225       7.112  -5.460 -10.735  1.00  0.00
ATOM   3523  CG  ASN   225       8.692  -4.062 -10.384  1.00  0.00
ATOM   3524  OD1 ASN   225       9.206  -3.311  -9.561  1.00  0.00
ATOM   3525  ND2 ASN   225       8.850  -3.899 -11.713  1.00  0.00
ATOM   3526 HD21 ASN   225       9.390  -3.113 -12.048  1.00  0.00
ATOM   3527 HD22 ASN   225       8.353  -4.495 -12.358  1.00  0.00
ATOM   3528  C   ASN   225       8.018  -4.587  -7.485  1.00  0.00
ATOM   3529  O   ASN   225       7.904  -3.503  -6.885  1.00  0.00
ATOM   3530  N   VAL   226       8.926  -5.504  -7.159  1.00  0.00
ATOM   3531  H   VAL   226       8.978  -6.386  -7.649  1.00  0.00
ATOM   3532  CA  VAL   226       9.731  -5.286  -5.958  1.00  0.00
ATOM   3533  HA  VAL   226       9.056  -4.998  -5.151  1.00  0.00
ATOM   3534  CB  VAL   226      10.412  -6.604  -5.540  1.00  0.00
ATOM   3535  HB  VAL   226       9.673  -7.397  -5.631  1.00  0.00
ATOM   3536  CG1 VAL   226      11.598  -6.925  -6.454  1.00  0.00
ATOM   3537 HG11 VAL   226      11.970  -7.929  -6.244  1.00  0.00
ATOM   3538 HG12 VAL   226      11.282  -6.857  -7.492  1.00  0.00
ATOM   3539 HG13 VAL   226      12.415  -6.223  -6.287  1.00  0.00
ATOM   3540  CG2 VAL   226      10.854  -6.522  -4.053  1.00  0.00
ATOM   3541 HG21 VAL   226      11.565  -5.717  -3.938  1.00  0.00
ATOM   3542 HG22 VAL   226       9.988  -6.340  -3.416  1.00  0.00
ATOM   3543 HG23 VAL   226      11.318  -7.465  -3.766  1.00  0.00
ATOM   3544  C   VAL   226      10.732  -4.143  -6.161  1.00  0.00
ATOM   3545  O   VAL   226      11.116  -3.461  -5.185  1.00  0.00
ATOM   3546  N   LYS   227      11.118  -3.860  -7.410  1.00  0.00
ATOM   3547  H   LYS   227      10.749  -4.368  -8.201  1.00  0.00
ATOM   3548  CA  LYS   227      12.078  -2.785  -7.644  1.00  0.00
ATOM   3549  HA  LYS   227      12.892  -2.869  -6.926  1.00  0.00
ATOM   3550  CB  LYS   227      12.669  -2.899  -9.049  1.00  0.00
ATOM   3551  HB2 LYS   227      11.868  -2.772  -9.779  1.00  0.00
ATOM   3552  HB3 LYS   227      13.383  -2.086  -9.184  1.00  0.00
ATOM   3553  CG  LYS   227      13.377  -4.216  -9.304  1.00  0.00
ATOM   3554  HG2 LYS   227      14.146  -4.361  -8.549  1.00  0.00
ATOM   3555  HG3 LYS   227      12.669  -5.040  -9.227  1.00  0.00
ATOM   3556  CD  LYS   227      14.044  -4.254 -10.704  1.00  0.00
ATOM   3557  HD2 LYS   227      14.725  -3.408 -10.808  1.00  0.00
ATOM   3558  HD3 LYS   227      14.617  -5.177 -10.792  1.00  0.00
ATOM   3559  CE  LYS   227      12.980  -4.211 -11.824  1.00  0.00
ATOM   3560  HE2 LYS   227      12.287  -5.045 -11.694  1.00  0.00
ATOM   3561  HE3 LYS   227      12.424  -3.274 -11.759  1.00  0.00
ATOM   3562  NZ  LYS   227      13.649  -4.310 -13.191  1.00  0.00
ATOM   3563  HZ1 LYS   227      14.124  -5.202 -13.268  1.00  0.00
ATOM   3564  HZ2 LYS   227      12.949  -4.240 -13.916  1.00  0.00
ATOM   3565  HZ3 LYS   227      14.321  -3.561 -13.293  1.00  0.00
ATOM   3566  C   LYS   227      11.411  -1.434  -7.447  1.00  0.00
ATOM   3567  O   LYS   227      11.965  -0.543  -6.795  1.00  0.00
ATOM   3568  N   ASP   228      10.220  -1.260  -8.034  1.00  0.00
ATOM   3569  H   ASP   228       9.795  -1.995  -8.571  1.00  0.00
ATOM   3570  CA  ASP   228       9.492  -0.017  -7.821  1.00  0.00
ATOM   3571  HA  ASP   228      10.128   0.823  -8.109  1.00  0.00
ATOM   3572  CB  ASP   228       8.216   0.031  -8.681  1.00  0.00
ATOM   3573  HB2 ASP   228       7.777  -0.964  -8.749  1.00  0.00
ATOM   3574  HB3 ASP   228       7.504   0.698  -8.196  1.00  0.00
ATOM   3575  CG  ASP   228       8.482   0.567 -10.088  1.00  0.00
ATOM   3576  OD1 ASP   228       9.667   0.630 -10.531  1.00  0.00
ATOM   3577  OD2 ASP   228       7.489   0.940 -10.744  1.00  0.00
ATOM   3578  C   ASP   228       9.141   0.173  -6.357  1.00  0.00
ATOM   3579  O   ASP   228       9.133   1.303  -5.851  1.00  0.00
ATOM   3580  N   MET   229       8.833  -0.915  -5.649  1.00  0.00
ATOM   3581  H   MET   229       8.807  -1.833  -6.072  1.00  0.00
ATOM   3582  CA  MET   229       8.452  -0.744  -4.249  1.00  0.00
ATOM   3583  HA  MET   229       7.787   0.113  -4.165  1.00  0.00
ATOM   3584  CB  MET   229       7.714  -1.997  -3.722  1.00  0.00
ATOM   3585  HB2 MET   229       8.315  -2.877  -3.949  1.00  0.00
ATOM   3586  HB3 MET   229       7.617  -1.928  -2.640  1.00  0.00
ATOM   3587  CG  MET   229       6.294  -2.187  -4.355  1.00  0.00
ATOM   3588  HG2 MET   229       6.387  -2.341  -5.426  1.00  0.00
ATOM   3589  HG3 MET   229       5.802  -3.050  -3.908  1.00  0.00
ATOM   3590  SD  MET   229       5.303  -0.698  -4.073  1.00  0.00
ATOM   3591  CE  MET   229       5.153  -0.714  -2.284  1.00  0.00
ATOM   3592  HE1 MET   229       4.437   0.050  -1.980  1.00  0.00
ATOM   3593  HE2 MET   229       4.799  -1.691  -1.955  1.00  0.00
ATOM   3594  HE3 MET   229       6.119  -0.496  -1.828  1.00  0.00
ATOM   3595  C   MET   229       9.678  -0.436  -3.390  1.00  0.00
ATOM   3596  O   MET   229       9.557   0.319  -2.430  1.00  0.00
ATOM   3597  N   ALA   230      10.857  -0.939  -3.769  1.00  0.00
ATOM   3598  H   ALA   230      10.919  -1.540  -4.579  1.00  0.00
ATOM   3599  CA  ALA   230      12.076  -0.529  -3.082  1.00  0.00
ATOM   3600  HA  ALA   230      11.967  -0.715  -2.012  1.00  0.00
ATOM   3601  CB  ALA   230      13.266  -1.343  -3.591  1.00  0.00
ATOM   3602  HB1 ALA   230      14.186  -0.757  -3.507  1.00  0.00
ATOM   3603  HB2 ALA   230      13.360  -2.250  -2.999  1.00  0.00
ATOM   3604  HB3 ALA   230      13.128  -1.608  -4.642  1.00  0.00
ATOM   3605  C   ALA   230      12.300   0.960  -3.278  1.00  0.00
ATOM   3606  O   ALA   230      12.630   1.677  -2.326  1.00  0.00
ATOM   3607  N   SER   231      12.109   1.451  -4.510  1.00  0.00
ATOM   3608  H   SER   231      11.851   0.838  -5.272  1.00  0.00
ATOM   3609  CA  SER   231      12.254   2.884  -4.762  1.00  0.00
ATOM   3610  HA  SER   231      13.261   3.193  -4.489  1.00  0.00
ATOM   3611  CB  SER   231      12.049   3.191  -6.250  1.00  0.00
ATOM   3612  HB2 SER   231      11.065   2.846  -6.567  1.00  0.00
ATOM   3613  HB3 SER   231      12.100   4.270  -6.397  1.00  0.00
ATOM   3614  OG  SER   231      13.032   2.578  -7.059  1.00  0.00
ATOM   3615  HG  SER   231      13.343   3.225  -7.697  1.00  0.00
ATOM   3616  C   SER   231      11.267   3.687  -3.924  1.00  0.00
ATOM   3617  O   SER   231      11.609   4.754  -3.399  1.00  0.00
ATOM   3618  N   TRP   232      10.023   3.208  -3.836  1.00  0.00
ATOM   3619  H   TRP   232       9.778   2.354  -4.317  1.00  0.00
ATOM   3620  CA  TRP   232       9.013   3.883  -3.036  1.00  0.00
ATOM   3621  HA  TRP   232       8.892   4.897  -3.417  1.00  0.00
ATOM   3622  CB  TRP   232       7.671   3.136  -3.180  1.00  0.00
ATOM   3623  HB2 TRP   232       7.385   3.144  -4.232  1.00  0.00
ATOM   3624  HB3 TRP   232       7.807   2.097  -2.890  1.00  0.00
ATOM   3625  CG  TRP   232       6.519   3.687  -2.386  1.00  0.00
ATOM   3626  CD1 TRP   232       5.793   3.022  -1.453  1.00  0.00
ATOM   3627  HD1 TRP   232       5.973   2.001  -1.148  1.00  0.00
ATOM   3628  NE1 TRP   232       4.788   3.826  -0.970  1.00  0.00
ATOM   3629  HE1 TRP   232       4.101   3.538  -0.287  1.00  0.00
ATOM   3630  CE2 TRP   232       4.887   5.053  -1.570  1.00  0.00
ATOM   3631  CZ2 TRP   232       4.096   6.180  -1.410  1.00  0.00
ATOM   3632  HZ2 TRP   232       3.278   6.189  -0.712  1.00  0.00
ATOM   3633  CH2 TRP   232       4.381   7.270  -2.181  1.00  0.00
ATOM   3634  HH2 TRP   232       3.790   8.164  -2.088  1.00  0.00
ATOM   3635  CZ3 TRP   232       5.454   7.275  -3.082  1.00  0.00
ATOM   3636  HZ3 TRP   232       5.636   8.154  -3.687  1.00  0.00
ATOM   3637  CE3 TRP   232       6.252   6.128  -3.254  1.00  0.00
ATOM   3638  HE3 TRP   232       7.087   6.130  -3.941  1.00  0.00
ATOM   3639  CD2 TRP   232       5.950   4.994  -2.489  1.00  0.00
ATOM   3640  C   TRP   232       9.449   3.968  -1.571  1.00  0.00
ATOM   3641  O   TRP   232       9.366   5.037  -0.946  1.00  0.00
ATOM   3642  N   VAL   233       9.921   2.853  -1.005  1.00  0.00
ATOM   3643  H   VAL   233       9.988   1.993  -1.532  1.00  0.00
ATOM   3644  CA  VAL   233      10.403   2.908   0.374  1.00  0.00
ATOM   3645  HA  VAL   233       9.602   3.300   1.004  1.00  0.00
ATOM   3646  CB  VAL   233      10.748   1.495   0.871  1.00  0.00
ATOM   3647  HB  VAL   233      11.385   0.991   0.142  1.00  0.00
ATOM   3648  CG1 VAL   233      11.511   1.567   2.212  1.00  0.00
ATOM   3649 HG11 VAL   233      11.631   0.563   2.621  1.00  0.00
ATOM   3650 HG12 VAL   233      12.505   1.989   2.062  1.00  0.00
ATOM   3651 HG13 VAL   233      10.963   2.181   2.926  1.00  0.00
ATOM   3652  CG2 VAL   233       9.469   0.717   1.023  1.00  0.00
ATOM   3653 HG21 VAL   233       9.692  -0.277   1.410  1.00  0.00
ATOM   3654 HG22 VAL   233       8.805   1.219   1.728  1.00  0.00
ATOM   3655 HG23 VAL   233       8.957   0.612   0.069  1.00  0.00
ATOM   3656  C   VAL   233      11.584   3.875   0.503  1.00  0.00
ATOM   3657  O   VAL   233      11.655   4.647   1.470  1.00  0.00
ATOM   3658  N   MET   234      12.515   3.857  -0.461  1.00  0.00
ATOM   3659  H   MET   234      12.419   3.224  -1.242  1.00  0.00
ATOM   3660  CA  MET   234      13.670   4.745  -0.377  1.00  0.00
ATOM   3661  HA  MET   234      14.161   4.589   0.585  1.00  0.00
ATOM   3662  CB  MET   234      14.677   4.424  -1.485  1.00  0.00
ATOM   3663  HB2 MET   234      14.154   4.324  -2.436  1.00  0.00
ATOM   3664  HB3 MET   234      15.375   5.259  -1.565  1.00  0.00
ATOM   3665  CG  MET   234      15.490   3.177  -1.204  1.00  0.00
ATOM   3666  HG2 MET   234      15.940   3.305  -0.224  1.00  0.00
ATOM   3667  HG3 MET   234      14.842   2.303  -1.186  1.00  0.00
ATOM   3668  SD  MET   234      16.827   2.927  -2.372  1.00  0.00
ATOM   3669  CE  MET   234      15.895   2.487  -3.847  1.00  0.00
ATOM   3670  HE1 MET   234      16.585   2.135  -4.614  1.00  0.00
ATOM   3671  HE2 MET   234      15.179   1.701  -3.608  1.00  0.00
ATOM   3672  HE3 MET   234      15.374   3.365  -4.226  1.00  0.00
ATOM   3673  C   MET   234      13.248   6.205  -0.443  1.00  0.00
ATOM   3674  O   MET   234      13.832   7.061   0.237  1.00  0.00
ATOM   3675  N   ALA   235      12.227   6.513  -1.248  1.00  0.00
ATOM   3676  H   ALA   235      11.764   5.800  -1.795  1.00  0.00
ATOM   3677  CA  ALA   235      11.774   7.896  -1.350  1.00  0.00
ATOM   3678  HA  ALA   235      12.635   8.538  -1.539  1.00  0.00
ATOM   3679  CB  ALA   235      10.799   8.053  -2.536  1.00  0.00
ATOM   3680  HB1 ALA   235      10.476   9.091  -2.613  1.00  0.00
ATOM   3681  HB2 ALA   235      11.306   7.772  -3.460  1.00  0.00
ATOM   3682  HB3 ALA   235       9.927   7.413  -2.396  1.00  0.00
ATOM   3683  C   ALA   235      11.116   8.349  -0.052  1.00  0.00
ATOM   3684  O   ALA   235      11.271   9.504   0.362  1.00  0.00
ATOM   3685  N   ASN   236      10.364   7.465   0.594  1.00  0.00
ATOM   3686  H   ASN   236      10.252   6.526   0.237  1.00  0.00
ATOM   3687  CA  ASN   236       9.685   7.844   1.827  1.00  0.00
ATOM   3688  HA  ASN   236       9.311   8.864   1.739  1.00  0.00
ATOM   3689  CB  ASN   236       8.470   6.924   2.070  1.00  0.00
ATOM   3690  HB2 ASN   236       8.748   5.883   1.894  1.00  0.00
ATOM   3691  HB3 ASN   236       8.159   7.013   3.110  1.00  0.00
ATOM   3692  CG  ASN   236       7.270   7.306   1.197  1.00  0.00
ATOM   3693  OD1 ASN   236       6.435   8.103   1.628  1.00  0.00
ATOM   3694  ND2 ASN   236       7.189   6.765  -0.046  1.00  0.00
ATOM   3695 HD21 ASN   236       6.415   7.014  -0.644  1.00  0.00
ATOM   3696 HD22 ASN   236       7.896   6.117  -0.363  1.00  0.00
ATOM   3697  C   ASN   236      10.635   7.808   3.022  1.00  0.00
ATOM   3698  O   ASN   236      10.411   8.514   4.011  1.00  0.00
ATOM   3699  N   MET   237      11.697   7.007   2.946  1.00  0.00
ATOM   3700  H   MET   237      11.857   6.434   2.130  1.00  0.00
ATOM   3701  CA  MET   237      12.642   6.975   4.072  1.00  0.00
ATOM   3702  HA  MET   237      12.089   7.019   5.011  1.00  0.00
ATOM   3703  CB  MET   237      13.429   5.668   4.063  1.00  0.00
ATOM   3704  HB2 MET   237      12.725   4.838   4.144  1.00  0.00
ATOM   3705  HB3 MET   237      13.970   5.575   3.120  1.00  0.00
ATOM   3706  CG  MET   237      14.426   5.594   5.234  1.00  0.00
ATOM   3707  HG2 MET   237      15.254   6.283   5.073  1.00  0.00
ATOM   3708  HG3 MET   237      13.898   5.865   6.146  1.00  0.00
ATOM   3709  SD  MET   237      15.054   3.950   5.420  1.00  0.00
ATOM   3710  CE  MET   237      16.040   3.752   3.975  1.00  0.00
ATOM   3711  HE1 MET   237      16.680   2.876   4.092  1.00  0.00
ATOM   3712  HE2 MET   237      15.392   3.613   3.108  1.00  0.00
ATOM   3713  HE3 MET   237      16.660   4.637   3.828  1.00  0.00
ATOM   3714  C   MET   237      13.597   8.150   4.031  1.00  0.00
ATOM   3715  O   MET   237      14.031   8.643   5.089  1.00  0.00
ATOM   3716  N   ALA   238      13.968   8.601   2.833  1.00  0.00
ATOM   3717  H   ALA   238      13.586   8.153   2.012  1.00  0.00
ATOM   3718  CA  ALA   238      14.974   9.649   2.676  1.00  0.00
ATOM   3719  HA  ALA   238      15.150  10.154   3.626  1.00  0.00
ATOM   3720  CB  ALA   238      16.307   9.048   2.226  1.00  0.00
ATOM   3721  HB1 ALA   238      17.074   9.820   2.214  1.00  0.00
ATOM   3722  HB2 ALA   238      16.608   8.283   2.941  1.00  0.00
ATOM   3723  HB3 ALA   238      16.216   8.588   1.240  1.00  0.00
ATOM   3724  C   ALA   238      14.503  10.703   1.686  1.00  0.00
ATOM   3725  O   ALA   238      15.155  10.937   0.665  1.00  0.00
ATOM   3726  N   PRO   239      13.382  11.378   1.968  1.00  0.00
ATOM   3727  CD  PRO   239      12.523  11.277   3.165  1.00  0.00
ATOM   3728  HD2 PRO   239      13.104  11.284   4.088  1.00  0.00
ATOM   3729  HD3 PRO   239      11.910  10.380   3.097  1.00  0.00
ATOM   3730  CG  PRO   239      11.643  12.501   3.073  1.00  0.00
ATOM   3731  HG2 PRO   239      12.152  13.349   3.533  1.00  0.00
ATOM   3732  HG3 PRO   239      10.679  12.336   3.554  1.00  0.00
ATOM   3733  CB  PRO   239      11.492  12.750   1.587  1.00  0.00
ATOM   3734  HB2 PRO   239      11.222  13.784   1.380  1.00  0.00
ATOM   3735  HB3 PRO   239      10.746  12.081   1.167  1.00  0.00
ATOM   3736  CA  PRO   239      12.870  12.370   1.009  1.00  0.00
ATOM   3737  HA  PRO   239      12.742  11.908   0.030  1.00  0.00
ATOM   3738  C   PRO   239      13.770  13.571   0.883  1.00  0.00
ATOM   3739  O   PRO   239      13.649  14.316  -0.096  1.00  0.00
ATOM   3740  N   GLU   240      14.673  13.771   1.835  1.00  0.00
ATOM   3741  H   GLU   240      14.726  13.148   2.625  1.00  0.00
ATOM   3742  CA  GLU   240      15.606  14.881   1.726  1.00  0.00
ATOM   3743  HA  GLU   240      15.040  15.791   1.525  1.00  0.00
ATOM   3744  CB  GLU   240      16.339  15.082   3.046  1.00  0.00
ATOM   3745  HB2 GLU   240      16.928  15.996   2.955  1.00  0.00
ATOM   3746  HB3 GLU   240      15.629  15.248   3.856  1.00  0.00
ATOM   3747  CG  GLU   240      17.296  13.955   3.395  1.00  0.00
ATOM   3748  HG2 GLU   240      17.859  13.607   2.531  1.00  0.00
ATOM   3749  HG3 GLU   240      18.025  14.360   4.099  1.00  0.00
ATOM   3750  CD  GLU   240      16.618  12.782   4.084  1.00  0.00
ATOM   3751  OE1 GLU   240      15.363  12.777   4.214  1.00  0.00
ATOM   3752  OE2 GLU   240      17.361  11.859   4.503  1.00  0.00
ATOM   3753  C   GLU   240      16.602  14.687   0.594  1.00  0.00
ATOM   3754  O   GLU   240      17.238  15.662   0.175  1.00  0.00
ATOM   3755  N   THR   241      16.759  13.461   0.092  1.00  0.00
ATOM   3756  H   THR   241      16.230  12.688   0.471  1.00  0.00
ATOM   3757  CA  THR   241      17.627  13.244  -1.060  1.00  0.00
ATOM   3758  HA  THR   241      18.494  13.901  -0.982  1.00  0.00
ATOM   3759  CB  THR   241      18.159  11.802  -1.085  1.00  0.00
ATOM   3760  HB  THR   241      18.888  11.701  -1.889  1.00  0.00
ATOM   3761  CG2 THR   241      18.823  11.448   0.241  1.00  0.00
ATOM   3762 HG21 THR   241      19.249  10.447   0.165  1.00  0.00
ATOM   3763 HG22 THR   241      19.629  12.153   0.442  1.00  0.00
ATOM   3764 HG23 THR   241      18.117  11.468   1.069  1.00  0.00
ATOM   3765  OG1 THR   241      17.079  10.898  -1.320  1.00  0.00
ATOM   3766  HG1 THR   241      16.485  10.916  -0.558  1.00  0.00
ATOM   3767  C   THR   241      16.926  13.565  -2.367  1.00  0.00
ATOM   3768  O   THR   241      17.582  13.584  -3.414  1.00  0.00
ATOM   3769  N   LEU   242      15.616  13.831  -2.327  1.00  0.00
ATOM   3770  H   LEU   242      15.130  13.821  -1.441  1.00  0.00
ATOM   3771  CA  LEU   242      14.861  14.249  -3.484  1.00  0.00
ATOM   3772  HA  LEU   242      15.228  13.704  -4.354  1.00  0.00
ATOM   3773  CB  LEU   242      13.376  13.928  -3.291  1.00  0.00
ATOM   3774  HB2 LEU   242      13.028  14.517  -2.446  1.00  0.00
ATOM   3775  HB3 LEU   242      12.825  14.322  -4.145  1.00  0.00
ATOM   3776  CG  LEU   242      12.954  12.470  -3.092  1.00  0.00
ATOM   3777  HG  LEU   242      13.625  11.989  -2.380  1.00  0.00
ATOM   3778  CD1 LEU   242      11.545  12.406  -2.529  1.00  0.00
ATOM   3779 HD11 LEU   242      11.270  11.372  -2.319  1.00  0.00
ATOM   3780 HD12 LEU   242      11.492  12.969  -1.597  1.00  0.00
ATOM   3781 HD13 LEU   242      10.835  12.840  -3.236  1.00  0.00
ATOM   3782  CD2 LEU   242      13.008  11.732  -4.405  1.00  0.00
ATOM   3783 HD21 LEU   242      12.718  10.692  -4.254  1.00  0.00
ATOM   3784 HD22 LEU   242      12.339  12.189  -5.135  1.00  0.00
ATOM   3785 HD23 LEU   242      14.027  11.750  -4.793  1.00  0.00
ATOM   3786  C   LEU   242      15.030  15.745  -3.710  1.00  0.00
ATOM   3787  O   LEU   242      15.387  16.489  -2.790  1.00  0.00
ATOM   3788  N   PRO   243      14.788  16.219  -4.932  1.00  0.00
ATOM   3789  CD  PRO   243      14.649  15.460  -6.186  1.00  0.00
ATOM   3790  HD2 PRO   243      13.937  14.640  -6.098  1.00  0.00
ATOM   3791  HD3 PRO   243      15.626  15.093  -6.502  1.00  0.00
ATOM   3792  CG  PRO   243      14.143  16.496  -7.149  1.00  0.00
ATOM   3793  HG2 PRO   243      13.053  16.524  -7.096  1.00  0.00
ATOM   3794  HG3 PRO   243      14.456  16.275  -8.170  1.00  0.00
ATOM   3795  CB  PRO   243      14.678  17.786  -6.687  1.00  0.00
ATOM   3796  HB2 PRO   243      14.040  18.616  -6.991  1.00  0.00
ATOM   3797  HB3 PRO   243      15.680  17.924  -7.096  1.00  0.00
ATOM   3798  CA  PRO   243      14.779  17.660  -5.157  1.00  0.00
ATOM   3799  HA  PRO   243      15.719  18.088  -4.811  1.00  0.00
ATOM   3800  C   PRO   243      13.580  18.296  -4.461  1.00  0.00
ATOM   3801  O   PRO   243      12.558  17.627  -4.231  1.00  0.00
ATOM   3802  N   PRO   244      13.678  19.576  -4.096  1.00  0.00
ATOM   3803  CD  PRO   244      14.816  20.489  -4.277  1.00  0.00
ATOM   3804  HD2 PRO   244      14.799  20.904  -5.285  1.00  0.00
ATOM   3805  HD3 PRO   244      15.773  20.014  -4.062  1.00  0.00
ATOM   3806  CG  PRO   244      14.541  21.558  -3.263  1.00  0.00
ATOM   3807  HG2 PRO   244      14.984  22.510  -3.556  1.00  0.00
ATOM   3808  HG3 PRO   244      14.939  21.244  -2.297  1.00  0.00
ATOM   3809  CB  PRO   244      13.046  21.650  -3.171  1.00  0.00
ATOM   3810  HB2 PRO   244      12.689  22.345  -3.932  1.00  0.00
ATOM   3811  HB3 PRO   244      12.730  21.992  -2.185  1.00  0.00
ATOM   3812  CA  PRO   244      12.530  20.238  -3.458  1.00  0.00
ATOM   3813  HA  PRO   244      12.288  19.737  -2.541  1.00  0.00
ATOM   3814  C   PRO   244      11.328  20.259  -4.389  1.00  0.00
ATOM   3815  O   PRO   244      11.452  20.532  -5.583  1.00  0.00
ATOM   3816  N   SER   245      10.157  19.945  -3.833  1.00  0.00
ATOM   3817  H   SER   245      10.098  19.725  -2.848  1.00  0.00
ATOM   3818  CA  SER   245       8.949  19.841  -4.642  1.00  0.00
ATOM   3819  HA  SER   245       8.824  20.759  -5.219  1.00  0.00
ATOM   3820  CB  SER   245       9.023  18.655  -5.600  1.00  0.00
ATOM   3821  HB2 SER   245       8.159  18.685  -6.265  1.00  0.00
ATOM   3822  HB3 SER   245       9.923  18.696  -6.211  1.00  0.00
ATOM   3823  OG  SER   245       8.993  17.430  -4.880  1.00  0.00
ATOM   3824  HG  SER   245       9.872  17.283  -4.510  1.00  0.00
ATOM   3825  C   SER   245       7.761  19.677  -3.708  1.00  0.00
ATOM   3826  O   SER   245       7.923  19.382  -2.520  1.00  0.00
ATOM   3827  N   THR   246       6.560  19.838  -4.270  1.00  0.00
ATOM   3828  H   THR   246       6.466  20.079  -5.246  1.00  0.00
ATOM   3829  CA  THR   246       5.359  19.549  -3.488  1.00  0.00
ATOM   3830  HA  THR   246       5.409  20.103  -2.550  1.00  0.00
ATOM   3831  CB  THR   246       4.094  20.000  -4.234  1.00  0.00
ATOM   3832  HB  THR   246       3.216  19.699  -3.664  1.00  0.00
ATOM   3833  CG2 THR   246       4.068  21.501  -4.394  1.00  0.00
ATOM   3834 HG21 THR   246       3.103  21.809  -4.797  1.00  0.00
ATOM   3835 HG22 THR   246       4.209  21.980  -3.424  1.00  0.00
ATOM   3836 HG23 THR   246       4.857  21.825  -5.074  1.00  0.00
ATOM   3837  OG1 THR   246       4.036  19.385  -5.524  1.00  0.00
ATOM   3838  HG1 THR   246       3.751  18.464  -5.400  1.00  0.00
ATOM   3839  C   THR   246       5.264  18.074  -3.146  1.00  0.00
ATOM   3840  O   THR   246       4.631  17.714  -2.144  1.00  0.00
ATOM   3841  N   LEU   247       5.867  17.203  -3.961  1.00  0.00
ATOM   3842  H   LEU   247       6.355  17.525  -4.784  1.00  0.00
ATOM   3843  CA  LEU   247       5.843  15.776  -3.664  1.00  0.00
ATOM   3844  HA  LEU   247       4.813  15.491  -3.446  1.00  0.00
ATOM   3845  CB  LEU   247       6.319  14.978  -4.884  1.00  0.00
ATOM   3846  HB2 LEU   247       5.630  15.166  -5.709  1.00  0.00
ATOM   3847  HB3 LEU   247       7.301  15.347  -5.182  1.00  0.00
ATOM   3848  CG  LEU   247       6.428  13.472  -4.662  1.00  0.00
ATOM   3849  HG  LEU   247       7.137  13.277  -3.857  1.00  0.00
ATOM   3850  CD1 LEU   247       5.085  12.873  -4.258  1.00  0.00
ATOM   3851 HD11 LEU   247       5.174  11.789  -4.186  1.00  0.00
ATOM   3852 HD12 LEU   247       4.772  13.253  -3.287  1.00  0.00
ATOM   3853 HD13 LEU   247       4.327  13.120  -5.001  1.00  0.00
ATOM   3854  CD2 LEU   247       6.990  12.787  -5.920  1.00  0.00
ATOM   3855 HD21 LEU   247       6.998  11.718  -5.736  1.00  0.00
ATOM   3856 HD22 LEU   247       6.356  12.997  -6.782  1.00  0.00
ATOM   3857 HD23 LEU   247       8.004  13.137  -6.115  1.00  0.00
ATOM   3858  C   LEU   247       6.701  15.466  -2.437  1.00  0.00
ATOM   3859  O   LEU   247       6.307  14.662  -1.579  1.00  0.00
ATOM   3860  N   GLN   248       7.872  16.094  -2.348  1.00  0.00
ATOM   3861  H   GLN   248       8.160  16.737  -3.071  1.00  0.00
ATOM   3862  CA  GLN   248       8.697  15.956  -1.149  1.00  0.00
ATOM   3863  HA  GLN   248       8.914  14.899  -0.991  1.00  0.00
ATOM   3864  CB  GLN   248      10.022  16.687  -1.371  1.00  0.00
ATOM   3865  HB2 GLN   248      10.553  16.210  -2.198  1.00  0.00
ATOM   3866  HB3 GLN   248       9.804  17.714  -1.662  1.00  0.00
ATOM   3867  CG  GLN   248      10.937  16.720  -0.163  1.00  0.00
ATOM   3868  HG2 GLN   248      10.411  17.119   0.704  1.00  0.00
ATOM   3869  HG3 GLN   248      11.253  15.703   0.068  1.00  0.00
ATOM   3870  CD  GLN   248      12.137  17.599  -0.407  1.00  0.00
ATOM   3871  OE1 GLN   248      12.002  18.821  -0.566  1.00  0.00
ATOM   3872  NE2 GLN   248      13.331  16.987  -0.465  1.00  0.00
ATOM   3873 HE21 GLN   248      13.390  15.990  -0.363  1.00  0.00
ATOM   3874 HE22 GLN   248      14.161  17.519  -0.682  1.00  0.00
ATOM   3875  C   GLN   248       7.959  16.484   0.080  1.00  0.00
ATOM   3876  O   GLN   248       7.968  15.845   1.145  1.00  0.00
ATOM   3877  N   GLN   249       7.273  17.624  -0.059  1.00  0.00
ATOM   3878  H   GLN   249       7.288  18.129  -0.935  1.00  0.00
ATOM   3879  CA  GLN   249       6.444  18.126   1.040  1.00  0.00
ATOM   3880  HA  GLN   249       7.070  18.253   1.925  1.00  0.00
ATOM   3881  CB  GLN   249       5.830  19.477   0.688  1.00  0.00
ATOM   3882  HB2 GLN   249       5.291  19.378  -0.254  1.00  0.00
ATOM   3883  HB3 GLN   249       5.105  19.738   1.460  1.00  0.00
ATOM   3884  CG  GLN   249       6.811  20.624   0.561  1.00  0.00
ATOM   3885  HG2 GLN   249       7.263  20.818   1.535  1.00  0.00
ATOM   3886  HG3 GLN   249       7.607  20.360  -0.134  1.00  0.00
ATOM   3887  CD  GLN   249       6.116  21.872   0.063  1.00  0.00
ATOM   3888  OE1 GLN   249       6.147  22.178  -1.126  1.00  0.00
ATOM   3889  NE2 GLN   249       5.455  22.586   0.971  1.00  0.00
ATOM   3890 HE21 GLN   249       4.987  23.432   0.686  1.00  0.00
ATOM   3891 HE22 GLN   249       5.438  22.285   1.933  1.00  0.00
ATOM   3892  C   GLN   249       5.329  17.152   1.383  1.00  0.00
ATOM   3893  O   GLN   249       4.990  16.979   2.564  1.00  0.00
ATOM   3894  N   GLY   250       4.717  16.537   0.360  1.00  0.00
ATOM   3895  H   GLY   250       5.002  16.713  -0.593  1.00  0.00
ATOM   3896  CA  GLY   250       3.616  15.621   0.604  1.00  0.00
ATOM   3897  HA2 GLY   250       2.855  16.125   1.200  1.00  0.00
ATOM   3898  HA3 GLY   250       3.182  15.337  -0.355  1.00  0.00
ATOM   3899  C   GLY   250       4.060  14.365   1.321  1.00  0.00
ATOM   3900  O   GLY   250       3.328  13.830   2.166  1.00  0.00
ATOM   3901  N   ILE   251       5.271  13.890   1.013  1.00  0.00
ATOM   3902  H   ILE   251       5.836  14.336   0.303  1.00  0.00
ATOM   3903  CA  ILE   251       5.846  12.779   1.766  1.00  0.00
ATOM   3904  HA  ILE   251       5.184  11.917   1.678  1.00  0.00
ATOM   3905  CB  ILE   251       7.217  12.398   1.179  1.00  0.00
ATOM   3906  HB  ILE   251       7.809  13.298   1.016  1.00  0.00
ATOM   3907  CG2 ILE   251       7.992  11.477   2.121  1.00  0.00
ATOM   3908 HG21 ILE   251       8.901  11.104   1.664  1.00  0.00
ATOM   3909 HG22 ILE   251       8.277  12.018   3.023  1.00  0.00
ATOM   3910 HG23 ILE   251       7.372  10.625   2.403  1.00  0.00
ATOM   3911  CG1 ILE   251       7.002  11.687  -0.150  1.00  0.00
ATOM   3912 HG12 ILE   251       6.531  10.716   0.014  1.00  0.00
ATOM   3913 HG13 ILE   251       6.339  12.270  -0.785  1.00  0.00
ATOM   3914  CD1 ILE   251       8.349  11.482  -0.929  1.00  0.00
ATOM   3915 HD11 ILE   251       8.122  11.174  -1.950  1.00  0.00
ATOM   3916 HD12 ILE   251       8.907  12.417  -0.962  1.00  0.00
ATOM   3917 HD13 ILE   251       8.949  10.703  -0.464  1.00  0.00
ATOM   3918  C   ILE   251       5.931  13.139   3.241  1.00  0.00
ATOM   3919  O   ILE   251       5.588  12.330   4.119  1.00  0.00
ATOM   3920  N   ALA   252       6.365  14.365   3.541  1.00  0.00
ATOM   3921  H   ALA   252       6.645  15.011   2.816  1.00  0.00
ATOM   3922  CA  ALA   252       6.458  14.790   4.934  1.00  0.00
ATOM   3923  HA  ALA   252       7.059  14.059   5.476  1.00  0.00
ATOM   3924  CB  ALA   252       7.159  16.143   5.025  1.00  0.00
ATOM   3925  HB1 ALA   252       8.144  16.077   4.561  1.00  0.00
ATOM   3926  HB2 ALA   252       6.577  16.916   4.527  1.00  0.00
ATOM   3927  HB3 ALA   252       7.282  16.415   6.073  1.00  0.00
ATOM   3928  C   ALA   252       5.084  14.859   5.580  1.00  0.00
ATOM   3929  O   ALA   252       4.918  14.469   6.749  1.00  0.00
ATOM   3930  N   LEU   253       4.078  15.354   4.843  1.00  0.00
ATOM   3931  H   LEU   253       4.236  15.678   3.898  1.00  0.00
ATOM   3932  CA  LEU   253       2.744  15.437   5.435  1.00  0.00
ATOM   3933  HA  LEU   253       2.817  15.929   6.402  1.00  0.00
ATOM   3934  CB  LEU   253       1.809  16.237   4.532  1.00  0.00
ATOM   3935  HB2 LEU   253       1.839  15.808   3.529  1.00  0.00
ATOM   3936  HB3 LEU   253       0.788  16.144   4.903  1.00  0.00
ATOM   3937  CG  LEU   253       2.170  17.714   4.460  1.00  0.00
ATOM   3938  HG  LEU   253       3.214  17.824   4.177  1.00  0.00
ATOM   3939  CD1 LEU   253       1.328  18.421   3.398  1.00  0.00
ATOM   3940 HD11 LEU   253       1.510  17.955   2.433  1.00  0.00
ATOM   3941 HD12 LEU   253       0.273  18.326   3.655  1.00  0.00
ATOM   3942 HD13 LEU   253       1.599  19.476   3.337  1.00  0.00
ATOM   3943  CD2 LEU   253       1.977  18.396   5.841  1.00  0.00
ATOM   3944 HD21 LEU   253       2.164  19.468   5.752  1.00  0.00
ATOM   3945 HD22 LEU   253       0.958  18.240   6.196  1.00  0.00
ATOM   3946 HD23 LEU   253       2.682  18.001   6.571  1.00  0.00
ATOM   3947  C   LEU   253       2.181  14.057   5.700  1.00  0.00
ATOM   3948  O   LEU   253       1.463  13.864   6.692  1.00  0.00
ATOM   3949  N   ALA   254       2.524  13.067   4.861  1.00  0.00
ATOM   3950  H   ALA   254       3.121  13.239   4.063  1.00  0.00
ATOM   3951  CA  ALA   254       1.937  11.747   5.058  1.00  0.00
ATOM   3952  HA  ALA   254       0.888  11.878   5.291  1.00  0.00
ATOM   3953  CB  ALA   254       2.044  10.914   3.766  1.00  0.00
ATOM   3954  HB1 ALA   254       1.576   9.943   3.906  1.00  0.00
ATOM   3955  HB2 ALA   254       1.545  11.443   2.954  1.00  0.00
ATOM   3956  HB3 ALA   254       3.094  10.767   3.509  1.00  0.00
ATOM   3957  C   ALA   254       2.566  10.985   6.210  1.00  0.00
ATOM   3958  O   ALA   254       1.957  10.043   6.719  1.00  0.00
ATOM   3959  N   GLN   255       3.781  11.351   6.622  1.00  0.00
ATOM   3960  H   GLN   255       4.276  12.097   6.152  1.00  0.00
ATOM   3961  CA  GLN   255       4.415  10.777   7.804  1.00  0.00
ATOM   3962  HA  GLN   255       3.937   9.832   8.067  1.00  0.00
ATOM   3963  CB  GLN   255       5.897  10.488   7.527  1.00  0.00
ATOM   3964  HB2 GLN   255       6.305  11.275   6.890  1.00  0.00
ATOM   3965  HB3 GLN   255       6.466  10.482   8.456  1.00  0.00
ATOM   3966  CG  GLN   255       6.111   9.151   6.884  1.00  0.00
ATOM   3967  HG2 GLN   255       5.809   8.363   7.576  1.00  0.00
ATOM   3968  HG3 GLN   255       5.481   9.075   5.996  1.00  0.00
ATOM   3969  CD  GLN   255       7.561   8.943   6.502  1.00  0.00
ATOM   3970  OE1 GLN   255       8.432   8.814   7.357  1.00  0.00
ATOM   3971  NE2 GLN   255       7.825   8.957   5.198  1.00  0.00
ATOM   3972 HE21 GLN   255       8.777   8.795   4.889  1.00  0.00
ATOM   3973 HE22 GLN   255       7.095   9.130   4.524  1.00  0.00
ATOM   3974  C   GLN   255       4.283  11.679   9.015  1.00  0.00
ATOM   3975  O   GLN   255       4.940  11.439  10.043  1.00  0.00
ATOM   3976  N   SER   256       3.483  12.738   8.910  1.00  0.00
ATOM   3977  H   SER   256       2.972  12.921   8.058  1.00  0.00
ATOM   3978  CA  SER   256       3.172  13.495  10.107  1.00  0.00
ATOM   3979  HA  SER   256       4.093  13.653  10.670  1.00  0.00
ATOM   3980  CB  SER   256       2.630  14.869   9.734  1.00  0.00
ATOM   3981  HB2 SER   256       1.720  14.757   9.146  1.00  0.00
ATOM   3982  HB3 SER   256       2.396  15.441  10.631  1.00  0.00
ATOM   3983  OG  SER   256       3.609  15.566   8.966  1.00  0.00
ATOM   3984  HG  SER   256       3.841  15.031   8.193  1.00  0.00
ATOM   3985  C   SER   256       2.199  12.707  10.983  1.00  0.00
ATOM   3986  O   SER   256       1.492  11.805  10.519  1.00  0.00
ATOM   3987  N   ARG   257       2.211  13.020  12.281  1.00  0.00
ATOM   3988  H   ARG   257       2.807  13.765  12.611  1.00  0.00
ATOM   3989  CA  ARG   257       1.372  12.315  13.247  1.00  0.00
ATOM   3990  HA  ARG   257       1.062  11.349  12.843  1.00  0.00
ATOM   3991  CB  ARG   257       2.159  12.049  14.532  1.00  0.00
ATOM   3992  HB2 ARG   257       2.597  12.964  14.889  1.00  0.00
ATOM   3993  HB3 ARG   257       1.460  11.699  15.291  1.00  0.00
ATOM   3994  CG  ARG   257       3.222  10.975  14.331  1.00  0.00
ATOM   3995  HG2 ARG   257       3.096  10.236  15.116  1.00  0.00
ATOM   3996  HG3 ARG   257       3.101  10.479  13.371  1.00  0.00
ATOM   3997  CD  ARG   257       4.650  11.516  14.463  1.00  0.00
ATOM   3998  HD2 ARG   257       4.863  12.163  13.610  1.00  0.00
ATOM   3999  HD3 ARG   257       4.744  12.113  15.371  1.00  0.00
ATOM   4000  NE  ARG   257       5.609  10.407  14.469  1.00  0.00
ATOM   4001  HE  ARG   257       5.988  10.135  13.575  1.00  0.00
ATOM   4002  CZ  ARG   257       5.954   9.738  15.568  1.00  0.00
ATOM   4003  NH1 ARG   257       5.483  10.114  16.754  1.00  0.00
ATOM   4004 HH11 ARG   257       4.855  10.898  16.822  1.00  0.00
ATOM   4005 HH12 ARG   257       5.774   9.609  17.579  1.00  0.00
ATOM   4006  NH2 ARG   257       6.809   8.721  15.486  1.00  0.00
ATOM   4007 HH21 ARG   257       7.211   8.460  14.597  1.00  0.00
ATOM   4008 HH22 ARG   257       7.090   8.234  16.326  1.00  0.00
ATOM   4009  C   ARG   257       0.112  13.121  13.536  1.00  0.00
ATOM   4010  O   ARG   257       0.193  14.239  14.063  1.00  0.00
ATOM   4011  N   TYR   258      -1.053  12.533  13.228  1.00  0.00
ATOM   4012  H   TYR   258      -1.062  11.624  12.786  1.00  0.00
ATOM   4013  CA  TYR   258      -2.339  13.204  13.409  1.00  0.00
ATOM   4014  HA  TYR   258      -2.178  14.271  13.570  1.00  0.00
ATOM   4015  CB  TYR   258      -3.194  13.063  12.131  1.00  0.00
ATOM   4016  HB2 TYR   258      -3.381  12.007  11.931  1.00  0.00
ATOM   4017  HB3 TYR   258      -4.160  13.544  12.292  1.00  0.00
ATOM   4018  CG  TYR   258      -2.520  13.689  10.934  1.00  0.00
ATOM   4019  CD1 TYR   258      -1.610  12.961  10.153  1.00  0.00
ATOM   4020  HD1 TYR   258      -1.400  11.934  10.392  1.00  0.00
ATOM   4021  CE1 TYR   258      -0.945  13.558   9.068  1.00  0.00
ATOM   4022  HE1 TYR   258      -0.267  12.970   8.467  1.00  0.00
ATOM   4023  CZ  TYR   258      -1.197  14.888   8.778  1.00  0.00
ATOM   4024  OH  TYR   258      -0.554  15.501   7.728  1.00  0.00
ATOM   4025  HH  TYR   258       0.087  14.918   7.301  1.00  0.00
ATOM   4026  CE2 TYR   258      -2.077  15.624   9.558  1.00  0.00
ATOM   4027  HE2 TYR   258      -2.269  16.659   9.313  1.00  0.00
ATOM   4028  CD2 TYR   258      -2.738  15.024  10.627  1.00  0.00
ATOM   4029  HD2 TYR   258      -3.412  15.609  11.238  1.00  0.00
ATOM   4030  C   TYR   258      -3.136  12.686  14.586  1.00  0.00
ATOM   4031  O   TYR   258      -3.914  13.452  15.178  1.00  0.00
ATOM   4032  N   TRP   259      -2.979  11.407  14.926  1.00  0.00
ATOM   4033  H   TRP   259      -2.345  10.826  14.397  1.00  0.00
ATOM   4034  CA  TRP   259      -3.703  10.798  16.040  1.00  0.00
ATOM   4035  HA  TRP   259      -3.911  11.559  16.789  1.00  0.00
ATOM   4036  CB  TRP   259      -5.023  10.162  15.588  1.00  0.00
ATOM   4037  HB2 TRP   259      -4.804   9.241  15.046  1.00  0.00
ATOM   4038  HB3 TRP   259      -5.595   9.894  16.472  1.00  0.00
ATOM   4039  CG  TRP   259      -5.884  11.018  14.699  1.00  0.00
ATOM   4040  CD1 TRP   259      -5.942  11.009  13.311  1.00  0.00
ATOM   4041  HD1 TRP   259      -5.353  10.356  12.683  1.00  0.00
ATOM   4042  NE1 TRP   259      -6.881  11.912  12.881  1.00  0.00
ATOM   4043  HE1 TRP   259      -7.125  12.069  11.913  1.00  0.00
ATOM   4044  CE2 TRP   259      -7.457  12.524  13.969  1.00  0.00
ATOM   4045  CZ2 TRP   259      -8.442  13.509  14.035  1.00  0.00
ATOM   4046  HZ2 TRP   259      -8.897  13.907  13.140  1.00  0.00
ATOM   4047  CH2 TRP   259      -8.835  13.923  15.278  1.00  0.00
ATOM   4048  HH2 TRP   259      -9.604  14.677  15.370  1.00  0.00
ATOM   4049  CZ3 TRP   259      -8.250  13.399  16.455  1.00  0.00
ATOM   4050  HZ3 TRP   259      -8.598  13.746  17.415  1.00  0.00
ATOM   4051  CE3 TRP   259      -7.271  12.430  16.391  1.00  0.00
ATOM   4052  HE3 TRP   259      -6.864  11.996  17.289  1.00  0.00
ATOM   4053  CD2 TRP   259      -6.851  11.983  15.137  1.00  0.00
ATOM   4054  C   TRP   259      -2.825   9.711  16.636  1.00  0.00
ATOM   4055  O   TRP   259      -1.959   9.162  15.962  1.00  0.00
ATOM   4056  N   ARG   260      -3.102   9.363  17.888  1.00  0.00
ATOM   4057  H   ARG   260      -3.843   9.847  18.375  1.00  0.00
ATOM   4058  CA  ARG   260      -2.426   8.264  18.574  1.00  0.00
ATOM   4059  HA  ARG   260      -1.771   7.740  17.880  1.00  0.00
ATOM   4060  CB  ARG   260      -1.569   8.783  19.735  1.00  0.00
ATOM   4061  HB2 ARG   260      -0.895   9.548  19.354  1.00  0.00
ATOM   4062  HB3 ARG   260      -2.223   9.254  20.460  1.00  0.00
ATOM   4063  CG  ARG   260      -0.754   7.697  20.408  1.00  0.00
ATOM   4064  HG2 ARG   260      -1.411   6.894  20.737  1.00  0.00
ATOM   4065  HG3 ARG   260      -0.038   7.291  19.692  1.00  0.00
ATOM   4066  CD  ARG   260      -0.002   8.231  21.615  1.00  0.00
ATOM   4067  HD2 ARG   260       0.641   7.450  22.023  1.00  0.00
ATOM   4068  HD3 ARG   260       0.634   9.048  21.289  1.00  0.00
ATOM   4069  NE  ARG   260      -0.897   8.759  22.654  1.00  0.00
ATOM   4070  HE  ARG   260      -1.077   9.752  22.648  1.00  0.00
ATOM   4071  CZ  ARG   260      -1.496   8.017  23.582  1.00  0.00
ATOM   4072  NH1 ARG   260      -1.300   6.703  23.615  1.00  0.00
ATOM   4073 HH11 ARG   260      -0.694   6.277  22.929  1.00  0.00
ATOM   4074 HH12 ARG   260      -1.750   6.139  24.319  1.00  0.00
ATOM   4075  NH2 ARG   260      -2.302   8.578  24.491  1.00  0.00
ATOM   4076 HH21 ARG   260      -2.497   9.567  24.447  1.00  0.00
ATOM   4077 HH22 ARG   260      -2.710   8.015  25.223  1.00  0.00
ATOM   4078  C   ARG   260      -3.461   7.284  19.100  1.00  0.00
ATOM   4079  O   ARG   260      -4.464   7.698  19.686  1.00  0.00
ATOM   4080  N   VAL   261      -3.246   5.995  18.842  1.00  0.00
ATOM   4081  H   VAL   261      -2.445   5.721  18.292  1.00  0.00
ATOM   4082  CA  VAL   261      -3.991   4.910  19.499  1.00  0.00
ATOM   4083  HA  VAL   261      -4.622   5.316  20.291  1.00  0.00
ATOM   4084  CB  VAL   261      -4.879   4.115  18.526  1.00  0.00
ATOM   4085  HB  VAL   261      -4.253   3.639  17.770  1.00  0.00
ATOM   4086  CG1 VAL   261      -5.624   3.008  19.300  1.00  0.00
ATOM   4087 HG11 VAL   261      -6.237   2.440  18.604  1.00  0.00
ATOM   4088 HG12 VAL   261      -4.920   2.320  19.768  1.00  0.00
ATOM   4089 HG13 VAL   261      -6.268   3.450  20.061  1.00  0.00
ATOM   4090  CG2 VAL   261      -5.838   5.030  17.809  1.00  0.00
ATOM   4091 HG21 VAL   261      -6.499   4.448  17.167  1.00  0.00
ATOM   4092 HG22 VAL   261      -6.428   5.565  18.553  1.00  0.00
ATOM   4093 HG23 VAL   261      -5.292   5.740  17.188  1.00  0.00
ATOM   4094  C   VAL   261      -2.944   3.995  20.115  1.00  0.00
ATOM   4095  O   VAL   261      -2.242   3.276  19.385  1.00  0.00
ATOM   4096  N   GLY   262      -2.859   4.001  21.438  1.00  0.00
ATOM   4097  H   GLY   262      -3.477   4.590  21.978  1.00  0.00
ATOM   4098  CA  GLY   262      -1.845   3.225  22.130  1.00  0.00
ATOM   4099  HA2 GLY   262      -1.949   3.369  23.205  1.00  0.00
ATOM   4100  HA3 GLY   262      -1.969   2.166  21.897  1.00  0.00
ATOM   4101  C   GLY   262      -0.476   3.705  21.693  1.00  0.00
ATOM   4102  O   GLY   262      -0.139   4.889  21.843  1.00  0.00
ATOM   4103  N   ALA   263       0.303   2.803  21.101  1.00  0.00
ATOM   4104  H   ALA   263      -0.029   1.858  20.970  1.00  0.00
ATOM   4105  CA  ALA   263       1.643   3.150  20.644  1.00  0.00
ATOM   4106  HA  ALA   263       1.986   4.047  21.160  1.00  0.00
ATOM   4107  CB  ALA   263       2.649   2.039  20.999  1.00  0.00
ATOM   4108  HB1 ALA   263       3.659   2.342  20.719  1.00  0.00
ATOM   4109  HB2 ALA   263       2.624   1.853  22.073  1.00  0.00
ATOM   4110  HB3 ALA   263       2.391   1.120  20.470  1.00  0.00
ATOM   4111  C   ALA   263       1.698   3.444  19.158  1.00  0.00
ATOM   4112  O   ALA   263       2.778   3.737  18.643  1.00  0.00
ATOM   4113  N   MET   264       0.568   3.409  18.457  1.00  0.00
ATOM   4114  H   MET   264      -0.300   3.180  18.920  1.00  0.00
ATOM   4115  CA  MET   264       0.558   3.625  17.022  1.00  0.00
ATOM   4116  HA  MET   264       1.561   3.526  16.611  1.00  0.00
ATOM   4117  CB  MET   264      -0.308   2.566  16.338  1.00  0.00
ATOM   4118  HB2 MET   264       0.312   1.677  16.204  1.00  0.00
ATOM   4119  HB3 MET   264      -1.141   2.284  16.985  1.00  0.00
ATOM   4120  CG  MET   264      -0.853   2.968  15.005  1.00  0.00
ATOM   4121  HG2 MET   264      -0.138   3.573  14.446  1.00  0.00
ATOM   4122  HG3 MET   264      -1.044   2.060  14.432  1.00  0.00
ATOM   4123  SD  MET   264      -2.425   3.829  15.203  1.00  0.00
ATOM   4124  CE  MET   264      -2.941   3.805  13.498  1.00  0.00
ATOM   4125  HE1 MET   264      -3.795   4.465  13.410  1.00  0.00
ATOM   4126  HE2 MET   264      -2.136   4.184  12.868  1.00  0.00
ATOM   4127  HE3 MET   264      -3.198   2.789  13.200  1.00  0.00
ATOM   4128  C   MET   264       0.062   5.030  16.708  1.00  0.00
ATOM   4129  O   MET   264      -0.917   5.498  17.296  1.00  0.00
ATOM   4130  N   TYR   265       0.752   5.708  15.793  1.00  0.00
ATOM   4131  H   TYR   265       1.504   5.245  15.314  1.00  0.00
ATOM   4132  CA  TYR   265       0.392   7.047  15.351  1.00  0.00
ATOM   4133  HA  TYR   265      -0.402   7.434  15.980  1.00  0.00
ATOM   4134  CB  TYR   265       1.562   8.016  15.415  1.00  0.00
ATOM   4135  HB2 TYR   265       2.435   7.570  14.938  1.00  0.00
ATOM   4136  HB3 TYR   265       1.287   8.899  14.837  1.00  0.00
ATOM   4137  CG  TYR   265       1.925   8.468  16.821  1.00  0.00
ATOM   4138  CD1 TYR   265       1.348   9.599  17.385  1.00  0.00
ATOM   4139  HD1 TYR   265       0.602  10.152  16.833  1.00  0.00
ATOM   4140  CE1 TYR   265       1.673  10.007  18.662  1.00  0.00
ATOM   4141  HE1 TYR   265       1.205  10.886  19.081  1.00  0.00
ATOM   4142  CZ  TYR   265       2.601   9.297  19.385  1.00  0.00
ATOM   4143  OH  TYR   265       2.931   9.705  20.647  1.00  0.00
ATOM   4144  HH  TYR   265       2.519  10.540  20.890  1.00  0.00
ATOM   4145  CE2 TYR   265       3.202   8.183  18.847  1.00  0.00
ATOM   4146  HE2 TYR   265       3.915   7.612  19.424  1.00  0.00
ATOM   4147  CD2 TYR   265       2.875   7.784  17.572  1.00  0.00
ATOM   4148  HD2 TYR   265       3.365   6.920  17.143  1.00  0.00
ATOM   4149  C   TYR   265      -0.094   6.967  13.919  1.00  0.00
ATOM   4150  O   TYR   265       0.512   6.276  13.092  1.00  0.00
ATOM   4151  N   GLN   266      -1.187   7.666  13.638  1.00  0.00
ATOM   4152  H   GLN   266      -1.632   8.216  14.358  1.00  0.00
ATOM   4153  CA  GLN   266      -1.811   7.626  12.323  1.00  0.00
ATOM   4154  HA  GLN   266      -1.587   6.669  11.847  1.00  0.00
ATOM   4155  CB  GLN   266      -3.329   7.758  12.457  1.00  0.00
ATOM   4156  HB2 GLN   266      -3.702   6.987  13.133  1.00  0.00
ATOM   4157  HB3 GLN   266      -3.578   8.729  12.886  1.00  0.00
ATOM   4158  CG  GLN   266      -4.036   7.613  11.073  1.00  0.00
ATOM   4159  HG2 GLN   266      -5.107   7.742  11.227  1.00  0.00
ATOM   4160  HG3 GLN   266      -3.718   8.408  10.408  1.00  0.00
ATOM   4161  CD  GLN   266      -3.829   6.248  10.459  1.00  0.00
ATOM   4162  OE1 GLN   266      -4.106   5.229  11.097  1.00  0.00
ATOM   4163  NE2 GLN   266      -3.281   6.216   9.248  1.00  0.00
ATOM   4164 HE21 GLN   266      -3.046   7.080   8.779  1.00  0.00
ATOM   4165 HE22 GLN   266      -3.075   5.328   8.814  1.00  0.00
ATOM   4166  C   GLN   266      -1.264   8.761  11.464  1.00  0.00
ATOM   4167  O   GLN   266      -1.398   9.932  11.829  1.00  0.00
ATOM   4168  N   GLY   267      -0.656   8.411  10.331  1.00  0.00
ATOM   4169  H   GLY   267      -0.562   7.426  10.123  1.00  0.00
ATOM   4170  CA  GLY   267      -0.280   9.368   9.289  1.00  0.00
ATOM   4171  HA2 GLY   267      -0.172  10.361   9.701  1.00  0.00
ATOM   4172  HA3 GLY   267       0.669   9.057   8.853  1.00  0.00
ATOM   4173  C   GLY   267      -1.333   9.408   8.203  1.00  0.00
ATOM   4174  O   GLY   267      -2.481   8.999   8.418  1.00  0.00
ATOM   4175  N   LEU   268      -0.934   9.863   7.004  1.00  0.00
ATOM   4176  H   LEU   268       0.021  10.166   6.872  1.00  0.00
ATOM   4177  CA  LEU   268      -1.823   9.783   5.832  1.00  0.00
ATOM   4178  HA  LEU   268      -2.866   9.714   6.145  1.00  0.00
ATOM   4179  CB  LEU   268      -1.685  11.003   4.919  1.00  0.00
ATOM   4180  HB2 LEU   268      -0.732  10.970   4.401  1.00  0.00
ATOM   4181  HB3 LEU   268      -2.456  10.919   4.152  1.00  0.00
ATOM   4182  CG  LEU   268      -1.842  12.379   5.592  1.00  0.00
ATOM   4183  HG  LEU   268      -1.034  12.500   6.313  1.00  0.00
ATOM   4184  CD1 LEU   268      -1.697  13.505   4.555  1.00  0.00
ATOM   4185 HD11 LEU   268      -1.752  14.473   5.054  1.00  0.00
ATOM   4186 HD12 LEU   268      -0.736  13.422   4.050  1.00  0.00
ATOM   4187 HD13 LEU   268      -2.497  13.437   3.815  1.00  0.00
ATOM   4188  CD2 LEU   268      -3.189  12.513   6.368  1.00  0.00
ATOM   4189 HD21 LEU   268      -3.258  13.507   6.810  1.00  0.00
ATOM   4190 HD22 LEU   268      -4.024  12.367   5.686  1.00  0.00
ATOM   4191 HD23 LEU   268      -3.237  11.780   7.173  1.00  0.00
ATOM   4192  C   LEU   268      -1.434   8.501   5.116  1.00  0.00
ATOM   4193  O   LEU   268      -0.398   8.452   4.441  1.00  0.00
ATOM   4194  N   GLY   269      -2.221   7.436   5.326  1.00  0.00
ATOM   4195  H   GLY   269      -3.038   7.504   5.916  1.00  0.00
ATOM   4196  CA  GLY   269      -1.841   6.136   4.780  1.00  0.00
ATOM   4197  HA2 GLY   269      -2.733   5.513   4.708  1.00  0.00
ATOM   4198  HA3 GLY   269      -1.432   6.258   3.779  1.00  0.00
ATOM   4199  C   GLY   269      -0.808   5.427   5.651  1.00  0.00
ATOM   4200  O   GLY   269      -1.113   4.383   6.248  1.00  0.00
ATOM   4201  N   TRP   270       0.400   5.994   5.741  1.00  0.00
ATOM   4202  H   TRP   270       0.588   6.852   5.240  1.00  0.00
ATOM   4203  CA  TRP   270       1.412   5.449   6.641  1.00  0.00
ATOM   4204  HA  TRP   270       1.638   4.426   6.336  1.00  0.00
ATOM   4205  CB  TRP   270       2.695   6.279   6.569  1.00  0.00
ATOM   4206  HB2 TRP   270       2.461   7.326   6.767  1.00  0.00
ATOM   4207  HB3 TRP   270       3.379   5.940   7.348  1.00  0.00
ATOM   4208  CG  TRP   270       3.422   6.165   5.244  1.00  0.00
ATOM   4209  CD1 TRP   270       3.579   7.158   4.311  1.00  0.00
ATOM   4210  HD1 TRP   270       3.208   8.167   4.419  1.00  0.00
ATOM   4211  NE1 TRP   270       4.303   6.683   3.230  1.00  0.00
ATOM   4212  HE1 TRP   270       4.590   7.244   2.436  1.00  0.00
ATOM   4213  CE2 TRP   270       4.627   5.369   3.457  1.00  0.00
ATOM   4214  CZ2 TRP   270       5.366   4.472   2.663  1.00  0.00
ATOM   4215  HZ2 TRP   270       5.799   4.784   1.722  1.00  0.00
ATOM   4216  CH2 TRP   270       5.539   3.199   3.138  1.00  0.00
ATOM   4217  HH2 TRP   270       6.091   2.482   2.545  1.00  0.00
ATOM   4218  CZ3 TRP   270       5.029   2.811   4.410  1.00  0.00
ATOM   4219  HZ3 TRP   270       5.204   1.816   4.788  1.00  0.00
ATOM   4220  CE3 TRP   270       4.287   3.712   5.202  1.00  0.00
ATOM   4221  HE3 TRP   270       3.930   3.432   6.185  1.00  0.00
ATOM   4222  CD2 TRP   270       4.083   5.011   4.722  1.00  0.00
ATOM   4223  C   TRP   270       0.945   5.430   8.103  1.00  0.00
ATOM   4224  O   TRP   270       0.187   6.293   8.558  1.00  0.00
ATOM   4225  N   GLU   271       1.458   4.445   8.849  1.00  0.00
ATOM   4226  H   GLU   271       2.058   3.765   8.402  1.00  0.00
ATOM   4227  CA  GLU   271       1.330   4.356  10.303  1.00  0.00
ATOM   4228  HA  GLU   271       0.828   5.245  10.683  1.00  0.00
ATOM   4229  CB  GLU   271       0.500   3.132  10.697  1.00  0.00
ATOM   4230  HB2 GLU   271       1.010   2.236  10.339  1.00  0.00
ATOM   4231  HB3 GLU   271       0.413   3.080  11.784  1.00  0.00
ATOM   4232  CG  GLU   271      -0.914   3.191  10.071  1.00  0.00
ATOM   4233  HG2 GLU   271      -1.485   3.979  10.563  1.00  0.00
ATOM   4234  HG3 GLU   271      -0.856   3.439   9.013  1.00  0.00
ATOM   4235  CD  GLU   271      -1.682   1.896  10.156  1.00  0.00
ATOM   4236  OE1 GLU   271      -1.234   1.025  10.918  1.00  0.00
ATOM   4237  OE2 GLU   271      -2.733   1.744   9.440  1.00  0.00
ATOM   4238  C   GLU   271       2.725   4.286  10.926  1.00  0.00
ATOM   4239  O   GLU   271       3.673   3.766  10.338  1.00  0.00
ATOM   4240  N   MET   272       2.847   4.818  12.130  1.00  0.00
ATOM   4241  H   MET   272       2.040   5.218  12.588  1.00  0.00
ATOM   4242  CA  MET   272       4.173   5.021  12.734  1.00  0.00
ATOM   4243  HA  MET   272       4.903   4.403  12.229  1.00  0.00
ATOM   4244  CB  MET   272       4.640   6.494  12.637  1.00  0.00
ATOM   4245  HB2 MET   272       3.899   7.150  13.090  1.00  0.00
ATOM   4246  HB3 MET   272       5.551   6.586  13.230  1.00  0.00
ATOM   4247  CG  MET   272       4.993   6.978  11.222  1.00  0.00
ATOM   4248  HG2 MET   272       5.661   7.837  11.298  1.00  0.00
ATOM   4249  HG3 MET   272       5.510   6.176  10.703  1.00  0.00
ATOM   4250  SD  MET   272       3.538   7.469  10.228  1.00  0.00
ATOM   4251  CE  MET   272       2.806   8.808  11.180  1.00  0.00
ATOM   4252  HE1 MET   272       2.032   9.287  10.589  1.00  0.00
ATOM   4253  HE2 MET   272       2.365   8.419  12.098  1.00  0.00
ATOM   4254  HE3 MET   272       3.575   9.543  11.415  1.00  0.00
ATOM   4255  C   MET   272       4.140   4.631  14.204  1.00  0.00
ATOM   4256  O   MET   272       3.139   4.832  14.905  1.00  0.00
ATOM   4257  N   LEU   273       5.280   4.119  14.700  1.00  0.00
ATOM   4258  H   LEU   273       6.069   3.951  14.091  1.00  0.00
ATOM   4259  CA  LEU   273       5.495   3.956  16.134  1.00  0.00
ATOM   4260  HA  LEU   273       4.713   4.467  16.697  1.00  0.00
ATOM   4261  CB  LEU   273       5.517   2.461  16.565  1.00  0.00
ATOM   4262  HB2 LEU   273       6.406   1.978  16.156  1.00  0.00
ATOM   4263  HB3 LEU   273       5.641   2.455  17.649  1.00  0.00
ATOM   4264  CG  LEU   273       4.241   1.653  16.184  1.00  0.00
ATOM   4265  HG  LEU   273       3.373   2.310  16.187  1.00  0.00
ATOM   4266  CD1 LEU   273       4.404   1.029  14.783  1.00  0.00
ATOM   4267 HD11 LEU   273       3.539   0.405  14.557  1.00  0.00
ATOM   4268 HD12 LEU   273       4.491   1.793  14.014  1.00  0.00
ATOM   4269 HD13 LEU   273       5.290   0.394  14.750  1.00  0.00
ATOM   4270  CD2 LEU   273       4.023   0.570  17.241  1.00  0.00
ATOM   4271 HD21 LEU   273       3.140  -0.017  16.986  1.00  0.00
ATOM   4272 HD22 LEU   273       4.887  -0.091  17.300  1.00  0.00
ATOM   4273 HD23 LEU   273       3.861   1.033  18.214  1.00  0.00
ATOM   4274  C   LEU   273       6.826   4.604  16.457  1.00  0.00
ATOM   4275  O   LEU   273       7.734   4.585  15.621  1.00  0.00
ATOM   4276  N   ASN   274       6.934   5.210  17.640  1.00  0.00
ATOM   4277  H   ASN   274       6.162   5.206  18.289  1.00  0.00
ATOM   4278  CA  ASN   274       8.217   5.758  18.058  1.00  0.00
ATOM   4279  HA  ASN   274       8.544   6.498  17.324  1.00  0.00
ATOM   4280  CB  ASN   274       8.107   6.431  19.430  1.00  0.00
ATOM   4281  HB2 ASN   274       7.676   5.728  20.145  1.00  0.00
ATOM   4282  HB3 ASN   274       9.106   6.696  19.780  1.00  0.00
ATOM   4283  CG  ASN   274       7.280   7.687  19.394  1.00  0.00
ATOM   4284  OD1 ASN   274       6.985   8.226  18.325  1.00  0.00
ATOM   4285  ND2 ASN   274       6.915   8.181  20.563  1.00  0.00
ATOM   4286 HD21 ASN   274       6.426   9.064  20.603  1.00  0.00
ATOM   4287 HD22 ASN   274       7.165   7.699  21.414  1.00  0.00
ATOM   4288  C   ASN   274       9.265   4.659  18.134  1.00  0.00
ATOM   4289  O   ASN   274       9.016   3.578  18.666  1.00  0.00
ATOM   4290  N   TRP   275      10.453   4.956  17.623  1.00  0.00
ATOM   4291  H   TRP   275      10.583   5.876  17.225  1.00  0.00
ATOM   4292  CA  TRP   275      11.602   4.067  17.662  1.00  0.00
ATOM   4293  HA  TRP   275      11.258   3.055  17.867  1.00  0.00
ATOM   4294  CB  TRP   275      12.316   4.050  16.298  1.00  0.00
ATOM   4295  HB2 TRP   275      11.603   3.758  15.527  1.00  0.00
ATOM   4296  HB3 TRP   275      12.681   5.049  16.071  1.00  0.00
ATOM   4297  CG  TRP   275      13.483   3.103  16.252  1.00  0.00
ATOM   4298  CD1 TRP   275      14.794   3.406  16.466  1.00  0.00
ATOM   4299  HD1 TRP   275      15.170   4.396  16.686  1.00  0.00
ATOM   4300  NE1 TRP   275      15.563   2.263  16.395  1.00  0.00
ATOM   4301  HE1 TRP   275      16.562   2.236  16.537  1.00  0.00
ATOM   4302  CE2 TRP   275      14.741   1.196  16.134  1.00  0.00
ATOM   4303  CZ2 TRP   275      15.050  -0.151  15.982  1.00  0.00
ATOM   4304  HZ2 TRP   275      16.063  -0.510  16.092  1.00  0.00
ATOM   4305  CH2 TRP   275      14.023  -1.011  15.737  1.00  0.00
ATOM   4306  HH2 TRP   275      14.234  -2.063  15.601  1.00  0.00
ATOM   4307  CZ3 TRP   275      12.704  -0.561  15.640  1.00  0.00
ATOM   4308  HZ3 TRP   275      11.913  -1.276  15.461  1.00  0.00
ATOM   4309  CE3 TRP   275      12.392   0.785  15.777  1.00  0.00
ATOM   4310  HE3 TRP   275      11.385   1.158  15.663  1.00  0.00
ATOM   4311  CD2 TRP   275      13.427   1.687  16.032  1.00  0.00
ATOM   4312  C   TRP   275      12.571   4.529  18.735  1.00  0.00
ATOM   4313  O   TRP   275      12.836   5.732  18.855  1.00  0.00
ATOM   4314  N   PRO   276      13.149   3.619  19.529  1.00  0.00
ATOM   4315  CD  PRO   276      14.084   4.050  20.579  1.00  0.00
ATOM   4316  HD2 PRO   276      13.629   4.782  21.247  1.00  0.00
ATOM   4317  HD3 PRO   276      14.989   4.455  20.123  1.00  0.00
ATOM   4318  CG  PRO   276      14.407   2.753  21.337  1.00  0.00
ATOM   4319  HG2 PRO   276      13.667   2.585  22.121  1.00  0.00
ATOM   4320  HG3 PRO   276      15.411   2.777  21.762  1.00  0.00
ATOM   4321  CB  PRO   276      14.279   1.702  20.269  1.00  0.00
ATOM   4322  HB2 PRO   276      14.136   0.708  20.696  1.00  0.00
ATOM   4323  HB3 PRO   276      15.170   1.714  19.638  1.00  0.00
ATOM   4324  CA  PRO   276      13.070   2.156  19.446  1.00  0.00
ATOM   4325  HA  PRO   276      13.190   1.802  18.435  1.00  0.00
ATOM   4326  C   PRO   276      11.779   1.591  20.029  1.00  0.00
ATOM   4327  O   PRO   276      11.218   2.157  20.964  1.00  0.00
ATOM   4328  N   VAL   277      11.337   0.484  19.434  1.00  0.00
ATOM   4329  H   VAL   277      11.876   0.085  18.678  1.00  0.00
ATOM   4330  CA  VAL   277      10.100  -0.200  19.778  1.00  0.00
ATOM   4331  HA  VAL   277       9.836   0.043  20.808  1.00  0.00
ATOM   4332  CB  VAL   277       8.952   0.272  18.850  1.00  0.00
ATOM   4333  HB  VAL   277       8.857   1.334  18.967  1.00  0.00
ATOM   4334  CG1 VAL   277       9.252  -0.044  17.397  1.00  0.00
ATOM   4335 HG11 VAL   277       8.476   0.384  16.762  1.00  0.00
ATOM   4336 HG12 VAL   277      10.199   0.400  17.138  1.00  0.00
ATOM   4337 HG13 VAL   277       9.281  -1.120  17.226  1.00  0.00
ATOM   4338  CG2 VAL   277       7.627  -0.320  19.271  1.00  0.00
ATOM   4339 HG21 VAL   277       6.822   0.157  18.714  1.00  0.00
ATOM   4340 HG22 VAL   277       7.610  -1.388  19.076  1.00  0.00
ATOM   4341 HG23 VAL   277       7.469  -0.142  20.336  1.00  0.00
ATOM   4342  C   VAL   277      10.362  -1.701  19.684  1.00  0.00
ATOM   4343  O   VAL   277      11.092  -2.157  18.799  1.00  0.00
ATOM   4344  N   ASP   278       9.792  -2.461  20.611  1.00  0.00
ATOM   4345  H   ASP   278       9.216  -2.028  21.317  1.00  0.00
ATOM   4346  CA  ASP   278       9.859  -3.918  20.595  1.00  0.00
ATOM   4347  HA  ASP   278      10.878  -4.230  20.356  1.00  0.00
ATOM   4348  CB  ASP   278       9.497  -4.475  21.974  1.00  0.00
ATOM   4349  HB2 ASP   278      10.165  -4.042  22.719  1.00  0.00
ATOM   4350  HB3 ASP   278       8.476  -4.179  22.225  1.00  0.00
ATOM   4351  CG  ASP   278       9.614  -5.993  22.038  1.00  0.00
ATOM   4352  OD1 ASP   278      10.768  -6.491  22.069  1.00  0.00
ATOM   4353  OD2 ASP   278       8.574  -6.696  22.057  1.00  0.00
ATOM   4354  C   ASP   278       8.897  -4.509  19.569  1.00  0.00
ATOM   4355  O   ASP   278       7.869  -3.909  19.242  1.00  0.00
ATOM   4356  N   VAL   279       9.233  -5.711  19.064  1.00  0.00
ATOM   4357  H   VAL   279      10.076  -6.180  19.367  1.00  0.00
ATOM   4358  CA  VAL   279       8.407  -6.318  18.019  1.00  0.00
ATOM   4359  HA  VAL   279       8.353  -5.608  17.192  1.00  0.00
ATOM   4360  CB  VAL   279       9.060  -7.610  17.477  1.00  0.00
ATOM   4361  HB  VAL   279      10.074  -7.369  17.168  1.00  0.00
ATOM   4362  CG1 VAL   279       9.146  -8.679  18.557  1.00  0.00
ATOM   4363 HG11 VAL   279       9.734  -9.516  18.180  1.00  0.00
ATOM   4364 HG12 VAL   279       9.635  -8.294  19.452  1.00  0.00
ATOM   4365 HG13 VAL   279       8.157  -9.054  18.820  1.00  0.00
ATOM   4366  CG2 VAL   279       8.293  -8.125  16.247  1.00  0.00
ATOM   4367 HG21 VAL   279       8.832  -8.970  15.819  1.00  0.00
ATOM   4368 HG22 VAL   279       7.289  -8.450  16.519  1.00  0.00
ATOM   4369 HG23 VAL   279       8.218  -7.334  15.502  1.00  0.00
ATOM   4370  C   VAL   279       6.982  -6.561  18.514  1.00  0.00
ATOM   4371  O   VAL   279       6.013  -6.410  17.752  1.00  0.00
ATOM   4372  N   LYS   280       6.824  -6.946  19.774  1.00  0.00
ATOM   4373  H   LYS   280       7.617  -7.052  20.394  1.00  0.00
ATOM   4374  CA  LYS   280       5.478  -7.228  20.256  1.00  0.00
ATOM   4375  HA  LYS   280       5.012  -7.962  19.598  1.00  0.00
ATOM   4376  CB  LYS   280       5.516  -7.812  21.664  1.00  0.00
ATOM   4377  HB2 LYS   280       6.057  -7.138  22.328  1.00  0.00
ATOM   4378  HB3 LYS   280       4.490  -7.887  22.029  1.00  0.00
ATOM   4379  CG  LYS   280       6.139  -9.205  21.701  1.00  0.00
ATOM   4380  HG2 LYS   280       5.558  -9.878  21.069  1.00  0.00
ATOM   4381  HG3 LYS   280       7.164  -9.162  21.332  1.00  0.00
ATOM   4382  CD  LYS   280       6.142  -9.721  23.136  1.00  0.00
ATOM   4383  HD2 LYS   280       6.726  -9.044  23.763  1.00  0.00
ATOM   4384  HD3 LYS   280       5.117  -9.768  23.509  1.00  0.00
ATOM   4385  CE  LYS   280       6.764 -11.113  23.172  1.00  0.00
ATOM   4386  HE2 LYS   280       6.182 -11.784  22.538  1.00  0.00
ATOM   4387  HE3 LYS   280       7.787 -11.062  22.796  1.00  0.00
ATOM   4388  NZ  LYS   280       6.767 -11.612  24.556  1.00  0.00
ATOM   4389  HZ1 LYS   280       7.156 -12.545  24.589  1.00  0.00
ATOM   4390  HZ2 LYS   280       7.327 -10.995  25.131  1.00  0.00
ATOM   4391  HZ3 LYS   280       5.819 -11.639  24.908  1.00  0.00
ATOM   4392  C   LYS   280       4.628  -5.975  20.221  1.00  0.00
ATOM   4393  O   LYS   280       3.443  -6.040  19.898  1.00  0.00
ATOM   4394  N   THR   281       5.223  -4.820  20.547  1.00  0.00
ATOM   4395  H   THR   281       6.196  -4.804  20.816  1.00  0.00
ATOM   4396  CA  THR   281       4.484  -3.562  20.465  1.00  0.00
ATOM   4397  HA  THR   281       3.574  -3.656  21.061  1.00  0.00
ATOM   4398  CB  THR   281       5.324  -2.427  21.052  1.00  0.00
ATOM   4399  HB  THR   281       6.249  -2.336  20.490  1.00  0.00
ATOM   4400  CG2 THR   281       4.552  -1.107  20.974  1.00  0.00
ATOM   4401 HG21 THR   281       5.085  -0.337  21.532  1.00  0.00
ATOM   4402 HG22 THR   281       4.470  -0.776  19.940  1.00  0.00
ATOM   4403 HG23 THR   281       3.555  -1.231  21.398  1.00  0.00
ATOM   4404  OG1 THR   281       5.655  -2.717  22.416  1.00  0.00
ATOM   4405  HG1 THR   281       6.337  -2.104  22.697  1.00  0.00
ATOM   4406  C   THR   281       4.080  -3.246  19.029  1.00  0.00
ATOM   4407  O   THR   281       2.960  -2.775  18.776  1.00  0.00
ATOM   4408  N   VAL   282       4.961  -3.519  18.054  1.00  0.00
ATOM   4409  H   VAL   282       5.865  -3.921  18.264  1.00  0.00
ATOM   4410  CA  VAL   282       4.588  -3.258  16.666  1.00  0.00
ATOM   4411  HA  VAL   282       4.235  -2.230  16.589  1.00  0.00
ATOM   4412  CB  VAL   282       5.799  -3.412  15.721  1.00  0.00
ATOM   4413  HB  VAL   282       6.163  -4.439  15.774  1.00  0.00
ATOM   4414  CG1 VAL   282       5.394  -3.129  14.284  1.00  0.00
ATOM   4415 HG11 VAL   282       6.253  -3.264  13.627  1.00  0.00
ATOM   4416 HG12 VAL   282       4.615  -3.807  13.945  1.00  0.00
ATOM   4417 HG13 VAL   282       5.034  -2.104  14.195  1.00  0.00
ATOM   4418  CG2 VAL   282       6.911  -2.505  16.129  1.00  0.00
ATOM   4419 HG21 VAL   282       7.733  -2.591  15.417  1.00  0.00
ATOM   4420 HG22 VAL   282       6.570  -1.470  16.144  1.00  0.00
ATOM   4421 HG23 VAL   282       7.293  -2.774  17.108  1.00  0.00
ATOM   4422  C   VAL   282       3.450  -4.171  16.248  1.00  0.00
ATOM   4423  O   VAL   282       2.508  -3.734  15.583  1.00  0.00
ATOM   4424  N   VAL   283       3.513  -5.446  16.641  1.00  0.00
ATOM   4425  H   VAL   283       4.291  -5.781  17.192  1.00  0.00
ATOM   4426  CA  VAL   283       2.434  -6.391  16.332  1.00  0.00
ATOM   4427  HA  VAL   283       2.301  -6.427  15.250  1.00  0.00
ATOM   4428  CB  VAL   283       2.799  -7.808  16.821  1.00  0.00
ATOM   4429  HB  VAL   283       3.167  -7.759  17.846  1.00  0.00
ATOM   4430  CG1 VAL   283       1.569  -8.710  16.798  1.00  0.00
ATOM   4431 HG11 VAL   283       1.863  -9.743  16.981  1.00  0.00
ATOM   4432 HG12 VAL   283       0.876  -8.424  17.590  1.00  0.00
ATOM   4433 HG13 VAL   283       1.068  -8.637  15.833  1.00  0.00
ATOM   4434  CG2 VAL   283       3.909  -8.392  15.932  1.00  0.00
ATOM   4435 HG21 VAL   283       3.547  -8.509  14.911  1.00  0.00
ATOM   4436 HG22 VAL   283       4.780  -7.741  15.927  1.00  0.00
ATOM   4437 HG23 VAL   283       4.211  -9.367  16.316  1.00  0.00
ATOM   4438  C   VAL   283       1.117  -5.921  16.944  1.00  0.00
ATOM   4439  O   VAL   283       0.080  -5.875  16.265  1.00  0.00
ATOM   4440  N   ASP   284       1.147  -5.538  18.213  1.00  0.00
ATOM   4441  H   ASP   284       2.005  -5.591  18.743  1.00  0.00
ATOM   4442  CA  ASP   284      -0.067  -5.111  18.906  1.00  0.00
ATOM   4443  HA  ASP   284      -0.857  -5.840  18.720  1.00  0.00
ATOM   4444  CB  ASP   284       0.160  -5.027  20.412  1.00  0.00
ATOM   4445  HB2 ASP   284       1.028  -4.396  20.613  1.00  0.00
ATOM   4446  HB3 ASP   284      -0.707  -4.560  20.883  1.00  0.00
ATOM   4447  CG  ASP   284       0.358  -6.388  21.063  1.00  0.00
ATOM   4448  OD1 ASP   284       0.119  -7.415  20.387  1.00  0.00
ATOM   4449  OD2 ASP   284       0.765  -6.417  22.238  1.00  0.00
ATOM   4450  C   ASP   284      -0.561  -3.768  18.408  1.00  0.00
ATOM   4451  O   ASP   284      -1.704  -3.399  18.695  1.00  0.00
ATOM   4452  N   GLY   285       0.278  -3.024  17.697  1.00  0.00
ATOM   4453  H   GLY   285       1.213  -3.364  17.516  1.00  0.00
ATOM   4454  CA  GLY   285      -0.080  -1.731  17.168  1.00  0.00
ATOM   4455  HA2 GLY   285      -0.912  -1.303  17.727  1.00  0.00
ATOM   4456  HA3 GLY   285       0.776  -1.069  17.298  1.00  0.00
ATOM   4457  C   GLY   285      -0.440  -1.744  15.698  1.00  0.00
ATOM   4458  O   GLY   285      -0.592  -0.672  15.102  1.00  0.00
ATOM   4459  N   SER   286      -0.584  -2.920  15.090  1.00  0.00
ATOM   4460  H   SER   286      -0.439  -3.761  15.634  1.00  0.00
ATOM   4461  CA  SER   286      -0.891  -3.007  13.665  1.00  0.00
ATOM   4462  HA  SER   286      -1.173  -2.031  13.271  1.00  0.00
ATOM   4463  CB  SER   286       0.331  -3.475  12.876  1.00  0.00
ATOM   4464  HB2 SER   286       0.103  -3.535  11.811  1.00  0.00
ATOM   4465  HB3 SER   286       1.107  -2.738  13.044  1.00  0.00
ATOM   4466  OG  SER   286       0.770  -4.720  13.351  1.00  0.00
ATOM   4467  HG  SER   286       1.080  -4.608  14.256  1.00  0.00
ATOM   4468  C   SER   286      -2.083  -3.926  13.425  1.00  0.00
ATOM   4469  O   SER   286      -2.183  -4.582  12.383  1.00  0.00
ATOM   4470  N   ASP   287      -2.990  -3.991  14.393  1.00  0.00
ATOM   4471  H   ASP   287      -2.849  -3.444  15.230  1.00  0.00
ATOM   4472  CA  ASP   287      -4.250  -4.709  14.236  1.00  0.00
ATOM   4473  HA  ASP   287      -4.178  -5.421  13.413  1.00  0.00
ATOM   4474  CB  ASP   287      -4.590  -5.502  15.499  1.00  0.00
ATOM   4475  HB2 ASP   287      -3.775  -6.198  15.705  1.00  0.00
ATOM   4476  HB3 ASP   287      -4.663  -4.812  16.337  1.00  0.00
ATOM   4477  CG  ASP   287      -5.883  -6.307  15.361  1.00  0.00
ATOM   4478  OD1 ASP   287      -6.365  -6.513  14.232  1.00  0.00
ATOM   4479  OD2 ASP   287      -6.423  -6.747  16.397  1.00  0.00
ATOM   4480  C   ASP   287      -5.329  -3.678  13.913  1.00  0.00
ATOM   4481  O   ASP   287      -5.662  -2.831  14.747  1.00  0.00
ATOM   4482  N   ASN   288      -5.878  -3.744  12.702  1.00  0.00
ATOM   4483  H   ASN   288      -5.589  -4.456  12.047  1.00  0.00
ATOM   4484  CA  ASN   288      -7.009  -2.881  12.364  1.00  0.00
ATOM   4485  HA  ASN   288      -6.922  -1.924  12.882  1.00  0.00
ATOM   4486  CB  ASN   288      -7.036  -2.593  10.872  1.00  0.00
ATOM   4487  HB2 ASN   288      -7.065  -3.536  10.323  1.00  0.00
ATOM   4488  HB3 ASN   288      -7.937  -2.038  10.627  1.00  0.00
ATOM   4489  CG  ASN   288      -5.824  -1.782  10.445  1.00  0.00
ATOM   4490  OD1 ASN   288      -5.468  -0.786  11.101  1.00  0.00
ATOM   4491  ND2 ASN   288      -5.168  -2.220   9.371  1.00  0.00
ATOM   4492 HD21 ASN   288      -4.362  -1.713   9.041  1.00  0.00
ATOM   4493 HD22 ASN   288      -5.510  -3.028   8.875  1.00  0.00
ATOM   4494  C   ASN   288      -8.267  -3.579  12.852  1.00  0.00
ATOM   4495  O   ASN   288      -8.841  -4.437  12.175  1.00  0.00
ATOM   4496  N   LYS   289      -8.670  -3.221  14.069  1.00  0.00
ATOM   4497  H   LYS   289      -8.146  -2.527  14.581  1.00  0.00
ATOM   4498  CA  LYS   289      -9.774  -3.892  14.742  1.00  0.00
ATOM   4499  HA  LYS   289      -9.526  -4.951  14.841  1.00  0.00
ATOM   4500  CB  LYS   289      -9.971  -3.290  16.133  1.00  0.00
ATOM   4501  HB2 LYS   289     -10.209  -2.233  16.003  1.00  0.00
ATOM   4502  HB3 LYS   289     -10.827  -3.755  16.624  1.00  0.00
ATOM   4503  CG  LYS   289      -8.744  -3.376  17.020  1.00  0.00
ATOM   4504  HG2 LYS   289      -7.819  -3.242  16.462  1.00  0.00
ATOM   4505  HG3 LYS   289      -8.808  -2.568  17.750  1.00  0.00
ATOM   4506  CD  LYS   289      -8.712  -4.689  17.784  1.00  0.00
ATOM   4507  HD2 LYS   289      -9.674  -4.833  18.276  1.00  0.00
ATOM   4508  HD3 LYS   289      -8.555  -5.520  17.098  1.00  0.00
ATOM   4509  CE  LYS   289      -7.644  -4.688  18.876  1.00  0.00
ATOM   4510  HE2 LYS   289      -7.732  -3.769  19.457  1.00  0.00
ATOM   4511  HE3 LYS   289      -7.834  -5.533  19.539  1.00  0.00
ATOM   4512  NZ  LYS   289      -6.252  -4.814  18.351  1.00  0.00
ATOM   4513  HZ1 LYS   289      -6.047  -4.057  17.716  1.00  0.00
ATOM   4514  HZ2 LYS   289      -5.591  -4.796  19.115  1.00  0.00
ATOM   4515  HZ3 LYS   289      -6.165  -5.689  17.849  1.00  0.00
ATOM   4516  C   LYS   289     -11.064  -3.757  13.938  1.00  0.00
ATOM   4517  O   LYS   289     -11.262  -2.789  13.202  1.00  0.00
ATOM   4518  N   VAL   290     -11.941  -4.750  14.092  1.00  0.00
ATOM   4519  H   VAL   290     -11.702  -5.536  14.681  1.00  0.00
ATOM   4520  CA  VAL   290     -13.289  -4.666  13.531  1.00  0.00
ATOM   4521  HA  VAL   290     -13.218  -4.349  12.489  1.00  0.00
ATOM   4522  CB  VAL   290     -13.948  -6.058  13.565  1.00  0.00
ATOM   4523  HB  VAL   290     -13.926  -6.428  14.592  1.00  0.00
ATOM   4524  CG1 VAL   290     -15.417  -6.007  13.125  1.00  0.00
ATOM   4525 HG11 VAL   290     -15.828  -7.015  13.064  1.00  0.00
ATOM   4526 HG12 VAL   290     -16.012  -5.450  13.848  1.00  0.00
ATOM   4527 HG13 VAL   290     -15.492  -5.533  12.146  1.00  0.00
ATOM   4528  CG2 VAL   290     -13.155  -7.034  12.698  1.00  0.00
ATOM   4529 HG21 VAL   290     -13.637  -8.011  12.706  1.00  0.00
ATOM   4530 HG22 VAL   290     -13.110  -6.668  11.671  1.00  0.00
ATOM   4531 HG23 VAL   290     -12.141  -7.155  13.081  1.00  0.00
ATOM   4532  C   VAL   290     -14.111  -3.625  14.279  1.00  0.00
ATOM   4533  O   VAL   290     -15.020  -3.012  13.707  1.00  0.00
ATOM   4534  N   ALA   291     -13.793  -3.387  15.554  1.00  0.00
ATOM   4535  H   ALA   291     -13.016  -3.875  15.973  1.00  0.00
ATOM   4536  CA  ALA   291     -14.533  -2.467  16.406  1.00  0.00
ATOM   4537  HA  ALA   291     -15.534  -2.319  15.999  1.00  0.00
ATOM   4538  CB  ALA   291     -14.690  -3.047  17.812  1.00  0.00
ATOM   4539  HB1 ALA   291     -15.276  -2.370  18.435  1.00  0.00
ATOM   4540  HB2 ALA   291     -15.205  -4.006  17.755  1.00  0.00
ATOM   4541  HB3 ALA   291     -13.708  -3.194  18.267  1.00  0.00
ATOM   4542  C   ALA   291     -13.837  -1.115  16.481  1.00  0.00
ATOM   4543  O   ALA   291     -12.629  -0.998  16.272  1.00  0.00
ATOM   4544  N   LEU   292     -14.627  -0.081  16.780  1.00  0.00
ATOM   4545  H   LEU   292     -15.610  -0.233  16.949  1.00  0.00
ATOM   4546  CA  LEU   292     -14.090   1.267  16.973  1.00  0.00
ATOM   4547  HA  LEU   292     -13.463   1.531  16.119  1.00  0.00
ATOM   4548  CB  LEU   292     -15.241   2.280  17.075  1.00  0.00
ATOM   4549  HB2 LEU   292     -15.905   1.910  17.858  1.00  0.00
ATOM   4550  HB3 LEU   292     -14.834   3.210  17.479  1.00  0.00
ATOM   4551  CG  LEU   292     -16.074   2.586  15.826  1.00  0.00
ATOM   4552  HG  LEU   292     -15.866   1.831  15.068  1.00  0.00
ATOM   4553  CD1 LEU   292     -17.574   2.570  16.111  1.00  0.00
ATOM   4554 HD11 LEU   292     -18.105   2.968  15.248  1.00  0.00
ATOM   4555 HD12 LEU   292     -17.897   1.547  16.306  1.00  0.00
ATOM   4556 HD13 LEU   292     -17.799   3.172  16.988  1.00  0.00
ATOM   4557  CD2 LEU   292     -15.654   3.941  15.285  1.00  0.00
ATOM   4558 HD21 LEU   292     -16.096   4.100  14.307  1.00  0.00
ATOM   4559 HD22 LEU   292     -15.999   4.730  15.955  1.00  0.00
ATOM   4560 HD23 LEU   292     -14.569   4.005  15.204  1.00  0.00
ATOM   4561  C   LEU   292     -13.256   1.342  18.249  1.00  0.00
ATOM   4562  O   LEU   292     -13.545   0.662  19.245  1.00  0.00
ATOM   4563  N   VAL   293     -12.229   2.190  18.224  1.00  0.00
ATOM   4564  H   VAL   293     -12.030   2.696  17.371  1.00  0.00
ATOM   4565  CA  VAL   293     -11.405   2.483  19.404  1.00  0.00
ATOM   4566  HA  VAL   293     -11.907   2.105  20.294  1.00  0.00
ATOM   4567  CB  VAL   293     -10.020   1.807  19.306  1.00  0.00
ATOM   4568  HB  VAL   293      -9.474   1.990  20.232  1.00  0.00
ATOM   4569  CG1 VAL   293     -10.171   0.304  19.143  1.00  0.00
ATOM   4570 HG11 VAL   293      -9.192  -0.171  19.209  1.00  0.00
ATOM   4571 HG12 VAL   293     -10.803  -0.091  19.939  1.00  0.00
ATOM   4572 HG13 VAL   293     -10.608   0.054  18.175  1.00  0.00
ATOM   4573  CG2 VAL   293      -9.240   2.383  18.185  1.00  0.00
ATOM   4574 HG21 VAL   293      -8.330   1.802  18.046  1.00  0.00
ATOM   4575 HG22 VAL   293      -9.803   2.351  17.251  1.00  0.00
ATOM   4576 HG23 VAL   293      -8.942   3.410  18.402  1.00  0.00
ATOM   4577  C   VAL   293     -11.249   3.997  19.537  1.00  0.00
ATOM   4578  O   VAL   293     -11.273   4.708  18.531  1.00  0.00
ATOM   4579  N   PRO   294     -11.080   4.542  20.737  1.00  0.00
ATOM   4580  CD  PRO   294     -11.171   3.880  22.051  1.00  0.00
ATOM   4581  HD2 PRO   294     -10.547   2.987  22.103  1.00  0.00
ATOM   4582  HD3 PRO   294     -12.212   3.642  22.273  1.00  0.00
ATOM   4583  CG  PRO   294     -10.658   4.946  23.001  1.00  0.00
ATOM   4584  HG2 PRO   294      -9.571   4.882  23.068  1.00  0.00
ATOM   4585  HG3 PRO   294     -11.099   4.842  23.993  1.00  0.00
ATOM   4586  CB  PRO   294     -11.051   6.257  22.352  1.00  0.00
ATOM   4587  HB2 PRO   294     -10.437   7.086  22.709  1.00  0.00
ATOM   4588  HB3 PRO   294     -12.105   6.459  22.549  1.00  0.00
ATOM   4589  CA  PRO   294     -10.857   5.988  20.855  1.00  0.00
ATOM   4590  HA  PRO   294     -11.605   6.542  20.290  1.00  0.00
ATOM   4591  C   PRO   294      -9.463   6.382  20.405  1.00  0.00
ATOM   4592  O   PRO   294      -8.524   5.575  20.430  1.00  0.00
ATOM   4593  N   VAL   295      -9.337   7.647  19.980  1.00  0.00
ATOM   4594  H   VAL   295     -10.140   8.262  19.991  1.00  0.00
ATOM   4595  CA  VAL   295      -8.048   8.194  19.572  1.00  0.00
ATOM   4596  HA  VAL   295      -7.275   7.433  19.678  1.00  0.00
ATOM   4597  CB  VAL   295      -8.028   8.671  18.110  1.00  0.00
ATOM   4598  HB  VAL   295      -7.025   9.017  17.871  1.00  0.00
ATOM   4599  CG1 VAL   295      -8.368   7.535  17.172  1.00  0.00
ATOM   4600 HG11 VAL   295      -8.460   7.933  16.161  1.00  0.00
ATOM   4601 HG12 VAL   295      -7.573   6.805  17.172  1.00  0.00
ATOM   4602 HG13 VAL   295      -9.308   7.060  17.448  1.00  0.00
ATOM   4603  CG2 VAL   295      -8.994   9.833  17.926  1.00  0.00
ATOM   4604 HG21 VAL   295      -9.031  10.126  16.876  1.00  0.00
ATOM   4605 HG22 VAL   295      -9.983   9.543  18.239  1.00  0.00
ATOM   4606 HG23 VAL   295      -8.674  10.704  18.497  1.00  0.00
ATOM   4607  C   VAL   295      -7.672   9.353  20.476  1.00  0.00
ATOM   4608  O   VAL   295      -8.517   9.979  21.125  1.00  0.00
ATOM   4609  N   ALA   296      -6.369   9.614  20.537  1.00  0.00
ATOM   4610  H   ALA   296      -5.726   9.046  20.007  1.00  0.00
ATOM   4611  CA  ALA   296      -5.843  10.839  21.117  1.00  0.00
ATOM   4612  HA  ALA   296      -6.617  11.337  21.703  1.00  0.00
ATOM   4613  CB  ALA   296      -4.670  10.556  22.055  1.00  0.00
ATOM   4614  HB1 ALA   296      -4.299  11.494  22.469  1.00  0.00
ATOM   4615  HB2 ALA   296      -4.992   9.905  22.870  1.00  0.00
ATOM   4616  HB3 ALA   296      -3.875  10.064  21.505  1.00  0.00
ATOM   4617  C   ALA   296      -5.414  11.773  19.991  1.00  0.00
ATOM   4618  O   ALA   296      -4.731  11.357  19.052  1.00  0.00
ATOM   4619  N   GLU   297      -5.808  13.036  20.088  1.00  0.00
ATOM   4620  H   GLU   297      -6.355  13.341  20.881  1.00  0.00
ATOM   4621  CA  GLU   297      -5.524  13.994  19.027  1.00  0.00
ATOM   4622  HA  GLU   297      -5.656  13.529  18.055  1.00  0.00
ATOM   4623  CB  GLU   297      -6.499  15.171  19.140  1.00  0.00
ATOM   4624  HB2 GLU   297      -7.518  14.791  19.090  1.00  0.00
ATOM   4625  HB3 GLU   297      -6.368  15.620  20.126  1.00  0.00
ATOM   4626  CG  GLU   297      -6.345  16.254  18.101  1.00  0.00
ATOM   4627  HG2 GLU   297      -5.336  16.625  18.200  1.00  0.00
ATOM   4628  HG3 GLU   297      -6.459  15.815  17.108  1.00  0.00
ATOM   4629  CD  GLU   297      -7.361  17.378  18.289  1.00  0.00
ATOM   4630  OE1 GLU   297      -7.653  17.741  19.455  1.00  0.00
ATOM   4631  OE2 GLU   297      -7.871  17.893  17.267  1.00  0.00
ATOM   4632  C   GLU   297      -4.093  14.489  19.125  1.00  0.00
ATOM   4633  O   GLU   297      -3.581  14.702  20.221  1.00  0.00
ATOM   4634  N   VAL   298      -3.443  14.663  17.979  1.00  0.00
ATOM   4635  H   VAL   298      -3.910  14.448  17.108  1.00  0.00
ATOM   4636  CA  VAL   298      -2.140  15.331  17.910  1.00  0.00
ATOM   4637  HA  VAL   298      -1.764  15.529  18.914  1.00  0.00
ATOM   4638  CB  VAL   298      -1.092  14.485  17.180  1.00  0.00
ATOM   4639  HB  VAL   298      -1.357  14.427  16.126  1.00  0.00
ATOM   4640  CG1 VAL   298       0.312  15.128  17.297  1.00  0.00
ATOM   4641 HG11 VAL   298       1.041  14.510  16.774  1.00  0.00
ATOM   4642 HG12 VAL   298       0.310  16.112  16.832  1.00  0.00
ATOM   4643 HG13 VAL   298       0.603  15.220  18.345  1.00  0.00
ATOM   4644  CG2 VAL   298      -1.081  13.079  17.708  1.00  0.00
ATOM   4645 HG21 VAL   298      -0.301  12.501  17.213  1.00  0.00
ATOM   4646 HG22 VAL   298      -0.898  13.084  18.783  1.00  0.00
ATOM   4647 HG23 VAL   298      -2.031  12.589  17.512  1.00  0.00
ATOM   4648  C   VAL   298      -2.382  16.664  17.211  1.00  0.00
ATOM   4649  O   VAL   298      -2.494  16.725  15.982  1.00  0.00
ATOM   4650  N   ASN   299      -2.499  17.732  17.989  1.00  0.00
ATOM   4651  H   ASN   299      -2.399  17.637  18.990  1.00  0.00
ATOM   4652  CA  ASN   299      -2.928  19.033  17.475  1.00  0.00
ATOM   4653  HA  ASN   299      -2.914  19.001  16.390  1.00  0.00
ATOM   4654  CB  ASN   299      -4.367  19.332  17.890  1.00  0.00
ATOM   4655  HB2 ASN   299      -4.976  18.483  17.653  1.00  0.00
ATOM   4656  HB3 ASN   299      -4.442  19.543  18.958  1.00  0.00
ATOM   4657  CG  ASN   299      -4.988  20.446  17.070  1.00  0.00
ATOM   4658  OD1 ASN   299      -4.396  20.918  16.093  1.00  0.00
ATOM   4659  ND2 ASN   299      -6.194  20.863  17.453  1.00  0.00
ATOM   4660 HD21 ASN   299      -6.657  20.411  18.230  1.00  0.00
ATOM   4661 HD22 ASN   299      -6.668  21.575  16.921  1.00  0.00
ATOM   4662  C   ASN   299      -1.985  20.109  17.991  1.00  0.00
ATOM   4663  O   ASN   299      -1.939  20.349  19.215  1.00  0.00
ATOM   4664  N   PRO   300      -1.207  20.773  17.121  1.00  0.00
ATOM   4665  CD  PRO   300      -0.266  21.820  17.558  1.00  0.00
ATOM   4666  HD2 PRO   300       0.323  21.502  18.419  1.00  0.00
ATOM   4667  HD3 PRO   300      -0.812  22.737  17.780  1.00  0.00
ATOM   4668  CG  PRO   300       0.617  22.013  16.350  1.00  0.00
ATOM   4669  HG2 PRO   300       1.435  21.293  16.377  1.00  0.00
ATOM   4670  HG3 PRO   300       1.008  23.029  16.302  1.00  0.00
ATOM   4671  CB  PRO   300      -0.279  21.710  15.179  1.00  0.00
ATOM   4672  HB2 PRO   300       0.297  21.455  14.289  1.00  0.00
ATOM   4673  HB3 PRO   300      -0.916  22.573  14.978  1.00  0.00
ATOM   4674  CA  PRO   300      -1.143  20.550  15.671  1.00  0.00
ATOM   4675  HA  PRO   300      -2.130  20.625  15.223  1.00  0.00
ATOM   4676  C   PRO   300      -0.491  19.221  15.332  1.00  0.00
ATOM   4677  O   PRO   300       0.171  18.643  16.206  1.00  0.00
ATOM   4678  N   PRO   301      -0.674  18.731  14.103  1.00  0.00
ATOM   4679  CD  PRO   301      -1.567  19.231  13.043  1.00  0.00
ATOM   4680  HD2 PRO   301      -1.100  20.077  12.538  1.00  0.00
ATOM   4681  HD3 PRO   301      -2.550  19.501  13.431  1.00  0.00
ATOM   4682  CG  PRO   301      -1.685  18.050  12.095  1.00  0.00
ATOM   4683  HG2 PRO   301      -1.860  18.375  11.069  1.00  0.00
ATOM   4684  HG3 PRO   301      -2.495  17.404  12.435  1.00  0.00
ATOM   4685  CB  PRO   301      -0.358  17.318  12.239  1.00  0.00
ATOM   4686  HB2 PRO   301       0.387  17.806  11.608  1.00  0.00
ATOM   4687  HB3 PRO   301      -0.444  16.265  11.970  1.00  0.00
ATOM   4688  CA  PRO   301       0.004  17.485  13.718  1.00  0.00
ATOM   4689  HA  PRO   301      -0.409  16.663  14.302  1.00  0.00
ATOM   4690  C   PRO   301       1.503  17.606  13.917  1.00  0.00
ATOM   4691  O   PRO   301       2.100  18.647  13.636  1.00  0.00
ATOM   4692  N   ALA   302       2.106  16.537  14.406  1.00  0.00
ATOM   4693  H   ALA   302       1.576  15.703  14.614  1.00  0.00
ATOM   4694  CA  ALA   302       3.550  16.543  14.622  1.00  0.00
ATOM   4695  HA  ALA   302       3.822  17.530  14.989  1.00  0.00
ATOM   4696  CB  ALA   302       3.973  15.543  15.700  1.00  0.00
ATOM   4697  HB1 ALA   302       5.052  15.387  15.663  1.00  0.00
ATOM   4698  HB2 ALA   302       3.708  15.942  16.680  1.00  0.00
ATOM   4699  HB3 ALA   302       3.471  14.601  15.569  1.00  0.00
ATOM   4700  C   ALA   302       4.259  16.220  13.314  1.00  0.00
ATOM   4701  O   ALA   302       3.899  15.246  12.641  1.00  0.00
ATOM   4702  N   PRO   303       5.274  16.993  12.936  1.00  0.00
ATOM   4703  CD  PRO   303       5.724  18.224  13.609  1.00  0.00
ATOM   4704  HD2 PRO   303       5.812  18.100  14.688  1.00  0.00
ATOM   4705  HD3 PRO   303       5.059  19.050  13.355  1.00  0.00
ATOM   4706  CG  PRO   303       7.089  18.442  13.013  1.00  0.00
ATOM   4707  HG2 PRO   303       7.825  17.900  13.610  1.00  0.00
ATOM   4708  HG3 PRO   303       7.345  19.502  12.983  1.00  0.00
ATOM   4709  CB  PRO   303       7.046  17.849  11.645  1.00  0.00
ATOM   4710  HB2 PRO   303       8.036  17.512  11.329  1.00  0.00
ATOM   4711  HB3 PRO   303       6.674  18.599  10.945  1.00  0.00
ATOM   4712  CA  PRO   303       6.028  16.697  11.718  1.00  0.00
ATOM   4713  HA  PRO   303       5.364  16.722  10.855  1.00  0.00
ATOM   4714  C   PRO   303       6.712  15.347  11.828  1.00  0.00
ATOM   4715  O   PRO   303       6.838  14.804  12.943  1.00  0.00
ATOM   4716  N   PRO   304       7.179  14.787  10.709  1.00  0.00
ATOM   4717  CD  PRO   304       7.186  15.349   9.344  1.00  0.00
ATOM   4718  HD2 PRO   304       7.975  16.097   9.262  1.00  0.00
ATOM   4719  HD3 PRO   304       6.223  15.774   9.067  1.00  0.00
ATOM   4720  CG  PRO   304       7.510  14.155   8.471  1.00  0.00
ATOM   4721  HG2 PRO   304       8.050  14.443   7.570  1.00  0.00
ATOM   4722  HG3 PRO   304       6.590  13.633   8.221  1.00  0.00
ATOM   4723  CB  PRO   304       8.299  13.235   9.317  1.00  0.00
ATOM   4724  HB2 PRO   304       9.351  13.522   9.257  1.00  0.00
ATOM   4725  HB3 PRO   304       8.191  12.198   8.997  1.00  0.00
ATOM   4726  CA  PRO   304       7.770  13.443  10.745  1.00  0.00
ATOM   4727  HA  PRO   304       6.991  12.713  10.968  1.00  0.00
ATOM   4728  C   PRO   304       8.904  13.352  11.747  1.00  0.00
ATOM   4729  O   PRO   304       9.676  14.295  11.929  1.00  0.00
ATOM   4730  N   VAL   305       8.972  12.206  12.407  1.00  0.00
ATOM   4731  H   VAL   305       8.298  11.487  12.189  1.00  0.00
ATOM   4732  CA  VAL   305       9.964  11.900  13.425  1.00  0.00
ATOM   4733  HA  VAL   305      10.531  12.798  13.676  1.00  0.00
ATOM   4734  CB  VAL   305       9.307  11.374  14.710  1.00  0.00
ATOM   4735  HB  VAL   305       8.683  10.519  14.467  1.00  0.00
ATOM   4736  CG1 VAL   305      10.362  10.933  15.699  1.00  0.00
ATOM   4737 HG11 VAL   305       9.887  10.655  16.641  1.00  0.00
ATOM   4738 HG12 VAL   305      10.885  10.058  15.329  1.00  0.00
ATOM   4739 HG13 VAL   305      11.072  11.740  15.884  1.00  0.00
ATOM   4740  CG2 VAL   305       8.402  12.447  15.312  1.00  0.00
ATOM   4741 HG21 VAL   305       7.970  12.080  16.243  1.00  0.00
ATOM   4742 HG22 VAL   305       8.981  13.346  15.524  1.00  0.00
ATOM   4743 HG23 VAL   305       7.590  12.696  14.630  1.00  0.00
ATOM   4744  C   VAL   305      10.907  10.876  12.817  1.00  0.00
ATOM   4745  O   VAL   305      10.487   9.779  12.434  1.00  0.00
ATOM   4746  N   LYS   306      12.193  11.227  12.708  1.00  0.00
ATOM   4747  H   LYS   306      12.499  12.142  13.011  1.00  0.00
ATOM   4748  CA  LYS   306      13.126  10.286  12.102  1.00  0.00
ATOM   4749  HA  LYS   306      12.761  10.045  11.102  1.00  0.00
ATOM   4750  CB  LYS   306      14.512  10.936  11.972  1.00  0.00
ATOM   4751  HB2 LYS   306      14.382  11.953  11.597  1.00  0.00
ATOM   4752  HB3 LYS   306      14.977  10.995  12.959  1.00  0.00
ATOM   4753  CG  LYS   306      15.400  10.215  11.042  1.00  0.00
ATOM   4754  HG2 LYS   306      15.535   9.214  11.413  1.00  0.00
ATOM   4755  HG3 LYS   306      14.956  10.195  10.047  1.00  0.00
ATOM   4756  CD  LYS   306      16.748  10.925  10.973  1.00  0.00
ATOM   4757  HD2 LYS   306      16.606  11.946  10.614  1.00  0.00
ATOM   4758  HD3 LYS   306      17.204  10.957  11.963  1.00  0.00
ATOM   4759  CE  LYS   306      17.667  10.179  10.011  1.00  0.00
ATOM   4760  HE2 LYS   306      17.813   9.157  10.357  1.00  0.00
ATOM   4761  HE3 LYS   306      17.212  10.156   9.019  1.00  0.00
ATOM   4762  NZ  LYS   306      18.966  10.863   9.945  1.00  0.00
ATOM   4763  HZ1 LYS   306      19.388  10.873  10.863  1.00  0.00
ATOM   4764  HZ2 LYS   306      19.581  10.367   9.316  1.00  0.00
ATOM   4765  HZ3 LYS   306      18.830  11.807   9.612  1.00  0.00
ATOM   4766  C   LYS   306      13.196   8.999  12.915  1.00  0.00
ATOM   4767  O   LYS   306      13.313   7.900  12.360  1.00  0.00
ATOM   4768  N   ALA   307      13.117   9.116  14.242  1.00  0.00
ATOM   4769  H   ALA   307      13.039  10.028  14.663  1.00  0.00
ATOM   4770  CA  ALA   307      13.110   7.942  15.115  1.00  0.00
ATOM   4771  HA  ALA   307      13.793   7.186  14.727  1.00  0.00
ATOM   4772  CB  ALA   307      13.581   8.313  16.514  1.00  0.00
ATOM   4773  HB1 ALA   307      13.615   7.422  17.136  1.00  0.00
ATOM   4774  HB2 ALA   307      14.585   8.735  16.460  1.00  0.00
ATOM   4775  HB3 ALA   307      12.911   9.047  16.963  1.00  0.00
ATOM   4776  C   ALA   307      11.702   7.348  15.144  1.00  0.00
ATOM   4777  O   ALA   307      10.959   7.445  16.129  1.00  0.00
ATOM   4778  N   SER   308      11.360   6.682  14.047  1.00  0.00
ATOM   4779  H   SER   308      12.008   6.619  13.273  1.00  0.00
ATOM   4780  CA  SER   308      10.064   6.039  13.888  1.00  0.00
ATOM   4781  HA  SER   308       9.626   5.862  14.867  1.00  0.00
ATOM   4782  CB  SER   308       9.045   6.852  13.030  1.00  0.00
ATOM   4783  HB2 SER   308       9.434   6.967  12.018  1.00  0.00
ATOM   4784  HB3 SER   308       8.102   6.306  12.986  1.00  0.00
ATOM   4785  OG  SER   308       8.799   8.142  13.577  1.00  0.00
ATOM   4786  HG  SER   308       9.523   8.720  13.298  1.00  0.00
ATOM   4787  C   SER   308      10.248   4.702  13.194  1.00  0.00
ATOM   4788  O   SER   308      11.111   4.548  12.326  1.00  0.00
ATOM   4789  N   TRP   309       9.400   3.752  13.558  1.00  0.00
ATOM   4790  H   TRP   309       8.754   3.945  14.306  1.00  0.00
ATOM   4791  CA  TRP   309       9.112   2.581  12.735  1.00  0.00
ATOM   4792  HA  TRP   309       9.962   2.328  12.099  1.00  0.00
ATOM   4793  CB  TRP   309       8.763   1.377  13.617  1.00  0.00
ATOM   4794  HB2 TRP   309       9.639   1.122  14.214  1.00  0.00
ATOM   4795  HB3 TRP   309       7.969   1.657  14.310  1.00  0.00
ATOM   4796  CG  TRP   309       8.317   0.145  12.868  1.00  0.00
ATOM   4797  CD1 TRP   309       7.071  -0.095  12.317  1.00  0.00
ATOM   4798  HD1 TRP   309       6.244   0.603  12.315  1.00  0.00
ATOM   4799  NE1 TRP   309       7.051  -1.338  11.709  1.00  0.00
ATOM   4800  HE1 TRP   309       6.237  -1.731  11.251  1.00  0.00
ATOM   4801  CE2 TRP   309       8.286  -1.931  11.903  1.00  0.00
ATOM   4802  CZ2 TRP   309       8.747  -3.181  11.485  1.00  0.00
ATOM   4803  HZ2 TRP   309       8.129  -3.860  10.922  1.00  0.00
ATOM   4804  CH2 TRP   309      10.049  -3.521  11.807  1.00  0.00
ATOM   4805  HH2 TRP   309      10.426  -4.489  11.512  1.00  0.00
ATOM   4806  CZ3 TRP   309      10.891  -2.639  12.511  1.00  0.00
ATOM   4807  HZ3 TRP   309      11.904  -2.937  12.738  1.00  0.00
ATOM   4808  CE3 TRP   309      10.427  -1.405  12.946  1.00  0.00
ATOM   4809  HE3 TRP   309      11.074  -0.717  13.464  1.00  0.00
ATOM   4810  CD2 TRP   309       9.102  -1.025  12.607  1.00  0.00
ATOM   4811  C   TRP   309       7.919   2.978  11.888  1.00  0.00
ATOM   4812  O   TRP   309       6.844   3.224  12.433  1.00  0.00
ATOM   4813  N   VAL   310       8.108   3.068  10.571  1.00  0.00
ATOM   4814  H   VAL   310       9.015   2.848  10.186  1.00  0.00
ATOM   4815  CA  VAL   310       7.044   3.480   9.651  1.00  0.00
ATOM   4816  HA  VAL   310       6.182   3.839  10.210  1.00  0.00
ATOM   4817  CB  VAL   310       7.529   4.615   8.727  1.00  0.00
ATOM   4818  HB  VAL   310       8.275   4.208   8.043  1.00  0.00
ATOM   4819  CG1 VAL   310       6.360   5.144   7.892  1.00  0.00
ATOM   4820 HG11 VAL   310       6.673   6.010   7.310  1.00  0.00
ATOM   4821 HG12 VAL   310       6.019   4.373   7.203  1.00  0.00
ATOM   4822 HG13 VAL   310       5.536   5.437   8.541  1.00  0.00
ATOM   4823  CG2 VAL   310       8.224   5.731   9.534  1.00  0.00
ATOM   4824 HG21 VAL   310       8.438   6.577   8.883  1.00  0.00
ATOM   4825 HG22 VAL   310       7.594   6.063  10.354  1.00  0.00
ATOM   4826 HG23 VAL   310       9.173   5.372   9.933  1.00  0.00
ATOM   4827  C   VAL   310       6.647   2.267   8.824  1.00  0.00
ATOM   4828  O   VAL   310       7.521   1.602   8.250  1.00  0.00
ATOM   4829  N   HIE   311       5.341   1.971   8.736  1.00  0.00
ATOM   4830  H   HIE   311       4.637   2.530   9.199  1.00  0.00
ATOM   4831  CA  HIE   311       4.969   0.756   8.026  1.00  0.00
ATOM   4832  HA  HIE   311       5.609   0.673   7.150  1.00  0.00
ATOM   4833  CB  HIE   311       5.183  -0.480   8.910  1.00  0.00
ATOM   4834  HB2 HIE   311       5.086  -1.379   8.305  1.00  0.00
ATOM   4835  HB3 HIE   311       6.197  -0.469   9.304  1.00  0.00
ATOM   4836  CG  HIE   311       4.225  -0.615  10.049  1.00  0.00
ATOM   4837  ND1 HIE   311       4.052  -1.807  10.722  1.00  0.00
ATOM   4838  CE1 HIE   311       3.147  -1.644  11.677  1.00  0.00
ATOM   4839  HE1 HIE   311       2.881  -2.401  12.395  1.00  0.00
ATOM   4840  NE2 HIE   311       2.731  -0.389  11.647  1.00  0.00
ATOM   4841  HE2 HIE   311       2.039   0.021  12.258  1.00  0.00
ATOM   4842  CD2 HIE   311       3.415   0.286  10.659  1.00  0.00
ATOM   4843  HD2 HIE   311       3.308   1.324  10.393  1.00  0.00
ATOM   4844  C   HIE   311       3.536   0.795   7.513  1.00  0.00
ATOM   4845  O   HIE   311       2.745   1.683   7.848  1.00  0.00
ATOM   4846  N   LYS   312       3.230  -0.193   6.671  1.00  0.00
ATOM   4847  H   LYS   312       3.929  -0.878   6.415  1.00  0.00
ATOM   4848  CA  LYS   312       1.861  -0.408   6.218  1.00  0.00
ATOM   4849  HA  LYS   312       1.211  -0.246   7.078  1.00  0.00
ATOM   4850  CB  LYS   312       1.479   0.561   5.095  1.00  0.00
ATOM   4851  HB2 LYS   312       1.698   1.586   5.396  1.00  0.00
ATOM   4852  HB3 LYS   312       2.085   0.336   4.215  1.00  0.00
ATOM   4853  CG  LYS   312      -0.020   0.465   4.703  1.00  0.00
ATOM   4854  HG2 LYS   312      -0.195   1.053   3.805  1.00  0.00
ATOM   4855  HG3 LYS   312      -0.289  -0.561   4.483  1.00  0.00
ATOM   4856  CD  LYS   312      -0.902   1.041   5.835  1.00  0.00
ATOM   4857  HD2 LYS   312      -0.714   0.547   6.787  1.00  0.00
ATOM   4858  HD3 LYS   312      -0.662   2.089   5.943  1.00  0.00
ATOM   4859  CE  LYS   312      -2.416   0.879   5.487  1.00  0.00
ATOM   4860  HE2 LYS   312      -2.985   1.594   6.084  1.00  0.00
ATOM   4861  HE3 LYS   312      -2.576   1.101   4.432  1.00  0.00
ATOM   4862  NZ  LYS   312      -2.919  -0.515   5.807  1.00  0.00
ATOM   4863  HZ1 LYS   312      -2.405  -1.189   5.259  1.00  0.00
ATOM   4864  HZ2 LYS   312      -2.806  -0.701   6.793  1.00  0.00
ATOM   4865  HZ3 LYS   312      -3.905  -0.581   5.594  1.00  0.00
ATOM   4866  C   LYS   312       1.715  -1.851   5.767  1.00  0.00
ATOM   4867  O   LYS   312       2.575  -2.361   5.035  1.00  0.00
ATOM   4868  N   THR   313       0.626  -2.502   6.217  1.00  0.00
ATOM   4869  H   THR   313      -0.011  -2.029   6.841  1.00  0.00
ATOM   4870  CA  THR   313       0.245  -3.829   5.744  1.00  0.00
ATOM   4871  HA  THR   313       1.118  -4.367   5.374  1.00  0.00
ATOM   4872  CB  THR   313      -0.398  -4.634   6.862  1.00  0.00
ATOM   4873  HB  THR   313      -0.709  -5.609   6.485  1.00  0.00
ATOM   4874  CG2 THR   313       0.552  -4.833   8.015  1.00  0.00
ATOM   4875 HG21 THR   313       0.006  -5.245   8.864  1.00  0.00
ATOM   4876 HG22 THR   313       1.311  -5.562   7.745  1.00  0.00
ATOM   4877 HG23 THR   313       1.011  -3.895   8.325  1.00  0.00
ATOM   4878  OG1 THR   313      -1.562  -3.914   7.330  1.00  0.00
ATOM   4879  HG1 THR   313      -1.885  -4.348   8.128  1.00  0.00
ATOM   4880  C   THR   313      -0.768  -3.702   4.610  1.00  0.00
ATOM   4881  O   THR   313      -1.458  -2.699   4.476  1.00  0.00
ATOM   4882  N   GLY   314      -0.869  -4.748   3.800  1.00  0.00
ATOM   4883  H   GLY   314      -0.282  -5.566   3.890  1.00  0.00
ATOM   4884  CA  GLY   314      -1.969  -4.716   2.858  1.00  0.00
ATOM   4885  HA2 GLY   314      -2.875  -4.443   3.394  1.00  0.00
ATOM   4886  HA3 GLY   314      -1.767  -3.988   2.076  1.00  0.00
ATOM   4887  C   GLY   314      -2.218  -6.064   2.226  1.00  0.00
ATOM   4888  O   GLY   314      -1.274  -6.825   2.005  1.00  0.00
ATOM   4889  N   SER   315      -3.485  -6.365   1.917  1.00  0.00
ATOM   4890  H   SER   315      -4.236  -5.716   2.103  1.00  0.00
ATOM   4891  CA  SER   315      -3.811  -7.644   1.329  1.00  0.00
ATOM   4892  HA  SER   315      -2.951  -8.031   0.783  1.00  0.00
ATOM   4893  CB  SER   315      -4.252  -8.672   2.379  1.00  0.00
ATOM   4894  HB2 SER   315      -5.210  -8.369   2.800  1.00  0.00
ATOM   4895  HB3 SER   315      -4.366  -9.652   1.917  1.00  0.00
ATOM   4896  OG  SER   315      -3.302  -8.753   3.435  1.00  0.00
ATOM   4897  HG  SER   315      -2.458  -8.952   3.024  1.00  0.00
ATOM   4898  C   SER   315      -4.939  -7.455   0.347  1.00  0.00
ATOM   4899  O   SER   315      -5.691  -6.486   0.417  1.00  0.00
ATOM   4900  N   THR   316      -5.042  -8.407  -0.558  1.00  0.00
ATOM   4901  H   THR   316      -4.345  -9.140  -0.566  1.00  0.00
ATOM   4902  CA  THR   316      -6.259  -8.611  -1.344  1.00  0.00
ATOM   4903  HA  THR   316      -7.050  -7.939  -1.008  1.00  0.00
ATOM   4904  CB  THR   316      -6.020  -8.370  -2.837  1.00  0.00
ATOM   4905  HB  THR   316      -6.942  -8.554  -3.390  1.00  0.00
ATOM   4906  CG2 THR   316      -5.579  -6.909  -3.098  1.00  0.00
ATOM   4907 HG21 THR   316      -5.574  -6.718  -4.172  1.00  0.00
ATOM   4908 HG22 THR   316      -6.280  -6.219  -2.627  1.00  0.00
ATOM   4909 HG23 THR   316      -4.578  -6.744  -2.699  1.00  0.00
ATOM   4910  OG1 THR   316      -5.004  -9.263  -3.299  1.00  0.00
ATOM   4911  HG1 THR   316      -4.891  -9.127  -4.250  1.00  0.00
ATOM   4912  C   THR   316      -6.704 -10.038  -1.048  1.00  0.00
ATOM   4913  O   THR   316      -6.227 -10.667  -0.112  1.00  0.00
ATOM   4914  N   GLY   317      -7.641 -10.555  -1.841  1.00  0.00
ATOM   4915  H   GLY   317      -8.039 -10.040  -2.613  1.00  0.00
ATOM   4916  CA  GLY   317      -8.015 -11.953  -1.643  1.00  0.00
ATOM   4917  HA2 GLY   317      -8.434 -12.074  -0.644  1.00  0.00
ATOM   4918  HA3 GLY   317      -8.784 -12.217  -2.369  1.00  0.00
ATOM   4919  C   GLY   317      -6.846 -12.902  -1.814  1.00  0.00
ATOM   4920  O   GLY   317      -6.772 -13.942  -1.141  1.00  0.00
ATOM   4921  N   GLY   318      -5.918 -12.561  -2.700  1.00  0.00
ATOM   4922  H   GLY   318      -5.993 -11.691  -3.209  1.00  0.00
ATOM   4923  CA  GLY   318      -4.882 -13.502  -3.091  1.00  0.00
ATOM   4924  HA2 GLY   318      -5.045 -14.487  -2.654  1.00  0.00
ATOM   4925  HA3 GLY   318      -4.944 -13.627  -4.169  1.00  0.00
ATOM   4926  C   GLY   318      -3.461 -13.080  -2.779  1.00  0.00
ATOM   4927  O   GLY   318      -2.525 -13.830  -3.066  1.00  0.00
ATOM   4928  N   PHE   319      -3.279 -11.892  -2.207  1.00  0.00
ATOM   4929  H   PHE   319      -4.070 -11.299  -1.999  1.00  0.00
ATOM   4930  CA  PHE   319      -1.937 -11.347  -1.993  1.00  0.00
ATOM   4931  HA  PHE   319      -1.175 -12.111  -2.144  1.00  0.00
ATOM   4932  CB  PHE   319      -1.656 -10.191  -2.957  1.00  0.00
ATOM   4933  HB2 PHE   319      -2.461  -9.460  -2.900  1.00  0.00
ATOM   4934  HB3 PHE   319      -0.749  -9.679  -2.630  1.00  0.00
ATOM   4935  CG  PHE   319      -1.459 -10.614  -4.391  1.00  0.00
ATOM   4936  CD1 PHE   319      -2.530 -10.865  -5.239  1.00  0.00
ATOM   4937  HD1 PHE   319      -3.536 -10.801  -4.856  1.00  0.00
ATOM   4938  CE1 PHE   319      -2.328 -11.233  -6.570  1.00  0.00
ATOM   4939  HE1 PHE   319      -3.182 -11.401  -7.213  1.00  0.00
ATOM   4940  CZ  PHE   319      -1.036 -11.345  -7.089  1.00  0.00
ATOM   4941  HZ  PHE   319      -0.879 -11.642  -8.107  1.00  0.00
ATOM   4942  CE2 PHE   319       0.052 -11.097  -6.248  1.00  0.00
ATOM   4943  HE2 PHE   319       1.058 -11.177  -6.632  1.00  0.00
ATOM   4944  CD2 PHE   319      -0.163 -10.732  -4.900  1.00  0.00
ATOM   4945  HD2 PHE   319       0.675 -10.522  -4.261  1.00  0.00
ATOM   4946  C   PHE   319      -1.787 -10.823  -0.572  1.00  0.00
ATOM   4947  O   PHE   319      -2.760 -10.370   0.042  1.00  0.00
ATOM   4948  N   GLY   320      -0.551 -10.840  -0.076  1.00  0.00
ATOM   4949  H   GLY   320       0.221 -11.202  -0.621  1.00  0.00
ATOM   4950  CA  GLY   320      -0.272 -10.171   1.186  1.00  0.00
ATOM   4951  HA2 GLY   320      -1.055  -9.459   1.444  1.00  0.00
ATOM   4952  HA3 GLY   320      -0.196 -10.919   1.975  1.00  0.00
ATOM   4953  C   GLY   320       1.057  -9.437   1.077  1.00  0.00
ATOM   4954  O   GLY   320       2.080 -10.046   0.758  1.00  0.00
ATOM   4955  N   SER   321       1.052  -8.134   1.364  1.00  0.00
ATOM   4956  H   SER   321       0.190  -7.683   1.607  1.00  0.00
ATOM   4957  CA  SER   321       2.223  -7.280   1.217  1.00  0.00
ATOM   4958  HA  SER   321       3.081  -7.880   0.937  1.00  0.00
ATOM   4959  CB  SER   321       1.986  -6.236   0.122  1.00  0.00
ATOM   4960  HB2 SER   321       1.072  -5.680   0.334  1.00  0.00
ATOM   4961  HB3 SER   321       2.825  -5.540   0.081  1.00  0.00
ATOM   4962  OG  SER   321       1.867  -6.884  -1.136  1.00  0.00
ATOM   4963  HG  SER   321       2.735  -7.188  -1.411  1.00  0.00
ATOM   4964  C   SER   321       2.528  -6.560   2.524  1.00  0.00
ATOM   4965  O   SER   321       1.673  -6.421   3.409  1.00  0.00
ATOM   4966  N   TYR   322       3.768  -6.083   2.633  1.00  0.00
ATOM   4967  H   TYR   322       4.452  -6.248   1.907  1.00  0.00
ATOM   4968  CA  TYR   322       4.177  -5.387   3.847  1.00  0.00
ATOM   4969  HA  TYR   322       3.362  -4.746   4.187  1.00  0.00
ATOM   4970  CB  TYR   322       4.560  -6.366   4.962  1.00  0.00
ATOM   4971  HB2 TYR   322       3.731  -7.051   5.128  1.00  0.00
ATOM   4972  HB3 TYR   322       5.417  -6.960   4.649  1.00  0.00
ATOM   4973  CG  TYR   322       4.861  -5.680   6.277  1.00  0.00
ATOM   4974  CD1 TYR   322       3.892  -4.944   6.941  1.00  0.00
ATOM   4975  HD1 TYR   322       2.909  -4.852   6.512  1.00  0.00
ATOM   4976  CE1 TYR   322       4.167  -4.315   8.155  1.00  0.00
ATOM   4977  HE1 TYR   322       3.413  -3.717   8.645  1.00  0.00
ATOM   4978  CZ  TYR   322       5.448  -4.431   8.720  1.00  0.00
ATOM   4979  OH  TYR   322       5.755  -3.820   9.923  1.00  0.00
ATOM   4980  HH  TYR   322       6.660  -3.979  10.200  1.00  0.00
ATOM   4981  CE2 TYR   322       6.407  -5.145   8.074  1.00  0.00
ATOM   4982  HE2 TYR   322       7.386  -5.227   8.518  1.00  0.00
ATOM   4983  CD2 TYR   322       6.126  -5.760   6.862  1.00  0.00
ATOM   4984  HD2 TYR   322       6.926  -6.282   6.354  1.00  0.00
ATOM   4985  C   TYR   322       5.388  -4.521   3.540  1.00  0.00
ATOM   4986  O   TYR   322       6.286  -4.966   2.827  1.00  0.00
ATOM   4987  N   VAL   323       5.383  -3.280   4.026  1.00  0.00
ATOM   4988  H   VAL   323       4.600  -2.968   4.586  1.00  0.00
ATOM   4989  CA  VAL   323       6.522  -2.375   3.859  1.00  0.00
ATOM   4990  HA  VAL   323       7.400  -2.939   3.553  1.00  0.00
ATOM   4991  CB  VAL   323       6.260  -1.266   2.812  1.00  0.00
ATOM   4992  HB  VAL   323       7.070  -0.537   2.866  1.00  0.00
ATOM   4993  CG1 VAL   323       6.248  -1.874   1.396  1.00  0.00
ATOM   4994 HG11 VAL   323       6.181  -1.076   0.655  1.00  0.00
ATOM   4995 HG12 VAL   323       7.170  -2.425   1.231  1.00  0.00
ATOM   4996 HG13 VAL   323       5.401  -2.550   1.274  1.00  0.00
ATOM   4997  CG2 VAL   323       4.932  -0.554   3.063  1.00  0.00
ATOM   4998 HG21 VAL   323       4.840   0.273   2.359  1.00  0.00
ATOM   4999 HG22 VAL   323       4.089  -1.227   2.908  1.00  0.00
ATOM   5000 HG23 VAL   323       4.881  -0.163   4.072  1.00  0.00
ATOM   5001  C   VAL   323       6.810  -1.760   5.224  1.00  0.00
ATOM   5002  O   VAL   323       5.878  -1.400   5.949  1.00  0.00
ATOM   5003  N   ALA   324       8.094  -1.643   5.592  1.00  0.00
ATOM   5004  H   ALA   324       8.835  -1.960   4.982  1.00  0.00
ATOM   5005  CA  ALA   324       8.436  -0.991   6.844  1.00  0.00
ATOM   5006  HA  ALA   324       7.697  -0.226   7.014  1.00  0.00
ATOM   5007  CB  ALA   324       8.484  -1.948   8.061  1.00  0.00
ATOM   5008  HB1 ALA   324       8.741  -1.388   8.961  1.00  0.00
ATOM   5009  HB2 ALA   324       7.507  -2.407   8.198  1.00  0.00
ATOM   5010  HB3 ALA   324       9.226  -2.730   7.897  1.00  0.00
ATOM   5011  C   ALA   324       9.821  -0.372   6.707  1.00  0.00
ATOM   5012  O   ALA   324      10.675  -0.891   5.982  1.00  0.00
ATOM   5013  N   PHE   325      10.042   0.749   7.395  1.00  0.00
ATOM   5014  H   PHE   325       9.329   1.166   7.977  1.00  0.00
ATOM   5015  CA  PHE   325      11.373   1.354   7.352  1.00  0.00
ATOM   5016  HA  PHE   325      12.117   0.560   7.366  1.00  0.00
ATOM   5017  CB  PHE   325      11.569   2.185   6.056  1.00  0.00
ATOM   5018  HB2 PHE   325      12.580   2.587   6.051  1.00  0.00
ATOM   5019  HB3 PHE   325      11.492   1.522   5.196  1.00  0.00
ATOM   5020  CG  PHE   325      10.595   3.320   5.884  1.00  0.00
ATOM   5021  CD1 PHE   325      10.878   4.586   6.407  1.00  0.00
ATOM   5022  HD1 PHE   325      11.805   4.758   6.929  1.00  0.00
ATOM   5023  CE1 PHE   325       9.979   5.648   6.224  1.00  0.00
ATOM   5024  HE1 PHE   325      10.182   6.625   6.635  1.00  0.00
ATOM   5025  CZ  PHE   325       8.772   5.423   5.497  1.00  0.00
ATOM   5026  HZ  PHE   325       8.083   6.238   5.347  1.00  0.00
ATOM   5027  CE2 PHE   325       8.473   4.155   4.985  1.00  0.00
ATOM   5028  HE2 PHE   325       7.560   3.991   4.446  1.00  0.00
ATOM   5029  CD2 PHE   325       9.381   3.108   5.186  1.00  0.00
ATOM   5030  HD2 PHE   325       9.150   2.128   4.794  1.00  0.00
ATOM   5031  C   PHE   325      11.602   2.185   8.606  1.00  0.00
ATOM   5032  O   PHE   325      10.660   2.558   9.320  1.00  0.00
ATOM   5033  N   ILE   326      12.876   2.440   8.901  1.00  0.00
ATOM   5034  H   ILE   326      13.610   2.112   8.289  1.00  0.00
ATOM   5035  CA  ILE   326      13.247   3.188  10.100  1.00  0.00
ATOM   5036  HA  ILE   326      12.370   3.616  10.569  1.00  0.00
ATOM   5037  CB  ILE   326      13.951   2.302  11.137  1.00  0.00
ATOM   5038  HB  ILE   326      14.885   1.943  10.700  1.00  0.00
ATOM   5039  CG2 ILE   326      14.303   3.150  12.387  1.00  0.00
ATOM   5040 HG21 ILE   326      13.394   3.488  12.882  1.00  0.00
ATOM   5041 HG22 ILE   326      14.871   2.546  13.092  1.00  0.00
ATOM   5042 HG23 ILE   326      14.913   4.013  12.128  1.00  0.00
ATOM   5043  CG1 ILE   326      13.120   1.058  11.469  1.00  0.00
ATOM   5044 HG12 ILE   326      12.252   1.347  12.064  1.00  0.00
ATOM   5045 HG13 ILE   326      12.758   0.572  10.564  1.00  0.00
ATOM   5046  CD1 ILE   326      13.899   0.013  12.203  1.00  0.00
ATOM   5047 HD11 ILE   326      13.279  -0.869  12.356  1.00  0.00
ATOM   5048 HD12 ILE   326      14.771  -0.269  11.617  1.00  0.00
ATOM   5049 HD13 ILE   326      14.222   0.390  13.171  1.00  0.00
ATOM   5050  C   ILE   326      14.181   4.295   9.643  1.00  0.00
ATOM   5051  O   ILE   326      15.370   4.017   9.400  1.00  0.00
ATOM   5052  N   PRO   327      13.712   5.542   9.515  1.00  0.00
ATOM   5053  CD  PRO   327      12.306   5.987   9.612  1.00  0.00
ATOM   5054  HD2 PRO   327      12.079   6.267  10.640  1.00  0.00
ATOM   5055  HD3 PRO   327      11.605   5.236   9.247  1.00  0.00
ATOM   5056  CG  PRO   327      12.280   7.224   8.714  1.00  0.00
ATOM   5057  HG2 PRO   327      11.508   7.930   9.021  1.00  0.00
ATOM   5058  HG3 PRO   327      12.130   6.930   7.678  1.00  0.00
ATOM   5059  CB  PRO   327      13.656   7.803   8.849  1.00  0.00
ATOM   5060  HB2 PRO   327      13.699   8.364   9.778  1.00  0.00
ATOM   5061  HB3 PRO   327      13.911   8.444   8.004  1.00  0.00
ATOM   5062  CA  PRO   327      14.576   6.581   8.932  1.00  0.00
ATOM   5063  HA  PRO   327      14.872   6.279   7.929  1.00  0.00
ATOM   5064  C   PRO   327      15.825   6.859   9.754  1.00  0.00
ATOM   5065  O   PRO   327      16.876   7.163   9.173  1.00  0.00
ATOM   5066  N   GLU   328      15.736   6.761  11.086  1.00  0.00
ATOM   5067  H   GLU   328      14.850   6.555  11.528  1.00  0.00
ATOM   5068  CA  GLU   328      16.895   6.991  11.938  1.00  0.00
ATOM   5069  HA  GLU   328      17.257   8.004  11.795  1.00  0.00
ATOM   5070  CB  GLU   328      16.479   6.843  13.408  1.00  0.00
ATOM   5071  HB2 GLU   328      15.707   7.577  13.635  1.00  0.00
ATOM   5072  HB3 GLU   328      16.048   5.851  13.547  1.00  0.00
ATOM   5073  CG  GLU   328      17.624   7.002  14.415  1.00  0.00
ATOM   5074  HG2 GLU   328      17.233   6.751  15.402  1.00  0.00
ATOM   5075  HG3 GLU   328      18.429   6.298  14.204  1.00  0.00
ATOM   5076  CD  GLU   328      18.160   8.424  14.477  1.00  0.00
ATOM   5077  OE1 GLU   328      17.480   9.355  13.998  1.00  0.00
ATOM   5078  OE2 GLU   328      19.265   8.613  15.005  1.00  0.00
ATOM   5079  C   GLU   328      18.045   6.047  11.599  1.00  0.00
ATOM   5080  O   GLU   328      19.220   6.419  11.735  1.00  0.00
ATOM   5081  N   LYS   329      17.734   4.825  11.177  1.00  0.00
ATOM   5082  H   LYS   329      16.761   4.574  11.066  1.00  0.00
ATOM   5083  CA  LYS   329      18.741   3.821  10.867  1.00  0.00
ATOM   5084  HA  LYS   329      19.701   4.124  11.275  1.00  0.00
ATOM   5085  CB  LYS   329      18.322   2.464  11.449  1.00  0.00
ATOM   5086  HB2 LYS   329      17.336   2.208  11.059  1.00  0.00
ATOM   5087  HB3 LYS   329      19.021   1.690  11.126  1.00  0.00
ATOM   5088  CG  LYS   329      18.248   2.465  12.980  1.00  0.00
ATOM   5089  HG2 LYS   329      17.568   3.253  13.308  1.00  0.00
ATOM   5090  HG3 LYS   329      17.830   1.517  13.323  1.00  0.00
ATOM   5091  CD  LYS   329      19.611   2.703  13.601  1.00  0.00
ATOM   5092  HD2 LYS   329      20.197   3.453  13.079  1.00  0.00
ATOM   5093  HD3 LYS   329      19.466   3.082  14.614  1.00  0.00
ATOM   5094  CE  LYS   329      20.411   1.414  13.688  1.00  0.00
ATOM   5095  HE2 LYS   329      20.359   0.891  12.731  1.00  0.00
ATOM   5096  HE3 LYS   329      21.453   1.667  13.885  1.00  0.00
ATOM   5097  NZ  LYS   329      19.924   0.514  14.783  1.00  0.00
ATOM   5098  HZ1 LYS   329      18.961   0.258  14.617  1.00  0.00
ATOM   5099  HZ2 LYS   329      20.478  -0.332  14.790  1.00  0.00
ATOM   5100  HZ3 LYS   329      19.996   0.989  15.671  1.00  0.00
ATOM   5101  C   LYS   329      18.996   3.672   9.375  1.00  0.00
ATOM   5102  O   LYS   329      19.979   3.026   8.995  1.00  0.00
ATOM   5103  N   GLN   330      18.141   4.253   8.531  1.00  0.00
ATOM   5104  H   GLN   330      17.353   4.770   8.891  1.00  0.00
ATOM   5105  CA  GLN   330      18.258   4.108   7.077  1.00  0.00
ATOM   5106  HA  GLN   330      17.376   4.561   6.634  1.00  0.00
ATOM   5107  CB  GLN   330      19.484   4.842   6.531  1.00  0.00
ATOM   5108  HB2 GLN   330      20.390   4.521   7.043  1.00  0.00
ATOM   5109  HB3 GLN   330      19.607   4.588   5.477  1.00  0.00
ATOM   5110  CG  GLN   330      19.399   6.375   6.594  1.00  0.00
ATOM   5111  HG2 GLN   330      19.315   6.687   7.636  1.00  0.00
ATOM   5112  HG3 GLN   330      20.318   6.801   6.190  1.00  0.00
ATOM   5113  CD  GLN   330      18.218   6.906   5.786  1.00  0.00
ATOM   5114  OE1 GLN   330      18.142   6.702   4.560  1.00  0.00
ATOM   5115  NE2 GLN   330      17.283   7.574   6.459  1.00  0.00
ATOM   5116 HE21 GLN   330      17.366   7.702   7.455  1.00  0.00
ATOM   5117 HE22 GLN   330      16.491   7.952   5.956  1.00  0.00
ATOM   5118  C   GLN   330      18.267   2.635   6.660  1.00  0.00
ATOM   5119  O   GLN   330      19.093   2.198   5.837  1.00  0.00
ATOM   5120  N   ILE   331      17.329   1.872   7.211  1.00  0.00
ATOM   5121  H   ILE   331      16.688   2.287   7.872  1.00  0.00
ATOM   5122  CA  ILE   331      17.024   0.526   6.743  1.00  0.00
ATOM   5123  HA  ILE   331      17.536   0.372   5.800  1.00  0.00
ATOM   5124  CB  ILE   331      17.472  -0.559   7.736  1.00  0.00
ATOM   5125  HB  ILE   331      17.195  -1.532   7.333  1.00  0.00
ATOM   5126  CG2 ILE   331      19.003  -0.518   7.889  1.00  0.00
ATOM   5127 HG21 ILE   331      19.370  -1.416   8.386  1.00  0.00
ATOM   5128 HG22 ILE   331      19.452  -0.474   6.897  1.00  0.00
ATOM   5129 HG23 ILE   331      19.317   0.362   8.452  1.00  0.00
ATOM   5130  CG1 ILE   331      16.807  -0.358   9.099  1.00  0.00
ATOM   5131 HG12 ILE   331      16.940   0.662   9.449  1.00  0.00
ATOM   5132 HG13 ILE   331      15.738  -0.553   9.011  1.00  0.00
ATOM   5133  CD1 ILE   331      17.361  -1.302  10.169  1.00  0.00
ATOM   5134 HD11 ILE   331      16.733  -1.253  11.058  1.00  0.00
ATOM   5135 HD12 ILE   331      17.360  -2.329   9.803  1.00  0.00
ATOM   5136 HD13 ILE   331      18.375  -1.017  10.452  1.00  0.00
ATOM   5137  C   ILE   331      15.527   0.385   6.499  1.00  0.00
ATOM   5138  O   ILE   331      14.697   1.025   7.154  1.00  0.00
ATOM   5139  N   GLY   332      15.192  -0.510   5.585  1.00  0.00
ATOM   5140  H   GLY   332      15.897  -1.036   5.085  1.00  0.00
ATOM   5141  CA  GLY   332      13.789  -0.738   5.297  1.00  0.00
ATOM   5142  HA2 GLY   332      13.236  -0.817   6.231  1.00  0.00
ATOM   5143  HA3 GLY   332      13.396   0.079   4.692  1.00  0.00
ATOM   5144  C   GLY   332      13.641  -2.043   4.553  1.00  0.00
ATOM   5145  O   GLY   332      14.627  -2.659   4.131  1.00  0.00
ATOM   5146  N   ILE   333      12.382  -2.456   4.385  1.00  0.00
ATOM   5147  H   ILE   333      11.610  -1.913   4.744  1.00  0.00
ATOM   5148  CA  ILE   333      12.106  -3.761   3.784  1.00  0.00
ATOM   5149  HA  ILE   333      12.887  -3.952   3.058  1.00  0.00
ATOM   5150  CB  ILE   333      12.140  -4.888   4.838  1.00  0.00
ATOM   5151  HB  ILE   333      13.091  -4.807   5.367  1.00  0.00
ATOM   5152  CG2 ILE   333      11.005  -4.733   5.880  1.00  0.00
ATOM   5153 HG21 ILE   333      11.189  -5.428   6.695  1.00  0.00
ATOM   5154 HG22 ILE   333      10.995  -3.725   6.293  1.00  0.00
ATOM   5155 HG23 ILE   333      10.035  -4.956   5.435  1.00  0.00
ATOM   5156  CG1 ILE   333      12.116  -6.271   4.163  1.00  0.00
ATOM   5157 HG12 ILE   333      11.150  -6.442   3.688  1.00  0.00
ATOM   5158 HG13 ILE   333      12.887  -6.297   3.396  1.00  0.00
ATOM   5159  CD1 ILE   333      12.402  -7.442   5.134  1.00  0.00
ATOM   5160 HD11 ILE   333      12.538  -8.363   4.564  1.00  0.00
ATOM   5161 HD12 ILE   333      13.308  -7.236   5.706  1.00  0.00
ATOM   5162 HD13 ILE   333      11.560  -7.570   5.813  1.00  0.00
ATOM   5163  C   ILE   333      10.773  -3.693   3.053  1.00  0.00
ATOM   5164  O   ILE   333       9.840  -3.003   3.484  1.00  0.00
ATOM   5165  N   VAL   334      10.707  -4.421   1.936  1.00  0.00
ATOM   5166  H   VAL   334      11.527  -4.938   1.654  1.00  0.00
ATOM   5167  CA  VAL   334       9.483  -4.682   1.160  1.00  0.00
ATOM   5168  HA  VAL   334       8.623  -4.206   1.631  1.00  0.00
ATOM   5169  CB  VAL   334       9.630  -4.182  -0.280  1.00  0.00
ATOM   5170  HB  VAL   334      10.456  -4.714  -0.745  1.00  0.00
ATOM   5171  CG1 VAL   334       8.321  -4.583  -1.080  1.00  0.00
ATOM   5172 HG11 VAL   334       8.404  -4.241  -2.109  1.00  0.00
ATOM   5173 HG12 VAL   334       8.208  -5.661  -1.121  1.00  0.00
ATOM   5174 HG13 VAL   334       7.441  -4.138  -0.614  1.00  0.00
ATOM   5175  CG2 VAL   334       9.918  -2.711  -0.347  1.00  0.00
ATOM   5176 HG21 VAL   334      10.016  -2.416  -1.390  1.00  0.00
ATOM   5177 HG22 VAL   334       9.106  -2.147   0.105  1.00  0.00
ATOM   5178 HG23 VAL   334      10.854  -2.477   0.161  1.00  0.00
ATOM   5179  C   VAL   334       9.291  -6.190   1.129  1.00  0.00
ATOM   5180  O   VAL   334      10.246  -6.918   0.809  1.00  0.00
ATOM   5181  N   MET   335       8.072  -6.661   1.447  1.00  0.00
ATOM   5182  H   MET   335       7.346  -6.009   1.705  1.00  0.00
ATOM   5183  CA  MET   335       7.747  -8.089   1.372  1.00  0.00
ATOM   5184  HA  MET   335       8.542  -8.644   0.871  1.00  0.00
ATOM   5185  CB  MET   335       7.544  -8.681   2.745  1.00  0.00
ATOM   5186  HB2 MET   335       6.939  -7.990   3.331  1.00  0.00
ATOM   5187  HB3 MET   335       7.004  -9.625   2.662  1.00  0.00
ATOM   5188  CG  MET   335       8.832  -8.939   3.460  1.00  0.00
ATOM   5189  HG2 MET   335       9.227  -9.900   3.127  1.00  0.00
ATOM   5190  HG3 MET   335       9.557  -8.170   3.196  1.00  0.00
ATOM   5191  SD  MET   335       8.698  -8.953   5.254  1.00  0.00
ATOM   5192  CE  MET   335       7.216  -9.913   5.601  1.00  0.00
ATOM   5193  HE1 MET   335       7.125 -10.047   6.673  1.00  0.00
ATOM   5194  HE2 MET   335       6.334  -9.396   5.224  1.00  0.00
ATOM   5195  HE3 MET   335       7.303 -10.891   5.127  1.00  0.00
ATOM   5196  C   MET   335       6.481  -8.229   0.543  1.00  0.00
ATOM   5197  O   MET   335       5.408  -7.868   1.030  1.00  0.00
ATOM   5198  N   LEU   336       6.601  -8.788  -0.666  1.00  0.00
ATOM   5199  H   LEU   336       7.508  -9.089  -0.995  1.00  0.00
ATOM   5200  CA  LEU   336       5.434  -8.990  -1.543  1.00  0.00
ATOM   5201  HA  LEU   336       4.544  -8.533  -1.111  1.00  0.00
ATOM   5202  CB  LEU   336       5.670  -8.364  -2.925  1.00  0.00
ATOM   5203  HB2 LEU   336       6.437  -8.947  -3.437  1.00  0.00
ATOM   5204  HB3 LEU   336       4.746  -8.475  -3.488  1.00  0.00
ATOM   5205  CG  LEU   336       6.090  -6.875  -2.988  1.00  0.00
ATOM   5206  HG  LEU   336       7.043  -6.786  -2.480  1.00  0.00
ATOM   5207  CD1 LEU   336       6.315  -6.395  -4.431  1.00  0.00
ATOM   5208 HD11 LEU   336       6.703  -5.376  -4.422  1.00  0.00
ATOM   5209 HD12 LEU   336       7.038  -7.042  -4.929  1.00  0.00
ATOM   5210 HD13 LEU   336       5.378  -6.411  -4.986  1.00  0.00
ATOM   5211  CD2 LEU   336       5.059  -5.983  -2.257  1.00  0.00
ATOM   5212 HD21 LEU   336       5.367  -4.940  -2.332  1.00  0.00
ATOM   5213 HD22 LEU   336       4.080  -6.094  -2.724  1.00  0.00
ATOM   5214 HD23 LEU   336       4.998  -6.248  -1.203  1.00  0.00
ATOM   5215  C   LEU   336       5.191 -10.491  -1.674  1.00  0.00
ATOM   5216  O   LEU   336       6.123 -11.233  -1.977  1.00  0.00
ATOM   5217  N   ALA   337       3.960 -10.940  -1.437  1.00  0.00
ATOM   5218  H   ALA   337       3.229 -10.297  -1.168  1.00  0.00
ATOM   5219  CA  ALA   337       3.645 -12.369  -1.501  1.00  0.00
ATOM   5220  HA  ALA   337       4.431 -12.908  -2.026  1.00  0.00
ATOM   5221  CB  ALA   337       3.475 -12.977  -0.111  1.00  0.00
ATOM   5222  HB1 ALA   337       3.305 -14.045  -0.199  1.00  0.00
ATOM   5223  HB2 ALA   337       4.361 -12.789   0.494  1.00  0.00
ATOM   5224  HB3 ALA   337       2.612 -12.537   0.385  1.00  0.00
ATOM   5225  C   ALA   337       2.339 -12.558  -2.256  1.00  0.00
ATOM   5226  O   ALA   337       1.433 -11.724  -2.150  1.00  0.00
ATOM   5227  N   ASN   338       2.222 -13.684  -2.969  1.00  0.00
ATOM   5228  H   ASN   338       2.982 -14.350  -3.021  1.00  0.00
ATOM   5229  CA  ASN   338       0.960 -13.965  -3.669  1.00  0.00
ATOM   5230  HA  ASN   338       0.341 -13.071  -3.714  1.00  0.00
ATOM   5231  CB  ASN   338       1.222 -14.354  -5.137  1.00  0.00
ATOM   5232  HB2 ASN   338       0.263 -14.488  -5.597  1.00  0.00
ATOM   5233  HB3 ASN   338       1.735 -13.538  -5.645  1.00  0.00
ATOM   5234  CG  ASN   338       2.041 -15.625  -5.293  1.00  0.00
ATOM   5235  OD1 ASN   338       2.545 -16.188  -4.325  1.00  0.00
ATOM   5236  ND2 ASN   338       2.170 -16.092  -6.548  1.00  0.00
ATOM   5237 HD21 ASN   338       2.732 -16.911  -6.723  1.00  0.00
ATOM   5238 HD22 ASN   338       1.685 -15.627  -7.303  1.00  0.00
ATOM   5239  C   ASN   338       0.124 -15.016  -2.919  1.00  0.00
ATOM   5240  O   ASN   338      -0.530 -15.880  -3.505  1.00  0.00
ATOM   5241  N   LYS   339       0.154 -14.952  -1.587  1.00  0.00
ATOM   5242  H   LYS   339       0.781 -14.277  -1.172  1.00  0.00
ATOM   5243  CA  LYS   339      -0.875 -15.506  -0.718  1.00  0.00
ATOM   5244  HA  LYS   339      -1.825 -15.507  -1.254  1.00  0.00
ATOM   5245  CB  LYS   339      -0.577 -16.942  -0.259  1.00  0.00
ATOM   5246  HB2 LYS   339      -0.381 -17.574  -1.125  1.00  0.00
ATOM   5247  HB3 LYS   339       0.309 -16.930   0.369  1.00  0.00
ATOM   5248  CG  LYS   339      -1.770 -17.528   0.527  1.00  0.00
ATOM   5249  HG2 LYS   339      -2.244 -16.776   1.144  1.00  0.00
ATOM   5250  HG3 LYS   339      -2.513 -17.891  -0.183  1.00  0.00
ATOM   5251  CD  LYS   339      -1.388 -18.643   1.447  1.00  0.00
ATOM   5252  HD2 LYS   339      -1.031 -19.486   0.861  1.00  0.00
ATOM   5253  HD3 LYS   339      -0.596 -18.303   2.117  1.00  0.00
ATOM   5254  CE  LYS   339      -2.589 -19.075   2.272  1.00  0.00
ATOM   5255  HE2 LYS   339      -2.948 -18.202   2.819  1.00  0.00
ATOM   5256  HE3 LYS   339      -3.385 -19.425   1.612  1.00  0.00
ATOM   5257  NZ  LYS   339      -2.247 -20.122   3.243  1.00  0.00
ATOM   5258  HZ1 LYS   339      -1.350 -19.903   3.679  1.00  0.00
ATOM   5259  HZ2 LYS   339      -2.963 -20.181   3.966  1.00  0.00
ATOM   5260  HZ3 LYS   339      -2.161 -21.016   2.760  1.00  0.00
ATOM   5261  C   LYS   339      -0.979 -14.579   0.475  1.00  0.00
ATOM   5262  O   LYS   339       0.044 -14.092   0.958  1.00  0.00
ATOM   5263  N   SER   340      -2.210 -14.334   0.943  1.00  0.00
ATOM   5264  H   SER   340      -3.012 -14.764   0.505  1.00  0.00
ATOM   5265  CA  SER   340      -2.401 -13.547   2.151  1.00  0.00
ATOM   5266  HA  SER   340      -1.742 -12.678   2.124  1.00  0.00
ATOM   5267  CB  SER   340      -3.850 -13.046   2.219  1.00  0.00
ATOM   5268  HB2 SER   340      -4.068 -12.454   1.328  1.00  0.00
ATOM   5269  HB3 SER   340      -4.533 -13.896   2.255  1.00  0.00
ATOM   5270  OG  SER   340      -4.045 -12.238   3.368  1.00  0.00
ATOM   5271  HG  SER   340      -4.934 -11.874   3.337  1.00  0.00
ATOM   5272  C   SER   340      -2.065 -14.410   3.366  1.00  0.00
ATOM   5273  O   SER   340      -2.535 -15.540   3.468  1.00  0.00
ATOM   5274  N   TYR   341      -1.225 -13.901   4.264  1.00  0.00
ATOM   5275  H   TYR   341      -0.834 -12.984   4.107  1.00  0.00
ATOM   5276  CA  TYR   341      -0.856 -14.600   5.488  1.00  0.00
ATOM   5277  HA  TYR   341      -1.615 -15.350   5.714  1.00  0.00
ATOM   5278  CB  TYR   341       0.500 -15.325   5.332  1.00  0.00
ATOM   5279  HB2 TYR   341       0.699 -15.918   6.222  1.00  0.00
ATOM   5280  HB3 TYR   341       0.421 -16.029   4.501  1.00  0.00
ATOM   5281  CG  TYR   341       1.681 -14.416   5.070  1.00  0.00
ATOM   5282  CD1 TYR   341       1.845 -13.791   3.842  1.00  0.00
ATOM   5283  HD1 TYR   341       1.141 -13.999   3.059  1.00  0.00
ATOM   5284  CE1 TYR   341       2.915 -12.948   3.598  1.00  0.00
ATOM   5285  HE1 TYR   341       3.010 -12.444   2.648  1.00  0.00
ATOM   5286  CZ  TYR   341       3.838 -12.732   4.610  1.00  0.00
ATOM   5287  OH  TYR   341       4.883 -11.876   4.383  1.00  0.00
ATOM   5288  HH  TYR   341       4.906 -11.555   3.478  1.00  0.00
ATOM   5289  CE2 TYR   341       3.695 -13.337   5.847  1.00  0.00
ATOM   5290  HE2 TYR   341       4.423 -13.155   6.621  1.00  0.00
ATOM   5291  CD2 TYR   341       2.627 -14.178   6.065  1.00  0.00
ATOM   5292  HD2 TYR   341       2.510 -14.648   7.031  1.00  0.00
ATOM   5293  C   TYR   341      -0.860 -13.573   6.616  1.00  0.00
ATOM   5294  O   TYR   341      -0.907 -12.364   6.353  1.00  0.00
ATOM   5295  N   PRO   342      -0.917 -14.014   7.880  1.00  0.00
ATOM   5296  CD  PRO   342      -0.865 -15.408   8.389  1.00  0.00
ATOM   5297  HD2 PRO   342       0.175 -15.704   8.535  1.00  0.00
ATOM   5298  HD3 PRO   342      -1.379 -16.112   7.734  1.00  0.00
ATOM   5299  CG  PRO   342      -1.573 -15.320   9.728  1.00  0.00
ATOM   5300  HG2 PRO   342      -1.222 -16.088  10.418  1.00  0.00
ATOM   5301  HG3 PRO   342      -2.651 -15.402   9.580  1.00  0.00
ATOM   5302  CB  PRO   342      -1.231 -13.924  10.219  1.00  0.00
ATOM   5303  HB2 PRO   342      -0.222 -13.926  10.633  1.00  0.00
ATOM   5304  HB3 PRO   342      -1.946 -13.579  10.967  1.00  0.00
ATOM   5305  CA  PRO   342      -1.286 -13.068   8.954  1.00  0.00
ATOM   5306  HA  PRO   342      -2.313 -12.738   8.791  1.00  0.00
ATOM   5307  C   PRO   342      -0.357 -11.864   9.064  1.00  0.00
ATOM   5308  O   PRO   342       0.873 -11.989   9.010  1.00  0.00
ATOM   5309  N   ASN   343      -0.965 -10.703   9.301  1.00  0.00
ATOM   5310  H   ASN   343      -1.971 -10.656   9.358  1.00  0.00
ATOM   5311  CA  ASN   343      -0.177  -9.484   9.474  1.00  0.00
ATOM   5312  HA  ASN   343       0.376  -9.299   8.553  1.00  0.00
ATOM   5313  CB  ASN   343      -1.101  -8.286   9.742  1.00  0.00
ATOM   5314  HB2 ASN   343      -1.809  -8.518  10.535  1.00  0.00
ATOM   5315  HB3 ASN   343      -0.502  -7.436  10.072  1.00  0.00
ATOM   5316  CG  ASN   343      -1.865  -7.857   8.508  1.00  0.00
ATOM   5317  OD1 ASN   343      -1.409  -8.066   7.381  1.00  0.00
ATOM   5318  ND2 ASN   343      -3.033  -7.262   8.712  1.00  0.00
ATOM   5319 HD21 ASN   343      -3.613  -7.021   7.922  1.00  0.00
ATOM   5320 HD22 ASN   343      -3.344  -7.075   9.654  1.00  0.00
ATOM   5321  C   ASN   343       0.858  -9.581  10.596  1.00  0.00
ATOM   5322  O   ASN   343       1.983  -9.105  10.377  1.00  0.00
ATOM   5323  N   PRO   344       0.570 -10.160  11.778  1.00  0.00
ATOM   5324  CD  PRO   344      -0.749 -10.574  12.328  1.00  0.00
ATOM   5325  HD2 PRO   344      -0.989 -11.579  11.984  1.00  0.00
ATOM   5326  HD3 PRO   344      -1.548  -9.881  12.081  1.00  0.00
ATOM   5327  CG  PRO   344      -0.531 -10.585  13.808  1.00  0.00
ATOM   5328  HG2 PRO   344      -1.200 -11.288  14.307  1.00  0.00
ATOM   5329  HG3 PRO   344      -0.675  -9.579  14.207  1.00  0.00
ATOM   5330  CB  PRO   344       0.926 -10.990  13.965  1.00  0.00
ATOM   5331  HB2 PRO   344       1.007 -12.070  13.830  1.00  0.00
ATOM   5332  HB3 PRO   344       1.337 -10.709  14.930  1.00  0.00
ATOM   5333  CA  PRO   344       1.626 -10.263  12.805  1.00  0.00
ATOM   5334  HA  PRO   344       1.921  -9.262  13.123  1.00  0.00
ATOM   5335  C   PRO   344       2.833 -11.035  12.305  1.00  0.00
ATOM   5336  O   PRO   344       3.961 -10.705  12.663  1.00  0.00
ATOM   5337  N   VAL   345       2.614 -12.030  11.442  1.00  0.00
ATOM   5338  H   VAL   345       1.670 -12.257  11.167  1.00  0.00
ATOM   5339  CA  VAL   345       3.725 -12.811  10.911  1.00  0.00
ATOM   5340  HA  VAL   345       4.373 -13.120  11.733  1.00  0.00
ATOM   5341  CB  VAL   345       3.173 -14.077  10.224  1.00  0.00
ATOM   5342  HB  VAL   345       2.377 -13.822   9.531  1.00  0.00
ATOM   5343  CG1 VAL   345       4.281 -14.785   9.417  1.00  0.00
ATOM   5344 HG11 VAL   345       3.898 -15.724   9.017  1.00  0.00
ATOM   5345 HG12 VAL   345       4.611 -14.172   8.582  1.00  0.00
ATOM   5346 HG13 VAL   345       5.133 -14.997  10.064  1.00  0.00
ATOM   5347  CG2 VAL   345       2.624 -15.016  11.271  1.00  0.00
ATOM   5348 HG21 VAL   345       3.411 -15.299  11.971  1.00  0.00
ATOM   5349 HG22 VAL   345       1.815 -14.541  11.826  1.00  0.00
ATOM   5350 HG23 VAL   345       2.234 -15.915  10.792  1.00  0.00
ATOM   5351  C   VAL   345       4.562 -11.964   9.956  1.00  0.00
ATOM   5352  O   VAL   345       5.798 -12.078   9.926  1.00  0.00
ATOM   5353  N   ARG   346       3.913 -11.076   9.197  1.00  0.00
ATOM   5354  H   ARG   346       2.908 -10.994   9.263  1.00  0.00
ATOM   5355  CA  ARG   346       4.657 -10.151   8.338  1.00  0.00
ATOM   5356  HA  ARG   346       5.285 -10.734   7.664  1.00  0.00
ATOM   5357  CB  ARG   346       3.694  -9.312   7.506  1.00  0.00
ATOM   5358  HB2 ARG   346       3.139  -8.633   8.151  1.00  0.00
ATOM   5359  HB3 ARG   346       4.280  -8.710   6.812  1.00  0.00
ATOM   5360  CG  ARG   346       2.725 -10.154   6.723  1.00  0.00
ATOM   5361  HG2 ARG   346       3.287 -10.781   6.055  1.00  0.00
ATOM   5362  HG3 ARG   346       2.140 -10.771   7.393  1.00  0.00
ATOM   5363  CD  ARG   346       1.780  -9.308   5.893  1.00  0.00
ATOM   5364  HD2 ARG   346       1.455  -8.445   6.478  1.00  0.00
ATOM   5365  HD3 ARG   346       2.294  -8.962   4.995  1.00  0.00
ATOM   5366  NE  ARG   346       0.615 -10.091   5.536  1.00  0.00
ATOM   5367  HE  ARG   346       0.523 -11.014   5.937  1.00  0.00
ATOM   5368  CZ  ARG   346      -0.390  -9.628   4.782  1.00  0.00
ATOM   5369  NH1 ARG   346      -0.325  -8.411   4.241  1.00  0.00
ATOM   5370 HH11 ARG   346       0.502  -7.849   4.380  1.00  0.00
ATOM   5371 HH12 ARG   346      -1.092  -8.048   3.697  1.00  0.00
ATOM   5372  NH2 ARG   346      -1.438 -10.391   4.559  1.00  0.00
ATOM   5373 HH21 ARG   346      -2.234 -10.049   4.057  1.00  0.00
ATOM   5374 HH22 ARG   346      -1.488 -11.290   5.011  1.00  0.00
ATOM   5375  C   ARG   346       5.552  -9.250   9.186  1.00  0.00
ATOM   5376  O   ARG   346       6.729  -9.044   8.866  1.00  0.00
ATOM   5377  N   VAL   347       4.987  -8.691  10.265  1.00  0.00
ATOM   5378  H   VAL   347       4.017  -8.886  10.473  1.00  0.00
ATOM   5379  CA  VAL   347       5.745  -7.821  11.162  1.00  0.00
ATOM   5380  HA  VAL   347       6.137  -6.982  10.585  1.00  0.00
ATOM   5381  CB  VAL   347       4.825  -7.265  12.260  1.00  0.00
ATOM   5382  HB  VAL   347       4.328  -8.097  12.755  1.00  0.00
ATOM   5383  CG1 VAL   347       5.636  -6.508  13.313  1.00  0.00
ATOM   5384 HG11 VAL   347       4.957  -6.076  14.046  1.00  0.00
ATOM   5385 HG12 VAL   347       6.302  -7.182  13.852  1.00  0.00
ATOM   5386 HG13 VAL   347       6.219  -5.715  12.844  1.00  0.00
ATOM   5387  CG2 VAL   347       3.732  -6.353  11.660  1.00  0.00
ATOM   5388 HG21 VAL   347       3.150  -6.881  10.908  1.00  0.00
ATOM   5389 HG22 VAL   347       3.059  -6.026  12.452  1.00  0.00
ATOM   5390 HG23 VAL   347       4.187  -5.476  11.206  1.00  0.00
ATOM   5391  C   VAL   347       6.930  -8.571  11.766  1.00  0.00
ATOM   5392  O   VAL   347       8.054  -8.059  11.803  1.00  0.00
ATOM   5393  N   GLU   348       6.684  -9.787  12.269  1.00  0.00
ATOM   5394  H   GLU   348       5.753 -10.178  12.258  1.00  0.00
ATOM   5395  CA  GLU   348       7.742 -10.546  12.929  1.00  0.00
ATOM   5396  HA  GLU   348       8.147  -9.950  13.747  1.00  0.00
ATOM   5397  CB  GLU   348       7.184 -11.853  13.514  1.00  0.00
ATOM   5398  HB2 GLU   348       6.630 -12.358  12.723  1.00  0.00
ATOM   5399  HB3 GLU   348       8.015 -12.498  13.801  1.00  0.00
ATOM   5400  CG  GLU   348       6.280 -11.678  14.749  1.00  0.00
ATOM   5401  HG2 GLU   348       6.908 -11.411  15.602  1.00  0.00
ATOM   5402  HG3 GLU   348       5.585 -10.855  14.587  1.00  0.00
ATOM   5403  CD  GLU   348       5.477 -12.942  15.075  1.00  0.00
ATOM   5404  OE1 GLU   348       5.078 -13.686  14.129  1.00  0.00
ATOM   5405  OE2 GLU   348       5.222 -13.165  16.267  1.00  0.00
ATOM   5406  C   GLU   348       8.879 -10.852  11.959  1.00  0.00
ATOM   5407  O   GLU   348      10.068 -10.814  12.341  1.00  0.00
ATOM   5408  N   THR   349       8.520 -11.222  10.732  1.00  0.00
ATOM   5409  H   THR   349       7.539 -11.258  10.491  1.00  0.00
ATOM   5410  CA  THR   349       9.497 -11.556   9.701  1.00  0.00
ATOM   5411  HA  THR   349      10.152 -12.344  10.075  1.00  0.00
ATOM   5412  CB  THR   349       8.750 -12.081   8.478  1.00  0.00
ATOM   5413  HB  THR   349       8.021 -11.346   8.142  1.00  0.00
ATOM   5414  CG2 THR   349       9.746 -12.390   7.311  1.00  0.00
ATOM   5415 HG21 THR   349       9.217 -12.891   6.501  1.00  0.00
ATOM   5416 HG22 THR   349      10.167 -11.464   6.920  1.00  0.00
ATOM   5417 HG23 THR   349      10.550 -13.029   7.668  1.00  0.00
ATOM   5418  OG1 THR   349       8.064 -13.283   8.843  1.00  0.00
ATOM   5419  HG1 THR   349       7.354 -13.051   9.451  1.00  0.00
ATOM   5420  C   THR   349      10.350 -10.348   9.351  1.00  0.00
ATOM   5421  O   THR   349      11.590 -10.420   9.326  1.00  0.00
ATOM   5422  N   ALA   350       9.692  -9.219   9.091  1.00  0.00
ATOM   5423  H   ALA   350       8.682  -9.205   9.138  1.00  0.00
ATOM   5424  CA  ALA   350      10.398  -7.989   8.765  1.00  0.00
ATOM   5425  HA  ALA   350      11.006  -8.153   7.876  1.00  0.00
ATOM   5426  CB  ALA   350       9.380  -6.888   8.478  1.00  0.00
ATOM   5427  HB1 ALA   350       9.883  -5.926   8.394  1.00  0.00
ATOM   5428  HB2 ALA   350       8.858  -7.104   7.547  1.00  0.00
ATOM   5429  HB3 ALA   350       8.663  -6.844   9.299  1.00  0.00
ATOM   5430  C   ALA   350      11.308  -7.559   9.902  1.00  0.00
ATOM   5431  O   ALA   350      12.478  -7.218   9.690  1.00  0.00
ATOM   5432  N   TYR   351      10.760  -7.533  11.117  1.00  0.00
ATOM   5433  H   TYR   351       9.805  -7.819  11.266  1.00  0.00
ATOM   5434  CA  TYR   351      11.522  -7.079  12.275  1.00  0.00
ATOM   5435  HA  TYR   351      11.829  -6.047  12.105  1.00  0.00
ATOM   5436  CB  TYR   351      10.626  -7.119  13.515  1.00  0.00
ATOM   5437  HB2 TYR   351       9.664  -6.677  13.255  1.00  0.00
ATOM   5438  HB3 TYR   351      10.436  -8.156  13.796  1.00  0.00
ATOM   5439  CG  TYR   351      11.163  -6.365  14.722  1.00  0.00
ATOM   5440  CD1 TYR   351      12.163  -6.902  15.519  1.00  0.00
ATOM   5441  HD1 TYR   351      12.587  -7.869  15.286  1.00  0.00
ATOM   5442  CE1 TYR   351      12.635  -6.216  16.632  1.00  0.00
ATOM   5443  HE1 TYR   351      13.408  -6.649  17.249  1.00  0.00
ATOM   5444  CZ  TYR   351      12.104  -4.974  16.934  1.00  0.00
ATOM   5445  OH  TYR   351      12.595  -4.283  18.018  1.00  0.00
ATOM   5446  HH  TYR   351      12.114  -3.467  18.193  1.00  0.00
ATOM   5447  CE2 TYR   351      11.111  -4.420  16.142  1.00  0.00
ATOM   5448  HE2 TYR   351      10.725  -3.433  16.365  1.00  0.00
ATOM   5449  CD2 TYR   351      10.650  -5.115  15.051  1.00  0.00
ATOM   5450  HD2 TYR   351       9.839  -4.696  14.470  1.00  0.00
ATOM   5451  C   TYR   351      12.776  -7.913  12.471  1.00  0.00
ATOM   5452  O   TYR   351      13.856  -7.372  12.741  1.00  0.00
ATOM   5453  N   ARG   352      12.658  -9.234  12.325  1.00  0.00
ATOM   5454  H   ARG   352      11.762  -9.656  12.119  1.00  0.00
ATOM   5455  CA  ARG   352      13.824 -10.086  12.493  1.00  0.00
ATOM   5456  HA  ARG   352      14.265  -9.882  13.471  1.00  0.00
ATOM   5457  CB  ARG   352      13.396 -11.556  12.455  1.00  0.00
ATOM   5458  HB2 ARG   352      12.672 -11.695  13.259  1.00  0.00
ATOM   5459  HB3 ARG   352      12.888 -11.761  11.511  1.00  0.00
ATOM   5460  CG  ARG   352      14.544 -12.549  12.617  1.00  0.00
ATOM   5461  HG2 ARG   352      15.135 -12.571  11.700  1.00  0.00
ATOM   5462  HG3 ARG   352      15.189 -12.238  13.440  1.00  0.00
ATOM   5463  CD  ARG   352      14.013 -13.939  12.894  1.00  0.00
ATOM   5464  HD2 ARG   352      13.290 -14.200  12.121  1.00  0.00
ATOM   5465  HD3 ARG   352      14.833 -14.655  12.832  1.00  0.00
ATOM   5466  NE  ARG   352      13.354 -14.001  14.196  1.00  0.00
ATOM   5467  HE  ARG   352      12.397 -13.682  14.231  1.00  0.00
ATOM   5468  CZ  ARG   352      13.937 -14.413  15.314  1.00  0.00
ATOM   5469  NH1 ARG   352      15.209 -14.795  15.297  1.00  0.00
ATOM   5470 HH11 ARG   352      15.433 -15.536  14.647  1.00  0.00
ATOM   5471 HH12 ARG   352      15.895 -14.049  15.313  1.00  0.00
ATOM   5472  NH2 ARG   352      13.256 -14.432  16.453  1.00  0.00
ATOM   5473 HH21 ARG   352      12.289 -14.148  16.468  1.00  0.00
ATOM   5474 HH22 ARG   352      13.714 -14.704  17.309  1.00  0.00
ATOM   5475  C   ARG   352      14.887  -9.802  11.431  1.00  0.00
ATOM   5476  O   ARG   352      16.092  -9.812  11.734  1.00  0.00
ATOM   5477  N   ILE   353      14.469  -9.564  10.185  1.00  0.00
ATOM   5478  H   ILE   353      13.480  -9.569   9.973  1.00  0.00
ATOM   5479  CA  ILE   353      15.448  -9.292   9.127  1.00  0.00
ATOM   5480  HA  ILE   353      16.220 -10.062   9.156  1.00  0.00
ATOM   5481  CB  ILE   353      14.776  -9.352   7.743  1.00  0.00
ATOM   5482  HB  ILE   353      13.873  -8.740   7.763  1.00  0.00
ATOM   5483  CG2 ILE   353      15.715  -8.789   6.675  1.00  0.00
ATOM   5484 HG21 ILE   353      15.279  -8.893   5.684  1.00  0.00
ATOM   5485 HG22 ILE   353      15.889  -7.724   6.830  1.00  0.00
ATOM   5486 HG23 ILE   353      16.669  -9.318   6.696  1.00  0.00
ATOM   5487  CG1 ILE   353      14.389 -10.805   7.405  1.00  0.00
ATOM   5488 HG12 ILE   353      15.291 -11.389   7.217  1.00  0.00
ATOM   5489 HG13 ILE   353      13.879 -11.256   8.256  1.00  0.00
ATOM   5490  CD1 ILE   353      13.451 -10.929   6.194  1.00  0.00
ATOM   5491 HD11 ILE   353      13.148 -11.970   6.079  1.00  0.00
ATOM   5492 HD12 ILE   353      12.561 -10.320   6.355  1.00  0.00
ATOM   5493 HD13 ILE   353      13.952 -10.611   5.280  1.00  0.00
ATOM   5494  C   ILE   353      16.126  -7.952   9.372  1.00  0.00
ATOM   5495  O   ILE   353      17.354  -7.843   9.308  1.00  0.00
ATOM   5496  N   LEU   354      15.344  -6.922   9.709  1.00  0.00
ATOM   5497  H   LEU   354      14.345  -7.040   9.778  1.00  0.00
ATOM   5498  CA  LEU   354      15.947  -5.613   9.943  1.00  0.00
ATOM   5499  HA  LEU   354      16.553  -5.349   9.078  1.00  0.00
ATOM   5500  CB  LEU   354      14.856  -4.562  10.126  1.00  0.00
ATOM   5501  HB2 LEU   354      14.201  -4.883  10.939  1.00  0.00
ATOM   5502  HB3 LEU   354      15.328  -3.630  10.440  1.00  0.00
ATOM   5503  CG  LEU   354      13.997  -4.273   8.883  1.00  0.00
ATOM   5504  HG  LEU   354      13.488  -5.180   8.564  1.00  0.00
ATOM   5505  CD1 LEU   354      12.943  -3.232   9.208  1.00  0.00
ATOM   5506 HD11 LEU   354      13.414  -2.301   9.528  1.00  0.00
ATOM   5507 HD12 LEU   354      12.331  -3.035   8.328  1.00  0.00
ATOM   5508 HD13 LEU   354      12.301  -3.603  10.005  1.00  0.00
ATOM   5509  CD2 LEU   354      14.889  -3.805   7.731  1.00  0.00
ATOM   5510 HD21 LEU   354      14.267  -3.451   6.913  1.00  0.00
ATOM   5511 HD22 LEU   354      15.528  -2.988   8.061  1.00  0.00
ATOM   5512 HD23 LEU   354      15.501  -4.627   7.362  1.00  0.00
ATOM   5513  C   LEU   354      16.882  -5.633  11.132  1.00  0.00
ATOM   5514  O   LEU   354      17.903  -4.929  11.132  1.00  0.00
ATOM   5515  N   GLU   355      16.575  -6.465  12.136  1.00  0.00
ATOM   5516  H   GLU   355      15.731  -7.018  12.083  1.00  0.00
ATOM   5517  CA  GLU   355      17.409  -6.579  13.326  1.00  0.00
ATOM   5518  HA  GLU   355      17.472  -5.592  13.786  1.00  0.00
ATOM   5519  CB  GLU   355      16.747  -7.546  14.314  1.00  0.00
ATOM   5520  HB2 GLU   355      15.696  -7.649  14.099  1.00  0.00
ATOM   5521  HB3 GLU   355      17.184  -8.540  14.203  1.00  0.00
ATOM   5522  CG  GLU   355      16.816  -7.131  15.752  1.00  0.00
ATOM   5523  HG2 GLU   355      17.861  -7.087  16.062  1.00  0.00
ATOM   5524  HG3 GLU   355      16.379  -6.136  15.856  1.00  0.00
ATOM   5525  CD  GLU   355      16.063  -8.099  16.662  1.00  0.00
ATOM   5526  OE1 GLU   355      15.605  -9.163  16.161  1.00  0.00
ATOM   5527  OE2 GLU   355      15.932  -7.789  17.872  1.00  0.00
ATOM   5528  C   GLU   355      18.822  -7.049  12.997  1.00  0.00
ATOM   5529  O   GLU   355      19.766  -6.723  13.729  1.00  0.00
ATOM   5530  N   THR   356      18.992  -7.833  11.925  1.00  0.00
ATOM   5531  H   THR   356      18.197  -8.087  11.356  1.00  0.00
ATOM   5532  CA  THR   356      20.319  -8.319  11.559  1.00  0.00
ATOM   5533  HA  THR   356      20.826  -8.663  12.461  1.00  0.00
ATOM   5534  CB  THR   356      20.216  -9.507  10.601  1.00  0.00
ATOM   5535  HB  THR   356      21.200  -9.965  10.492  1.00  0.00
ATOM   5536  CG2 THR   356      19.232 -10.540  11.151  1.00  0.00
ATOM   5537 HG21 THR   356      19.488 -11.522  10.755  1.00  0.00
ATOM   5538 HG22 THR   356      19.281 -10.582  12.240  1.00  0.00
ATOM   5539 HG23 THR   356      18.230 -10.295  10.819  1.00  0.00
ATOM   5540  OG1 THR   356      19.753  -9.049   9.318  1.00  0.00
ATOM   5541  HG1 THR   356      18.911  -8.595   9.435  1.00  0.00
ATOM   5542  C   THR   356      21.182  -7.247  10.919  1.00  0.00
ATOM   5543  O   THR   356      22.397  -7.443  10.819  1.00  0.00
ATOM   5544  N   LEU   357      20.599  -6.123  10.499  1.00  0.00
ATOM   5545  H   LEU   357      19.613  -5.963  10.650  1.00  0.00
ATOM   5546  CA  LEU   357      21.366  -5.127   9.743  1.00  0.00
ATOM   5547  HA  LEU   357      22.039  -5.642   9.061  1.00  0.00
ATOM   5548  CB  LEU   357      20.404  -4.263   8.930  1.00  0.00
ATOM   5549  HB2 LEU   357      19.715  -3.758   9.608  1.00  0.00
ATOM   5550  HB3 LEU   357      20.981  -3.500   8.410  1.00  0.00
ATOM   5551  CG  LEU   357      19.613  -5.075   7.902  1.00  0.00
ATOM   5552  HG  LEU   357      18.964  -5.776   8.427  1.00  0.00
ATOM   5553  CD1 LEU   357      18.715  -4.170   7.080  1.00  0.00
ATOM   5554 HD11 LEU   357      18.091  -4.771   6.422  1.00  0.00
ATOM   5555 HD12 LEU   357      18.064  -3.616   7.754  1.00  0.00
ATOM   5556 HD13 LEU   357      19.310  -3.476   6.489  1.00  0.00
ATOM   5557  CD2 LEU   357      20.534  -5.874   7.000  1.00  0.00
ATOM   5558 HD21 LEU   357      19.941  -6.309   6.197  1.00  0.00
ATOM   5559 HD22 LEU   357      21.298  -5.226   6.573  1.00  0.00
ATOM   5560 HD23 LEU   357      21.000  -6.694   7.547  1.00  0.00
ATOM   5561  C   LEU   357      22.273  -4.256  10.630  1.00  0.00
ATOM   5562  O   LEU   357      21.911  -3.925  11.751  1.00  0.00
ATOM   5563  OXT LEU   357      23.382  -3.903  10.233  1.00  0.00
TER   
ATOM   5564 Cl-  Cl-   358      34.379 -16.615   2.720  1.00  0.00
TER   
ATOM   5565 Cl-  Cl-   359     -21.478  -2.120  19.050  1.00  0.00
TER   
ATOM   5566 Cl-  Cl-   360      12.224 -22.566  -8.013  1.00  0.00
TER   
ATOM   5567  O   WAT   361      12.984  -0.602 -13.710  1.00  0.00
ATOM   5568  H1  WAT   361      13.941  -0.602 -13.710  1.00  0.00
ATOM   5569  H2  WAT   361      12.744   0.324 -13.710  1.00  0.00
TER   
ATOM   5570  O   WAT   362     -18.226  16.226  -7.755  1.00  0.00
ATOM   5571  H1  WAT   362     -17.269  16.226  -7.755  1.00  0.00
ATOM   5572  H2  WAT   362     -18.466  17.152  -7.755  1.00  0.00
TER   
ATOM   5573  O   WAT   363      -6.557  -7.290   4.143  1.00  0.00
ATOM   5574  H1  WAT   363      -5.600  -7.290   4.143  1.00  0.00
ATOM   5575  H2  WAT   363      -6.797  -6.364   4.143  1.00  0.00
TER   
ATOM   5576  O   WAT   364      11.715  -6.866  19.949  1.00  0.00
ATOM   5577  H1  WAT   364      12.672  -6.866  19.949  1.00  0.00
ATOM   5578  H2  WAT   364      11.475  -5.940  19.949  1.00  0.00
TER   
ATOM   5579  O   WAT   365      16.564  10.908  15.537  1.00  0.00
ATOM   5580  H1  WAT   365      17.521  10.908  15.537  1.00  0.00
ATOM   5581  H2  WAT   365      16.324  11.834  15.537  1.00  0.00
TER   
ATOM   5582  O   WAT   366     -11.726  -0.674 -10.923  1.00  0.00
ATOM   5583  H1  WAT   366     -10.769  -0.674 -10.923  1.00  0.00
ATOM   5584  H2  WAT   366     -11.966   0.252 -10.923  1.00  0.00
TER   
ATOM   5585  O   WAT   367      19.698  11.310   4.477  1.00  0.00
ATOM   5586  H1  WAT   367      20.655  11.310   4.477  1.00  0.00
ATOM   5587  H2  WAT   367      19.458  12.236   4.477  1.00  0.00
TER   
ATOM   5588  O   WAT   368     -17.281  -2.324  13.197  1.00  0.00
ATOM   5589  H1  WAT   368     -16.324  -2.324  13.197  1.00  0.00
ATOM   5590  H2  WAT   368     -17.521  -1.398  13.197  1.00  0.00
TER   
ATOM   5591  O   WAT   369      12.958   3.607 -12.939  1.00  0.00
ATOM   5592  H1  WAT   369      13.915   3.607 -12.939  1.00  0.00
ATOM   5593  H2  WAT   369      12.718   4.533 -12.939  1.00  0.00
TER   
ATOM   5594  O   WAT   370      -5.279   3.083 -17.024  1.00  0.00
ATOM   5595  H1  WAT   370      -4.322   3.083 -17.024  1.00  0.00
ATOM   5596  H2  WAT   370      -5.519   4.009 -17.024  1.00  0.00
TER   
ATOM   5597  O   WAT   371       4.211   8.336  22.227  1.00  0.00
ATOM   5598  H1  WAT   371       5.168   8.336  22.227  1.00  0.00
ATOM   5599  H2  WAT   371       3.971   9.262  22.227  1.00  0.00
TER   
ATOM   5600  O   WAT   372      -1.509 -20.230 -11.570  1.00  0.00
ATOM   5601  H1  WAT   372      -0.552 -20.230 -11.570  1.00  0.00
ATOM   5602  H2  WAT   372      -1.749 -19.304 -11.570  1.00  0.00
TER   
ATOM   5603  O   WAT   373      -7.382  17.640  14.864  1.00  0.00
ATOM   5604  H1  WAT   373      -6.425  17.640  14.864  1.00  0.00
ATOM   5605  H2  WAT   373      -7.622  18.566  14.864  1.00  0.00
TER   
ATOM   5606  O   WAT   374       6.467 -22.000  -4.359  1.00  0.00
ATOM   5607  H1  WAT   374       7.424 -22.000  -4.359  1.00  0.00
ATOM   5608  H2  WAT   374       6.227 -21.074  -4.359  1.00  0.00
TER   
ATOM   5609  O   WAT   375     -18.717  18.259   5.762  1.00  0.00
ATOM   5610  H1  WAT   375     -17.760  18.259   5.762  1.00  0.00
ATOM   5611  H2  WAT   375     -18.957  19.185   5.762  1.00  0.00
TER   
ATOM   5612  O   WAT   376       1.111 -15.783 -15.733  1.00  0.00
ATOM   5613  H1  WAT   376       2.068 -15.783 -15.733  1.00  0.00
ATOM   5614  H2  WAT   376       0.871 -14.857 -15.733  1.00  0.00
TER   
ATOM   5615  O   WAT   377      -2.021  -8.014  19.237  1.00  0.00
ATOM   5616  H1  WAT   377      -1.064  -8.014  19.237  1.00  0.00
ATOM   5617  H2  WAT   377      -2.261  -7.088  19.237  1.00  0.00
TER   
ATOM   5618  O   WAT   378      -5.422  -5.995  10.761  1.00  0.00
ATOM   5619  H1  WAT   378      -4.465  -5.995  10.761  1.00  0.00
ATOM   5620  H2  WAT   378      -5.662  -5.069  10.761  1.00  0.00
TER   
ATOM   5621  O   WAT   379     -27.694  12.126   4.519  1.00  0.00
ATOM   5622  H1  WAT   379     -26.737  12.126   4.519  1.00  0.00
ATOM   5623  H2  WAT   379     -27.934  13.052   4.519  1.00  0.00
TER   
ATOM   5624  O   WAT   380       1.755  20.497  11.955  1.00  0.00
ATOM   5625  H1  WAT   380       2.712  20.497  11.955  1.00  0.00
ATOM   5626  H2  WAT   380       1.515  21.423  11.955  1.00  0.00
TER   
ATOM   5627  O   WAT   381      -3.003  -0.653   8.688  1.00  0.00
ATOM   5628  H1  WAT   381      -2.046  -0.653   8.688  1.00  0.00
ATOM   5629  H2  WAT   381      -3.243   0.273   8.688  1.00  0.00
TER   
ATOM   5630  O   WAT   382      17.197  -1.403  -8.620  1.00  0.00
ATOM   5631  H1  WAT   382      18.154  -1.403  -8.620  1.00  0.00
ATOM   5632  H2  WAT   382      16.957  -0.477  -8.620  1.00  0.00
TER   
ATOM   5633  O   WAT   383     -14.572  -1.121  -3.373  1.00  0.00
ATOM   5634  H1  WAT   383     -13.615  -1.121  -3.373  1.00  0.00
ATOM   5635  H2  WAT   383     -14.812  -0.195  -3.373  1.00  0.00
TER   
ATOM   5636  O   WAT   384      11.106  15.799  -5.221  1.00  0.00
ATOM   5637  H1  WAT   384      12.063  15.799  -5.221  1.00  0.00
ATOM   5638  H2  WAT   384      10.866  16.725  -5.221  1.00  0.00
TER   
ATOM   5639  O   WAT   385       2.568  25.081  -3.435  1.00  0.00
ATOM   5640  H1  WAT   385       3.525  25.081  -3.435  1.00  0.00
ATOM   5641  H2  WAT   385       2.328  26.007  -3.435  1.00  0.00
TER   
ATOM   5642  O   WAT   386     -11.671 -11.205  -7.305  1.00  0.00
ATOM   5643  H1  WAT   386     -10.714 -11.205  -7.305  1.00  0.00
ATOM   5644  H2  WAT   386     -11.911 -10.279  -7.305  1.00  0.00
TER   
ATOM   5645  O   WAT   387      23.685  -4.646  13.425  1.00  0.00
ATOM   5646  H1  WAT   387      24.642  -4.646  13.425  1.00  0.00
ATOM   5647  H2  WAT   387      23.445  -3.720  13.425  1.00  0.00
TER   
ATOM   5648  O   WAT   388       8.013 -15.050 -14.317  1.00  0.00
ATOM   5649  H1  WAT   388       8.970 -15.050 -14.317  1.00  0.00
ATOM   5650  H2  WAT   388       7.773 -14.124 -14.317  1.00  0.00
TER   
ATOM   5651  O   WAT   389      -8.278   3.675 -16.459  1.00  0.00
ATOM   5652  H1  WAT   389      -7.321   3.675 -16.459  1.00  0.00
ATOM   5653  H2  WAT   389      -8.518   4.601 -16.459  1.00  0.00
TER   
ATOM   5654  O   WAT   390       1.484  18.791  18.427  1.00  0.00
ATOM   5655  H1  WAT   390       2.441  18.791  18.427  1.00  0.00
ATOM   5656  H2  WAT   390       1.244  19.717  18.427  1.00  0.00
TER   
ATOM   5657  O   WAT   391     -24.618   3.566   4.415  1.00  0.00
ATOM   5658  H1  WAT   391     -23.661   3.566   4.415  1.00  0.00
ATOM   5659  H2  WAT   391     -24.858   4.492   4.415  1.00  0.00
TER   
ATOM   5660  O   WAT   392      14.794   0.245  -6.455  1.00  0.00
ATOM   5661  H1  WAT   392      15.751   0.245  -6.455  1.00  0.00
ATOM   5662  H2  WAT   392      14.554   1.171  -6.455  1.00  0.00
TER   
ATOM   5663  O   WAT   393      -3.043  -6.985   5.327  1.00  0.00
ATOM   5664  H1  WAT   393      -2.086  -6.985   5.327  1.00  0.00
ATOM   5665  H2  WAT   393      -3.283  -6.059   5.327  1.00  0.00
TER   
ATOM   5666  O   WAT   394     -16.377  -4.954  -5.357  1.00  0.00
ATOM   5667  H1  WAT   394     -15.420  -4.954  -5.357  1.00  0.00
ATOM   5668  H2  WAT   394     -16.617  -4.028  -5.357  1.00  0.00
TER   
ATOM   5669  O   WAT   395      -3.364  23.596   1.753  1.00  0.00
ATOM   5670  H1  WAT   395      -2.407  23.596   1.753  1.00  0.00
ATOM   5671  H2  WAT   395      -3.604  24.522   1.753  1.00  0.00
TER   
ATOM   5672  O   WAT   396     -18.107  -1.202  -5.754  1.00  0.00
ATOM   5673  H1  WAT   396     -17.150  -1.202  -5.754  1.00  0.00
ATOM   5674  H2  WAT   396     -18.347  -0.276  -5.754  1.00  0.00
TER   
ATOM   5675  O   WAT   397      -1.830  -9.821 -22.720  1.00  0.00
ATOM   5676  H1  WAT   397      -0.873  -9.821 -22.720  1.00  0.00
ATOM   5677  H2  WAT   397      -2.070  -8.895 -22.720  1.00  0.00
TER   
ATOM   5678  O   WAT   398       0.495   0.542  13.051  1.00  0.00
ATOM   5679  H1  WAT   398       1.452   0.542  13.051  1.00  0.00
ATOM   5680  H2  WAT   398       0.255   1.468  13.051  1.00  0.00
TER   
ATOM   5681  O   WAT   399      22.312   2.663  10.129  1.00  0.00
ATOM   5682  H1  WAT   399      23.269   2.663  10.129  1.00  0.00
ATOM   5683  H2  WAT   399      22.072   3.589  10.129  1.00  0.00
TER   
ATOM   5684  O   WAT   400      -2.541  15.988 -16.956  1.00  0.00
ATOM   5685  H1  WAT   400      -1.584  15.988 -16.956  1.00  0.00
ATOM   5686  H2  WAT   400      -2.781  16.914 -16.956  1.00  0.00
TER   
ATOM   5687  O   WAT   401      -3.738  -4.195  -5.055  1.00  0.00
ATOM   5688  H1  WAT   401      -2.781  -4.195  -5.055  1.00  0.00
ATOM   5689  H2  WAT   401      -3.978  -3.269  -5.055  1.00  0.00
TER   
ATOM   5690  O   WAT   402      19.081   5.299   2.552  1.00  0.00
ATOM   5691  H1  WAT   402      20.038   5.299   2.552  1.00  0.00
ATOM   5692  H2  WAT   402      18.841   6.225   2.552  1.00  0.00
TER   
ATOM   5693  O   WAT   403      15.810  10.226   6.201  1.00  0.00
ATOM   5694  H1  WAT   403      16.767  10.226   6.201  1.00  0.00
ATOM   5695  H2  WAT   403      15.570  11.152   6.201  1.00  0.00
TER   
ATOM   5696  O   WAT   404      25.208  -2.764   9.580  1.00  0.00
ATOM   5697  H1  WAT   404      26.165  -2.764   9.580  1.00  0.00
ATOM   5698  H2  WAT   404      24.968  -1.838   9.580  1.00  0.00
TER   
ATOM   5699  O   WAT   405      -3.057  -0.636  12.139  1.00  0.00
ATOM   5700  H1  WAT   405      -2.100  -0.636  12.139  1.00  0.00
ATOM   5701  H2  WAT   405      -3.297   0.290  12.139  1.00  0.00
TER   
ATOM   5702  O   WAT   406     -15.035  12.422  -8.400  1.00  0.00
ATOM   5703  H1  WAT   406     -14.078  12.422  -8.400  1.00  0.00
ATOM   5704  H2  WAT   406     -15.275  13.348  -8.400  1.00  0.00
TER   
ATOM   5705  O   WAT   407     -19.366  23.281   2.876  1.00  0.00
ATOM   5706  H1  WAT   407     -18.409  23.281   2.876  1.00  0.00
ATOM   5707  H2  WAT   407     -19.606  24.207   2.876  1.00  0.00
TER   
ATOM   5708  O   WAT   408      -5.034  22.642  -9.661  1.00  0.00
ATOM   5709  H1  WAT   408      -4.077  22.642  -9.661  1.00  0.00
ATOM   5710  H2  WAT   408      -5.274  23.568  -9.661  1.00  0.00
TER   
ATOM   5711  O   WAT   409     -16.168  16.025  17.509  1.00  0.00
ATOM   5712  H1  WAT   409     -15.211  16.025  17.509  1.00  0.00
ATOM   5713  H2  WAT   409     -16.408  16.951  17.509  1.00  0.00
TER   
ATOM   5714  O   WAT   410      -4.640   7.034   6.650  1.00  0.00
ATOM   5715  H1  WAT   410      -3.683   7.034   6.650  1.00  0.00
ATOM   5716  H2  WAT   410      -4.880   7.960   6.650  1.00  0.00
TER   
ATOM   5717  O   WAT   411      -1.644  11.219 -15.738  1.00  0.00
ATOM   5718  H1  WAT   411      -0.687  11.219 -15.738  1.00  0.00
ATOM   5719  H2  WAT   411      -1.884  12.145 -15.738  1.00  0.00
TER   
ATOM   5720  O   WAT   412      -1.921  17.820  20.569  1.00  0.00
ATOM   5721  H1  WAT   412      -0.964  17.820  20.569  1.00  0.00
ATOM   5722  H2  WAT   412      -2.161  18.746  20.569  1.00  0.00
TER   
ATOM   5723  O   WAT   413       7.847  -4.214 -18.513  1.00  0.00
ATOM   5724  H1  WAT   413       8.804  -4.214 -18.513  1.00  0.00
ATOM   5725  H2  WAT   413       7.607  -3.288 -18.513  1.00  0.00
TER   
ATOM   5726  O   WAT   414       1.614 -25.308   7.711  1.00  0.00
ATOM   5727  H1  WAT   414       2.571 -25.308   7.711  1.00  0.00
ATOM   5728  H2  WAT   414       1.374 -24.382   7.711  1.00  0.00
TER   
ATOM   5729  O   WAT   415      -4.768  -6.006 -17.659  1.00  0.00
ATOM   5730  H1  WAT   415      -3.811  -6.006 -17.659  1.00  0.00
ATOM   5731  H2  WAT   415      -5.008  -5.080 -17.659  1.00  0.00
TER   
ATOM   5732  O   WAT   416       6.893   1.248 -18.204  1.00  0.00
ATOM   5733  H1  WAT   416       7.850   1.248 -18.204  1.00  0.00
ATOM   5734  H2  WAT   416       6.653   2.174 -18.204  1.00  0.00
TER   
ATOM   5735  O   WAT   417     -11.901  21.072 -10.011  1.00  0.00
ATOM   5736  H1  WAT   417     -10.944  21.072 -10.011  1.00  0.00
ATOM   5737  H2  WAT   417     -12.141  21.998 -10.011  1.00  0.00
TER   
ATOM   5738  O   WAT   418      -7.199 -11.246 -14.194  1.00  0.00
ATOM   5739  H1  WAT   418      -6.242 -11.246 -14.194  1.00  0.00
ATOM   5740  H2  WAT   418      -7.439 -10.320 -14.194  1.00  0.00
TER   
ATOM   5741  O   WAT   419      13.757 -15.386 -10.450  1.00  0.00
ATOM   5742  H1  WAT   419      14.714 -15.386 -10.450  1.00  0.00
ATOM   5743  H2  WAT   419      13.517 -14.460 -10.450  1.00  0.00
TER   
ATOM   5744  O   WAT   420       4.914   4.894  19.748  1.00  0.00
ATOM   5745  H1  WAT   420       5.871   4.894  19.748  1.00  0.00
ATOM   5746  H2  WAT   420       4.674   5.820  19.748  1.00  0.00
TER   
ATOM   5747  O   WAT   421       6.708 -12.673 -13.336  1.00  0.00
ATOM   5748  H1  WAT   421       7.665 -12.673 -13.336  1.00  0.00
ATOM   5749  H2  WAT   421       6.468 -11.747 -13.336  1.00  0.00
TER   
ATOM   5750  O   WAT   422      -4.720 -15.521  -0.065  1.00  0.00
ATOM   5751  H1  WAT   422      -3.763 -15.521  -0.065  1.00  0.00
ATOM   5752  H2  WAT   422      -4.960 -14.595  -0.065  1.00  0.00
TER   
ATOM   5753  O   WAT   423     -11.120   9.848  21.884  1.00  0.00
ATOM   5754  H1  WAT   423     -10.163   9.848  21.884  1.00  0.00
ATOM   5755  H2  WAT   423     -11.360  10.774  21.884  1.00  0.00
TER   
ATOM   5756  O   WAT   424       9.878  15.502   2.991  1.00  0.00
ATOM   5757  H1  WAT   424      10.835  15.502   2.991  1.00  0.00
ATOM   5758  H2  WAT   424       9.638  16.428   2.991  1.00  0.00
TER   
ATOM   5759  O   WAT   425     -10.569   0.478  15.399  1.00  0.00
ATOM   5760  H1  WAT   425      -9.612   0.478  15.399  1.00  0.00
ATOM   5761  H2  WAT   425     -10.809   1.404  15.399  1.00  0.00
TER   
ATOM   5762  O   WAT   426     -25.188   0.420  -8.013  1.00  0.00
ATOM   5763  H1  WAT   426     -24.231   0.420  -8.013  1.00  0.00
ATOM   5764  H2  WAT   426     -25.428   1.346  -8.013  1.00  0.00
TER   
ATOM   5765  O   WAT   427       2.572 -14.562  14.525  1.00  0.00
ATOM   5766  H1  WAT   427       3.529 -14.562  14.525  1.00  0.00
ATOM   5767  H2  WAT   427       2.332 -13.636  14.525  1.00  0.00
TER   
ATOM   5768  O   WAT   428      12.483   4.533  -9.271  1.00  0.00
ATOM   5769  H1  WAT   428      13.440   4.533  -9.271  1.00  0.00
ATOM   5770  H2  WAT   428      12.243   5.459  -9.271  1.00  0.00
TER   
ATOM   5771  O   WAT   429       5.441   9.685   3.685  1.00  0.00
ATOM   5772  H1  WAT   429       6.398   9.685   3.685  1.00  0.00
ATOM   5773  H2  WAT   429       5.201  10.611   3.685  1.00  0.00
TER   
ATOM   5774  O   WAT   430       3.754 -25.807   1.648  1.00  0.00
ATOM   5775  H1  WAT   430       4.711 -25.807   1.648  1.00  0.00
ATOM   5776  H2  WAT   430       3.514 -24.881   1.648  1.00  0.00
TER   
ATOM   5777  O   WAT   431      13.443 -21.237  -0.921  1.00  0.00
ATOM   5778  H1  WAT   431      14.400 -21.237  -0.921  1.00  0.00
ATOM   5779  H2  WAT   431      13.203 -20.311  -0.921  1.00  0.00
TER   
ATOM   5780  O   WAT   432      -5.954  -5.939 -11.372  1.00  0.00
ATOM   5781  H1  WAT   432      -4.997  -5.939 -11.372  1.00  0.00
ATOM   5782  H2  WAT   432      -6.194  -5.013 -11.372  1.00  0.00
TER   
ATOM   5783  O   WAT   433      -5.762 -19.709   1.256  1.00  0.00
ATOM   5784  H1  WAT   433      -4.805 -19.709   1.256  1.00  0.00
ATOM   5785  H2  WAT   433      -6.002 -18.783   1.256  1.00  0.00
TER   
ATOM   5786  O   WAT   434       3.107 -12.109  17.551  1.00  0.00
ATOM   5787  H1  WAT   434       4.064 -12.109  17.551  1.00  0.00
ATOM   5788  H2  WAT   434       2.867 -11.183  17.551  1.00  0.00
TER   
ATOM   5789  O   WAT   435     -14.660   9.749  15.393  1.00  0.00
ATOM   5790  H1  WAT   435     -13.703   9.749  15.393  1.00  0.00
ATOM   5791  H2  WAT   435     -14.900  10.675  15.393  1.00  0.00
TER   
ATOM   5792  O   WAT   436       5.691 -22.411  -1.573  1.00  0.00
ATOM   5793  H1  WAT   436       6.648 -22.411  -1.573  1.00  0.00
ATOM   5794  H2  WAT   436       5.451 -21.485  -1.573  1.00  0.00
TER   
ATOM   5795  O   WAT   437      10.083   1.421 -13.072  1.00  0.00
ATOM   5796  H1  WAT   437      11.040   1.421 -13.072  1.00  0.00
ATOM   5797  H2  WAT   437       9.843   2.347 -13.072  1.00  0.00
TER   
ATOM   5798  O   WAT   438       4.693 -24.271 -10.774  1.00  0.00
ATOM   5799  H1  WAT   438       5.650 -24.271 -10.774  1.00  0.00
ATOM   5800  H2  WAT   438       4.453 -23.345 -10.774  1.00  0.00
TER   
ATOM   5801  O   WAT   439      -3.021   1.326 -17.411  1.00  0.00
ATOM   5802  H1  WAT   439      -2.064   1.326 -17.411  1.00  0.00
ATOM   5803  H2  WAT   439      -3.261   2.252 -17.411  1.00  0.00
TER   
ATOM   5804  O   WAT   440      -8.808 -18.800 -11.355  1.00  0.00
ATOM   5805  H1  WAT   440      -7.851 -18.800 -11.355  1.00  0.00
ATOM   5806  H2  WAT   440      -9.048 -17.874 -11.355  1.00  0.00
TER   
ATOM   5807  O   WAT   441      -8.767  -8.080  16.529  1.00  0.00
ATOM   5808  H1  WAT   441      -7.810  -8.080  16.529  1.00  0.00
ATOM   5809  H2  WAT   441      -9.007  -7.154  16.529  1.00  0.00
TER   
ATOM   5810  O   WAT   442       7.560  15.909  15.299  1.00  0.00
ATOM   5811  H1  WAT   442       8.517  15.909  15.299  1.00  0.00
ATOM   5812  H2  WAT   442       7.320  16.835  15.299  1.00  0.00
TER   
ATOM   5813  O   WAT   443      -9.936  -0.475  12.773  1.00  0.00
ATOM   5814  H1  WAT   443      -8.979  -0.475  12.773  1.00  0.00
ATOM   5815  H2  WAT   443     -10.176   0.451  12.773  1.00  0.00
TER   
ATOM   5816  O   WAT   444      -0.996  -7.416  -0.850  1.00  0.00
ATOM   5817  H1  WAT   444      -0.039  -7.416  -0.850  1.00  0.00
ATOM   5818  H2  WAT   444      -1.236  -6.490  -0.850  1.00  0.00
TER   
ATOM   5819  O   WAT   445      -1.188 -18.273   5.272  1.00  0.00
ATOM   5820  H1  WAT   445      -0.231 -18.273   5.272  1.00  0.00
ATOM   5821  H2  WAT   445      -1.428 -17.347   5.272  1.00  0.00
TER   
ATOM   5822  O   WAT   446      -3.406   3.609   7.596  1.00  0.00
ATOM   5823  H1  WAT   446      -2.449   3.609   7.596  1.00  0.00
ATOM   5824  H2  WAT   446      -3.646   4.535   7.596  1.00  0.00
TER   
ATOM   5825  O   WAT   447     -25.927   8.825  14.047  1.00  0.00
ATOM   5826  H1  WAT   447     -24.970   8.825  14.047  1.00  0.00
ATOM   5827  H2  WAT   447     -26.167   9.751  14.047  1.00  0.00
TER   
ATOM   5828  O   WAT   448       1.825 -14.591 -13.811  1.00  0.00
ATOM   5829  H1  WAT   448       2.782 -14.591 -13.811  1.00  0.00
ATOM   5830  H2  WAT   448       1.585 -13.665 -13.811  1.00  0.00
TER   
ATOM   5831  O   WAT   449      -1.716  15.871  -5.515  1.00  0.00
ATOM   5832  H1  WAT   449      -0.759  15.871  -5.515  1.00  0.00
ATOM   5833  H2  WAT   449      -1.956  16.797  -5.515  1.00  0.00
TER   
ATOM   5834  O   WAT   450       7.318  -5.125 -14.111  1.00  0.00
ATOM   5835  H1  WAT   450       8.275  -5.125 -14.111  1.00  0.00
ATOM   5836  H2  WAT   450       7.078  -4.199 -14.111  1.00  0.00
TER   
ATOM   5837  O   WAT   451      -6.282  18.093  -6.328  1.00  0.00
ATOM   5838  H1  WAT   451      -5.325  18.093  -6.328  1.00  0.00
ATOM   5839  H2  WAT   451      -6.522  19.019  -6.328  1.00  0.00
TER   
ATOM   5840  O   WAT   452      -8.488 -10.527  -4.648  1.00  0.00
ATOM   5841  H1  WAT   452      -7.531 -10.527  -4.648  1.00  0.00
ATOM   5842  H2  WAT   452      -8.728  -9.601  -4.648  1.00  0.00
TER   
ATOM   5843  O   WAT   453       3.801  18.270   9.145  1.00  0.00
ATOM   5844  H1  WAT   453       4.758  18.270   9.145  1.00  0.00
ATOM   5845  H2  WAT   453       3.561  19.196   9.145  1.00  0.00
TER   
ATOM   5846  O   WAT   454     -23.815  18.284   5.219  1.00  0.00
ATOM   5847  H1  WAT   454     -22.858  18.284   5.219  1.00  0.00
ATOM   5848  H2  WAT   454     -24.055  19.210   5.219  1.00  0.00
TER   
ATOM   5849  O   WAT   455     -20.196  -2.022   3.823  1.00  0.00
ATOM   5850  H1  WAT   455     -19.239  -2.022   3.823  1.00  0.00
ATOM   5851  H2  WAT   455     -20.436  -1.096   3.823  1.00  0.00
TER   
ATOM   5852  O   WAT   456     -13.192  -5.106  -5.255  1.00  0.00
ATOM   5853  H1  WAT   456     -12.235  -5.106  -5.255  1.00  0.00
ATOM   5854  H2  WAT   456     -13.432  -4.180  -5.255  1.00  0.00
TER   
ATOM   5855  O   WAT   457     -19.364  11.621  13.243  1.00  0.00
ATOM   5856  H1  WAT   457     -18.407  11.621  13.243  1.00  0.00
ATOM   5857  H2  WAT   457     -19.604  12.547  13.243  1.00  0.00
TER   
ATOM   5858  O   WAT   458     -10.085  13.449  20.031  1.00  0.00
ATOM   5859  H1  WAT   458      -9.128  13.449  20.031  1.00  0.00
ATOM   5860  H2  WAT   458     -10.325  14.375  20.031  1.00  0.00
TER   
ATOM   5861  O   WAT   459      19.737   2.688   3.232  1.00  0.00
ATOM   5862  H1  WAT   459      20.694   2.688   3.232  1.00  0.00
ATOM   5863  H2  WAT   459      19.497   3.614   3.232  1.00  0.00
TER   
ATOM   5864  O   WAT   460      18.072   2.132  17.460  1.00  0.00
ATOM   5865  H1  WAT   460      19.029   2.132  17.460  1.00  0.00
ATOM   5866  H2  WAT   460      17.832   3.058  17.460  1.00  0.00
TER   
ATOM   5867  O   WAT   461       3.839   3.451 -13.872  1.00  0.00
ATOM   5868  H1  WAT   461       4.796   3.451 -13.872  1.00  0.00
ATOM   5869  H2  WAT   461       3.599   4.377 -13.872  1.00  0.00
TER   
ATOM   5870  O   WAT   462     -30.362   7.578  -6.537  1.00  0.00
ATOM   5871  H1  WAT   462     -29.405   7.578  -6.537  1.00  0.00
ATOM   5872  H2  WAT   462     -30.602   8.504  -6.537  1.00  0.00
TER   
ATOM   5873  O   WAT   463       3.783  16.060  -7.530  1.00  0.00
ATOM   5874  H1  WAT   463       4.740  16.060  -7.530  1.00  0.00
ATOM   5875  H2  WAT   463       3.543  16.986  -7.530  1.00  0.00
TER   
ATOM   5876  O   WAT   464       9.550   2.060  23.132  1.00  0.00
ATOM   5877  H1  WAT   464      10.507   2.060  23.132  1.00  0.00
ATOM   5878  H2  WAT   464       9.310   2.986  23.132  1.00  0.00
TER   
ATOM   5879  O   WAT   465     -14.252  -0.988  -0.478  1.00  0.00
ATOM   5880  H1  WAT   465     -13.295  -0.988  -0.478  1.00  0.00
ATOM   5881  H2  WAT   465     -14.492  -0.062  -0.478  1.00  0.00
TER   
ATOM   5882  O   WAT   466      -8.458  24.209  -4.736  1.00  0.00
ATOM   5883  H1  WAT   466      -7.501  24.209  -4.736  1.00  0.00
ATOM   5884  H2  WAT   466      -8.698  25.135  -4.736  1.00  0.00
TER   
ATOM   5885  O   WAT   467     -27.039  -0.526  -5.776  1.00  0.00
ATOM   5886  H1  WAT   467     -26.082  -0.526  -5.776  1.00  0.00
ATOM   5887  H2  WAT   467     -27.279   0.400  -5.776  1.00  0.00
TER   
ATOM   5888  O   WAT   468     -16.441  -6.250  -9.692  1.00  0.00
ATOM   5889  H1  WAT   468     -15.484  -6.250  -9.692  1.00  0.00
ATOM   5890  H2  WAT   468     -16.681  -5.324  -9.692  1.00  0.00
TER   
ATOM   5891  O   WAT   469      -5.991  -2.727 -17.557  1.00  0.00
ATOM   5892  H1  WAT   469      -5.034  -2.727 -17.557  1.00  0.00
ATOM   5893  H2  WAT   469      -6.231  -1.801 -17.557  1.00  0.00
TER   
ATOM   5894  O   WAT   470      -3.784  -5.891  18.898  1.00  0.00
ATOM   5895  H1  WAT   470      -2.827  -5.891  18.898  1.00  0.00
ATOM   5896  H2  WAT   470      -4.024  -4.965  18.898  1.00  0.00
TER   
ATOM   5897  O   WAT   471       7.170 -12.756  18.163  1.00  0.00
ATOM   5898  H1  WAT   471       8.127 -12.756  18.163  1.00  0.00
ATOM   5899  H2  WAT   471       6.930 -11.830  18.163  1.00  0.00
TER   
ATOM   5900  O   WAT   472     -16.870  -2.516  -3.497  1.00  0.00
ATOM   5901  H1  WAT   472     -15.913  -2.516  -3.497  1.00  0.00
ATOM   5902  H2  WAT   472     -17.110  -1.590  -3.497  1.00  0.00
TER   
ATOM   5903  O   WAT   473       4.278 -10.001   2.410  1.00  0.00
ATOM   5904  H1  WAT   473       5.235 -10.001   2.410  1.00  0.00
ATOM   5905  H2  WAT   473       4.038  -9.075   2.410  1.00  0.00
TER   
ATOM   5906  O   WAT   474       9.145  -5.038 -16.160  1.00  0.00
ATOM   5907  H1  WAT   474      10.102  -5.038 -16.160  1.00  0.00
ATOM   5908  H2  WAT   474       8.905  -4.112 -16.160  1.00  0.00
TER   
ATOM   5909  O   WAT   475     -22.414  17.107  11.869  1.00  0.00
ATOM   5910  H1  WAT   475     -21.457  17.107  11.869  1.00  0.00
ATOM   5911  H2  WAT   475     -22.654  18.033  11.869  1.00  0.00
TER   
ATOM   5912  O   WAT   476     -12.796   2.359  -9.552  1.00  0.00
ATOM   5913  H1  WAT   476     -11.839   2.359  -9.552  1.00  0.00
ATOM   5914  H2  WAT   476     -13.036   3.285  -9.552  1.00  0.00
TER   
ATOM   5915  O   WAT   477      21.740   1.528   6.190  1.00  0.00
ATOM   5916  H1  WAT   477      22.697   1.528   6.190  1.00  0.00
ATOM   5917  H2  WAT   477      21.500   2.454   6.190  1.00  0.00
TER   
ATOM   5918  O   WAT   478     -14.277   4.792   9.750  1.00  0.00
ATOM   5919  H1  WAT   478     -13.320   4.792   9.750  1.00  0.00
ATOM   5920  H2  WAT   478     -14.517   5.718   9.750  1.00  0.00
TER   
ATOM   5921  O   WAT   479       4.331  -1.292  24.371  1.00  0.00
ATOM   5922  H1  WAT   479       5.288  -1.292  24.371  1.00  0.00
ATOM   5923  H2  WAT   479       4.091  -0.366  24.371  1.00  0.00
TER   
ATOM   5924  O   WAT   480       8.781  -8.315  -8.087  1.00  0.00
ATOM   5925  H1  WAT   480       9.738  -8.315  -8.087  1.00  0.00
ATOM   5926  H2  WAT   480       8.541  -7.389  -8.087  1.00  0.00
TER   
ATOM   5927  O   WAT   481      -1.534 -21.670  -1.408  1.00  0.00
ATOM   5928  H1  WAT   481      -0.577 -21.670  -1.408  1.00  0.00
ATOM   5929  H2  WAT   481      -1.774 -20.744  -1.408  1.00  0.00
TER   
ATOM   5930  O   WAT   482      16.419 -16.390  -3.943  1.00  0.00
ATOM   5931  H1  WAT   482      17.376 -16.390  -3.943  1.00  0.00
ATOM   5932  H2  WAT   482      16.179 -15.464  -3.943  1.00  0.00
TER   
ATOM   5933  O   WAT   483       6.856   3.067  20.319  1.00  0.00
ATOM   5934  H1  WAT   483       7.813   3.067  20.319  1.00  0.00
ATOM   5935  H2  WAT   483       6.616   3.993  20.319  1.00  0.00
TER   
ATOM   5936  O   WAT   484      17.249 -10.682  14.093  1.00  0.00
ATOM   5937  H1  WAT   484      18.206 -10.682  14.093  1.00  0.00
ATOM   5938  H2  WAT   484      17.009  -9.756  14.093  1.00  0.00
TER   
ATOM   5939  O   WAT   485       9.805 -22.740   0.781  1.00  0.00
ATOM   5940  H1  WAT   485      10.762 -22.740   0.781  1.00  0.00
ATOM   5941  H2  WAT   485       9.565 -21.814   0.781  1.00  0.00
TER   
ATOM   5942  O   WAT   486      -3.495   4.367  -4.431  1.00  0.00
ATOM   5943  H1  WAT   486      -2.538   4.367  -4.431  1.00  0.00
ATOM   5944  H2  WAT   486      -3.735   5.293  -4.431  1.00  0.00
TER   
ATOM   5945  O   WAT   487      -6.053 -11.403  -5.694  1.00  0.00
ATOM   5946  H1  WAT   487      -5.096 -11.403  -5.694  1.00  0.00
ATOM   5947  H2  WAT   487      -6.293 -10.477  -5.694  1.00  0.00
TER   
ATOM   5948  O   WAT   488      16.137  -7.987 -12.541  1.00  0.00
ATOM   5949  H1  WAT   488      17.094  -7.987 -12.541  1.00  0.00
ATOM   5950  H2  WAT   488      15.897  -7.061 -12.541  1.00  0.00
TER   
ATOM   5951  O   WAT   489      -5.589  27.588  -3.747  1.00  0.00
ATOM   5952  H1  WAT   489      -4.632  27.588  -3.747  1.00  0.00
ATOM   5953  H2  WAT   489      -5.829  28.514  -3.747  1.00  0.00
TER   
ATOM   5954  O   WAT   490      -9.262   1.153 -10.450  1.00  0.00
ATOM   5955  H1  WAT   490      -8.305   1.153 -10.450  1.00  0.00
[truncated: 3,111,554 more chars]
