# Supplementary material for: Insights into the Enhanced Ceftazidime Hydrolysis by Ent385 AmpC β‑Lactamase from Multiscale Simulations
Source: ACS Catal. 2025 Jun 23;15(13):11739–48. doi: 10.1021/acscatal.5c02383 (PMC12235585; doi:10.1021/acscatal.5c02383)
Supplement: Supplementary file 2 [file cs5c02383_si_002.zip › SI_paper_AmpC_Ent385/initial-structures/Ent385.ctz.tyrosinate.rst7]

default_name
 50833
  74.9015622  38.2687968  48.4023404  75.4575622  37.4297968  48.3103404
  74.5235622  38.3037968  49.3393404  75.7595622  39.4437968  48.1683404
  76.6925622  39.1247968  47.7013404  75.9555622  39.9937968  49.0893404
  74.9705622  40.2657968  47.1983404  75.6245622  40.8367968  46.5373404
  74.3235622  40.9467968  47.7553404  74.1255622  39.3057968  46.4363404
  74.7095622  38.8927968  45.6093404  73.2245622  39.7817968  46.0483404
  73.7865622  38.2067968  47.4453404  72.8525622  38.4457968  47.9553404
  73.6945622  36.8547968  46.7623404  74.6895622  36.1647968  46.5763404
  72.4845622  36.4907968  46.3753404  71.6995622  37.1077968  46.5243404
  72.2285622  35.1947968  45.7793404  72.8255622  34.4477968  46.3063404
  70.7515622  34.8447968  45.9593404  70.4235622  35.2607968  46.9083404
  70.1575622  35.3487968  45.1943404  70.4415622  33.3717968  45.9193404
  70.1415622  33.1047968  44.9123404  71.3395622  32.8167968  46.1843404
  69.1605622  32.9127968  47.0973404  69.9845622  33.3177968  48.6273404
  69.4125622  32.8957968  49.4543404  70.9865622  32.8877968  48.6323404
  70.0435622  34.3957968  48.7653404  72.6015622  35.2047968  44.3023404
  72.2965622  36.1547968  43.5773404  73.2915622  34.1537968  43.8623404
  73.5305622  33.4007968  44.4913404  73.5715622  34.0097968  42.4413404
  73.9465622  34.9597968  42.0573404  74.6465622  32.9477968  42.2013404
  75.0225622  33.0407968  41.1823404  75.4735622  33.0977968  42.8953404
  74.1045622  31.6447968  42.3703404  74.8275622  31.0177968  42.3543404
  72.2965622  33.6357968  41.6903404  71.3015622  33.2267968  42.2803404
  72.3385622  33.7837968  40.3663404  73.1545622  34.1697968  39.9153404
  71.1855622  33.4067968  39.5573404  70.3255622  33.9917968  39.8883404
  71.4445622  33.7337968  38.0853404  71.7405622  34.7787968  37.9933404
  72.2855622  33.1287968  37.7393404  70.2635622  33.4627968  37.1693404
  70.5895622  33.6157968  36.1393404  69.9475622  32.4227968  37.2603404
  69.0905622  34.3877968  37.4313404  69.3275622  35.5327968  37.8883404
  67.9325622  33.9687968  37.1833404  70.8575622  31.9317968  39.7383404
  69.6805622  31.5547968  39.8463404  71.8915622  31.0837968  39.8083404
  72.8275622  31.4537968  39.7363404  71.6795622  29.6537968  40.0023404
  70.9625622  29.3037968  39.2563404  72.9935622  28.8977968  39.7983404
  73.3245622  29.0567968  38.7703404  73.7465622  29.3207968  40.4663404
  72.8935622  27.4007968  40.0613404  72.5935622  27.2157968  41.0943404
  72.1545622  26.9607968  39.3883404  74.2535622  26.7517968  39.8293404
  74.5655622  26.9197968  38.7973404  74.9885622  27.1907968  40.5053404
  74.1535622  25.2527968  40.0923404  73.8345622  25.0857968  41.1223404
  73.4165622  24.8137968  39.4173404  75.4645622  24.6277968  39.8683404
  76.1535622  25.0357968  40.4853404  75.3875622  23.6347968  40.0413404
  75.7715622  24.7837968  38.9173404  71.0995622  29.3567968  41.3813404
  70.2015622  28.5197968  41.5143404  71.6055622  30.0197968  42.4223404
  72.3195622  30.7197968  42.2833404  71.0645622  29.7987968  43.7583404
  71.0875622  28.7317968  43.9793404  71.9235622  30.5147968  44.7873404
  72.0135622  31.5507968  44.4623404  71.4195622  30.4947968  45.7543404
  73.3135622  29.9167968  44.9593404  73.2135622  28.9667968  45.4863404
  73.7665622  29.6977968  43.9943404  74.2435622  30.8247968  45.7403404
  74.0225622  32.0357968  45.8383404  75.2915622  30.2457968  46.3003404
  75.4365622  29.2517968  46.2013404  75.9165622  30.8027968  46.8633404
  69.6115622  30.2647968  43.8483404  68.7655622  29.5787968  44.4353404
  69.3025622  31.4267968  43.2733404  70.0045622  31.9727968  42.7963404
  67.9255622  31.9147968  43.3023404  67.5985622  31.9467968  44.3423404
  67.8585622  33.3317968  42.7353404  68.4595622  33.9857968  43.3703404
  68.3235622  33.3187968  41.7473404  66.4565622  33.9317968  42.5883404
  65.8525622  33.3027968  41.9363404  65.7605622  34.0187968  43.9393404
  64.8145622  34.5487968  43.8383404  65.5495622  33.0207968  44.3223404
  66.3975622  34.5397968  44.6533404  66.5765622  35.2937968  41.9393404
  65.5835622  35.7147968  41.7883404  67.1545622  35.9677968  42.5723404
  67.0615622  35.2017968  40.9683404  66.9915622  30.9837968  42.5353404
  65.8605622  30.7257968  42.9683404  67.4435622  30.4667968  41.3893404
  68.3615622  30.7127968  41.0473404  66.6285622  29.5057968  40.6503404
  65.6725622  29.9727968  40.4163404  67.3145622  29.1307968  39.3383404
  66.6335622  28.5337968  38.7323404  67.5965622  30.0247968  38.7853404
  68.2165622  28.5517968  39.5383404  66.3515622  28.2627968  41.4873404
  65.2645622  27.6817968  41.4113404  67.3265622  27.8367968  42.2873404
  68.2095622  28.3267968  42.3213404  67.1265622  26.6697968  43.1383404
  66.7585622  25.8447968  42.5253404  68.4615622  26.2417968  43.7493404
  69.1575622  25.9967968  42.9453404  68.8875622  27.0647968  44.3223404
  68.3215622  25.0347968  44.6553404  67.9105622  23.9627968  44.1553404
  68.6135622  25.1597968  45.8653404  66.0995622  26.9477968  44.2263404
  65.2845622  26.0807968  44.5503404  66.1245622  28.1507968  44.8043404
  66.8095622  28.8357968  44.5133404  65.1425622  28.5167968  45.8233404
  65.1755622  27.7817968  46.6263404  65.4725622  29.8977968  46.4113404
  65.6685622  30.5987968  45.5993404  64.2915622  30.4357968  47.2083404
  64.5855622  31.3557968  47.7103404  63.4555622  30.6827968  46.5543404
  63.9735622  29.7087968  47.9563404  66.7405622  29.8137968  47.2863404
  67.0125622  30.8137968  47.6233404  66.5475622  29.1917968  48.1593404
  67.5745622  29.4017968  46.7213404  63.7365622  28.4907968  45.2303404
  62.8035622  27.9347968  45.8173404  63.5655622  29.1007968  44.0603404
  64.3455622  29.5407968  43.5923404  62.2405622  29.1587968  43.4543404
  61.5425622  29.5587968  44.1923404  62.2485622  30.1117968  42.2443404
  62.9725622  29.7697968  41.5033404  60.8565622  30.1527968  41.6103404
  60.8415622  30.8807968  40.7993404  60.5925622  29.1797968  41.2023404
  60.1105622  30.4367968  42.3533404  62.6135622  31.5027968  42.6913404
  62.6485622  32.1687968  41.8313404  61.8705622  31.8767968  43.3963404
  63.5835622  31.5347968  43.1753404  61.7635622  27.7557968  43.0733404
  60.6185622  27.3817968  43.3463404  62.6265622  26.9667968  42.4273404
  63.5585622  27.2977968  42.2203404  62.2275622  25.6187968  42.0143404
  61.3425622  25.7037968  41.3823404  63.3435622  24.9777968  41.1863404
  63.5635622  25.6637968  40.3663404  64.2555622  24.8927968  41.7753404
  62.9665622  23.6447968  40.5513404  61.9255622  23.6717968  40.2283404
  63.5875622  23.4997968  39.6663404  63.1955622  22.4507968  41.4763404
  64.1255622  22.5037968  42.3163404  62.4445622  21.4517968  41.3633404
  61.8665622  24.7347968  43.2173404  60.8545622  24.0177968  43.1923404
  62.6785622  24.7807968  44.2803404  63.5155622  25.3477968  44.2633404
  62.4375622  23.9237968  45.4373404  62.3775622  22.8897968  45.0933404
  63.5895622  24.0387968  46.4413404  63.8475622  25.0897968  46.5733404
  63.2335622  23.6587968  47.4003404  64.8225622  23.2387968  46.0653404
  64.5095622  22.2167968  45.8473404  65.2965622  23.6377968  45.1693404
  65.8215622  23.1787968  47.2243404  65.3085622  22.9717968  48.1633404
  66.4945622  22.3427968  47.0323404  66.6495622  24.3817968  47.3103404
  67.4915622  24.3647968  46.7693404  66.3975622  25.4217968  48.0983404
  65.3305622  25.4197968  48.8883404  65.1085622  26.2347968  49.4373404
  64.7125622  24.6227968  48.8833404  67.2205622  26.4637968  48.1003404
  67.9995622  26.4547968  47.4543404  67.0645622  27.2557968  48.7013404
  61.1185622  24.2537968  46.1193404  60.5275622  23.3867968  46.7713404
  60.6425622  25.4897968  45.9823404  61.1585622  26.1597968  45.4303404
  59.3705622  25.9167968  46.5673404  59.2075622  25.3767968  47.5013404
  59.3975622  27.4187968  46.8773404  59.3545622  27.9917968  45.9503404
  58.2175622  27.7947968  47.7523404  58.2945622  28.8467968  48.0283404
  57.2805622  27.6397968  47.2183404  58.2185622  27.1907968  48.6603404
  60.6085622  27.7597968  47.5533404  61.3355622  27.6897968  46.9273404
  58.1925622  25.6447968  45.6343404  57.1395622  25.1607968  46.0713404
  58.3555622  25.9917968  44.3603404  59.2445622  26.3557968  44.0483404
  57.2465622  25.9507968  43.4193404  56.3565622  26.3487968  43.9073404
  57.5685622  26.8587968  42.2173404  58.5825622  26.6567968  41.8703404
  56.6305622  26.5777968  41.0543404  56.7745622  27.3307968  40.2803404
  56.8425622  25.6037968  40.6143404  55.5945622  26.6207968  41.3923404
  57.4775622  28.3127968  42.6613404  57.7545622  28.9567968  41.8283404
  56.4595622  28.5507968  42.9723404  58.1605622  28.5097968  43.4873404
  56.9285622  24.5227968  43.0003404  55.7555622  24.1717968  42.8093404
  57.9455622  23.6717968  42.8513404  58.8985622  23.9767968  42.9983404
  57.6865622  22.3117968  42.3753404  57.2055622  22.3937968  41.3983404
  59.0115622  21.5797968  42.1613404  59.6335622  21.6627968  43.0513404
  58.7765622  20.1037968  41.8643404  59.7185622  19.6447968  41.5613404
  58.4225622  19.5857968  42.7553404  58.0505622  19.9897968  41.0583404
  59.6905622  22.1877968  41.0673404  60.6205622  21.9407968  41.1203404
  56.7295622  21.5377968  43.2793404  55.6865622  21.0727968  42.7813404
  56.9835622  21.3777968  44.5863404  58.1835622  21.7327968  45.3763404
  58.5015622  22.7587968  45.2003404  58.9905622  21.0317968  45.1613404
  57.7185622  21.5657968  46.7873404  57.2135622  22.4757968  47.1143404
  58.5535622  21.3457968  47.4543404  56.7485622  20.4457968  46.7443404
  56.0715622  20.4647968  47.6003404  57.2895622  19.4977968  46.7183404
  56.0115622  20.6457968  45.4123404  55.7975622  19.6707968  44.9733404
  54.7075622  21.4037968  45.6023404  53.6755622  20.7697968  45.8753404
  54.7225622  22.7337968  45.4943404  55.5885622  23.2137968  45.2903404
  53.4745622  23.4897968  45.5503404  52.9605622  23.2457968  46.4813404
  53.7725622  24.9857968  45.5343404  54.3015622  25.2487968  46.4523404
  54.4485622  25.1877968  44.7073404  52.5605622  25.9097968  45.3693404
  51.9635622  25.5937968  44.5153404  51.6845622  25.8757968  46.5943404
  50.8145622  26.5117968  46.4343404  51.3405622  24.8607968  46.7863404
  52.2395622  26.2347968  47.4623404  53.0125622  27.3367968  45.0663404
  52.1425622  27.9787968  44.9273404  53.6105622  27.7207968  45.8933404
  53.6105622  27.3517968  44.1543404  52.5685622  23.1177968  44.3833404
  51.3715622  22.8627968  44.5673404  53.1285622  23.0947968  43.1683404
  54.1085622  23.3037968  43.0483404  52.3065622  22.8067968  42.0003404
  51.4555622  23.4867968  41.9963404  53.1165622  23.0407968  40.7303404
  54.0505622  22.4797968  40.7883404  52.5385622  22.6547968  39.8923404
  53.4325622  24.5227968  40.4713404  52.5005622  25.0687968  40.3293404
  53.9465622  24.9477968  41.3293404  54.4535622  24.7357968  39.0143404
  53.3695622  24.0947968  37.7013404  53.8335622  24.2817968  36.7333404
  53.2285622  23.0227968  37.8213404  52.4065622  24.6027968  37.7453404
  51.7645622  21.3847968  42.0553404  50.6105622  21.1307968  41.6753404
  52.5725622  20.4497968  42.5563404  53.5095622  20.6937968  42.8483404
  52.1265622  19.0687968  42.6443404  51.7615622  18.7547968  41.6643404
  53.3035622  18.1627968  43.0313404  54.0835622  18.2707968  42.2753404
  53.7115622  18.5047968  43.9843404  52.9455622  16.6937968  43.1553404
  52.1625622  16.5587968  43.9033404  52.5795622  16.3347968  42.1913404
  54.1685622  15.8567968  43.5793404  54.9875622  16.0367968  42.8793404
  54.4845622  16.1667968  44.5773404  53.8505622  14.3707968  43.5903404
  53.0135622  14.1947968  44.2683404  53.5535622  14.0657968  42.5853404
  55.0225622  13.5507968  44.0303404  55.7965622  13.6977968  43.3973404
  55.2935622  13.8247968  44.9643404  54.7795622  12.5697968  44.0243404
  50.9855622  18.9347968  43.6423404  49.9705622  18.2827968  43.3583404
  51.1405622  19.5477968  44.8233404  51.9705622  20.0827968  45.0303404
  50.1315622  19.4077968  45.8663404  49.9045622  18.3477968  45.9963404
  50.6755622  19.9387968  47.1923404  49.9165622  19.8187968  47.9673404
  51.5625622  19.3737968  47.4763404  50.9295622  20.9957968  47.1033404
  48.8425622  20.1297968  45.4943404  47.7535622  19.6897968  45.8813404
  48.9485622  21.2477968  44.7773404  49.8625622  21.5817968  44.5043404
  47.7625622  22.0157968  44.4363404  46.9835622  21.8467968  45.1793404
  48.0735622  23.5167968  44.4433404  48.8765622  23.6897968  43.7293404
  47.1945622  24.0777968  44.1223404  48.5335622  24.0767968  45.7733404
  49.4545622  23.5797968  46.0733404  48.7585622  25.1357968  45.6503404
  47.5035622  23.9307968  46.8863404  46.3065622  24.2047968  46.7003404
  47.9525622  23.4667968  48.0463404  48.9305622  23.2407968  48.1563404
  47.3065622  23.3337968  48.8093404  47.1865622  21.6377968  43.0883404
  46.1275622  22.1597968  42.7213404  47.8715622  20.7797968  42.3303404
  48.7385622  20.3867968  42.6683404  47.4815622  20.4297968  40.9623404
  48.2605622  19.7847968  40.5533404  46.1655622  19.6477968  40.9343404
  45.9815622  19.2687968  39.9283404  46.2355622  18.7977968  41.6133404
  45.3265622  20.2747968  41.2343404  47.3995622  21.6747968  40.0803404
  46.4445622  21.8587968  39.3093404  48.3885622  22.5437968  40.2283404
  49.1335622  22.3337968  40.8783404  48.5365622  23.7237968  39.3783404
  47.5515622  24.1137968  39.1293404  49.2955622  24.8437968  40.0993404
  50.2555622  24.4387968  40.4133404  49.5745622  26.0147968  39.1033404
  50.0715622  26.8297968  39.6193404  50.2305622  25.6797968  38.3023404
  48.6375622  26.3697968  38.6723404  48.5445622  25.3367968  41.3393404
  47.7465622  26.0177968  41.0503404  48.0975622  24.5037968  41.8713404
  49.5235622  26.0947968  42.2893404  49.0015622  26.3397968  43.2123404
  50.3805622  25.4657968  42.5353404  49.8695622  27.0197968  41.8303404
  49.2775622  23.2857968  38.1173404  50.4405622  22.8417968  38.2003404
  48.6645622  23.3627968  36.9283404  47.2475622  23.6687968  36.6373404
  47.1245622  24.7297968  36.4303404  46.5705622  23.3537968  37.4253404
  46.9995622  22.8427968  35.3883404  46.1755622  23.2307968  34.8023404
  46.8005622  21.8077968  35.6703404  48.3345622  22.9197968  34.6283404
  48.3825622  23.8627968  34.0813404  48.4595622  22.0797968  33.9483404
  49.3915622  22.8777968  35.7363404  49.6965622  21.8437968  35.8993404
  50.6005622  23.7167968  35.3643404  51.6195622  23.1447968  34.9333404
  50.5405622  25.0337968  35.5333404  49.6985622  25.4647968  35.8863404
  51.6195622  25.8967968  35.0603404  52.5645622  25.3617968  35.1013404
  51.4175622  26.1787968  34.0293404  51.7425622  27.1577968  35.8893404
  50.7545622  27.6737968  36.4033404  52.9735622  27.6437968  36.0433404
  53.7565622  27.1757968  35.6073404  53.2345622  28.8667968  36.8033404
  52.3415622  29.4717968  36.7613404  53.6255622  28.5987968  38.2863404
  54.4045622  27.8357968  38.3313404  54.0385622  29.5247968  38.6823404
  52.4505622  28.1767968  39.1303404  51.6365622  28.8827968  38.9943404
  52.1355622  27.1847968  38.8133404  52.9335622  28.1177968  40.8733404
  53.1075622  29.8577968  41.2003404  53.2125622  30.0077968  42.2753404
  54.0025622  30.2477968  40.7153404  52.2285622  30.3947968  40.8443404
  54.3735622  29.6297968  36.1453404  55.3255622  29.0407968  35.6293404
  54.2835622  30.9557968  36.2043404  53.4755622  31.3767968  36.6403404
  55.3705622  31.8347968  35.8093404  56.2615622  31.2507968  35.5813404
  55.0205622  32.6727968  34.5593404  55.9045622  33.2297968  34.2543404
  54.7305622  32.0127968  33.7433404  54.2015622  33.3577968  34.7823404
  55.6705622  32.7417968  36.9873404  54.7615622  33.3247968  37.5723404
  56.9435622  32.8487968  37.3333404  57.6425622  32.3537968  36.7983404
  57.3725622  33.6097968  38.4993404  56.5175622  34.1257968  38.9103404
  57.9645622  32.6867968  39.5863404  58.7775622  32.1117968  39.1453404
  58.5605622  33.5097968  40.7563404  58.9295622  32.8367968  41.5313404
  59.3975622  34.1147968  40.4113404  57.7985622  34.1587968  41.1883404
  56.9265622  31.6877968  40.1093404  57.3665622  31.0897968  40.9063404
  56.0605622  32.2217968  40.5013404  56.6045622  31.0227968  39.3073404
  58.4105622  34.6087968  38.0403404  59.3135622  34.2617968  37.2723404
  58.2895622  35.8507968  38.4983404  57.5205622  36.0767968  39.1143404
  59.3625622  36.8287968  38.3683404  60.1885622  36.3837968  37.8453404
  58.9255622  38.0607968  37.5663404  58.8175622  37.8167968  36.5163404
  58.0155622  38.4987968  37.9673404  59.7255622  38.7977968  37.6503404
  59.7865622  37.2617968  39.7573404  58.9355622  37.5637968  40.5963404
  61.0945622  37.2627968  40.0103404  61.7405622  36.9647968  39.2933404
  61.6485622  37.8537968  41.2303404  60.8465622  38.1167968  41.9203404
  62.5905622  36.8767968  41.9583404  63.3895622  36.5767968  41.2813404
  63.2195622  37.5407968  43.1983404  63.8375622  36.8177968  43.7293404
  63.8555622  38.3737968  42.9023404  62.4365622  37.9017968  43.8663404
  61.8185622  35.6327968  42.3833404  61.4245622  35.1127968  41.5103404
  62.4795622  34.9437968  42.9103404  60.9955622  35.9097968  43.0423404
  62.3695622  39.1267968  40.8193404  63.1525622  39.1137968  39.8593404
  62.0755622  40.2317968  41.5053404  61.4205622  40.1777968  42.2643404
  62.7715622  41.4857968  41.2733404  63.2575622  41.4657968  40.3013404
  61.8305622  42.6917968  41.3103404  61.4775622  42.8477968  42.3303404
  62.5925622  43.9307968  40.8693404  61.9075622  44.7747968  40.8673404
  63.3815622  44.1567968  41.5873404  63.0505622  43.8097968  39.8873404
  60.5845622  42.4437968  40.4153404  59.9875622  41.6157968  40.8003404
  59.9495622  43.3297968  40.4463404  60.9515622  42.1787968  38.9953404
  60.0335622  42.1067968  38.4143404  61.5505622  42.9787968  38.5673404
  61.4795622  41.2317968  38.8983404  63.8365622  41.5987968  42.3633404
  63.5125622  41.5757968  43.5523404  65.1055622  41.7207968  41.9593404
  65.3195622  41.7547968  40.9723404  66.2215622  41.6087968  42.8943404
  65.9625622  42.0937968  43.8373404  66.5375622  40.1217968  43.1453404
  65.6435622  39.6557968  43.5573404  66.7295622  39.6407968  42.1883404
  67.6555622  39.8087968  44.0883404  67.7375622  40.4097968  45.3443404
  66.9715622  41.1027968  45.6543404  68.7525622  40.1017968  46.2073404
  68.8125622  40.5807968  47.1753404  69.7025622  39.1737968  45.8263404
  70.7345622  38.8407968  46.6713404  70.5165622  39.0527968  47.5873404
  69.6265622  38.5557968  44.5893404  70.3865622  37.8477968  44.2903404
  68.6255622  38.8787968  43.7353404  68.5755622  38.3667968  42.7843404
  67.4115622  42.3057968  42.2763404  67.7345622  42.0387968  41.1103404
  68.0535622  43.1947968  43.0393404  67.7235622  43.3437968  43.9823404
  69.2175622  43.9627968  42.5813404  69.4695622  44.6767968  43.3663404
  70.4375622  43.0647968  42.3613404  70.2485622  42.3777968  41.5353404
  71.2875622  43.6907968  42.0853404  70.8485622  42.2677968  43.5773404
  71.0475622  42.9537968  44.4033404  70.0355622  41.6087968  43.8763404
  72.0855622  41.3987968  43.3083404  72.0235622  40.4377968  42.5323404
  73.1815622  41.7447968  43.9233404  73.1835622  42.5387968  44.5443404
  74.0285622  41.2337968  43.7323404  68.9225622  44.7667968  41.3193404
  69.8025622  44.9457968  40.4663404  67.6805622  45.2527968  41.2053404
  67.0065622  45.0817968  41.9373404  67.2795622  46.0637968  40.0803404
  66.4275622  46.6717968  40.3853404  68.0885622  46.7437968  39.8113404
  66.8795622  45.2817968  38.8563404  66.6135622  45.8967968  37.8243404
  66.8885622  43.9597968  38.9193404  67.1215622  43.5087968  39.7923404
  66.7495622  43.1207968  37.7253404  66.6125622  43.7547968  36.8513404
  68.0095622  42.2717968  37.4793404  67.9965622  41.4227968  38.1613404
  67.9675622  41.8717968  36.4643404  69.3505622  42.9797968  37.6833404
  69.4805622  43.1987968  38.7413404  70.1555622  42.3067968  37.3873404
  69.4425622  44.2307968  36.8593404  69.0915622  44.2257968  35.6663404
  69.9155622  45.3167968  37.4693404  70.1755622  45.2787968  38.4443404
  69.9905622  46.1787968  36.9523404  65.5675622  42.1827968  37.8763404
  65.2665622  41.7247968  38.9783404  64.8675622  41.8857968  36.7783404
  64.9595622  42.5527968  35.4693404  65.9315622  42.3907968  35.0033404
  64.7465622  43.6167968  35.5753404  63.8275622  41.8577968  34.6533404
  64.2755622  41.1227968  33.9833404  63.2595622  42.5827968  34.0693404
  62.9485622  41.1487968  35.6423404  62.4745622  40.2657968  35.2203404
  62.1925622  41.8427968  36.0103404  63.8995622  40.7867968  36.7933404
  63.3415622  40.7647968  37.7283404  64.5875622  39.4487968  36.5643404
  65.5935622  39.3477968  35.8493404  64.0685622  38.4247968  37.2373404
  63.2855622  38.5937968  37.8523404  64.5255622  37.0447968  37.1133404
  65.2045622  36.9537968  36.2643404  65.2675622  36.5937968  38.3683404
  64.5555622  36.4727968  39.1853404  65.7265622  35.6227968  38.1773404
  66.3225622  37.5647968  38.8253404  67.6705622  37.3137968  38.7113404
  68.0525622  36.4887968  38.2863404  68.3515622  38.3307968  39.2113404
  69.4295622  38.4117968  39.2363404  67.4915622  39.2337968  39.6503404
  67.7275622  40.1237968  40.0723404  66.2155622  38.7777968  39.4253404
  65.3305622  39.3107968  39.6853404  63.2985622  36.1807968  36.8633404
  62.3715622  36.1817968  37.6733404  63.2785622  35.4637968  35.7383404
  64.0755622  35.4627968  35.1183404  62.0825622  34.7457968  35.3143404
  61.2315622  35.0607968  35.9153404  61.7285622  35.0347968  33.8483404
  62.4905622  34.5857968  33.2083404  60.7775622  34.5537968  33.6163404
  61.6135622  36.5047968  33.5143404  60.6855622  37.3107968  34.1713404
  60.0095622  36.8657968  34.8903404  60.6125622  38.6527968  33.8863404
  59.9175622  39.2717968  34.4313404  61.4095622  39.2087968  32.9353404
  61.2815622  40.5427968  32.6603404  60.6395622  40.9887968  33.2243404
  62.3245622  38.4547968  32.2513404  62.9735622  38.9077968  31.5163404
  62.4275622  37.0937968  32.5453404  63.1395622  36.4887968  32.0013404
  62.2785622  33.2517968  35.4893404  63.3415622  32.7107968  35.1553404
  61.2335622  32.5907968  35.9873404  60.4015622  33.1047968  36.2383404
  61.2275622  31.1487968  36.1953404  62.0205622  30.6837968  35.6083404
  61.4575622  30.8187968  37.6843404  60.5655622  31.0747968  38.2523404
  61.6235622  29.7457968  37.7853404  62.6265622  31.5537968  38.2733404
  63.9235622  31.0937968  38.0633404  64.0855622  30.2057968  37.4673404
  65.0255622  31.7907968  38.5693404  66.0285622  31.4467968  38.3813404
  64.8195622  32.9547968  39.2863404  65.6675622  33.5047968  39.6653404
  63.5325622  33.4187968  39.4933404  63.3765622  34.3437968  40.0273404
  62.4415622  32.7247968  38.9663404  61.4415622  33.1067968  39.1163404
  59.8845622  30.6207968  35.7273404  58.8475622  31.1337968  36.1463404
  59.8895622  29.6187968  34.8503404  60.7545622  29.2067968  34.5293404
  58.6325622  29.1067968  34.3173404  57.7775622  29.5347968  34.8373404
  58.4705622  29.4317968  32.8193404  57.5625622  28.9587968  32.4433404
  58.3745622  30.9327968  32.6083404  58.2305622  31.1367968  31.5523404
  57.5315622  31.3337968  33.1713404  59.2915622  31.4257968  32.9333404
  59.5955622  28.9207968  32.1053404  59.5745622  27.9597968  32.1533404
  58.5615622  27.6027968  34.5143404  59.5845622  26.9057968  34.4573404
  57.3365622  27.1107968  34.7513404  56.5425622  27.7357968  34.7783404
  57.1135622  25.7317968  35.1653404  57.9615622  25.1117968  34.8723404
  56.9335622  25.6297968  36.6813404  56.0265622  26.1647968  36.9643404
  56.8005622  24.5817968  36.9533404  58.0925622  26.2047968  37.4763404
  58.1175622  27.5507968  37.8123404  57.2935622  28.1897968  37.5303404
  59.1745622  28.1047968  38.5333404  59.1735622  29.1567968  38.7813404
  60.2145622  27.2987968  38.9293404  61.0455622  27.7147968  39.4803404
  60.2145622  25.9547968  38.5903404  61.0315622  25.3197968  38.8983404
  59.1435622  25.4087968  37.8603404  59.1605622  24.3607968  37.5933404
  55.8555622  25.1877968  34.5143404  54.8405622  25.8697968  34.4653404
  55.9185622  23.9357968  34.0623404  56.7725622  23.4007968  34.1303404
  54.6725622  23.2497968  33.7353404  54.8785622  22.1847968  33.6313404
  53.9825622  23.3767968  34.5663404  54.0365622  23.7387968  32.4553404
  54.7135622  24.2427968  31.5513404  52.7045622  23.5957968  32.3893404
  52.2065622  23.2387968  33.1903404  51.9555622  23.6957968  31.1343404
  52.6525622  23.8247968  30.3103404  51.1425622  22.4267968  30.8643404
  50.3605622  22.3487968  31.6223404  50.6525622  22.5237968  29.8933404
  51.9345622  21.1307968  30.8823404  52.3865622  20.9917968  31.8653404
  51.2485622  20.3017968  30.7023404  53.0075622  21.1147968  29.8233404
  52.5545622  21.1637968  28.8313404  53.6745622  21.9657968  29.9543404
  53.8545622  19.8347968  29.9463404  54.1745622  19.7217968  30.9833404
  53.2465622  18.9727968  29.6703404  55.0595622  19.8987968  29.0773404
  55.6055622  20.7227968  29.2833404  55.6085622  19.0577968  29.1873404
  54.7615622  19.9577968  28.1123404  51.0165622  24.8997968  31.1153404
  50.2435622  25.1147968  32.0453404  51.0705622  25.6647968  30.0283404
  51.7435622  25.4537968  29.3073404  50.0705622  26.7007968  29.7723404
  49.8455622  27.2237968  30.7043404  50.6085622  27.7357968  28.7723404
  51.5205622  28.1857968  29.1593404  50.8215622  27.2567968  27.8163404
  49.8655622  28.5167968  28.6163404  48.7805622  26.1117968  29.2233404
  47.6905622  26.6407968  29.4883404  48.8835622  25.0157968  28.4633404
  49.8015622  24.6337968  28.2833404  47.7355622  24.3607968  27.8293404
  46.8155622  24.6277968  28.3453404  47.6005622  24.7857968  26.3733404
  47.5365622  25.8747968  26.3273404  48.4765622  24.4657968  25.8193404
  46.3855622  24.1887968  25.6803404  45.8935622  23.1227968  26.0833404
  45.9505622  24.7897968  24.6773404  47.9955622  22.8687968  27.9803404
  48.8565622  22.3217968  27.2933404  47.2925622  22.2397968  28.9273404
  46.6305622  22.7477968  29.4853404  47.5175622  20.8257968  29.2313404
  48.5755622  20.6827968  29.4543404  46.6995622  20.4227968  30.4733404
  45.6475622  20.6537968  30.2973404  46.8145622  18.9227968  30.7103404
  46.3065622  18.6637968  31.6403404  46.3395622  18.3617968  29.9053404
  47.8635622  18.6317968  30.7873404  47.1535622  21.1997968  31.7053404
  46.5385622  20.9237968  32.5633404  48.1985622  20.9707968  31.9163404
  47.0525622  22.2727968  31.5463404  47.1695622  19.9517968  28.0333404
  47.9735622  19.1137968  27.5913404  45.9695622  20.1447968  27.4723404
  45.3515622  20.8677968  27.8123404  45.5385622  19.2897968  26.3653404
  45.5745622  18.2517968  26.7003404  44.0945622  19.6037968  25.9773404
  43.7765622  18.9347968  25.1763404  43.4415622  19.4597968  26.8393404
  44.0155622  20.6367968  25.6353404  46.4465622  19.4237968  25.1563404
  46.6605622  18.4437968  24.4313404  46.9815622  20.6107968  24.9123404
  46.7535622  21.3977968  25.5053404  47.8445622  20.8327968  23.7593404
  47.5915622  20.1247968  22.9693404  47.6225622  22.2387968  23.1823404
  48.2185622  22.3687968  22.2793404  46.5705622  22.3717968  22.9273404
  47.9075622  22.9897968  23.9173404  49.3195622  20.6457968  24.0933404
  50.1625622  20.7957968  23.2013404  49.6345622  20.3137968  25.3423404
  48.9035622  20.1977968  26.0313404  51.0135622  20.1277968  25.8113404
  50.9515622  20.0327968  26.8953404  51.6175622  18.8467968  25.2353404
  50.8695622  18.0527968  25.2693404  51.8905622  18.9967968  24.1893404
  52.8135622  18.3727968  26.0273404  52.8725622  18.5637968  27.2383404
  53.7825622  17.7737968  25.3493404  54.5955622  17.4257968  25.8333404
  53.6895622  17.6487968  24.3523404  51.8975622  21.3417968  25.4963404
  53.0315622  21.2117968  25.0293404  51.3735622  22.5397968  25.7443404
  50.4355622  22.6077968  26.1153404  52.1485622  23.7527968  25.5243404
  52.9205622  23.5647968  24.7813404  51.2815622  24.8737968  24.9743404
  50.4805622  25.0927968  25.6753404  51.8985622  25.7697968  24.8983404
  50.7165622  24.5527968  23.5853404  51.5375622  24.4237968  22.8783404
  50.1585622  23.6207968  23.6313404  49.7835622  25.6357968  23.0853404
  49.3335622  25.2847968  22.1553404  48.9835622  25.8037968  23.8073404
  50.5125622  26.9457968  22.8133404  50.8225622  27.3927968  23.7593404
  51.3985622  26.7417968  22.2103404  49.6245622  27.9007968  22.0703404
  48.7965622  28.0907968  22.6183404  50.1185622  28.7667968  21.9023404
  49.3255622  27.4987968  21.1933404  52.7495622  24.2087968  26.8353404
  52.0145622  24.3797968  27.8253404  54.0505622  24.4227968  26.9023404
  55.0455622  24.2337968  25.8243404  54.8115622  24.8377968  24.9453404
  55.1175622  23.1767968  25.5643404  56.3345622  24.7057968  26.4743404
  56.4755622  25.7657968  26.2583404  57.1925622  24.1417968  26.1073404
  56.1555622  24.5267968  27.9373404  56.8055622  25.1907968  28.5083404
  56.3545622  23.4867968  28.1993404  54.6675622  24.8267968  28.1663404
  54.3005622  24.2177968  28.9893404  54.4575622  26.3027968  28.4603404
  54.2695622  27.1277968  27.5553404  54.4875622  26.6247968  29.7523404
  54.6355622  25.9177968  30.4593404  54.5755622  28.0267968  30.1623404
  53.7735622  28.5817968  29.6773404  54.3985622  28.1597968  31.6803404
  55.1645622  27.5607968  32.1783404  54.5855622  29.6057968  32.1233404
  54.3985622  29.6857968  33.1923404  55.5965622  29.9567968  31.9323404
  53.8795622  30.2447968  31.5923404  53.0165622  27.6277968  32.1173404
  52.8735622  27.8167968  33.1783404  52.2205622  28.1147968  31.5533404
  52.9795622  26.5527968  31.9623404  55.9165622  28.5947968  29.7203404
  56.9645622  27.9517968  29.8893404  55.8935622  29.7967968  29.1443404
  55.0115622  30.2767968  29.0583404  57.0935622  30.5357968  28.7803404
  57.9735622  30.0597968  29.2133404  57.2705622  30.6317968  27.2563404
  58.2685622  30.9977968  27.0193404  57.0575622  29.2837968  26.5793404
  57.3375622  29.3597968  25.5293404  57.6825622  28.5247968  27.0533404
  56.0115622  28.9817968  26.6383404  56.3025622  31.5407968  26.7523404
  55.4395622  31.1977968  26.9773404  56.9385622  31.9277968  29.3613404
  55.8665622  32.2797968  29.8733404  57.9815622  32.7617968  29.2893404
  59.4095622  32.4427968  29.0333404  59.6295622  32.5497968  27.9703404
  59.6815622  31.4517968  29.3963404  60.1375622  33.5147968  29.8273404
  61.1385622  33.6937968  29.4353404  60.1755622  33.2327968  30.8813404
  59.2425622  34.7197968  29.6513404  59.4255622  35.1687968  28.6823404
  59.4195622  35.4557968  30.4363404  57.8185622  34.1507968  29.7393404
  57.4925622  34.1397968  30.7783404  56.8445622  34.9567968  28.8883404
  56.4665622  36.0637968  29.3073404  56.4195622  34.4377968  27.7433404
  56.7575622  33.5327968  27.4463404  55.4415622  35.0997968  26.8893404
  55.4485622  36.1717968  27.0893404  55.8105622  34.9127968  25.4103404
  55.8075622  33.8507968  25.1623404  55.0415622  35.3907968  24.8023404
  57.1665622  35.5437968  25.0043404  57.2545622  35.4897968  23.9183404
  57.1675622  36.5957968  25.2913404  58.3775622  34.8457968  25.6153404
  59.1845622  35.4697968  26.3063404  58.5315622  33.5507968  25.3293404
  59.3265622  33.0517968  25.6993404  57.8505622  33.0767968  24.7553404
  54.0175622  34.6047968  27.1373404  53.0725622  35.1337968  26.5353404
  53.8405622  33.6177968  28.0193404  54.6365622  33.2327968  28.5073404
  52.5045622  33.0957968  28.3043404  52.0335622  32.8097968  27.3633404
  52.5995622  31.8587968  29.1993404  53.1225622  32.1057968  30.1233404
  51.1625622  31.3447968  29.5333404  51.2535622  30.4017968  30.0723404
  50.6245622  32.0477968  30.1683404  50.5985622  31.1797968  28.6133404
  53.3305622  30.8327968  28.4943404  52.7915622  30.5397968  27.7523404
  51.6525622  34.1537968  28.9943404  52.0695622  34.7367968  29.9953404
  50.4365622  34.3597968  28.4823404  50.1415622  33.8487968  27.6673404
  49.4675622  35.2597968  29.1083404  50.0005622  36.0717968  29.5973404
  48.5325622  35.8577968  28.0633404  47.9765622  35.0697968  27.5953404
  47.8105622  36.5027968  28.5673404  49.2545622  36.6807968  26.9693404
  50.0915622  36.1127968  26.5643404  48.2805622  36.9357968  25.8333404
  48.7795622  37.5047968  25.0483404  47.9385622  35.9907968  25.4083404
  47.4195622  37.5017968  26.1913404  49.7885622  38.0127968  27.5473404
  50.2415622  38.6017968  26.7493404  48.9825622  38.5877968  28.0013404
  50.5515622  37.8117968  28.2943404  48.6205622  34.5217968  30.1343404
  48.0775622  33.4537968  29.8473404  48.4905622  35.1267968  31.3143404
  48.9635622  36.0057968  31.4593404  47.6775622  34.6077968  32.4013404
  47.2205622  33.6607968  32.1193404  48.5115622  34.4047968  33.6973404
  49.0315622  35.3337968  33.9303404  47.8265622  34.2127968  34.5243404
  49.5075622  33.2877968  33.6243404  50.7225622  33.4477968  32.9343404
  50.9385622  34.3817968  32.4343404  51.6675622  32.4097968  32.8973404
  52.6135622  32.5667968  32.3923404  51.3925622  31.1927968  33.5593404
  52.1025622  30.3767968  33.5403404  50.1855622  31.0317968  34.2253404
  49.9815622  30.1057968  34.7453404  49.2485622  32.0817968  34.2583404
  48.3395622  31.9277968  34.8083404  46.5805622  35.6207968  32.6803404
  46.7895622  36.8357968  32.5273404  45.4275622  35.1427968  33.1563404
  45.2995622  34.1477968  33.2813404  44.4205622  36.0547968  33.6913404
  44.3175622  36.9137968  33.0283404  43.0665622  35.3607968  33.7863404
  43.1665622  34.4477968  34.3593404  42.3685622  36.0177968  34.3073404
  42.4945622  35.0647968  32.3833404  42.2245622  36.0037968  31.8983404
  43.2685622  34.5837968  31.7973404  41.3025622  34.1497968  32.3793404
  40.7475622  33.8367968  33.4513404  40.9045622  33.7327968  31.2653404
  44.8365622  36.5537968  35.0803404  45.1045622  35.7567968  35.9823404
  44.8875622  37.8667968  35.2543404  44.6595622  38.4817968  34.4863404
  45.3305622  38.4407968  36.5193404  46.1425622  37.8387968  36.9283404
  45.8415622  39.8647968  36.2963404  44.9975622  40.4837968  35.9813404
  46.1915622  40.2577968  37.2343404  46.9695622  40.0347968  35.2843404
  46.6285622  39.7857968  34.2803404  47.3725622  41.5017968  35.3233404
  48.0945622  41.7047968  34.5323404  46.5045622  42.1387968  35.1783404
  47.8215622  41.7377968  36.2883404  48.1385622  39.1317968  35.6563404
  48.9895622  39.3517968  35.0123404  48.4305622  39.2927968  36.6943404
  47.8675622  38.0857968  35.5133404  44.2275622  38.4957968  37.5623404
  44.5225622  38.6807968  38.7513404  42.9685622  38.3637968  37.1353404
  42.7595622  38.2227968  36.1563404  41.9135622  38.4807968  38.1133404
  40.9485622  38.4087968  37.6153404  42.0005622  37.6657968  38.8313404
  42.0085622  39.8167968  38.8263404  42.3205622  40.8467968  38.2163404
  41.7615622  39.8037968  40.1203404  41.5215622  38.9777968  40.6253404
  41.7215622  41.0617968  40.8613404  41.0185622  41.7397968  40.3973404
  43.0425622  41.8137968  40.9343404  43.0295622  42.9647968  41.3883404
  41.2205622  40.8127968  42.3033404  41.6295622  39.9417968  42.7903404
  41.3885622  41.6787968  42.9263404  39.8015622  40.6857968  42.2793404
  36.3985622  38.9667968  44.8653404  36.3685622  39.0417968  46.5303404
  35.3255622  38.7617968  46.6103404  36.4875622  40.0117968  47.0033404
  37.2855622  37.9687968  47.2213404  36.8805622  37.1807968  48.1963404
  35.8645622  37.2347968  48.5543404  37.5395622  36.4607968  48.6363404
  38.7385622  37.6707968  46.3323404  40.0355622  37.2737968  47.0353404
  40.6635622  36.2667968  46.6173404  40.4735622  37.9327968  48.0143404
  38.8095622  38.0617968  44.7873404  37.9895622  39.1877968  44.3613404
  38.6095622  40.0107968  44.6953404  38.1115622  39.1787968  42.7543404
  37.5325622  39.9237968  42.2293404  39.5515622  39.3527968  42.3793404
  40.2355622  38.3987968  42.2103404  37.7515622  37.8717968  42.3323404
  38.3005622  37.0607968  42.5083404  36.5365622  37.7547968  41.5453404
  35.8865622  38.7057968  41.2733404  36.1185622  36.3627968  41.0753404
  35.9655622  36.0557968  39.5873404  36.1345622  36.9127968  38.4433404
  36.3835622  37.9487968  38.3833404  35.8945622  35.4487968  41.8963404
  35.8575622  36.0867968  37.2033404  35.5045622  34.6607968  37.6773404
  35.1615622  33.5017968  36.8723404  34.8385622  32.7607968  37.4613404
  34.5065622  33.6957968  36.1443404  36.0115622  35.6477968  43.2813404
  35.4755622  34.5137968  43.9003404  34.1385622  34.1747968  43.2443404
  34.2715622  33.9477968  42.1943404  33.6835622  33.3117968  43.7283404
  33.4775622  35.0247968  43.3253404  35.2665622  34.7867968  45.3883404
  34.7835622  33.9447968  45.8793404  36.2235622  34.9627968  45.8673404
  34.6515622  35.6707968  45.5033404  36.4545622  33.3597968  43.6943404
  37.6695622  33.5977968  43.4623404  36.0545622  32.1677968  43.7573404
  35.5655622  34.6277968  39.0943404  44.1625622  41.2347968  40.5203404
  44.1705622  40.2937968  40.1503404  45.3645622  42.0407968  40.4093404
  45.5765622  42.4997968  41.3743404  46.5625622  41.1377968  40.0313404
  46.3095622  40.5107968  39.1963404  47.8255622  41.9617968  39.7063404
  48.6805622  41.2957968  39.5843404  47.6935622  42.5047968  38.7703404
  48.0325622  42.6657968  40.5123404  46.8695622  40.2177968  41.2263404
  46.0395622  39.5367968  41.3903404  47.7585622  39.6217968  41.0163404
  47.0435622  40.8097968  42.1243404  45.1485622  43.1617968  39.4043404
  45.8295622  44.1937968  39.4603404  44.1615622  43.0087968  38.5163404
  43.6225622  42.1567968  38.4773404  43.7855622  44.0967968  37.6183404
  44.5875622  44.2617968  36.9003404  42.5105622  43.7087968  36.8413404
  41.6775622  43.5687968  37.5313404  42.2595622  44.4987968  36.1333404
  42.7565622  42.4877968  36.1343404  42.6555622  41.7567968  36.7553404
  43.5105622  45.3847968  38.3743404  43.6625622  46.4667968  37.8023404
  42.9855622  45.2797968  39.5893404  42.8245622  44.3727968  40.0043404
  42.6375622  46.4707968  40.3543404  41.9195622  47.0567968  39.7773404
  41.9805622  46.0587968  41.6613404  42.6365622  45.3787968  42.2053404
  41.8565622  46.9517968  42.2743404  40.6135622  45.4247968  41.4553404
  39.9695622  46.1027968  40.8943404  40.7225622  44.4887968  40.9113404
  40.0085622  45.1567968  42.8193404  40.6675622  44.5047968  43.3913404
  39.9445622  46.0987968  43.3533404  38.6055622  44.5267968  42.7083404
  38.1255622  44.5767968  43.6873404  38.0055622  45.0887968  41.9913404
  38.6715622  43.1147968  42.3003404  39.2605622  42.6017968  42.9453404
  37.7525622  42.7027968  42.3263404  39.0695622  43.0257968  41.3743404
  43.8375622  47.3647968  40.6443404  43.6445622  48.5687968  40.8763404
  45.0675622  46.8327968  40.6083404  45.2095622  45.8517968  40.4103404
  46.2255622  47.7157968  40.7703404  46.0665622  48.3417968  41.6503404
  47.5205622  46.9147968  41.0113404  48.3175622  47.6147968  41.2483404
  47.3155622  45.9597968  42.1963404  48.2645622  45.4847968  42.4383404
  46.9755622  46.5177968  43.0693404  46.5925622  45.1887968  41.9403404
  47.8965622  46.1787968  39.8393404  47.1595622  45.6447968  39.5723404
  46.3845622  48.6397968  39.5613404  46.7205622  49.8197968  39.7183404
  46.0745622  48.1367968  38.3583404  45.7725622  47.1767968  38.2773404
  46.0475622  49.0017968  37.1733404  46.9995622  49.5287968  37.1003404
  45.8765622  48.1547968  35.9063404  44.9715622  47.5507968  35.9613404
  45.7605622  48.8297968  35.0633404  47.0775622  47.2687968  35.6053404
  48.1945622  47.7717968  34.9593404  48.2095622  48.8007968  34.6273404
  49.2955622  46.9557968  34.6953404  50.1625622  47.3737968  34.2073404
  49.2885622  45.6297968  35.0793404  50.1515622  45.0047968  34.8933404
  48.1825622  45.1147968  35.7553404  48.1675622  44.0757968  36.0533404
  47.0815622  45.9347968  36.0063404  46.2415622  45.5437968  36.5573404
  44.9445622  50.0397968  37.2783404  45.1675622  51.2287968  36.9923404
  43.7525622  49.6097968  37.7053404  43.6035622  48.6287968  37.8983404
  42.6355622  50.5377968  37.8683404  42.4105622  50.9957968  36.9043404
  41.3995622  49.7627968  38.3403404  41.5855622  49.3137968  39.3153404
  40.1535622  50.6707968  38.4253404  39.2765622  50.0577968  38.6363404
  40.2635622  51.4007968  39.2273404  40.0035622  51.1887968  37.4793404
  41.1755622  48.7287968  37.3793404  40.4655622  48.1777968  37.6783404
  42.9925622  51.6387968  38.8533404  42.6875622  52.8217968  38.6153404
  43.6185622  51.2687968  39.9833404  43.8555622  50.3027968  40.1523404
  43.9465622  52.2707968  40.9833404  43.0385622  52.7897968  41.2943404
  44.3705622  51.7637968  41.8373404  44.9555622  53.2757968  40.4633404
  44.8525622  54.4767968  40.7333404  45.9635622  52.7997968  39.7363404
  46.0465622  51.8087968  39.5553404  46.9595622  53.7227968  39.1983404
  47.2935622  54.3867968  39.9973404  48.1885622  52.9337968  38.7073404
  47.8335622  52.1257968  38.0673404  49.1435622  53.8427968  37.8733404
  50.0555622  53.2937968  37.6373404  48.6715622  54.1367968  36.9363404
  49.4105622  54.7327968  38.4453404  48.9285622  52.3317968  39.9293404
  49.7845622  51.7477968  39.5933404  49.2845622  53.1277968  40.5813404
  48.2685622  51.6837968  40.5033404  46.3495622  54.6047968  38.1083404
  46.6765622  55.7997968  37.9923404  45.4645622  54.0397968  37.2703404
  45.2035622  53.0687968  37.3573404  44.8115622  54.8927968  36.2763404
  45.5835622  55.3737968  35.6763404  43.9425622  54.0377968  35.3643404
  44.5595622  53.2327968  34.9643404  43.1645622  53.5747968  35.9733404
  43.2795622  54.7527968  34.1803404  42.6885622  55.5867968  34.5583404
  44.2745622  55.3027968  33.1373404  43.7235622  55.8207968  32.3523404
  44.9645622  56.0057968  33.6023404  44.8295622  54.4827968  32.6893404
  42.3055622  53.7607968  33.5133404  41.7835622  54.2537968  32.6933404
  42.8525622  52.9087968  33.1143404  41.5715622  53.4187968  34.2403404
  43.9765622  55.9687968  36.9553404  43.9315622  57.1237968  36.4973404
  43.2535622  55.5927968  38.0113404  43.2775622  54.6357968  38.3333404
  42.5305622  56.5887968  38.7833404  41.8005622  57.0847968  38.1433404
  41.9975622  56.0847968  39.5873404  43.4545622  57.6277968  39.3933404
  43.1575622  58.8237968  39.3583404  44.5935622  57.1967968  39.9393404
  44.8295622  56.2147968  39.9463404  45.5575622  58.1657968  40.4563404
  45.1365622  58.7387968  41.2653404  46.4085622  57.6147968  40.8553404
  46.0625622  59.1017968  39.3723404  46.2315622  60.3077968  39.5973404
  46.2855622  58.5627968  38.1673404  46.1205622  57.5797968  38.0083404
  46.7225622  59.3907968  37.0453404  47.6325622  59.9207968  37.3273404
  47.0545622  58.4717968  35.8603404  47.8905622  57.8267968  36.1403404
  46.2035622  57.8287968  35.6453404  47.4155622  59.2157968  34.6013404
  48.5925622  59.5857968  34.4493404  46.5335622  59.3637968  33.7233404
  45.6535622  60.4267968  36.6863404  45.9645622  61.5897968  36.3953404
  44.3765622  60.0357968  36.7553404  44.1385622  59.0827968  36.9923404
  43.2945622  60.9797968  36.4723404  43.4805622  61.4437968  35.5023404
  41.9575622  60.2227968  36.3853404  41.1575622  60.9187968  36.1273404
  42.0205622  59.4587968  35.6093404  41.7255622  59.7477968  37.3373404
  43.2255622  62.0827968  37.5313404  42.9285622  63.2407968  37.2103404
  43.4845622  61.7427968  38.7943404  43.7095622  60.7867968  39.0363404
  43.5615622  62.7577968  39.8443404  42.6245622  63.3117968  39.8643404
  43.7735622  62.0977968  41.2203404  44.6665622  61.4807968  41.1693404
  43.9895622  63.1787968  42.2763404  43.1695622  63.8967968  42.2543404
  44.0385622  62.7267968  43.2663404  44.9335622  63.6977968  42.1143404
  42.5805622  61.2107968  41.5983404  41.7595622  61.8287968  41.9693404
  42.2105622  60.6797968  40.7273404  42.9435622  60.1667968  42.6473404
  42.1405622  59.4357968  42.7213404  43.8595622  59.6557968  42.4023404
  43.0905622  60.6507968  43.6123404  44.6895622  63.7307968  39.5373404
  44.5325622  64.9597968  39.6373404  45.8565622  63.1867968  39.1743404
  45.9715622  62.1847968  39.1023404  47.0225622  64.0237968  38.9003404
  47.1895622  64.6707968  39.7623404  48.2615622  63.1437968  38.7353404
  49.1285622  63.7687968  38.5233404  48.4355622  62.5827968  39.6543404
  48.1155622  62.4407968  37.9163404  46.8155622  64.9167968  37.6803404
  47.3805622  66.0207968  37.6133404  46.0145622  64.4797968  36.7203404
  45.6025622  63.5597968  36.8003404  45.6325622  65.3137968  35.5843404
  46.5115622  65.8437968  35.2153404  45.0975622  64.4337968  34.4483404
  44.2785622  63.8267968  34.8403404  44.6895622  65.0657968  33.6593404
  46.1285622  63.5177968  33.8143404  46.8105622  64.1287968  33.2223404
  46.7215622  63.0117968  34.5713404  45.4785622  62.4717968  32.9023404
  44.8375622  61.8367968  33.5143404  44.8445622  62.9677968  32.1663404
  46.4735622  61.6167968  32.2543404  46.8155622  60.8307968  32.7853404
  46.9925622  61.8517968  31.0423404  46.5895622  62.8997968  30.3233404
  45.8345622  63.4777968  30.6443404  47.0525622  63.1367968  29.4633404
  47.9115622  61.0397968  30.5323404  48.2275622  60.2497968  31.0793404
  48.2975622  61.2087968  29.6173404  44.5865622  66.3617968  35.9593404
  44.2225622  67.1777968  35.1063404  44.0835622  66.3267968  37.1983404
  44.4185622  65.6157968  37.8313404  43.0325622  67.2197968  37.6903404
  42.8605622  66.9747968  38.7383404  43.4695622  68.6917968  37.6173404
  43.4875622  69.0327968  36.5823404  42.7305622  69.2937968  38.1473404
  44.8185622  68.9297968  38.2483404  44.7855622  68.6377968  39.3003404
  45.5905622  68.3517968  37.7403404  45.1795622  70.4067968  38.1363404
  45.2165622  70.6927968  37.0833404  44.4265622  71.0067968  38.6493404
  46.5435622  70.6477968  38.7753404  46.5105622  70.3517968  39.8243404
  47.2915622  70.0457968  38.2563404  46.8895622  72.0717968  38.6673404
  46.2215622  72.6347968  39.1823404  47.8115622  72.2297968  39.0633404
  46.8735622  72.3447968  37.6903404  41.7105622  66.9987968  36.9563404
  40.8965622  67.9157968  36.8143404  41.4795622  65.7737968  36.4863404
  42.1605622  65.0377968  36.6103404  40.2045622  65.4317968  35.8753404
  39.8005622  66.3007968  35.3533404  40.3985622  64.3267968  34.8333404
  40.9975622  63.5437968  35.3003404  39.4465622  63.8937968  34.5863404
  41.1125622  64.8267968  33.5833404  40.4345622  65.4767968  33.0273404
  41.9855622  65.4127968  33.8743404  41.5895622  63.7127968  32.6793404
  41.5015622  62.5377968  33.0913404  42.0525622  64.0177968  31.5483404
  39.1655622  64.9937968  36.8963404  37.9585622  65.1627968  36.6623404
  39.5905622  64.4067968  38.0063404  40.5855622  64.2847968  38.1423404
  38.6825622  63.9807968  39.0633404  37.7635622  64.5547968  38.9983404
  38.3575622  62.4687968  39.0103404  37.6435622  62.2477968  39.8043404
  37.6955622  62.0957968  37.6723404  37.2575622  61.1017968  37.7343404
  36.8995622  62.8017968  37.4543404  38.4275622  62.1167968  36.8643404
  39.6245622  61.6527968  39.2513404  40.3475622  61.8457968  38.4583404
  40.0775622  61.9327968  40.1983404  39.3885622  60.1497968  39.3363404
  40.3235622  59.6477968  39.5863404  38.6515622  59.9287968  40.1073404
  39.0415622  59.7767968  38.3753404  39.3255622  64.3057968  40.4033404
  40.5345622  64.5397968  40.5023404  38.4995622  64.2607968  41.4483404
  37.5135622  64.0997968  41.2913404  38.9655622  64.2867968  42.8293404
  40.0445622  64.1397968  42.8663404  38.6355622  65.6127968  43.5053404
  39.2575622  66.4027968  43.0863404  37.5855622  65.8547968  43.3333404
  38.8545622  65.5147968  44.9063404  38.6245622  66.3597968  45.3033404
  38.2975622  63.1537968  43.5863404  37.1165622  62.8757968  43.3613404
  39.0425622  62.4937968  44.4873404  40.0105622  62.7287968  44.6503404
  38.4065622  61.4527968  45.2943404  37.9455622  60.7287968  44.6243404
  39.4525622  60.7287968  46.1413404  39.9425622  61.4617968  46.7853404
  38.9595622  59.9997968  46.7673404  40.5205622  59.9587968  45.3403404
  40.9505622  60.6277968  44.5953404  41.6245622  59.4897968  46.2453404
  42.3945622  58.9817968  45.6633404  42.0825622  60.3437968  46.7453404
  41.2335622  58.7997968  46.9923404  39.9165622  58.7557968  44.6393404
  40.6935622  58.1797968  44.1353404  39.4235622  58.1077968  45.3633404
  39.1915622  59.0757968  43.8923404  37.3025622  62.0167968  46.1773404
  36.4095622  61.2687968  46.5983404  37.3195622  63.3257968  46.4593404
  38.0475622  63.9187968  46.0863404  36.2625622  63.9087968  47.2663404
  35.9905622  63.2077968  48.0563404  36.7515622  65.1897968  47.9533404
  35.9845622  65.5787968  48.6233404  37.6495622  64.9737968  48.5343404
  36.9835622  65.9457968  47.2013404  34.9985622  64.2257968  46.4713404
  33.9955622  64.6117968  47.0823404  35.0325622  64.1057968  45.1483404
  35.8715622  63.7897968  44.6843404  33.8685622  64.4207968  44.3273404
  33.5665622  65.4427968  44.5513404  34.1945622  64.3057968  42.8363404
  34.6745622  63.3487968  42.6363404  33.2535622  64.3247968  42.2873404
  35.0395622  65.4507968  42.3153404  35.1275622  66.4887968  42.9933404
  35.6105622  65.2967968  41.2143404  32.7225622  63.4617968  44.6433404
  32.9505622  62.2607968  44.8513404  31.4785622  63.9297968  44.6063404
  31.0445622  65.3367968  44.5303404  31.5375622  65.8707968  43.7173404
  31.2205622  65.8277968  45.4883404  29.5715622  65.2257968  44.2623404
  29.4005622  65.1737968  43.1883404  29.0245622  66.0697968  44.6833404
  29.1455622  63.9317968  44.8803404  28.2605622  63.5217968  44.3943404
  28.9335622  64.0937968  45.9393404  30.3565622  63.0067968  44.7533404
  30.4615622  62.4127968  45.6613404  30.2435622  62.1077968  43.5393404
  30.5785622  62.4867968  42.4143404  29.7645622  60.8877968  43.7813404
  29.5035622  60.5777968  44.7083404  29.5635622  59.9697968  42.6733404
  30.5235622  59.7867968  42.1873404  29.0215622  58.6337968  43.2133404
  28.1785622  58.8247968  43.8803404  28.5245622  57.7247968  42.0613404
  28.2495622  56.7437968  42.4523404  27.6385622  58.1547968  41.5943404
  29.3105622  57.6077968  41.3203404  30.1135622  57.9447968  43.9933404
  29.7515622  56.9897968  44.3753404  30.9795622  57.7797968  43.3543404
  30.4185622  58.5507968  44.8423404  28.6265622  60.5767968  41.6393404
  28.8005622  60.3657968  40.4343404  27.6455622  61.3617968  42.0953404
  27.5525622  61.5257968  43.0863404  26.6235622  61.9157968  41.2113404
  26.2255622  61.1097968  40.5953404  25.4715622  62.5057968  42.0303404
  24.7665622  62.9927968  41.3553404  24.7465622  61.4287968  42.7693404
  23.8455622  61.8447968  43.2213404  24.4575622  60.6377968  42.0783404
  25.3755622  61.0077968  43.5543404  25.9805622  63.4737968  42.9603404
  25.2425622  63.8157968  43.4703404  27.1745622  62.9787968  40.2763404
  26.4995622  63.3317968  39.3073404  28.3705622  63.5057968  40.5503404
  28.8925622  63.2077968  41.3643404  29.0015622  64.4287968  39.6063404
  28.3125622  65.2487968  39.3983404  30.2685622  65.0127968  40.2203404
  29.9755622  65.6227968  41.0733404  30.8985622  64.1997968  40.5803404
  31.1225622  65.8757968  39.2783404  31.5515622  65.2487968  38.4963404
  30.4935622  66.6417968  38.8213404  32.2465622  66.5497968  40.0593404
  31.8135622  67.1527968  40.8593404  32.8845622  65.7897968  40.5093404
  33.1015622  67.4627968  39.1863404  32.4575622  68.1877968  38.6853404
  33.8045622  68.0007968  39.8263404  33.8715622  66.6897968  38.1723404
  33.2335622  66.1777968  37.5813404  34.4345622  67.3137968  37.6113404
  34.4845622  66.0337968  38.6403404  29.3165622  63.7377968  38.2893404
  29.2845622  64.3727968  37.2213404  29.5875622  62.4347968  38.3423404
  29.5805622  61.9657968  39.2373404  29.9545622  61.6627968  37.1633404
  30.1625622  62.3377968  36.3323404  31.2475622  60.8687968  37.4193404
  31.0605622  60.1177968  38.1863404  31.5485622  60.3527968  36.5053404
  32.3735622  61.7667968  37.8753404  33.1695622  62.4267968  36.9483404
  33.0165622  62.2617968  35.8913404  34.1675622  63.2747968  37.3493404
  34.7755622  63.7897968  36.6233404  34.3835622  63.4887968  38.6953404
  35.3805622  64.3507968  39.0863404  35.4165622  64.5267968  40.0293404
  33.5885622  62.8627968  39.6513404  33.7835622  62.9847968  40.6963404
  32.5925622  62.0137968  39.2343404  31.9635622  61.5367968  39.9753404
  28.8565622  60.7227968  36.7023404  28.9355622  60.2197968  35.5793404
  27.8465622  60.4637968  37.5273404  27.8435622  60.8737968  38.4513404
  26.6835622  59.6807968  37.1183404  26.6145622  59.7107968  36.0333404
  26.8125622  58.2137968  37.5393404  27.8425622  57.9057968  37.3793404
  26.5975622  58.0827968  38.6003404  25.9485622  57.3037968  36.7173404
  25.0805622  57.6677968  35.7043404  24.9265622  58.6697968  35.3503404
  24.4565622  56.5527968  35.1993404  23.7515622  56.5827968  34.4753404
  24.9225622  55.4437968  35.8603404  24.5865622  54.1007968  35.7053404
  23.8995622  53.7797968  34.9383404  25.2065622  53.1947968  36.5223404
  24.9625622  52.1477968  36.4213404  26.1365622  53.5987968  37.4903404
  26.6085622  52.8647968  38.1243404  26.4545622  54.9297968  37.6633404
  27.1635622  55.2327968  38.4193404  25.8525622  55.8797968  36.8323404
  25.4615622  60.3487968  37.7233404  24.8935622  59.8827968  38.7203404
  25.0225622  61.4567968  37.1303404  25.5705622  62.0977968  35.9243404
  25.7715622  61.3867968  35.1243404  26.4635622  62.6707968  36.1803404
  24.4455622  63.0267968  35.5163404  23.7295622  62.4837968  34.9003404
  24.8255622  63.8887968  34.9663404  23.7875622  63.4397968  36.7893404
  22.7535622  63.7457968  36.6243404  24.3465622  64.2657968  37.2303404
  23.8975622  62.2127968  37.7103404  24.1475622  62.5427968  38.7193404
  22.5905622  61.4427968  37.7673404  21.7055622  61.8297968  38.5403404
  22.4435622  60.3587968  36.9993404  23.1825622  60.0857968  36.3673404
  21.2175622  59.5697968  37.0403404  20.3655622  60.2437968  36.9383404
  21.1815622  58.5837968  35.8763404  22.1035622  58.0037968  35.8413404
  20.3695622  57.8777968  36.0523404  20.9075622  59.2287968  34.5333404
  20.7085622  58.4367968  33.8073404  20.0135622  59.8497968  34.6073404
  22.0675622  60.0637968  34.0153404  23.2115622  59.9237968  34.5233404
  21.8395622  60.8597968  33.0823404  21.0455622  58.8227968  38.3533404
  19.9375622  58.3587968  38.6403404  22.1075622  58.6907968  39.1583404
  22.9855622  59.0957968  38.8653404  22.0025622  58.0907968  40.4893404
  21.2985622  57.2637968  40.4593404  23.3675622  57.6017968  40.9583404
  24.1145622  58.3757968  40.7763404  23.3195622  57.4497968  42.0383404
  23.8285622  56.2957968  40.3443404  23.9695622  56.4257968  39.2703404
  25.1535622  55.8997968  40.9633404  25.4885622  54.9497968  40.5473404
  25.8995622  56.6617968  40.7383404  25.0555622  55.7987968  42.0423404
  22.7865622  55.2267968  40.5753404  23.2015622  54.2637968  40.2903404
  22.4945622  55.1867968  41.6243404  21.9115622  55.3887968  39.9493404
  21.4125622  59.1037968  41.4673404  22.0875622  59.6657968  42.3363404
  20.0985622  59.3117968  41.3323404  19.5985622  58.8407968  40.5903404
  19.4015622  60.3457968  42.0773404  20.0815622  61.1807968  42.2563404
  18.2215622  60.8707968  41.2453404  17.6215622  61.5597968  41.8403404
  18.7295622  61.6027968  40.0143404  17.8835622  62.0547968  39.4963404
  19.4185622  62.3937968  40.3093404  19.2295622  60.9177968  39.3303404
  17.4155622  59.7627968  40.8273404  16.9845622  59.3897968  41.6003404
  18.8815622  59.8797968  43.4333404  18.3245622  60.6967968  44.1793404
  19.0095622  58.5977968  43.7613404  19.4695622  57.9587968  43.1303404
  18.5015622  58.1247968  45.0363404  17.4345622  58.3447968  45.1023404
  18.6305622  57.0447968  45.0753404  19.2315622  58.7557968  46.2073404
  20.4295622  59.0707968  46.1413404  18.4935622  58.9337968  47.2943404
  17.5245622  58.6507968  47.2933404  19.0265622  59.5757968  48.4863404
  19.3995622  60.5607968  48.2123404  17.9185622  59.7627968  49.5293404
  17.5445622  58.7797968  49.8203404  18.3575622  60.2297968  50.4133404
  16.7515622  60.6207968  49.0623404  17.1145622  61.6147968  48.7983404
  16.2805622  60.1677968  48.1883404  15.7215622  60.7317968  50.1823404
  15.3595622  59.7357968  50.4453404  16.1825622  61.1907968  51.0583404
  14.5515622  61.5897968  49.7143404  14.9165622  62.5827968  49.4503404
  14.0935622  61.1317968  48.8363404  13.5585622  61.6967968  50.7933404
  13.9855622  62.1117968  51.6103404  12.7835622  62.2717968  50.4923404
  13.2125622  60.7777968  51.0323404  20.1695622  58.7897968  49.0953404
  21.0115622  59.3757968  49.7873404  20.2375622  57.4757968  48.8523404
  19.5405622  57.0127968  48.2893404  21.3315622  56.7087968  49.4153404
  21.4125622  56.9487968  50.4783404  21.0515622  55.2117968  49.3033404
  21.7525622  54.7217968  49.9723404  20.0495622  54.9837968  49.6703404
  21.2575622  54.6147968  47.9333404  22.1285622  55.0107968  47.4183404
  21.4745622  53.5587968  48.0893404  20.0275622  54.6947968  47.0253404
  19.2825622  55.6677968  47.0473404  19.8355622  53.6627968  46.2083404
  20.4625622  52.8697968  46.2413404  19.0155622  53.6267968  45.6203404
  22.6525622  57.0517968  48.7453404  23.7105622  56.7517968  49.2993404
  22.6095622  57.6937968  47.5783404  21.7225622  57.9257968  47.1563404
  23.8205622  58.0357968  46.8483404  24.6235622  57.3527968  47.1273404
  23.5965622  57.8787968  45.3273404  22.6735622  58.3727968  45.0253404
  24.4175622  58.3517968  44.7863404  23.5615622  56.4447968  44.9233404
  22.4605622  55.6727968  44.7013404  21.4405622  56.0217968  44.8023404
  22.8395622  54.3927968  44.3763404  22.1985622  53.6397968  44.1623404
  24.2075622  54.3197968  44.4213404  25.0515622  53.2427968  44.1563404
  24.6465622  52.2707968  43.9203404  26.4015622  53.4557968  44.2413404
  27.0835622  52.6427968  44.0363404  26.9215622  54.7157968  44.5783404
  27.9895622  54.8547968  44.6463404  26.0775622  55.7947968  44.8513404
  26.4785622  56.7627968  45.1083404  24.6925622  55.5987968  44.7453404
  24.3185622  59.4457968  47.1383404  25.4545622  59.7637968  46.7723404
  23.5235622  60.2767968  47.8113404  22.6175622  59.9657968  48.1333404
  23.8835622  61.6847968  47.9563404  23.9555622  62.1217968  46.9583404
  22.7795622  62.4227968  48.7193404  22.5545622  61.8767968  49.6373404
  23.1365622  63.4187968  48.9863404  21.5255622  62.5737968  47.8803404
  21.7705622  63.1787968  47.0063404  21.2025622  61.5977968  47.5203404
  20.3725622  63.2167968  48.6183404  20.2585622  63.1077968  49.8413404
  19.5025622  63.8887968  47.8743404  19.6395622  63.9537968  46.8773404
  18.7295622  64.3577968  48.3193404  25.2465622  61.8657968  48.6283404
  26.0715622  62.6657968  48.1603404  25.5185622  61.1277968  49.7023404
  24.8385622  60.4677968  50.0513404  26.7745622  61.3207968  50.4233404
  27.0805622  62.3657968  50.3653404  26.5755622  61.1177968  51.4753404
  27.9585622  60.4567968  50.0183404  28.9925622  60.4697968  50.7003404
  27.8635622  59.7267968  48.9253404  27.0235622  59.7937968  48.3663404
  28.8925622  58.7837968  48.5203404  29.4525622  58.4617968  49.4003404
  28.2565622  57.5337968  47.8973404  27.7165622  57.8117968  46.9903404
  29.3335622  56.5337968  47.5393404  28.9055622  55.6857968  47.0063404
  30.0775622  56.9637968  46.8733404  29.8265622  56.1777968  48.4443404
  27.2635622  56.9287968  48.9143404  27.7505622  56.8257968  49.8843404
  26.4085622  57.5967968  49.0273404  26.7325622  55.5737968  48.5093404
  25.9715622  55.2757968  49.2303404  26.2895622  55.6297968  47.5183404
  27.5155622  54.8207968  48.5323404  29.8535622  59.4627968  47.5553404
  29.4385622  60.1677968  46.6233404  31.1495622  59.2447968  47.7863404
  31.4225622  58.6427968  48.5493404  32.2085622  59.9047968  47.0353404
  31.7835622  60.6717968  46.3903404  33.2145622  60.5837968  47.9853404
  33.7105622  59.7857968  48.5373404  33.9785622  61.0787968  47.3903404
  32.6375622  61.6207968  48.9353404  32.5335622  62.5737968  48.4153404
  31.6535622  61.3137968  49.2903404  33.5535622  61.7857968  50.1573404
  34.5435622  62.0897968  49.8143404  33.1455622  62.5667968  50.7993404
  33.6525622  60.5357968  50.9233404  33.0325622  59.7737968  50.6783404
  34.5035622  60.3337968  51.9353404  35.3545622  61.2807968  52.2773404
  35.3255622  62.1717968  51.8083404  36.0095622  61.1187968  53.0293404
  34.5175622  59.1637968  52.5843404  33.8945622  58.4207968  52.2913404
  35.1785622  59.0057968  53.3303404  32.9555622  58.9037968  46.1653404
  32.8845622  57.6827968  46.3633404  33.7005622  59.4357968  45.1933404
  33.7255622  60.4367968  45.0533404  34.5705622  58.5557968  44.4173404
  33.9565622  57.8107968  43.9133404  35.3745622  59.3397968  43.3933404
  35.8475622  60.1857968  43.8923404  36.1725622  58.6887968  43.0343404
  34.6145622  59.8657968  42.1593404  33.8985622  60.6267968  42.4733404
  35.5915622  60.4927968  41.1953404  35.0855622  60.7707968  40.2723404
  36.0335622  61.3817968  41.6363404  36.3805622  59.7827968  40.9473404
  33.8425622  58.7297968  41.4763404  33.4295622  59.0827968  40.5313404
  34.5065622  57.8877968  41.2753404  33.0085622  58.4067968  42.0963404
  35.5215622  57.7847968  45.3283404  35.8085622  56.6147968  45.0713404
  36.0125622  58.4297968  46.4003404  35.7825622  59.3977968  46.5783404
  36.8765622  57.7347968  47.3563404  37.8115622  57.4767968  46.8603404
  37.1725622  58.6477968  48.5533404  37.7025622  59.5457968  48.2603404
  36.2125622  59.0037968  48.9333404  37.9005622  58.0007968  49.7373404
  37.3355622  57.1347968  50.0813404  39.2795622  57.5217968  49.3083404
  39.7785622  57.0497968  50.1543404  39.2015622  56.7867968  48.5103404
  39.8775622  58.3667968  48.9663404  37.9945622  58.9527968  50.9253404
  38.5105622  58.4597968  51.7513404  38.5415622  59.8527968  50.6443404
  36.9955622  59.2247968  51.2533404  36.2205622  56.4567968  47.8533404
  36.8715622  55.4067968  47.9533404  34.9195622  56.5457968  48.1783404
  34.4115622  57.4117968  48.0713404  34.2075622  55.3907968  48.7103404
  34.7825622  55.0357968  49.5423404  32.8085622  55.8107968  49.1653404
  32.2335622  56.1757968  48.3153404  32.3055622  54.9357968  49.5573404
  32.8555622  56.8507968  50.2433404  33.4945622  56.5837968  51.2883404
  32.2885622  57.9477968  50.0513404  34.1385622  54.2717968  47.6893404
  34.2875622  53.1057968  48.0523404  33.9085622  54.5957968  46.3993404
  33.7815622  55.5597968  46.1223404  33.9175622  53.5337968  45.3933404
  33.2365622  52.7527968  45.7153404  33.4425622  54.0717968  44.0443404
  34.1085622  54.8837968  43.7503404  33.5455622  53.2857968  43.3033404
  32.0195622  54.5947968  43.9893404  31.8895622  55.4127968  44.6973404
  31.7565622  55.1127968  42.5763404  30.7195622  55.4307968  42.4773404
  32.4175622  55.9537968  42.3663404  31.9455622  54.3227968  41.8513404
  31.0515622  53.4417968  44.3523404  30.0255622  53.7607968  44.1723404
  31.2565622  52.5597968  43.7433404  31.1375622  53.1917968  45.4093404
  35.3115622  52.9157968  45.2303404  35.4575622  51.6867968  45.1993404
  36.3455622  53.7557968  45.1913404  36.1845622  54.7507968  45.2603404
  37.7095622  53.2797968  44.9423404  37.7135622  52.7307968  44.0003404
  38.6565622  54.4677968  44.8063404  39.6315622  54.1077968  44.4773404
  38.2815622  55.1777968  44.0743404  38.7595622  54.9747968  45.7663404
  38.2135622  52.3537968  46.0443404  38.9995622  51.4427968  45.7683404
  37.7525622  52.5477968  47.2813404  37.0895622  53.2867968  47.4723404
  38.3545622  51.8777968  48.4323404  39.1435622  51.1977968  48.1093404
  38.9975622  52.8947968  49.3743404  39.3965622  52.3817968  50.2463404
  40.1745622  53.6367968  48.6613404  40.7505622  54.1947968  49.4013404
  40.8285622  52.9107968  48.1763404  39.7895622  54.3317968  47.9143404
  37.9975622  53.8357968  49.7833404  37.6825622  54.3167968  49.0113404
  37.3565622  51.0287968  49.2113404  37.6575622  50.6367968  50.3253404
  36.1795622  50.7297968  48.6323404  35.9735622  51.1157968  47.7223404
  35.2235622  49.7527968  49.1723404  34.4765622  49.5817968  48.3993404
  35.8735622  48.3907968  49.4953404  36.3435622  48.4327968  50.4723404
  35.0975622  47.6667968  49.5413404  36.9045622  47.9217968  48.4693404
  36.5535622  47.6797968  47.1453404  35.5285622  47.8137968  46.8343404
  37.5145622  47.2617968  46.2113404  37.2355622  47.0677968  45.1893404
  38.8355622  47.0867968  46.6413404  39.8295622  46.6897968  45.7763404
  39.4785622  46.2967968  44.9753404  39.1835622  47.3107968  47.9413404
  40.2055622  47.1757968  48.2633404  38.2135622  47.7197968  48.8473404
  38.5055622  47.8847968  49.8743404  34.4915622  50.2497968  50.4113404
  34.0385622  49.4367968  51.2173404  34.3245622  51.5637968  50.5693404
  34.6935622  52.1977968  49.8733404  33.7385622  52.1137968  51.7763404
  33.5225622  51.3117968  52.4593404  34.6915622  53.1137968  52.4653404
  34.2135622  53.4897968  53.3703404  36.0155622  52.4197968  52.8903404
  36.4515622  52.9507968  53.7353404  35.8465622  51.3837968  53.1723404
  36.7215622  52.4397968  52.0613404  34.9835622  54.2187968  51.5923404
  34.1965622  54.7437968  51.4823404  32.3875622  52.7667968  51.5233404
  31.9355622  53.5787968  52.3403404  31.7085622  52.3997968  50.4383404
  32.1015622  51.7537968  49.7683404  30.4125622  53.0287968  50.1843404
  30.4975622  54.1097968  50.2933404  29.9665622  52.7327968  48.7503404
  30.7025622  53.1207968  48.0443404  29.8695622  51.6547968  48.6153404
  29.0045622  53.2007968  48.5523404  29.3345622  52.5627968  51.1453404
  28.2755622  53.2017968  51.2363404  29.5585622  51.4507968  51.8423404
  30.4435622  50.9757968  51.7523404  28.6065622  51.0177968  52.8493404
  29.1375622  50.8837968  53.7923404  27.8295622  51.7607968  53.0203404
  27.9385622  49.7057968  52.4873404  26.8045622  49.4307968  52.9143404
  28.6475622  48.8767968  51.7363404  29.5655622  49.1547968  51.4203404
  28.1785622  47.5297968  51.4743404  29.0115622  46.8497968  51.6503404
  27.3795622  47.2427968  52.1593404  27.7135622  47.2907968  50.0463404
  26.7725622  46.5187968  49.8353404  28.3415622  47.9367968  49.0773404
  29.1035622  48.5667968  49.2813404  28.0885622  47.5427968  47.6873404
  27.0295622  47.6807968  47.5013404  28.8865622  48.3817968  46.7063404
  29.9175622  48.4467968  47.0593404  28.8915622  47.8947968  45.7423404
  28.3055622  49.7837968  46.5203404  28.0875622  50.2437968  47.4833404
  29.3195622  50.6377968  45.7603404  28.9195622  51.6437968  45.6303404
  30.2555622  50.6997968  46.3163404  29.5165622  50.2037968  44.7793404
  26.9985622  49.6637968  45.6553404  26.5705622  50.6557968  45.5163404
  27.2275622  49.2397968  44.6763404  26.2625622  49.0317968  46.1383404
  28.4505622  46.0727968  47.5173404  29.4365622  45.6077968  48.1033404
  27.6775622  45.3137968  46.7523404  26.4245622  45.7347968  46.0833404
  26.5975622  46.5467968  45.3763404  25.6815622  46.0127968  46.8313404
  25.9765622  44.4727968  45.3553404  26.5105622  44.4427968  44.4193404
  24.8955622  44.4037968  45.2333404  26.5615622  43.3287968  46.1213404
  26.7365622  42.4647968  45.4773404  25.8705622  43.0497968  46.9183404
  27.8565622  43.8637968  46.7553404  27.9425622  43.4927968  47.7783404
  29.0715622  43.4417968  45.9513404  29.6155622  44.1857968  45.1293404
  29.4635622  42.1957968  46.1833404  28.9785622  41.6157968  46.8523404
  30.7035622  41.6877968  45.5903404  31.4975622  42.3287968  45.9623404
  30.9475622  40.2517968  46.0523404  30.9395622  40.2367968  47.1443404
  30.1355622  39.6137968  45.7003404  32.2755622  39.6837968  45.5653404
  32.2595622  39.5937968  44.4833404  33.4165622  40.6567968  45.9283404
  34.3745622  40.1627968  45.7643404  33.4065622  41.5307968  45.2823404
  33.3515622  40.9407968  46.9783404  32.5165622  38.2977968  46.1363404
  33.4545622  37.8977968  45.7513404  32.5725622  38.3447968  47.2253404
  31.7025622  37.6317968  45.8483404  30.6805622  41.7647968  44.0593404
  31.6545622  42.2177968  43.4323404  29.6085622  41.2597968  43.4193404
  28.8195622  40.9067968  43.9413404  29.6205622  41.0677968  41.9813404
  30.5475622  41.4347968  41.5463404  29.4605622  39.5827968  41.6033404
  28.4865622  39.2387968  41.9563404  29.4745622  39.4767968  40.5163404
  30.5285622  38.6727968  42.2073404  30.5515622  38.7797968  43.2903404
  30.2475622  37.6397968  41.9983404  31.9035622  38.9077968  41.6193404
  32.1075622  39.7947968  40.7683404  32.8785622  38.1187968  42.0993404
  32.6795622  37.4427968  42.8233404  33.8025622  38.1817968  41.7013404
  28.4905622  41.8287968  41.3073404  27.4005622  41.9957968  41.8743404
  28.7665622  42.2877968  40.0973404  29.6775622  42.1267968  39.6923404
  27.6595622  42.6427968  39.2043404  27.0235622  43.3557968  39.7273404
  28.1925622  43.3427968  37.9393404  28.8605622  42.6707968  37.3983404
  27.0295622  43.7187968  37.0293404  27.3225622  44.5027968  36.3413404
  26.7105622  42.8447968  36.4623404  26.1955622  44.1037968  37.6133404
  28.9815622  44.5877968  38.3243404  29.3565622  45.0637968  37.4173404
  28.3355622  45.2937968  38.8463404  29.8455622  44.3367968  38.9383404
  26.9005622  41.3727968  38.8403404  27.5185622  40.4047968  38.3983404
  25.5785622  41.3367968  38.9763404  24.7325622  42.3747968  39.5703404
  24.5765622  43.1857968  38.8603404  25.1375622  42.7367968  40.5143404
  23.4235622  41.6277968  39.8113404  22.5665622  42.2927968  39.7063404
  23.4425622  41.2137968  40.8223404  23.3655622  40.5277968  38.8553404
  22.9025622  40.8837968  37.9363404  22.7965622  39.6837968  39.2463404
  24.8205622  40.1387968  38.5783404  25.1085622  39.3037968  39.2193404
  25.0315622  39.7887968  37.1103404  25.1855622  40.6647968  36.2593404
  25.0635622  38.4817968  36.8233404  24.9645622  37.8027968  37.5643404
  25.3705622  38.0287968  35.4723404  26.3145622  38.4727968  35.1553404
  25.4925622  36.5047968  35.4443404  24.6745622  36.0567968  36.0123404
  25.4145622  36.1607968  34.4123404  26.8235622  36.0237968  35.9803404
  27.7825622  36.8307968  36.0113404  26.9145622  34.8337968  36.3623404
  24.3205622  38.4867968  34.4643404  24.6275622  38.6277968  33.2713404
  23.0895622  38.7197968  34.9093404  22.8775622  38.6127968  35.8903404
  22.0365622  39.1317968  33.9833404  22.2365622  38.6997968  33.0013404
  20.6705622  38.5767968  34.4333404  19.9475622  38.7447968  33.6343404
  20.7475622  37.4997968  34.5863404  20.1565622  39.2227968  35.7143404
  20.9295622  39.7257968  36.5333404  18.8395622  39.2027968  35.8933404
  18.4625622  39.5427968  36.7653404  18.2355622  38.8217968  35.1813404
  21.9725622  40.6487968  33.8063404  21.0735622  41.1417968  33.1133404
  22.9275622  41.3847968  34.3683404  23.6445622  40.9237968  34.9113404
  23.0965622  42.8037968  34.0953404  22.1475622  43.2447968  33.7873404
  23.5955622  43.5687968  35.3293404  24.4685622  43.0617968  35.7333404
  24.0135622  44.9917968  34.9753404  24.2835622  45.5207968  35.8883404
  24.8855622  45.0007968  34.3273404  23.1905622  45.5077968  34.4883404
  22.5105622  43.5917968  36.4263404  22.9075622  44.0727968  37.3193404
  21.6425622  44.1497968  36.0743404  22.2015622  42.5797968  36.6793404
  24.0875622  42.9007968  32.9353404  25.3015622  42.7287968  33.1303404
  23.5905622  43.2427968  31.7523404  22.5975622  43.3827968  31.6293404
  24.4245622  43.2197968  30.5523404  25.4745622  43.1177968  30.8233404
  24.0775622  42.0107968  29.6583404  24.7215622  42.0227968  28.7783404
  24.3395622  40.7107968  30.4033404  24.2285622  39.8737968  29.7143404
  25.3575622  40.7027968  30.7953404  23.6325622  40.5857968  31.2243404
  22.7105622  42.0557968  29.2273404  22.5855622  42.8427968  28.6903404
  24.3445622  44.5047968  29.7353404  24.8805622  44.5437968  28.6203404
  23.6845622  45.5467968  30.2333404  23.2665622  45.4927968  31.1513404
  23.6255622  46.8067968  29.5053404  24.5575622  46.9437968  28.9553404
  22.4665622  46.8447968  28.4883404  22.3715622  47.8437968  28.0583404
  22.7125622  46.1667968  27.6703404  21.1315622  46.4257968  29.0793404
  20.7045622  47.0177968  30.0883404  20.4835622  45.5187968  28.5093404
  23.5375622  47.9487968  30.4983404  23.4195622  47.7447968  31.7093404
  23.6095622  49.1697968  29.9683404  23.6935622  49.2957968  28.9703404
  23.6975622  50.3247968  30.8583404  24.4365622  50.1137968  31.6323404
  24.1355622  51.5617968  30.0743404  23.6605622  51.5657968  29.0913404
  23.8065622  52.4577968  30.6023404  25.6515622  51.6557968  29.9403404
  26.4015622  51.2567968  30.8413404  26.1065622  52.1897968  28.8123404
  25.4615622  52.5137968  28.1083404  27.1025622  52.2707968  28.6773404
  22.3795622  50.5877968  31.5853404  22.4065622  51.0197968  32.7413404
  21.2385622  50.3237968  30.9393404  21.2475622  49.9507968  30.0013404
  19.9565622  50.5107968  31.6213404  19.9135622  51.5327968  32.0013404
  18.7895622  50.3237968  30.6473404  17.8475622  50.4917968  31.1703404
  18.8715622  51.0417968  29.8313404  18.7985622  49.3117968  30.2383404
  19.8275622  49.5597968  32.8003404  19.3235622  49.9397968  33.8723404
  20.2775622  48.3147968  32.6303404  20.6775622  48.0367968  31.7443404
  20.2035622  47.3517968  33.7243404  19.2075622  47.3897968  34.1633404
  20.4175622  45.9377968  33.1883404  20.4555622  45.2347968  34.0203404
  19.5865622  45.6677968  32.5353404  21.6255622  45.8587968  32.4473404
  21.4825622  46.2877968  31.5943404  21.2105622  47.6787968  34.8243404
  20.9255622  47.4817968  36.0103404  22.3915622  48.1817968  34.4523404
  22.6025622  48.2927968  33.4703404  23.3895622  48.5507968  35.4583404
  23.5255622  47.7037968  36.1273404  24.7015622  48.8567968  34.7463404
  24.9135622  48.0597968  34.0293404  24.5875622  49.7837968  34.1803404
  25.9035622  48.9867968  35.6963404  25.6685622  49.7187968  36.4663404
  26.2415622  47.6547968  36.3623404  27.1665622  47.7487968  36.9293404
  25.4525622  47.3607968  37.0543404  26.3815622  46.8777968  35.6113404
  27.1015622  49.4897968  34.9353404  27.9455622  49.6177968  35.6133404
  27.3795622  48.7777968  34.1593404  26.8765622  50.4527968  34.4753404
  22.9125622  49.7527968  36.2733404  23.0865622  49.8047968  37.4953404
  22.2535622  50.7117968  35.6123404  22.1175622  50.6527968  34.6143404
  21.6595622  51.8287968  36.3453404  22.4605622  52.3377968  36.8813404
  21.0035622  52.8117968  35.3623404  21.7645622  53.2157968  34.6963404
  20.2805622  52.2707968  34.7513404  20.2725622  53.9677968  36.0613404
  19.4655622  53.5467968  36.6553404  21.2255622  54.7327968  37.0293404
  20.6725622  55.5437968  37.5033404  21.6175622  54.0897968  37.8133404
  22.0525622  55.1667968  36.4703404  19.6205622  54.8957968  35.0623404
  19.0625622  55.6707968  35.5903404  20.3795622  55.3677968  34.4383404
  18.9305622  54.3347968  34.4313404  20.6355622  51.3247968  37.3583404
  20.6615622  51.7167968  38.5253404  19.7215622  50.4477968  36.9263404
  19.7135622  50.1507968  35.9593404  18.7245622  49.9097968  37.8563404
  18.1555622  50.7377968  38.2783404  17.7505622  48.9677968  37.1443404
  18.3225622  48.1827968  36.6493404  17.1285622  48.5007968  37.9103404
  16.8365622  49.6387968  36.1463404  16.4155622  50.5407968  36.5903404
  17.3855622  49.9257968  35.2583404  15.6875622  48.7187968  35.7533404
  15.0125622  48.6337968  36.6063404  15.1255622  49.1667968  34.9333404
  16.1465622  47.3737968  35.4083404  16.2325622  46.7077968  36.1613404
  16.4655622  46.9707968  34.1723404  16.3535622  47.7997968  33.1383404
  16.0865622  48.7597968  33.2953404  16.5675622  47.4817968  32.2043404
  16.8545622  45.7167968  33.9603404  16.9535622  45.0747968  34.7323404
  17.0505622  45.4037968  33.0213404  19.3895622  49.1637968  39.0163404
  18.8995622  49.2097968  40.1463404  20.5045622  48.4687968  38.7503404
  20.8755622  48.4427968  37.8113404  21.2425622  47.7597968  39.7983404
  20.5765622  47.0307968  40.2633404  22.4185622  46.9987968  39.1643404
  22.0175622  46.1987968  38.5403404  22.9835622  47.6517968  38.5103404
  23.3545622  46.4017968  40.1643404  22.9745622  45.3067968  40.9343404
  21.9925622  44.8737968  40.8113404  23.8595622  44.7597968  41.8693404
  23.5715622  43.8927968  42.4463404  25.1425622  45.2967968  42.0193404
  25.8475622  44.8167968  42.6493404  25.5225622  46.3837968  41.2733404
  26.5285622  46.7787968  41.3483404  24.6235622  46.9257968  40.3213404
  24.9395622  47.7877968  39.7473404  21.7255622  48.7157968  40.8823404
  21.4515622  48.5157968  42.0733404  22.4185622  49.7837968  40.4863404
  22.6315622  49.9377968  39.5103404  22.9075622  50.7087968  41.4933404
  23.3805622  50.1367968  42.2933404  23.9745622  51.6127968  40.8913404
  23.6085622  52.0217968  39.9483404  24.1515622  52.4537968  41.5613404
  25.3015622  50.9087968  40.6713404  26.1245622  50.5627968  41.7453404
  25.8185622  50.7927968  42.7533404  27.3485622  49.9167968  41.5283404
  27.9815622  49.6437968  42.3603404  27.7535622  49.6117968  40.2323404
  28.9605622  48.9767968  40.0003404  29.1775622  48.9127968  39.0683404
  26.9425622  49.9417968  39.1643404  27.2605622  49.7167968  38.1593404
  25.7335622  50.5907968  39.3813404  25.1415622  50.8667968  38.5243404
  21.7825622  51.5227968  42.1253404  21.8655622  51.8567968  43.3063404
  20.7295622  51.8457968  41.3573404  20.7045622  51.5677968  40.3873404
  19.5845622  52.5587968  41.9233404  19.9265622  53.5107968  42.3323404
  18.5375622  52.8427968  40.8343404  18.3195622  51.9067968  40.3203404
  17.6155622  53.1637968  41.3223404  18.9025622  53.9137968  39.8033404
  19.0095622  54.8547968  40.3453404  19.8625622  53.7367968  39.3423404
  17.8245622  54.0847968  38.7463404  17.2435622  53.1087968  38.2753404
  17.5295622  55.3337968  38.3983404  18.0575622  56.1057968  38.7793404
  16.7685622  55.5037968  37.7573404  18.9335622  51.7637968  43.0453404
  18.4465622  52.3347968  44.0363404  18.8885622  50.4447968  42.9003404
  19.2965622  50.0397968  42.0683404  18.1375622  49.6117968  43.8303404
  17.2175622  50.1287968  44.1083404  17.7405622  48.2907968  43.1633404
  16.9935622  47.7907968  43.7813404  17.3075622  48.4837968  42.1813404
  18.8605622  47.4417968  43.0403404  19.5135622  47.8677968  42.4683404
  18.9155622  49.2997968  45.1003404  18.3255622  48.7777968  46.0513404
  20.2075622  49.5967968  45.1183404  20.6225622  50.0427968  44.3133404
  21.0925622  49.1717968  46.1983404  20.9445622  48.1047968  46.3763404
  22.5295622  49.3867968  45.7693404  22.7985622  48.6407968  45.0183404
  22.6275622  50.3717968  45.3163404  23.4935622  49.3057968  46.9213404
  23.8545622  48.1927968  47.6053404  23.5035622  47.1917968  47.3893404
  24.7515622  48.5207968  48.6003404  25.1785622  47.8537968  49.2323404
  24.9965622  49.8667968  48.5463404  25.8395622  50.6637968  49.3373404
  26.4215622  50.2367968  50.1393404  25.8675622  52.0037968  49.0763404
  26.5005622  52.6567968  49.6533404  25.0625622  52.5677968  48.0543404
  25.0835622  53.6267968  47.8593404  24.2375622  51.7727968  47.2663404
  23.6085622  52.2147968  46.5083404  24.2035622  50.3967968  47.5103404
  20.7915622  49.9297968  47.4763404  20.6515622  51.1527968  47.4603404
  20.6845622  49.1977968  48.5833404  20.8225622  48.1987968  48.5333404
  20.3675622  49.7887968  49.8843404  20.1285622  50.8427968  49.7693404
  19.1635622  49.1307968  50.5473404  19.4125622  48.0987968  50.7993404
  18.9415622  49.6557968  51.4773404  17.9075622  49.0957968  49.6723404
  18.1055622  48.5227968  48.7663404  17.1165622  48.5777968  50.2153404
  17.4135622  50.4847968  49.3253404  17.1895622  51.3207968  50.2203404
  17.2155622  50.7427968  48.0283404  17.4285622  50.0397968  47.3343404
  16.8645622  51.6467968  47.7533404  21.6045622  49.6117968  50.7583404
  21.9735622  48.4667968  51.0693404  22.2895622  50.6827968  51.1373404
  22.0135622  52.0927968  50.8223404  20.9625622  52.3487968  50.9573404
  22.3425622  52.3057968  49.8053404  22.8735622  52.8517968  51.8263404
  22.3015622  53.0047968  52.7433404  23.2075622  53.8117968  51.4353404
  24.0295622  51.9577968  52.1103404  24.4535622  52.1617968  53.0943404
  24.7995622  52.1147968  51.3663404  23.4675622  50.5317968  52.0083404
  24.2045622  49.8827968  51.5343404  23.1195622  49.9907968  53.3893404
  22.0515622  50.2407968  53.9493404  24.0865622  49.2737968  53.9743404
  24.9625622  49.1007968  53.5023404  23.9445622  48.7797968  55.3373404
  22.8865622  48.6657968  55.5853404  24.6065622  47.4037968  55.4753404
  25.6075622  47.4387968  55.0403404  24.7015622  47.1627968  56.5353404
  23.7855622  46.2797968  54.8083404  22.8035622  46.2297968  55.2823404
  23.6525622  46.5117968  53.7513404  24.4695622  44.9297968  54.9353404
  25.4335622  44.9707968  54.4343404  24.6065622  44.6847968  55.9903404
  23.6155622  43.8617968  54.2613404  22.6355622  43.8257968  54.7413404
  23.4865622  44.1147968  53.2073404  24.2765622  42.5557968  54.3833404
  24.4025622  42.3127968  55.3563404  23.7045622  41.8397968  53.9553404
  25.1865622  42.6027968  53.9463404  24.5445622  49.7317968  56.3653404
  24.0985622  49.7387968  57.5003404  25.5385622  50.5257968  55.9613404
  25.8475622  50.4987968  54.9993404  26.2145622  51.4297968  56.8923404
  25.5535622  51.6697968  57.7263404  27.5055622  50.8117968  57.4523404
  28.1875622  50.5887968  56.6303404  27.9935622  51.5227968  58.1203404
  27.2205622  49.5437968  58.2183404  27.2555622  48.2677968  57.7183404
  27.5275622  48.0407968  56.6963404  26.9015622  47.3697968  58.6983404
  26.8545622  46.3727968  58.5473404  26.6555622  48.0527968  59.8613404
  26.2845622  47.5847968  61.1153404  26.1395622  46.5307968  61.2973404
  26.0945622  48.5147968  62.1243404  25.8025622  48.1797968  63.1103404
  26.2855622  49.8887968  61.8853404  26.1115622  50.5957968  62.6843404
  26.6715622  50.3587968  60.6403404  26.8285622  51.4147968  60.4703404
  26.8675622  49.4317968  59.5963404  26.5445622  52.7267968  56.1683404
  26.5905622  52.7717968  54.9383404  26.7245622  53.7837968  56.9673404
  26.6605622  53.6737968  57.9683404  27.0855622  55.0927968  56.4433404
  26.2835622  55.4227968  55.7823404  27.2075622  56.0797968  57.5993404
  27.4645622  57.0707968  57.2293404  26.2565622  56.1407968  58.1313404
  27.9835622  55.7477968  58.2913404  28.4015622  55.0267968  55.6683404
  29.2925622  54.2307968  55.9983404  28.5645622  55.8697968  54.6423404
  27.6645622  56.9667968  54.2173404  27.3635622  57.6017968  55.0483404
  26.7975622  56.5527968  53.7023404  28.5325622  57.7407968  53.2433404
  29.0755622  58.5147968  53.7873404  27.9315622  58.2037968  52.4583404
  29.5065622  56.7677968  52.6763404  30.4125622  57.2617968  52.3203404
  29.0335622  56.2187968  51.8613404  29.7815622  55.8007968  53.8293404
  29.9235622  54.7907968  53.4423404  30.9995622  56.2397968  54.6253404
  30.9065622  57.0477968  55.5503404  32.1495622  55.6967968  54.2323404
  32.1835622  55.0637968  53.4483404  33.3865622  56.0577968  54.9033404
  34.2125622  55.7497968  54.2633404  33.4385622  57.1427968  55.0053404
  33.5915622  55.4337968  56.2563404  34.3845622  55.9497968  57.0473404
  32.8715622  54.3587968  56.5863404  32.1995622  53.9807968  55.9343404
  32.9525622  53.7887968  57.9333404  33.7805622  54.2337968  58.4833404
  31.6635622  54.0697968  58.7463404  31.7955622  53.6837968  59.7573404
  31.3595622  55.5607968  58.8303404  30.5475622  55.7277968  59.5373404
  32.2425622  56.0937968  59.1823404  31.0675622  55.9507968  57.8573404
  30.5565622  53.3987968  58.1343404  30.3305622  53.8507968  57.3103404
  33.2015622  52.2817968  57.9413404  33.5105622  51.7407968  59.0193404
  33.0285622  51.5917968  56.8123404  32.7685622  52.0977968  55.9783404
  33.1595622  50.1387968  56.7163404  33.7445622  49.7747968  57.5583404
  31.8045622  49.4257968  56.7013404  31.9705622  48.3477968  56.7093404
  31.0075622  49.8047968  57.9113404  30.1445622  49.1437968  57.9903404
  31.6125622  49.6867968  58.8113404  30.6525622  50.8297968  57.8373404
  31.0855622  49.7867968  55.4953404  31.6345622  49.5727968  54.7363404
  33.9005622  49.7957968  55.4393404  33.9565622  50.5897968  54.5023404
  34.4435622  48.5797968  55.3943404  34.3735622  47.9677968  56.1943404
  35.0465622  48.0507968  54.1683404  34.9485622  48.7587968  53.3483404
  36.5505622  47.7677968  54.3823404  37.0395622  48.6987968  54.6373404
  36.6745622  47.0637968  55.2083404  37.2615622  47.2287968  53.1303404
  36.7785622  46.3227968  52.7643404  37.2365622  47.9977968  52.3623404
  38.7175622  46.9227968  53.4683404  39.1525622  47.8017968  53.9453404
  38.7605622  46.1057968  54.1903404  39.5525622  46.6067968  52.2863404
  40.0545622  47.3677968  51.8503404  39.7275622  45.3717968  51.7933404
  39.0935622  44.3197968  52.3213404  38.4895622  44.4407968  53.1173404
  39.2625622  43.3987968  51.9393404  40.5545622  45.1777968  50.7773404
  41.0715622  45.9547968  50.3913404  40.7365622  44.2437968  50.4343404
  34.3255622  46.7617968  53.8193404  34.1695622  45.8857968  54.6833404
  33.9345622  46.6247968  52.5603404  34.0665622  47.3827968  51.9033404
  33.4765622  45.3477968  52.0103404  33.8845622  44.5337968  52.6103404
  31.9525622  45.2447968  51.9753404  31.5845622  45.3767968  52.9873404
  31.5565622  46.0577968  51.3643404  31.4175622  43.9077968  51.4493404
  31.8705622  43.6987968  50.4803404  31.7575622  42.7797968  52.3843404
  31.3525622  41.8547968  51.9773404  32.8355622  42.6527968  52.4723404
  31.3265622  42.9587968  53.3683404  29.8925622  43.9917968  51.2333404
  29.5305622  43.0557968  50.8073404  29.3885622  44.1707968  52.1823404
  29.6575622  44.8037968  50.5463404  34.0545622  45.2687968  50.6043404
  33.6315622  46.0237968  49.7123404  35.0675622  44.4187968  50.4403404
  35.3845622  43.8277968  51.1953404  35.6835622  44.2527968  49.1263404
  36.2085622  45.1717968  48.8613404  36.6885622  43.1127968  49.2053404
  37.3335622  43.2777968  50.0713404  36.1485622  42.1797968  49.3743404
  37.5685622  42.9567968  47.9783404  37.1115622  42.2847968  46.8553404
  36.1105622  41.8777968  46.8533404  37.9305622  42.1077968  45.7523404
  37.5695622  41.5707968  44.8873404  39.2085622  42.5937968  45.7603404
  40.0065622  42.3837968  44.6663404  39.6835622  43.2777968  46.8363404
  40.6785622  43.7047968  46.8123404  38.8595622  43.4547968  47.9583404
  39.2555622  43.9597968  48.8263404  34.6085622  43.9497968  48.0973404
  33.7775622  43.0647968  48.3073404  34.6235622  44.6877968  46.9803404
  35.3155622  45.4087968  46.8393404  33.5025622  44.5767968  46.0373404
  33.1705622  43.5437968  45.9993404  32.3525622  45.4307968  46.5113404
  32.0885622  46.1927968  45.7773404  31.4935622  44.7867968  46.6783404
  32.5775622  45.9287968  47.4523404  33.9405622  44.9857968  44.6403404
  34.4195622  46.1097968  44.4373404  33.7375622  44.0917968  43.6773404
  33.3285622  43.1917968  43.8883404  33.9565622  44.4707968  42.2853404
  34.9795622  44.8377968  42.1813404  33.7935622  43.2367968  41.3933404
  32.8095622  42.7927968  41.4873404  33.8765622  43.5587968  40.3543404
  34.8785622  42.2237968  41.6233404  35.9935622  42.5627968  42.1103404
  34.6035622  40.9577968  41.2733404  35.3075622  40.2487968  41.4043404
  33.7005622  40.7307968  40.8773404  33.0395622  45.5987968  41.8483404
  33.4335622  46.4087968  41.0003404  31.8055622  45.6607968  42.3853404
  31.5265622  44.9597968  43.0593404  30.8665622  46.6867968  41.9643404
  30.8325622  46.7157968  40.8743404  29.4475622  46.4087968  42.4833404
  28.7625622  47.1557968  42.0813404  28.9905622  45.0197968  42.0553404
  29.6765622  44.2487968  42.4033404  28.0125622  44.8107968  42.4763404
  28.9225622  44.9837968  40.9773404  29.4325622  46.4927968  43.9143404
  29.6975622  45.6357968  44.2783404  31.2925622  48.0407968  42.4673404
  30.8405622  49.0497968  41.9373404  32.1855622  48.0767968  43.4653404
  32.5535622  47.2207968  43.8553404  32.6185622  49.3557968  44.0203404
  31.7825622  50.0567968  44.0183404  33.0535622  49.1457968  45.4853404
  32.2405622  48.6627968  46.0293404  33.9295622  48.5017968  45.5313404
  33.3325622  50.3717968  46.1073404  34.1555622  50.7277968  45.7513404
  33.7515622  49.9407968  43.1793404  33.5895622  50.9857968  42.5293404
  34.9215622  49.2887968  43.2013404  35.0305622  48.4487968  43.7493404
  36.0395622  49.8077968  42.4053404  36.1285622  50.8667968  42.6353404
  37.3515622  49.1397968  42.8553404  37.4085622  49.2157968  43.9433404
  37.3375622  47.6597968  42.4583404  38.1645622  47.1807968  42.9643404
  36.4145622  47.1747968  42.7733404  37.4575622  47.5487968  41.3803404
  38.5605622  49.8947968  42.2503404  38.5755622  49.8027968  41.1643404
  38.4545622  50.9517968  42.4993404  39.8855622  49.4347968  42.7813404
  40.5815622  50.2777968  42.8003404  39.7855622  49.0347968  43.7933404
  40.2885622  48.6637968  42.1223404  35.7905622  49.6607968  40.9003404
  36.3395622  50.4387968  40.1083404  34.9475622  48.7067968  40.4813404
  34.5015622  48.0797968  41.1363404  34.5715622  48.6447968  39.0733404
  35.4615622  48.4667968  38.4833404  33.8855622  47.8137968  38.9153404
  33.8935622  49.9257968  38.6243404  34.2195622  50.4847968  37.5713404
  32.9285622  50.4127968  39.4283404  32.6765622  49.9307968  40.2803404
  32.2525622  51.6627968  39.0873404  31.9275622  51.5857968  38.0493404
  31.0225622  51.8767968  39.9773404  30.3605622  51.0277968  39.8513404
  31.3415622  51.9057968  41.0203404  30.2395622  53.1537968  39.6673404
  30.8775622  54.0197968  39.8283404  29.7495622  53.1617968  38.2633404
  29.1365622  54.0457968  38.1013404  30.5805622  53.2077968  37.5613404
  29.1555622  52.2697968  38.0563404  28.9945622  53.2967968  40.5953404
  28.2065622  52.6017968  40.2853404  29.2715622  53.0757968  41.6303404
  28.6165622  54.3227968  40.5433404  33.2115622  52.8337968  39.2063404
  33.1975622  53.7487968  38.3723404  34.0845622  52.8127968  40.2203404
  34.0895622  52.0677968  40.9033404  35.1035622  53.8537968  40.2993404
  34.6105622  54.8077968  40.4903404  36.0805622  53.5797968  41.4533404
  35.5725622  53.6937968  42.4033404  36.4385622  52.5597968  41.3863404
  37.2775622  54.4957968  41.4253404  37.1345622  55.8457968  41.7233404
  36.1625622  56.2417968  41.9783404  38.2475622  56.7047968  41.6423404
  38.1345622  57.7517968  41.8863404  39.5005622  56.2157968  41.3063404
  40.3495622  56.8827968  41.2583404  39.6475622  54.8577968  41.0013404
  40.6115622  54.4657968  40.7123404  38.5395622  54.0157968  41.0623404
  38.6605622  52.9687968  40.8223404  35.8775622  53.9727968  38.9963404
  36.0885622  55.0757968  38.4793404  36.3485622  52.8407968  38.4593404
  36.1775622  51.9437968  38.8923404  37.1725622  52.9107968  37.2603404
  38.0395622  53.5447968  37.4533404  37.5285622  51.9097968  37.0193404
  36.4085622  53.4557968  36.0693404  36.9455622  54.2377968  35.2843404
  35.1465622  53.0337968  35.9203404  34.7585622  52.3677968  36.5763404
  34.3135622  53.5017968  34.8213404  34.8425622  53.3127968  33.8863404
  33.0085622  52.6987968  34.7993404  33.2375622  51.6377968  34.7043404
  32.4745622  52.8577968  35.7383404  32.1685622  53.0917968  33.7233404
  32.5555622  52.7567968  32.9173404  34.0425622  54.9957968  34.9303404
  34.0855622  55.7167968  33.9233404  33.7945622  55.4927968  36.1533404
  33.7885622  54.8927968  36.9653404  33.5295622  56.9237968  36.3073404
  32.8715622  57.2537968  35.5063404  32.8345622  57.1897968  37.6463404
  33.4915622  56.8477968  38.4493404  32.7195622  58.2687968  37.7563404
  31.4685622  56.5307968  37.8223404  31.5605622  55.4507968  37.8043404
  30.8815622  56.9567968  39.1683404  29.9195622  56.4627968  39.3103404
  31.5485622  56.6597968  39.9783404  30.7305622  58.0357968  39.1983404
  30.5335622  56.9447968  36.6913404  29.5445622  56.5277968  36.8753404
  30.4625622  58.0307968  36.6303404  30.8795622  56.5397968  35.7433404
  34.8055622  57.7547968  36.1883404  34.7795622  58.8717968  35.6443404
  35.9335622  57.2267968  36.6853404  35.9115622  56.3057968  37.0963404
  37.1815622  57.9647968  36.7183404  37.0245622  58.8777968  37.2923404
  38.2685622  57.1367968  37.4243404  39.2215622  57.6647968  37.3883404
  37.9915622  56.9757968  38.4663404  38.3825622  56.1707968  36.9303404
  37.6565622  58.3537968  35.3303404  38.3605622  59.3567968  35.1773404
  37.3055622  57.5687968  34.3053404  36.7445622  56.7447968  34.4773404
  37.7905622  57.8707968  32.9633404  38.7395622  58.4057968  33.0243404
  38.0645622  56.5767968  32.1683404  38.3855622  56.8417968  31.1593404
  39.2205622  55.7867968  32.8343404  39.4305622  54.8927968  32.2493404
  40.1175622  56.4037968  32.8653404  38.9525622  55.4877968  33.8473404
  36.8255622  55.7207968  32.0653404  37.0345622  54.8627968  31.4313404
  36.5275622  55.3527968  33.0433404  36.0035622  56.2777968  31.6173404
  36.8285622  58.7557968  32.1903404  37.1585622  59.1927968  31.0803404
  35.6515622  59.0587968  32.7433404  35.4065622  58.7257968  33.6663404
  34.6795622  59.8247968  31.9673404  34.4785622  59.2757968  31.0453404
  33.3655622  59.9447968  32.7403404  33.5405622  60.2097968  33.7813404
  32.7955622  60.7577968  32.2863404  32.5155622  58.6877968  32.6663404
  32.5055622  58.3147968  31.6413404  32.9395622  57.9267968  33.3163404
  31.0765622  58.9917968  33.0873404  31.0765622  59.3547968  34.1163404
  30.6635622  59.7647968  32.4373404  30.2035622  57.7507968  32.9933404
  30.2355622  57.3637968  31.9743404  30.5915622  56.9887968  33.6713404
  28.7865622  58.0767968  33.3603404  28.4065622  58.7457968  32.7033404
  28.2215622  57.2387968  33.3503404  28.7655622  58.4807968  34.2893404
  35.1925622  61.2007968  31.5463404  34.9125622  61.6027968  30.3953404
  35.9345622  61.9517968  32.3763404  36.1335622  61.7867968  33.8393404
  37.0125622  61.1697968  34.0193404  35.2615622  61.3737968  34.3413404
  36.3915622  63.1867968  34.3183404  37.0055622  63.1937968  35.2123404
  35.4405622  63.6887968  34.4913404  37.0995622  63.8617968  33.1573404
  38.1415622  63.5717968  33.1403404  37.0035622  64.9477968  33.1853404
  36.4515622  63.2477968  31.9043404  35.6175622  63.8747968  31.5863404
  37.4585622  63.1257968  30.7813404  37.7285622  64.1347968  30.1143404
  38.0145622  61.9447968  30.5433404  37.7595622  61.1507968  31.1123404
  38.9885622  61.7787968  29.4613404  39.6295622  62.6607968  29.4193404
  39.8885622  60.5687968  29.7233404  40.7585622  60.6277968  29.0713404
  40.2205622  60.5657968  30.7623404  39.1895622  59.3647968  29.4303404
  38.4865622  59.2477968  30.0833404  38.3395622  61.5897968  28.1023404
  39.0315622  61.7127968  27.0763404  37.0475622  61.2837968  28.0643404
  36.5235622  61.2227968  28.9253404  36.3705622  60.9687968  26.8183404
  35.2975622  61.0647968  26.9813404  36.6585622  61.6947968  26.0563404
  36.6455622  59.5797968  26.2913404  36.0555622  59.1987968  25.2753404
  37.4865622  58.8077968  26.9643404  37.9135622  59.1837968  27.7983404
  37.8635622  57.4727968  26.5213404  37.6175622  57.3487968  25.4653404
  39.3785622  57.2457968  26.6733404  39.6955622  57.5997968  27.6483404
  39.5865622  56.1767968  26.6173404  40.1895622  57.9267968  25.5673404
  39.9255622  57.4817968  24.6073404  39.9545622  58.9917968  25.5413404
  41.9675622  57.7167968  25.8463404  42.2255622  58.7657968  27.2253404
  41.8785622  59.7717968  26.9843404  41.6925622  58.3897968  28.0973404
  43.2915622  58.7997968  27.4473404  37.1155622  56.4037968  27.3073404
  36.8415622  56.5597968  28.4993404  36.8055622  55.3007968  26.6303404
  37.0515622  55.2177968  25.6543404  36.3885622  54.1187968  27.3793404
  35.5475622  54.3757968  28.0263404  35.9745622  52.9837968  26.4463404
  36.7485622  52.8457968  25.7063404  35.8965622  52.0677968  27.0323404
  34.6335622  53.2357968  25.7163404  33.9685622  53.8167968  26.3573404
  34.8255622  53.8107968  24.8093404  33.9265622  51.9157968  25.3483404
  33.0865622  52.1437968  24.6913404  34.6275622  51.2767968  24.8093404
  33.4195622  51.2127968  26.5333404  33.4945622  51.6877968  27.4203404
  32.8795622  49.9957968  26.5193404  32.7615622  49.3277968  25.3773404
  32.3995622  48.3867968  25.3763404  33.0845622  49.7407968  24.5153404
  32.4535622  49.4417968  27.6503404  32.5085622  49.9457968  28.5213404
  32.1065622  48.4937968  27.6493404  37.5425622  53.6457968  28.2493404
  38.7055622  53.9007968  27.9563404  37.1855622  52.9037968  29.3083404
  36.2155622  52.7017968  29.4933404  38.1985622  52.4667968  30.2713404
  38.5985622  53.3417968  30.7813404  37.5175622  51.5647968  31.3073404
  36.7015622  52.1177968  31.7763404  37.0805622  50.6997968  30.8053404
  38.4525622  51.0937968  32.3793404  38.7075622  51.8997968  33.4723404
  38.2435622  52.8717968  33.5433404  39.5765622  51.4757968  34.4843404
  39.7575622  52.1107968  35.3393404  40.1835622  50.2407968  34.3893404
  40.8665622  49.9147968  35.1573404  39.9525622  49.4267968  33.2683404
  40.4355622  48.4637968  33.1883404  39.0715622  49.8557968  32.2733404
  38.8825622  49.2217968  31.4183404  39.3575622  51.7507968  29.5883404
  40.5325622  52.0067968  29.8973404  39.0485622  50.8397968  28.6493404
  38.0925622  50.6257968  28.4073404  40.1145622  50.0837968  27.9943404
  40.6895622  49.5687968  28.7623404  39.4925622  49.0247968  27.0743404
  38.8755622  48.3467968  27.6663404  38.8485622  49.5437968  26.3633404
  40.5185622  48.2147968  26.3133404  41.2115622  48.8797968  25.7993404
  41.0925622  47.6217968  27.0153404  39.9045622  47.3347968  25.2393404
  38.7435622  47.5997968  24.8203404  40.5825622  46.3727968  24.8133404
  41.0735622  50.9887968  27.2233404  42.3005622  50.8157968  27.2933404
  40.5435622  51.9837968  26.5153404  39.5455622  52.1297968  26.4783404
  41.4205622  52.8507968  25.7313404  42.1485622  52.2327968  25.2023404
  40.5995622  53.6007968  24.6803404  39.6875622  53.9967968  25.1313404
  41.1865622  54.4497968  24.3253404  40.2505622  52.7477968  23.4553404
  39.7455622  53.3787968  22.7233404  41.1785622  52.3967968  23.0003404
  39.3425622  51.5547968  23.7633404  38.2585622  51.7107968  24.3413404
  39.7715622  50.3587968  23.3553404  40.6405622  50.2717968  22.8463404
  39.2495622  49.5287968  23.6133404  42.2115622  53.8197968  26.6143404
  43.3495622  54.1717968  26.2743404  41.6335622  54.2697968  27.7363404
  40.6945622  53.9817968  27.9713404  42.3725622  55.1057968  28.6743404
  42.8175622  55.9387968  28.1263404  41.4325622  55.6897968  29.7373404
  41.9875622  56.3367968  30.4173404  40.6535622  56.2767968  29.2533404
  40.9655622  54.8817968  30.3013404  43.4985622  54.3227968  29.3383404
  44.6195622  54.8197968  29.4493404  43.2195622  53.0897968  29.7583404
  42.2895622  52.7117968  29.6463404  44.2705622  52.2487968  30.3373404
  44.6505622  52.7437968  31.2303404  43.6785622  50.9027968  30.7333404
  42.7795622  51.0737968  31.3253404  43.3765622  50.3637968  29.8353404
  44.6045622  50.0137968  31.5303404  44.1195622  49.0517968  31.6973404
  45.5045622  49.8407968  30.9433404  45.0955622  50.6957968  33.1223404
  43.6235622  50.3647968  34.1193404  43.6665622  50.9397968  35.0393404
  42.7375622  50.6657968  33.5643404  43.5595622  49.3007968  34.3453404
  45.4245622  52.0537968  29.3583404  46.5955622  52.1447968  29.7343404
  45.1105622  51.7187968  28.0983404  44.1465622  51.6157968  27.8093404
  46.1735622  51.4727968  27.1243404  46.8095622  50.6927968  27.5253404
  45.5815622  50.9497968  25.8173404  46.3865622  50.7367968  25.1123404
  45.0265622  50.0317968  26.0093404  44.9095622  51.6927968  25.3863404
  47.0085622  52.7247968  26.8953404  48.2465622  52.6667968  26.8663404
  46.3505622  53.8807968  26.7843404  45.3405622  53.8997968  26.8353404
  47.0575622  55.1007968  26.4073404  47.7535622  54.8667968  25.6003404
  46.0575622  56.1307968  25.8843404  45.4845622  55.6697968  25.0793404
  45.3605622  56.4047968  26.6773404  46.6865622  57.3817968  25.3343404
  47.1245622  57.9597968  26.1503404  47.4865622  57.1057968  24.6443404
  45.6755622  58.2447968  24.5983404  45.0775622  59.1367968  25.2363404
  45.4785622  58.0167968  23.3903404  47.8535622  55.6907968  27.5763404
  48.9425622  56.2487968  27.3673404  47.3175622  55.5977968  28.7923404
  46.4335622  55.1227968  28.9163404  47.8575622  56.3307968  29.9303404
  48.5035622  57.1327968  29.5723404  46.7055622  56.9957968  30.7143404
  46.0175622  56.2297968  31.0673404  47.1195622  57.5067968  31.5853404
  45.9485622  58.0287968  29.8653404  46.6465622  58.8107968  29.5673404
  45.5445622  57.5637968  28.9653404  44.7865622  58.6467968  30.6533404
  43.9665622  57.9287968  30.7113404  45.1275622  58.8777968  31.6613404
  44.3265622  59.8857968  30.0113404  44.6825622  60.0877968  29.0893404
  43.4435622  60.7087968  30.5783404  42.9435622  60.4227968  31.7803404
  43.2555622  59.6037968  32.2753404  42.3015622  61.0687968  32.2263404
  43.0995622  61.8367968  29.9573404  43.4995622  62.0857968  29.0653404
  42.4565622  62.4787968  30.4093404  48.6955622  55.4867968  30.8823404
  49.4235622  56.0677968  31.7033404  48.6025622  54.1597968  30.8153404
  47.9735622  53.7577968  30.1343404  49.3115622  53.2817968  31.7403404
  50.0225622  53.8557968  32.3353404  48.3615622  52.5727968  32.7223404
  47.6395622  51.9687968  32.1733404  49.1845622  51.6397968  33.6713404
  48.5205622  51.2137968  34.4233404  49.6355622  50.8207968  33.1103404
  49.9655622  52.2147968  34.1693404  47.5995622  53.6187968  33.5713404
  46.9125622  53.1137968  34.2513404  48.3035622  54.2077968  34.1563404
  47.0285622  54.2847968  32.9303404  50.1275622  52.2517968  30.9553404
  51.3535622  52.1797968  31.1223404  49.4645622  51.4447968  30.1063404
  48.4635622  51.5207968  29.9883404  50.1975622  50.3807968  29.4073404
  50.7115622  49.7597968  30.1393404  49.2675622  49.5037968  28.5693404
  48.7545622  50.1217968  27.8393404  49.8805622  48.7957968  28.0103404
  48.2615622  48.6957968  29.3613404  48.3745622  48.5337968  30.7403404
  49.1705622  48.9857968  31.3093404  47.4315622  47.7687968  31.4503404
  47.5195622  47.6387968  32.5133404  46.3665622  47.1647968  30.7493404
  45.6345622  46.5697968  31.2773404  46.2735622  47.3187968  29.3843404
  45.4705622  46.8397968  28.8413404  47.1975622  48.0827968  28.6923404
  47.1015622  48.2037968  27.6233404  51.2775622  50.9567968  28.4953404
  52.4505622  50.5667968  28.5703404  50.8985622  51.8777968  27.6073404
  49.9335622  52.1787968  27.5693404  51.8545622  52.3467968  26.6013404
  52.2585622  51.4657968  26.0973404  51.1265622  53.1897968  25.5423404
  50.3355622  52.5837968  25.0963404  50.6725622  54.0787968  25.9703404
  52.1105622  53.5917968  24.4493404  52.9175622  54.1967968  24.8653404
  52.5295622  52.6987968  23.9843404  51.3875622  54.4287968  23.3983404
  50.5765622  53.8427968  22.9613404  50.9745622  55.3247968  23.8653404
  52.3715622  54.8317968  22.3043404  53.1845622  55.4127968  22.7423404
  52.7825622  53.9337968  21.8403404  51.6755622  55.6377968  21.2903404
  51.3015622  56.4737968  21.7243404  52.3025622  55.8897968  20.5383404
  50.9135622  55.0977968  20.9003404  53.0315622  53.0987968  27.2163404
  54.1835622  52.8127968  26.8393404  52.8345622  54.0597968  28.1353404
  51.5585622  54.6117968  28.6433404  51.1565622  53.9647968  29.4123404
  50.8255622  54.7767968  27.8663404  51.9665622  55.9157968  29.2513404
  51.3265622  56.1957968  30.0833404  51.9205622  56.6887968  28.4823404
  53.3655622  55.7557968  29.6863404  53.3745622  55.3367968  30.6923404
  53.8985622  56.7077968  29.6823404  53.9965622  54.7537968  28.7023404
  54.5105622  55.2987968  27.9093404  54.9675622  53.8197968  29.4073404
  56.1815622  54.0847968  29.4433404  54.4625622  52.7377968  29.9923404
  53.4655622  52.5747968  29.9533404  55.2895622  51.7727968  30.6953404
  56.1805622  52.2597968  31.0803404  54.5085622  51.1907968  31.8863404
  53.5425622  50.8327968  31.5383404  55.0515622  50.3367968  32.2943404
  54.2915622  52.1957968  33.0173404  53.6945622  53.0077968  32.6173404
  53.5175622  51.5207968  34.1883404  53.3315622  52.2497968  34.9763404
  52.5625622  51.1447968  33.8203404  54.0985622  50.6907968  34.5943404
  55.5975622  52.7667968  33.5443404  56.2595622  51.9597968  33.8983404
  56.0945622  53.3517968  32.7623404  55.3635622  53.4357968  34.3843404
  55.7945622  50.6567968  29.7873404  56.5015622  49.7587968  30.2663404
  55.4835622  50.7307968  28.4883404  54.9055622  51.4937968  28.1683404
  55.8865622  49.7267968  27.4883404  55.3995622  49.9837968  26.5473404
  57.3995622  49.7467968  27.2583404  57.9225622  49.4397968  28.1643404
  57.6425622  49.0317968  26.4713404  57.9065622  51.1197968  26.8233404
  57.4035622  51.4097968  25.8983404  57.6765622  51.8577968  27.5923404
  59.4165622  51.1237968  26.5973404  59.9185622  50.8087968  27.5123404
  59.6675622  50.4287968  25.7943404  59.8875622  52.5287968  26.2223404
  59.3935622  52.8267968  25.2963404  59.5795622  53.2187968  27.0103404
  61.3675622  52.6317968  26.0433404  61.6625622  51.9887968  25.3213404
  61.6125622  53.5837968  25.8063404  61.8405622  52.3857968  26.9023404
  55.3985622  48.3357968  27.8743404  56.0735622  47.3257968  27.6533404
  54.1795622  48.2837968  28.3993404  53.6625622  49.1367968  28.5463404
  53.5325622  47.0147968  28.7153404  54.2765622  46.2417968  28.9143404
  52.6285622  47.1327968  29.9383404  51.7765622  47.7657968  29.6883404
  52.2465622  46.1417968  30.1783404  53.2865622  47.7227968  31.1803404
  53.6015622  48.7327968  30.9433404  52.3115622  47.8127968  32.3573404
  52.8095622  48.2837968  33.2043404  51.4475622  48.4157968  32.0803404
  51.9825622  46.8127968  32.6423404  54.5355622  46.9317968  31.6013404
  54.9395622  47.3527968  32.5233404  54.2725622  45.8887968  31.7673404
  55.3055622  46.9917968  30.8323404  52.7615622  46.6377968  27.4543404
  51.5425622  46.7897968  27.3563404  53.5065622  46.1267968  26.4763404
  54.4915622  45.9817968  26.6403404  52.9835622  45.8917968  25.1423404
  52.1825622  46.6027968  24.9383404  54.0935622  46.1227968  24.1073404
  54.8935622  45.3997968  24.2833404  53.7035622  45.9547968  23.1033404
  54.6555622  47.5327968  24.1593404  53.9235622  48.4957968  24.3713404
  55.9555622  47.6567968  23.9693404  56.3625622  48.5607968  23.9373404
  56.5205622  46.8307968  23.8563404  52.4085622  44.4977968  24.9663404
  51.9805622  44.1577968  23.8513404  52.4155622  43.6827968  26.0203404
  52.8125622  43.9967968  26.8953404  51.7955622  42.3697968  25.9903404
  51.1885622  42.2707968  25.0913404  52.8645622  41.2837968  25.9373404
  53.5075622  41.3687968  26.8143404  52.3845622  40.3047968  25.9553404
  53.7065622  41.3627968  24.7023404  54.7445622  42.2617968  24.5633404
  55.2835622  42.1307968  23.3623404  56.1025622  42.7167968  22.9713404
  54.6335622  41.1787968  22.7133404  54.7995622  40.8967968  21.7583404
  53.6325622  40.6917968  23.5253404  52.9095622  39.9287968  23.2713404
  50.8455622  42.2147968  27.1623404  50.7715622  41.1707968  27.8153404
  50.1145622  43.2887968  27.4653404  50.2235622  44.1247968  26.9083404
  49.1755622  43.3257968  28.5723404  49.0545622  42.3347968  29.0063404
  49.6265622  44.2957968  29.6903404  49.7975622  45.2847968  29.2633404
  48.6015622  44.4187968  30.8403404  48.9815622  45.0977968  31.6043404
  47.6635622  44.8137968  30.4553404  48.4185622  43.4417968  31.2793404
  50.8595622  43.8087968  30.2503404  51.5325622  43.7957968  29.5563404
  47.8625622  43.7707968  27.9643404  47.8365622  44.7627968  27.2273404
  46.8065622  43.0077968  28.2233404  46.8955622  42.2147968  28.8403404
  45.5995622  43.1077968  27.4013404  45.6025622  44.0387968  26.8323404
  45.5065622  41.9457968  26.4173404  45.2805622  41.0287968  26.9633404
  44.6885622  42.1387968  25.7293404  46.7785622  41.7117968  25.6083404
  47.6885622  40.7217968  25.8013404  47.6015622  39.9517968  26.5553404
  48.7135622  40.8217968  24.8633404  49.4945622  40.1837968  24.7983404
  48.4715622  41.9107968  24.0663404  49.2135622  42.4267968  23.0093404
  50.1225622  41.9477968  22.6673404  48.7285622  43.5397968  22.3873404
  49.3035622  43.9857968  21.5853404  47.5305622  44.1537968  22.7993404
  47.1745622  45.0267968  22.2733404  46.7835622  43.6347968  23.8533404
  45.8605622  44.1007968  24.1613404  47.2645622  42.5037968  24.5123404
  44.3665622  43.0757968  28.2803404  44.2805622  42.2787968  29.2163404
  43.4025622  43.9407968  27.9693404  43.5285622  44.6077968  27.2213404
  42.0475622  43.7577968  28.5013404  42.0945622  43.2987968  29.4903404
  41.3555622  45.1317968  28.6593404  41.5905622  45.7317968  27.7843404
  39.8495622  44.9937968  28.7923404  39.3855622  45.9657968  28.9443404
  39.4265622  44.5867968  27.8743404  39.6005622  44.3337968  29.6243404
  41.9195622  45.7967968  29.9413404  41.4935622  45.3097968  30.8203404
  42.9995622  45.6497968  29.9783404  41.6815622  47.2887968  30.0433404
  42.0915622  47.6507968  30.9863404  42.1985622  47.7907968  29.2253404
  40.6205622  47.5267968  30.0043404  41.2695622  42.8057968  27.6093404
  40.5875622  41.9067968  28.0913404  41.4435622  42.9327968  26.2903404
  41.9845622  43.6947968  25.9063404  40.9665622  41.9447968  25.3413404
  40.4785622  41.1167968  25.8553404  39.9525622  42.5577968  24.3703404
  40.3975622  43.4217968  23.8733404  39.7005622  41.8227968  23.6043404
  38.6805622  42.9927968  25.0743404  38.4645622  44.1727968  25.3193404
  37.8545622  42.0277968  25.4173404  37.0335622  42.2707968  25.9263404
  38.0445622  41.0707968  25.1873404  42.1655622  41.3947968  24.5913404
  42.8845622  42.1567968  23.9433404  42.3615622  40.0787968  24.6613404
  41.7105622  39.5047968  25.1733404  43.4935622  39.4387968  23.9903404
  44.3975622  39.9767968  24.2683404  43.6835622  37.9857968  24.4553404
  42.7715622  37.4227968  24.2483404  44.8245622  37.3127968  23.6893404
  44.9935622  36.3087968  24.0793404  44.5715622  37.2077968  22.6373404
  45.7405622  37.8947968  23.7933404  43.9445622  37.9127968  25.9723404
  44.2565622  36.9087968  26.2563404  44.7135622  38.6287968  26.2633404
  43.0085622  38.1317968  26.4733404  43.2545622  39.4957968  22.4833404
  42.2175622  39.0187968  22.0003404  44.1625622  40.0917968  21.7163404
  45.2835622  40.9407968  22.1563404  46.1595622  40.3247968  22.3543404
  45.0415622  41.5517968  23.0213404  45.5215622  41.8287968  20.9483404
  46.5635622  42.1407968  20.8853404  44.8755622  42.7057968  21.0193404
  45.1325622  41.0327968  19.7833404  45.9745622  40.4097968  19.4793404
  44.8335622  41.6667968  18.9483404  43.9745622  40.1497968  20.2593404
  43.0205622  40.6287968  20.0313404  44.0525622  38.7647968  19.6443404
  44.7015622  37.8617968  20.1723404  43.3685622  38.6047968  18.5113404
  42.8355622  39.3777968  18.1413404  43.4195622  37.3347968  17.7873404
  42.9205622  36.5707968  18.3843404  42.6645622  37.4727968  16.4563404
  41.6415622  37.7867968  16.6663404  43.1355622  38.2507968  15.8543404
  42.6075622  36.2097968  15.6563404  43.5445622  35.8937968  14.6933404
  43.2435622  34.7237968  14.1563404  43.8085622  34.2207968  13.3863404
  42.1385622  34.2767968  14.7253404  41.6995622  33.3917968  14.5193404
  41.7235622  35.1837968  15.6723404  40.8675622  35.0917968  16.3253404
  44.8595622  36.8957968  17.5553404  45.2035622  35.7197968  17.7403404
  45.7275622  37.8427968  17.1953404  45.3885622  38.7867968  17.0803404
  47.1115622  37.5507968  16.8853404  47.1365622  36.7307968  16.1663404
  47.7555622  38.7707968  16.2303404  48.7775622  38.5377968  15.9313404
  47.1855622  39.0547968  15.3443404  47.7695622  39.6057968  16.9333404
  47.9335622  37.1367968  18.0983404  49.0575622  36.6657968  17.9213404
  47.4115622  37.3127968  19.3103404  46.4845622  37.7027968  19.3983404
  48.1075622  36.9267968  20.5333404  49.1545622  36.7167968  20.3143404
  48.0835622  38.0777968  21.5533404  47.0485622  38.2527968  21.8433404
  48.6355622  37.7887968  22.4483404  48.6535622  39.3957968  21.0353404
  48.0935622  39.7257968  20.1603404  48.5175622  40.1447968  21.8103404
  50.1455622  39.3177968  20.6893404  50.8865622  38.5767968  21.3653404
  50.5745622  39.9787968  19.7063404  47.5205622  35.6817968  21.1833404
  48.0125622  35.2687968  22.2323404  46.4895622  35.0737968  20.5923404
  46.1115622  35.4407968  19.7283404  45.7855622  33.9807968  21.2633404
  45.4525622  34.3307968  22.2413404  44.5475622  33.5827968  20.4513404
  44.8265622  33.5127968  19.4003404  44.2045622  32.6007968  20.7813404
  43.3945622  34.5567968  20.6263404  43.0435622  34.5117968  21.6583404
  43.7455622  35.5667968  20.4323404  42.2335622  34.2647968  19.6843404
  42.3515622  33.3257968  18.8643404  41.2195622  34.9807968  19.7663404
  46.6785622  32.7707968  21.4933404  46.4615622  32.0097968  22.4523404
  47.6675622  32.5487968  20.6203404  47.8325622  33.1727968  19.8433404
  48.5695622  31.4277968  20.8363404  47.9745622  30.5127968  20.8413404
  49.5865622  31.3127968  19.6913404  50.1365622  30.3777968  19.7993404
  49.0645622  31.3037968  18.7343404  50.5115622  32.3897968  19.7193404
  50.0715622  33.1977968  19.4353404  49.2995622  31.5247968  22.1703404
  49.7785622  30.5017968  22.6723404  49.3925622  32.7237968  22.7603404
  48.9855622  33.5367968  22.3173404  50.1065622  32.8937968  24.0343404
  50.8885622  32.1407968  24.1243404  50.7775622  34.2807968  24.1283404
  50.0115622  35.0557968  24.0863404  51.2795622  34.3627968  25.0863404
  51.7795622  34.5377968  23.0393404  52.9635622  33.8377968  22.9463404
  53.2575622  33.1257968  23.5963404  53.6405622  34.2557968  21.8943404
  54.6045622  33.8917968  21.5643404  52.9405622  35.2097968  21.3043404
  51.7725622  35.4087968  22.0043404  50.9865622  36.1077968  21.7623404
  49.1825622  32.7657968  25.2323404  49.6625622  32.7337968  26.3633404
  47.8865622  32.6647968  25.0133404  47.5445622  32.6477968  24.0623404
  46.9255622  32.7747968  26.1233404  47.2855622  33.4667968  26.8593404
  45.6015622  33.2827968  25.5563404  45.8195622  34.1617968  24.9483404
  45.1875622  32.5287968  24.8863404  44.5185622  33.6927968  26.5403404
  44.7135622  33.6897968  27.9313404  45.6585622  33.4057968  28.3633404
  43.6775622  34.1037968  28.8023404  43.8315622  34.0947968  29.8653404
  42.4435622  34.4857968  28.2543404  41.3575622  34.8957968  29.0183404
  41.3415622  34.4977968  29.8983404  42.2495622  34.4797968  26.8813404
  41.2985622  34.7867968  26.4723404  43.2725622  34.0847968  26.0433404
  43.1115622  34.0807968  24.9743404  46.7785622  31.4087968  26.7783404
  46.2145622  30.4827968  26.1773404  47.3005622  31.2687968  27.9993404
  47.7595622  32.0417968  28.4613404  47.1125622  30.0347968  28.7533404
  47.5535622  29.2057968  28.1983404  47.7895622  30.1367968  30.1273404
  47.6315622  29.2137968  30.6883404  48.8565622  30.2867968  30.0043404
  47.3715622  30.9727968  30.6883404  45.6315622  29.7637968  28.9783404
  44.8065622  30.6767968  29.0513404  45.3115622  28.4907968  29.1553404
  46.0365622  27.7877968  29.1013404  44.0105622  28.1017968  29.6913404
  43.2405622  28.8207968  29.4093404  43.6055622  26.7217968  29.1703404
  44.4665622  26.0547968  29.1813404  42.8315622  26.3017968  29.8133404
  43.0775622  26.8407968  27.7993404  43.7635622  26.6507968  26.6243404
  44.7905622  26.3147968  26.5553404  42.9345622  26.9067968  25.5493404
  43.2165622  26.8147968  24.5833404  41.7125622  27.2947968  26.0203404
  40.5725622  27.6797968  25.3303404  40.5545622  27.7047968  24.2503404
  39.4645622  28.0197968  26.0603404  38.5555622  28.2947968  25.5443404
  39.4735622  28.0077968  27.4603404  38.5835622  28.2957968  28.0033404
  40.6475622  27.6547968  28.1733404  40.6735622  27.6617968  29.2513404
  41.7695622  27.2597968  27.4413404  44.1185622  28.0747968  31.2023404
  45.1745622  27.7587968  31.7463404  43.0285622  28.4497968  31.8753404
  42.1945622  28.7267968  31.3783404  42.9285622  28.2107968  33.2943404
  43.8965622  28.1897968  33.7813404  42.3485622  29.0187968  33.7363404
  42.2055622  26.9197968  33.5363404  41.5605622  26.3797968  32.6413404
  42.3285622  26.3897968  34.7543404  42.8915622  26.8547968  35.4543404
  41.7685622  25.0747968  35.0433404  41.1015622  24.7747968  34.2423404
  42.8715622  24.0147968  35.1123404  43.6315622  24.3087968  35.8373404
  42.4415622  23.0617968  35.4243404  43.4845622  23.8607968  33.7413404
  42.9085622  23.0087968  32.7893404  42.0435622  22.4197968  33.0553404
  43.4475622  22.9047968  31.4973404  43.0005622  22.2387968  30.7743404
  44.5455622  23.6657968  31.1583404  45.0895622  23.5787968  29.8963404
  45.6715622  24.3197968  29.7033404  45.1385622  24.5257968  32.0933404
  46.0075622  25.1007968  31.8143404  44.5925622  24.6257968  33.3673404
  45.0385622  25.3187968  34.0613404  40.9475622  25.1317968  36.3243404
  41.4485622  25.5367968  37.3793404  39.6735622  24.7727968  36.2183404
  39.3135622  24.4837968  35.3183404  38.7895622  24.6447968  37.3713404
  39.3445622  24.8057968  38.2963404  37.6545622  25.6657968  37.3233404
  38.0915622  26.6457968  37.4693404  37.2165622  25.6687968  36.3243404
  36.5435622  25.3687968  38.3203404  35.7485622  24.8057968  37.8293404
  36.9275622  24.7717968  39.1483404  35.9775622  26.6407968  38.9163404
  35.5805622  27.2677968  38.1173404  35.1615622  26.3637968  39.5853404
  36.9915622  27.3777968  39.6503404  37.9595622  27.1787968  39.4413404
  36.7325622  28.3317968  40.5383404  35.4735622  28.6667968  40.8193404
  35.2965622  29.7307968  40.9403404  34.7155622  28.0277968  40.4903404
  37.7365622  28.9457968  41.1413404  37.5655622  29.6487968  41.8423404
  38.6855622  28.7177968  40.8803404  38.2485622  23.2287968  37.3793404
  37.6165622  22.7997968  36.4073404  38.5075622  22.5097968  38.4693404
  38.9995622  22.9387968  39.2383404  38.1315622  21.1057968  38.6033404
  38.6635622  20.6907968  39.4603404  36.6355622  20.9747968  38.8793404
  36.0685622  21.5397968  38.1403404  36.3345622  19.9287968  38.8133404
  36.2775622  21.4477968  40.2883404  36.7355622  20.7727968  41.0143404
  36.6925622  22.4437968  40.4513404  34.7825622  21.5277968  40.5363404
  34.0745622  22.1307968  39.6973404  34.3195622  20.9887968  41.5693404
  38.5675622  20.2967968  37.3823404  37.8205622  19.4727968  36.8503404
  39.7955622  20.5587968  36.9273404  40.3695622  21.2447968  37.3933404
  40.3755622  19.8277968  35.8203404  41.4575622  19.9577968  35.8583404
  40.1675622  18.7647968  35.9483404  39.9055622  20.2437968  34.4433404
  40.2875622  19.6007968  33.4633404  39.0995622  21.2957968  34.3333404
  38.8065622  21.7747968  35.1733404  38.4685622  21.6817968  33.0763404
  38.6845622  20.9517968  32.2953404  36.9575622  21.7547968  33.2403404
  36.5535622  20.7427968  33.1883404  36.7165622  22.1597968  34.2203404
  36.2845622  22.6317968  32.2093404  36.6245622  23.6617968  32.2823404
  36.4895622  22.2487968  31.2083404  34.7795622  22.6427968  32.4553404
  34.3895622  21.6257968  32.3803404  34.5745622  23.0347968  33.4533404
  34.1005622  23.5267968  31.4143404  34.4955622  24.5417968  31.4873404
  34.3085622  23.1347968  30.4173404  32.6505622  23.5367968  31.6513404
  32.3005622  22.5907968  31.5873404  32.4585622  23.9277968  32.5633404
  32.1905622  24.1147968  30.9613404  38.9995622  23.0347968  32.6303404
  39.0365622  23.9767968  33.4253404  39.3695622  23.1427968  31.3533404
  39.3025622  22.3457968  30.7373404  39.9235622  24.3977968  30.8563404
  40.7265622  24.6707968  31.5203404  40.5445622  24.1757968  29.4743404
  41.3345622  23.4277968  29.5363404  39.7825622  23.8327968  28.7723404
  40.9705622  25.1057968  29.1093404  38.8485622  25.4787968  30.7943404
  37.7495622  25.2427968  30.2853404  39.1715622  26.6657968  31.3043404
  40.0945622  26.8077968  31.6833404  38.2275622  27.7737968  31.3813404
  37.4785622  27.6667968  30.5953404  37.4995622  27.8217968  32.7453404
  36.8615622  28.7067968  32.7673404  36.6135622  26.6057968  32.9293404
  35.9945622  26.7387968  33.8173404  35.9635622  26.4727968  32.0643404
  37.2235622  25.7177968  33.0683404  38.5145622  27.9237968  33.8793404
  37.9915622  27.8827968  34.8403404  39.2295622  27.0937968  33.8553404
  39.0425622  28.8807968  33.8253404  38.9685622  29.0807968  31.1423404
  40.1165622  29.2557968  31.5753404  38.3075622  29.9957968  30.4383404
  37.3865622  29.7597968  30.0983404  38.7205622  31.3907968  30.3523404
  39.6295622  31.5537968  30.9323404  38.9555622  31.8497968  28.9063404
  38.1515622  31.4737968  28.2713404  38.9205622  32.9397968  28.8683404
  40.2855622  31.4417968  28.3363404  40.4645622  31.1907968  26.9923404
  39.7345622  31.2407968  26.2963404  41.7325622  30.8877968  26.7673404
  42.1785622  30.6487968  25.8043404  42.3825622  30.9257968  27.9243404
  43.3705622  30.7657968  28.0473404  41.4995622  31.2797968  28.9183404
  41.7335622  31.4167968  29.9653404  37.6215622  32.2427968  30.9733404
  36.4365622  31.8607968  30.9923404  38.0115622  33.4337968  31.4263404
  38.9835622  33.7077968  31.3723404  37.0535622  34.3137968  32.0783404
  36.5865622  33.7557968  32.8913404  37.7925622  35.5177968  32.6983404
  38.5425622  35.1317968  33.3863404  38.5075622  36.3617968  31.6273404
  39.0945622  37.1377968  32.1173404  39.1775622  35.7507968  31.0263404
  37.7815622  36.8457968  30.9733404  36.8485622  36.3867968  33.5103404
  37.4265622  37.1337968  34.0533404  36.1445622  36.9067968  32.8613404
  36.2995622  35.7767968  34.2273404  35.9655622  34.7437968  31.0953404
  36.2335622  35.0167968  29.9203404  34.7425622  34.8437968  31.5833404
  34.5845622  34.6177968  32.5543404  33.5775622  35.2607968  30.7993404
  33.7065622  34.9067968  29.7773404  32.3015622  34.6197968  31.3673404
  32.2075622  34.8697968  32.4253404  31.4345622  35.0157968  30.8373404
  32.3185622  33.2027968  31.2143404  31.5095622  32.8547968  31.5983404
  33.4275622  36.7797968  30.8313404  33.7615622  37.4167968  31.8233404
  32.9125622  37.3937968  29.7703404  32.5815622  36.7887968  28.4693404
  31.6375622  36.2487968  28.5443404  33.3795622  36.1437968  28.1003404
  32.4305622  37.9827968  27.5753404  31.6935622  37.7967968  26.7933404
  33.3975622  38.1927968  27.1153404  32.0475622  39.1367968  28.4093404
  30.9575622  39.1917968  28.4513404  32.4475622  40.0687968  28.0073404
  32.6235622  38.8397968  29.8093404  33.5475622  39.3967968  29.9663404
  31.5895622  39.1607968  30.8713404  30.6495622  38.3927968  31.1143404
  31.7295622  40.3397968  31.4693404  32.5025622  40.9497968  31.2383404
  30.7695622  40.7867968  32.4583404  29.7555622  40.5157968  32.1603404
  31.0015622  40.3457968  33.4273404  30.8855622  42.2667968  32.5403404
  31.9525622  42.8407968  32.1833404  29.8255622  42.9437968  32.9843404
  28.9815622  42.4657968  33.2633404  29.9225622  44.3727968  33.1783404
  30.2105622  44.8237968  32.2273404  28.5905622  44.9747968  33.6243404
  28.2755622  44.4387968  34.5103404  28.7175622  46.0247968  33.8853404
  27.5195622  44.8197968  32.5863404  27.3865622  43.7627968  32.3623404
  26.5835622  45.2177968  32.9723404  27.9215622  45.6687968  31.0553404
  27.9225622  47.3717968  31.6053404  28.0295622  48.0267968  30.7413404
  26.9815622  47.5927968  32.1073404  28.7565622  47.5457968  32.2863404
  31.0105622  44.6937968  34.1843404  31.1805622  43.9787968  35.1913404
  31.7605622  45.7637968  33.8823404  31.5795622  46.2687968  33.0273404
  32.8345622  46.2437968  34.7363404  33.2755622  47.0887968  34.2213404
  32.3155622  46.7407968  36.0993404  31.9345622  45.9007968  36.6813404
  33.1475622  47.1787968  36.6523404  31.2315622  47.7907968  35.9573404
  30.3865622  47.3617968  35.4173404  30.6935622  48.2017968  37.3363404
  30.2985622  47.3287968  37.8553404  31.4905622  48.6437968  37.9313404
  29.8885622  48.9257968  37.2163404  31.6885622  49.0007968  35.2013404
  30.8955622  49.7507968  35.1863404  32.5715622  49.4267968  35.6793404
  31.9215622  48.7537968  34.1663404  33.9635622  45.2257968  34.9093404
  34.7355622  45.3007968  35.8803404  34.0905622  44.2817968  33.9793404
  33.4535622  44.2377968  33.1943404  35.1245622  43.2677968  34.1283404
  35.0445622  42.8497968  35.1323404  34.9015622  42.1047968  33.1383404
  35.7395622  41.4097968  33.2093404  33.9955622  41.5777968  33.4233404
  34.7305622  42.5417968  31.6543404  34.8095622  43.7307968  31.2893404
  34.4975622  41.6267968  30.8263404  36.5275622  43.8527968  33.9933404
  37.4285622  43.4957968  34.7643404  36.7355622  44.7657968  33.0413404
  35.9865622  45.0387968  32.4183404  38.0855622  45.2777968  32.8293404
  38.7485622  44.4437968  32.5953404  38.0775622  46.2397968  31.6423404
  39.0895622  46.6007968  31.4613404  37.7185622  45.7197968  30.7533404
  37.4225622  47.0867968  31.8483404  38.6075622  45.9837968  34.0713404
  39.7675622  45.8187968  34.4663404  37.7255622  46.7247968  34.7283404
  36.7825622  46.8057968  34.3683404  38.0715622  47.4987968  35.9153404
  38.9245622  48.1417968  35.6983404  36.8585622  48.3637968  36.2793404
  35.9595622  47.7577968  36.3953404  37.0945622  48.8277968  37.2373404
  36.6065622  49.5117968  35.3003404  36.1685622  50.3367968  35.8593404
  37.5555622  49.8577968  34.9143404  35.6805622  49.2027968  34.1373404
  35.3965622  48.0257968  33.7953404  35.2495622  50.1777968  33.4713404
  38.4265622  46.6077968  37.0933404  39.2745622  46.9527968  37.9223404
  37.7365622  45.4817968  37.2303404  37.0375622  45.2257968  36.5463404
  37.8075622  44.7207968  38.4663404  38.2535622  45.3227968  39.2573404
  36.3805622  44.3707968  38.9463404  35.8465622  43.8297968  38.1633404
  36.4515622  43.7657968  39.8463404  35.8335622  45.2877968  39.1703404
  38.6225622  43.4437968  38.3523404  39.2765622  43.0677968  39.3233404
  38.6165622  42.7637968  37.1903404  38.0615622  43.0737968  36.4063404
  39.2445622  41.4447968  37.1813404  40.1395622  41.4857968  37.7853404
  38.2955622  40.4077968  37.8013404  38.7595622  39.4197968  37.7983404
  38.1415622  40.6617968  38.8503404  36.9265622  40.3177968  37.1233404
  36.7675622  39.6077968  35.9463404  37.6065622  39.1197968  35.4763404
  35.5105622  39.5237968  35.3153404  35.3905622  38.9567968  34.4023404
  34.4295622  40.1397968  35.9073404  33.2015622  40.0547968  35.2773404
  33.2435622  39.6167968  34.4213404  34.5615622  40.8377968  37.0773404
  33.6965622  41.3107968  37.5203404  35.8075622  40.9297968  37.6903404
  35.9205622  41.4937968  38.6043404  39.6705622  40.9647968  35.8033404
  39.9615622  39.7767968  35.6423404  39.7015622  41.8457968  34.8063404
  39.4515622  42.8157968  34.9483404  39.7885622  41.3967968  33.4283404
  39.4715622  40.3567968  33.3473404  39.0495622  41.9707968  32.8673404
  41.1015622  41.5337968  32.6883404  41.1305622  41.2417968  31.4893404
  42.1935622  41.9387968  33.3413404  42.1415622  42.1677968  34.3223404
  43.4685622  42.1077968  32.6183404  43.2545622  42.4867968  31.6183404
  44.3535622  43.1447968  33.3203404  44.5465622  42.8247968  34.3403404
  45.7045622  43.2897968  32.5993404  46.2715622  44.1057968  33.0503404
  46.3065622  42.3887968  32.6993404  45.5415622  43.5137968  31.5443404
  43.6245622  44.5017968  33.3593404  42.6735622  44.4157968  33.8823404
  44.2425622  45.2337968  33.8813404  43.4405622  44.8557968  32.3453404
  44.1925622  40.7757968  32.4853404  44.1515622  39.9327968  33.3943404
  44.8555622  40.5827968  31.3283404  44.8565622  41.3137968  30.6323404
  45.7045622  39.4307968  31.0673404  45.7295622  38.8087968  31.9553404
  45.1565622  38.5887968  29.8673404  45.1815622  39.1857968  28.9543404
  45.8425622  37.7527968  29.7243404  43.7435622  37.9937968  30.0783404
  43.6865622  37.0137968  29.6043404  43.5505622  37.8847968  31.1453404
  42.6855622  38.9197968  29.4363404  42.8615622  39.9447968  29.7523404
  42.7575622  38.8877968  28.3593404  41.3175622  38.5347968  29.8733404
  41.1005622  37.5207968  29.5323404  41.2715622  38.5607968  30.9623404
  40.3385622  39.4517968  29.3353404  40.3895622  39.4697968  28.3253404
  39.4125622  39.1897968  29.6403404  40.5255622  40.3867968  29.6783404
  47.1075622  39.9427968  30.7803404  47.2745622  40.9867968  30.1393404
  48.1285622  39.2407968  31.2733404  47.9745622  38.3927968  31.8023404
  49.4895622  39.7097968  31.0373404  49.5635622  40.1297968  30.0333404
  49.8755622  40.7907968  32.0563404  49.0865622  41.5367968  32.1243404
  49.9995622  40.3297968  33.0353404  51.0715622  41.4247968  31.6733404
  51.3335622  42.0357968  32.3653404  50.4365622  38.5287968  31.1223404
  50.0785622  37.4547968  31.6173404  51.6755622  38.7517968  30.6873404
  51.9215622  39.6687968  30.3373404  52.7245622  37.7437968  30.8403404
  52.2785622  36.7987968  31.1363404  53.4925622  37.4987968  29.5083404
  54.1155622  36.6167968  29.6173404  52.7665622  37.2747968  28.7263404
  54.3465622  38.6727968  29.0773404  54.8605622  39.4237968  29.9003404
  54.5045622  38.8357968  27.7483404  55.0445622  39.6217968  27.4133404
  54.0075622  38.2397968  27.1033404  53.6725622  38.1477968  31.9763404
  53.5585622  39.2317968  32.5763404  54.5805622  37.2307968  32.3023404
  54.6325622  36.3487968  31.8123404  55.3855622  37.4487968  33.5033404
  54.7105622  37.7367968  34.3103404  56.0665622  36.1307968  33.9213404
  55.3275622  35.3377968  33.8303404  57.2525622  35.8097968  33.0073404
  57.6245622  34.8057968  33.2173404  56.9365622  35.8777968  31.9693404
  58.0695622  36.5117968  33.1743404  56.5085622  36.2127968  35.4083404
  57.2195622  37.0177968  35.5233404  55.6425622  36.3947968  36.0453404
  56.9725622  35.2697968  35.6953404  56.3865622  38.5917968  33.3003404
  56.7705622  39.2737968  34.2763404  56.7725622  38.8747968  32.0513404
  56.4035622  38.3667968  31.2603404  57.7325622  39.9497968  31.8173404
  58.5465622  39.8657968  32.5353404  58.3235622  39.8357968  30.4123404
  57.5225622  39.9627968  29.6823404  59.0375622  40.6487968  30.2773404
  59.0315622  38.5187968  30.1573404  59.8005622  38.3737968  30.9123404
  58.3235622  37.6947968  30.2343404  59.6985622  38.4807968  28.7573404
  60.3795622  39.3267968  28.6533404  60.2715622  37.5577968  28.6693404
  58.6345622  38.5237968  27.6373404  57.9415622  37.6897968  27.7673404
  58.0785622  39.4607968  27.7023404  59.3035622  38.4247968  26.2703404
  59.7785622  37.5327968  26.1933404  58.6035622  38.4947968  25.5453404
  59.9755622  39.1737968  26.1683404  57.0655622  41.3007968  32.0143404
  57.6195622  42.1917968  32.6663404  55.8745622  41.4747968  31.4273404
  55.4495622  40.7397968  30.8903404  55.1465622  42.7177968  31.6403404
  55.7825622  43.5577968  31.3523404  53.8705622  42.7657968  30.7803404
  53.4315622  41.7707968  30.7123404  53.1585622  43.4327968  31.2653404
  54.1365622  43.3017968  29.3733404  55.3215622  43.3647968  28.9303404
  53.1435622  43.6747968  28.7173404  54.7955622  42.9077968  33.1043404
  54.7875622  44.0377968  33.6103404  54.4875622  41.8197968  33.8123404
  54.4615622  40.9017968  33.3893404  54.1065622  41.9907968  35.2123404
  53.4415622  42.8477968  35.2963404  53.3685622  40.7377968  35.7393404
  53.9695622  39.8577968  35.5123404  53.2715622  40.8067968  36.8213404
  51.9485622  40.5477968  35.1063404  52.0415622  40.3937968  34.0353404
  51.4565622  39.6847968  35.5533404  50.9575622  42.0367968  35.3883404
  50.8075622  42.0207968  37.1773404  50.0915622  42.7847968  37.4813404
  50.4535622  41.0437968  37.5063404  51.7735622  42.2387968  37.6333404
  55.3325622  42.2987968  36.0713404  55.2115622  43.0537968  37.0313404
  56.5115622  41.7957968  35.6923404  56.5735622  41.1947968  34.8823404
  57.7305622  42.2057968  36.3793404  57.6215622  42.0197968  37.4493404
  58.9205622  41.3917968  35.8703404  59.8405622  41.9777968  35.9543404
  59.0145622  40.4847968  36.4623404  58.7825622  41.1267968  34.8193404
  57.9545622  43.6947968  36.1833404  58.2845622  44.4117968  37.1353404
  57.7635622  44.1857968  34.9513404  57.5055622  43.5727968  34.1893404
  57.9085622  45.6187968  34.6993404  58.9155622  45.9277968  34.9723404
  57.7035622  45.9257968  33.2113404  56.7195622  45.5807968  32.8943404
  57.7545622  47.0047968  33.0643404  58.6865622  45.3127968  32.4023404
  58.9975622  45.9597968  31.7643404  56.9215622  46.4217968  35.5373404
  57.2635622  47.4887968  36.0623404  55.6775622  45.9427968  35.6253404
  55.4325622  45.0887968  35.1443404  54.6675622  46.6177968  36.4253404
  54.5465622  47.6317968  36.0443404  53.3255622  45.8707968  36.2813404
  53.0395622  45.8787968  35.2293404  53.4615622  44.8317968  36.5713404
  52.1735622  46.4217968  37.0753404  51.4475622  45.7567968  38.0083404
  51.6275622  44.7357968  38.3133404  50.4425622  46.5607968  38.4913404
  49.7555622  46.2727968  39.1743404  50.5415622  47.7877968  37.8913404
  49.7505622  48.9147968  38.0513404  48.9325622  48.9237968  38.7493404
  50.0355622  50.0047968  37.2803404  49.4445622  50.8987968  37.3733404
  51.1085622  50.0097968  36.3793404  51.2905622  50.8887968  35.7743404
  51.9065622  48.8627968  36.2073404  52.7415622  48.8647968  35.5203404
  51.6045622  47.7287968  36.9723404  55.1035622  46.7027968  37.8903404
  55.0205622  47.7717968  38.5153404  55.5755622  45.5877968  38.4563404
  55.6425622  44.7277968  37.9293404  56.0575622  45.6427968  39.8353404
  55.2565622  46.0347968  40.4653404  56.4025622  44.2297968  40.3323404
  57.0395622  43.7257968  39.6033404  57.1655622  44.3017968  41.6733404
  57.2855622  43.2977968  42.0823404  58.1595622  44.7237968  41.5233404
  56.6175622  44.9157968  42.3873404  55.1235622  43.4517968  40.4843404
  55.3465622  42.4577968  40.8713404  54.4595622  43.9537968  41.1893404
  54.6115622  43.3467968  39.5303404  57.2385622  46.6097968  39.9643404
  57.3095622  47.3817968  40.9313404  58.1695622  46.5917968  39.0003404
  58.0735622  45.9587968  38.2193404  59.3245622  47.4797968  39.0843404
  59.8155622  47.3237968  40.0463404  60.3315622  47.1587968  37.9763404
  59.8085622  47.0587968  37.0253404  61.0295622  47.9937968  37.8963404
  61.1445622  45.9117968  38.2573404  61.5945622  46.0397968  39.2373404
  60.4965622  45.0377968  38.2753404  62.4815622  45.6617968  37.0893404
  61.5495622  45.2217968  35.6143404  62.2395622  44.8697968  34.8473404
  60.8335622  44.4357968  35.8533404  61.0285622  46.0997968  35.2353404
  58.9025622  48.9397968  39.0183404  59.4865622  49.7957968  39.6983404
  57.8815622  49.2477968  38.2133404  57.4185622  48.5347968  37.6663404
  57.4285622  50.6307968  38.1113404  58.2895622  51.2727968  37.9223404
  56.4535622  50.7877968  36.9253404  56.1305622  51.8257968  36.8483404
  56.9605622  50.5067968  36.0013404  55.5815622  50.1477968  37.0653404
  56.7705622  51.0837968  39.4093404  56.9255622  52.2387968  39.8233404
  56.0185622  50.1997968  40.0553404  55.9065622  49.2607968  39.6983404
  55.3395622  50.5787968  41.2883404  54.9655622  51.5987968  41.2003404
  54.1245622  49.6587968  41.5313404  54.4025622  48.6177968  41.3553404
  53.8135622  49.7477968  42.5713404  52.9245622  50.0407968  40.6583404
  52.0895622  50.8377968  41.0893404  52.8435622  49.4997968  39.4153404
  52.0695622  49.7487968  38.8173404  53.5505622  48.8517968  39.0983404
  56.2895622  50.5427968  42.4833404  56.0655622  51.2487968  43.4723404
  57.3515622  49.7417968  42.4073404  57.5115622  49.1687968  41.5913404
  58.2965622  49.7097968  43.5333404  57.7435622  49.7537968  44.4723404
  59.0835622  48.4027968  43.5243404  58.3795622  47.5727968  43.6053404
  59.6245622  48.3097968  42.5813404  60.0805622  48.3287968  44.6953404
  60.9085622  49.0177968  44.5343404  59.5525622  48.5997968  45.6073404
  60.7085622  46.6847968  44.8813404  61.6945622  46.4867968  43.4363404
  62.3345622  45.6107968  43.5533404  61.0465622  46.3477968  42.5693404
  62.3145622  47.3717968  43.2893404  59.2515622  50.8847968  43.4923404
  59.6855622  51.3777968  44.5503404  59.6225622  51.3357968  42.2943404
  59.2405622  50.8877968  41.4733404  60.6285622  52.3837968  42.1373404
  60.8045622  52.8887968  43.0873404  61.9615622  51.7827968  41.6873404
  62.7285622  52.5547968  41.6753404  62.2625622  51.0177968  42.4023404
  61.8705622  51.3227968  40.7013404  60.1575622  53.4377968  41.1473404
  60.8095622  53.6717968  40.1263404  59.0365622  54.1127968  41.4293404
  58.1775622  54.0117968  42.6263404  58.7585622  54.0187968  43.5493404
  57.5645622  53.1147968  42.5583404  57.2975622  55.2357968  42.5343404
  57.8065622  56.0837968  42.9943404  56.3335622  55.0707968  43.0153404
  57.1465622  55.4847968  41.0483404  56.8765622  56.5187968  40.8413404
  56.4005622  54.8157968  40.6283404  58.5245622  55.1047968  40.4703404
  58.3965622  54.6427968  39.4913404  59.4245622  56.3057968  40.3443404
  59.3035622  57.0507968  39.3653404  60.3275622  56.5057968  41.2963404
  60.3805622  55.8827968  42.0863404  61.2605622  57.6157968  41.1873404
  60.6945622  58.5257968  40.9863404  61.9935622  57.8167968  42.5073404
  62.5825622  58.7307968  42.4163404  61.2835622  57.9827968  43.3173404
  62.9505622  56.6897968  42.8563404  63.5135622  56.3417968  41.9923404
  63.6795622  57.0947968  43.5603404  62.2725622  55.5167968  43.5453404
  61.0175622  55.5117968  43.6753404  63.0155622  54.5937968  43.9643404
  62.2565622  57.4217968  40.0553404  62.8925622  58.3967968  39.6363404
  62.4135622  56.1957968  39.5533404  61.8845622  55.4227968  39.9323404
  63.2815622  55.9787968  38.4013404  64.1485622  56.6357968  38.4793404
  63.8135622  54.5367968  38.3763404  64.5425622  54.4357968  37.5723404
  64.4775622  54.1827968  39.7023404  64.9035622  53.1817968  39.6263404
  65.2835622  54.8877968  39.9033404  63.7715622  54.2027968  40.5303404
  62.7335622  53.6327968  38.1413404  62.1395622  53.6507968  38.9033404
  62.5805622  56.2997968  37.0943404  63.2365622  56.3187968  36.0473404
  61.2705622  56.5657968  37.1343404  60.7845622  56.5557968  38.0203404
  60.5155622  56.9837968  35.9773404  60.8825622  56.4387968  35.1073404
  59.0305622  56.6627968  36.1703404  58.6825622  57.2517968  37.0153404
  58.4795622  57.0567968  35.3163404  58.6085622  55.2047968  36.3693404
  59.2795622  54.7237968  37.0813404  57.1995622  55.1407968  36.9323404
  56.9245622  54.1067968  37.1423404  57.1465622  55.7037968  37.8643404
  56.4895622  55.5747968  36.2253404  58.6625622  54.4667968  35.0563404
  58.3725622  53.4267968  35.2073404  57.9935622  54.9237968  34.3263404
  59.6815622  54.4847968  34.6683404  60.6845622  58.4797968  35.7513404
  61.0415622  59.2237968  36.6713404  60.4425622  58.9537968  34.5293404
  60.3035622  58.1947968  33.2753404  59.5915622  57.3747968  33.3633404
  61.2805622  57.8277968  32.9593404  59.7975622  59.2307968  32.3123404
  58.7075622  59.2587968  32.3653404  60.1105622  59.0097968  31.2913404
  60.3325622  60.5207968  32.7743404  59.6945622  61.3507968  32.4703404
  61.3345622  60.6587968  32.3653404  60.4335622  60.3947968  34.3043404
  61.3735622  60.8227968  34.6503404  59.2345622  61.0307968  35.0003404
  58.2125622  60.3617968  35.2303404  59.3325622  62.3107968  35.3653404
  60.4705622  63.2237968  35.1843404  60.4535622  63.6387968  34.1763404
  61.4275622  62.7487968  35.3993404  60.1955622  64.2927968  36.1983404
  60.6385622  65.2447968  35.9053404  60.5935622  63.9787968  37.1643404
  58.7005622  64.3847968  36.2903404  58.3435622  65.0797968  35.5293404
  58.3845622  64.7267968  37.2763404  58.1845622  62.9727968  36.0033404
  57.9425622  62.4717968  36.9203404  56.9825622  62.9937968  35.0723404
  57.1065622  63.2667968  33.8783404  55.8115622  62.6797968  35.6283404
  55.7525622  62.4597968  36.6133404  54.6035622  62.5757968  34.8193404
  54.4785622  63.4937968  34.2423404  54.6775622  61.3897968  33.8613404
  53.8135622  61.4197968  33.1963404  55.5775622  61.4307968  33.2503404
  54.6475622  60.1647968  34.5813404  55.5265622  60.0177968  34.9513404
  53.4155622  62.4117968  35.7533404  53.5775622  62.1167968  36.9413404
  52.2145622  62.5727968  35.1913404  52.1205622  62.8137968  34.2153404
  51.0135622  62.2837968  35.9733404  51.0635622  62.8377968  36.9113404
  49.7485622  62.7347968  35.2273404  48.8705622  62.4337968  35.7973404
  49.7225622  64.2357968  35.0673404  48.7575622  64.5437968  34.6643404
  49.8635622  64.7147968  36.0373404  50.5115622  64.5597968  34.3873404
  49.6905622  62.1197968  33.9373404  49.4055622  61.1987968  34.0613404
  50.9185622  60.8087968  36.3153404  50.2855622  60.4487968  37.3173404
  51.5215622  59.9377968  35.5003404  52.0095622  60.2597968  34.6773404
  51.4975622  58.5107968  35.7973404  50.4675622  58.2257968  36.0153404
  51.9735622  57.7127968  34.5773404  51.2845622  57.9007968  33.7523404
  52.9555622  58.0817968  34.2793404  52.0825622  56.2067968  34.7993404
  52.7915622  56.0117968  35.6043404  50.7395622  55.6077968  35.2033404
  50.8285622  54.5237968  35.2753404  50.4265622  55.9877968  36.1743404
  49.9815622  55.8547968  34.4603404  52.6445622  55.5217968  33.5413404
  52.6525622  54.4527968  33.7253404  52.0105622  55.7317968  32.6793404
  53.6585622  55.8717968  33.3463404  52.3555622  58.2007968  37.0243404
  51.9615622  57.3967968  37.8823404  53.5265622  58.8287968  37.1133404
  53.8145622  59.4717968  36.3903404  54.3515622  58.6907968  38.3123404
  54.5685622  57.6337968  38.4703404  55.6765622  59.4217968  38.0903404
  56.2075622  58.9447968  37.2633404  55.4585622  60.4487968  37.7993404
  56.5915622  59.4547968  39.2983404  56.0655622  59.8537968  40.1653404
  56.9075622  58.4377968  39.5293404  57.7915622  60.3337968  39.0543404
  57.6565622  61.5557968  38.8953404  58.9855622  59.7217968  38.9963404
  59.0445622  58.7247968  39.0983404  59.8155622  60.2537968  38.7793404
  53.6135622  59.2187968  39.5413404  53.6225622  58.5797968  40.6063404
  52.9275622  60.3587968  39.4023404  52.9425622  60.8637968  38.5263404
  52.0985622  60.8607968  40.5013404  52.7245622  60.9877968  41.3863404
  51.4845622  62.2117968  40.1493404  50.9455622  62.1127968  39.2073404
  50.7595622  62.4727968  40.9213404  52.4655622  63.3587968  40.0223404
  52.9175622  63.5527968  40.9963404  53.2615622  63.0947968  39.3273404
  51.7705622  64.6067968  39.5243404  51.8015622  64.9127968  38.3353404
  51.1095622  65.3207968  40.4323404  50.6415622  66.1667968  40.1473404
  51.0925622  65.0197968  41.3943404  50.9835622  59.8867968  40.8443404
  50.6445622  59.7137968  42.0253404  50.3715622  59.2717968  39.8213404
  50.6565622  59.4477968  38.8683404  49.2705622  58.3557968  40.0653404
  48.5095622  58.8597968  40.6613404  48.8365622  58.0717968  39.1063404
  49.7145622  57.0997968  40.7823404  48.9825622  56.5647968  41.6273404
  50.9255622  56.6247968  40.4743404  51.4905622  57.0707968  39.7643404
  51.5005622  55.5137968  41.2273404  50.8385622  54.6517968  41.1393404
  52.8715622  55.1327968  40.6403404  53.4635622  56.0327968  40.4773404
  53.6465622  54.2117968  41.5823404  54.5555622  53.8387968  41.1253404
  53.9315622  54.7527968  42.4843404  53.0265622  53.3597968  41.8643404
  52.6565622  54.4217968  39.3113404  52.1855622  53.4507968  39.4753404
  51.9935622  55.0047968  38.6763404  54.0035622  54.2167968  38.5323404
  53.7765622  53.9087968  37.5113404  54.5615622  55.1517968  38.4993404
  54.6035622  53.4377968  38.9973404  51.5855622  55.8737968  42.7023404
  51.2425622  55.0647968  43.5803404  52.0195622  57.0997968  43.0023404
  52.2995622  57.7457968  42.2773404  52.1125622  57.5247968  44.3953404
  52.7135622  56.7937968  44.9373404  52.8135622  58.8777968  44.4863404
  53.7985622  58.8117968  44.0223404  52.2315622  59.6507968  43.9883404
  52.9365622  59.1497968  45.5343404  50.7385622  57.5937968  45.0413404
  50.5725622  57.2037968  46.2103404  49.7325622  58.0887968  44.3043404
  49.8905622  58.4127968  43.3593404  48.3985622  58.1717968  44.8963404
  48.4715622  58.6637968  45.8633404  47.4635622  58.9717968  43.9933404
  47.4935622  58.5427968  42.9903404  46.4425622  58.8787968  44.3643404
  47.8245622  60.4487968  43.9213404  48.8685622  60.5587968  43.6383404
  46.9825622  61.1557968  42.8593404  47.1645622  60.6897968  41.8943404
  45.9275622  61.0607968  43.1163404  47.2535622  62.2107968  42.7983404
  47.6315622  61.1307968  45.3023404  47.8185622  62.2027968  45.2133404
  46.6125622  60.9747968  45.6573404  48.3365622  60.7357968  46.0323404
  47.8355622  56.7917968  45.1613404  47.1175622  56.5987968  46.1533404
  48.1785622  55.8017968  44.3223404  48.7755622  55.9737968  43.5243404
  47.5915622  54.4817968  44.5193404  46.5425622  54.6127968  44.7523404
  47.6985622  53.6487968  43.2273404  47.2305622  52.6777968  43.3673404
  47.1995622  54.1777968  42.4153404  48.7485622  53.5017968  42.9703404
  48.2205622  53.7197968  45.6713404  47.6115622  52.7777968  46.1803404
  49.4355622  54.0857968  46.0833404  49.9305622  54.8317968  45.6133404
  50.0695622  53.5117968  47.2653404  49.5915622  52.5667968  47.5283404
  51.5515622  53.2227968  46.9883404  51.9595622  54.0097968  46.3513404
  52.1205622  53.2167968  47.9173404  51.7655622  51.8857968  46.3453404
  51.4635622  51.0977968  47.0373404  51.1355622  51.8097968  45.4573404
  53.2155622  51.6777968  45.9633404  54.0865622  51.5487968  46.8183404
  53.4795622  51.6917968  44.6593404  54.4315622  51.5297968  44.3503404
  52.7495622  51.8647968  43.9853404  49.9375622  54.4137968  48.4763404
  50.5945622  54.1737968  49.5043404  49.1375622  55.4727968  48.3713404
  48.6265622  55.6557968  47.5193404  48.8265622  56.2297968  49.5683404
  49.7475622  56.3877968  50.1313404  48.2845622  57.6037968  49.1953404
  47.3745622  57.4917968  48.6073404  48.0505622  58.1757968  50.0923404
  49.2635622  58.3007968  48.4273404  49.4955622  57.7657968  47.6543404
  47.8535622  55.4417968  50.4443404  47.1465622  54.5397968  49.9803404
  47.8655622  55.7547968  51.7423404  48.4615622  56.4997968  52.0723404
  47.0265622  55.0497968  52.7083404  46.7165622  54.0837968  52.3043404
  47.8135622  54.7837968  53.9933404  48.2515622  55.6987968  54.3503404
  47.1145622  54.4337968  54.7523404  48.8765622  53.7097968  53.7923404
  48.7505622  52.9707968  54.5773404  48.7555622  53.2137968  52.8323404
  50.3045622  54.2507968  53.9243404  50.5175622  54.8977968  53.0713404
  50.3985622  54.8477968  54.8323404  51.2635622  53.1417968  53.9303404
  51.6425622  52.8697968  53.0363404  51.6085622  52.4727968  55.0293404
  51.1375622  52.8487968  56.2153404  50.5095622  53.6327968  56.2833404
  51.4285622  52.3437968  57.0403404  52.4635622  51.4557968  54.9473404
  52.8655622  51.1947968  54.0583404  52.7445622  50.9687968  55.7873404
  45.7665622  55.8557968  52.9973404  45.8475622  56.9737968  53.5243404
  44.6015622  55.2677968  52.6893404  44.5925622  54.3587968  52.2473404
  43.3155622  55.9387968  52.8703404  43.4765622  57.0057968  53.0313404
  42.4605622  55.7977968  51.5923404  42.2735622  54.7417968  51.3923404
  41.4945622  56.2787968  51.7533404  43.1345622  56.4237968  50.3953404
  44.0445622  55.6957968  49.6143404  44.2545622  54.6687968  49.8533404
  44.7095622  56.2927968  48.5293404  45.3875622  55.7047968  47.9283404
  44.4575622  57.6227968  48.2393404  45.1005622  58.2357968  47.1893404
  45.7415622  57.6527968  46.7623404  43.5775622  58.3587968  49.0193404
  43.3855622  59.3937968  48.7743404  42.9165622  57.7587968  50.0883404
  42.2425622  58.3437968  50.6993404  42.5185622  55.4207968  54.0473404
  41.7405622  56.1867968  54.6393404  42.6755622  54.1417968  54.3873404
  43.3095622  53.5607968  53.8583404  41.9515622  53.5327968  55.5013404
  41.7435622  54.2937968  56.2503404  40.6315622  52.8967968  55.0493404
  40.8505622  51.9757968  54.5073404  40.0595622  52.6287968  55.9333404
  39.7705622  53.7527968  54.1603404  39.7125622  53.7437968  52.7723404
  40.3015622  53.0907968  52.1443404  38.7735622  54.6467968  52.3423404
  38.5295622  54.8037968  51.3743404  38.1975622  55.2587968  53.4303404
  37.2125622  56.2437968  53.4963404  36.7575622  56.6417968  52.6013404
  36.8195622  56.6577968  54.7393404  36.0505622  57.4117968  54.8313404
  37.4045622  56.1337968  55.9163404  37.0565622  56.4807968  56.8763404
  38.3835622  55.1647968  55.8523404  38.7905622  54.7307968  56.7503404
  38.8035622  54.7177968  54.5983404  42.8295622  52.4457968  56.0973404
  43.6955622  51.8967968  55.4233404  42.5525622  52.0977968  57.3493404
  41.8115622  52.5817968  57.8363404  43.2285622  50.9987968  58.0353404
  43.8835622  50.4747968  57.3413404  44.0855622  51.5177968  59.1963404
  44.7595622  52.2827968  58.8153404  43.4315622  51.9887968  59.9213404
  44.9005622  50.4317968  59.8693404  44.2435622  49.6287968  60.1983404
  45.6165622  50.0257968  59.1533404  45.6525622  50.9657968  61.0763404
  46.2955622  50.1847968  61.4843404  46.2885622  51.7827968  60.7503404
  44.7575622  51.4937968  62.1153404  44.5775622  52.4867968  62.1093404
  44.1585622  50.7517968  63.0433404  44.3545622  49.4377968  63.0763404
  44.9605622  49.0117968  62.3903404  43.9045622  48.8737968  63.7803404
  43.3525622  51.3127968  63.9523404  43.1575622  52.3017968  63.9083404
  42.9445622  50.7497968  64.6843404  42.1935622  50.0187968  58.5613404
  41.1905622  50.4327968  59.1473404  42.4085622  48.7297968  58.3033404
  43.2095622  48.4557968  57.7533404  41.6635622  47.6447968  58.9603404
  41.0325622  48.0507968  59.7523404  40.7755622  46.8497968  57.9873404
  41.4015622  46.3737968  57.2313404  40.0305622  45.7427968  58.7613404
  39.4175622  45.1747968  58.0653404  40.7345622  45.0547968  59.2293404
  39.3865622  46.1847968  59.5223404  39.8165622  47.7647968  57.2703404
  39.1555622  47.1827968  56.6283404  39.2265622  48.2997968  58.0143404
  40.3625622  48.4747968  56.6493404  42.7105622  46.7297968  59.5763404
  43.4125622  46.0107968  58.8463404  42.7955622  46.7357968  60.8993404
  42.1775622  47.3247968  61.4393404  43.8095622  45.9597968  61.5913404
  43.7055622  46.1037968  62.6663404  43.6855622  44.9007968  61.3583404
  45.1785622  46.4397968  61.1543404  45.5155622  47.6237968  61.3043404
  45.9575622  45.5377968  60.5623404  45.6255622  44.5927968  60.4313404
  47.2975622  45.8847968  60.1053404  47.6405622  46.7817968  60.6213404
  48.3035622  44.7737968  60.4603404  49.3135622  45.0767968  60.1803404
  48.2785622  44.5877968  61.5343404  48.0455622  43.8547968  59.9313404
  47.3525622  46.1787968  58.6193404  48.4325622  46.4717968  58.1043404
  46.2225622  46.1437968  57.9183404  45.3545622  45.9147968  58.3813404
  46.2125622  46.3597968  56.4833404  47.2155622  46.2607968  56.0723404
  45.3465622  45.3007968  55.7993404  45.9665622  44.4117968  55.6653404
  44.5135622  45.0187968  56.4463404  44.8015622  45.7027968  54.4663404
  45.5165622  46.3077968  53.9073404  44.6105622  44.7947968  53.8933404
  43.2295622  46.5637968  54.6643404  42.7135622  46.5397968  52.9593404
  41.8595622  47.1997968  52.8713404  43.5185622  46.9187968  52.3293404
  42.4565622  45.5237968  52.6613404  45.7165622  47.7647968  56.1693404
  44.7375622  48.2327968  56.7573404  46.4065622  48.4427968  55.2543404
  47.1585622  47.9797968  54.7753404  46.0465622  49.7817968  54.8123404
  45.2525622  50.1687968  55.4413404  47.2165622  50.7507968  54.8763404
  48.0895622  50.3047968  54.3993404  46.9415622  51.6337968  54.2983404
  47.5795622  51.2027968  56.2823404  47.0025622  52.3337968  56.8463404
  46.2565622  52.8867968  56.2943404  47.3275622  52.7417968  58.1233404
  46.8595622  53.6207968  58.5423404  48.2555622  52.0317968  58.8463404
  48.5855622  52.4397968  60.1083404  48.1735622  53.2747968  60.3513404
  48.8565622  50.9177968  58.3083404  49.5695622  50.3467968  58.8853404
  48.5295622  50.5187968  57.0333404  49.0195622  49.6547968  56.6043404
  45.5605622  49.7017968  53.3803404  46.1665622  49.0107968  52.5533404
  44.4675622  50.4007968  53.0993404  44.0225622  50.9507968  53.8193404
  43.8435622  50.3607968  51.7843404  44.0675622  49.4037968  51.3083404
  42.3255622  50.4927968  51.9183404  41.9525622  49.7217968  52.5943404
  42.0765622  51.4637968  52.3473404  41.6185622  50.3477968  50.5343404
  40.5475622  50.4767968  50.6883404  41.9365622  51.1427968  49.8693404
  41.8255622  48.9827968  49.9203404  41.5485622  47.9637968  50.5583404
  42.3735622  48.9507968  48.7093404  42.6085622  49.8147968  48.2403404
  42.5795622  48.0627968  48.2753404  44.3905622  51.4957968  50.9253404
  44.2565622  52.6667968  51.2903404  44.9985622  51.1457968  49.7923404
  45.0925622  50.1607968  49.5843404  45.3745622  52.1027968  48.7503404
  45.4825622  53.0957968  49.1623404  46.3235622  51.7917968  48.3143404
  44.3215622  52.1427968  47.6643404  43.1735622  51.7337968  47.8793404
  44.7205622  52.5977968  46.4653404  45.6755622  52.9007968  46.3333404
  43.8315622  52.5177968  45.2933404  42.7885622  52.4487968  45.6063404
  43.9695622  53.7377968  44.3803404  44.9225622  53.7047968  43.8623404
  43.1985622  53.6537968  43.6133404  43.8125622  55.1137968  45.0533404
  44.6205622  55.2347968  45.7743404  43.9575622  56.2397968  44.0163404
  43.9025622  57.2077968  44.5153404  44.9185622  56.1567968  43.5113404
  43.1575622  56.1717968  43.2763404  42.4655622  55.2477968  45.8293404
  42.3965622  56.2417968  46.2713404  41.6305622  55.1017968  45.1473404
  42.4175622  54.5147968  46.6343404  44.2205622  51.2357968  44.5773404
  45.2565622  51.1867968  43.9023404  43.4335622  50.1707968  44.7873404
  42.6165622  50.2387968  45.3773404  43.8135622  48.8707968  44.2413404
  42.9215622  48.2477968  44.1693404  44.2225622  48.9927968  43.2403404
  44.8465622  48.1617968  45.1123404  44.5415622  47.1177968  45.7093404
  46.0545622  48.7287968  45.2023404  46.2425622  49.5867968  44.7013404
  47.0665622  48.1837968  46.1023404  47.2925622  47.1607968  45.7973404
  48.3495622  49.0137968  46.0303404  48.1155622  50.0607968  46.2283404
  49.0335622  48.6747968  46.8093404  49.0765622  48.8997968  44.7053404
  49.2335622  49.8927968  43.7723404  48.8625622  50.9017968  43.8803404
  49.9575622  49.4177968  42.6913404  50.2445622  49.9787968  41.8973404
  50.2815622  48.1037968  42.9183404  51.0205622  47.2067968  42.1243404
  51.4535622  47.5187968  41.1833404  51.1935622  45.9337968  42.5993404
  51.7455622  45.2167968  42.0063404  50.6835622  45.5457968  43.8713404
  50.8585622  44.5507968  44.2493404  49.9415622  46.4467968  44.6633404
  49.5845622  46.1667968  45.6463404  49.7375622  47.7457968  44.1833404
  46.5995622  48.1647968  47.5643404  45.8415622  49.0277968  48.0193404
  47.1125622  47.1797968  48.3103404  47.7125622  46.4997968  47.8633404
  46.9845622  47.0907968  49.7643404  46.4825622  47.9797968  50.1443404
  46.1545622  45.8667968  50.1583404  46.6645622  44.9707968  49.8003404
  46.0675622  45.8147968  51.2453404  44.7405622  45.9257968  49.5323404
  44.1695622  46.7137968  50.0243404  44.7985622  46.1737968  48.4743404
  43.9725622  44.6307968  49.6173404  44.4205622  43.7597968  50.3793404
  42.9215622  44.4787968  48.9013404  48.3795622  47.0207968  50.3873404
  49.3275622  46.5007968  49.7993404  48.5015622  47.5527968  51.5913404
  47.6945622  47.9527968  52.0493404  49.8275622  47.7557968  52.1953404
  50.5575622  47.1377968  51.6903404  50.2945622  49.2287968  52.0983404
  49.5535622  49.8847968  52.5513404  51.2055622  49.3207968  52.6913404
  50.6475622  49.7127968  50.6833404  51.3155622  50.5717968  50.7593404
  51.1645622  48.9107968  50.1643404  49.1925622  50.2037968  49.6893404
  48.4605622  51.5427968  50.6413404  47.6865622  52.0217968  50.0503404
  48.0195622  51.1537968  51.5593404  49.2295622  52.2777968  50.8763404
  49.7945622  47.3657968  53.6653404  48.7935622  47.5667968  54.3663404
  50.9345622  46.8537968  54.1613404  51.7235622  46.6857968  53.5523404
  51.1495622  46.6907968  55.5953404  50.3675622  47.2017968  56.1583404
  51.1715622  45.1957968  56.0263404  52.0605622  44.7127968  55.6173404
  51.2955622  45.1897968  57.1103404  49.8955622  44.3877968  55.6453404
  49.0275622  45.0447968  55.6483404  50.0585622  43.7637968  54.2443404
  49.1935622  43.1397968  54.0183404  50.1455622  44.5277968  53.4753404
  50.9445622  43.1287968  54.2113404  49.6775622  43.3047968  56.7023404
  48.7945622  42.7177968  56.4473404  50.5415622  42.6437968  56.7613404
  49.5155622  43.7677968  57.6753404  52.4805622  47.3387968  55.9183404
  53.3885622  47.3197968  55.0823404  52.5885622  47.9447968  57.1013404
  51.8165622  47.9407968  57.7503404  53.8715622  48.4927968  57.5193404
  54.1985622  49.2327968  56.7853404  53.7615622  49.1657968  58.8913404
  53.3305622  48.4627968  59.6063404  54.7605622  49.4307968  59.2413404
  52.9345622  50.4217968  58.8553404  52.6395622  50.9607968  57.7863404
  52.5695622  50.9157968  60.0243404  52.0805622  51.7987968  60.0643404
  52.8195622  50.4337968  60.8753404  54.9195622  47.3937968  57.5953404
  54.6705622  46.3127968  58.1273404  56.1075622  47.6907968  57.0843404
  56.2375622  48.6107968  56.6863404  57.2565622  46.8017968  57.1233404
  56.9125622  45.7897968  57.3283404  57.9705622  46.7847968  55.7593404
  57.2575622  46.4927968  54.9883404  58.3355622  47.7837968  55.5323404
  59.1375622  45.8377968  55.7133404  60.4485622  46.1407968  55.9273404
  60.8245622  47.1307968  56.1473404  61.2175622  44.9977968  55.8563404
  62.2165622  44.9707968  55.9983404  60.3955622  43.9307968  55.5953404
  60.7045622  42.5837968  55.4433404  61.7175622  42.2247968  55.5533404
  59.6775622  41.7237968  55.1983404  59.8885622  40.6717968  55.0623404
  58.3585622  42.1737968  55.1013404  57.5675622  41.4587968  54.9223404
  58.0465622  43.5197968  55.2383404  57.0395622  43.8927968  55.1243404
  59.0815622  44.4217968  55.4933404  58.2255622  47.2637968  58.1963404
  58.4905622  48.4667968  58.3163404  58.8035622  46.3537968  58.9903404
  59.7385622  46.7847968  60.0403404  59.2835622  47.5167968  60.7083404
  60.6435622  47.1897968  59.5843404  60.0615622  45.4877968  60.7983404
  59.3215622  45.3197968  61.5823404  61.0655622  45.5117968  61.2233404
  59.9335622  44.4367968  59.7303404  59.7905622  43.4427968  60.1573404
  60.8245622  44.4487968  59.0993404  58.7245622  44.8907968  58.9073404
  58.8445622  44.5367968  57.8963404  57.4335622  44.3257968  59.4903404
  56.8725622  44.8917968  60.4253404  56.9915622  43.2187968  58.8953404
  57.5305622  42.8197968  58.1393404  55.7545622  42.5347968  59.2393404
  55.4905622  42.7777968  60.2693404  54.6065622  43.0067968  58.3113404
  54.5115622  44.0687968  58.4283404  54.9065622  42.6907968  56.8583404
  54.1305622  43.1187968  56.2233404  55.8535622  43.1347968  56.5993404
  54.9355622  41.6147968  56.6873404  53.2815622  42.4147968  58.7323404
  52.4765622  42.8917968  58.1753404  53.2645622  41.3467968  58.5373404
  53.1235622  42.5927968  59.7973404  56.0165622  41.0337968  59.1453404
  56.7465622  40.5777968  58.2603404  55.4465622  40.2737968  60.0723404
  54.8705622  40.7067968  60.7783404  55.5135622  38.8167968  60.0563404
  56.5325622  38.5047968  59.8173404  55.1515622  38.2597968  61.4353404
  55.8195622  38.6927968  62.1803404  54.1305622  38.5557968  61.6863404
  55.2685622  36.7417968  61.4993404  56.4225622  36.2437968  61.5303404
  54.2285622  36.0387968  61.5183404  54.5515622  38.2257968  59.0303404
  53.5235622  38.8257968  58.7033404  54.8875622  37.0237968  58.5253404
  55.7305622  36.5547968  58.8283404  54.0615622  36.4167968  57.4803404
  54.0075622  37.1267968  56.6533404  54.7145622  35.1247968  56.9383404
  55.7285622  35.3657968  56.6293404  54.8005622  34.0557968  58.0183404
  55.3885622  33.2187968  57.6413404  55.2895622  34.4407968  58.9133404
  53.8115622  33.6807968  58.2813404  53.9475622  34.6097968  55.7083404
  54.4865622  33.7647968  55.2803404  52.9435622  34.2847968  55.9803404
  53.8725622  35.4007968  54.9633404  52.6365622  36.1737968  57.9753404
  51.6675622  36.3247968  57.2133404  52.4785622  35.7887968  59.2353404
  53.2715622  35.6827968  59.8553404  51.1325622  35.5067968  59.7173404
  50.6665622  34.7727968  59.0593404  51.1705622  34.9227968  61.1253404
  51.7115622  35.5967968  61.7893404  50.1445622  34.8477968  61.4903404
  51.7935622  33.5297968  61.1623404  51.2125622  32.8567968  60.5303404
  52.8185622  33.5727968  60.7933404  51.7965622  33.0137968  62.5973404
  52.3805622  33.6907968  63.2243404  50.7715622  32.9667968  62.9703404
  52.4185622  31.6217968  62.6333404  51.8365622  30.9507968  61.9993404
  53.4415622  31.6727968  62.2573404  52.4215622  31.1227968  64.0173404
  52.8105622  30.1897968  64.0503404  52.9815622  31.7397968  64.5923404
  51.4735622  31.0957968  64.3693404  50.2825622  36.7597968  59.6823404
  49.0975622  36.6947968  59.3593404  50.8775622  37.9147968  60.0083404
  51.8505622  37.9307968  60.2773404  50.1385622  39.1727968  59.9263404
  49.2285622  39.0787968  60.5223404  50.9785622  40.3077968  60.5133404
  51.9035622  40.3987968  59.9513404  50.2065622  41.6277968  60.4353404
  50.7395622  42.3977968  60.9933404  50.1245622  41.9587968  59.4013404
  49.2095622  41.5037968  60.8593404  51.3095622  40.0177968  61.8773404
  51.9915622  40.6307968  62.1583404  49.7345622  39.4887968  58.4903404
  48.6145622  39.9597968  58.2373404  50.6155622  39.2157968  57.5153404
  51.5195622  38.8137968  57.7253404  50.2425622  39.4767968  56.1273404
  49.8895622  40.5047968  56.0503404  51.4535622  39.3227968  55.1823404
  51.8175622  38.2957968  55.2353404  51.0485622  39.6057968  53.7453404
  51.9075622  39.4707968  53.0883404  50.2695622  38.9277968  53.4063404
  50.6885622  40.6307968  53.6563404  52.5655622  40.2297968  55.5903404
  53.3875622  40.1437968  54.8783404  52.2245622  41.2647968  55.6053404
  52.9475622  39.9607968  56.5693404  49.1045622  38.5637968  55.7093404
  48.1625622  39.0007968  55.0443404  49.1675622  37.2887968  56.1023404
  49.9455622  36.9537968  56.6533404  48.0885622  36.3437968  55.7933404
  47.9555622  36.3077968  54.7113404  48.4535622  34.9267968  56.2823404
  48.8215622  34.9757968  57.3073404  47.2235622  34.0247968  56.2593404
  47.5175622  32.9917968  56.4423404  46.5305622  34.3107968  57.0513404
  46.7225622  34.0977968  55.2943404  49.5635622  34.3427968  55.3933404
  49.2015622  34.2257968  54.3723404  50.4345622  34.9937968  55.3883404
  49.8655622  33.3677968  55.7773404  46.7715622  36.8137968  56.4053404
  45.7345622  36.8597968  55.7263404  46.8015622  37.1967968  57.6743404
  47.6595622  37.1437968  58.2043404  45.5875622  37.6237968  58.3673404
  44.7975622  36.8947968  58.1813404  45.8145622  37.7077968  59.8733404
  46.6825622  38.3387968  60.0743404  44.9475622  38.1747968  60.3443404
  46.0125622  36.3467968  60.5243404  45.7735622  35.3197968  59.8483404
  46.4195622  36.3177968  61.6993404  45.0935622  38.9667968  57.8693404
  43.9505622  39.3357968  58.1563404  45.9325622  39.7107968  57.1583404
  46.8675622  39.3707968  56.9773404  45.5745622  41.0037968  56.6293404
  44.7425622  41.4317968  57.1883404  46.4305622  41.6657968  56.7593404
  45.2145622  40.9907968  55.1593404  45.0625622  42.0627968  54.5633404
  45.0705622  39.8147968  54.5513404  45.2155622  38.9737968  55.0953404
  44.7635622  39.7277968  53.1263404  44.4815622  40.7037968  52.7323404
  45.9855622  39.2597968  52.3373404  45.7575622  39.1997968  51.2723404
  46.7615622  39.9967968  52.5053404  46.4245622  38.0147968  52.8123404
  46.7345622  38.1267968  53.7173404  43.5715622  38.8087968  52.8863404
  43.4715622  38.1527968  51.8443404  42.6645622  38.7437968  53.8543404
  42.8055622  39.2907968  54.6913404  41.4045622  38.0257968  53.6973404
  41.4765622  37.3137968  52.8743404  41.0645622  37.2327968  54.9603404
  41.8795622  36.5367968  55.1663404  40.9915622  37.9227968  55.7983404
  39.7715622  36.4277968  54.8223404  39.2895622  36.2217968  53.6933404
  39.2315622  35.9877968  55.8583404  40.3255622  39.0567968  53.3743404
  39.9925622  39.9037968  54.2083404  39.7765622  38.9907968  52.1633404
  40.0655622  38.2787968  51.5083404  38.6455622  39.8537968  51.8253404
  38.7325622  40.8107968  52.3433404  38.6185622  40.1417968  50.3333404
  38.5895622  39.1987968  49.7843404  37.7175622  40.6967968  50.0883404
  39.8305622  40.9527968  49.9063404  40.1865622  41.9487968  50.5623404
  40.4865622  40.5147968  48.8323404  41.2925622  41.0217968  48.5023404
  40.1445622  39.7067968  48.3363404  37.3875622  39.1557968  52.3133404
  36.8135622  38.2977968  51.6363404  36.9845622  39.5137968  53.5303404
  37.5085622  40.2077968  54.0423404  35.8805622  38.8427968  54.2033404
  36.1285622  37.7837968  54.3023404  35.6835622  39.4447968  55.5943404
  35.4455622  40.5017968  55.4643404  34.8275622  38.9797968  56.0853404
  36.9105622  39.3587968  56.4813404  37.8355622  39.4927968  55.9233404
  36.8465622  40.1667968  57.2113404  36.9425622  38.0457968  57.2453404
  35.9805622  37.9017968  57.7373404  37.0995622  37.2147968  56.5593404
  38.0105622  38.0467968  58.3373404  37.9225622  38.9657968  58.9183404
  37.8205622  37.2017968  59.0003404  39.4025622  37.9207968  57.8123404
  39.6075622  38.6777968  57.1773404  40.0635622  37.9387968  58.5763404
  39.4895622  37.0457968  57.3103404  34.5905622  38.9777968  53.3993404
  34.3925622  39.9457968  52.6633404  33.7135622  37.9847968  53.5533404
  33.9525622  37.1987968  54.1423404  32.3655622  38.0687968  52.9923404
  32.4365622  38.3857968  51.9503404  31.7065622  36.6767968  53.0263404
  31.7285622  36.3067968  54.0533404  30.2375622  36.7277968  52.5863404
  29.8265622  35.7197968  52.5253404  29.6425622  37.2847968  53.3093404
  30.1625622  37.2017968  51.6073404  32.4995622  35.7007968  52.1593404
  32.0175622  34.7237968  52.1673404  32.5445622  36.0667968  51.1323404
  33.5135622  35.5797968  52.5423404  31.5435622  39.1097968  53.7403404
  30.6345622  39.7227968  53.1683404  31.8615622  39.3477968  55.0153404
  32.6385622  38.8597968  55.4343404  31.1215622  40.2677968  55.8673404
  30.1205622  40.4157968  55.4603404  30.9645622  39.6877968  57.2733404
  30.3785622  40.3647968  57.8963404  30.4495622  38.7287968  57.2163404
  31.9465622  39.5407968  57.7283404  31.8175622  41.6197968  55.9423404
  33.0255622  41.7367968  55.7333404  31.0275622  42.6537968  56.2413404
  30.0445622  42.5017968  56.4103404  31.5645622  44.0017968  56.4343404
  32.1915622  44.2657968  55.5803404  30.4135622  45.0147968  56.5363404
  29.7495622  44.6447968  57.3193404  30.8205622  45.9447968  56.9403404
  29.5805622  45.3207968  55.2873404  29.7885622  44.5657968  54.5293404
  28.0805622  45.3047968  55.5723404  27.5495622  45.7027968  54.7093404
  27.7575622  44.2817968  55.7673404  27.8555622  45.9067968  56.4493404
  30.0005622  46.6757968  54.7463404  29.5585622  46.8347968  53.7683404
  29.6555622  47.4647968  55.4163404  31.0855622  46.7397968  54.6653404
  32.3985622  44.0767968  57.7103404  32.1095622  43.3967968  58.7063404
  33.4255622  44.9247968  57.6853404  33.6245622  45.4307968  56.8323404
  34.2495622  45.2177968  58.8653404  33.7475622  44.8397968  59.7553404
  35.6345622  44.5417968  58.7673404  36.1805622  44.7247968  59.6933404
  35.4835622  43.0387968  58.6043404  36.4625622  42.5637968  58.6703404
  34.8515622  42.6437968  59.4003404  35.0465622  42.7887968  57.6363404
  36.4145622  45.1177968  57.6463404  37.3245622  44.5367968  57.5073404
  35.8515622  45.0857968  56.7123404  36.7125622  46.1447968  57.8633404
  34.4055622  46.7317968  58.9983404  34.3815622  47.4427968  57.9923404
  34.5745622  47.2767968  60.1983404  34.4835622  46.6147968  61.5123404
  35.1075622  45.7217968  61.5643404  33.4425622  46.3767968  61.7343404
  34.9965622  47.6807968  62.4623404  36.0835622  47.6167968  62.5293404
  34.5555622  47.5767968  63.4543404  34.6035622  48.9917968  61.8133404
  35.2175622  49.8207968  62.1703404  33.5495622  49.1937968  62.0103404
  34.7975622  48.7227968  60.3163404  34.0495622  49.2767968  59.7513404
  36.1915622  49.1167968  59.8663404  37.1305622  48.3097968  59.8913404
  36.3175622  50.3817968  59.4413404  35.5145622  50.9967968  59.4523404
  37.6065622  50.9287968  59.0333404  38.3795622  50.1677968  59.1393404
  37.6265622  51.4057968  57.5713404  38.6295622  51.7517968  57.3323404
  37.2865622  50.2697968  56.6333404  37.1945622  50.6677968  55.6223404
  38.0815622  49.5397968  56.6333404  36.3465622  49.7947968  56.9093404
  36.6605622  52.5677968  57.3873404  36.6235622  52.8607968  56.3373404
  35.6715622  52.2777968  57.7003404  36.9805622  53.4387968  57.9583404
  37.9825622  52.0877968  59.9373404  37.1375622  52.7137968  60.5863404
  39.2855622  52.3487968  59.9983404  39.9285622  51.7807968  59.4683404
  39.8115622  53.5737968  60.5783404  39.0375622  54.0717968  61.1643404
  40.9845622  53.2907968  61.5163404  41.3555622  54.2287968  61.9303404
  40.6625622  52.6397968  62.3313404  41.7795622  52.7987968  60.9663404
  40.2405622  54.5077968  59.4523404  40.9235622  54.0917968  58.5133404
  39.8465622  55.7707968  59.5493404  39.2995622  56.0757968  60.3423404
  40.1305622  56.7287968  58.4883404  39.9985622  56.2637968  57.5163404
  39.1555622  57.9057968  58.6013404  38.1365622  57.5257968  58.5513404
  39.2865622  58.3547968  59.5873404  39.3095622  58.9887968  57.5623404
  40.3185622  59.3597968  57.6613404  39.1955622  58.5497968  56.5693404
  38.2935622  60.1127968  57.7503404  38.0015622  60.4757968  58.9163404
  37.7835622  60.6277968  56.7283404  41.5615622  57.2237968  58.5863404
  42.0735622  57.4367968  59.6823404  42.2115622  57.3977968  57.4403404
  41.7445622  57.1827968  56.5693404  43.5145622  58.0657968  57.3713404
  43.8905622  58.2637968  58.3753404  44.5625622  57.2197968  56.6413404
  44.2975622  57.1617968  55.5873404  45.9665622  57.8627968  56.7583404
  46.6955622  57.2447968  56.2353404  45.9645622  58.8467968  56.2933404
  46.2575622  57.9547968  57.8063404  44.5735622  55.8137968  57.1693404
  45.3535622  55.2357968  56.6743404  44.7565622  55.8187968  58.2443404
  43.6235622  55.3237968  56.9733404  43.2725622  59.3987968  56.6723404
  43.1605622  59.4597968  55.4433404  43.1555622  60.4667968  57.4503404
  43.2555622  60.3717968  58.4513404  42.7265622  61.7677968  56.9363404
  42.7405622  61.7357968  55.8513404  41.2875622  62.0667968  57.3513404
  40.6785622  61.2177968  57.1143404  41.2125622  62.2777968  58.4193404
  40.6665622  63.1807968  56.5313404  41.2585622  63.6527968  55.5543404
  39.4605622  63.5977968  56.9143404  38.9975622  63.1457968  57.6913404
  38.9865622  64.3097968  56.3823404  43.6695622  62.8437968  57.4523404
  43.7155622  63.0837968  58.6763404  44.4475622  63.5077968  56.5823404
  45.3885622  64.5547968  57.0193404  45.9775622  64.2367968  57.8803404
  44.8425622  65.4717968  57.2413404  46.2715622  64.7477968  55.8113404
  47.0895622  64.0277968  55.8383404  46.6625622  65.7637968  55.7633404
  45.3755622  64.4447968  54.6403404  45.9515622  64.1897968  53.7503404
  44.7385622  65.3077968  54.4393404  44.5115622  63.2847968  55.1323404
  43.5245622  63.3597968  54.6843404  45.1635622  61.9557968  54.7933404
  45.8255622  61.3777968  55.6673404  44.9805622  61.4657968  53.5643404
  44.0875622  61.9657968  52.5043404  44.5545622  62.8117968  51.9993404
  43.1045622  62.2357968  52.8923404  43.9695622  60.7847968  51.5563404
  43.7945622  61.1097968  50.5303404  43.1595622  60.1387968  51.8963404
  45.2965622  60.0527968  51.7003404  46.0415622  60.5407968  51.0693404
  45.2105622  58.9997968  51.4313404  45.6585622  60.2197968  53.1793404
  45.2455622  59.3977968  53.7633404  47.1575622  60.3407968  53.3783404
  47.7545622  61.3817968  53.0973404  47.7605622  59.2717968  53.8673404
  47.2305622  58.4377968  54.0753404  49.2045622  59.2777968  54.0833404
  49.4765622  60.2647968  54.4503404  49.6275622  58.2777968  55.1613404
  50.7065622  58.1217968  55.1243404  49.3625622  58.6767968  56.1413404
  49.1255622  57.3357968  55.0303404  49.9135622  58.9547968  52.7753404
  49.5535622  57.9807968  52.1023404  50.9285622  59.7277968  52.3973404
  51.3785622  60.9587968  53.0703404  51.4665622  60.8347968  54.1493404
  50.7135622  61.7847968  52.8163404  52.7435622  61.1767968  52.4743404
  53.4795622  60.6347968  53.0713404  52.9995622  62.2367968  52.4443404
  52.7005622  60.5837968  51.1063404  53.6905622  60.2467968  50.7903404
  52.3285622  61.3337968  50.4063404  51.6825622  59.4317968  51.1793404
  51.0185622  59.4567968  50.3163404  52.3665622  58.0817968  51.2893404
  52.4925622  57.5387968  52.4043404  52.8335622  57.5217968  50.1703404
  52.8405622  58.0837968  48.8053404  53.6295622  58.8317968  48.7233404
  51.8775622  58.5087968  48.5283404  53.1645622  56.8897968  47.9323404
  53.7045622  57.1777968  47.0313404  52.2445622  56.3677968  47.6823404
  53.9535622  55.9697968  48.7783404  55.0055622  56.2567968  48.7183404
  53.8455622  54.9327968  48.4583404  53.4245622  56.1777968  50.2063404
  52.6455622  55.4477968  50.4293404  54.5585622  56.0867968  51.2083404
  55.3305622  57.0297968  51.3903404  54.6265622  54.9407968  51.8683404
  53.9525622  54.2217968  51.6503404  55.6185622  54.6347968  52.8863404
  56.1855622  55.5327968  53.1373404  54.9615622  54.1087968  54.1713404
  54.3375622  53.2537968  53.9283404  56.0165622  53.6677968  55.1603404
  55.5415622  53.3897968  56.1023404  56.5395622  52.7927968  54.7903404
  56.7265622  54.4747968  55.3453404  54.0565622  55.1817968  54.7733404
  53.6245622  54.8147968  55.7043404  54.6355622  56.0807968  54.9853404
  53.2445622  55.4307968  54.0913404  56.5615622  53.6107968  52.2783404
  56.1415622  52.5137968  51.8953404  57.8475622  53.9617968  52.1693404
  58.1535622  54.8767968  52.4723404  58.7805622  53.0207968  51.5633404
  58.4155622  52.7797968  50.5633404  60.1665622  53.6707968  51.4333404
  60.0365622  54.6877968  51.0583404  60.6315622  53.7297968  52.4203404
  61.0545622  52.9497968  50.5033404  61.1895622  51.9487968  50.8743404
  60.6105622  52.9297968  49.5083404  62.4025622  53.6597968  50.4343404
  62.2605622  54.6807968  50.0753404  62.8585622  53.6917968  51.4243404
  63.3215622  52.9137968  49.4723404  63.4675622  51.8917968  49.8183404
  62.8665622  52.8907968  48.4803404  64.6205622  53.5977968  49.4063404
  65.0425622  53.6077968  50.3243404  65.2355622  53.1017968  48.7773404
  64.4845622  54.5417968  49.0733404  58.8505622  51.7337968  52.3763404
  58.9675622  50.6347968  51.8213404  58.7715622  51.8507968  53.7033404
  58.6935622  52.7627968  54.1243404  58.7645622  50.6767968  54.5763404
  59.4475622  49.9207968  54.1883404  59.2355622  51.0477968  55.9753404
  59.2695622  50.1567968  56.5973404  60.2395622  51.4697968  55.9213404
  58.5655622  51.7817968  56.4243404  57.3565622  50.0827968  54.6053404
  56.6135622  50.1797968  55.5903404  57.0145622  49.4167968  53.5083404
  57.6625622  49.3537968  52.7343404  55.7185622  48.7737968  53.3493404
  55.2805622  48.5967968  54.3283404  54.6995622  49.5867968  52.4913404
  55.0885622  49.7017968  51.4793404  53.7565622  49.0407968  52.4473404
  54.4535622  50.8767968  53.0383404  55.1775622  51.4547968  52.7593404
  55.9025622  47.4367968  52.6553404  56.7655622  47.2827968  51.7873404
  55.0545622  46.4867968  53.0193404  54.4085622  46.6797968  53.7673404
  54.7665622  45.3157968  52.1963404  55.6165622  45.0627968  51.5603404
  54.4175622  44.1117968  53.0783404  55.2935622  43.8567968  53.6753404
  53.6235622  44.3917968  53.7713404  53.9715622  42.8797968  52.3293404
  52.7255622  42.6397968  51.7783404  51.8985622  43.3377968  51.7763404
  52.7055622  41.3967968  51.1703404  51.8915622  41.0037968  50.7123404
  53.9405622  40.8037968  51.3643404  54.4015622  39.5537968  50.9463404
  53.7835622  38.8747968  50.3833404  55.7035622  39.2137968  51.2683404
  56.0805622  38.2457968  50.9733404  56.5455622  40.0957968  51.9723404
  57.5585622  39.7977968  52.1993404  56.0815622  41.3297968  52.4073404
  56.7285622  42.0177968  52.9253404  54.7565622  41.7097968  52.0683404
  53.5735622  45.7127968  51.3493404  52.4985622  45.9587968  51.8943404
  53.7625622  45.8027968  50.0323404  54.6695622  45.5827968  49.6473404
  52.6985622  46.2147968  49.1123404  51.8365622  46.5737968  49.6713404
  53.1835622  47.3497968  48.1883404  53.9295622  46.9427968  47.5043404
  52.0145622  47.8787968  47.3533404  52.3275622  48.7447968  46.7713404
  51.6735622  47.1077968  46.6643404  51.1905622  48.1717968  48.0023404
  53.8785622  48.4657968  48.9953404  54.0925622  49.3117968  48.3443404
  53.2485622  48.7977968  49.8153404  54.8275622  48.1067968  49.3943404
  52.3015622  45.0017968  48.2853404  53.1755622  44.3367968  47.7113404
  50.9955622  44.7057968  48.1973404  50.2915622  45.2647968  48.6603404
  50.6235622  43.4907968  47.4873404  51.2635622  43.4077968  46.6113404
  50.8375622  42.2547968  48.3713404  50.7405622  41.3557968  47.7663404
  51.8515622  42.2657968  48.7653404  49.8795622  42.1197968  49.5103404
  49.7065622  40.9277968  50.1833404  48.8015622  41.0907968  51.1383404
  48.5355622  40.3337968  51.8563404  48.3855622  42.3457968  51.1083404
  47.6935622  42.7557968  51.7193404  49.0695622  43.0207968  50.1203404
  48.9625622  44.0587968  49.8543404  49.1905622  43.5297968  46.9743404
  48.3995622  44.4177968  47.3093404  48.8845622  42.5417968  46.1323404
  49.5835622  41.8567968  45.8763404  47.5155622  42.3267968  45.6793404
  46.8655622  42.4887968  46.5393404  47.1335622  43.2957968  44.5563404
  47.3525622  44.3207968  44.8573404  47.7395622  43.0707968  43.6763404
  45.6345622  43.1997968  44.1643404  45.4595622  43.7877968  43.2663404
  45.3655622  42.1737968  43.9443404  44.7525622  43.7757968  45.2963404
  44.9405622  43.2817968  46.2483404  44.9925622  44.8237968  45.4043404
  43.2385622  43.6137968  44.9483404  42.6695622  44.3287968  45.5453404
  43.0785622  43.8357968  43.8933404  42.7355622  42.2197968  45.2683404
  43.2495622  41.5457968  44.7203404  42.8485622  42.0337968  46.2543404
  41.7495622  42.1537968  45.0553404  47.3695622  40.8837968  45.2283404
  48.2295622  40.3737968  44.4963404  46.2805622  40.2327968  45.6783404
  45.6435622  40.7057968  46.3023404  45.8995622  38.9057968  45.2053404
  46.7725622  38.3677968  44.8353404  45.2565622  38.1007968  46.3233404
  44.9455622  37.1257968  45.9463404  46.2065622  37.9017968  47.4763404
  45.6605622  37.4897968  48.3253404  46.9655622  37.1727968  47.2063404
  46.6655622  38.8397968  47.7863404  44.0925622  38.8207968  46.7913404
  43.7695622  38.3867968  47.5893404  44.8865622  39.0327968  44.0713404
  44.1965622  40.0357968  43.9373404  44.7855622  37.9867968  43.2613404
  45.3725622  37.1687968  43.3513404  43.6855622  38.0187968  42.3193404
  42.7795622  38.2917968  42.8553404  43.8875622  38.7467968  41.5373404
  43.4365622  36.6707968  41.6873404  44.3805622  35.9097968  41.4663404
  42.1695622  36.3697968  41.3783404  41.4185622  37.0187968  41.5643404
  41.8435622  35.0907968  40.7903404  42.7035622  34.7037968  40.2443404
  41.4025622  34.0627968  41.8403404  40.4445622  34.3657968  42.2613404
  41.2885622  33.0827968  41.3783404  42.3525622  33.9817968  42.8963404
  43.1965622  33.7827968  42.4853404  40.7155622  35.2797968  39.8083404
  39.9635622  36.2487968  39.8783404  40.6125622  34.3277968  38.9033404
  41.3095622  33.5947968  38.8953404  39.3955622  34.1237968  38.1173404
  38.6045622  34.7957968  38.4533404  39.6345622  34.3647968  36.6243404
  38.7125622  34.1807968  36.0713404  40.0755622  35.8257968  36.3633404
  40.0805622  36.0167968  35.2893404  39.3745622  36.5157968  36.8343404
  41.0765622  35.9907968  36.7623404  40.6505622  33.4717968  36.1623404
  40.7635622  33.6077968  35.2113404  38.9505622  32.6967968  38.4133404
  39.4275622  32.0677968  39.3493404  38.0135622  32.1797968  37.6203404
  37.6155622  32.6947968  36.8483404  37.6395622  30.7817968  37.8183404
  37.2205622  30.6607968  38.8173404  36.8705622  30.5177968  37.0923404
  38.8085622  29.8327968  37.6473404  38.8825622  28.7927968  38.3203404
  39.7365622  30.1737968  36.7613404  39.6615622  31.0437968  36.2523404
  40.7725622  29.2327968  36.3703404  40.6095622  28.2477968  36.8073404
  40.7105622  29.1077968  35.2923404  42.1935622  29.6547968  36.6823404
  43.1295622  28.9047968  36.3953404  42.3755622  30.8427968  37.2543404
  41.5845622  31.4357968  37.4623404  43.7175622  31.3877968  37.4683404
  44.4795622  30.6237968  37.3173404  43.9985622  32.5437968  36.5043404
  43.1935622  33.2747968  36.5613404  44.9055622  33.0557968  36.8313404
  44.1955622  32.1207968  35.0703404  43.1245622  31.8697968  34.2223404
  42.1185622  31.9337968  34.6053404  43.3265622  31.5017968  32.8913404
  42.4725622  31.3337968  32.2483404  44.6185622  31.3897968  32.3723404
  44.7755622  31.0927968  31.3543404  45.7065622  31.6377968  33.2133404
  46.7125622  31.5577968  32.8293404  45.4915622  32.0027968  34.5613404
  46.3295622  32.2127968  35.2003404  43.8675622  31.9117968  38.8893404
  42.8945622  32.3647968  39.5033404  45.1035622  31.8947968  39.3853404
  45.8755622  31.5327968  38.8403404  45.3825622  32.5637968  40.6473404
  44.5995622  33.2757968  40.9053404  45.4585622  31.8157968  41.4363404
  46.7115622  33.2977968  40.5383404  47.7345622  32.6887968  40.2193404
  46.7065622  34.6007968  40.8253404  45.8445622  35.0517968  41.0683404
  47.8775622  35.4547968  40.6783404  48.7355622  34.8547968  40.3983404
  47.6405622  36.4987968  39.5833404  46.7265622  37.0547968  39.7953404
  48.4795622  37.1947968  39.5423404  47.5215622  35.8507968  38.3253404
  48.3895622  35.5467968  38.0503404  48.1825622  36.1747968  41.9853404
  47.3275622  36.3137968  42.8703404  49.4225622  36.6517968  42.0943404
  50.1065622  36.4867968  41.3683404  49.8315622  37.3477968  43.3083404
  49.0165622  37.9887968  43.6483404  50.2145622  36.3687968  44.4233404
  49.3855622  35.6837968  44.5893404  51.0715622  35.7747968  44.1103404
  50.5155622  37.0547968  45.7383404  49.5465622  37.7907968  46.4023404
  48.5635622  37.8827968  45.9733404  49.8215622  38.4197968  47.6163404
  49.0675622  39.0177968  48.1063404  51.1025622  38.3037968  48.1813404
  51.4095622  38.9147968  49.3843404  52.3145622  38.7557968  49.6613404
  52.0615622  37.5897968  47.5353404  53.0405622  37.5077968  47.9793404
  51.7805622  36.9747968  46.3233404  52.5805622  36.4527968  45.8153404
  51.0425622  38.2137968  43.0013404  51.9405622  37.7687968  42.2883404
  51.0375622  39.4547968  43.4873404  50.2545622  39.7667968  44.0473404
  52.1765622  40.3597968  43.3203404  53.0545622  39.7957968  43.0143404
  51.9145622  41.4687968  42.2733404  52.7245622  42.1977968  42.3273404
  51.9025622  40.8607968  40.8573404  51.8355622  41.6587968  40.1163404
  52.8245622  40.3097968  40.6923404  51.0555622  40.1847968  40.7353404
  50.5865622  42.1807968  42.5243404  50.4945622  43.0077968  41.8203404
  49.7435622  41.5077968  42.3693404  50.5355622  42.5717968  43.5333404
  52.4645622  40.9747968  44.6853404  51.5325622  41.3347968  45.4103404
  53.7485622  41.0917968  45.0533404  54.4895622  40.7747968  44.4433404
  54.0905622  41.7437968  46.3053404  53.3515622  42.5087968  46.4753404
  54.1385622  40.7867968  47.5223404  54.3955622  41.3467968  48.4223404
  53.1615622  40.3277968  47.6593404  54.8805622  40.0047968  47.3583404
  55.4755622  42.3627968  46.1683404  56.3295622  41.8437968  45.4433404
  55.6965622  43.4837968  46.8563404  54.9835622  43.9007968  47.4383404
  57.0275622  44.0887968  46.8133404  57.7715622  43.2947968  46.8273404
  57.2235622  44.9197968  45.5173404  58.2345622  45.3217968  45.5123404
  57.1465622  44.2567968  44.6573404  56.2495622  46.0547968  45.3453404
  56.5325622  47.3207968  45.8683404  57.4595622  47.4927968  46.3903404
  55.6335622  48.3827968  45.6853404  55.8365622  49.3597968  46.0963404
  54.4265622  48.1577968  44.9583404  53.7375622  48.9727968  44.8083404
  54.1275622  46.8897968  44.4463404  53.2145622  46.7257968  43.9073404
  55.0355622  45.8427968  44.6473404  54.8045622  44.8627968  44.2553404
  57.2565622  44.9197968  48.0673404  56.3145622  45.2927968  48.7813404
  58.5305622  45.1747968  48.3623404  59.2645622  44.8467968  47.7503404
  58.9015622  45.9227968  49.5613404  58.0245622  46.3507968  50.0303404
  59.6055622  45.0367968  50.5983404  60.5395622  44.6777968  50.1613404
  59.9575622  45.8847968  51.8483404  59.0485622  46.2227968  52.3433404
  60.5255622  45.2807968  52.5533404  60.5675622  46.7477968  51.5893404
  58.7745622  43.7927968  50.9303404  57.9065622  44.0817968  51.5253404
  58.4125622  43.3067968  50.0253404  59.5535622  42.7477968  51.6643404
  58.9335622  41.8657968  51.8173404  60.4255622  42.4657968  51.0783404
  59.8765622  43.1247968  52.6323404  59.8355622  47.0297968  49.1043404
  61.0245622  46.7517968  48.8613404  59.3665622  48.2767968  48.9763404
  57.9605622  48.7217968  49.0733404  57.7335622  49.0017968  50.1013404
  57.2595622  47.9707968  48.7083404  57.9345622  49.9587968  48.1753404
  57.1625622  50.6647968  48.4823404  57.7845622  49.6647968  47.1393404
  59.3105622  50.5377968  48.3103404  59.3535622  51.0987968  49.2393404
  59.5655622  51.1787968  47.4653404  60.2305622  49.3157968  48.3933404
  60.5265622  49.0137968  47.3903404  61.4795622  49.5937968  49.2153404
  62.5305622  49.8977968  48.6343404  61.3905622  49.4957968  50.5473404
  60.5045622  49.2897968  50.9893404  62.5495622  49.7257968  51.3993404
  62.9115622  50.7387968  51.2563404  62.1335622  49.5777968  52.8693404
  61.3615622  50.3117968  53.0963404  61.7025622  48.5857968  53.0083404
  63.2785622  49.7367968  53.8763404  62.8875622  49.4857968  54.8633404
  64.0835622  49.0327968  53.6653404  63.8145622  51.1587968  53.9383404
  63.1345622  52.0897968  53.4593404  64.9195622  51.3477968  54.4663404
  63.6995622  48.7817968  51.0603404  64.8745622  49.1537968  51.1963404
  63.3885622  47.5597968  50.6383404  62.4155622  47.3087968  50.5273404
  64.3955622  46.5557968  50.3283404  65.3555622  46.8587968  50.7363404
  63.9765622  45.1987968  50.9103404  62.9905622  44.9427968  50.5203404
  64.6755622  44.4247968  50.5873404  63.9025622  45.1997968  52.4413404
  63.2225622  45.9877968  52.7693404  63.4845622  44.2517968  52.7843404
  65.2655622  45.4377968  53.0623404  65.8515622  46.1877968  52.5403404
  65.1205622  45.8167968  54.0753404  66.0655622  44.1487968  53.1493404
  66.0135622  43.6257968  52.1923404  67.1075622  44.4017968  53.3463404
  65.5785622  43.2487968  54.2443404  64.6155622  42.9927968  54.0783404
  66.1325622  42.4027968  54.2513404  65.6505622  43.7237968  55.1323404
  64.6505622  46.4067968  48.8363404  65.6335622  45.7607968  48.4563404
  63.7955622  46.9877968  47.9923404  63.0075622  47.5047968  48.3523404
  63.9125622  46.8427968  46.5383404  63.0305622  47.2957968  46.0953404
  65.1385622  47.5767968  45.9923404  66.0445622  47.2557968  46.5043404
  65.2615622  47.3227968  44.9383404  65.0535622  49.1097968  46.0553404
  64.9695622  49.4217968  47.0973404  65.9725622  49.5357968  45.6513404
  63.8725622  49.6407968  45.2473404  63.7965622  49.4367968  44.0213404
  62.9375622  50.3087968  45.9203404  63.0205622  50.4367968  46.9163404
  62.1455622  50.6867968  45.4173404  63.9215622  45.3697968  46.1213404
  64.7475622  44.9327968  45.2983404  62.9835622  44.6067968  46.6723404
  62.3425622  45.0217968  47.3333404  62.6785622  43.2607968  46.2043404
  63.1905622  43.1067968  45.2613404  63.1265622  42.1757968  47.1973404
  62.8495622  41.2027968  46.7943404  64.6575622  42.2167968  47.3503404
  65.0245622  41.3187968  47.8473404  65.1065622  42.2607968  46.3583404
  64.9715622  43.0967968  47.9133404  62.4615622  42.3767968  48.5603404
  62.5945622  43.3967968  48.9103404  61.3925622  42.1817968  48.4723404
  63.0155622  41.4327968  49.6303404  62.3875622  41.4817968  50.5193404
  63.0145622  40.4057968  49.2643404  64.0295622  41.7177968  49.9133404
  61.1815622  43.1197968  45.9603404  60.3515622  43.7597968  46.6153404
  60.8465622  42.2247968  45.0463404  61.5515622  41.6987968  44.5463404
  59.4435622  41.9967968  44.7583404  58.8905622  41.9177968  45.6923404
  59.0505622  42.8137968  44.1533404  59.2955622  40.6917968  44.0143404
  60.2815622  40.0757968  43.5923404  58.0365622  40.2787968  43.8463404
  57.2645622  40.8217968  44.2053404  57.7605622  38.9737968  43.2453404
  58.5415622  38.7827968  42.5193404  57.7945622  37.8467968  44.2993404
  58.7455622  37.9277968  44.8283404  56.6595622  38.0017968  45.3413404
  56.8435622  37.3067968  46.1563404  56.6495622  39.0097968  45.7543404
  55.6895622  37.7787968  44.8963404  57.7705622  36.4637968  43.6243404
  56.8045622  36.2927968  43.1493404  58.5415622  36.4377968  42.8573404
  58.0565622  35.2927968  44.5953404  58.1925622  34.3717968  44.0253404
  58.9625622  35.4987968  45.1673404  57.2145622  35.1647968  45.2743404
  56.4275622  39.0417968  42.5143404  55.4945622  39.7317968  42.9453404
  56.3615622  38.3137968  41.3973404  57.1815622  37.7967968  41.1153404
  55.1375622  38.0527968  40.6213404  54.2775622  38.5287968  41.0923404
  55.2845622  38.5527968  39.1813404  56.1105622  38.0207968  38.7163404
  53.9755622  38.1517968  38.3813404  54.0585622  38.4937968  37.3523404
  53.8625622  37.0737968  38.3403404  53.0955622  38.5967968  38.8473404
  55.5725622  40.0237968  39.1143404  55.6705622  40.3187968  38.0713404
  54.7605622  40.5877968  39.5663404  56.5085622  40.2577968  39.6223404
  54.9455622  36.5447968  40.5903404  55.9005622  35.8167968  40.2703404
  53.7265622  36.0737968  40.9083404  53.0005622  36.7257968  41.1663404
  53.4015622  34.6457968  40.8333404  54.1965622  34.0907968  40.3323404
  53.1985622  34.0537968  42.2063404  52.5935622  34.7447968  42.7923404
  52.6585622  33.1097968  42.1233404  54.4865622  33.7957968  42.9213404
  54.8815622  32.8347968  42.5883404  55.2115622  34.5647968  42.6573404
  54.3525622  33.7817968  44.7153404  52.8705622  32.8217968  45.0623404
  52.7795622  32.6877968  46.1343404  51.9885622  33.3387968  44.6853404
  52.9575622  31.8437968  44.5883404  52.1355622  34.5057968  40.0043404
  51.0625622  34.8667968  40.4913404  52.2555622  33.9467968  38.7953404
  53.1625622  33.6457968  38.4663404  51.0885622  33.7447968  37.9183404
  50.1985622  34.2017968  38.3503404  51.3245622  34.3707968  36.5363404
  52.0915622  33.7877968  36.0243404  50.4005622  34.2597968  35.9733404
  51.7445622  35.8597968  36.4733404  52.6975622  35.9487968  36.9813404
  51.9695622  36.3397968  35.0303404  52.3575622  37.3587968  35.0393404
  52.6925622  35.6927968  34.5323404  51.0325622  36.3237968  34.4753404
  50.7135622  36.7517968  37.2043404  51.0215622  37.7947968  37.1293404
  49.7345622  36.6407968  36.7373404  50.6525622  36.4867968  38.2583404
  50.8455622  32.2437968  37.7873404  51.7775622  31.5017968  37.4843404
  49.6145622  31.7947968  38.0243404  48.8835622  32.4377968  38.2933404
  49.2995622  30.3657968  37.9603404  50.0855622  29.8267968  37.4353404
  49.1295622  29.7577968  39.3503404  48.9595622  28.6897968  39.2623404
  50.0155622  29.9457968  39.9553404  48.2665622  30.1977968  39.8463404
  47.9935622  30.1767968  37.2053404  47.0875622  31.0107968  37.3113404
  47.8765622  29.0507968  36.4923404  48.6365622  28.3847968  36.4403404
  46.6145622  28.7697968  35.7923404  45.9955622  29.6637968  35.7473404
  46.8765622  28.3807968  34.3243404  45.9175622  28.2467968  33.8643404
  47.3895622  29.1967968  33.8163404  47.6955622  27.1097968  34.1683404
  48.1995622  26.5467968  35.1363404  47.8245622  26.6427968  32.9133404
  48.3865622  25.8237968  32.7383404  47.3395622  27.1077968  32.1583404
  45.7785622  27.7187968  36.5423404  45.1245622  26.8547968  35.9563404
  45.8085622  27.7827968  37.8743404  46.4355622  28.4577968  38.2893404
  44.7795622  27.2287968  38.7433404  43.8295622  27.2277968  38.2073404
  45.0775622  25.7927968  39.2023404  45.2735622  25.1607968  38.3363404
  45.9635622  25.8047968  39.8303404  43.8845622  25.2067968  39.9883404
  43.4105622  25.9587968  40.6053404  43.1415622  24.8437968  39.2783404
  44.2665622  24.0917968  40.9083404  44.6235622  23.2487968  40.3223404
  45.0585622  24.4317968  41.5783404  43.0655622  23.6597968  41.7333404
  42.7065622  24.5327968  42.2803404  42.2695622  23.3097968  41.0733404
  43.4075622  22.6127968  42.7043404  44.3045622  22.8317968  43.1403404
  42.6915622  22.5537968  43.4273404  43.4935622  21.7187968  42.2213404
  44.6755622  28.1557968  39.9363404  45.6985622  28.6427968  40.4193404
  43.4445622  28.4007968  40.4043404  42.6425622  27.9707968  39.9663404
  43.2535622  29.1877968  41.6123404  43.9125622  30.0567968  41.5853404
  41.8045622  29.6887968  41.6803404  41.5865622  30.2807968  40.7893404
  41.1215622  28.8387968  41.7163404  41.6095622  30.4967968  42.8293404
  40.7205622  30.8607968  42.7983404  43.5895622  28.3247968  42.8273404
  43.1195622  27.1947968  42.9293404  44.4295622  28.8337968  43.7253404
  44.8205622  29.7507968  43.5683404  44.7985622  28.1347968  44.9493404
  44.0395622  27.3847968  45.1753404  46.1545622  27.4097968  44.7933404
  46.3535622  26.8167968  45.6833404  46.0755622  26.7057968  43.9623404
  47.3355622  28.3187968  44.5313404  47.4995622  28.9437968  43.3033404
  46.7955622  28.7357968  42.5203404  48.5695622  29.7867968  43.0593404
  48.6645622  30.2907968  42.1093404  49.4925622  30.0027968  44.0713404
  50.5375622  30.8587968  43.8443404  50.5605622  31.1797968  42.9393404
  49.3495622  29.3977968  45.3083404  50.0775622  29.5797968  46.0823404
  48.2815622  28.5567968  45.5263404  48.1645622  28.0867968  46.4923404
  44.7945622  29.1617968  46.0773404  44.7475622  30.3707968  45.8143404
  44.7375622  28.7207968  47.3413404  44.7895622  27.3267968  47.8503404
  45.8295622  27.0307968  47.9963404  44.2755622  26.6227968  47.1953404
  44.0815622  27.4147968  49.1893404  44.4325622  26.6467968  49.8793404
  43.0035622  27.3327968  49.0413404  44.4235622  28.8107968  49.6803404
  45.4325622  28.8087968  50.0943404  43.7085622  29.1557968  50.4283404
  44.3685622  29.6667968  48.4153404  43.3415622  29.9967968  48.2523404
  45.2975622  30.8707968  48.5253404  46.5275622  30.7457968  48.4713404
  44.6895622  32.0317968  48.7623404  43.6835622  32.0787968  48.8193404
  45.4775622  33.2507968  48.9353404  46.0305622  33.4357968  48.0143404
  44.5535622  34.4487968  49.2033404  43.8455622  34.2167968  49.9963404
  45.1525622  35.2987968  49.5333404  43.7895622  34.8777968  47.9693404
  44.2455622  34.6687968  46.8423404  42.6215622  35.4727968  48.1733404
  42.0415622  35.7137968  47.3833404  42.3105622  35.6597968  49.1153404
  46.5125622  33.1537968  50.0573404  47.6375622  33.6297968  49.8383404
  46.2245622  32.5747968  51.2393404  44.9055622  32.1607968  51.7893404
  44.6655622  31.1557968  51.4453404  44.1065622  32.8537968  51.5423404
  45.1235622  32.1497968  53.2693404  44.4545622  31.4467968  53.7683404
  44.9795622  33.1557968  53.6683404  46.5805622  31.7447968  53.4263404
  46.6615622  30.6647968  53.2913404  46.9915622  32.0257968  54.3913404
  47.2805622  32.4717968  52.2663404  47.5755622  33.4727968  52.5843404
  48.4875622  31.6997968  51.7663404  49.6155622  32.0297968  52.1243404
  48.2685622  30.7047968  50.9033404  47.3245622  30.4777968  50.6283404
  49.3795622  29.9237968  50.3723404  50.0275622  29.6147968  51.1943404
  48.8275622  28.6577968  49.6853404  48.0315622  28.9127968  48.9923404
  49.9355622  27.9497968  48.8783404  49.5525622  27.0107968  48.4783404
  50.2655622  28.5627968  48.0433404  50.7875622  27.7377968  49.5253404
  48.2785622  27.7187968  50.7323404  49.0655622  27.4357968  51.4323404
  47.4695622  28.1937968  51.2873404  47.8885622  26.8197968  50.2533404
  50.2165622  30.7707968  49.4173404  51.4525622  30.6567968  49.3873404
  49.5675622  31.6587968  48.6583404  48.5625622  31.7407968  48.7243404
  50.3115622  32.5837968  47.7993404  50.9395622  32.0007968  47.1253404
  49.3485622  33.4227968  46.9673404  48.7935622  34.1017968  47.6123404
  49.9345622  34.0247968  46.2733404  48.3795622  32.5807968  46.1843404
  48.9415622  31.9537968  45.5163404  47.7945622  31.9637968  46.8543404
  47.4345622  33.4267968  45.3543404  47.1095622  34.2897968  45.9393404
  47.9485622  33.7727968  44.4563404  46.2695622  32.6437968  44.9973404
  46.1775622  31.7207968  45.3983404  45.2645622  33.1067968  44.2433404
  45.3295622  34.3237968  43.7023404  46.1565622  34.8857968  43.8413404
  44.5625622  34.6867968  43.1583404  44.2165622  32.3437968  44.0203404
  43.4205622  32.6857968  43.5183404  44.1665622  31.4447968  44.4723404
  51.2065622  33.4847968  48.6473404  52.3835622  33.6907968  48.3273404
  50.6415622  34.0437968  49.7263404  49.6715622  33.8487968  49.9343404
  51.3995622  34.9137968  50.6233404  51.7915622  35.7527968  50.0463404
  50.4795622  35.4697968  51.7213404  49.9825622  34.6377968  52.2163404
  51.2905622  36.2267968  52.7743404  50.6115622  36.6587968  53.5073404
  51.9565622  35.5527968  53.3133404  51.8735622  37.0197968  52.3053404
  49.3865622  36.3817968  51.1213404  48.8045622  35.8537968  50.3693404
  48.7135622  36.7087968  51.9133404  49.8415622  37.2587968  50.6673404
  52.5845622  34.1637968  51.2273404  53.7085622  34.6757968  51.2643404
  52.3385622  32.9477968  51.7303404  51.4075622  32.5567968  51.7193404
  53.3965622  32.1887968  52.3903404  53.8015622  32.7847968  53.2083404
  52.8385622  30.8817968  52.9753404  52.2845622  30.3767968  52.1843404
  53.6695622  30.2367968  53.2623404  51.9345622  31.0567968  54.2103404
  52.5625622  31.3237968  55.0633404  51.2395622  31.8797968  54.0483404
  51.1315622  29.7927968  54.5363404  50.7325622  29.0487968  53.5903404
  50.8765622  29.5697968  55.7283404  54.5335622  31.8827968  51.4203404
  55.7225622  31.9207968  51.8023404  54.1745622  31.5127968  50.1933404
  53.1935622  31.4767968  49.9523404  55.1515622  31.1787968  49.1623404
  55.8065622  30.3907968  49.5363404  54.4045622  30.6537968  47.9393404
  53.6755622  31.3887968  47.6033404  55.4005622  30.3447968  46.7723404
  54.8715622  29.8437968  45.9623404  55.8215622  31.2707968  46.3813404
  56.2045622  29.7057968  47.1293404  53.7185622  29.4517968  48.3043404
  53.0085622  29.6837968  48.9123404  56.0045622  32.3867968  48.8123404
  57.2445622  32.3147968  48.7873404  55.3465622  33.5157968  48.5523404
  54.3365622  33.5297968  48.5993404  56.0525622  34.7457968  48.2263404
  56.6605622  34.5817968  47.3373404  55.0345622  35.8467968  47.9393404
  55.5375622  36.8087968  47.8553404  54.5125622  35.6307968  47.0083404
  54.3175622  35.8907968  48.7603404  56.9625622  35.1757968  49.3633404
  58.1325622  35.5167968  49.1513404  56.4145622  35.2017968  50.5783404
  55.4595622  34.9157968  50.7273404  57.1765622  35.6557968  51.7363404
  57.4835622  36.6877968  51.5663404  56.2805622  35.6157968  52.9763404
  55.3185622  36.0577968  52.7163404  56.0905622  34.5787968  53.2573404
  56.8175622  36.3697968  54.1833404  57.8175622  35.8327968  54.9803404
  58.2415622  34.8657968  54.7473404  58.2895622  36.5187968  56.0933404
  59.0625622  36.0857968  56.7103404  57.7585622  37.7607968  56.3953404
  58.2495622  38.4517968  57.4793404  57.7685622  39.2677968  57.6543404
  56.7655622  38.3147968  55.6033404  56.3795622  39.3017968  55.8263404
  56.3045622  37.6197968  54.5123404  55.4935622  38.0387968  53.9313404
  58.4305622  34.8217968  51.9323404  59.5105622  35.3627968  52.2023404
  58.3125622  33.5007968  51.7863404  57.4165622  33.0787968  51.5803404
  59.4785622  32.6487968  51.9543404  59.9195622  32.8527968  52.9323404
  59.0505622  31.1787968  51.9163404  58.3265622  31.0397968  52.7203404
  58.5425622  30.9737968  50.9723404  60.1985622  30.1857968  52.0783404
  60.7895622  30.1637968  51.1613404  60.8435622  30.4967968  52.9013404
  59.6675622  28.7957968  52.3553404  58.9445622  28.5347968  51.5823404
  60.4875622  28.0797968  52.2933404  59.0085622  28.7337968  53.6573404
  58.0515622  29.0527968  53.6923404  59.5915622  28.3217968  54.7753404
  60.8635622  27.9397968  54.7583404  61.0875622  27.1987968  54.1083404
  61.5495622  28.6857968  54.7743404  58.9105622  28.3027968  55.9143404
  57.9435622  28.5867968  55.9293404  59.3685622  28.0307968  56.7703404
  60.5415622  32.9327968  50.8923404  61.7465622  32.9227968  51.1953404
  60.1235622  33.1707968  49.6463404  59.1345622  33.1657968  49.4343404
  61.1025622  33.4427968  48.5883404  61.8745622  32.6727968  48.6173404
  60.4305622  33.3827968  47.2043404  59.5275622  33.9947968  47.2243404
  61.3695622  33.9457968  46.1363404  60.9335622  33.8417968  45.1453404
  61.5435622  35.0107968  46.2913404  62.3235622  33.4167968  46.1573404
  60.0435622  31.9297968  46.8663404  60.9455622  31.3457968  46.6783404
  59.5335622  31.4787968  47.7173404  59.1055622  31.8057968  45.6553404
  58.8025622  30.7647968  45.5403404  58.2155622  32.4147968  45.8163404
  59.6065622  32.1237968  44.7413404  61.7805622  34.7827968  48.8333404
  63.0085622  34.8917968  48.7693404  60.9985622  35.8127968  49.1703404
  59.9995622  35.6947968  49.2393404  61.6015622  37.1217968  49.4043404
  62.2075622  37.3857968  48.5393404  60.5105622  38.1727968  49.5873404
  59.8555622  37.8517968  50.4003404  60.9825622  39.1047968  49.9013404
  59.6515622  38.4617968  48.3443404  59.1425622  37.5547968  48.0253404
  58.5975622  39.5027968  48.6693404  59.0685622  40.4337968  48.9893404
  57.9855622  39.6997968  47.7893404  57.9555622  39.1317968  49.4663404
  60.5435622  38.9297968  47.1923404  59.9215622  39.2837968  46.3743404
  61.1825622  39.7467968  47.5223404  61.1555622  38.1077968  46.8233404
  62.5365622  37.1017968  50.5933404  63.5575622  37.8057968  50.5933404
  62.2295622  36.2697968  51.5973404  61.3855622  35.7167968  51.5443404
  63.0635622  36.1557968  52.7873404  63.1265622  37.1427968  53.2473404
  62.4015622  35.1887968  53.7753404  61.3505622  35.0857968  53.5603404
  62.8385622  34.1947968  53.6643404  62.4705622  35.6037968  55.2133404
  63.5155622  35.6477968  55.5233404  62.0335622  36.5987968  55.3173404
  61.7175622  34.6357968  56.1233404  61.2595622  33.5717968  55.6223404
  61.5865622  34.9457968  57.3333404  64.4765622  35.6857968  52.4583404
  65.4205622  36.0117968  53.1903404  64.6465622  34.9017968  51.3863404
  63.8515622  34.6477968  50.8173404  65.9735622  34.4157968  51.0203404
  66.4805622  34.0717968  51.9223404  65.8705622  33.2277968  50.0623404
  66.8545622  32.7697968  49.9533404  64.8865622  32.1947968  50.6123404
  65.1425622  31.2127968  50.2163404  64.9355622  32.1527968  51.7013404
  63.8845622  32.4397968  50.2803404  65.4075622  33.6857968  48.7793404
  64.5655622  34.1397968  48.8963404  66.8365622  35.4877968  50.3803404
  68.0515622  35.2917968  50.2803404  66.2535622  36.6117968  49.9603404
  65.2675622  36.7717968  50.1113404  67.0205622  37.6077968  49.2043404
  67.6935622  37.0927968  48.5223404  66.0585622  38.4717968  48.3913404
  65.3695622  38.9767968  49.0693404  66.6355622  39.2347968  47.8713404
  65.2675622  37.6597968  47.3633404  64.6185622  36.9587968  47.8883404
  64.3695622  38.5647968  46.5413404  63.7455622  37.9637968  45.8833404
  63.7185622  39.1187968  47.2153404  64.9645622  39.2587968  45.9503404
  66.1885622  36.8607968  46.4613404  65.5955622  36.4257968  45.6583404
  66.9525622  37.5087968  46.0343404  66.6545622  36.0407968  47.0083404
  67.9275622  38.4787968  50.0913404  67.5655622  38.8097968  51.2123404
  69.0365622  38.8317968  49.6943404  80.0329960  26.1203310  42.1812890
  24.1760540  40.6153060  58.5119460  57.8789420  20.1689170  31.4488220
  58.6385622  42.1327968  25.7513404  59.5957622  42.1327968  25.7513404
  58.3985742  43.0594238  25.7513404  27.4285622  58.9607968  31.7063404
  28.3857622  58.9607968  31.7063404  27.1885742  59.8874238  31.7063404
  39.0975622  35.4447968  43.6043404  40.0547622  35.4447968  43.6043404
  38.8575742  36.3714238  43.6043404  57.3695622  35.8687968  59.4103404
  58.3267622  35.8687968  59.4103404  57.1295742  36.7954238  59.4103404
  62.2185622  53.6427968  54.9983404  63.1757622  53.6427968  54.9983404
  61.9785742  54.5694238  54.9983404  33.9285622  42.0607968  28.5383404
  34.8857622  42.0607968  28.5383404  33.6885742  42.9874238  28.5383404
  65.3525622  54.0447968  43.9383404  66.3097622  54.0447968  43.9383404
  65.1125742  54.9714238  43.9383404  28.3735622  40.4107968  52.6583404
  29.3307622  40.4107968  52.6583404  28.1335742  41.3374238  52.6583404
  58.6125622  46.3417968  26.5223404  59.5697622  46.3417968  26.5223404
  58.3725742  47.2684238  26.5223404  40.3755622  45.8177968  22.4373404
  41.3327622  45.8177968  22.4373404  40.1355742  46.7444238  22.4373404
  49.8655622  51.0707968  61.6883404  50.8227622  51.0707968  61.6883404
  49.6255742  51.9974238  61.6883404  44.1455622  22.5047968  27.8913404
  45.1027622  22.5047968  27.8913404  43.9055742  23.4314238  27.8913404
  38.2725622  60.3747968  54.3253404  39.2297622  60.3747968  54.3253404
  38.0325742  61.3014238  54.3253404  52.1215622  20.7347968  35.1023404
  53.0787622  20.7347968  35.1023404  51.8815742  21.6614238  35.1023404
  26.9375622  60.9937968  45.2233404  27.8947622  60.9937968  45.2233404
  26.6975742  61.9204238  45.2233404  46.7655622  26.9517968  23.7283404
  47.7227622  26.9517968  23.7283404  46.5255742  27.8784238  23.7283404
  43.6335622  34.7207968  58.6983404  44.5907622  34.7207968  58.6983404
  43.3935742  35.6474238  58.6983404  40.2325622  36.7397968  50.2223404
  41.1897622  36.7397968  50.2223404  39.9925742  37.6664238  50.2223404
  17.9605622  54.8607968  43.9803404  18.9177622  54.8607968  43.9803404
  17.7205742  55.7874238  43.9803404  47.4095622  63.2317968  51.4163404
  48.3667622  63.2317968  51.4163404  47.1695742  64.1584238  51.4163404
  42.6515622  42.0817968  48.1493404  43.6087622  42.0817968  48.1493404
  42.4115742  43.0084238  48.1493404  62.8515622  41.3317968  30.8413404
  63.8087622  41.3317968  30.8413404  62.6115742  42.2584238  30.8413404
  31.0825622  41.6137968  36.0883404  32.0397622  41.6137968  36.0883404
  30.8425742  42.5404238  36.0883404  56.7605622  58.5337968  34.2403404
  57.7177622  58.5337968  34.2403404  56.5205742  59.4604238  34.2403404
  48.2225622  67.8157968  36.0263404  49.1797622  67.8157968  36.0263404
  47.9825742  68.7424238  36.0263404  33.9835622  31.5297968  32.1563404
  34.9407622  31.5297968  32.1563404  33.7435742  32.4564238  32.1563404
  69.3395622  38.0887968  52.8863404  70.2967622  38.0887968  52.8863404
  69.0995742  39.0154238  52.8863404  53.6675622  27.6847968  25.1443404
  54.6247622  27.6847968  25.1443404  53.4275742  28.6114238  25.1443404
  37.3765622  46.4097968  23.0023404  38.3337622  46.4097968  23.0023404
  37.1365742  47.3364238  23.0023404  47.1385622  61.5257968  57.8883404
  48.0957622  61.5257968  57.8883404  46.8985742  62.4524238  57.8883404
  21.0365622  46.3007968  43.8763404  21.9937622  46.3007968  43.8763404
  20.7965742  47.2274238  43.8763404  60.4485622  42.9797968  33.0063404
  61.4057622  42.9797968  33.0063404  60.2085742  43.9064238  33.0063404
  42.6115622  35.7497968  44.7883404  43.5687622  35.7497968  44.7883404
  42.3715742  36.6764238  44.7883404  29.2775622  37.7807968  34.1043404
  30.2347622  37.7807968  34.1043404  29.0375742  38.7074238  34.1043404
  42.2905622  66.3307968  41.2143404  43.2477622  66.3307968  41.2143404
  42.0505742  67.2574238  41.2143404  27.5475622  41.5327968  33.7073404
  28.5047622  41.5327968  33.7073404  27.3075742  42.4594238  33.7073404
  43.8245622  32.9137968  16.7413404  44.7817622  32.9137968  16.7413404
  43.5845742  33.8404238  16.7413404  46.1495622  43.2767968  52.5123404
  47.1067622  43.2767968  52.5123404  45.9095742  44.2034238  52.5123404
  67.9665622  45.3977968  49.5903404  68.9237622  45.3977968  49.5903404
  67.7265742  46.3244238  49.5903404  43.1135622  58.7227968  22.5053404
  44.0707622  58.7227968  22.5053404  42.8735742  59.6494238  22.5053404
  41.9165622  38.5397968  34.4063404  42.8737622  38.5397968  34.4063404
  41.6765742  39.4664238  34.4063404  64.7355622  48.0337968  42.0133404
  65.6927622  48.0337968  42.0133404  64.4955742  48.9604238  42.0133404
  61.4645622  52.9607968  45.6623404  62.4217622  52.9607968  45.6623404
  61.2245742  53.8874238  45.6623404  70.8625622  39.9707968  49.0413404
  71.8197622  39.9707968  49.0413404  70.6225742  40.8974238  49.0413404
  42.5975622  42.0987968  51.6003404  43.5547622  42.0987968  51.6003404
  42.3575742  43.0254238  51.6003404  30.6195622  55.1567968  31.0613404
  31.5767622  55.1567968  31.0613404  30.3795742  56.0834238  31.0613404
  26.2885622  66.0157968  42.3373404  27.2457622  66.0157968  42.3373404
  26.0485742  66.9424238  42.3373404  40.6205622  65.3767968  29.8003404
  41.5777622  65.3767968  29.8003404  40.3805742  66.3034238  29.8003404
  29.4865622  58.7597968  56.9703404  30.4437622  58.7597968  56.9703404
  29.2465742  59.6864238  56.9703404  41.0145622  49.7687968  46.1113404
  41.9717622  49.7687968  46.1113404  40.7745742  50.6954238  46.1113404
  44.0105622  53.9537968  23.7233404  44.9677622  53.9537968  23.7233404
  43.7705742  54.8804238  23.7233404  43.7335622  60.5547968  60.0303404
  44.6907622  60.5547968  60.0303404  43.4935742  61.4814238  60.0303404
  53.5015622  38.5207968  20.9483404  54.4587622  38.5207968  20.9483404
  53.2615742  39.4474238  20.9483404  47.2685622  17.4267968  47.1723404
  48.2257622  17.4267968  47.1723404  47.0285742  18.3534238  47.1723404
  40.8865622  36.7287968  21.8023404  41.8437622  36.7287968  21.8023404
  40.6465742  37.6554238  21.8023404  52.5475622  43.9827968  21.2573404
  53.5047622  43.9827968  21.2573404  52.3075742  44.9094238  21.2573404
  33.7535622  63.8067968  29.4503404  34.7107622  63.8067968  29.4503404
  33.5135742  64.7334238  29.4503404  38.4555622  31.4887968  25.2673404
  39.4127622  31.4887968  25.2673404  38.2155742  32.4154238  25.2673404
  59.4115622  27.3487968  29.0113404  60.3687622  27.3487968  29.0113404
  59.1715742  28.2754238  29.0113404  50.5685622  47.6287968  59.2093404
  51.5257622  47.6287968  59.2093404  50.3285742  48.5554238  59.2093404
  52.3625622  30.0617968  26.1253404  53.3197622  30.0617968  26.1253404
  52.1225742  30.9884238  26.1253404  40.9345622  27.2137968  39.3963404
  41.8917622  27.2137968  39.3963404  40.6945742  28.1404238  39.3963404
  34.5345622  52.5827968  61.3453404  35.4917622  52.5827968  61.3453404
  34.2945742  53.5094238  61.3453404  55.5325622  58.2367968  42.4523404
  56.4897622  58.2367968  42.4523404  55.2925742  59.1634238  42.4523404
  35.0855622  43.2127968  54.8603404  36.0427622  43.2127968  54.8603404
  34.8455742  44.1394238  54.8603404  20.4665622  43.1547968  31.4483404
  21.4237622  43.1547968  31.4483404  20.2265742  44.0814238  31.4483404
  48.2265622  28.1727968  53.9863404  49.1837622  28.1727968  53.9863404
  47.9865742  29.0994238  53.9863404  58.1375622  47.2677968  30.1903404
  59.0947622  47.2677968  30.1903404  57.8975742  48.1944238  30.1903404
  51.0955622  52.4197968  43.1463404  52.0527622  52.4197968  43.1463404
  50.8555742  53.3464238  43.1463404  49.4085622  16.9277968  41.1093404
  50.3657622  16.9277968  41.1093404  49.1685742  17.8544238  41.1093404
  59.0975622  21.4977968  38.5403404  60.0547622  21.4977968  38.5403404
  58.8575742  22.4244238  38.5403404  39.7005622  36.7957968  28.0893404
  40.6577622  36.7957968  28.0893404  39.4605742  37.7224238  28.0893404
  39.8925622  23.0257968  40.7173404  40.8497622  23.0257968  40.7173404
  39.6525742  23.9524238  40.7173404  48.7615622  30.6257968  57.0123404
  49.7187622  30.6257968  57.0123404  48.5215742  31.5524238  57.0123404
  30.9945622  52.4837968  54.8543404  31.9517622  52.4837968  54.8543404
  30.7545742  53.4104238  54.8543404  51.3455622  20.3237968  37.8883404
  52.3027622  20.3237968  37.8883404  51.1055742  21.2504238  37.8883404
  55.7375622  44.1557968  26.3893404  56.6947622  44.1557968  26.3893404
  55.4975742  45.0824238  26.3893404  50.3475622  18.4637968  28.6873404
  51.3047622  18.4637968  28.6873404  50.1075742  19.3904238  28.6873404
  42.6335622  44.0607968  22.0503404  43.5907622  44.0607968  22.0503404
  42.3935742  44.9874238  22.0503404  36.8465622  23.9347968  28.1063404
  37.8037622  23.9347968  28.1063404  36.6065742  24.8614238  28.1063404
  36.8875622  34.6547968  55.9903404  37.8447622  34.6547968  55.9903404
  36.6475742  35.5814238  55.9903404  53.2145622  58.6437968  54.7603404
  54.1717622  58.6437968  54.7603404  52.9745742  59.5704238  54.7603404
  35.7185622  42.2597968  52.2343404  36.6757622  42.2597968  52.2343404
  35.4785742  43.1864238  52.2343404  44.6585622  35.3187968  38.6113404
  45.6157622  35.3187968  38.6113404  44.4185742  36.2454238  38.6113404
  44.4665622  24.4617968  44.7333404  45.4237622  24.4617968  44.7333404
  44.2265742  25.3884238  44.7333404  42.2485622  46.3437968  47.0573404
  43.2057622  46.3437968  47.0573404  42.0085742  47.2704238  47.0573404
  19.7275622  51.5597968  53.5083404  20.6847622  51.5597968  53.5083404
  19.4875742  52.4864238  53.5083404  47.4795622  28.1437968  25.6503404
  48.4367622  28.1437968  25.6503404  47.2395742  29.0704238  25.6503404
  43.9385622  58.6057968  33.9463404  44.8957622  58.6057968  33.9463404
  43.6985742  59.5324238  33.9463404  52.9725622  37.6097968  25.3503404
  53.9297622  37.6097968  25.3503404  52.7325742  38.5364238  25.3503404
  39.3725622  60.8277968  33.1333404  40.3297622  60.8277968  33.1333404
  39.1325742  61.7544238  33.1333404  37.1665622  32.2077968  34.8133404
  38.1237622  32.2077968  34.8133404  36.9265742  33.1344238  34.8133404
  49.4555622  61.0047968  48.6063404  50.4127622  61.0047968  48.6063404
  49.2155742  61.9314238  48.6063404  21.8395622  61.0187968  44.6803404
  22.7967622  61.0187968  44.6803404  21.5995742  61.9454238  44.6803404
  25.4585622  40.7127968  43.2843404  26.4157622  40.7127968  43.2843404
  25.2185742  41.6394238  43.2843404  32.4625622  37.6287968  34.2063404
  33.4197622  37.6287968  34.2063404  32.2225742  38.5554238  34.2063404
  26.2905622  54.3557968  52.7043404  27.2477622  54.3557968  52.7043404
  26.0505742  55.2824238  52.7043404  35.5695622  56.1837968  59.4923404
  36.5267622  56.1837968  59.4923404  35.3295742  57.1104238  59.4923404
  65.3915622  45.4227968  42.6933404  66.3487622  45.4227968  42.6933404
  65.1515742  46.3494238  42.6933404  63.7265622  44.8667968  56.9213404
  64.6837622  44.8667968  56.9213404  63.4865742  45.7934238  56.9213404
  49.4935622  46.1857968  25.5893404  50.4507622  46.1857968  25.5893404
  49.2535742  47.1124238  25.5893404  15.2925622  50.3127968  32.9243404
  16.2497622  50.3127968  32.9243404  15.0525742  51.2394238  32.9243404
  49.4375622  58.7947968  31.9313404  50.3947622  58.7947968  31.9313404
  49.1975742  59.7214238  31.9313404  55.2045622  44.7947968  62.5933404
  56.1617622  44.7947968  62.5933404  54.9645742  45.7214238  62.5933404
  31.4025622  41.7467968  38.9833404  32.3597622  41.7467968  38.9833404
  31.1625742  42.6734238  38.9833404  37.1965622  66.9437968  34.7253404
  38.1537622  66.9437968  34.7253404  36.9565742  67.8704238  34.7253404
  18.6155622  42.2087968  33.6853404  19.5727622  42.2087968  33.6853404
  18.3755742  43.1354238  33.6853404  29.2135622  36.4847968  29.7693404
  30.1707622  36.4847968  29.7693404  28.9735742  37.4114238  29.7693404
  39.6635622  40.0077968  21.9043404  40.6207622  40.0077968  21.9043404
  39.4235742  40.9344238  21.9043404  41.8705622  36.8437968  58.3593404
  42.8277622  36.8437968  58.3593404  41.6305742  37.7704238  58.3593404
  52.8245622  29.9787968  57.6243404  53.7817622  29.9787968  57.6243404
  52.5845742  30.9054238  57.6243404  28.7845622  40.2187968  35.9643404
  29.7417622  40.2187968  35.9643404  28.5445742  41.1454238  35.9643404
  49.9325622  32.7337968  41.8713404  50.8897622  32.7337968  41.8713404
  49.6925742  33.6604238  41.8713404  54.7995622  37.6967968  23.3013404
  55.7567622  37.6967968  23.3013404  54.5595742  38.6234238  23.3013404
  23.2405622  59.8417968  51.3303404  24.1977622  59.8417968  51.3303404
  23.0005742  60.7684238  51.3303404  32.8585622  45.0937968  29.9093404
  33.8157622  45.0937968  29.9093404  32.6185742  46.0204238  29.9093404
  67.3945622  44.2627968  45.6513404  68.3517622  44.2627968  45.6513404
  67.1545742  45.1894238  45.6513404  31.3775622  47.5267968  49.2113404
  32.3347622  47.5267968  49.2113404  31.1375742  48.4534238  49.2113404
  49.9855622  41.4427968  63.8323404  50.9427622  41.4427968  63.8323404
  49.7455742  42.3694238  63.8323404  54.4355622  34.4197968  31.3743404
  55.3927622  34.4197968  31.3743404  54.1955742  35.3464238  31.3743404
  44.1205622  21.0647968  38.0533404  45.0777622  21.0647968  38.0533404
  43.8805742  21.9914238  38.0533404  62.0735622  26.3447968  35.5183404
  63.0307622  26.3447968  35.5183404  61.8335742  27.2714238  35.5183404
  52.5105622  45.8017968  59.7803404  53.4677622  45.8017968  59.7803404
  52.2705742  46.7284238  59.7803404  62.9035622  32.0527968  53.5543404
  63.8607622  32.0527968  53.5543404  62.6635742  32.9794238  53.5543404
  55.4595622  19.9947968  40.2423404  56.4167622  19.9947968  40.2423404
  55.2195742  20.9214238  40.2423404  42.1595622  47.1017968  35.0303404
  43.1167622  47.1017968  35.0303404  41.9195742  48.0284238  35.0303404
  39.6015622  31.3317968  33.7673404  40.5587622  31.3317968  33.7673404
  39.3615742  32.2584238  33.7673404  61.7915622  34.7477968  26.9203404
  62.7487622  34.7477968  26.9203404  61.5515742  35.6744238  26.9203404
  40.0655622  70.3227968  35.7143404  41.0227622  70.3227968  35.7143404
  39.8255742  71.2494238  35.7143404  36.3925622  43.8877968  29.0113404
  37.3497622  43.8877968  29.0113404  36.1525742  44.8144238  29.0113404
  61.5855622  20.8167968  46.7213404  62.5427622  20.8167968  46.7213404
  61.3455742  21.7434238  46.7213404  65.0925622  39.5157968  52.2653404
  66.0497622  39.5157968  52.2653404  64.8525742  40.4424238  52.2653404
  60.7175622  26.3877968  31.8603404  61.6747622  26.3877968  31.8603404
  60.4775742  27.3144238  31.8603404  61.4995622  61.5437968  38.1353404
  62.4567622  61.5437968  38.1353404  61.2595742  62.4704238  38.1353404
  38.2655622  39.3837968  24.6553404  39.2227622  39.3837968  24.6553404
  38.0255742  40.3104238  24.6553404  43.9005622  39.6667968  49.5463404
  44.8577622  39.6667968  49.5463404  43.6605742  40.5934238  49.5463404
  46.8485622  40.9647968  60.1443404  47.8057622  40.9647968  60.1443404
  46.6085742  41.8914238  60.1443404  61.9505622  19.9737968  43.6743404
  62.9077622  19.9737968  43.6743404  61.7105742  20.9004238  43.6743404
  54.3425622  51.9427968  49.5663404  55.2997622  51.9427968  49.5663404
  54.1025742  52.8694238  49.5663404  42.2425622  68.6377968  33.7943404
  43.1997622  68.6377968  33.7943404  42.0025742  69.5644238  33.7943404
  41.4585622  62.9587968  26.4953404  42.4157622  62.9587968  26.4953404
  41.2185742  63.8854238  26.4953404  41.0755622  22.5377968  44.2363404
  42.0327622  22.5377968  44.2363404  40.8355742  23.4644238  44.2363404
  22.6345622  47.9307968  59.0503404  23.5917622  47.9307968  59.0503404
  22.3945742  48.8574238  59.0503404  16.1245622  53.1577968  35.7113404
  17.0817622  53.1577968  35.7113404  15.8845742  54.0844238  35.7113404
  44.8605622  24.0447968  49.0903404  45.8177622  24.0447968  49.0903404
  44.6205742  24.9714238  49.0903404  30.0865622  49.9967968  31.7053404
  31.0437622  49.9967968  31.7053404  29.8465742  50.9234238  31.7053404
  65.9965622  55.8477968  35.9763404  66.9537622  55.8477968  35.9763404
  65.7565742  56.7744238  35.9763404  57.7965622  44.4177968  29.7133404
  58.7537622  44.4177968  29.7133404  57.5565742  45.3444238  29.7133404
  53.5695622  18.8197968  47.8883404  54.5267622  18.8197968  47.8883404
  53.3295742  19.7464238  47.8883404  50.7615622  38.8937968  24.1523404
  51.7187622  38.8937968  24.1523404  50.5215742  39.8204238  24.1523404
  33.3115622  55.3817968  31.2433404  34.2687622  55.3817968  31.2433404
  33.0715742  56.3084238  31.2433404  38.8415622  31.4787968  42.0323404
  39.7987622  31.4787968  42.0323404  38.6015742  32.4054238  42.0323404
  31.5535622  49.4667968  52.5263404  32.5107622  49.4667968  52.5263404
  31.3135742  50.3934238  52.5263404  43.1355622  45.3727968  25.4333404
  44.0927622  45.3727968  25.4333404  42.8955742  46.2994238  25.4333404
  35.8915622  39.2367968  31.5693404  36.8487622  39.2367968  31.5693404
  35.6515742  40.1634238  31.5693404  52.8305622  41.6487968  19.8983404
  53.7877622  41.6487968  19.8983404  52.5905742  42.5754238  19.8983404
  34.3455622  57.3577968  29.5353404  35.3027622  57.3577968  29.5353404
  34.1055742  58.2844238  29.5353404  33.9815622  34.2167968  34.4353404
  34.9387622  34.2167968  34.4353404  33.7415742  35.1434238  34.4353404
  55.9935622  63.8327968  38.7183404  56.9507622  63.8327968  38.7183404
  55.7535742  64.7594238  38.7183404  28.3855622  40.8417968  48.4183404
  29.3427622  40.8417968  48.4183404  28.1455742  41.7684238  48.4183404
  31.9145622  50.2527968  48.6083404  32.8717622  50.2527968  48.6083404
  31.6745742  51.1794238  48.6083404  49.8015622  63.8387968  31.6913404
  50.7587622  63.8387968  31.6913404  49.5615742  64.7654238  31.6913404
  24.2055622  55.8917968  51.9503404  25.1627622  55.8917968  51.9503404
  23.9655742  56.8184238  51.9503404  35.3555622  32.1297968  40.4473404
  36.3127622  32.1297968  40.4473404  35.1155742  33.0564238  40.4473404
  44.5475622  65.2047968  30.9223404  45.5047622  65.2047968  30.9223404
  44.3075742  66.1314238  30.9223404  33.4875622  40.7997968  49.9853404
  34.4447622  40.7997968  49.9853404  33.2475742  41.7264238  49.9853404
  40.0785622  20.8657968  29.8213404  41.0357622  20.8657968  29.8213404
  39.8385742  21.7924238  29.8213404  56.1085622  59.3597968  49.9593404
  57.0657622  59.3597968  49.9593404  55.8685742  60.2864238  49.9593404
  47.0525622  32.8867968  60.6023404  48.0097622  32.8867968  60.6023404
  46.8125742  33.8134238  60.6023404  18.9905622  46.0107968  45.8733404
  19.9477622  46.0107968  45.8733404  18.7505742  46.9374238  45.8733404
  40.3795622  38.5647968  26.0483404  41.3367622  38.5647968  26.0483404
  40.1395742  39.4914238  26.0483404  56.3945622  32.0247968  54.5763404
  57.3517622  32.0247968  54.5763404  56.1545742  32.9514238  54.5763404
  34.7465622  38.5427968  49.6803404  35.7037622  38.5427968  49.6803404
  34.5065742  39.4694238  49.6803404  52.4195622  52.8937968  51.2943404
  53.3767622  52.8937968  51.2943404  52.1795742  53.8204238  51.2943404
  58.9595622  49.4037968  34.5943404  59.9167622  49.4037968  34.5943404
  58.7195742  50.3304238  34.5943404  17.5365622  52.1637968  33.6513404
  18.4937622  52.1637968  33.6513404  17.2965742  53.0904238  33.6513404
  25.4155622  64.1497968  45.8013404  26.3727622  64.1497968  45.8013404
  25.1755742  65.0764238  45.8013404  41.9125622  32.0947968  49.4593404
  42.8697622  32.0947968  49.4593404  41.6725742  33.0214238  49.4593404
  17.1995622  50.5527968  52.9803404  18.1567622  50.5527968  52.9803404
  16.9595742  51.4794238  52.9803404  48.8855622  41.9617968  18.5103404
  49.8427622  41.9617968  18.5103404  48.6455742  42.8884238  18.5103404
  34.9795622  59.6267968  55.3753404  35.9367622  59.6267968  55.3753404
  34.7395742  60.5534238  55.3753404  37.6725622  44.0477968  54.8013404
  38.6297622  44.0477968  54.8013404  37.4325742  44.9744238  54.8013404
  52.5065622  63.8757968  32.6483404  53.4637622  63.8757968  32.6483404
  52.2665742  64.8024238  32.6483404  33.7675622  59.8257968  28.4503404
  34.7247622  59.8257968  28.4503404  33.5275742  60.7524238  28.4503404
  47.9005622  33.6257968  17.9623404  48.8577622  33.6257968  17.9623404
  47.6605742  34.5524238  17.9623404  58.6595622  32.3417968  55.7703404
  59.6167622  32.3417968  55.7703404  58.4195742  33.2684238  55.7703404
  43.9805622  62.8187968  27.3973404  44.9377622  62.8187968  27.3973404
  43.7405742  63.7454238  27.3973404  44.9675622  61.0767968  47.6663404
  45.9247622  61.0767968  47.6663404  44.7275742  62.0034238  47.6663404
  22.7585622  56.3807968  32.8723404  23.7157622  56.3807968  32.8723404
  22.5185742  57.3074238  32.8723404  41.6365622  63.5627968  45.1753404
  42.5937622  63.5627968  45.1753404  41.3965742  64.4894238  45.1753404
  31.6295622  47.4077968  31.5023404  32.5867622  47.4077968  31.5023404
  31.3895742  48.3344238  31.5023404  44.8775622  42.9297968  59.9163404
  45.8347622  42.9297968  59.9163404  44.6375742  43.8564238  59.9163404
  27.5505622  39.7427968  44.7793404  28.5077622  39.7427968  44.7793404
  27.3105742  40.6694238  44.7793404  38.9195622  50.4587968  52.9263404
  39.8767622  50.4587968  52.9263404  38.6795742  51.3854238  52.9263404
  51.1155622  48.6097968  23.6513404  52.0727622  48.6097968  23.6513404
  50.8755742  49.5364238  23.6513404  57.2905622  25.5787968  31.5693404
  58.2477622  25.5787968  31.5693404  57.0505742  26.5054238  31.5693404
  49.9615622  29.3937968  25.3653404  50.9187622  29.3937968  25.3653404
  49.7215742  30.3204238  25.3653404  56.4105622  41.1227968  27.4133404
  57.3677622  41.1227968  27.4133404  56.1705742  42.0494238  27.4133404
  27.3005622  39.1827968  32.2383404  28.2577622  39.1827968  32.2383404
  27.0605742  40.1094238  32.2383404  17.6585622  58.4747968  36.8153404
  18.6157622  58.4747968  36.8153404  17.4185742  59.4014238  36.8153404
  54.6375622  51.3587968  24.3433404  55.5947622  51.3587968  24.3433404
  54.3975742  52.2854238  24.3433404  41.0155622  48.3667968  62.5573404
  41.9727622  48.3667968  62.5573404  40.7755742  49.2934238  62.5573404
  45.3745622  67.1807968  32.4103404  46.3317622  67.1807968  32.4103404
  45.1345742  68.1074238  32.4103404  41.6125622  22.4547968  38.2343404
  42.5697622  22.4547968  38.2343404  41.3725742  23.3814238  38.2343404
  36.8465622  68.1057968  41.2463404  37.8037622  68.1057968  41.2463404
  36.6065742  69.0324238  41.2463404  50.0605622  55.3767968  57.2513404
  51.0177622  55.3767968  57.2513404  49.8205742  56.3034238  57.2513404
  20.4195622  46.2847968  48.2953404  21.3767622  46.2847968  48.2953404
  20.1795742  47.2114238  48.2953404  21.1575622  50.4017968  28.0013404
  22.1147622  50.4017968  28.0013404  20.9175742  51.3284238  28.0013404
  35.8945622  29.1917968  28.9583404  36.8517622  29.1917968  28.9583404
  35.6545742  30.1184238  28.9583404  26.0565622  44.5657968  58.4053404
  27.0137622  44.5657968  58.4053404  25.8165742  45.4924238  58.4053404
  62.5385622  28.6397968  34.0083404  63.4957622  28.6397968  34.0083404
  62.2985742  29.5664238  34.0083404  41.5655622  39.2247968  45.3303404
  42.5227622  39.2247968  45.3303404  41.3255742  40.1514238  45.3303404
  65.6185622  35.6667968  33.9553404  66.5757622  35.6667968  33.9553404
  65.3785742  36.5934238  33.9553404  49.8745622  64.3567968  42.9313404
  50.8317622  64.3567968  42.9313404  49.6345742  65.2834238  42.9313404
  56.6425622  50.7117968  58.4543404  57.5997622  50.7117968  58.4543404
  56.4025742  51.6384238  58.4543404  16.0965622  50.1767968  40.2313404
  17.0537622  50.1767968  40.2313404  15.8565742  51.1034238  40.2313404
  59.4275622  54.3787968  55.1143404  60.3847622  54.3787968  55.1143404
  59.1875742  55.3054238  55.1143404  44.9805622  40.5327968  16.1573404
  45.9377622  40.5327968  16.1573404  44.7405742  41.4594238  16.1573404
  51.1625622  62.0897968  43.7543404  52.1197622  62.0897968  43.7543404
  50.9225742  63.0164238  43.7543404  65.5665622  51.3927968  42.6283404
  66.5237622  51.3927968  42.6283404  65.3265742  52.3194238  42.6283404
  60.1255622  37.4967968  23.3923404  61.0827622  37.4967968  23.3923404
  59.8855742  38.4234238  23.3923404  28.4945622  67.0857968  36.2313404
  29.4517622  67.0857968  36.2313404  28.2545742  68.0124238  36.2313404
  66.4785622  40.0267968  33.0603404  67.4357622  40.0267968  33.0603404
  66.2385742  40.9534238  33.0603404  21.7735622  43.6767968  26.4963404
  22.7307622  43.6767968  26.4963404  21.5335742  44.6034238  26.4963404
  27.0035622  51.8347968  25.9403404  27.9607622  51.8347968  25.9403404
  26.7635742  52.7614238  25.9403404  25.7085622  60.2797968  32.8373404
  26.6657622  60.2797968  32.8373404  25.4685742  61.2064238  32.8373404
  69.6905622  28.0047968  46.8603404  70.6477622  28.0047968  46.8603404
  69.4505742  28.9314238  46.8603404  34.6125622  35.4627968  55.0023404
  35.5697622  35.4627968  55.0023404  34.3725742  36.3894238  55.0023404
  61.0025622  50.1017968  58.8403404  61.9597622  50.1017968  58.8403404
  60.7625742  51.0284238  58.8403404  46.5025622  23.6767968  50.7203404
  47.4597622  23.6767968  50.7203404  46.2625742  24.6034238  50.7203404
  59.7835622  38.2507968  53.1663404  60.7407622  38.2507968  53.1663404
  59.5435742  39.1774238  53.1663404  15.5925622  57.9677968  47.3493404
  16.5497622  57.9677968  47.3493404  15.3525742  58.8944238  47.3493404
  60.6185622  24.0507968  34.8273404  61.5757622  24.0507968  34.8273404
  60.3785742  24.9774238  34.8273404  36.4395622  45.4547968  27.2223404
  37.3967622  45.4547968  27.2223404  36.1995742  46.3814238  27.2223404
  55.7645622  40.8717968  19.8843404  56.7217622  40.8717968  19.8843404
  55.5245742  41.7984238  19.8843404  61.7185622  40.2977968  26.0593404
  62.6757622  40.2977968  26.0593404  61.4785742  41.2244238  26.0593404
  57.0865622  39.2507968  24.3173404  58.0437622  39.2507968  24.3173404
  56.8465742  40.1774238  24.3173404  41.0335622  59.8397968  53.2483404
  41.9907622  59.8397968  53.2483404  40.7935742  60.7664238  53.2483404
  30.9365622  39.7247968  50.0983404  31.8937622  39.7247968  50.0983404
  30.6965742  40.6514238  50.0983404  37.4375622  56.8577968  61.1623404
  38.3947622  56.8577968  61.1623404  37.1975742  57.7844238  61.1623404
  56.8025622  52.8927968  46.1633404  57.7597622  52.8927968  46.1633404
  56.5625742  53.8194238  46.1633404  57.5375622  50.2117968  23.1733404
  58.4947622  50.2117968  23.1733404  57.2975742  51.1384238  23.1733404
  45.5745622  41.4877968  48.4513404  46.5317622  41.4877968  48.4513404
  45.3345742  42.4144238  48.4513404  59.1175622  56.3517968  53.7383404
  60.0747622  56.3517968  53.7383404  58.8775742  57.2784238  53.7383404
  38.3685622  42.3327968  30.4993404  39.3257622  42.3327968  30.4993404
  38.1285742  43.2594238  30.4993404  74.2925622  38.3317968  41.9913404
  75.2497622  38.3317968  41.9913404  74.0525742  39.2584238  41.9913404
  19.5955622  63.3287968  36.7523404  20.5527622  63.3287968  36.7523404
  19.3555742  64.2554238  36.7523404  42.9615622  42.9897968  57.9803404
  43.9187622  42.9897968  57.9803404  42.7215742  43.9164238  57.9803404
  59.9745622  40.6497968  58.9913404  60.9317622  40.6497968  58.9913404
  59.7345742  41.5764238  58.9913404  48.2355622  34.3647968  63.4603404
  49.1927622  34.3647968  63.4603404  47.9955742  35.2914238  63.4603404
  50.0675622  46.6727968  23.1133404  51.0247622  46.6727968  23.1133404
  49.8275742  47.5994238  23.1133404  35.0285622  32.6567968  28.0403404
  35.9857622  32.6567968  28.0403404  34.7885742  33.5834238  28.0403404
  72.7485622  44.5467968  45.5433404  73.7057622  44.5467968  45.5433404
  72.5085742  45.4734238  45.5433404  51.5795622  53.9877968  59.4843404
  52.5367622  53.9877968  59.4843404  51.3395742  54.9144238  59.4843404
  51.9865622  60.2967968  32.2743404  52.9437622  60.2967968  32.2743404
  51.7465742  61.2234238  32.2743404  44.5845622  54.7257968  61.4543404
  45.5417622  54.7257968  61.4543404  44.3445742  55.6524238  61.4543404
  33.1855622  36.7837968  56.6313404  34.1427622  36.7837968  56.6313404
  32.9455742  37.7104238  56.6313404  37.8705622  53.7087968  63.6753404
  38.8277622  53.7087968  63.6753404  37.6305742  54.6354238  63.6753404
  59.6755622  38.9927968  60.4653404  60.6327622  38.9927968  60.4653404
  59.4355742  39.9194238  60.4653404  32.3095622  35.3797968  35.2963404
  33.2667622  35.3797968  35.2963404  32.0695742  36.3064238  35.2963404
  62.4975622  48.3177968  39.9743404  63.4547622  48.3177968  39.9743404
  62.2575742  49.2444238  39.9743404  41.4425622  34.1577968  51.0733404
  42.3997622  34.1577968  51.0733404  41.2025742  35.0844238  51.0733404
  34.2875622  65.1157968  50.4283404  35.2447622  65.1157968  50.4283404
  34.0475742  66.0424238  50.4283404  45.4585622  46.7537968  25.7633404
  46.4157622  46.7537968  25.7633404  45.2185742  47.6804238  25.7633404
  43.7285622  19.2177968  33.3433404  44.6857622  19.2177968  33.3433404
  43.4885742  20.1444238  33.3433404  64.4825622  51.7937968  35.7813404
  65.4397622  51.7937968  35.7813404  64.2425742  52.7204238  35.7813404
  40.5055622  63.9877968  47.6633404  41.4627622  63.9877968  47.6633404
  40.2655742  64.9144238  47.6633404  62.0415622  39.7667968  53.0293404
  62.9987622  39.7667968  53.0293404  61.8015742  40.6934238  53.0293404
  58.0715622  18.0637968  44.4523404  59.0287622  18.0637968  44.4523404
  57.8315742  18.9904238  44.4523404  42.2435622  66.0387968  44.2413404
  43.2007622  66.0387968  44.2413404  42.0035742  66.9654238  44.2413404
  77.6025622  32.0417968  48.2083404  78.5597622  32.0417968  48.2083404
  77.3625742  32.9684238  48.2083404  63.2275622  50.3657968  36.9913404
  64.1847622  50.3657968  36.9913404  62.9875742  51.2924238  36.9913404
  52.9945622  18.9607968  39.4163404  53.9517622  18.9607968  39.4163404
  52.7545742  19.8874238  39.4163404  54.1225622  59.2247968  31.2403404
  55.0797622  59.2247968  31.2403404  53.8825742  60.1514238  31.2403404
  39.0225622  62.4727968  49.4093404  39.9797622  62.4727968  49.4093404
  38.7825742  63.3994238  49.4093404  49.0065622  49.8027968  24.9073404
  49.9637622  49.8027968  24.9073404  48.7665742  50.7294238  24.9073404
  38.6425622  67.8817968  39.5633404  39.5997622  67.8817968  39.5633404
  38.4025742  68.8084238  39.5633404  58.2645622  59.2727968  42.4803404
  59.2217622  59.2727968  42.4803404  58.0245742  60.1994238  42.4803404
  44.9385622  64.9967968  27.9263404  45.8957622  64.9967968  27.9263404
  44.6985742  65.9234238  27.9263404  75.6155622  26.6677968  46.0743404
  76.5727622  26.6677968  46.0743404  75.3755742  27.5944238  46.0743404
  54.5915622  53.8477968  58.8823404  55.5487622  53.8477968  58.8823404
  54.3515742  54.7744238  58.8823404  48.2705622  19.0647968  37.5313404
  49.2277622  19.0647968  37.5313404  48.0305742  19.9914238  37.5313404
  47.2275622  35.6307968  13.8093404  48.1847622  35.6307968  13.8093404
  46.9875742  36.5574238  13.8093404  28.4345622  41.7987968  29.6073404
  29.3917622  41.7987968  29.6073404  28.1945742  42.7254238  29.6073404
  73.7085622  27.1997968  47.9793404  74.6657622  27.1997968  47.9793404
  73.4685742  28.1264238  47.9793404  40.2195622  25.4567968  41.1483404
  41.1767622  25.4567968  41.1483404  39.9795742  26.3834238  41.1483404
  71.0715622  42.3897968  48.1003404  72.0287622  42.3897968  48.1003404
  70.8315742  43.3164238  48.1003404  43.4145622  51.2817968  22.5613404
  44.3717622  51.2817968  22.5613404  43.1745742  52.2084238  22.5613404
  27.3615622  41.4127968  56.6583404  28.3187622  41.4127968  56.6583404
  27.1215742  42.3394238  56.6583404  68.2895622  42.9467968  47.9363404
  69.2467622  42.9467968  47.9363404  68.0495742  43.8734238  47.9363404
  47.5275622  40.2287968  62.8663404  48.4847622  40.2287968  62.8663404
  47.2875742  41.1554238  62.8663404  55.5045622  53.1967968  61.2623404
  56.4617622  53.1967968  61.2623404  55.2645742  54.1234238  61.2623404
  57.1115622  53.8137968  48.3203404  58.0687622  53.8137968  48.3203404
  56.8715742  54.7404238  48.3203404  56.6285622  15.8907968  46.7493404
  57.5857622  15.8907968  46.7493404  56.3885742  16.8174238  46.7493404
  60.5205622  50.6617968  35.6633404  61.4777622  50.6617968  35.6633404
  60.2805742  51.5884238  35.6633404  36.6285622  30.5567968  26.1763404
  37.5857622  30.5567968  26.1763404  36.3885742  31.4834238  26.1763404
  23.6605622  45.1827968  59.4073404  24.6177622  45.1827968  59.4073404
  23.4205742  46.1094238  59.4073404  58.1645622  33.0497968  58.2323404
  59.1217622  33.0497968  58.2323404  57.9245742  33.9764238  58.2323404
  45.4455622  39.3247968  13.4553404  46.4027622  39.3247968  13.4553404
  45.2055742  40.2514238  13.4553404  64.6465622  49.2527968  38.8913404
  65.6037622  49.2527968  38.8913404  64.4065742  50.1794238  38.8913404
  30.2755622  64.0397968  49.2603404  31.2327622  64.0397968  49.2603404
  30.0355742  64.9664238  49.2603404  24.0085622  58.0397968  53.1823404
  24.9657622  58.0397968  53.1823404  23.7685742  58.9664238  53.1823404
  55.6015622  57.1797968  45.0973404  56.5587622  57.1797968  45.0973404
  55.3615742  58.1064238  45.0973404  20.7205622  57.0167968  31.8843404
  21.6777622  57.0167968  31.8843404  20.4805742  57.9434238  31.8843404
  47.5275622  65.1187968  42.6143404  48.4847622  65.1187968  42.6143404
  47.2875742  66.0454238  42.6143404  70.1755622  29.4047968  48.6773404
  71.1327622  29.4047968  48.6773404  69.9355742  30.3314238  48.6773404
  40.5235622  35.7097968  24.0293404  41.4807622  35.7097968  24.0293404
  40.2835742  36.6364238  24.0293404  56.3945622  17.2347968  41.0463404
  57.3517622  17.2347968  41.0463404  56.1545742  18.1614238  41.0463404
  28.5375622  67.6687968  41.6233404  29.4947622  67.6687968  41.6233404
  28.2975742  68.5954238  41.6233404  62.7635622  35.9437968  28.6533404
  63.7207622  35.9437968  28.6533404  62.5235742  36.8704238  28.6533404
  28.0925622  37.5247968  44.9593404  29.0497622  37.5247968  44.9593404
  27.8525742  38.4514238  44.9593404  60.1875622  42.7967968  28.7833404
  61.1447622  42.7967968  28.7833404  59.9475742  43.7234238  28.7833404
  49.8335622  19.4767968  33.4653404  50.7907622  19.4767968  33.4653404
  49.5935742  20.4034238  33.4653404  56.2455622  21.9387968  38.4363404
  57.2027622  21.9387968  38.4363404  56.0055742  22.8654238  38.4363404
  41.4165622  65.9667968  27.6373404  42.3737622  65.9667968  27.6373404
  41.1765742  66.8934238  27.6373404  47.2075622  62.2577968  48.8003404
  48.1647622  62.2577968  48.8003404  46.9675742  63.1844238  48.8003404
  57.2245622  55.2407968  45.9293404  58.1817622  55.2407968  45.9293404
  56.9845742  56.1674238  45.9293404  46.6705622  42.1327968  16.6523404
  47.6277622  42.1327968  16.6523404  46.4305742  43.0594238  16.6523404
  51.3465622  61.7837968  46.6183404  52.3037622  61.7837968  46.6183404
  51.1065742  62.7104238  46.6183404  60.3985622  47.2727968  28.7833404
  61.3557622  47.2727968  28.7833404  60.1585742  48.1994238  28.7833404
  48.1935622  66.5567968  32.3083404  49.1507622  66.5567968  32.3083404
  47.9535742  67.4834238  32.3083404  52.3525622  57.1667968  57.1213404
  53.3097622  57.1667968  57.1213404  52.1125742  58.0934238  57.1213404
  18.1655622  53.7257968  31.5683404  19.1227622  53.7257968  31.5683404
  17.9255742  54.6524238  31.5683404  17.5415622  61.3657968  36.1283404
  18.4987622  61.3657968  36.1283404  17.3015742  62.2924238  36.1283404
  24.8825622  58.5307968  55.5183404  25.8397622  58.5307968  55.5183404
  24.6425742  59.4574238  55.5183404  55.8755622  59.0037968  47.0043404
  56.8327622  59.0037968  47.0043404  55.6355742  59.9304238  47.0043404
  44.5055622  19.9947968  35.3603404  45.4627622  19.9947968  35.3603404
  44.2655742  20.9214238  35.3603404  32.5165622  44.0237968  64.9983404
  33.4737622  44.0237968  64.9983404  32.2765742  44.9504238  64.9983404
  34.1825622  48.7237968  65.6403404  35.1397622  48.7237968  65.6403404
  33.9425742  49.6504238  65.6403404  27.0505622  60.0057968  56.2273404
  28.0077622  60.0057968  56.2273404  26.8105742  60.9324238  56.2273404
  44.0795622  62.6397968  45.9063404  45.0367622  62.6397968  45.9063404
  43.8395742  63.5664238  45.9063404  42.0765622  65.0197968  25.6453404
  43.0337622  65.0197968  25.6453404  41.8365742  65.9464238  25.6453404
  42.2455622  24.1517968  49.1243404  43.2027622  24.1517968  49.1243404
  42.0055742  25.0784238  49.1243404  28.8775622  58.6327968  59.5573404
  29.8347622  58.6327968  59.5573404  28.6375742  59.5594238  59.5573404
  47.8025622  19.0147968  35.0183404  48.7597622  19.0147968  35.0183404
  47.5625742  19.9414238  35.0183404  33.5365622  36.2697968  48.6953404
  34.4937622  36.2697968  48.6953404  33.2965742  37.1964238  48.6953404
  56.2265622  61.8337968  50.7633404  57.1837622  61.8337968  50.7633404
  55.9865742  62.7604238  50.7633404  30.0475622  68.4357968  43.0803404
  31.0047622  68.4357968  43.0803404  29.8075742  69.3624238  43.0803404
  17.8725622  57.9077968  33.5913404  18.8297622  57.9077968  33.5913404
  17.6325742  58.8344238  33.5913404  58.3745622  54.1007968  58.1263404
  59.3317622  54.1007968  58.1263404  58.1345742  55.0274238  58.1263404
  54.0175622  61.4027968  47.2593404  54.9747622  61.4027968  47.2593404
  53.7775742  62.3294238  47.2593404  40.7525622  61.5777968  50.7003404
  41.7097622  61.5777968  50.7003404  40.5125742  62.5044238  50.7003404
  35.1365622  57.5397968  61.9823404  36.0937622  57.5397968  61.9823404
  34.8965742  58.4664238  61.9823404  24.1685622  44.5237968  62.1383404
  25.1257622  44.5237968  62.1383404  23.9285742  45.4504238  62.1383404
  64.0855622  34.1847968  30.1693404  65.0427622  34.1847968  30.1693404
  63.8455742  35.1114238  30.1693404  42.5505622  62.7767968  48.9213404
  43.5077622  62.7767968  48.9213404  42.3105742  63.7034238  48.9213404
  54.7475622  56.4807968  58.1133404  55.7047622  56.4807968  58.1133404
  54.5075742  57.4074238  58.1133404  44.6765622  66.8737968  44.7553404
  45.6337622  66.8737968  44.7553404  44.4365742  67.8004238  44.7553404
  45.8445622  64.5877968  45.1593404  46.8017622  64.5877968  45.1593404
  45.6045742  65.5144238  45.1593404  46.5135622  41.9247968  13.2303404
  47.4707622  41.9247968  13.2303404  46.2735742  42.8514238  13.2303404
  28.9315622  62.5687968  57.5493404  29.8887622  62.5687968  57.5493404
  28.6915742  63.4954238  57.5493404  47.8155622  64.4887968  47.2333404
  48.7727622  64.4887968  47.2333404  47.5755742  65.4154238  47.2333404
  85.9246070  79.5621450  75.3771970  85.8440120  78.6476060  75.1063680
  85.5110490  80.0588520  74.6711680  76.4821890  76.6122170  71.9199390
  75.5938590  76.9538140  71.8179270  76.7663080  76.4122490  71.0280220
  78.6583280  75.1953670  72.9537770  78.7650030  76.0957400  73.2606530
  77.7475640  75.1471640  72.6632420  88.3102390  74.3178480  74.4248670
  89.1312010  73.8275050  74.4674150  88.3436470  74.9076140  75.1780510
  85.1698200  82.9157910  73.0516270  84.5515470  83.3807360  72.4878990
  85.6821450  83.6085390  73.4685780  82.1470330  72.0030830  75.8841410
  82.4545310  71.4477720  75.1676910  81.2171030  72.1375290  75.7014400
  84.5351090  80.0679660  72.6201530  83.6080370  80.0017040  72.8490000
  84.6875910  81.0059790  72.5056770  84.5220170  76.3396660  69.6168690
  83.5823840  76.5010620  69.7021150  84.8403430  77.0582340  69.0704680
  88.5648380  81.6299960  73.1236780  87.9460800  81.2919510  72.4763080
  88.5472830  80.9859720  73.8315970  80.1407730  80.5944400  75.4021260
  79.7364730  79.8821650  74.9067160  80.2270850  80.2497640  76.2909300
  86.7413080  80.8686770  70.1309530  87.1806360  80.0309200  69.9847350
  87.4541500  81.5016170  70.2173670  76.8412360  79.4889380  72.9027910
  76.7209960  80.2151470  72.2909180  76.5313250  78.7192290  72.4255820
  79.3076020  72.8324450  76.2851580  78.8644170  73.6133990  75.9536100
  79.8661010  73.1554340  76.9922520  82.4234840  72.4535150  71.1657410
  81.7989020  72.4495020  71.8910720  82.3364960  71.5866110  70.7693380
  79.0990240  77.9558020  74.0132830  78.8731160  77.7395190  74.9179450
  78.3182770  78.3886480  73.6678800  86.3288000  77.9621390  72.6123480
  85.7296890  78.6857190  72.4287100  86.8767610  77.8998170  71.8299930
  84.9352870  76.5984930  74.6426760  85.3282440  76.9157130  73.8295450
  85.2969720  75.7196810  74.7571280  74.1587270  77.1305850  68.0759680
  74.0761940  78.0736610  68.2174670  73.8070330  76.9880760  67.1972030
  81.9585400  75.8644880  77.1430030  81.9621460  75.4234830  76.2934570
  82.8536520  76.1862210  77.2501850  77.8087780  75.7471370  76.1024240
  77.4687830  76.2246600  76.8591290  77.0465100  75.2936490  75.7425340
  82.0205550  76.8656960  70.1336790  82.1418370  76.8243440  71.0822610
  81.6354060  77.7281110  69.9783520  81.0327050  79.1758100  69.5320090
  80.4643950  78.7276350  68.9056000  81.7416050  79.5350880  68.9985240
  75.1233860  74.6690350  75.0188910  74.8380780  74.3046020  75.8567530
  75.0612720  73.9370810  74.4052050  78.5774530  83.1716290  71.8046500
  77.8036790  82.6313910  71.6445220  79.3069160  82.6522900  71.4664260
  84.7972450  73.5619610  71.7402280  83.9837060  73.0632780  71.6647590
  84.6034400  74.4017860  71.3238630  87.5120840  77.9339260  70.0364440
  88.4000460  78.2456490  69.8615780  87.4825930  77.0611510  69.6445020
  78.6211930  82.8396670  75.4425310  79.1390600  82.0364930  75.3882200
  78.1695950  82.7775810  76.2842140  86.3908840  83.4278790  76.0798120
  86.7432660  82.8306920  75.4199490  85.5071170  83.1023020  76.2506370
  74.6164520  79.8049300  68.9785610  75.4859370  80.0874100  69.2621530
  74.1254840  80.6185170  68.8634420  81.7799330  81.1922510  73.0993890
  82.2362110  82.0027760  73.3254080  81.4287540  80.8745650  73.9312380
  77.6811110  71.5360160  73.5716410  77.5525740  71.5278060  74.5201330
  76.8573130  71.8743250  73.2207420  76.6011030  81.6222770  71.1067670
  75.9938980  82.3621670  71.1162970  77.0760380  81.7122130  70.2805870
  89.5405850  74.7430530  71.5912120  88.9119010  74.8476200  70.8770350
  89.0457770  74.9627310  72.3806000  81.5089880  77.0216480  73.0070000
  80.8006030  77.4902820  73.4483610  81.7934360  76.3638490  73.6415190
  85.5405310  73.7467140  74.4465790  85.4173090  73.7653270  73.4975300
  86.4889870  73.7946080  74.5664190  79.7124900  75.3301560  70.3820710
  80.5615430  75.7671710  70.3160900  79.3456170  75.6421820  71.2092770
  88.6334680  79.9014320  75.2952280  87.6924820  79.9164550  75.4699970
  88.9478750  79.1150280  75.7412580  78.6116320  81.5833920  68.8556240
  79.3779590  81.4715280  69.4181670  78.6891010  80.8871890  68.2033010
  77.3063080  79.0158990  69.5389130  77.3866670  78.0686500  69.6506530
  78.1982830  79.3465870  69.6449790  81.7357500  83.5588100  68.3291590
  81.6308140  82.9440450  69.0552970  81.5681720  83.0353990  67.5454600
  84.9760230  82.6208130  68.9333580  84.4270330  83.0677430  69.5776320
  85.5979490  82.1157380  69.4571250  80.6435350  81.5799050  70.8298880
  81.0651770  81.4138920  71.6730270  80.7686190  80.7699280  70.3354020
  83.1562990  80.6036660  68.0775980  83.6768650  79.8885680  67.7117130
  83.8031390  81.2422530  68.3776490  79.5394250  77.6532280  67.7757040
  79.3383310  76.7899640  68.1370380  79.3686300  77.5665640  66.8378640
  87.0182560  72.4640510  70.3043920  87.2984850  71.6208410  70.6603340
  86.2448290  72.6963620  70.8182670  78.3377050  74.7532900  67.7634920
  78.6402950  74.7600330  66.8554070  79.0771640  74.4030760  68.2602580
  81.5561980  73.6967520  68.7491120  81.2083980  73.0191510  68.1693570
  81.7574750  73.2357030  69.5634510  74.8967620  80.2255170  75.1455490
  74.2416460  79.9566810  74.5015190  75.7345570  80.1159650  74.6957470
  87.8458060  75.0196460  69.3673980  88.2642940  74.8327440  68.5270640
  87.5394120  74.1675510  69.6776910  74.1105700  77.4354100  71.0880820
  73.2069780  77.6984300  70.9132480  74.5946320  77.7065270  70.3080780
  76.6532910  76.4919640  68.9975200  77.3624610  76.0702860  68.5122480
  75.9372850  76.5594870  68.3658550  76.3007070  72.5458970  68.0377850
  77.0235200  73.0867910  68.3559070  76.5731590  72.2722390  67.1619390
  88.9334570  72.9827850  77.1548790  89.3742660  72.9272950  76.3070390
  88.6642160  73.8985860  77.2258970  75.7253910  72.5852230  71.6313420
  76.4833270  72.6981110  71.0577450  75.2631080  73.4221430  71.5856850
  82.2667720  74.6991500  74.6215730  81.4542230  74.3248390  74.2811610
  82.7709360  73.9436580  74.9236920  86.7692700  71.3633950  75.8598800
  87.3722070  71.9354160  76.3347320  86.0285690  71.9273390  75.6372700
  78.0979060  73.1116280  70.1715390  78.6271820  72.3246080  70.0423340
  78.7307380  73.7907470  70.4050920  80.2916900  72.8491420  73.2260780
  79.6619640  72.1478730  73.3930910  79.7522040  73.6095550  73.0093940
  85.9246070  79.5621450  56.6028480  85.8440120  78.6476060  56.3320190
  85.5110490  80.0588520  55.8968190  84.0564110  81.3400470  58.4837750
  83.2806210  80.8600910  58.7736320  84.7077040  80.6606120  58.3093910
  78.0729940  81.6520280  59.3613510  77.2414820  81.3968990  59.7610020
  78.6810920  81.7231050  60.0971430  76.4821890  76.6122170  53.1455900
  75.5938590  76.9538140  53.0435780  76.7663080  76.4122490  52.2536730
  74.4454900  79.2127820  59.0295600  75.0171010  78.4450020  59.0299240
  74.4456440  79.5116580  58.1202210  75.6879770  74.6212180  60.8164530
  75.5082610  73.7237930  61.0967290  75.2859850  75.1684050  61.4911480
  84.5278270  76.8228040  58.7176840  84.9043090  75.9499920  58.6050510
  84.4297780  77.1586740  57.8267280  78.6583280  75.1953670  54.1794280
  78.7650030  76.0957400  54.4863040  77.7475640  75.1471640  53.8888930
  88.3102390  74.3178480  55.6505180  89.1312010  73.8275050  55.6930660
  88.3436470  74.9076140  56.4037020  76.3066440  77.1172680  59.4246870
  76.9876550  77.3811050  60.0434270  75.9914490  76.2773550  59.7584880
  80.4991010  78.1640040  58.5119460  81.0069230  78.6621010  59.1524480
  81.0304250  77.3875240  58.3358820  78.7827110  72.8038600  62.7782880
  78.7845550  73.3210990  61.9728780  77.9531420  72.3268780  62.7552810
  85.1698200  82.9157910  54.2772780  84.5515470  83.3807360  53.7135500
  85.6821450  83.6085390  54.6942290  80.0329960  82.4433780  60.9556380
  79.6999340  83.0702700  61.5977450  80.2096640  82.9695660  60.1758050
  88.5463870  76.2578860  58.4232720  87.8419440  76.5463750  59.0035830
  88.9076030  77.0678970  58.0632280  78.4642440  74.5148560  60.7853330
  78.8059250  75.3590610  60.4907200  77.5258250  74.6632300  60.9018670
  82.1470330  72.0030830  57.1097920  82.4545310  71.4477720  56.3933420
  81.2171030  72.1375290  56.9270910  87.0970830  82.6227960  60.7287990
  87.5139620  82.4088070  59.8941450  87.8210650  82.8800750  61.2996610
  84.5351090  80.0679660  53.8458040  83.6080370  80.0017040  54.0746510
  84.6875910  81.0059790  53.7313280  84.5220170  76.3396660  50.8425200
  83.5823840  76.5010620  50.9277660  84.8403430  77.0582340  50.2961190
  88.5648380  81.6299960  54.3493290  87.9460800  81.2919510  53.7019590
  88.5472830  80.9859720  55.0572480  88.0074940  77.8084500  61.7659100
  87.5946120  78.6338210  62.0199090  87.2750890  77.2229540  61.5735460
  80.1407730  80.5944400  56.6277770  79.7364730  79.8821650  56.1323670
  80.2270850  80.2497640  57.5165810  78.8536350  77.3687610  60.4076810
  79.4050940  77.4782950  59.6330060  79.3679860  77.7425210  61.1232040
  86.7413080  80.8686770  51.3566040  87.1806360  80.0309200  51.2103860
  87.4541500  81.5016170  51.4430180  78.5279080  80.8906970  64.0182150
  78.3886850  81.7629770  64.3869550  77.6460440  80.5479780  63.8730090
  76.8412360  79.4889380  54.1284420  76.7209960  80.2151470  53.5165690
  76.5313250  78.7192290  53.6512330  74.4797730  82.6604520  59.9353060
  74.5578150  82.7953290  58.9908780  75.0939410  81.9520410  60.1281180
  74.5357250  83.7018690  62.4747520  74.6988290  83.2324050  61.6566890
  75.0009700  83.1942250  63.1396360  79.3076020  72.8324450  57.5108090
  78.8644170  73.6133990  57.1792610  79.8661010  73.1554340  58.2179030
  83.5945830  75.6992970  63.1143410  83.1325200  75.9075990  63.9263350
  83.1923940  74.8852320  62.8114080  88.5950340  76.9201920  64.2440070
  87.7443930  76.6207670  64.5649140  88.4352130  77.1643930  63.3323890
  85.6900050  78.4203670  66.3438860  86.0153460  77.5867420  66.0041090
  86.4780380  78.9432190  66.4917190  82.4234840  72.4535150  52.3913920
  81.7989020  72.4495020  53.1167230  82.3364960  71.5866110  51.9949890
  81.3451920  73.3771780  59.3697690  81.6424250  74.2834610  59.2889710
  81.8937480  72.8890560  58.7557260  79.0990240  77.9558020  55.2389340
  78.8731160  77.7395190  56.1435960  78.3182770  78.3886480  54.8935310
  86.3288000  77.9621390  53.8379990  85.7296890  78.6857190  53.6543610
  86.8767610  77.8998170  53.0556440  81.5389450  78.8543600  65.9049610
  81.4433050  77.9138330  65.7550010  82.3821430  79.0758670  65.5097680
  84.9352870  76.5984930  55.8683270  85.3282440  76.9157130  55.0551960
  85.2969720  75.7196810  55.9827790  76.6699990  75.2657270  64.0583390
  76.2763380  76.1132480  64.2656170  75.9818390  74.6283640  64.2492030
  83.2445040  75.3492240  67.1280130  82.5543360  75.1564440  67.7626220
  83.9877340  75.6326880  67.6604430  73.9717040  73.1885730  58.0913470
  73.6830090  73.7588590  58.8038450  74.7162800  72.7090180  58.4544700
  74.1587270  77.1305850  49.3016190  74.0761940  78.0736610  49.4431180
  73.8070330  76.9880760  48.4228540  85.5208010  79.1890680  59.9634050
  84.7889130  79.6977490  60.3124150  85.1232350  78.3720660  59.6622830
  81.9585400  75.8644880  58.3686540  81.9621460  75.4234830  57.5191080
  82.8536520  76.1862210  58.4758360  77.8087780  75.7471370  57.3280750
  77.4687830  76.2246600  58.0847800  77.0465100  75.2936490  56.9681850
  82.0205550  76.8656960  51.3593300  82.1418370  76.8243440  52.3079120
  81.6354060  77.7281110  51.2040030  85.9833920  74.6424360  59.3756990
  86.0006660  75.0933010  60.2198840  85.7349500  73.7430000  59.5890430
  81.0327050  79.1758100  50.7576600  80.4643950  78.7276350  50.1312510
  81.7416050  79.5350880  50.2241750  76.1096230  83.0770120  64.6343330
  75.7251020  82.4363790  65.2326290  76.4208420  83.7806240  65.2038060
  82.2593370  79.9246660  60.1151950  82.6263500  79.4505230  60.8613290
  82.0698430  80.7988230  60.4560290  75.1233860  74.6690350  56.2445420
  74.8380780  74.3046020  57.0824040  75.0612720  73.9370810  55.6308560
  80.0492740  78.9655300  62.4336160  79.7449810  79.8447280  62.6586520
  81.0039200  79.0255090  62.4693600  78.5774530  83.1716290  53.0303010
  77.8036790  82.6313910  52.8701730  79.3069160  82.6522900  52.6920770
  84.7972450  73.5619610  52.9658790  83.9837060  73.0632780  52.8904100
  84.6034400  74.4017860  52.5495140  84.7181310  82.2390710  64.7098400
  84.6518620  81.3186380  64.4555990  84.0886450  82.3366150  65.4243040
  87.5120840  77.9339260  51.2620950  88.4000460  78.2456490  51.0872290
  87.4825930  77.0611510  50.8701530  78.6211930  82.8396670  56.6681820
  79.1390600  82.0364930  56.6138710  78.1695950  82.7775810  57.5098650
  76.1056470  79.8058040  63.5807520  75.7471410  80.4711890  64.1680860
  75.8111030  78.9741590  63.9520140  79.3069590  80.2642280  66.4647070
  79.0069730  80.4099460  65.5674890  80.0780830  79.7047570  66.3720460
  86.3908840  83.4278790  57.3054630  86.7432660  82.8306920  56.6456000
  85.5071170  83.1023020  57.4762880  74.6164520  79.8049300  50.2042120
  75.4859370  80.0874100  50.4878040  74.1254840  80.6185170  50.0890930
  81.7799330  81.1922510  54.3250400  82.2362110  82.0027760  54.5510590
  81.4287540  80.8745650  55.1568890  77.6811110  71.5360160  54.7972920
  77.5525740  71.5278060  55.7457840  76.8573130  71.8743250  54.4463930
  74.6805040  73.2951280  64.2579620  73.9663560  73.4948200  64.8632230
  75.1000080  72.5190850  64.6294420  76.6011030  81.6222770  52.3324180
  75.9938980  82.3621670  52.3419480  77.0760380  81.7122130  51.5062380
  86.1743820  75.7873590  62.0081070  86.5424640  74.9668800  62.3360640
  85.3142020  75.8475480  62.4236720  89.5405850  74.7430530  52.8168630
  88.9119010  74.8476200  52.1026860  89.0457770  74.9627310  53.6062510
  81.5089880  77.0216480  54.2326510  80.8006030  77.4902820  54.6740120
  81.7934360  76.3638490  54.8671700  83.1345810  78.4413180  62.2319040
  83.6331060  78.9159000  62.8970890  83.2768760  77.5176700  62.4389070
  85.5405310  73.7467140  55.6722300  85.4173090  73.7653270  54.7231810
  86.4889870  73.7946080  55.7920700  79.7124900  75.3301560  51.6077220
  80.5615430  75.7671710  51.5417410  79.3456170  75.6421820  52.4349280
  88.6334680  79.9014320  56.5208790  87.6924820  79.9164550  56.6956480
  88.9478750  79.1150280  56.9669090  78.6116320  81.5833920  50.0812750
  79.3779590  81.4715280  50.6438180  78.6891010  80.8871890  49.4289520
  77.3063080  79.0158990  50.7645640  77.3866670  78.0686500  50.8763040
  78.1982830  79.3465870  50.8706300  74.8333880  80.8373910  66.0001810
  75.3372900  80.2581190  66.5718040  74.0941300  81.1214140  66.5378180
  81.7357500  83.5588100  49.5548100  81.6308140  82.9440450  50.2809480
  81.5681720  83.0353990  48.7711110  81.8871820  82.2444900  65.5337330
  81.1217490  82.8129900  65.4492000  82.0687780  81.9521110  64.6405560
  84.9760230  82.6208130  50.1590090  84.4270330  83.0677430  50.8032830
  85.5979490  82.1157380  50.6827760  76.8656960  78.9803500  66.8951880
  76.9062300  78.6817370  67.8037110  77.7202460  79.3811110  66.7359400
  80.6435350  81.5799050  52.0555390  81.0651770  81.4138920  52.8986780
  80.7686190  80.7699280  51.5610530  78.8062770  77.5595600  64.8626370
  78.2759230  77.0686550  64.2349710  79.4750840  77.9879800  64.3284300
  83.1562990  80.6036660  49.3032490  83.6768650  79.8885680  48.9373640
  83.8031390  81.2422530  49.6033000  87.7040830  82.0265060  64.6267560
  88.1181850  82.1810140  65.4757980  86.7691830  82.1520280  64.7893340
  88.1763000  79.3661220  66.6306710  88.7583770  78.6113540  66.5427190
  88.3524770  79.8968660  65.8538190  79.2935070  74.5257970  64.9423660
  79.1991940  73.9078720  64.2174530  78.7132460  75.2524260  64.7153570
  82.0596510  73.0831210  61.9751050  81.6113810  73.1055470  61.1296600
  81.4261710  72.6850230  62.5721350  82.4656060  81.9785540  62.5963490
  82.8844170  82.8218270  62.4239730  81.5464690  82.1157580  62.3670270
  84.8019960  79.7101720  63.9801330  84.9216170  79.1142860  64.7196170
  85.6613960  79.7471410  63.5602630  87.1407860  80.2638910  62.5563840
  86.6143080  80.7881530  61.9528980  87.4839200  80.8966300  63.1873570
  79.5394250  77.6532280  49.0013550  79.3383310  76.7899640  49.3626890
  79.3686300  77.5665640  48.0635150  81.5688730  76.2523070  65.2377150
  82.1588420  75.9438920  65.9254970  80.7508970  75.7802820  65.3937050
  86.3882160  75.8688880  65.4710170  85.6997680  75.2070420  65.4060160
  87.1088180  75.4227150  65.9158630  87.0182560  72.4640510  51.5300430
  87.2984850  71.6208410  51.8859850  86.2448290  72.6963620  52.0439180
  78.3377050  74.7532900  48.9891430  78.6402950  74.7600330  48.0810580
  79.0771640  74.4030760  49.4859090  81.5561980  73.6967520  49.9747630
  81.2083980  73.0191510  49.3950080  81.7574750  73.2357030  50.7891020
  74.8967620  80.2255170  56.3712000  74.2416460  79.9566810  55.7271700
  75.7345570  80.1159650  55.9213980  87.8458060  75.0196460  50.5930490
  88.2642940  74.8327440  49.7527150  87.5394120  74.1675510  50.9033420
  75.9343550  80.6107740  60.9115340  76.3016590  80.5235140  61.7911360
  75.3654370  79.8474290  60.8122200  75.4859550  77.5216830  64.8173760
  74.5915600  77.4883590  65.1567470  76.0257100  77.7203620  65.5825010
  74.1105700  77.4354100  52.3137330  73.2069780  77.6984300  52.1388990
  74.5946320  77.7065270  51.5337290  76.6532910  76.4919640  50.2231710
  77.3624610  76.0702860  49.7378990  75.9372850  76.5594870  49.5915060
  76.3007070  72.5458970  49.2634360  77.0235200  73.0867910  49.5815580
  76.5731590  72.2722390  48.3875900  75.9899260  71.7965160  59.1656980
  76.6375450  71.2462540  58.7252140  76.4101100  72.0508310  59.9872790
  75.7431260  71.9520830  61.9082300  75.3946080  72.4084650  62.6740480
  75.4118960  71.0577960  61.9904730  83.2556080  73.1432710  65.4301720
  83.1944970  73.7354540  66.1797130  84.1956460  73.0358670  65.2851980
  85.8930640  72.8002770  65.0694010  86.5071050  73.1182060  64.4075090
  86.4380200  72.3151360  65.6889870  76.4151900  71.4797030  65.1833070
  76.9634890  71.2985080  64.4199180  76.4807210  70.6891140  65.7189380
  86.6338680  71.3634910  61.3963300  85.7598520  71.6970020  61.1936230
  86.5249430  70.8908090  62.2215170  87.5410660  73.5705780  62.7805020
  87.2124020  72.7557540  62.4006750  88.4892960  73.5275590  62.6570710
  84.3813500  72.2804750  60.3356210  83.5985290  72.7550250  60.6152970
  84.0876430  71.3759580  60.2269390  88.9334570  72.9827850  58.3805300
  89.3742660  72.9272950  57.5326900  88.6642160  73.8985860  58.4515480
  75.7253910  72.5852230  52.8569930  76.4833270  72.6981110  52.2833960
  75.2631080  73.4221430  52.8113360  82.2667720  74.6991500  55.8472240
  81.4542230  74.3248390  55.5068120  82.7709360  73.9436580  56.1493430
  86.7692700  71.3633950  57.0855310  87.3722070  71.9354160  57.5603830
  86.0285690  71.9273390  56.8629210  78.0979060  73.1116280  51.3971900
  78.6271820  72.3246080  51.2679850  78.7307380  73.7907470  51.6307430
  80.2916900  72.8491420  54.4517290  79.6619640  72.1478730  54.6187420
  79.7522040  73.6095550  54.2350450  80.4172460  72.1275400  66.8869780
  80.1356730  72.6309000  66.1230600  80.7992160  71.3297150  66.5211910
  87.0187920  71.5428980  67.4650250  86.9053370  71.8623590  68.3601770
  87.8357660  71.9441490  67.1687530  85.9246070  79.5621450  37.8284990
  85.8440120  78.6476060  37.5576700  85.5110490  80.0588520  37.1224700
  84.0564110  81.3400470  39.7094260  83.2806210  80.8600910  39.9992830
  84.7077040  80.6606120  39.5350420  78.0729940  81.6520280  40.5870020
  77.2414820  81.3968990  40.9866530  78.6810920  81.7231050  41.3227940
  76.4821890  76.6122170  34.3712410  75.5938590  76.9538140  34.2692290
  76.7663080  76.4122490  33.4793240  74.4454900  79.2127820  40.2552110
  75.0171010  78.4450020  40.2555750  74.4456440  79.5116580  39.3458720
  75.6879770  74.6212180  42.0421040  75.5082610  73.7237930  42.3223800
  75.2859850  75.1684050  42.7167990  84.5278270  76.8228040  39.9433350
  84.9043090  75.9499920  39.8307020  84.4297780  77.1586740  39.0523790
  78.6583280  75.1953670  35.4050790  78.7650030  76.0957400  35.7119550
  77.7475640  75.1471640  35.1145440  88.3102390  74.3178480  36.8761690
  89.1312010  73.8275050  36.9187170  88.3436470  74.9076140  37.6293530
  76.3066440  77.1172680  40.6503380  76.9876550  77.3811050  41.2690780
  75.9914490  76.2773550  40.9841390  80.4991010  78.1640040  39.7375970
  81.0069230  78.6621010  40.3780990  81.0304250  77.3875240  39.5615330
  78.7827110  72.8038600  44.0039390  78.7845550  73.3210990  43.1985290
  77.9531420  72.3268780  43.9809320  85.1698200  82.9157910  35.5029290
  84.5515470  83.3807360  34.9392010  85.6821450  83.6085390  35.9198800
  80.0329960  82.4433780  42.1812890  79.6999340  83.0702700  42.8233960
  80.2096640  82.9695660  41.4014560  88.5463870  76.2578860  39.6489230
  87.8419440  76.5463750  40.2292340  88.9076030  77.0678970  39.2888790
  78.4642440  74.5148560  42.0109840  78.8059250  75.3590610  41.7163710
  77.5258250  74.6632300  42.1275180  82.1470330  72.0030830  38.3354430
  82.4545310  71.4477720  37.6189930  81.2171030  72.1375290  38.1527420
  87.0970830  82.6227960  41.9544500  87.5139620  82.4088070  41.1197960
  87.8210650  82.8800750  42.5253120  84.5351090  80.0679660  35.0714550
  83.6080370  80.0017040  35.3003020  84.6875910  81.0059790  34.9569790
  84.5220170  76.3396660  32.0681710  83.5823840  76.5010620  32.1534170
  84.8403430  77.0582340  31.5217700  88.5648380  81.6299960  35.5749800
  87.9460800  81.2919510  34.9276100  88.5472830  80.9859720  36.2828990
  88.0074940  77.8084500  42.9915610  87.5946120  78.6338210  43.2455600
  87.2750890  77.2229540  42.7991970  80.1407730  80.5944400  37.8534280
  79.7364730  79.8821650  37.3580180  80.2270850  80.2497640  38.7422320
  78.8536350  77.3687610  41.6333320  79.4050940  77.4782950  40.8586570
  79.3679860  77.7425210  42.3488550  86.7413080  80.8686770  32.5822550
  87.1806360  80.0309200  32.4360370  87.4541500  81.5016170  32.6686690
  78.5279080  80.8906970  45.2438660  78.3886850  81.7629770  45.6126060
  77.6460440  80.5479780  45.0986600  76.8412360  79.4889380  35.3540930
  76.7209960  80.2151470  34.7422200  76.5313250  78.7192290  34.8768840
  74.4797730  82.6604520  41.1609570  74.5578150  82.7953290  40.2165290
  75.0939410  81.9520410  41.3537690  74.5357250  83.7018690  43.7004030
  74.6988290  83.2324050  42.8823400  75.0009700  83.1942250  44.3652870
  79.3076020  72.8324450  38.7364600  78.8644170  73.6133990  38.4049120
  79.8661010  73.1554340  39.4435540  83.5945830  75.6992970  44.3399920
  83.1325200  75.9075990  45.1519860  83.1923940  74.8852320  44.0370590
  88.5950340  76.9201920  45.4696580  87.7443930  76.6207670  45.7905650
  88.4352130  77.1643930  44.5580400  85.6900050  78.4203670  47.5695370
  86.0153460  77.5867420  47.2297600  86.4780380  78.9432190  47.7173700
  82.4234840  72.4535150  33.6170430  81.7989020  72.4495020  34.3423740
  82.3364960  71.5866110  33.2206400  81.3451920  73.3771780  40.5954200
  81.6424250  74.2834610  40.5146220  81.8937480  72.8890560  39.9813770
  79.0990240  77.9558020  36.4645850  78.8731160  77.7395190  37.3692470
  78.3182770  78.3886480  36.1191820  86.3288000  77.9621390  35.0636500
  85.7296890  78.6857190  34.8800120  86.8767610  77.8998170  34.2812950
  81.5389450  78.8543600  47.1306120  81.4433050  77.9138330  46.9806520
  82.3821430  79.0758670  46.7354190  84.9352870  76.5984930  37.0939780
  85.3282440  76.9157130  36.2808470  85.2969720  75.7196810  37.2084300
  76.6699990  75.2657270  45.2839900  76.2763380  76.1132480  45.4912680
  75.9818390  74.6283640  45.4748540  83.2445040  75.3492240  48.3536640
  82.5543360  75.1564440  48.9882730  83.9877340  75.6326880  48.8860940
  73.9717040  73.1885730  39.3169980  73.6830090  73.7588590  40.0294960
  74.7162800  72.7090180  39.6801210  74.1587270  77.1305850  30.5272700
  74.0761940  78.0736610  30.6687690  73.8070330  76.9880760  29.6485050
  85.5208010  79.1890680  41.1890560  84.7889130  79.6977490  41.5380660
  85.1232350  78.3720660  40.8879340  81.9585400  75.8644880  39.5943050
  81.9621460  75.4234830  38.7447590  82.8536520  76.1862210  39.7014870
  77.8087780  75.7471370  38.5537260  77.4687830  76.2246600  39.3104310
  77.0465100  75.2936490  38.1938360  82.0205550  76.8656960  32.5849810
  82.1418370  76.8243440  33.5335630  81.6354060  77.7281110  32.4296540
  85.9833920  74.6424360  40.6013500  86.0006660  75.0933010  41.4455350
  85.7349500  73.7430000  40.8146940  81.0327050  79.1758100  31.9833110
  80.4643950  78.7276350  31.3569020  81.7416050  79.5350880  31.4498260
  76.1096230  83.0770120  45.8599840  75.7251020  82.4363790  46.4582800
  76.4208420  83.7806240  46.4294570  82.2593370  79.9246660  41.3408460
  82.6263500  79.4505230  42.0869800  82.0698430  80.7988230  41.6816800
  75.1233860  74.6690350  37.4701930  74.8380780  74.3046020  38.3080550
  75.0612720  73.9370810  36.8565070  80.0492740  78.9655300  43.6592670
  79.7449810  79.8447280  43.8843030  81.0039200  79.0255090  43.6950110
  78.5774530  83.1716290  34.2559520  77.8036790  82.6313910  34.0958240
  79.3069160  82.6522900  33.9177280  84.7972450  73.5619610  34.1915300
  83.9837060  73.0632780  34.1160610  84.6034400  74.4017860  33.7751650
  84.7181310  82.2390710  45.9354910  84.6518620  81.3186380  45.6812500
  84.0886450  82.3366150  46.6499550  87.5120840  77.9339260  32.4877460
  88.4000460  78.2456490  32.3128800  87.4825930  77.0611510  32.0958040
  78.6211930  82.8396670  37.8938330  79.1390600  82.0364930  37.8395220
  78.1695950  82.7775810  38.7355160  76.1056470  79.8058040  44.8064030
  75.7471410  80.4711890  45.3937370  75.8111030  78.9741590  45.1776650
  79.3069590  80.2642280  47.6903580  79.0069730  80.4099460  46.7931400
  80.0780830  79.7047570  47.5976970  86.3908840  83.4278790  38.5311140
  86.7432660  82.8306920  37.8712510  85.5071170  83.1023020  38.7019390
  74.6164520  79.8049300  31.4298630  75.4859370  80.0874100  31.7134550
  74.1254840  80.6185170  31.3147440  81.7799330  81.1922510  35.5506910
  82.2362110  82.0027760  35.7767100  81.4287540  80.8745650  36.3825400
  77.6811110  71.5360160  36.0229430  77.5525740  71.5278060  36.9714350
  76.8573130  71.8743250  35.6720440  74.6805040  73.2951280  45.4836130
  73.9663560  73.4948200  46.0888740  75.1000080  72.5190850  45.8550930
  76.6011030  81.6222770  33.5580690  75.9938980  82.3621670  33.5675990
  77.0760380  81.7122130  32.7318890  86.1743820  75.7873590  43.2337580
  86.5424640  74.9668800  43.5617150  85.3142020  75.8475480  43.6493230
  89.5405850  74.7430530  34.0425140  88.9119010  74.8476200  33.3283370
  89.0457770  74.9627310  34.8319020  81.5089880  77.0216480  35.4583020
  80.8006030  77.4902820  35.8996630  81.7934360  76.3638490  36.0928210
  83.1345810  78.4413180  43.4575550  83.6331060  78.9159000  44.1227400
  83.2768760  77.5176700  43.6645580  85.5405310  73.7467140  36.8978810
  85.4173090  73.7653270  35.9488320  86.4889870  73.7946080  37.0177210
  79.7124900  75.3301560  32.8333730  80.5615430  75.7671710  32.7673920
  79.3456170  75.6421820  33.6605790  88.6334680  79.9014320  37.7465300
  87.6924820  79.9164550  37.9212990  88.9478750  79.1150280  38.1925600
  78.6116320  81.5833920  31.3069260  79.3779590  81.4715280  31.8694690
  78.6891010  80.8871890  30.6546030  77.3063080  79.0158990  31.9902150
  77.3866670  78.0686500  32.1019550  78.1982830  79.3465870  32.0962810
  74.8333880  80.8373910  47.2258320  75.3372900  80.2581190  47.7974550
  74.0941300  81.1214140  47.7634690  81.7357500  83.5588100  30.7804610
  81.6308140  82.9440450  31.5065990  81.5681720  83.0353990  29.9967620
  81.8871820  82.2444900  46.7593840  81.1217490  82.8129900  46.6748510
  82.0687780  81.9521110  45.8662070  84.9760230  82.6208130  31.3846600
  84.4270330  83.0677430  32.0289340  85.5979490  82.1157380  31.9084270
  76.8656960  78.9803500  48.1208390  76.9062300  78.6817370  49.0293620
  77.7202460  79.3811110  47.9615910  80.6435350  81.5799050  33.2811900
  81.0651770  81.4138920  34.1243290  80.7686190  80.7699280  32.7867040
  78.8062770  77.5595600  46.0882880  78.2759230  77.0686550  45.4606220
  79.4750840  77.9879800  45.5540810  83.1562990  80.6036660  30.5289000
  83.6768650  79.8885680  30.1630150  83.8031390  81.2422530  30.8289510
  87.7040830  82.0265060  45.8524070  88.1181850  82.1810140  46.7014490
  86.7691830  82.1520280  46.0149850  88.1763000  79.3661220  47.8563220
  88.7583770  78.6113540  47.7683700  88.3524770  79.8968660  47.0794700
  79.2935070  74.5257970  46.1680170  79.1991940  73.9078720  45.4431040
  78.7132460  75.2524260  45.9410080  82.0596510  73.0831210  43.2007560
  81.6113810  73.1055470  42.3553110  81.4261710  72.6850230  43.7977860
  82.4656060  81.9785540  43.8220000  82.8844170  82.8218270  43.6496240
  81.5464690  82.1157580  43.5926780  84.8019960  79.7101720  45.2057840
  84.9216170  79.1142860  45.9452680  85.6613960  79.7471410  44.7859140
  87.1407860  80.2638910  43.7820350  86.6143080  80.7881530  43.1785490
  87.4839200  80.8966300  44.4130080  79.5394250  77.6532280  30.2270060
  79.3383310  76.7899640  30.5883400  79.3686300  77.5665640  29.2891660
  81.5688730  76.2523070  46.4633660  82.1588420  75.9438920  47.1511480
  80.7508970  75.7802820  46.6193560  86.3882160  75.8688880  46.6966680
  85.6997680  75.2070420  46.6316670  87.1088180  75.4227150  47.1415140
  87.0182560  72.4640510  32.7556940  87.2984850  71.6208410  33.1116360
  86.2448290  72.6963620  33.2695690  78.3377050  74.7532900  30.2147940
  78.6402950  74.7600330  29.3067090  79.0771640  74.4030760  30.7115600
  81.5561980  73.6967520  31.2004140  81.2083980  73.0191510  30.6206590
  81.7574750  73.2357030  32.0147530  74.8967620  80.2255170  37.5968510
  74.2416460  79.9566810  36.9528210  75.7345570  80.1159650  37.1470490
  87.8458060  75.0196460  31.8187000  88.2642940  74.8327440  30.9783660
  87.5394120  74.1675510  32.1289930  75.9343550  80.6107740  42.1371850
  76.3016590  80.5235140  43.0167870  75.3654370  79.8474290  42.0378710
  75.4859550  77.5216830  46.0430270  74.5915600  77.4883590  46.3823980
  76.0257100  77.7203620  46.8081520  74.1105700  77.4354100  33.5393840
  73.2069780  77.6984300  33.3645500  74.5946320  77.7065270  32.7593800
  76.6532910  76.4919640  31.4488220  77.3624610  76.0702860  30.9635500
  75.9372850  76.5594870  30.8171570  76.3007070  72.5458970  30.4890870
  77.0235200  73.0867910  30.8072090  76.5731590  72.2722390  29.6132410
  75.9899260  71.7965160  40.3913490  76.6375450  71.2462540  39.9508650
  76.4101100  72.0508310  41.2129300  75.7431260  71.9520830  43.1338810
  75.3946080  72.4084650  43.8996990  75.4118960  71.0577960  43.2161240
  83.2556080  73.1432710  46.6558230  83.1944970  73.7354540  47.4053640
  84.1956460  73.0358670  46.5108490  85.8930640  72.8002770  46.2950520
  86.5071050  73.1182060  45.6331600  86.4380200  72.3151360  46.9146380
  76.4151900  71.4797030  46.4089580  76.9634890  71.2985080  45.6455690
  76.4807210  70.6891140  46.9445890  86.6338680  71.3634910  42.6219810
  85.7598520  71.6970020  42.4192740  86.5249430  70.8908090  43.4471680
  87.5410660  73.5705780  44.0061530  87.2124020  72.7557540  43.6263260
  88.4892960  73.5275590  43.8827220  84.3813500  72.2804750  41.5612720
  83.5985290  72.7550250  41.8409480  84.0876430  71.3759580  41.4525900
  88.9334570  72.9827850  39.6061810  89.3742660  72.9272950  38.7583410
  88.6642160  73.8985860  39.6771990  75.7253910  72.5852230  34.0826440
  76.4833270  72.6981110  33.5090470  75.2631080  73.4221430  34.0369870
  82.2667720  74.6991500  37.0728750  81.4542230  74.3248390  36.7324630
  82.7709360  73.9436580  37.3749940  86.7692700  71.3633950  38.3111820
  87.3722070  71.9354160  38.7860340  86.0285690  71.9273390  38.0885720
  78.0979060  73.1116280  32.6228410  78.6271820  72.3246080  32.4936360
  78.7307380  73.7907470  32.8563940  80.2916900  72.8491420  35.6773800
  79.6619640  72.1478730  35.8443930  79.7522040  73.6095550  35.4606960
  80.4172460  72.1275400  48.1126290  80.1356730  72.6309000  47.3487110
  80.7992160  71.3297150  47.7468420  87.0187920  71.5428980  48.6906760
  86.9053370  71.8623590  49.5858280  87.8357660  71.9441490  48.3944040
  85.9246070  79.5621450  19.0541500  85.8440120  78.6476060  18.7833210
  85.5110490  80.0588520  18.3481210  84.0564110  81.3400470  20.9350770
  83.2806210  80.8600910  21.2249340  84.7077040  80.6606120  20.7606930
  78.0729940  81.6520280  21.8126530  77.2414820  81.3968990  22.2123040
  78.6810920  81.7231050  22.5484450  76.4821890  76.6122170  15.5968920
  75.5938590  76.9538140  15.4948800  76.7663080  76.4122490  14.7049750
  74.4454900  79.2127820  21.4808620  75.0171010  78.4450020  21.4812260
  74.4456440  79.5116580  20.5715230  75.6879770  74.6212180  23.2677550
  75.5082610  73.7237930  23.5480310  75.2859850  75.1684050  23.9424500
  84.5278270  76.8228040  21.1689860  84.9043090  75.9499920  21.0563530
  84.4297780  77.1586740  20.2780300  78.6583280  75.1953670  16.6307300
  78.7650030  76.0957400  16.9376060  77.7475640  75.1471640  16.3401950
  88.3102390  74.3178480  18.1018200  89.1312010  73.8275050  18.1443680
  88.3436470  74.9076140  18.8550040  76.3066440  77.1172680  21.8759890
  76.9876550  77.3811050  22.4947290  75.9914490  76.2773550  22.2097900
  80.4991010  78.1640040  20.9632480  81.0069230  78.6621010  21.6037500
  81.0304250  77.3875240  20.7871840  78.7827110  72.8038600  25.2295900
  78.7845550  73.3210990  24.4241800  77.9531420  72.3268780  25.2065830
  85.1698200  82.9157910  16.7285800  84.5515470  83.3807360  16.1648520
  85.6821450  83.6085390  17.1455310  80.0329960  82.4433780  23.4069400
  79.6999340  83.0702700  24.0490470  80.2096640  82.9695660  22.6271070
  88.5463870  76.2578860  20.8745740  87.8419440  76.5463750  21.4548850
  88.9076030  77.0678970  20.5145300  78.4642440  74.5148560  23.2366350
  78.8059250  75.3590610  22.9420220  77.5258250  74.6632300  23.3531690
  82.1470330  72.0030830  19.5610940  82.4545310  71.4477720  18.8446440
  81.2171030  72.1375290  19.3783930  87.0970830  82.6227960  23.1801010
  87.5139620  82.4088070  22.3454470  87.8210650  82.8800750  23.7509630
  84.5351090  80.0679660  16.2971060  83.6080370  80.0017040  16.5259530
  84.6875910  81.0059790  16.1826300  84.5220170  76.3396660  13.2938220
  83.5823840  76.5010620  13.3790680  84.8403430  77.0582340  12.7474210
  88.5648380  81.6299960  16.8006310  87.9460800  81.2919510  16.1532610
  88.5472830  80.9859720  17.5085500  88.0074940  77.8084500  24.2172120
  87.5946120  78.6338210  24.4712110  87.2750890  77.2229540  24.0248480
  80.1407730  80.5944400  19.0790790  79.7364730  79.8821650  18.5836690
  80.2270850  80.2497640  19.9678830  78.8536350  77.3687610  22.8589830
  79.4050940  77.4782950  22.0843080  79.3679860  77.7425210  23.5745060
  86.7413080  80.8686770  13.8079060  87.1806360  80.0309200  13.6616880
  87.4541500  81.5016170  13.8943200  78.5279080  80.8906970  26.4695170
  78.3886850  81.7629770  26.8382570  77.6460440  80.5479780  26.3243110
  76.8412360  79.4889380  16.5797440  76.7209960  80.2151470  15.9678710
  76.5313250  78.7192290  16.1025350  74.4797730  82.6604520  22.3866080
  74.5578150  82.7953290  21.4421800  75.0939410  81.9520410  22.5794200
  74.5357250  83.7018690  24.9260540  74.6988290  83.2324050  24.1079910
  75.0009700  83.1942250  25.5909380  79.3076020  72.8324450  19.9621110
  78.8644170  73.6133990  19.6305630  79.8661010  73.1554340  20.6692050
  83.5945830  75.6992970  25.5656430  83.1325200  75.9075990  26.3776370
  83.1923940  74.8852320  25.2627100  88.5950340  76.9201920  26.6953090
  87.7443930  76.6207670  27.0162160  88.4352130  77.1643930  25.7836910
  85.6900050  78.4203670  28.7951880  86.0153460  77.5867420  28.4554110
  86.4780380  78.9432190  28.9430210  82.4234840  72.4535150  14.8426940
  81.7989020  72.4495020  15.5680250  82.3364960  71.5866110  14.4462910
  81.3451920  73.3771780  21.8210710  81.6424250  74.2834610  21.7402730
  81.8937480  72.8890560  21.2070280  79.0990240  77.9558020  17.6902360
  78.8731160  77.7395190  18.5948980  78.3182770  78.3886480  17.3448330
  86.3288000  77.9621390  16.2893010  85.7296890  78.6857190  16.1056630
  86.8767610  77.8998170  15.5069460  81.5389450  78.8543600  28.3562630
  81.4433050  77.9138330  28.2063030  82.3821430  79.0758670  27.9610700
  84.9352870  76.5984930  18.3196290  85.3282440  76.9157130  17.5064980
  85.2969720  75.7196810  18.4340810  76.6699990  75.2657270  26.5096410
  76.2763380  76.1132480  26.7169190  75.9818390  74.6283640  26.7005050
  83.2445040  75.3492240  29.5793150  82.5543360  75.1564440  30.2139240
  83.9877340  75.6326880  30.1117450  73.9717040  73.1885730  20.5426490
  73.6830090  73.7588590  21.2551470  74.7162800  72.7090180  20.9057720
  74.1587270  77.1305850  11.7529210  74.0761940  78.0736610  11.8944200
  73.8070330  76.9880760  10.8741560  85.5208010  79.1890680  22.4147070
  84.7889130  79.6977490  22.7637170  85.1232350  78.3720660  22.1135850
  81.9585400  75.8644880  20.8199560  81.9621460  75.4234830  19.9704100
  82.8536520  76.1862210  20.9271380  77.8087780  75.7471370  19.7793770
  77.4687830  76.2246600  20.5360820  77.0465100  75.2936490  19.4194870
  82.0205550  76.8656960  13.8106320  82.1418370  76.8243440  14.7592140
  81.6354060  77.7281110  13.6553050  85.9833920  74.6424360  21.8270010
  86.0006660  75.0933010  22.6711860  85.7349500  73.7430000  22.0403450
  81.0327050  79.1758100  13.2089620  80.4643950  78.7276350  12.5825530
  81.7416050  79.5350880  12.6754770  76.1096230  83.0770120  27.0856350
  75.7251020  82.4363790  27.6839310  76.4208420  83.7806240  27.6551080
  82.2593370  79.9246660  22.5664970  82.6263500  79.4505230  23.3126310
  82.0698430  80.7988230  22.9073310  75.1233860  74.6690350  18.6958440
  74.8380780  74.3046020  19.5337060  75.0612720  73.9370810  18.0821580
  80.0492740  78.9655300  24.8849180  79.7449810  79.8447280  25.1099540
  81.0039200  79.0255090  24.9206620  78.5774530  83.1716290  15.4816030
  77.8036790  82.6313910  15.3214750  79.3069160  82.6522900  15.1433790
  84.7972450  73.5619610  15.4171810  83.9837060  73.0632780  15.3417120
  84.6034400  74.4017860  15.0008160  84.7181310  82.2390710  27.1611420
  84.6518620  81.3186380  26.9069010  84.0886450  82.3366150  27.8756060
  87.5120840  77.9339260  13.7133970  88.4000460  78.2456490  13.5385310
  87.4825930  77.0611510  13.3214550  78.6211930  82.8396670  19.1194840
  79.1390600  82.0364930  19.0651730  78.1695950  82.7775810  19.9611670
  76.1056470  79.8058040  26.0320540  75.7471410  80.4711890  26.6193880
  75.8111030  78.9741590  26.4033160  79.3069590  80.2642280  28.9160090
  79.0069730  80.4099460  28.0187910  80.0780830  79.7047570  28.8233480
  86.3908840  83.4278790  19.7567650  86.7432660  82.8306920  19.0969020
  85.5071170  83.1023020  19.9275900  74.6164520  79.8049300  12.6555140
  75.4859370  80.0874100  12.9391060  74.1254840  80.6185170  12.5403950
  81.7799330  81.1922510  16.7763420  82.2362110  82.0027760  17.0023610
  81.4287540  80.8745650  17.6081910  77.6811110  71.5360160  17.2485940
  77.5525740  71.5278060  18.1970860  76.8573130  71.8743250  16.8976950
  74.6805040  73.2951280  26.7092640  73.9663560  73.4948200  27.3145250
  75.1000080  72.5190850  27.0807440  76.6011030  81.6222770  14.7837200
  75.9938980  82.3621670  14.7932500  77.0760380  81.7122130  13.9575400
  86.1743820  75.7873590  24.4594090  86.5424640  74.9668800  24.7873660
  85.3142020  75.8475480  24.8749740  89.5405850  74.7430530  15.2681650
  88.9119010  74.8476200  14.5539880  89.0457770  74.9627310  16.0575530
  81.5089880  77.0216480  16.6839530  80.8006030  77.4902820  17.1253140
  81.7934360  76.3638490  17.3184720  83.1345810  78.4413180  24.6832060
  83.6331060  78.9159000  25.3483910  83.2768760  77.5176700  24.8902090
  85.5405310  73.7467140  18.1235320  85.4173090  73.7653270  17.1744830
  86.4889870  73.7946080  18.2433720  79.7124900  75.3301560  14.0590240
  80.5615430  75.7671710  13.9930430  79.3456170  75.6421820  14.8862300
  88.6334680  79.9014320  18.9721810  87.6924820  79.9164550  19.1469500
  88.9478750  79.1150280  19.4182110  78.6116320  81.5833920  12.5325770
  79.3779590  81.4715280  13.0951200  78.6891010  80.8871890  11.8802540
  77.3063080  79.0158990  13.2158660  77.3866670  78.0686500  13.3276060
  78.1982830  79.3465870  13.3219320  74.8333880  80.8373910  28.4514830
  75.3372900  80.2581190  29.0231060  74.0941300  81.1214140  28.9891200
  81.7357500  83.5588100  12.0061120  81.6308140  82.9440450  12.7322500
  81.5681720  83.0353990  11.2224130  81.8871820  82.2444900  27.9850350
  81.1217490  82.8129900  27.9005020  82.0687780  81.9521110  27.0918580
  84.9760230  82.6208130  12.6103110  84.4270330  83.0677430  13.2545850
  85.5979490  82.1157380  13.1340780  76.8656960  78.9803500  29.3464900
  76.9062300  78.6817370  30.2550130  77.7202460  79.3811110  29.1872420
  80.6435350  81.5799050  14.5068410  81.0651770  81.4138920  15.3499800
  80.7686190  80.7699280  14.0123550  78.8062770  77.5595600  27.3139390
  78.2759230  77.0686550  26.6862730  79.4750840  77.9879800  26.7797320
  83.1562990  80.6036660  11.7545510  83.6768650  79.8885680  11.3886660
  83.8031390  81.2422530  12.0546020  87.7040830  82.0265060  27.0780580
  88.1181850  82.1810140  27.9271000  86.7691830  82.1520280  27.2406360
  88.1763000  79.3661220  29.0819730  88.7583770  78.6113540  28.9940210
  88.3524770  79.8968660  28.3051210  79.2935070  74.5257970  27.3936680
  79.1991940  73.9078720  26.6687550  78.7132460  75.2524260  27.1666590
  82.0596510  73.0831210  24.4264070  81.6113810  73.1055470  23.5809620
  81.4261710  72.6850230  25.0234370  82.4656060  81.9785540  25.0476510
  82.8844170  82.8218270  24.8752750  81.5464690  82.1157580  24.8183290
  84.8019960  79.7101720  26.4314350  84.9216170  79.1142860  27.1709190
  85.6613960  79.7471410  26.0115650  87.1407860  80.2638910  25.0076860
  86.6143080  80.7881530  24.4042000  87.4839200  80.8966300  25.6386590
  79.5394250  77.6532280  11.4526570  79.3383310  76.7899640  11.8139910
  79.3686300  77.5665640  10.5148170  81.5688730  76.2523070  27.6890170
  82.1588420  75.9438920  28.3767990  80.7508970  75.7802820  27.8450070
  86.3882160  75.8688880  27.9223190  85.6997680  75.2070420  27.8573180
  87.1088180  75.4227150  28.3671650  87.0182560  72.4640510  13.9813450
  87.2984850  71.6208410  14.3372870  86.2448290  72.6963620  14.4952200
  78.3377050  74.7532900  11.4404450  78.6402950  74.7600330  10.5323600
  79.0771640  74.4030760  11.9372110  81.5561980  73.6967520  12.4260650
  81.2083980  73.0191510  11.8463100  81.7574750  73.2357030  13.2404040
  74.8967620  80.2255170  18.8225020  74.2416460  79.9566810  18.1784720
  75.7345570  80.1159650  18.3727000  87.8458060  75.0196460  13.0443510
  88.2642940  74.8327440  12.2040170  87.5394120  74.1675510  13.3546440
  75.9343550  80.6107740  23.3628360  76.3016590  80.5235140  24.2424380
  75.3654370  79.8474290  23.2635220  75.4859550  77.5216830  27.2686780
  74.5915600  77.4883590  27.6080490  76.0257100  77.7203620  28.0338030
  74.1105700  77.4354100  14.7650350  73.2069780  77.6984300  14.5902010
  74.5946320  77.7065270  13.9850310  76.6532910  76.4919640  12.6744730
  77.3624610  76.0702860  12.1892010  75.9372850  76.5594870  12.0428080
  76.3007070  72.5458970  11.7147380  77.0235200  73.0867910  12.0328600
  76.5731590  72.2722390  10.8388920  75.9899260  71.7965160  21.6170000
  76.6375450  71.2462540  21.1765160  76.4101100  72.0508310  22.4385810
  75.7431260  71.9520830  24.3595320  75.3946080  72.4084650  25.1253500
  75.4118960  71.0577960  24.4417750  83.2556080  73.1432710  27.8814740
  83.1944970  73.7354540  28.6310150  84.1956460  73.0358670  27.7365000
  85.8930640  72.8002770  27.5207030  86.5071050  73.1182060  26.8588110
  86.4380200  72.3151360  28.1402890  76.4151900  71.4797030  27.6346090
  76.9634890  71.2985080  26.8712200  76.4807210  70.6891140  28.1702400
  86.6338680  71.3634910  23.8476320  85.7598520  71.6970020  23.6449250
  86.5249430  70.8908090  24.6728190  87.5410660  73.5705780  25.2318040
  87.2124020  72.7557540  24.8519770  88.4892960  73.5275590  25.1083730
  84.3813500  72.2804750  22.7869230  83.5985290  72.7550250  23.0665990
  84.0876430  71.3759580  22.6782410  88.9334570  72.9827850  20.8318320
  89.3742660  72.9272950  19.9839920  88.6642160  73.8985860  20.9028500
  75.7253910  72.5852230  15.3082950  76.4833270  72.6981110  14.7346980
  75.2631080  73.4221430  15.2626380  82.2667720  74.6991500  18.2985260
  81.4542230  74.3248390  17.9581140  82.7709360  73.9436580  18.6006450
  86.7692700  71.3633950  19.5368330  87.3722070  71.9354160  20.0116850
  86.0285690  71.9273390  19.3142230  78.0979060  73.1116280  13.8484920
  78.6271820  72.3246080  13.7192870  78.7307380  73.7907470  14.0820450
  80.2916900  72.8491420  16.9030310  79.6619640  72.1478730  17.0700440
  79.7522040  73.6095550  16.6863470  80.4172460  72.1275400  29.3382800
  80.1356730  72.6309000  28.5743620  80.7992160  71.3297150  28.9724930
  87.0187920  71.5428980  29.9163270  86.9053370  71.8623590  30.8114790
  87.8357660  71.9441490  29.6200550  84.0564110  81.3400470   2.1607280
  83.2806210  80.8600910   2.4505850  84.7077040  80.6606120   1.9863440
  78.0729940  81.6520280   3.0383040  77.2414820  81.3968990   3.4379550
  78.6810920  81.7231050   3.7740960  74.4454900  79.2127820   2.7065130
  75.0171010  78.4450020   2.7068770  74.4456440  79.5116580   1.7971740
  75.6879770  74.6212180   4.4934060  75.5082610  73.7237930   4.7736820
  75.2859850  75.1684050   5.1681010  84.5278270  76.8228040   2.3946370
  84.9043090  75.9499920   2.2820040  84.4297780  77.1586740   1.5036810
  76.3066440  77.1172680   3.1016400  76.9876550  77.3811050   3.7203800
  75.9914490  76.2773550   3.4354410  80.4991010  78.1640040   2.1888990
  81.0069230  78.6621010   2.8294010  81.0304250  77.3875240   2.0128350
  78.7827110  72.8038600   6.4552410  78.7845550  73.3210990   5.6498310
  77.9531420  72.3268780   6.4322340  80.0329960  82.4433780   4.6325910
  79.6999340  83.0702700   5.2746980  80.2096640  82.9695660   3.8527580
  88.5463870  76.2578860   2.1002250  87.8419440  76.5463750   2.6805360
  88.9076030  77.0678970   1.7401810  78.4642440  74.5148560   4.4622860
  78.8059250  75.3590610   4.1676730  77.5258250  74.6632300   4.5788200
  87.0970830  82.6227960   4.4057520  87.5139620  82.4088070   3.5710980
  87.8210650  82.8800750   4.9766140  88.0074940  77.8084500   5.4428630
  87.5946120  78.6338210   5.6968620  87.2750890  77.2229540   5.2504990
  78.8536350  77.3687610   4.0846340  79.4050940  77.4782950   3.3099590
  79.3679860  77.7425210   4.8001570  78.5279080  80.8906970   7.6951680
  78.3886850  81.7629770   8.0639080  77.6460440  80.5479780   7.5499620
  74.4797730  82.6604520   3.6122590  74.5578150  82.7953290   2.6678310
  75.0939410  81.9520410   3.8050710  74.5357250  83.7018690   6.1517050
  74.6988290  83.2324050   5.3336420  75.0009700  83.1942250   6.8165890
  83.5945830  75.6992970   6.7912940  83.1325200  75.9075990   7.6032880
  83.1923940  74.8852320   6.4883610  88.5950340  76.9201920   7.9209600
  87.7443930  76.6207670   8.2418670  88.4352130  77.1643930   7.0093420
  85.6900050  78.4203670  10.0208390  86.0153460  77.5867420   9.6810620
  86.4780380  78.9432190  10.1686720  81.3451920  73.3771780   3.0467220
  81.6424250  74.2834610   2.9659240  81.8937480  72.8890560   2.4326790
  81.5389450  78.8543600   9.5819140  81.4433050  77.9138330   9.4319540
  82.3821430  79.0758670   9.1867210  76.6699990  75.2657270   7.7352920
  76.2763380  76.1132480   7.9425700  75.9818390  74.6283640   7.9261560
  83.2445040  75.3492240  10.8049660  82.5543360  75.1564440  11.4395750
  83.9877340  75.6326880  11.3373960  73.9717040  73.1885730   1.7683000
  73.6830090  73.7588590   2.4807980  74.7162800  72.7090180   2.1314230
  85.5208010  79.1890680   3.6403580  84.7889130  79.6977490   3.9893680
  85.1232350  78.3720660   3.3392360  85.9833920  74.6424360   3.0526520
  86.0006660  75.0933010   3.8968370  85.7349500  73.7430000   3.2659960
  76.1096230  83.0770120   8.3112860  75.7251020  82.4363790   8.9095820
  76.4208420  83.7806240   8.8807590  82.2593370  79.9246660   3.7921480
  82.6263500  79.4505230   4.5382820  82.0698430  80.7988230   4.1329820
  80.0492740  78.9655300   6.1105690  79.7449810  79.8447280   6.3356050
  81.0039200  79.0255090   6.1463130  84.7181310  82.2390710   8.3867930
  84.6518620  81.3186380   8.1325520  84.0886450  82.3366150   9.1012570
  76.1056470  79.8058040   7.2577050  75.7471410  80.4711890   7.8450390
  75.8111030  78.9741590   7.6289670  79.3069590  80.2642280  10.1416600
  79.0069730  80.4099460   9.2444420  80.0780830  79.7047570  10.0489990
  74.6805040  73.2951280   7.9349150  73.9663560  73.4948200   8.5401760
  75.1000080  72.5190850   8.3063950  86.1743820  75.7873590   5.6850600
  86.5424640  74.9668800   6.0130170  85.3142020  75.8475480   6.1006250
  83.1345810  78.4413180   5.9088570  83.6331060  78.9159000   6.5740420
  83.2768760  77.5176700   6.1158600  74.8333880  80.8373910   9.6771340
  75.3372900  80.2581190  10.2487570  74.0941300  81.1214140  10.2147710
  81.8871820  82.2444900   9.2106860  81.1217490  82.8129900   9.1261530
  82.0687780  81.9521110   8.3175090  76.8656960  78.9803500  10.5721410
  76.9062300  78.6817370  11.4806640  77.7202460  79.3811110  10.4128930
  78.8062770  77.5595600   8.5395900  78.2759230  77.0686550   7.9119240
  79.4750840  77.9879800   8.0053830  87.7040830  82.0265060   8.3037090
  88.1181850  82.1810140   9.1527510  86.7691830  82.1520280   8.4662870
  88.1763000  79.3661220  10.3076240  88.7583770  78.6113540  10.2196720
  88.3524770  79.8968660   9.5307720  79.2935070  74.5257970   8.6193190
  79.1991940  73.9078720   7.8944060  78.7132460  75.2524260   8.3923100
  82.0596510  73.0831210   5.6520580  81.6113810  73.1055470   4.8066130
  81.4261710  72.6850230   6.2490880  82.4656060  81.9785540   6.2733020
  82.8844170  82.8218270   6.1009260  81.5464690  82.1157580   6.0439800
  84.8019960  79.7101720   7.6570860  84.9216170  79.1142860   8.3965700
  85.6613960  79.7471410   7.2372160  87.1407860  80.2638910   6.2333370
  86.6143080  80.7881530   5.6298510  87.4839200  80.8966300   6.8643100
  81.5688730  76.2523070   8.9146680  82.1588420  75.9438920   9.6024500
  80.7508970  75.7802820   9.0706580  86.3882160  75.8688880   9.1479700
  85.6997680  75.2070420   9.0829690  87.1088180  75.4227150   9.5928160
  75.9343550  80.6107740   4.5884870  76.3016590  80.5235140   5.4680890
  75.3654370  79.8474290   4.4891730  75.4859550  77.5216830   8.4943290
  74.5915600  77.4883590   8.8337000  76.0257100  77.7203620   9.2594540
  75.9899260  71.7965160   2.8426510  76.6375450  71.2462540   2.4021670
  76.4101100  72.0508310   3.6642320  75.7431260  71.9520830   5.5851830
  75.3946080  72.4084650   6.3510010  75.4118960  71.0577960   5.6674260
  83.2556080  73.1432710   9.1071250  83.1944970  73.7354540   9.8566660
  84.1956460  73.0358670   8.9621510  85.8930640  72.8002770   8.7463540
  86.5071050  73.1182060   8.0844620  86.4380200  72.3151360   9.3659400
  76.4151900  71.4797030   8.8602600  76.9634890  71.2985080   8.0968710
  76.4807210  70.6891140   9.3958910  86.6338680  71.3634910   5.0732830
  85.7598520  71.6970020   4.8705760  86.5249430  70.8908090   5.8984700
  87.5410660  73.5705780   6.4574550  87.2124020  72.7557540   6.0776280
  88.4892960  73.5275590   6.3340240  84.3813500  72.2804750   4.0125740
  83.5985290  72.7550250   4.2922500  84.0876430  71.3759580   3.9038920
  80.4172460  72.1275400  10.5639310  80.1356730  72.6309000   9.8000130
  80.7992160  71.3297150  10.1981440  87.0187920  71.5428980  11.1419780
  86.9053370  71.8623590  12.0371300  87.8357660  71.9441490  10.8457060
  85.9246070  60.7877960  75.3771970  85.8440120  59.8732570  75.1063680
  85.5110490  61.2845030  74.6711680  88.0771540  66.9717170  76.0380370
  87.6153070  66.2004410  76.3667540  88.8897090  66.9983240  76.5432820
  76.4821890  57.8378680  71.9199390  75.5938590  58.1794650  71.8179270
  76.7663080  57.6379000  71.0280220  84.3034850  69.2575180  75.6584360
  83.6846290  69.7132680  75.0878800  85.1586630  69.4126640  75.2574060
  78.6583280  56.4210180  72.9537770  78.7650030  57.3213910  73.2606530
  77.7475640  56.3728150  72.6632420  88.3102390  55.5434990  74.4248670
  89.1312010  55.0531560  74.4674150  88.3436470  56.1332650  75.1780510
  85.1698200  64.1414420  73.0516270  84.5515470  64.6063870  72.4878990
  85.6821450  64.8341900  73.4685780  74.5381400  64.8270950  70.4255900
  74.1609380  65.3158050  69.6940800  74.7954470  65.4996230  71.0562430
  82.1470330  53.2287340  75.8841410  82.4545310  52.6734230  75.1676910
  81.2171030  53.3631800  75.7014400  88.9930810  65.6670850  73.2639040
  88.8827140  64.7245180  73.3888460  88.9899060  66.0286490  74.1501800
  84.5351090  61.2936170  72.6201530  83.6080370  61.2273550  72.8490000
  84.6875910  62.2316300  72.5056770  84.5220170  57.5653170  69.6168690
  83.5823840  57.7267130  69.7021150  84.8403430  58.2838850  69.0704680
  88.5648380  62.8556470  73.1236780  87.9460800  62.5176020  72.4763080
  88.5472830  62.2116230  73.8315970  80.1407730  61.8200910  75.4021260
  79.7364730  61.1078160  74.9067160  80.2270850  61.4754150  76.2909300
  86.7413080  62.0943280  70.1309530  87.1806360  61.2565710  69.9847350
  87.4541500  62.7272680  70.2173670  84.8508460  67.0339350  74.0990770
  85.2904370  67.7763680  73.6846160  84.7895350  67.2765920  75.0229730
  76.8412360  60.7145890  72.9027910  76.7209960  61.4407980  72.2909180
  76.5313250  59.9448800  72.4255820  75.7245360  65.5861220  75.1202730
  75.3173440  65.7275810  74.2656330  76.6158370  65.3021380  74.9173940
  87.5178640  70.0208470  71.4553780  87.3579780  69.7311410  72.3535610
  87.3525350  69.2448600  70.9199010  79.9967020  69.8007000  73.2325400
  79.8209500  68.8842540  73.0193200  79.1422760  70.1594290  73.4723200
  87.2204770  67.5296030  70.0151780  86.5269930  67.5273320  69.3554060
  87.9627630  67.1055350  69.5845950  86.7854700  69.1558740  74.0900270
  87.2411650  68.3748120  74.4038890  87.1247220  69.8665560  74.6341450
  79.3076020  54.0580960  76.2851580  78.8644170  54.8390500  75.9536100
  79.8661010  54.3810850  76.9922520  82.4234840  53.6791660  71.1657410
  81.7989020  53.6751530  71.8910720  82.3364960  52.8122620  70.7693380
  79.0990240  59.1814530  74.0132830  78.8731160  58.9651700  74.9179450
  78.3182770  59.6142990  73.6678800  86.3288000  59.1877900  72.6123480
  85.7296890  59.9113700  72.4287100  86.8767610  59.1254680  71.8299930
  84.9352870  57.8241440  74.6426760  85.3282440  58.1413640  73.8295450
  85.2969720  56.9453320  74.7571280  74.1587270  58.3562360  68.0759680
  74.0761940  59.2993120  68.2174670  73.8070330  58.2137270  67.1972030
  81.9585400  57.0901390  77.1430030  81.9621460  56.6491340  76.2934570
  82.8536520  57.4118720  77.2501850  77.8087780  56.9727880  76.1024240
  77.4687830  57.4503110  76.8591290  77.0465100  56.5193000  75.7425340
  82.0205550  58.0913470  70.1336790  82.1418370  58.0499950  71.0822610
  81.6354060  58.9537620  69.9783520  81.0327050  60.4014610  69.5320090
  80.4643950  59.9532860  68.9056000  81.7416050  60.7607390  68.9985240
  75.1233860  55.8946860  75.0188910  74.8380780  55.5302530  75.8567530
  75.0612720  55.1627320  74.4052050  78.5774530  64.3972800  71.8046500
  77.8036790  63.8570420  71.6445220  79.3069160  63.8779410  71.4664260
  84.7972450  54.7876120  71.7402280  83.9837060  54.2889290  71.6647590
  84.6034400  55.6274370  71.3238630  87.5120840  59.1595770  70.0364440
  88.4000460  59.4713000  69.8615780  87.4825930  58.2868020  69.6445020
  78.6211930  64.0653180  75.4425310  79.1390600  63.2621440  75.3882200
  78.1695950  64.0032320  76.2842140  83.5081430  65.3319460  70.7152610
  83.8497130  66.0761690  70.2195930  82.6794140  65.6450580  71.0777440
  86.3908840  64.6535300  76.0798120  86.7432660  64.0563430  75.4199490
  85.5071170  64.3279530  76.2506370  82.4772120  65.4132990  73.4868530
  83.1643250  65.9602200  73.8676120  81.6904540  65.9573720  73.5218140
  74.6164520  61.0305810  68.9785610  75.4859370  61.3130610  69.2621530
  74.1254840  61.8441680  68.8634420  81.7799330  62.4179020  73.0993890
  82.2362110  63.2284270  73.3254080  81.4287540  62.1002160  73.9312380
  77.6811110  52.7616670  73.5716410  77.5525740  52.7534570  74.5201330
  76.8573130  53.0999760  73.2207420  89.2019740  66.2166330  68.7702780
  88.9757320  65.4996770  69.3627420  88.8115940  65.9678770  67.9324530
  74.9835770  70.2433190  69.5447240  75.3433410  70.8422530  68.8904510
  74.8428110  70.7893080  70.3182270  81.0004390  67.6264390  70.3620910
  80.9914490  68.3594080  69.7465420  80.0802750  67.3795970  70.4547870
  76.6011030  62.8479280  71.1067670  75.9938980  63.5878180  71.1162970
  77.0760380  62.9378640  70.2805870  89.5405850  55.9687040  71.5912120
  88.9119010  56.0732710  70.8770350  89.0457770  56.1883820  72.3806000
  83.9863990  67.6892630  69.0246100  84.0875970  67.4856620  68.0948080
  83.0865730  67.4350910  69.2293880  81.5089880  58.2472990  73.0070000
  80.8006030  58.7159330  73.4483610  81.7934360  57.5895000  73.6415190
  85.5405310  54.9723650  74.4465790  85.4173090  54.9909780  73.4975300
  86.4889870  55.0202590  74.5664190  82.6282100  70.2078950  73.7193770
  82.8823600  70.1700340  72.7973140  81.6794580  70.0812280  73.7122020
  79.7124900  56.5558070  70.3820710  80.5615430  56.9928220  70.3160900
  79.3456170  56.8678330  71.2092770  88.6334680  61.1270830  75.2952280
  87.6924820  61.1421060  75.4699970  88.9478750  60.3406790  75.7412580
  78.6116320  62.8090430  68.8556240  79.3779590  62.6971790  69.4181670
  78.6891010  62.1128400  68.2033010  77.3063080  60.2415500  69.5389130
  77.3866670  59.2943010  69.6506530  78.1982830  60.5722380  69.6449790
  78.1077790  70.3910890  76.6423670  78.8440270  69.8426350  76.9132240
  78.4918710  71.2566900  76.5029660  74.9923270  66.4584460  72.5165180
  74.0663050  66.7005600  72.5070590  75.4579700  67.2858720  72.3949930
  81.2180100  69.5641200  68.4649240  82.0108710  69.8530030  68.0131030
  80.6984450  69.1333370  67.7861720  81.7357500  64.7844610  68.3291590
  81.6308140  64.1696960  69.0552970  81.5681720  64.2610500  67.5454600
  84.9760230  63.8464640  68.9333580  84.4270330  64.2933940  69.5776320
  85.5979490  63.3413890  69.4571250  80.6435350  62.8055560  70.8298880
  81.0651770  62.6395430  71.6730270  80.7686190  61.9955790  70.3354020
  83.1562990  61.8293170  68.0775980  83.6768650  61.1142190  67.7117130
  83.8031390  62.4679040  68.3776490  79.5394250  58.8788790  67.7757040
  79.3383310  58.0156150  68.1370380  79.3686300  58.7922150  66.8378640
  87.0182560  53.6897020  70.3043920  87.2984850  52.8464920  70.6603340
  86.2448290  53.9220130  70.8182670  78.3377050  55.9789410  67.7634920
  78.6402950  55.9856840  66.8554070  79.0771640  55.6287270  68.2602580
  81.5561980  54.9224030  68.7491120  81.2083980  54.2448020  68.1693570
  81.7574750  54.4613540  69.5634510  83.7211020  69.9104780  70.3677720
  84.6161810  70.2489750  70.3896480  83.7528650  69.1884190  69.7402000
  77.3607180  65.2831830  68.5964720  77.7982050  65.8261500  69.2522300
  77.8454910  64.4578780  68.6061060  74.5752980  68.0720860  76.0484980
  74.9055990  67.2041920  75.8163620  75.0043980  68.2779380  76.8789940
  79.1714900  66.4029870  73.7086950  78.8710440  66.2794840  74.6090860
  79.0652390  65.5438460  73.3002680  74.8967620  61.4511680  75.1455490
  74.2416460  61.1823320  74.5015190  75.7345570  61.3416160  74.6957470
  87.8458060  56.2452970  69.3673980  88.2642940  56.0583950  68.5270640
  87.5394120  55.3932020  69.6776910  74.1105700  58.6610610  71.0880820
  73.2069780  58.9240810  70.9132480  74.5946320  58.9321780  70.3080780
  76.6532910  57.7176150  68.9975200  77.3624610  57.2959370  68.5122480
  75.9372850  57.7851380  68.3658550  76.3007070  53.7715480  68.0377850
  77.0235200  54.3124420  68.3559070  76.5731590  53.4978900  67.1619390
  88.9334570  54.2084360  77.1548790  89.3742660  54.1529460  76.3070390
  88.6642160  55.1242370  77.2258970  75.1025890  69.9791960  74.1281560
  74.9347930  69.3462640  74.8263450  74.2360400  70.1851360  73.7775750
  75.7253910  53.8108740  71.6313420  76.4833270  53.9237620  71.0577450
  75.2631080  54.6477940  71.5856850  82.2667720  55.9248010  74.6215730
  81.4542230  55.5504900  74.2811610  82.7709360  55.1693090  74.9236920
  86.7692700  52.5890460  75.8598800  87.3722070  53.1610670  76.3347320
  86.0285690  53.1529900  75.6372700  76.7088590  68.6725190  71.5731700
  76.1836210  69.0533220  70.8693660  76.6333170  69.2975960  72.2941410
  78.0979060  54.3372790  70.1715390  78.6271820  53.5502590  70.0423340
  78.7307380  55.0163980  70.4050920  80.2916900  54.0747930  73.2260780
  79.6619640  53.3735240  73.3930910  79.7522040  54.8352060  73.0093940
  79.3081560  70.6207570  70.4480950  80.0400380  70.3366850  69.9004840
  79.5675230  70.3820850  71.3380330  78.4696350  66.7372300  70.4527280
  77.8405230  67.2057400  71.0013110  78.5844180  65.8921520  70.8873470
  85.9246070  60.7877960  56.6028480  85.8440120  59.8732570  56.3320190
  85.5110490  61.2845030  55.8968190  84.0564110  62.5656980  58.4837750
  83.2806210  62.0857420  58.7736320  84.7077040  61.8862630  58.3093910
  78.0729940  62.8776790  59.3613510  77.2414820  62.6225500  59.7610020
  78.6810920  62.9487560  60.0971430  88.0771540  66.9717170  57.2636880
  87.6153070  66.2004410  57.5924050  88.8897090  66.9983240  57.7689330
  78.0531200  66.9116880  59.5571530  78.3559240  66.0214620  59.3781750
  78.7974790  67.4687100  59.3293780  76.4821890  57.8378680  53.1455900
  75.5938590  58.1794650  53.0435780  76.7663080  57.6379000  52.2536730
  74.4454900  60.4384330  59.0295600  75.0171010  59.6706530  59.0299240
  74.4456440  60.7373090  58.1202210  84.3034850  69.2575180  56.8840870
  83.6846290  69.7132680  56.3135310  85.1586630  69.4126640  56.4830570
  83.4973100  65.2414170  58.4907910  83.4281380  64.3004110  58.3297040
  84.2592960  65.3315580  59.0630480  75.6879770  55.8468690  60.8164530
  75.5082610  54.9494440  61.0967290  75.2859850  56.3940560  61.4911480
  84.5278270  58.0484550  58.7176840  84.9043090  57.1756430  58.6050510
  84.4297780  58.3843250  57.8267280  78.6583280  56.4210180  54.1794280
  78.7650030  57.3213910  54.4863040  77.7475640  56.3728150  53.8888930
  88.3102390  55.5434990  55.6505180  89.1312010  55.0531560  55.6930660
  88.3436470  56.1332650  56.4037020  76.3066440  58.3429190  59.4246870
  76.9876550  58.6067560  60.0434270  75.9914490  57.5030060  59.7584880
  80.4991010  59.3896550  58.5119460  81.0069230  59.8877520  59.1524480
  81.0304250  58.6131750  58.3358820  78.7827110  54.0295110  62.7782880
  78.7845550  54.5467500  61.9728780  77.9531420  53.5525290  62.7552810
  85.1698200  64.1414420  54.2772780  84.5515470  64.6063870  53.7135500
  85.6821450  64.8341900  54.6942290  80.0329960  63.6690290  60.9556380
  79.6999340  64.2959210  61.5977450  80.2096640  64.1952170  60.1758050
  88.5463870  57.4835370  58.4232720  87.8419440  57.7720260  59.0035830
  88.9076030  58.2935480  58.0632280  78.4642440  55.7405070  60.7853330
  78.8059250  56.5847120  60.4907200  77.5258250  55.8888810  60.9018670
  79.2449060  65.6371090  62.7705560  79.8623060  66.3122170  62.4890010
  78.3842180  66.0459070  62.6793060  74.5381400  64.8270950  51.6512410
  74.1609380  65.3158050  50.9197310  74.7954470  65.4996230  52.2818940
  82.1470330  53.2287340  57.1097920  82.4545310  52.6734230  56.3933420
  81.2171030  53.3631800  56.9270910  87.6985390  68.9454630  59.4005380
  87.7112550  68.5416920  58.5327640  87.1460610  69.7201920  59.2966810
  88.9930810  65.6670850  54.4895550  88.8827140  64.7245180  54.6144970
  88.9899060  66.0286490  55.3758310  87.0970830  63.8484470  60.7287990
  87.5139620  63.6344580  59.8941450  87.8210650  64.1057260  61.2996610
  84.5351090  61.2936170  53.8458040  83.6080370  61.2273550  54.0746510
  84.6875910  62.2316300  53.7313280  84.5220170  57.5653170  50.8425200
  83.5823840  57.7267130  50.9277660  84.8403430  58.2838850  50.2961190
  88.5648380  62.8556470  54.3493290  87.9460800  62.5176020  53.7019590
  88.5472830  62.2116230  55.0572480  88.0074940  59.0341010  61.7659100
  87.5946120  59.8594720  62.0199090  87.2750890  58.4486050  61.5735460
  80.1407730  61.8200910  56.6277770  79.7364730  61.1078160  56.1323670
  80.2270850  61.4754150  57.5165810  80.6089430  65.5068470  58.7916980
  80.3117720  64.9013940  58.1124760  81.5589250  65.5445780  58.6806340
  78.8536350  58.5944120  60.4076810  79.4050940  58.7039460  59.6330060
  79.3679860  58.9681720  61.1232040  88.6975040  69.0800340  62.4540080
  88.2205600  69.8872530  62.2612690  88.0136830  68.4278670  62.6066290
  79.7007860  65.2450160  65.4424780  78.8036390  65.4690130  65.6898180
  79.7260730  65.3685100  64.4936180  86.7413080  62.0943280  51.3566040
  87.1806360  61.2565710  51.2103860  87.4541500  62.7272680  51.4430180
  78.5279080  62.1163480  64.0182150  78.3886850  62.9886280  64.3869550
  77.6460440  61.7736290  63.8730090  84.8508460  67.0339350  55.3247280
  85.2904370  67.7763680  54.9102670  84.7895350  67.2765920  56.2486240
  80.3259430  68.0585180  66.2267300  80.2974860  68.4628130  65.3595730
  80.1624400  67.1295540  66.0638900  76.8412360  60.7145890  54.1284420
  76.7209960  61.4407980  53.5165690  76.5313250  59.9448800  53.6512330
  74.4797730  63.8861030  59.9353060  74.5578150  64.0209800  58.9908780
  75.0939410  63.1776920  60.1281180  75.7245360  65.5861220  56.3459240
  75.3173440  65.7275810  55.4912840  76.6158370  65.3021380  56.1430450
  85.5424240  69.7353130  63.2526290  86.0568910  69.6461140  64.0548720
  84.6993320  70.0812830  63.5454200  87.5178640  70.0208470  52.6810290
  87.3579780  69.7311410  53.5792120  87.3525350  69.2448600  52.1455520
  79.9967020  69.8007000  54.4581910  79.8209500  68.8842540  54.2449710
  79.1422760  70.1594290  54.6979710  87.2204770  67.5296030  51.2408290
  86.5269930  67.5273320  50.5810570  87.9627630  67.1055350  50.8102460
  86.7854700  69.1558740  55.3156780  87.2411650  68.3748120  55.6295400
  87.1247220  69.8665560  55.8597960  74.5357250  64.9275200  62.4747520
  74.6988290  64.4580560  61.6566890  75.0009700  64.4198760  63.1396360
  79.3076020  54.0580960  57.5108090  78.8644170  54.8390500  57.1792610
  79.8661010  54.3810850  58.2179030  83.5945830  56.9249480  63.1143410
  83.1325200  57.1332500  63.9263350  83.1923940  56.1108830  62.8114080
  88.5950340  58.1458430  64.2440070  87.7443930  57.8464180  64.5649140
  88.4352130  58.3900440  63.3323890  85.6900050  59.6460180  66.3438860
  86.0153460  58.8123930  66.0041090  86.4780380  60.1688700  66.4917190
  82.4234840  53.6791660  52.3913920  81.7989020  53.6751530  53.1167230
  82.3364960  52.8122620  51.9949890  81.3451920  54.6028290  59.3697690
  81.6424250  55.5091120  59.2889710  81.8937480  54.1147070  58.7557260
  79.0990240  59.1814530  55.2389340  78.8731160  58.9651700  56.1435960
  78.3182770  59.6142990  54.8935310  86.3288000  59.1877900  53.8379990
  85.7296890  59.9113700  53.6543610  86.8767610  59.1254680  53.0556440
  81.5389450  60.0800110  65.9049610  81.4433050  59.1394840  65.7550010
  82.3821430  60.3015180  65.5097680  84.9352870  57.8241440  55.8683270
  85.3282440  58.1413640  55.0551960  85.2969720  56.9453320  55.9827790
  76.6699990  56.4913780  64.0583390  76.2763380  57.3388990  64.2656170
  75.9818390  55.8540150  64.2492030  83.2445040  56.5748750  67.1280130
  82.5543360  56.3820950  67.7626220  83.9877340  56.8583390  67.6604430
  73.9717040  54.4142240  58.0913470  73.6830090  54.9845100  58.8038450
  74.7162800  53.9346690  58.4544700  74.1587270  58.3562360  49.3016190
  74.0761940  59.2993120  49.4431180  73.8070330  58.2137270  48.4228540
  85.5208010  60.4147190  59.9634050  84.7889130  60.9234000  60.3124150
  85.1232350  59.5977170  59.6622830  81.9585400  57.0901390  58.3686540
  81.9621460  56.6491340  57.5191080  82.8536520  57.4118720  58.4758360
  77.8087780  56.9727880  57.3280750  77.4687830  57.4503110  58.0847800
  77.0465100  56.5193000  56.9681850  82.0205550  58.0913470  51.3593300
  82.1418370  58.0499950  52.3079120  81.6354060  58.9537620  51.2040030
  85.9833920  55.8680870  59.3756990  86.0006660  56.3189520  60.2198840
  85.7349500  54.9686510  59.5890430  81.0327050  60.4014610  50.7576600
  80.4643950  59.9532860  50.1312510  81.7416050  60.7607390  50.2241750
  76.1096230  64.3026630  64.6343330  75.7251020  63.6620300  65.2326290
  76.4208420  65.0062750  65.2038060  82.2593370  61.1503170  60.1151950
  82.6263500  60.6761740  60.8613290  82.0698430  62.0244740  60.4560290
  75.1233860  55.8946860  56.2445420  74.8380780  55.5302530  57.0824040
  75.0612720  55.1627320  55.6308560  80.0492740  60.1911810  62.4336160
  79.7449810  61.0703790  62.6586520  81.0039200  60.2511600  62.4693600
  78.5774530  64.3972800  53.0303010  77.8036790  63.8570420  52.8701730
  79.3069160  63.8779410  52.6920770  84.7972450  54.7876120  52.9658790
  83.9837060  54.2889290  52.8904100  84.6034400  55.6274370  52.5495140
  84.7181310  63.4647220  64.7098400  84.6518620  62.5442890  64.4555990
  84.0886450  63.5622660  65.4243040  87.5120840  59.1595770  51.2620950
  88.4000460  59.4713000  51.0872290  87.4825930  58.2868020  50.8701530
  78.6211930  64.0653180  56.6681820  79.1390600  63.2621440  56.6138710
  78.1695950  64.0032320  57.5098650  83.5081430  65.3319460  51.9409120
  83.8497130  66.0761690  51.4452440  82.6794140  65.6450580  52.3033950
  76.1056470  61.0314550  63.5807520  75.7471410  61.6968400  64.1680860
  75.8111030  60.1998100  63.9520140  79.3069590  61.4898790  66.4647070
  79.0069730  61.6355970  65.5674890  80.0780830  60.9304080  66.3720460
  84.6498040  66.2867790  64.4602200  84.6642580  65.3548750  64.2421110
  83.9423140  66.3727550  65.0991970  86.3908840  64.6535300  57.3054630
  86.7432660  64.0563430  56.6456000  85.5071170  64.3279530  57.4762880
  82.4772120  65.4132990  54.7125040  83.1643250  65.9602200  55.0932630
  81.6904540  65.9573720  54.7474650  74.6164520  61.0305810  50.2042120
  75.4859370  61.3130610  50.4878040  74.1254840  61.8441680  50.0890930
  81.7799330  62.4179020  54.3250400  82.2362110  63.2284270  54.5510590
  81.4287540  62.1002160  55.1568890  84.0831940  67.9285360  61.5542700
  84.7274160  68.1344740  62.2316120  84.4461380  67.1673760  61.1013550
  77.6811110  52.7616670  54.7972920  77.5525740  52.7534570  55.7457840
  76.8573130  53.0999760  54.4463930  85.3564020  65.9317710  60.2720150
  85.9986250  65.2310870  60.3852320  85.8813370  66.7116150  60.0917040
  89.2019740  66.2166330  49.9959290  88.9757320  65.4996770  50.5883930
  88.8115940  65.9678770  49.1581040  87.1301640  66.7312610  63.4756210
  87.4657880  67.3179300  64.1534130  86.2101980  66.6005320  63.7054000
  74.9835770  70.2433190  50.7703750  75.3433410  70.8422530  50.1161020
  74.8428110  70.7893080  51.5438780  74.6805040  54.5207790  64.2579620
  73.9663560  54.7204710  64.8632230  75.1000080  53.7447360  64.6294420
  74.9677630  68.5088050  65.2446150  75.0768750  67.5682790  65.1041540
  74.3158190  68.7742800  64.5959880  82.9590220  66.7803940  66.6444270
  82.6387090  66.0613180  67.1889960  82.2848580  67.4559010  66.7180330
  81.0004390  67.6264390  51.5877420  80.9914490  68.3594080  50.9721930
  80.0802750  67.3795970  51.6804380  76.6011030  62.8479280  52.3324180
  75.9938980  63.5878180  52.3419480  77.0760380  62.9378640  51.5062380
  86.1743820  57.0130100  62.0081070  86.5424640  56.1925310  62.3360640
  85.3142020  57.0731990  62.4236720  89.5405850  55.9687040  52.8168630
  88.9119010  56.0732710  52.1026860  89.0457770  56.1883820  53.6062510
  83.9863990  67.6892630  50.2502610  84.0875970  67.4856620  49.3204590
  83.0865730  67.4350910  50.4550390  81.5089880  58.2472990  54.2326510
  80.8006030  58.7159330  54.6740120  81.7934360  57.5895000  54.8671700
  83.1345810  59.6669690  62.2319040  83.6331060  60.1415510  62.8970890
  83.2768760  58.7433210  62.4389070  85.5405310  54.9723650  55.6722300
  85.4173090  54.9909780  54.7231810  86.4889870  55.0202590  55.7920700
  82.6282100  70.2078950  54.9450280  82.8823600  70.1700340  54.0229650
  81.6794580  70.0812280  54.9378530  79.7124900  56.5558070  51.6077220
  80.5615430  56.9928220  51.5417410  79.3456170  56.8678330  52.4349280
  88.6334680  61.1270830  56.5208790  87.6924820  61.1421060  56.6956480
  88.9478750  60.3406790  56.9669090  78.6116320  62.8090430  50.0812750
  79.3779590  62.6971790  50.6438180  78.6891010  62.1128400  49.4289520
  77.3063080  60.2415500  50.7645640  77.3866670  59.2943010  50.8763040
  78.1982830  60.5722380  50.8706300  78.1077790  70.3910890  57.8680180
  78.8440270  69.8426350  58.1388750  78.4918710  71.2566900  57.7286170
  74.9923270  66.4584460  53.7421690  74.0663050  66.7005600  53.7327100
  75.4579700  67.2858720  53.6206440  77.1136070  69.5756960  67.0565760
  77.9148800  69.8969010  67.4701160  76.5987890  69.2152540  67.7785670
  81.2180100  69.5641200  49.6905750  82.0108710  69.8530030  49.2387540
  80.6984450  69.1333370  49.0118230  85.9500700  65.6836830  67.0041170
  85.3438860  65.7068430  66.2636920  85.6454810  64.9519870  67.5408420
  87.3801070  69.4117120  65.6150580  88.3322820  69.3275140  65.5650820
  87.2329290  70.0758830  66.2884370  74.8333880  62.0630420  66.0001810
  75.3372900  61.4837700  66.5718040  74.0941300  62.3470650  66.5378180
  81.7357500  64.7844610  49.5548100  81.6308140  64.1696960  50.2809480
  81.5681720  64.2610500  48.7711110  81.8871820  63.4701410  65.5337330
  81.1217490  64.0386410  65.4492000  82.0687780  63.1777620  64.6405560
  84.9760230  63.8464640  50.1590090  84.4270330  64.2933940  50.8032830
  85.5979490  63.3413890  50.6827760  76.8656960  60.2060010  66.8951880
  76.9062300  59.9073880  67.8037110  77.7202460  60.6067620  66.7359400
  80.6435350  62.8055560  52.0555390  81.0651770  62.6395430  52.8986780
  80.7686190  61.9955790  51.5610530  78.8062770  58.7852110  64.8626370
  78.2759230  58.2943060  64.2349710  79.4750840  59.2136310  64.3284300
  83.1562990  61.8293170  49.3032490  83.6768650  61.1142190  48.9373640
  83.8031390  62.4679040  49.6033000  87.7040830  63.2521570  64.6267560
  88.1181850  63.4066650  65.4757980  86.7691830  63.3776790  64.7893340
  88.1763000  60.5917730  66.6306710  88.7583770  59.8370050  66.5427190
  88.3524770  61.1225170  65.8538190  79.2935070  55.7514480  64.9423660
  79.1991940  55.1335230  64.2174530  78.7132460  56.4780770  64.7153570
  82.0596510  54.3087720  61.9751050  81.6113810  54.3311980  61.1296600
  81.4261710  53.9106740  62.5721350  82.4656060  63.2042050  62.5963490
  82.8844170  64.0474780  62.4239730  81.5464690  63.3414090  62.3670270
  84.8019960  60.9358230  63.9801330  84.9216170  60.3399370  64.7196170
  85.6613960  60.9727920  63.5602630  87.1407860  61.4895420  62.5563840
  86.6143080  62.0138040  61.9528980  87.4839200  62.1222810  63.1873570
  79.5394250  58.8788790  49.0013550  79.3383310  58.0156150  49.3626890
  79.3686300  58.7922150  48.0635150  80.3163480  69.5095060  63.7121220
  79.7784570  70.2341120  63.3929920  80.5697440  69.0325400  62.9218560
  81.5688730  57.4779580  65.2377150  82.1588420  57.1695430  65.9254970
  80.7508970  57.0059330  65.3937050  86.3882160  57.0945390  65.4710170
  85.6997680  56.4326930  65.4060160  87.1088180  56.6483660  65.9158630
  87.0182560  53.6897020  51.5300430  87.2984850  52.8464920  51.8859850
  86.2448290  53.9220130  52.0439180  78.3377050  55.9789410  48.9891430
  78.6402950  55.9856840  48.0810580  79.0771640  55.6287270  49.4859090
  83.1725690  70.7446270  63.9707870  83.0984390  71.6481410  64.2780240
  82.2704530  70.4258170  63.9429940  81.5561980  54.9224030  49.9747630
  81.2083980  54.2448020  49.3950080  81.7574750  54.4613540  50.7891020
  83.7211020  69.9104780  51.5934230  84.6161810  70.2489750  51.6152990
  83.7528650  69.1884190  50.9658510  77.3607180  65.2831830  49.8221230
  77.7982050  65.8261500  50.4778810  77.8454910  64.4578780  49.8317570
  74.5752980  68.0720860  57.2741490  74.9055990  67.2041920  57.0420130
  75.0043980  68.2779380  58.1046450  79.1714900  66.4029870  54.9343460
  78.8710440  66.2794840  55.8347370  79.0652390  65.5438460  54.5259190
  75.0643190  68.9391450  60.0123120  74.6274180  69.1192250  60.8447270
  75.6320870  69.6966070  59.8704840  74.8967620  61.4511680  56.3712000
  74.2416460  61.1823320  55.7271700  75.7345570  61.3416160  55.9213980
  87.8458060  56.2452970  50.5930490  88.2642940  56.0583950  49.7527150
  87.5394120  55.3932020  50.9033420  75.9343550  61.8364250  60.9115340
  76.3016590  61.7491650  61.7911360  75.3654370  61.0730800  60.8122200
  75.4859550  58.7473340  64.8173760  74.5915600  58.7140100  65.1567470
  76.0257100  58.9460130  65.5825010  74.1105700  58.6610610  52.3137330
  73.2069780  58.9240810  52.1388990  74.5946320  58.9321780  51.5337290
  76.6532910  57.7176150  50.2231710  77.3624610  57.2959370  49.7378990
  75.9372850  57.7851380  49.5915060  76.3007070  53.7715480  49.2634360
  77.0235200  54.3124420  49.5815580  76.5731590  53.4978900  48.3875900
  75.9899260  53.0221670  59.1656980  76.6375450  52.4719050  58.7252140
  76.4101100  53.2764820  59.9872790  75.7431260  53.1777340  61.9082300
  75.3946080  53.6341160  62.6740480  75.4118960  52.2834470  61.9904730
  77.3495630  66.3496940  66.0735490  77.3065260  65.9789850  66.9549950
  77.4806640  67.2874510  66.2137310  81.0501660  67.9056530  61.6745210
  80.8093020  68.1731090  60.7875730  81.9904300  68.0762260  61.7296070
  83.2556080  54.3689220  65.4301720  83.1944970  54.9611050  66.1797130
  84.1956460  54.2615180  65.2851980  85.8930640  54.0259280  65.0694010
  86.5071050  54.3438570  64.4075090  86.4380200  53.5407870  65.6889870
  76.4151900  52.7053540  65.1833070  76.9634890  52.5241590  64.4199180
  76.4807210  51.9147650  65.7189380  77.1883660  69.2959190  63.1933270
  76.5943980  69.1643890  63.9323310  77.1807500  68.4597330  62.7275370
  86.6338680  52.5891420  61.3963300  85.7598520  52.9226530  61.1936230
  86.5249430  52.1164600  62.2215170  87.5410660  54.7962290  62.7805020
  87.2124020  53.9814050  62.4006750  88.4892960  54.7532100  62.6570710
  76.8195890  66.6617570  62.1441310  76.0929950  66.0422860  62.0767260
  76.8805040  67.0558180  61.2739390  80.4240990  68.8762570  58.9290720
  80.9406010  68.2649930  58.4038980  81.0738370  69.3791350  59.4201730
  83.1636490  69.7671060  59.7559700  83.4514300  69.5125360  58.8792710
  83.6759710  69.2148420  60.3465270  84.3813500  53.5061260  60.3356210
  83.5985290  53.9806760  60.6152970  84.0876430  52.6016090  60.2269390
  88.9334570  54.2084360  58.3805300  89.3742660  54.1529460  57.5326900
  88.6642160  55.1242370  58.4515480  75.1025890  69.9791960  55.3538070
  74.9347930  69.3462640  56.0519960  74.2360400  70.1851360  55.0032260
  75.7253910  53.8108740  52.8569930  76.4833270  53.9237620  52.2833960
  75.2631080  54.6477940  52.8113360  82.2667720  55.9248010  55.8472240
  81.4542230  55.5504900  55.5068120  82.7709360  55.1693090  56.1493430
  86.7692700  52.5890460  57.0855310  87.3722070  53.1610670  57.5603830
  86.0285690  53.1529900  56.8629210  76.7088590  68.6725190  52.7988210
  76.1836210  69.0533220  52.0950170  76.6333170  69.2975960  53.5197920
  78.0979060  54.3372790  51.3971900  78.6271820  53.5502590  51.2679850
  78.7307380  55.0163980  51.6307430  80.2916900  54.0747930  54.4517290
  79.6619640  53.3735240  54.6187420  79.7522040  54.8352060  54.2350450
  83.2308850  70.6887160  67.1227900  84.1576160  70.4531430  67.1663860
  83.2159280  71.5159160  66.6413930  80.4172460  53.3531910  66.8869780
  80.1356730  53.8565510  66.1230600  80.7992160  52.5553660  66.5211910
  79.3081560  70.6207570  51.6737460  80.0400380  70.3366850  51.1261350
  79.5675230  70.3820850  52.5636840  78.4696350  66.7372300  51.6783790
  77.8405230  67.2057400  52.2269620  78.5844180  65.8921520  52.1129980
  87.0187920  52.7685490  67.4650250  86.9053370  53.0880100  68.3601770
  87.8357660  53.1698000  67.1687530  85.9246070  60.7877960  37.8284990
  85.8440120  59.8732570  37.5576700  85.5110490  61.2845030  37.1224700
  84.0564110  62.5656980  39.7094260  83.2806210  62.0857420  39.9992830
  84.7077040  61.8862630  39.5350420  78.0729940  62.8776790  40.5870020
  77.2414820  62.6225500  40.9866530  78.6810920  62.9487560  41.3227940
  88.0771540  66.9717170  38.4893390  87.6153070  66.2004410  38.8180560
  88.8897090  66.9983240  38.9945840  78.0531200  66.9116880  40.7828040
  78.3559240  66.0214620  40.6038260  78.7974790  67.4687100  40.5550290
  76.4821890  57.8378680  34.3712410  75.5938590  58.1794650  34.2692290
  76.7663080  57.6379000  33.4793240  74.4454900  60.4384330  40.2552110
  75.0171010  59.6706530  40.2555750  74.4456440  60.7373090  39.3458720
  84.3034850  69.2575180  38.1097380  83.6846290  69.7132680  37.5391820
  85.1586630  69.4126640  37.7087080  83.4973100  65.2414170  39.7164420
  83.4281380  64.3004110  39.5553550  84.2592960  65.3315580  40.2886990
  75.6879770  55.8468690  42.0421040  75.5082610  54.9494440  42.3223800
  75.2859850  56.3940560  42.7167990  84.5278270  58.0484550  39.9433350
  84.9043090  57.1756430  39.8307020  84.4297780  58.3843250  39.0523790
  78.6583280  56.4210180  35.4050790  78.7650030  57.3213910  35.7119550
  77.7475640  56.3728150  35.1145440  88.3102390  55.5434990  36.8761690
  89.1312010  55.0531560  36.9187170  88.3436470  56.1332650  37.6293530
  76.3066440  58.3429190  40.6503380  76.9876550  58.6067560  41.2690780
  75.9914490  57.5030060  40.9841390  80.4991010  59.3896550  39.7375970
  81.0069230  59.8877520  40.3780990  81.0304250  58.6131750  39.5615330
  78.7827110  54.0295110  44.0039390  78.7845550  54.5467500  43.1985290
  77.9531420  53.5525290  43.9809320  85.1698200  64.1414420  35.5029290
  84.5515470  64.6063870  34.9392010  85.6821450  64.8341900  35.9198800
  80.0329960  63.6690290  42.1812890  79.6999340  64.2959210  42.8233960
  80.2096640  64.1952170  41.4014560  88.5463870  57.4835370  39.6489230
  87.8419440  57.7720260  40.2292340  88.9076030  58.2935480  39.2888790
  78.4642440  55.7405070  42.0109840  78.8059250  56.5847120  41.7163710
  77.5258250  55.8888810  42.1275180  79.2449060  65.6371090  43.9962070
  79.8623060  66.3122170  43.7146520  78.3842180  66.0459070  43.9049570
  74.5381400  64.8270950  32.8768920  74.1609380  65.3158050  32.1453820
  74.7954470  65.4996230  33.5075450  82.1470330  53.2287340  38.3354430
  82.4545310  52.6734230  37.6189930  81.2171030  53.3631800  38.1527420
  87.6985390  68.9454630  40.6261890  87.7112550  68.5416920  39.7584150
  87.1460610  69.7201920  40.5223320  88.9930810  65.6670850  35.7152060
  88.8827140  64.7245180  35.8401480  88.9899060  66.0286490  36.6014820
  87.0970830  63.8484470  41.9544500  87.5139620  63.6344580  41.1197960
  87.8210650  64.1057260  42.5253120  84.5351090  61.2936170  35.0714550
  83.6080370  61.2273550  35.3003020  84.6875910  62.2316300  34.9569790
  84.5220170  57.5653170  32.0681710  83.5823840  57.7267130  32.1534170
  84.8403430  58.2838850  31.5217700  88.5648380  62.8556470  35.5749800
  87.9460800  62.5176020  34.9276100  88.5472830  62.2116230  36.2828990
  88.0074940  59.0341010  42.9915610  87.5946120  59.8594720  43.2455600
  87.2750890  58.4486050  42.7991970  80.1407730  61.8200910  37.8534280
  79.7364730  61.1078160  37.3580180  80.2270850  61.4754150  38.7422320
  80.6089430  65.5068470  40.0173490  80.3117720  64.9013940  39.3381270
  81.5589250  65.5445780  39.9062850  78.8536350  58.5944120  41.6333320
  79.4050940  58.7039460  40.8586570  79.3679860  58.9681720  42.3488550
  88.6975040  69.0800340  43.6796590  88.2205600  69.8872530  43.4869200
  88.0136830  68.4278670  43.8322800  79.7007860  65.2450160  46.6681290
  78.8036390  65.4690130  46.9154690  79.7260730  65.3685100  45.7192690
  86.7413080  62.0943280  32.5822550  87.1806360  61.2565710  32.4360370
  87.4541500  62.7272680  32.6686690  78.5279080  62.1163480  45.2438660
  78.3886850  62.9886280  45.6126060  77.6460440  61.7736290  45.0986600
  84.8508460  67.0339350  36.5503790  85.2904370  67.7763680  36.1359180
  84.7895350  67.2765920  37.4742750  80.3259430  68.0585180  47.4523810
  80.2974860  68.4628130  46.5852240  80.1624400  67.1295540  47.2895410
  76.8412360  60.7145890  35.3540930  76.7209960  61.4407980  34.7422200
  76.5313250  59.9448800  34.8768840  74.4797730  63.8861030  41.1609570
  74.5578150  64.0209800  40.2165290  75.0939410  63.1776920  41.3537690
  75.7245360  65.5861220  37.5715750  75.3173440  65.7275810  36.7169350
  76.6158370  65.3021380  37.3686960  85.5424240  69.7353130  44.4782800
  86.0568910  69.6461140  45.2805230  84.6993320  70.0812830  44.7710710
  87.5178640  70.0208470  33.9066800  87.3579780  69.7311410  34.8048630
  87.3525350  69.2448600  33.3712030  79.9967020  69.8007000  35.6838420
  79.8209500  68.8842540  35.4706220  79.1422760  70.1594290  35.9236220
  87.2204770  67.5296030  32.4664800  86.5269930  67.5273320  31.8067080
  87.9627630  67.1055350  32.0358970  86.7854700  69.1558740  36.5413290
  87.2411650  68.3748120  36.8551910  87.1247220  69.8665560  37.0854470
  74.5357250  64.9275200  43.7004030  74.6988290  64.4580560  42.8823400
  75.0009700  64.4198760  44.3652870  79.3076020  54.0580960  38.7364600
  78.8644170  54.8390500  38.4049120  79.8661010  54.3810850  39.4435540
  83.5945830  56.9249480  44.3399920  83.1325200  57.1332500  45.1519860
  83.1923940  56.1108830  44.0370590  88.5950340  58.1458430  45.4696580
  87.7443930  57.8464180  45.7905650  88.4352130  58.3900440  44.5580400
  85.6900050  59.6460180  47.5695370  86.0153460  58.8123930  47.2297600
  86.4780380  60.1688700  47.7173700  82.4234840  53.6791660  33.6170430
  81.7989020  53.6751530  34.3423740  82.3364960  52.8122620  33.2206400
  81.3451920  54.6028290  40.5954200  81.6424250  55.5091120  40.5146220
  81.8937480  54.1147070  39.9813770  79.0990240  59.1814530  36.4645850
  78.8731160  58.9651700  37.3692470  78.3182770  59.6142990  36.1191820
  86.3288000  59.1877900  35.0636500  85.7296890  59.9113700  34.8800120
  86.8767610  59.1254680  34.2812950  81.5389450  60.0800110  47.1306120
  81.4433050  59.1394840  46.9806520  82.3821430  60.3015180  46.7354190
  84.9352870  57.8241440  37.0939780  85.3282440  58.1413640  36.2808470
  85.2969720  56.9453320  37.2084300  76.6699990  56.4913780  45.2839900
  76.2763380  57.3388990  45.4912680  75.9818390  55.8540150  45.4748540
  83.2445040  56.5748750  48.3536640  82.5543360  56.3820950  48.9882730
  83.9877340  56.8583390  48.8860940  73.9717040  54.4142240  39.3169980
  73.6830090  54.9845100  40.0294960  74.7162800  53.9346690  39.6801210
  74.1587270  58.3562360  30.5272700  74.0761940  59.2993120  30.6687690
  73.8070330  58.2137270  29.6485050  85.5208010  60.4147190  41.1890560
  84.7889130  60.9234000  41.5380660  85.1232350  59.5977170  40.8879340
  81.9585400  57.0901390  39.5943050  81.9621460  56.6491340  38.7447590
  82.8536520  57.4118720  39.7014870  77.8087780  56.9727880  38.5537260
  77.4687830  57.4503110  39.3104310  77.0465100  56.5193000  38.1938360
  82.0205550  58.0913470  32.5849810  82.1418370  58.0499950  33.5335630
  81.6354060  58.9537620  32.4296540  85.9833920  55.8680870  40.6013500
  86.0006660  56.3189520  41.4455350  85.7349500  54.9686510  40.8146940
  81.0327050  60.4014610  31.9833110  80.4643950  59.9532860  31.3569020
  81.7416050  60.7607390  31.4498260  76.1096230  64.3026630  45.8599840
  75.7251020  63.6620300  46.4582800  76.4208420  65.0062750  46.4294570
  82.2593370  61.1503170  41.3408460  82.6263500  60.6761740  42.0869800
  82.0698430  62.0244740  41.6816800  75.1233860  55.8946860  37.4701930
  74.8380780  55.5302530  38.3080550  75.0612720  55.1627320  36.8565070
  80.0492740  60.1911810  43.6592670  79.7449810  61.0703790  43.8843030
  81.0039200  60.2511600  43.6950110  78.5774530  64.3972800  34.2559520
  77.8036790  63.8570420  34.0958240  79.3069160  63.8779410  33.9177280
  84.7972450  54.7876120  34.1915300  83.9837060  54.2889290  34.1160610
  84.6034400  55.6274370  33.7751650  84.7181310  63.4647220  45.9354910
  84.6518620  62.5442890  45.6812500  84.0886450  63.5622660  46.6499550
  87.5120840  59.1595770  32.4877460  88.4000460  59.4713000  32.3128800
  87.4825930  58.2868020  32.0958040  78.6211930  64.0653180  37.8938330
  79.1390600  63.2621440  37.8395220  78.1695950  64.0032320  38.7355160
  83.5081430  65.3319460  33.1665630  83.8497130  66.0761690  32.6708950
  82.6794140  65.6450580  33.5290460  76.1056470  61.0314550  44.8064030
  75.7471410  61.6968400  45.3937370  75.8111030  60.1998100  45.1776650
  79.3069590  61.4898790  47.6903580  79.0069730  61.6355970  46.7931400
  80.0780830  60.9304080  47.5976970  84.6498040  66.2867790  45.6858710
  84.6642580  65.3548750  45.4677620  83.9423140  66.3727550  46.3248480
  86.3908840  64.6535300  38.5311140  86.7432660  64.0563430  37.8712510
  85.5071170  64.3279530  38.7019390  82.4772120  65.4132990  35.9381550
  83.1643250  65.9602200  36.3189140  81.6904540  65.9573720  35.9731160
  74.6164520  61.0305810  31.4298630  75.4859370  61.3130610  31.7134550
  74.1254840  61.8441680  31.3147440  81.7799330  62.4179020  35.5506910
  82.2362110  63.2284270  35.7767100  81.4287540  62.1002160  36.3825400
  84.0831940  67.9285360  42.7799210  84.7274160  68.1344740  43.4572630
  84.4461380  67.1673760  42.3270060  77.6811110  52.7616670  36.0229430
  77.5525740  52.7534570  36.9714350  76.8573130  53.0999760  35.6720440
  85.3564020  65.9317710  41.4976660  85.9986250  65.2310870  41.6108830
  85.8813370  66.7116150  41.3173550  89.2019740  66.2166330  31.2215800
  88.9757320  65.4996770  31.8140440  88.8115940  65.9678770  30.3837550
  87.1301640  66.7312610  44.7012720  87.4657880  67.3179300  45.3790640
  86.2101980  66.6005320  44.9310510  74.9835770  70.2433190  31.9960260
  75.3433410  70.8422530  31.3417530  74.8428110  70.7893080  32.7695290
  74.6805040  54.5207790  45.4836130  73.9663560  54.7204710  46.0888740
  75.1000080  53.7447360  45.8550930  74.9677630  68.5088050  46.4702660
  75.0768750  67.5682790  46.3298050  74.3158190  68.7742800  45.8216390
  82.9590220  66.7803940  47.8700780  82.6387090  66.0613180  48.4146470
  82.2848580  67.4559010  47.9436840  81.0004390  67.6264390  32.8133930
  80.9914490  68.3594080  32.1978440  80.0802750  67.3795970  32.9060890
  76.6011030  62.8479280  33.5580690  75.9938980  63.5878180  33.5675990
  77.0760380  62.9378640  32.7318890  86.1743820  57.0130100  43.2337580
  86.5424640  56.1925310  43.5617150  85.3142020  57.0731990  43.6493230
  89.5405850  55.9687040  34.0425140  88.9119010  56.0732710  33.3283370
  89.0457770  56.1883820  34.8319020  83.9863990  67.6892630  31.4759120
  84.0875970  67.4856620  30.5461100  83.0865730  67.4350910  31.6806900
  81.5089880  58.2472990  35.4583020  80.8006030  58.7159330  35.8996630
  81.7934360  57.5895000  36.0928210  83.1345810  59.6669690  43.4575550
  83.6331060  60.1415510  44.1227400  83.2768760  58.7433210  43.6645580
  85.5405310  54.9723650  36.8978810  85.4173090  54.9909780  35.9488320
  86.4889870  55.0202590  37.0177210  82.6282100  70.2078950  36.1706790
  82.8823600  70.1700340  35.2486160  81.6794580  70.0812280  36.1635040
  79.7124900  56.5558070  32.8333730  80.5615430  56.9928220  32.7673920
  79.3456170  56.8678330  33.6605790  88.6334680  61.1270830  37.7465300
  87.6924820  61.1421060  37.9212990  88.9478750  60.3406790  38.1925600
  78.6116320  62.8090430  31.3069260  79.3779590  62.6971790  31.8694690
  78.6891010  62.1128400  30.6546030  77.3063080  60.2415500  31.9902150
  77.3866670  59.2943010  32.1019550  78.1982830  60.5722380  32.0962810
  78.1077790  70.3910890  39.0936690  78.8440270  69.8426350  39.3645260
  78.4918710  71.2566900  38.9542680  74.9923270  66.4584460  34.9678200
  74.0663050  66.7005600  34.9583610  75.4579700  67.2858720  34.8462950
  77.1136070  69.5756960  48.2822270  77.9148800  69.8969010  48.6957670
  76.5987890  69.2152540  49.0042180  81.2180100  69.5641200  30.9162260
  82.0108710  69.8530030  30.4644050  80.6984450  69.1333370  30.2374740
  85.9500700  65.6836830  48.2297680  85.3438860  65.7068430  47.4893430
  85.6454810  64.9519870  48.7664930  87.3801070  69.4117120  46.8407090
  88.3322820  69.3275140  46.7907330  87.2329290  70.0758830  47.5140880
  74.8333880  62.0630420  47.2258320  75.3372900  61.4837700  47.7974550
  74.0941300  62.3470650  47.7634690  81.7357500  64.7844610  30.7804610
  81.6308140  64.1696960  31.5065990  81.5681720  64.2610500  29.9967620
  81.8871820  63.4701410  46.7593840  81.1217490  64.0386410  46.6748510
  82.0687780  63.1777620  45.8662070  84.9760230  63.8464640  31.3846600
  84.4270330  64.2933940  32.0289340  85.5979490  63.3413890  31.9084270
  76.8656960  60.2060010  48.1208390  76.9062300  59.9073880  49.0293620
  77.7202460  60.6067620  47.9615910  80.6435350  62.8055560  33.2811900
  81.0651770  62.6395430  34.1243290  80.7686190  61.9955790  32.7867040
  78.8062770  58.7852110  46.0882880  78.2759230  58.2943060  45.4606220
  79.4750840  59.2136310  45.5540810  83.1562990  61.8293170  30.5289000
  83.6768650  61.1142190  30.1630150  83.8031390  62.4679040  30.8289510
  87.7040830  63.2521570  45.8524070  88.1181850  63.4066650  46.7014490
  86.7691830  63.3776790  46.0149850  88.1763000  60.5917730  47.8563220
  88.7583770  59.8370050  47.7683700  88.3524770  61.1225170  47.0794700
  79.2935070  55.7514480  46.1680170  79.1991940  55.1335230  45.4431040
  78.7132460  56.4780770  45.9410080  82.0596510  54.3087720  43.2007560
  81.6113810  54.3311980  42.3553110  81.4261710  53.9106740  43.7977860
  82.4656060  63.2042050  43.8220000  82.8844170  64.0474780  43.6496240
  81.5464690  63.3414090  43.5926780  84.8019960  60.9358230  45.2057840
  84.9216170  60.3399370  45.9452680  85.6613960  60.9727920  44.7859140
  87.1407860  61.4895420  43.7820350  86.6143080  62.0138040  43.1785490
  87.4839200  62.1222810  44.4130080  79.5394250  58.8788790  30.2270060
  79.3383310  58.0156150  30.5883400  79.3686300  58.7922150  29.2891660
  80.3163480  69.5095060  44.9377730  79.7784570  70.2341120  44.6186430
  80.5697440  69.0325400  44.1475070  81.5688730  57.4779580  46.4633660
  82.1588420  57.1695430  47.1511480  80.7508970  57.0059330  46.6193560
  86.3882160  57.0945390  46.6966680  85.6997680  56.4326930  46.6316670
  87.1088180  56.6483660  47.1415140  87.0182560  53.6897020  32.7556940
  87.2984850  52.8464920  33.1116360  86.2448290  53.9220130  33.2695690
  78.3377050  55.9789410  30.2147940  78.6402950  55.9856840  29.3067090
  79.0771640  55.6287270  30.7115600  83.1725690  70.7446270  45.1964380
  83.0984390  71.6481410  45.5036750  82.2704530  70.4258170  45.1686450
  81.5561980  54.9224030  31.2004140  81.2083980  54.2448020  30.6206590
  81.7574750  54.4613540  32.0147530  83.7211020  69.9104780  32.8190740
  84.6161810  70.2489750  32.8409500  83.7528650  69.1884190  32.1915020
  77.3607180  65.2831830  31.0477740  77.7982050  65.8261500  31.7035320
  77.8454910  64.4578780  31.0574080  74.5752980  68.0720860  38.4998000
  74.9055990  67.2041920  38.2676640  75.0043980  68.2779380  39.3302960
  79.1714900  66.4029870  36.1599970  78.8710440  66.2794840  37.0603880
  79.0652390  65.5438460  35.7515700  75.0643190  68.9391450  41.2379630
  74.6274180  69.1192250  42.0703780  75.6320870  69.6966070  41.0961350
  74.8967620  61.4511680  37.5968510  74.2416460  61.1823320  36.9528210
  75.7345570  61.3416160  37.1470490  87.8458060  56.2452970  31.8187000
  88.2642940  56.0583950  30.9783660  87.5394120  55.3932020  32.1289930
  75.9343550  61.8364250  42.1371850  76.3016590  61.7491650  43.0167870
  75.3654370  61.0730800  42.0378710  75.4859550  58.7473340  46.0430270
  74.5915600  58.7140100  46.3823980  76.0257100  58.9460130  46.8081520
  74.1105700  58.6610610  33.5393840  73.2069780  58.9240810  33.3645500
  74.5946320  58.9321780  32.7593800  76.6532910  57.7176150  31.4488220
  77.3624610  57.2959370  30.9635500  75.9372850  57.7851380  30.8171570
  76.3007070  53.7715480  30.4890870  77.0235200  54.3124420  30.8072090
  76.5731590  53.4978900  29.6132410  75.9899260  53.0221670  40.3913490
  76.6375450  52.4719050  39.9508650  76.4101100  53.2764820  41.2129300
  75.7431260  53.1777340  43.1338810  75.3946080  53.6341160  43.8996990
  75.4118960  52.2834470  43.2161240  77.3495630  66.3496940  47.2992000
  77.3065260  65.9789850  48.1806460  77.4806640  67.2874510  47.4393820
  81.0501660  67.9056530  42.9001720  80.8093020  68.1731090  42.0132240
  81.9904300  68.0762260  42.9552580  83.2556080  54.3689220  46.6558230
  83.1944970  54.9611050  47.4053640  84.1956460  54.2615180  46.5108490
  85.8930640  54.0259280  46.2950520  86.5071050  54.3438570  45.6331600
  86.4380200  53.5407870  46.9146380  76.4151900  52.7053540  46.4089580
  76.9634890  52.5241590  45.6455690  76.4807210  51.9147650  46.9445890
  77.1883660  69.2959190  44.4189780  76.5943980  69.1643890  45.1579820
  77.1807500  68.4597330  43.9531880  86.6338680  52.5891420  42.6219810
  85.7598520  52.9226530  42.4192740  86.5249430  52.1164600  43.4471680
  87.5410660  54.7962290  44.0061530  87.2124020  53.9814050  43.6263260
  88.4892960  54.7532100  43.8827220  76.8195890  66.6617570  43.3697820
  76.0929950  66.0422860  43.3023770  76.8805040  67.0558180  42.4995900
  80.4240990  68.8762570  40.1547230  80.9406010  68.2649930  39.6295490
  81.0738370  69.3791350  40.6458240  83.1636490  69.7671060  40.9816210
  83.4514300  69.5125360  40.1049220  83.6759710  69.2148420  41.5721780
  84.3813500  53.5061260  41.5612720  83.5985290  53.9806760  41.8409480
  84.0876430  52.6016090  41.4525900  88.9334570  54.2084360  39.6061810
  89.3742660  54.1529460  38.7583410  88.6642160  55.1242370  39.6771990
  75.1025890  69.9791960  36.5794580  74.9347930  69.3462640  37.2776470
  74.2360400  70.1851360  36.2288770  75.7253910  53.8108740  34.0826440
  76.4833270  53.9237620  33.5090470  75.2631080  54.6477940  34.0369870
  82.2667720  55.9248010  37.0728750  81.4542230  55.5504900  36.7324630
  82.7709360  55.1693090  37.3749940  86.7692700  52.5890460  38.3111820
  87.3722070  53.1610670  38.7860340  86.0285690  53.1529900  38.0885720
  76.7088590  68.6725190  34.0244720  76.1836210  69.0533220  33.3206680
  76.6333170  69.2975960  34.7454430  78.0979060  54.3372790  32.6228410
  78.6271820  53.5502590  32.4936360  78.7307380  55.0163980  32.8563940
  80.2916900  54.0747930  35.6773800  79.6619640  53.3735240  35.8443930
  79.7522040  54.8352060  35.4606960  83.2308850  70.6887160  48.3484410
  84.1576160  70.4531430  48.3920370  83.2159280  71.5159160  47.8670440
  80.4172460  53.3531910  48.1126290  80.1356730  53.8565510  47.3487110
  80.7992160  52.5553660  47.7468420  79.3081560  70.6207570  32.8993970
  80.0400380  70.3366850  32.3517860  79.5675230  70.3820850  33.7893350
  78.4696350  66.7372300  32.9040300  77.8405230  67.2057400  33.4526130
  78.5844180  65.8921520  33.3386490  87.0187920  52.7685490  48.6906760
  86.9053370  53.0880100  49.5858280  87.8357660  53.1698000  48.3944040
  85.9246070  60.7877960  19.0541500  85.8440120  59.8732570  18.7833210
  85.5110490  61.2845030  18.3481210  84.0564110  62.5656980  20.9350770
  83.2806210  62.0857420  21.2249340  84.7077040  61.8862630  20.7606930
  78.0729940  62.8776790  21.8126530  77.2414820  62.6225500  22.2123040
  78.6810920  62.9487560  22.5484450  88.0771540  66.9717170  19.7149900
  87.6153070  66.2004410  20.0437070  88.8897090  66.9983240  20.2202350
  78.0531200  66.9116880  22.0084550  78.3559240  66.0214620  21.8294770
  78.7974790  67.4687100  21.7806800  76.4821890  57.8378680  15.5968920
  75.5938590  58.1794650  15.4948800  76.7663080  57.6379000  14.7049750
  74.4454900  60.4384330  21.4808620  75.0171010  59.6706530  21.4812260
  74.4456440  60.7373090  20.5715230  84.3034850  69.2575180  19.3353890
  83.6846290  69.7132680  18.7648330  85.1586630  69.4126640  18.9343590
  83.4973100  65.2414170  20.9420930  83.4281380  64.3004110  20.7810060
  84.2592960  65.3315580  21.5143500  75.6879770  55.8468690  23.2677550
  75.5082610  54.9494440  23.5480310  75.2859850  56.3940560  23.9424500
  84.5278270  58.0484550  21.1689860  84.9043090  57.1756430  21.0563530
  84.4297780  58.3843250  20.2780300  78.6583280  56.4210180  16.6307300
  78.7650030  57.3213910  16.9376060  77.7475640  56.3728150  16.3401950
  88.3102390  55.5434990  18.1018200  89.1312010  55.0531560  18.1443680
  88.3436470  56.1332650  18.8550040  76.3066440  58.3429190  21.8759890
  76.9876550  58.6067560  22.4947290  75.9914490  57.5030060  22.2097900
  80.4991010  59.3896550  20.9632480  81.0069230  59.8877520  21.6037500
  81.0304250  58.6131750  20.7871840  78.7827110  54.0295110  25.2295900
  78.7845550  54.5467500  24.4241800  77.9531420  53.5525290  25.2065830
  85.1698200  64.1414420  16.7285800  84.5515470  64.6063870  16.1648520
  85.6821450  64.8341900  17.1455310  80.0329960  63.6690290  23.4069400
  79.6999340  64.2959210  24.0490470  80.2096640  64.1952170  22.6271070
  88.5463870  57.4835370  20.8745740  87.8419440  57.7720260  21.4548850
  88.9076030  58.2935480  20.5145300  78.4642440  55.7405070  23.2366350
  78.8059250  56.5847120  22.9420220  77.5258250  55.8888810  23.3531690
  79.2449060  65.6371090  25.2218580  79.8623060  66.3122170  24.9403030
  78.3842180  66.0459070  25.1306080  74.5381400  64.8270950  14.1025430
  74.1609380  65.3158050  13.3710330  74.7954470  65.4996230  14.7331960
  82.1470330  53.2287340  19.5610940  82.4545310  52.6734230  18.8446440
  81.2171030  53.3631800  19.3783930  87.6985390  68.9454630  21.8518400
  87.7112550  68.5416920  20.9840660  87.1460610  69.7201920  21.7479830
  88.9930810  65.6670850  16.9408570  88.8827140  64.7245180  17.0657990
  88.9899060  66.0286490  17.8271330  87.0970830  63.8484470  23.1801010
  87.5139620  63.6344580  22.3454470  87.8210650  64.1057260  23.7509630
  84.5351090  61.2936170  16.2971060  83.6080370  61.2273550  16.5259530
  84.6875910  62.2316300  16.1826300  84.5220170  57.5653170  13.2938220
  83.5823840  57.7267130  13.3790680  84.8403430  58.2838850  12.7474210
  88.5648380  62.8556470  16.8006310  87.9460800  62.5176020  16.1532610
  88.5472830  62.2116230  17.5085500  88.0074940  59.0341010  24.2172120
  87.5946120  59.8594720  24.4712110  87.2750890  58.4486050  24.0248480
  80.1407730  61.8200910  19.0790790  79.7364730  61.1078160  18.5836690
  80.2270850  61.4754150  19.9678830  80.6089430  65.5068470  21.2430000
  80.3117720  64.9013940  20.5637780  81.5589250  65.5445780  21.1319360
  78.8536350  58.5944120  22.8589830  79.4050940  58.7039460  22.0843080
  79.3679860  58.9681720  23.5745060  88.6975040  69.0800340  24.9053100
  88.2205600  69.8872530  24.7125710  88.0136830  68.4278670  25.0579310
  79.7007860  65.2450160  27.8937800  78.8036390  65.4690130  28.1411200
  79.7260730  65.3685100  26.9449200  86.7413080  62.0943280  13.8079060
  87.1806360  61.2565710  13.6616880  87.4541500  62.7272680  13.8943200
  78.5279080  62.1163480  26.4695170  78.3886850  62.9886280  26.8382570
  77.6460440  61.7736290  26.3243110  84.8508460  67.0339350  17.7760300
  85.2904370  67.7763680  17.3615690  84.7895350  67.2765920  18.6999260
  80.3259430  68.0585180  28.6780320  80.2974860  68.4628130  27.8108750
  80.1624400  67.1295540  28.5151920  76.8412360  60.7145890  16.5797440
  76.7209960  61.4407980  15.9678710  76.5313250  59.9448800  16.1025350
  74.4797730  63.8861030  22.3866080  74.5578150  64.0209800  21.4421800
  75.0939410  63.1776920  22.5794200  75.7245360  65.5861220  18.7972260
  75.3173440  65.7275810  17.9425860  76.6158370  65.3021380  18.5943470
  85.5424240  69.7353130  25.7039310  86.0568910  69.6461140  26.5061740
  84.6993320  70.0812830  25.9967220  87.5178640  70.0208470  15.1323310
  87.3579780  69.7311410  16.0305140  87.3525350  69.2448600  14.5968540
  79.9967020  69.8007000  16.9094930  79.8209500  68.8842540  16.6962730
  79.1422760  70.1594290  17.1492730  87.2204770  67.5296030  13.6921310
  86.5269930  67.5273320  13.0323590  87.9627630  67.1055350  13.2615480
  86.7854700  69.1558740  17.7669800  87.2411650  68.3748120  18.0808420
  87.1247220  69.8665560  18.3110980  74.5357250  64.9275200  24.9260540
  74.6988290  64.4580560  24.1079910  75.0009700  64.4198760  25.5909380
  79.3076020  54.0580960  19.9621110  78.8644170  54.8390500  19.6305630
  79.8661010  54.3810850  20.6692050  83.5945830  56.9249480  25.5656430
  83.1325200  57.1332500  26.3776370  83.1923940  56.1108830  25.2627100
  88.5950340  58.1458430  26.6953090  87.7443930  57.8464180  27.0162160
  88.4352130  58.3900440  25.7836910  85.6900050  59.6460180  28.7951880
  86.0153460  58.8123930  28.4554110  86.4780380  60.1688700  28.9430210
  82.4234840  53.6791660  14.8426940  81.7989020  53.6751530  15.5680250
  82.3364960  52.8122620  14.4462910  81.3451920  54.6028290  21.8210710
  81.6424250  55.5091120  21.7402730  81.8937480  54.1147070  21.2070280
  79.0990240  59.1814530  17.6902360  78.8731160  58.9651700  18.5948980
  78.3182770  59.6142990  17.3448330  86.3288000  59.1877900  16.2893010
  85.7296890  59.9113700  16.1056630  86.8767610  59.1254680  15.5069460
  81.5389450  60.0800110  28.3562630  81.4433050  59.1394840  28.2063030
  82.3821430  60.3015180  27.9610700  84.9352870  57.8241440  18.3196290
  85.3282440  58.1413640  17.5064980  85.2969720  56.9453320  18.4340810
  76.6699990  56.4913780  26.5096410  76.2763380  57.3388990  26.7169190
  75.9818390  55.8540150  26.7005050  83.2445040  56.5748750  29.5793150
  82.5543360  56.3820950  30.2139240  83.9877340  56.8583390  30.1117450
  73.9717040  54.4142240  20.5426490  73.6830090  54.9845100  21.2551470
  74.7162800  53.9346690  20.9057720  74.1587270  58.3562360  11.7529210
  74.0761940  59.2993120  11.8944200  73.8070330  58.2137270  10.8741560
  85.5208010  60.4147190  22.4147070  84.7889130  60.9234000  22.7637170
  85.1232350  59.5977170  22.1135850  81.9585400  57.0901390  20.8199560
  81.9621460  56.6491340  19.9704100  82.8536520  57.4118720  20.9271380
  77.8087780  56.9727880  19.7793770  77.4687830  57.4503110  20.5360820
  77.0465100  56.5193000  19.4194870  82.0205550  58.0913470  13.8106320
  82.1418370  58.0499950  14.7592140  81.6354060  58.9537620  13.6553050
  85.9833920  55.8680870  21.8270010  86.0006660  56.3189520  22.6711860
  85.7349500  54.9686510  22.0403450  81.0327050  60.4014610  13.2089620
  80.4643950  59.9532860  12.5825530  81.7416050  60.7607390  12.6754770
  76.1096230  64.3026630  27.0856350  75.7251020  63.6620300  27.6839310
  76.4208420  65.0062750  27.6551080  82.2593370  61.1503170  22.5664970
  82.6263500  60.6761740  23.3126310  82.0698430  62.0244740  22.9073310
  75.1233860  55.8946860  18.6958440  74.8380780  55.5302530  19.5337060
  75.0612720  55.1627320  18.0821580  80.0492740  60.1911810  24.8849180
  79.7449810  61.0703790  25.1099540  81.0039200  60.2511600  24.9206620
  78.5774530  64.3972800  15.4816030  77.8036790  63.8570420  15.3214750
  79.3069160  63.8779410  15.1433790  84.7972450  54.7876120  15.4171810
  83.9837060  54.2889290  15.3417120  84.6034400  55.6274370  15.0008160
  84.7181310  63.4647220  27.1611420  84.6518620  62.5442890  26.9069010
  84.0886450  63.5622660  27.8756060  87.5120840  59.1595770  13.7133970
  88.4000460  59.4713000  13.5385310  87.4825930  58.2868020  13.3214550
  78.6211930  64.0653180  19.1194840  79.1390600  63.2621440  19.0651730
  78.1695950  64.0032320  19.9611670  83.5081430  65.3319460  14.3922140
  83.8497130  66.0761690  13.8965460  82.6794140  65.6450580  14.7546970
  76.1056470  61.0314550  26.0320540  75.7471410  61.6968400  26.6193880
  75.8111030  60.1998100  26.4033160  79.3069590  61.4898790  28.9160090
  79.0069730  61.6355970  28.0187910  80.0780830  60.9304080  28.8233480
  84.6498040  66.2867790  26.9115220  84.6642580  65.3548750  26.6934130
  83.9423140  66.3727550  27.5504990  86.3908840  64.6535300  19.7567650
  86.7432660  64.0563430  19.0969020  85.5071170  64.3279530  19.9275900
  82.4772120  65.4132990  17.1638060  83.1643250  65.9602200  17.5445650
  81.6904540  65.9573720  17.1987670  74.6164520  61.0305810  12.6555140
  75.4859370  61.3130610  12.9391060  74.1254840  61.8441680  12.5403950
  81.7799330  62.4179020  16.7763420  82.2362110  63.2284270  17.0023610
  81.4287540  62.1002160  17.6081910  84.0831940  67.9285360  24.0055720
  84.7274160  68.1344740  24.6829140  84.4461380  67.1673760  23.5526570
  77.6811110  52.7616670  17.2485940  77.5525740  52.7534570  18.1970860
  76.8573130  53.0999760  16.8976950  85.3564020  65.9317710  22.7233170
  85.9986250  65.2310870  22.8365340  85.8813370  66.7116150  22.5430060
  89.2019740  66.2166330  12.4472310  88.9757320  65.4996770  13.0396950
  88.8115940  65.9678770  11.6094060  87.1301640  66.7312610  25.9269230
  87.4657880  67.3179300  26.6047150  86.2101980  66.6005320  26.1567020
  74.9835770  70.2433190  13.2216770  75.3433410  70.8422530  12.5674040
  74.8428110  70.7893080  13.9951800  74.6805040  54.5207790  26.7092640
  73.9663560  54.7204710  27.3145250  75.1000080  53.7447360  27.0807440
  74.9677630  68.5088050  27.6959170  75.0768750  67.5682790  27.5554560
  74.3158190  68.7742800  27.0472900  82.9590220  66.7803940  29.0957290
  82.6387090  66.0613180  29.6402980  82.2848580  67.4559010  29.1693350
  81.0004390  67.6264390  14.0390440  80.9914490  68.3594080  13.4234950
  80.0802750  67.3795970  14.1317400  76.6011030  62.8479280  14.7837200
  75.9938980  63.5878180  14.7932500  77.0760380  62.9378640  13.9575400
  86.1743820  57.0130100  24.4594090  86.5424640  56.1925310  24.7873660
  85.3142020  57.0731990  24.8749740  89.5405850  55.9687040  15.2681650
  88.9119010  56.0732710  14.5539880  89.0457770  56.1883820  16.0575530
  83.9863990  67.6892630  12.7015630  84.0875970  67.4856620  11.7717610
  83.0865730  67.4350910  12.9063410  81.5089880  58.2472990  16.6839530
  80.8006030  58.7159330  17.1253140  81.7934360  57.5895000  17.3184720
  83.1345810  59.6669690  24.6832060  83.6331060  60.1415510  25.3483910
  83.2768760  58.7433210  24.8902090  85.5405310  54.9723650  18.1235320
  85.4173090  54.9909780  17.1744830  86.4889870  55.0202590  18.2433720
  82.6282100  70.2078950  17.3963300  82.8823600  70.1700340  16.4742670
  81.6794580  70.0812280  17.3891550  79.7124900  56.5558070  14.0590240
  80.5615430  56.9928220  13.9930430  79.3456170  56.8678330  14.8862300
  88.6334680  61.1270830  18.9721810  87.6924820  61.1421060  19.1469500
  88.9478750  60.3406790  19.4182110  78.6116320  62.8090430  12.5325770
  79.3779590  62.6971790  13.0951200  78.6891010  62.1128400  11.8802540
  77.3063080  60.2415500  13.2158660  77.3866670  59.2943010  13.3276060
  78.1982830  60.5722380  13.3219320  78.1077790  70.3910890  20.3193200
  78.8440270  69.8426350  20.5901770  78.4918710  71.2566900  20.1799190
  74.9923270  66.4584460  16.1934710  74.0663050  66.7005600  16.1840120
  75.4579700  67.2858720  16.0719460  77.1136070  69.5756960  29.5078780
  77.9148800  69.8969010  29.9214180  76.5987890  69.2152540  30.2298690
  81.2180100  69.5641200  12.1418770  82.0108710  69.8530030  11.6900560
  80.6984450  69.1333370  11.4631250  85.9500700  65.6836830  29.4554190
  85.3438860  65.7068430  28.7149940  85.6454810  64.9519870  29.9921440
  87.3801070  69.4117120  28.0663600  88.3322820  69.3275140  28.0163840
  87.2329290  70.0758830  28.7397390  74.8333880  62.0630420  28.4514830
  75.3372900  61.4837700  29.0231060  74.0941300  62.3470650  28.9891200
  81.7357500  64.7844610  12.0061120  81.6308140  64.1696960  12.7322500
  81.5681720  64.2610500  11.2224130  81.8871820  63.4701410  27.9850350
  81.1217490  64.0386410  27.9005020  82.0687780  63.1777620  27.0918580
  84.9760230  63.8464640  12.6103110  84.4270330  64.2933940  13.2545850
  85.5979490  63.3413890  13.1340780  76.8656960  60.2060010  29.3464900
  76.9062300  59.9073880  30.2550130  77.7202460  60.6067620  29.1872420
  80.6435350  62.8055560  14.5068410  81.0651770  62.6395430  15.3499800
  80.7686190  61.9955790  14.0123550  78.8062770  58.7852110  27.3139390
  78.2759230  58.2943060  26.6862730  79.4750840  59.2136310  26.7797320
  83.1562990  61.8293170  11.7545510  83.6768650  61.1142190  11.3886660
  83.8031390  62.4679040  12.0546020  87.7040830  63.2521570  27.0780580
  88.1181850  63.4066650  27.9271000  86.7691830  63.3776790  27.2406360
  88.1763000  60.5917730  29.0819730  88.7583770  59.8370050  28.9940210
  88.3524770  61.1225170  28.3051210  79.2935070  55.7514480  27.3936680
  79.1991940  55.1335230  26.6687550  78.7132460  56.4780770  27.1666590
  82.0596510  54.3087720  24.4264070  81.6113810  54.3311980  23.5809620
  81.4261710  53.9106740  25.0234370  82.4656060  63.2042050  25.0476510
  82.8844170  64.0474780  24.8752750  81.5464690  63.3414090  24.8183290
  84.8019960  60.9358230  26.4314350  84.9216170  60.3399370  27.1709190
  85.6613960  60.9727920  26.0115650  87.1407860  61.4895420  25.0076860
  86.6143080  62.0138040  24.4042000  87.4839200  62.1222810  25.6386590
  79.5394250  58.8788790  11.4526570  79.3383310  58.0156150  11.8139910
  79.3686300  58.7922150  10.5148170  80.3163480  69.5095060  26.1634240
  79.7784570  70.2341120  25.8442940  80.5697440  69.0325400  25.3731580
  81.5688730  57.4779580  27.6890170  82.1588420  57.1695430  28.3767990
  80.7508970  57.0059330  27.8450070  86.3882160  57.0945390  27.9223190
  85.6997680  56.4326930  27.8573180  87.1088180  56.6483660  28.3671650
  87.0182560  53.6897020  13.9813450  87.2984850  52.8464920  14.3372870
  86.2448290  53.9220130  14.4952200  78.3377050  55.9789410  11.4404450
  78.6402950  55.9856840  10.5323600  79.0771640  55.6287270  11.9372110
  83.1725690  70.7446270  26.4220890  83.0984390  71.6481410  26.7293260
  82.2704530  70.4258170  26.3942960  81.5561980  54.9224030  12.4260650
  81.2083980  54.2448020  11.8463100  81.7574750  54.4613540  13.2404040
  83.7211020  69.9104780  14.0447250  84.6161810  70.2489750  14.0666010
  83.7528650  69.1884190  13.4171530  77.3607180  65.2831830  12.2734250
  77.7982050  65.8261500  12.9291830  77.8454910  64.4578780  12.2830590
  74.5752980  68.0720860  19.7254510  74.9055990  67.2041920  19.4933150
  75.0043980  68.2779380  20.5559470  79.1714900  66.4029870  17.3856480
  78.8710440  66.2794840  18.2860390  79.0652390  65.5438460  16.9772210
  75.0643190  68.9391450  22.4636140  74.6274180  69.1192250  23.2960290
  75.6320870  69.6966070  22.3217860  74.8967620  61.4511680  18.8225020
  74.2416460  61.1823320  18.1784720  75.7345570  61.3416160  18.3727000
  87.8458060  56.2452970  13.0443510  88.2642940  56.0583950  12.2040170
  87.5394120  55.3932020  13.3546440  75.9343550  61.8364250  23.3628360
  76.3016590  61.7491650  24.2424380  75.3654370  61.0730800  23.2635220
  75.4859550  58.7473340  27.2686780  74.5915600  58.7140100  27.6080490
  76.0257100  58.9460130  28.0338030  74.1105700  58.6610610  14.7650350
  73.2069780  58.9240810  14.5902010  74.5946320  58.9321780  13.9850310
  76.6532910  57.7176150  12.6744730  77.3624610  57.2959370  12.1892010
  75.9372850  57.7851380  12.0428080  76.3007070  53.7715480  11.7147380
  77.0235200  54.3124420  12.0328600  76.5731590  53.4978900  10.8388920
  75.9899260  53.0221670  21.6170000  76.6375450  52.4719050  21.1765160
  76.4101100  53.2764820  22.4385810  75.7431260  53.1777340  24.3595320
  75.3946080  53.6341160  25.1253500  75.4118960  52.2834470  24.4417750
  77.3495630  66.3496940  28.5248510  77.3065260  65.9789850  29.4062970
  77.4806640  67.2874510  28.6650330  81.0501660  67.9056530  24.1258230
  80.8093020  68.1731090  23.2388750  81.9904300  68.0762260  24.1809090
  83.2556080  54.3689220  27.8814740  83.1944970  54.9611050  28.6310150
  84.1956460  54.2615180  27.7365000  85.8930640  54.0259280  27.5207030
  86.5071050  54.3438570  26.8588110  86.4380200  53.5407870  28.1402890
  76.4151900  52.7053540  27.6346090  76.9634890  52.5241590  26.8712200
  76.4807210  51.9147650  28.1702400  77.1883660  69.2959190  25.6446290
  76.5943980  69.1643890  26.3836330  77.1807500  68.4597330  25.1788390
  86.6338680  52.5891420  23.8476320  85.7598520  52.9226530  23.6449250
  86.5249430  52.1164600  24.6728190  87.5410660  54.7962290  25.2318040
  87.2124020  53.9814050  24.8519770  88.4892960  54.7532100  25.1083730
  76.8195890  66.6617570  24.5954330  76.0929950  66.0422860  24.5280280
  76.8805040  67.0558180  23.7252410  80.4240990  68.8762570  21.3803740
  80.9406010  68.2649930  20.8552000  81.0738370  69.3791350  21.8714750
  83.1636490  69.7671060  22.2072720  83.4514300  69.5125360  21.3305730
  83.6759710  69.2148420  22.7978290  84.3813500  53.5061260  22.7869230
  83.5985290  53.9806760  23.0665990  84.0876430  52.6016090  22.6782410
  88.9334570  54.2084360  20.8318320  89.3742660  54.1529460  19.9839920
  88.6642160  55.1242370  20.9028500  75.1025890  69.9791960  17.8051090
  74.9347930  69.3462640  18.5032980  74.2360400  70.1851360  17.4545280
  75.7253910  53.8108740  15.3082950  76.4833270  53.9237620  14.7346980
  75.2631080  54.6477940  15.2626380  82.2667720  55.9248010  18.2985260
  81.4542230  55.5504900  17.9581140  82.7709360  55.1693090  18.6006450
  86.7692700  52.5890460  19.5368330  87.3722070  53.1610670  20.0116850
  86.0285690  53.1529900  19.3142230  76.7088590  68.6725190  15.2501230
  76.1836210  69.0533220  14.5463190  76.6333170  69.2975960  15.9710940
  78.0979060  54.3372790  13.8484920  78.6271820  53.5502590  13.7192870
  78.7307380  55.0163980  14.0820450  80.2916900  54.0747930  16.9030310
  79.6619640  53.3735240  17.0700440  79.7522040  54.8352060  16.6863470
  83.2308850  70.6887160  29.5740920  84.1576160  70.4531430  29.6176880
  83.2159280  71.5159160  29.0926950  80.4172460  53.3531910  29.3382800
  80.1356730  53.8565510  28.5743620  80.7992160  52.5553660  28.9724930
  79.3081560  70.6207570  14.1250480  80.0400380  70.3366850  13.5774370
  79.5675230  70.3820850  15.0149860  78.4696350  66.7372300  14.1296810
  77.8405230  67.2057400  14.6782640  78.5844180  65.8921520  14.5643000
  87.0187920  52.7685490  29.9163270  86.9053370  53.0880100  30.8114790
  87.8357660  53.1698000  29.6200550  84.0564110  62.5656980   2.1607280
  83.2806210  62.0857420   2.4505850  84.7077040  61.8862630   1.9863440
  78.0729940  62.8776790   3.0383040  77.2414820  62.6225500   3.4379550
  78.6810920  62.9487560   3.7740960  78.0531200  66.9116880   3.2341060
  78.3559240  66.0214620   3.0551280  78.7974790  67.4687100   3.0063310
  74.4454900  60.4384330   2.7065130  75.0171010  59.6706530   2.7068770
  74.4456440  60.7373090   1.7971740  83.4973100  65.2414170   2.1677440
  83.4281380  64.3004110   2.0066570  84.2592960  65.3315580   2.7400010
  75.6879770  55.8468690   4.4934060  75.5082610  54.9494440   4.7736820
  75.2859850  56.3940560   5.1681010  84.5278270  58.0484550   2.3946370
  84.9043090  57.1756430   2.2820040  84.4297780  58.3843250   1.5036810
  76.3066440  58.3429190   3.1016400  76.9876550  58.6067560   3.7203800
  75.9914490  57.5030060   3.4354410  80.4991010  59.3896550   2.1888990
  81.0069230  59.8877520   2.8294010  81.0304250  58.6131750   2.0128350
  78.7827110  54.0295110   6.4552410  78.7845550  54.5467500   5.6498310
  77.9531420  53.5525290   6.4322340  80.0329960  63.6690290   4.6325910
  79.6999340  64.2959210   5.2746980  80.2096640  64.1952170   3.8527580
  88.5463870  57.4835370   2.1002250  87.8419440  57.7720260   2.6805360
  88.9076030  58.2935480   1.7401810  78.4642440  55.7405070   4.4622860
  78.8059250  56.5847120   4.1676730  77.5258250  55.8888810   4.5788200
  79.2449060  65.6371090   6.4475090  79.8623060  66.3122170   6.1659540
  78.3842180  66.0459070   6.3562590  87.6985390  68.9454630   3.0774910
  87.7112550  68.5416920   2.2097170  87.1460610  69.7201920   2.9736340
  87.0970830  63.8484470   4.4057520  87.5139620  63.6344580   3.5710980
  87.8210650  64.1057260   4.9766140  88.0074940  59.0341010   5.4428630
  87.5946120  59.8594720   5.6968620  87.2750890  58.4486050   5.2504990
  80.6089430  65.5068470   2.4686510  80.3117720  64.9013940   1.7894290
  81.5589250  65.5445780   2.3575870  78.8536350  58.5944120   4.0846340
  79.4050940  58.7039460   3.3099590  79.3679860  58.9681720   4.8001570
  88.6975040  69.0800340   6.1309610  88.2205600  69.8872530   5.9382220
  88.0136830  68.4278670   6.2835820  79.7007860  65.2450160   9.1194310
  78.8036390  65.4690130   9.3667710  79.7260730  65.3685100   8.1705710
  78.5279080  62.1163480   7.6951680  78.3886850  62.9886280   8.0639080
  77.6460440  61.7736290   7.5499620  80.3259430  68.0585180   9.9036830
  80.2974860  68.4628130   9.0365260  80.1624400  67.1295540   9.7408430
  74.4797730  63.8861030   3.6122590  74.5578150  64.0209800   2.6678310
  75.0939410  63.1776920   3.8050710  85.5424240  69.7353130   6.9295820
  86.0568910  69.6461140   7.7318250  84.6993320  70.0812830   7.2223730
  74.5357250  64.9275200   6.1517050  74.6988290  64.4580560   5.3336420
  75.0009700  64.4198760   6.8165890  83.5945830  56.9249480   6.7912940
  83.1325200  57.1332500   7.6032880  83.1923940  56.1108830   6.4883610
  88.5950340  58.1458430   7.9209600  87.7443930  57.8464180   8.2418670
  88.4352130  58.3900440   7.0093420  85.6900050  59.6460180  10.0208390
  86.0153460  58.8123930   9.6810620  86.4780380  60.1688700  10.1686720
  81.3451920  54.6028290   3.0467220  81.6424250  55.5091120   2.9659240
  81.8937480  54.1147070   2.4326790  81.5389450  60.0800110   9.5819140
  81.4433050  59.1394840   9.4319540  82.3821430  60.3015180   9.1867210
  76.6699990  56.4913780   7.7352920  76.2763380  57.3388990   7.9425700
  75.9818390  55.8540150   7.9261560  83.2445040  56.5748750  10.8049660
  82.5543360  56.3820950  11.4395750  83.9877340  56.8583390  11.3373960
  73.9717040  54.4142240   1.7683000  73.6830090  54.9845100   2.4807980
  74.7162800  53.9346690   2.1314230  85.5208010  60.4147190   3.6403580
  84.7889130  60.9234000   3.9893680  85.1232350  59.5977170   3.3392360
  85.9833920  55.8680870   3.0526520  86.0006660  56.3189520   3.8968370
  85.7349500  54.9686510   3.2659960  76.1096230  64.3026630   8.3112860
  75.7251020  63.6620300   8.9095820  76.4208420  65.0062750   8.8807590
  82.2593370  61.1503170   3.7921480  82.6263500  60.6761740   4.5382820
  82.0698430  62.0244740   4.1329820  80.0492740  60.1911810   6.1105690
  79.7449810  61.0703790   6.3356050  81.0039200  60.2511600   6.1463130
  84.7181310  63.4647220   8.3867930  84.6518620  62.5442890   8.1325520
  84.0886450  63.5622660   9.1012570  76.1056470  61.0314550   7.2577050
  75.7471410  61.6968400   7.8450390  75.8111030  60.1998100   7.6289670
  79.3069590  61.4898790  10.1416600  79.0069730  61.6355970   9.2444420
  80.0780830  60.9304080  10.0489990  84.6498040  66.2867790   8.1371730
  84.6642580  65.3548750   7.9190640  83.9423140  66.3727550   8.7761500
  84.0831940  67.9285360   5.2312230  84.7274160  68.1344740   5.9085650
  84.4461380  67.1673760   4.7783080  85.3564020  65.9317710   3.9489680
  85.9986250  65.2310870   4.0621850  85.8813370  66.7116150   3.7686570
  87.1301640  66.7312610   7.1525740  87.4657880  67.3179300   7.8303660
  86.2101980  66.6005320   7.3823530  74.6805040  54.5207790   7.9349150
  73.9663560  54.7204710   8.5401760  75.1000080  53.7447360   8.3063950
  74.9677630  68.5088050   8.9215680  75.0768750  67.5682790   8.7811070
  74.3158190  68.7742800   8.2729410  82.9590220  66.7803940  10.3213800
  82.6387090  66.0613180  10.8659490  82.2848580  67.4559010  10.3949860
  86.1743820  57.0130100   5.6850600  86.5424640  56.1925310   6.0130170
  85.3142020  57.0731990   6.1006250  83.1345810  59.6669690   5.9088570
  83.6331060  60.1415510   6.5740420  83.2768760  58.7433210   6.1158600
  77.1136070  69.5756960  10.7335290  77.9148800  69.8969010  11.1470690
  76.5987890  69.2152540  11.4555200  85.9500700  65.6836830  10.6810700
  85.3438860  65.7068430   9.9406450  85.6454810  64.9519870  11.2177950
  87.3801070  69.4117120   9.2920110  88.3322820  69.3275140   9.2420350
  87.2329290  70.0758830   9.9653900  74.8333880  62.0630420   9.6771340
  75.3372900  61.4837700  10.2487570  74.0941300  62.3470650  10.2147710
  81.8871820  63.4701410   9.2106860  81.1217490  64.0386410   9.1261530
  82.0687780  63.1777620   8.3175090  76.8656960  60.2060010  10.5721410
  76.9062300  59.9073880  11.4806640  77.7202460  60.6067620  10.4128930
  78.8062770  58.7852110   8.5395900  78.2759230  58.2943060   7.9119240
  79.4750840  59.2136310   8.0053830  87.7040830  63.2521570   8.3037090
  88.1181850  63.4066650   9.1527510  86.7691830  63.3776790   8.4662870
  88.1763000  60.5917730  10.3076240  88.7583770  59.8370050  10.2196720
  88.3524770  61.1225170   9.5307720  79.2935070  55.7514480   8.6193190
  79.1991940  55.1335230   7.8944060  78.7132460  56.4780770   8.3923100
  82.0596510  54.3087720   5.6520580  81.6113810  54.3311980   4.8066130
  81.4261710  53.9106740   6.2490880  82.4656060  63.2042050   6.2733020
  82.8844170  64.0474780   6.1009260  81.5464690  63.3414090   6.0439800
  84.8019960  60.9358230   7.6570860  84.9216170  60.3399370   8.3965700
  85.6613960  60.9727920   7.2372160  87.1407860  61.4895420   6.2333370
  86.6143080  62.0138040   5.6298510  87.4839200  62.1222810   6.8643100
  80.3163480  69.5095060   7.3890750  79.7784570  70.2341120   7.0699450
  80.5697440  69.0325400   6.5988090  81.5688730  57.4779580   8.9146680
  82.1588420  57.1695430   9.6024500  80.7508970  57.0059330   9.0706580
  86.3882160  57.0945390   9.1479700  85.6997680  56.4326930   9.0829690
  87.1088180  56.6483660   9.5928160  83.1725690  70.7446270   7.6477400
  83.0984390  71.6481410   7.9549770  82.2704530  70.4258170   7.6199470
  75.0643190  68.9391450   3.6892650  74.6274180  69.1192250   4.5216800
  75.6320870  69.6966070   3.5474370  75.9343550  61.8364250   4.5884870
  76.3016590  61.7491650   5.4680890  75.3654370  61.0730800   4.4891730
  75.4859550  58.7473340   8.4943290  74.5915600  58.7140100   8.8337000
  76.0257100  58.9460130   9.2594540  75.9899260  53.0221670   2.8426510
  76.6375450  52.4719050   2.4021670  76.4101100  53.2764820   3.6642320
  75.7431260  53.1777340   5.5851830  75.3946080  53.6341160   6.3510010
  75.4118960  52.2834470   5.6674260  77.3495630  66.3496940   9.7505020
  77.3065260  65.9789850  10.6319480  77.4806640  67.2874510   9.8906840
  81.0501660  67.9056530   5.3514740  80.8093020  68.1731090   4.4645260
  81.9904300  68.0762260   5.4065600  83.2556080  54.3689220   9.1071250
  83.1944970  54.9611050   9.8566660  84.1956460  54.2615180   8.9621510
  85.8930640  54.0259280   8.7463540  86.5071050  54.3438570   8.0844620
  86.4380200  53.5407870   9.3659400  76.4151900  52.7053540   8.8602600
  76.9634890  52.5241590   8.0968710  76.4807210  51.9147650   9.3958910
  77.1883660  69.2959190   6.8702800  76.5943980  69.1643890   7.6092840
  77.1807500  68.4597330   6.4044900  86.6338680  52.5891420   5.0732830
  85.7598520  52.9226530   4.8705760  86.5249430  52.1164600   5.8984700
  87.5410660  54.7962290   6.4574550  87.2124020  53.9814050   6.0776280
  88.4892960  54.7532100   6.3340240  76.8195890  66.6617570   5.8210840
  76.0929950  66.0422860   5.7536790  76.8805040  67.0558180   4.9508920
  80.4240990  68.8762570   2.6060250  80.9406010  68.2649930   2.0808510
  81.0738370  69.3791350   3.0971260  83.1636490  69.7671060   3.4329230
  83.4514300  69.5125360   2.5562240  83.6759710  69.2148420   4.0234800
  84.3813500  53.5061260   4.0125740  83.5985290  53.9806760   4.2922500
  84.0876430  52.6016090   3.9038920  83.2308850  70.6887160  10.7997430
  84.1576160  70.4531430  10.8433390  83.2159280  71.5159160  10.3183460
  80.4172460  53.3531910  10.5639310  80.1356730  53.8565510   9.8000130
  80.7992160  52.5553660  10.1981440  87.0187920  52.7685490  11.1419780
  86.9053370  53.0880100  12.0371300  87.8357660  53.1698000  10.8457060
  85.9246070  42.0134470  75.3771970  85.8440120  41.0989080  75.1063680
  85.5110490  42.5101540  74.6711680  88.0771540  48.1973680  76.0380370
  87.6153070  47.4260920  76.3667540  88.8897090  48.2239750  76.5432820
  76.4821890  39.0635190  71.9199390  75.5938590  39.4051160  71.8179270
  76.7663080  38.8635510  71.0280220  84.3034850  50.4831690  75.6584360
  83.6846290  50.9389190  75.0878800  85.1586630  50.6383150  75.2574060
  78.6583280  37.6466690  72.9537770  78.7650030  38.5470420  73.2606530
  77.7475640  37.5984660  72.6632420  88.3102390  36.7691500  74.4248670
  89.1312010  36.2788070  74.4674150  88.3436470  37.3589160  75.1780510
  85.1698200  45.3670930  73.0516270  84.5515470  45.8320380  72.4878990
  85.6821450  46.0598410  73.4685780  74.5381400  46.0527460  70.4255900
  74.1609380  46.5414560  69.6940800  74.7954470  46.7252740  71.0562430
  82.1470330  34.4543850  75.8841410  82.4545310  33.8990740  75.1676910
  81.2171030  34.5888310  75.7014400  88.9930810  46.8927360  73.2639040
  88.8827140  45.9501690  73.3888460  88.9899060  47.2543000  74.1501800
  84.5351090  42.5192680  72.6201530  83.6080370  42.4530060  72.8490000
  84.6875910  43.4572810  72.5056770  84.5220170  38.7909680  69.6168690
  83.5823840  38.9523640  69.7021150  84.8403430  39.5095360  69.0704680
  88.5648380  44.0812980  73.1236780  87.9460800  43.7432530  72.4763080
  88.5472830  43.4372740  73.8315970  80.1407730  43.0457420  75.4021260
  79.7364730  42.3334670  74.9067160  80.2270850  42.7010660  76.2909300
  86.7413080  43.3199790  70.1309530  87.1806360  42.4822220  69.9847350
  87.4541500  43.9529190  70.2173670  84.8508460  48.2595860  74.0990770
  85.2904370  49.0020190  73.6846160  84.7895350  48.5022430  75.0229730
  76.8412360  41.9402400  72.9027910  76.7209960  42.6664490  72.2909180
  76.5313250  41.1705310  72.4255820  75.7245360  46.8117730  75.1202730
  75.3173440  46.9532320  74.2656330  76.6158370  46.5277890  74.9173940
  87.5178640  51.2464980  71.4553780  87.3579780  50.9567920  72.3535610
  87.3525350  50.4705110  70.9199010  79.9967020  51.0263510  73.2325400
  79.8209500  50.1099050  73.0193200  79.1422760  51.3850800  73.4723200
  87.2204770  48.7552540  70.0151780  86.5269930  48.7529830  69.3554060
  87.9627630  48.3311860  69.5845950  86.7854700  50.3815250  74.0900270
  87.2411650  49.6004630  74.4038890  87.1247220  51.0922070  74.6341450
  79.3076020  35.2837470  76.2851580  78.8644170  36.0647010  75.9536100
  79.8661010  35.6067360  76.9922520  82.4234840  34.9048170  71.1657410
  81.7989020  34.9008040  71.8910720  82.3364960  34.0379130  70.7693380
  79.0990240  40.4071040  74.0132830  78.8731160  40.1908210  74.9179450
  78.3182770  40.8399500  73.6678800  86.3288000  40.4134410  72.6123480
  85.7296890  41.1370210  72.4287100  86.8767610  40.3511190  71.8299930
  84.9352870  39.0497950  74.6426760  85.3282440  39.3670150  73.8295450
  85.2969720  38.1709830  74.7571280  74.1587270  39.5818870  68.0759680
  74.0761940  40.5249630  68.2174670  73.8070330  39.4393780  67.1972030
  81.9585400  38.3157900  77.1430030  81.9621460  37.8747850  76.2934570
  82.8536520  38.6375230  77.2501850  77.8087780  38.1984390  76.1024240
  77.4687830  38.6759620  76.8591290  77.0465100  37.7449510  75.7425340
  82.0205550  39.3169980  70.1336790  82.1418370  39.2756460  71.0822610
  81.6354060  40.1794130  69.9783520  81.0327050  41.6271120  69.5320090
  80.4643950  41.1789370  68.9056000  81.7416050  41.9863900  68.9985240
  75.1233860  37.1203370  75.0188910  74.8380780  36.7559040  75.8567530
  75.0612720  36.3883830  74.4052050  78.5774530  45.6229310  71.8046500
  77.8036790  45.0826930  71.6445220  79.3069160  45.1035920  71.4664260
  84.7972450  36.0132630  71.7402280  83.9837060  35.5145800  71.6647590
  84.6034400  36.8530880  71.3238630  87.5120840  40.3852280  70.0364440
  88.4000460  40.6969510  69.8615780  87.4825930  39.5124530  69.6445020
  78.6211930  45.2909690  75.4425310  79.1390600  44.4877950  75.3882200
  78.1695950  45.2288830  76.2842140  83.5081430  46.5575970  70.7152610
  83.8497130  47.3018200  70.2195930  82.6794140  46.8707090  71.0777440
  86.3908840  45.8791810  76.0798120  86.7432660  45.2819940  75.4199490
  85.5071170  45.5536040  76.2506370  82.4772120  46.6389500  73.4868530
  83.1643250  47.1858710  73.8676120  81.6904540  47.1830230  73.5218140
  74.6164520  42.2562320  68.9785610  75.4859370  42.5387120  69.2621530
  74.1254840  43.0698190  68.8634420  81.7799330  43.6435530  73.0993890
  82.2362110  44.4540780  73.3254080  81.4287540  43.3258670  73.9312380
  77.6811110  33.9873180  73.5716410  77.5525740  33.9791080  74.5201330
  76.8573130  34.3256270  73.2207420  89.2019740  47.4422840  68.7702780
  88.9757320  46.7253280  69.3627420  88.8115940  47.1935280  67.9324530
  74.9835770  51.4689700  69.5447240  75.3433410  52.0679040  68.8904510
  74.8428110  52.0149590  70.3182270  81.0004390  48.8520900  70.3620910
  80.9914490  49.5850590  69.7465420  80.0802750  48.6052480  70.4547870
  76.6011030  44.0735790  71.1067670  75.9938980  44.8134690  71.1162970
  77.0760380  44.1635150  70.2805870  89.5405850  37.1943550  71.5912120
  88.9119010  37.2989220  70.8770350  89.0457770  37.4140330  72.3806000
  83.9863990  48.9149140  69.0246100  84.0875970  48.7113130  68.0948080
  83.0865730  48.6607420  69.2293880  81.5089880  39.4729500  73.0070000
  80.8006030  39.9415840  73.4483610  81.7934360  38.8151510  73.6415190
  85.5405310  36.1980160  74.4465790  85.4173090  36.2166290  73.4975300
  86.4889870  36.2459100  74.5664190  82.6282100  51.4335460  73.7193770
  82.8823600  51.3956850  72.7973140  81.6794580  51.3068790  73.7122020
  79.7124900  37.7814580  70.3820710  80.5615430  38.2184730  70.3160900
  79.3456170  38.0934840  71.2092770  88.6334680  42.3527340  75.2952280
  87.6924820  42.3677570  75.4699970  88.9478750  41.5663300  75.7412580
  78.6116320  44.0346940  68.8556240  79.3779590  43.9228300  69.4181670
  78.6891010  43.3384910  68.2033010  77.3063080  41.4672010  69.5389130
  77.3866670  40.5199520  69.6506530  78.1982830  41.7978890  69.6449790
  78.1077790  51.6167400  76.6423670  78.8440270  51.0682860  76.9132240
  78.4918710  52.4823410  76.5029660  74.9923270  47.6840970  72.5165180
  74.0663050  47.9262110  72.5070590  75.4579700  48.5115230  72.3949930
  81.2180100  50.7897710  68.4649240  82.0108710  51.0786540  68.0131030
  80.6984450  50.3589880  67.7861720  81.7357500  46.0101120  68.3291590
  81.6308140  45.3953470  69.0552970  81.5681720  45.4867010  67.5454600
  84.9760230  45.0721150  68.9333580  84.4270330  45.5190450  69.5776320
  85.5979490  44.5670400  69.4571250  80.6435350  44.0312070  70.8298880
  81.0651770  43.8651940  71.6730270  80.7686190  43.2212300  70.3354020
  83.1562990  43.0549680  68.0775980  83.6768650  42.3398700  67.7117130
  83.8031390  43.6935550  68.3776490  79.5394250  40.1045300  67.7757040
  79.3383310  39.2412660  68.1370380  79.3686300  40.0178660  66.8378640
  87.0182560  34.9153530  70.3043920  87.2984850  34.0721430  70.6603340
  86.2448290  35.1476640  70.8182670  78.3377050  37.2045920  67.7634920
  78.6402950  37.2113350  66.8554070  79.0771640  36.8543780  68.2602580
  81.5561980  36.1480540  68.7491120  81.2083980  35.4704530  68.1693570
  81.7574750  35.6870050  69.5634510  83.7211020  51.1361290  70.3677720
  84.6161810  51.4746260  70.3896480  83.7528650  50.4140700  69.7402000
  77.3607180  46.5088340  68.5964720  77.7982050  47.0518010  69.2522300
  77.8454910  45.6835290  68.6061060  74.5752980  49.2977370  76.0484980
  74.9055990  48.4298430  75.8163620  75.0043980  49.5035890  76.8789940
  79.1714900  47.6286380  73.7086950  78.8710440  47.5051350  74.6090860
  79.0652390  46.7694970  73.3002680  74.8967620  42.6768190  75.1455490
  74.2416460  42.4079830  74.5015190  75.7345570  42.5672670  74.6957470
  87.8458060  37.4709480  69.3673980  88.2642940  37.2840460  68.5270640
  87.5394120  36.6188530  69.6776910  74.1105700  39.8867120  71.0880820
  73.2069780  40.1497320  70.9132480  74.5946320  40.1578290  70.3080780
  76.6532910  38.9432660  68.9975200  77.3624610  38.5215880  68.5122480
  75.9372850  39.0107890  68.3658550  76.3007070  34.9971990  68.0377850
  77.0235200  35.5380930  68.3559070  76.5731590  34.7235410  67.1619390
  88.9334570  35.4340870  77.1548790  89.3742660  35.3785970  76.3070390
  88.6642160  36.3498880  77.2258970  75.1025890  51.2048470  74.1281560
  74.9347930  50.5719150  74.8263450  74.2360400  51.4107870  73.7775750
  75.7253910  35.0365250  71.6313420  76.4833270  35.1494130  71.0577450
  75.2631080  35.8734450  71.5856850  82.2667720  37.1504520  74.6215730
  81.4542230  36.7761410  74.2811610  82.7709360  36.3949600  74.9236920
  86.7692700  33.8146970  75.8598800  87.3722070  34.3867180  76.3347320
  86.0285690  34.3786410  75.6372700  76.7088590  49.8981700  71.5731700
  76.1836210  50.2789730  70.8693660  76.6333170  50.5232470  72.2941410
  78.0979060  35.5629300  70.1715390  78.6271820  34.7759100  70.0423340
  78.7307380  36.2420490  70.4050920  80.2916900  35.3004440  73.2260780
  79.6619640  34.5991750  73.3930910  79.7522040  36.0608570  73.0093940
  79.3081560  51.8464080  70.4480950  80.0400380  51.5623360  69.9004840
  79.5675230  51.6077360  71.3380330  78.4696350  47.9628810  70.4527280
  77.8405230  48.4313910  71.0013110  78.5844180  47.1178030  70.8873470
  85.9246070  42.0134470  56.6028480  85.8440120  41.0989080  56.3320190
  85.5110490  42.5101540  55.8968190  84.0564110  43.7913490  58.4837750
  83.2806210  43.3113930  58.7736320  84.7077040  43.1119140  58.3093910
  78.0729940  44.1033300  59.3613510  77.2414820  43.8482010  59.7610020
  78.6810920  44.1744070  60.0971430  88.0771540  48.1973680  57.2636880
  87.6153070  47.4260920  57.5924050  88.8897090  48.2239750  57.7689330
  78.0531200  48.1373390  59.5571530  78.3559240  47.2471130  59.3781750
  78.7974790  48.6943610  59.3293780  76.4821890  39.0635190  53.1455900
  75.5938590  39.4051160  53.0435780  76.7663080  38.8635510  52.2536730
  74.4454900  41.6640840  59.0295600  75.0171010  40.8963040  59.0299240
  74.4456440  41.9629600  58.1202210  84.3034850  50.4831690  56.8840870
  83.6846290  50.9389190  56.3135310  85.1586630  50.6383150  56.4830570
  83.4973100  46.4670680  58.4907910  83.4281380  45.5260620  58.3297040
  84.2592960  46.5572090  59.0630480  75.6879770  37.0725200  60.8164530
  75.5082610  36.1750950  61.0967290  75.2859850  37.6197070  61.4911480
  84.5278270  39.2741060  58.7176840  84.9043090  38.4012940  58.6050510
  84.4297780  39.6099760  57.8267280  78.6583280  37.6466690  54.1794280
  78.7650030  38.5470420  54.4863040  77.7475640  37.5984660  53.8888930
  88.3102390  36.7691500  55.6505180  89.1312010  36.2788070  55.6930660
  88.3436470  37.3589160  56.4037020  76.3066440  39.5685700  59.4246870
  76.9876550  39.8324070  60.0434270  75.9914490  38.7286570  59.7584880
  80.4991010  40.6153060  58.5119460  81.0069230  41.1134030  59.1524480
  81.0304250  39.8388260  58.3358820  78.7827110  35.2551620  62.7782880
  78.7845550  35.7724010  61.9728780  77.9531420  34.7781800  62.7552810
  85.1698200  45.3670930  54.2772780  84.5515470  45.8320380  53.7135500
  85.6821450  46.0598410  54.6942290  80.0329960  44.8946800  60.9556380
  79.6999340  45.5215720  61.5977450  80.2096640  45.4208680  60.1758050
  88.5463870  38.7091880  58.4232720  87.8419440  38.9976770  59.0035830
  88.9076030  39.5191990  58.0632280  78.4642440  36.9661580  60.7853330
  78.8059250  37.8103630  60.4907200  77.5258250  37.1145320  60.9018670
  79.2449060  46.8627600  62.7705560  79.8623060  47.5378680  62.4890010
  78.3842180  47.2715580  62.6793060  74.5381400  46.0527460  51.6512410
  74.1609380  46.5414560  50.9197310  74.7954470  46.7252740  52.2818940
  82.1470330  34.4543850  57.1097920  82.4545310  33.8990740  56.3933420
  81.2171030  34.5888310  56.9270910  87.6985390  50.1711140  59.4005380
  87.7112550  49.7673430  58.5327640  87.1460610  50.9458430  59.2966810
  88.9930810  46.8927360  54.4895550  88.8827140  45.9501690  54.6144970
  88.9899060  47.2543000  55.3758310  87.0970830  45.0740980  60.7287990
  87.5139620  44.8601090  59.8941450  87.8210650  45.3313770  61.2996610
  84.5351090  42.5192680  53.8458040  83.6080370  42.4530060  54.0746510
  84.6875910  43.4572810  53.7313280  84.5220170  38.7909680  50.8425200
  83.5823840  38.9523640  50.9277660  84.8403430  39.5095360  50.2961190
  88.5648380  44.0812980  54.3493290  87.9460800  43.7432530  53.7019590
  88.5472830  43.4372740  55.0572480  88.0074940  40.2597520  61.7659100
  87.5946120  41.0851230  62.0199090  87.2750890  39.6742560  61.5735460
  80.1407730  43.0457420  56.6277770  79.7364730  42.3334670  56.1323670
  80.2270850  42.7010660  57.5165810  80.6089430  46.7324980  58.7916980
  80.3117720  46.1270450  58.1124760  81.5589250  46.7702290  58.6806340
  78.8536350  39.8200630  60.4076810  79.4050940  39.9295970  59.6330060
  79.3679860  40.1938230  61.1232040  88.6975040  50.3056850  62.4540080
  88.2205600  51.1129040  62.2612690  88.0136830  49.6535180  62.6066290
  79.7007860  46.4706670  65.4424780  78.8036390  46.6946640  65.6898180
  79.7260730  46.5941610  64.4936180  86.7413080  43.3199790  51.3566040
  87.1806360  42.4822220  51.2103860  87.4541500  43.9529190  51.4430180
  78.5279080  43.3419990  64.0182150  78.3886850  44.2142790  64.3869550
  77.6460440  42.9992800  63.8730090  84.8508460  48.2595860  55.3247280
  85.2904370  49.0020190  54.9102670  84.7895350  48.5022430  56.2486240
  80.3259430  49.2841690  66.2267300  80.2974860  49.6884640  65.3595730
  80.1624400  48.3552050  66.0638900  76.8412360  41.9402400  54.1284420
  76.7209960  42.6664490  53.5165690  76.5313250  41.1705310  53.6512330
  74.4797730  45.1117540  59.9353060  74.5578150  45.2466310  58.9908780
  75.0939410  44.4033430  60.1281180  75.7245360  46.8117730  56.3459240
  75.3173440  46.9532320  55.4912840  76.6158370  46.5277890  56.1430450
  85.5424240  50.9609640  63.2526290  86.0568910  50.8717650  64.0548720
  84.6993320  51.3069340  63.5454200  87.5178640  51.2464980  52.6810290
  87.3579780  50.9567920  53.5792120  87.3525350  50.4705110  52.1455520
  79.9967020  51.0263510  54.4581910  79.8209500  50.1099050  54.2449710
  79.1422760  51.3850800  54.6979710  87.2204770  48.7552540  51.2408290
  86.5269930  48.7529830  50.5810570  87.9627630  48.3311860  50.8102460
  86.7854700  50.3815250  55.3156780  87.2411650  49.6004630  55.6295400
  87.1247220  51.0922070  55.8597960  74.5357250  46.1531710  62.4747520
  74.6988290  45.6837070  61.6566890  75.0009700  45.6455270  63.1396360
  79.3076020  35.2837470  57.5108090  78.8644170  36.0647010  57.1792610
  79.8661010  35.6067360  58.2179030  83.5945830  38.1505990  63.1143410
  83.1325200  38.3589010  63.9263350  83.1923940  37.3365340  62.8114080
  88.5950340  39.3714940  64.2440070  87.7443930  39.0720690  64.5649140
  88.4352130  39.6156950  63.3323890  85.6900050  40.8716690  66.3438860
  86.0153460  40.0380440  66.0041090  86.4780380  41.3945210  66.4917190
  82.4234840  34.9048170  52.3913920  81.7989020  34.9008040  53.1167230
  82.3364960  34.0379130  51.9949890  81.3451920  35.8284800  59.3697690
  81.6424250  36.7347630  59.2889710  81.8937480  35.3403580  58.7557260
  79.0990240  40.4071040  55.2389340  78.8731160  40.1908210  56.1435960
  78.3182770  40.8399500  54.8935310  86.3288000  40.4134410  53.8379990
  85.7296890  41.1370210  53.6543610  86.8767610  40.3511190  53.0556440
  81.5389450  41.3056620  65.9049610  81.4433050  40.3651350  65.7550010
  82.3821430  41.5271690  65.5097680  84.9352870  39.0497950  55.8683270
  85.3282440  39.3670150  55.0551960  85.2969720  38.1709830  55.9827790
  76.6699990  37.7170290  64.0583390  76.2763380  38.5645500  64.2656170
  75.9818390  37.0796660  64.2492030  83.2445040  37.8005260  67.1280130
  82.5543360  37.6077460  67.7626220  83.9877340  38.0839900  67.6604430
  73.9717040  35.6398750  58.0913470  73.6830090  36.2101610  58.8038450
  74.7162800  35.1603200  58.4544700  85.5208010  41.6403700  59.9634050
  84.7889130  42.1490510  60.3124150  85.1232350  40.8233680  59.6622830
  81.9585400  38.3157900  58.3686540  81.9621460  37.8747850  57.5191080
  82.8536520  38.6375230  58.4758360  77.8087780  38.1984390  57.3280750
  77.4687830  38.6759620  58.0847800  77.0465100  37.7449510  56.9681850
  82.0205550  39.3169980  51.3593300  82.1418370  39.2756460  52.3079120
  81.6354060  40.1794130  51.2040030  85.9833920  37.0937380  59.3756990
  86.0006660  37.5446030  60.2198840  85.7349500  36.1943020  59.5890430
  81.0327050  41.6271120  50.7576600  80.4643950  41.1789370  50.1312510
  81.7416050  41.9863900  50.2241750  76.1096230  45.5283140  64.6343330
  75.7251020  44.8876810  65.2326290  76.4208420  46.2319260  65.2038060
  82.2593370  42.3759680  60.1151950  82.6263500  41.9018250  60.8613290
  82.0698430  43.2501250  60.4560290  75.1233860  37.1203370  56.2445420
  74.8380780  36.7559040  57.0824040  75.0612720  36.3883830  55.6308560
  80.0492740  41.4168320  62.4336160  79.7449810  42.2960300  62.6586520
  81.0039200  41.4768110  62.4693600  78.5774530  45.6229310  53.0303010
  77.8036790  45.0826930  52.8701730  79.3069160  45.1035920  52.6920770
  84.7972450  36.0132630  52.9658790  83.9837060  35.5145800  52.8904100
  84.6034400  36.8530880  52.5495140  84.7181310  44.6903730  64.7098400
  84.6518620  43.7699400  64.4555990  84.0886450  44.7879170  65.4243040
  87.5120840  40.3852280  51.2620950  88.4000460  40.6969510  51.0872290
  87.4825930  39.5124530  50.8701530  78.6211930  45.2909690  56.6681820
  79.1390600  44.4877950  56.6138710  78.1695950  45.2288830  57.5098650
  83.5081430  46.5575970  51.9409120  83.8497130  47.3018200  51.4452440
  82.6794140  46.8707090  52.3033950  76.1056470  42.2571060  63.5807520
  75.7471410  42.9224910  64.1680860  75.8111030  41.4254610  63.9520140
  79.3069590  42.7155300  66.4647070  79.0069730  42.8612480  65.5674890
  80.0780830  42.1560590  66.3720460  84.6498040  47.5124300  64.4602200
  84.6642580  46.5805260  64.2421110  83.9423140  47.5984060  65.0991970
  86.3908840  45.8791810  57.3054630  86.7432660  45.2819940  56.6456000
  85.5071170  45.5536040  57.4762880  82.4772120  46.6389500  54.7125040
  83.1643250  47.1858710  55.0932630  81.6904540  47.1830230  54.7474650
  81.7799330  43.6435530  54.3250400  82.2362110  44.4540780  54.5510590
  81.4287540  43.3258670  55.1568890  84.0831940  49.1541870  61.5542700
  84.7274160  49.3601250  62.2316120  84.4461380  48.3930270  61.1013550
  77.6811110  33.9873180  54.7972920  77.5525740  33.9791080  55.7457840
  76.8573130  34.3256270  54.4463930  85.3564020  47.1574220  60.2720150
  85.9986250  46.4567380  60.3852320  85.8813370  47.9372660  60.0917040
  89.2019740  47.4422840  49.9959290  88.9757320  46.7253280  50.5883930
  88.8115940  47.1935280  49.1581040  87.1301640  47.9569120  63.4756210
  87.4657880  48.5435810  64.1534130  86.2101980  47.8261830  63.7054000
  74.9835770  51.4689700  50.7703750  75.3433410  52.0679040  50.1161020
  74.8428110  52.0149590  51.5438780  74.6805040  35.7464300  64.2579620
  73.9663560  35.9461220  64.8632230  75.1000080  34.9703870  64.6294420
  74.9677630  49.7344560  65.2446150  75.0768750  48.7939300  65.1041540
  74.3158190  49.9999310  64.5959880  82.9590220  48.0060450  66.6444270
  82.6387090  47.2869690  67.1889960  82.2848580  48.6815520  66.7180330
  81.0004390  48.8520900  51.5877420  80.9914490  49.5850590  50.9721930
  80.0802750  48.6052480  51.6804380  76.6011030  44.0735790  52.3324180
  75.9938980  44.8134690  52.3419480  77.0760380  44.1635150  51.5062380
  86.1743820  38.2386610  62.0081070  86.5424640  37.4181820  62.3360640
  85.3142020  38.2988500  62.4236720  89.5405850  37.1943550  52.8168630
  88.9119010  37.2989220  52.1026860  89.0457770  37.4140330  53.6062510
  83.9863990  48.9149140  50.2502610  84.0875970  48.7113130  49.3204590
  83.0865730  48.6607420  50.4550390  81.5089880  39.4729500  54.2326510
  80.8006030  39.9415840  54.6740120  81.7934360  38.8151510  54.8671700
  83.1345810  40.8926200  62.2319040  83.6331060  41.3672020  62.8970890
  83.2768760  39.9689720  62.4389070  85.5405310  36.1980160  55.6722300
  85.4173090  36.2166290  54.7231810  86.4889870  36.2459100  55.7920700
  82.6282100  51.4335460  54.9450280  82.8823600  51.3956850  54.0229650
  81.6794580  51.3068790  54.9378530  79.7124900  37.7814580  51.6077220
  80.5615430  38.2184730  51.5417410  79.3456170  38.0934840  52.4349280
  88.6334680  42.3527340  56.5208790  87.6924820  42.3677570  56.6956480
  88.9478750  41.5663300  56.9669090  78.6116320  44.0346940  50.0812750
  79.3779590  43.9228300  50.6438180  78.6891010  43.3384910  49.4289520
  77.3063080  41.4672010  50.7645640  77.3866670  40.5199520  50.8763040
  78.1982830  41.7978890  50.8706300  78.1077790  51.6167400  57.8680180
  78.8440270  51.0682860  58.1388750  78.4918710  52.4823410  57.7286170
  74.9923270  47.6840970  53.7421690  74.0663050  47.9262110  53.7327100
  75.4579700  48.5115230  53.6206440  77.1136070  50.8013470  67.0565760
  77.9148800  51.1225520  67.4701160  76.5987890  50.4409050  67.7785670
  81.2180100  50.7897710  49.6905750  82.0108710  51.0786540  49.2387540
  80.6984450  50.3589880  49.0118230  85.9500700  46.9093340  67.0041170
  85.3438860  46.9324940  66.2636920  85.6454810  46.1776380  67.5408420
  87.3801070  50.6373630  65.6150580  88.3322820  50.5531650  65.5650820
  87.2329290  51.3015340  66.2884370  74.8333880  43.2886930  66.0001810
  75.3372900  42.7094210  66.5718040  74.0941300  43.5727160  66.5378180
  81.7357500  46.0101120  49.5548100  81.6308140  45.3953470  50.2809480
  81.5681720  45.4867010  48.7711110  81.8871820  44.6957920  65.5337330
  81.1217490  45.2642920  65.4492000  82.0687780  44.4034130  64.6405560
  84.9760230  45.0721150  50.1590090  84.4270330  45.5190450  50.8032830
  85.5979490  44.5670400  50.6827760  76.8656960  41.4316520  66.8951880
  76.9062300  41.1330390  67.8037110  77.7202460  41.8324130  66.7359400
  80.6435350  44.0312070  52.0555390  81.0651770  43.8651940  52.8986780
  80.7686190  43.2212300  51.5610530  78.8062770  40.0108620  64.8626370
  78.2759230  39.5199570  64.2349710  79.4750840  40.4392820  64.3284300
  83.1562990  43.0549680  49.3032490  83.6768650  42.3398700  48.9373640
  83.8031390  43.6935550  49.6033000  87.7040830  44.4778080  64.6267560
  88.1181850  44.6323160  65.4757980  86.7691830  44.6033300  64.7893340
  88.1763000  41.8174240  66.6306710  88.7583770  41.0626560  66.5427190
  88.3524770  42.3481680  65.8538190  79.2935070  36.9770990  64.9423660
  79.1991940  36.3591740  64.2174530  78.7132460  37.7037280  64.7153570
  82.0596510  35.5344230  61.9751050  81.6113810  35.5568490  61.1296600
  81.4261710  35.1363250  62.5721350  82.4656060  44.4298560  62.5963490
  82.8844170  45.2731290  62.4239730  81.5464690  44.5670600  62.3670270
  84.8019960  42.1614740  63.9801330  84.9216170  41.5655880  64.7196170
  85.6613960  42.1984430  63.5602630  87.1407860  42.7151930  62.5563840
  86.6143080  43.2394550  61.9528980  87.4839200  43.3479320  63.1873570
  79.5394250  40.1045300  49.0013550  79.3383310  39.2412660  49.3626890
  79.3686300  40.0178660  48.0635150  80.3163480  50.7351570  63.7121220
  79.7784570  51.4597630  63.3929920  80.5697440  50.2581910  62.9218560
  81.5688730  38.7036090  65.2377150  82.1588420  38.3951940  65.9254970
  80.7508970  38.2315840  65.3937050  86.3882160  38.3201900  65.4710170
  85.6997680  37.6583440  65.4060160  87.1088180  37.8740170  65.9158630
  87.0182560  34.9153530  51.5300430  87.2984850  34.0721430  51.8859850
  86.2448290  35.1476640  52.0439180  78.3377050  37.2045920  48.9891430
  78.6402950  37.2113350  48.0810580  79.0771640  36.8543780  49.4859090
  83.1725690  51.9702780  63.9707870  83.0984390  52.8737920  64.2780240
  82.2704530  51.6514680  63.9429940  81.5561980  36.1480540  49.9747630
  81.2083980  35.4704530  49.3950080  81.7574750  35.6870050  50.7891020
  83.7211020  51.1361290  51.5934230  84.6161810  51.4746260  51.6152990
  83.7528650  50.4140700  50.9658510  77.3607180  46.5088340  49.8221230
  77.7982050  47.0518010  50.4778810  77.8454910  45.6835290  49.8317570
  74.5752980  49.2977370  57.2741490  74.9055990  48.4298430  57.0420130
  75.0043980  49.5035890  58.1046450  79.1714900  47.6286380  54.9343460
  78.8710440  47.5051350  55.8347370  79.0652390  46.7694970  54.5259190
  75.0643190  50.1647960  60.0123120  74.6274180  50.3448760  60.8447270
  75.6320870  50.9222580  59.8704840  74.8967620  42.6768190  56.3712000
  74.2416460  42.4079830  55.7271700  75.7345570  42.5672670  55.9213980
  87.8458060  37.4709480  50.5930490  88.2642940  37.2840460  49.7527150
  87.5394120  36.6188530  50.9033420  75.9343550  43.0620760  60.9115340
  76.3016590  42.9748160  61.7911360  75.3654370  42.2987310  60.8122200
  75.4859550  39.9729850  64.8173760  74.5915600  39.9396610  65.1567470
  76.0257100  40.1716640  65.5825010  74.1105700  39.8867120  52.3137330
  73.2069780  40.1497320  52.1388990  74.5946320  40.1578290  51.5337290
  76.3007070  34.9971990  49.2634360  77.0235200  35.5380930  49.5815580
  76.5731590  34.7235410  48.3875900  75.9899260  34.2478180  59.1656980
  76.6375450  33.6975560  58.7252140  76.4101100  34.5021330  59.9872790
  75.7431260  34.4033850  61.9082300  75.3946080  34.8597670  62.6740480
  75.4118960  33.5090980  61.9904730  77.3495630  47.5753450  66.0735490
  77.3065260  47.2046360  66.9549950  77.4806640  48.5131020  66.2137310
  81.0501660  49.1313040  61.6745210  80.8093020  49.3987600  60.7875730
  81.9904300  49.3018770  61.7296070  83.2556080  35.5945730  65.4301720
  83.1944970  36.1867560  66.1797130  84.1956460  35.4871690  65.2851980
  85.8930640  35.2515790  65.0694010  86.5071050  35.5695080  64.4075090
  86.4380200  34.7664380  65.6889870  76.4151900  33.9310050  65.1833070
  76.9634890  33.7498100  64.4199180  76.4807210  33.1404160  65.7189380
  77.1883660  50.5215700  63.1933270  76.5943980  50.3900400  63.9323310
  77.1807500  49.6853840  62.7275370  86.6338680  33.8147930  61.3963300
  85.7598520  34.1483040  61.1936230  86.5249430  33.3421110  62.2215170
  87.5410660  36.0218800  62.7805020  87.2124020  35.2070560  62.4006750
  88.4892960  35.9788610  62.6570710  76.8195890  47.8874080  62.1441310
  76.0929950  47.2679370  62.0767260  76.8805040  48.2814690  61.2739390
  80.4240990  50.1019080  58.9290720  80.9406010  49.4906440  58.4038980
  81.0738370  50.6047860  59.4201730  83.1636490  50.9927570  59.7559700
  83.4514300  50.7381870  58.8792710  83.6759710  50.4404930  60.3465270
  84.3813500  34.7317770  60.3356210  83.5985290  35.2063270  60.6152970
  84.0876430  33.8272600  60.2269390  88.9334570  35.4340870  58.3805300
  89.3742660  35.3785970  57.5326900  88.6642160  36.3498880  58.4515480
  75.1025890  51.2048470  55.3538070  74.9347930  50.5719150  56.0519960
  74.2360400  51.4107870  55.0032260  75.7253910  35.0365250  52.8569930
  76.4833270  35.1494130  52.2833960  75.2631080  35.8734450  52.8113360
  82.2667720  37.1504520  55.8472240  81.4542230  36.7761410  55.5068120
  82.7709360  36.3949600  56.1493430  86.7692700  33.8146970  57.0855310
  87.3722070  34.3867180  57.5603830  86.0285690  34.3786410  56.8629210
  76.7088590  49.8981700  52.7988210  76.1836210  50.2789730  52.0950170
  76.6333170  50.5232470  53.5197920  78.0979060  35.5629300  51.3971900
  78.6271820  34.7759100  51.2679850  78.7307380  36.2420490  51.6307430
  80.2916900  35.3004440  54.4517290  79.6619640  34.5991750  54.6187420
  79.7522040  36.0608570  54.2350450  83.2308850  51.9143670  67.1227900
  84.1576160  51.6787940  67.1663860  83.2159280  52.7415670  66.6413930
  80.4172460  34.5788420  66.8869780  80.1356730  35.0822020  66.1230600
  80.7992160  33.7810170  66.5211910  79.3081560  51.8464080  51.6737460
  80.0400380  51.5623360  51.1261350  79.5675230  51.6077360  52.5636840
  78.4696350  47.9628810  51.6783790  77.8405230  48.4313910  52.2269620
  78.5844180  47.1178030  52.1129980  87.0187920  33.9942000  67.4650250
  86.9053370  34.3136610  68.3601770  87.8357660  34.3954510  67.1687530
  85.9246070  42.0134470  37.8284990  85.8440120  41.0989080  37.5576700
  85.5110490  42.5101540  37.1224700  84.0564110  43.7913490  39.7094260
  83.2806210  43.3113930  39.9992830  84.7077040  43.1119140  39.5350420
  78.0729940  44.1033300  40.5870020  77.2414820  43.8482010  40.9866530
  78.6810920  44.1744070  41.3227940  88.0771540  48.1973680  38.4893390
  87.6153070  47.4260920  38.8180560  88.8897090  48.2239750  38.9945840
  78.0531200  48.1373390  40.7828040  78.3559240  47.2471130  40.6038260
  78.7974790  48.6943610  40.5550290  76.4821890  39.0635190  34.3712410
  75.5938590  39.4051160  34.2692290  76.7663080  38.8635510  33.4793240
  74.4454900  41.6640840  40.2552110  75.0171010  40.8963040  40.2555750
  74.4456440  41.9629600  39.3458720  84.3034850  50.4831690  38.1097380
  83.6846290  50.9389190  37.5391820  85.1586630  50.6383150  37.7087080
  83.4973100  46.4670680  39.7164420  83.4281380  45.5260620  39.5553550
  84.2592960  46.5572090  40.2886990  84.5278270  39.2741060  39.9433350
  84.9043090  38.4012940  39.8307020  84.4297780  39.6099760  39.0523790
  78.6583280  37.6466690  35.4050790  78.7650030  38.5470420  35.7119550
  77.7475640  37.5984660  35.1145440  88.3102390  36.7691500  36.8761690
[truncated: 1,455,512 more chars]
