# Supplementary material for: Insights into the Enhanced Ceftazidime Hydrolysis by Ent385 AmpC β‑Lactamase from Multiscale Simulations
Source: ACS Catal. 2025 Jun 23;15(13):11739–48. doi: 10.1021/acscatal.5c02383 (PMC12235585; doi:10.1021/acscatal.5c02383)
Supplement: Supplementary file 2 [file cs5c02383_si_002.zip › SI_paper_AmpC_Ent385/initial-structures/P99.ctz.tyrosinate.rst7]

default_name
 48428
  71.3501382  38.6203833  50.0435194  70.6571382  38.7283833  49.3175194
  71.7331382  39.5293833  50.2645194  70.7401382  38.0663833  51.2685194
  69.7991382  37.5633833  51.0445194  70.5941382  38.8503833  52.0125194
  71.7711382  37.0533833  51.7405194  71.4061382  36.0423833  51.5495194
  71.9651382  37.1683833  52.8085194  73.0231382  37.3343833  50.9335194
  73.7121382  36.4893833  50.8935194  73.5511382  38.1803833  51.3775194
  72.4311382  37.7673833  49.5985194  73.1541382  38.2953833  48.9765194
  71.9261382  36.4973833  48.9065194  72.4691382  35.4303833  49.1925194
  70.8891382  36.5633833  48.0665194  70.4721382  37.4473833  47.8115194
  70.2841382  35.3243833  47.5405194  70.6571382  34.4583833  48.0865194
  68.7421382  35.3043833  47.6925194  68.3191382  36.1563833  47.1635194
  68.1471382  34.0373833  47.0775194  67.0771382  33.9993833  47.2775194
  68.2751382  34.0353833  45.9985194  68.6121382  33.1543833  47.5145194
  68.3421382  35.4213833  49.1595194  67.2591382  35.3733833  49.2325194
  68.7771382  34.6043833  49.7355194  68.6711382  36.3753833  49.5695194
  70.6311382  35.1523833  46.0785194  70.3491382  36.0243833  45.2755194
  71.2361382  34.0213833  45.7395194  71.4361382  33.3393833  46.4565194
  71.6391382  33.7373833  44.3705194  72.0921382  34.6323833  43.9415194
  72.6791382  32.6253833  44.3625194  73.1201382  32.5593833  43.3685194
  73.4701382  32.8513833  45.0805194  72.0921382  31.3853833  44.6775194
  71.8151382  31.4133833  45.5975194  70.4571382  33.3143833  43.5085194
  69.4371382  32.8873833  44.0305194  70.6191382  33.4123833  42.1875194
  71.4801382  33.7803833  41.8115194  69.5981382  32.9263833  41.2425194
  68.6881382  33.5153833  41.3655194  70.0751382  33.0563833  39.7895194
  71.0741382  32.6203833  39.7305194  69.4411382  32.4623833  39.1315194
  70.1621382  34.4863833  39.2665194  70.4111382  35.1683833  40.0805194
  70.9791382  34.5273833  38.5425194  68.9031382  34.9723833  38.5625194
  67.8621382  34.2583833  38.5575194  68.9631382  36.0913833  38.0005194
  69.2601382  31.4683833  41.5135194  68.0951382  31.0673833  41.4615194
  70.2931382  30.6733833  41.7895194  71.2261382  31.0583833  41.8255194
  70.1151382  29.2513833  42.0375194  69.5831382  28.8103833  41.1925194
  71.4651382  28.5383833  42.1925194  71.9941382  28.6313833  41.2435194
  72.0601382  29.0383833  42.9585194  71.3421382  27.0583833  42.5505194
  71.1211382  26.9513833  43.6145194  70.5101382  26.6333833  41.9865194
  72.6001382  26.2443833  42.1995194  72.3701382  25.1893833  42.3525194
  72.8421382  26.3913833  41.1455194  73.7991382  26.6053833  43.0555194
  74.0431382  27.6583833  42.9085194  73.5481382  26.4423833  44.1055194
  74.9801382  25.7563833  42.6825194  74.7501382  24.7813833  42.8205194
  75.2161382  25.9003833  41.7115194  75.7711382  26.0013833  43.2625194
  69.2721382  29.0523833  43.2835194  68.3381382  28.2633833  43.2785194
  69.6081382  29.7703833  44.3465194  70.3801382  30.4173833  44.2915194
  68.8841382  29.6373833  45.6245194  68.9111382  28.5903833  45.9345194
  69.5601382  30.4813833  46.7105194  69.7041382  31.4883833  46.3235194
  68.9081382  30.5393833  47.5835194  70.8981382  29.9063833  47.1455194
  70.6881382  28.9943833  47.7075194  71.4921382  29.5973833  46.2885194
  71.7341382  30.8313833  48.0165194  71.6921382  32.0643833  47.8965194
  72.5281382  30.2303833  48.8915194  73.0781382  30.7933833  49.5215194
  72.5551382  29.2233833  48.9445194  67.4191382  30.0393833  45.4745194
  66.5211382  29.3563833  45.9775194  67.1791382  31.1343833  44.7655194
  67.9461382  31.6623833  44.3735194  65.8021382  31.6053833  44.5255194
  65.3101382  31.6973833  45.4945194  65.7901382  32.9883833  43.8455194
  66.3221382  33.6843833  44.4935194  66.3541382  32.9183833  42.9125194
  64.4071382  33.5883833  43.5235194  63.9051382  32.9403833  42.8085194
  63.5181382  33.6633833  44.7715194  64.0411382  34.1503833  45.5875194
  62.5951382  34.1873833  44.5505194  63.2501382  32.6593833  45.0965194
  64.5071382  34.9693833  42.9045194  63.5141382  35.3283833  42.6355194
  64.9581382  35.6653833  43.6115194  65.1171382  34.9253833  42.0025194
  65.0281382  30.5863833  43.6935194  63.8861382  30.2493833  44.0095194
  65.6601382  30.0703833  42.6485194  66.6031382  30.3513833  42.4205194
  65.0091382  29.0743833  41.8005194  64.1011382  29.5163833  41.3885194
  65.9241382  28.6883833  40.6355194  65.4121382  27.9723833  39.9925194
  66.1681382  29.5753833  40.0515194  66.8461382  28.2413833  41.0085194
  64.6091382  27.8483833  42.6165194  63.5391382  27.2603833  42.3985194
  65.4641382  27.4713833  43.5705194  66.3291382  27.9783833  43.7045194
  65.2051382  26.3163833  44.4325194  64.9501382  25.4603833  43.8045194
  66.4571382  25.9463833  45.2605194  66.8481382  26.8473833  45.7265194
  66.1701382  25.2503833  46.0505194  67.5531382  25.2873833  44.4295194
  67.2071382  24.2973833  44.1305194  67.7261382  25.8573833  43.5195194
  68.8811382  25.1363833  45.1715194  69.0131382  25.6703833  46.2995194
  69.8181382  24.4963833  44.6315194  64.0341382  26.5723833  45.3625194
  63.1671382  25.7243833  45.5135194  63.9921382  27.7433833  45.9805194
  64.7151382  28.4363833  45.8355194  62.8801382  28.0283833  46.8915194
  62.8181382  27.2033833  47.6015194  63.1021382  29.3163833  47.7105194
  63.1911382  30.1683833  47.0355194  61.9431382  29.5523833  48.6765194
  62.1591382  30.4103833  49.3075194  61.0301382  29.7713833  48.1265194
  61.7851382  28.6753833  49.3065194  64.3781382  29.1963833  48.5365194
  64.5891382  30.1463833  49.0255194  64.2581382  28.4263833  49.2995194
  65.2321382  28.9283833  47.9275194  61.5541382  28.0733833  46.1265194
  60.5331382  27.6143833  46.6395194  61.5511382  28.6333833  44.9205194
  62.4021382  29.0143833  44.5295194  60.3171382  28.6703833  44.1225194
  59.5281382  29.1013833  44.7415194  60.4541382  29.5603833  42.8665194
  61.3411382  29.2493833  42.3135194  59.2451382  29.4103833  41.9395194
  59.3351382  30.1013833  41.1035194  59.1911382  28.4023833  41.5495194
  58.3281382  29.6383833  42.4835194  60.6341382  31.0183833  43.2725194
  60.8131382  31.6243833  42.3855194  59.7361382  31.3793833  43.7745194
  61.4821382  31.1333833  43.9425194  59.8771382  27.2413833  43.7575194
  58.7501382  26.8703833  44.0055194  60.7871382  26.4243833  43.2405194
  61.7311382  26.7503833  43.0785194  60.4491382  25.0363833  42.8695194
  59.6421382  25.0743833  42.1365194  61.6461382  24.3403833  42.2055194
  61.9501382  24.8983833  41.3185194  62.4841382  24.2913833  42.9025194
  61.3641382  23.3293833  41.9105194  59.9511382  24.2203833  44.0755194
  58.9431382  23.5033833  43.9835194  60.6491382  24.3673833  45.2015194
  61.4601382  24.9693833  45.2055194  60.3611382  23.6003833  46.4215194
  60.2971382  22.5403833  46.1695194  61.4821382  23.8013833  47.4525194
  61.6401382  24.8693833  47.6135194  61.1751382  23.3643833  48.4025194
  62.7881382  23.1503833  47.0545194  62.8721382  22.4203833  46.0625194
  63.8291382  23.4113833  47.8405194  64.7301382  23.0253833  47.6005194
  63.7261382  24.0243833  48.6325194  59.0411382  24.0093833  47.0595194
  58.4861382  23.2673833  47.8635194  58.5561382  25.2033833  46.7215194
  59.0591382  25.7823833  46.0635194  57.2791382  25.6883833  47.2355194
  57.0571382  25.2073833  48.1895194  57.3351382  27.2133833  47.4805194
  57.4721382  27.7273833  46.5295194  56.0491382  27.7153833  48.1295194
  56.1601382  28.7663833  48.3935194  55.2151382  27.6193833  47.4355194
  55.8371382  27.1423833  49.0335194  58.4561382  27.5243833  48.3095194
  59.2571382  27.4043833  47.7845194  56.1301382  25.3993833  46.2755194
  55.0811382  24.8833833  46.6705194  56.3221382  25.7813833  45.0145194
  57.1971382  26.2123833  44.7555194  55.2831382  25.6373833  43.9735194
  54.3511382  26.0293833  44.3735194  55.6661382  26.4483833  42.7105194
  56.6481382  26.1243833  42.3625194  54.6691382  26.2253833  41.5805194
  54.8171382  26.9673833  40.7975194  54.8271382  25.2443833  41.1355194
  53.6461382  26.2823833  41.9505194  55.7471382  27.9453833  43.0495194
  56.4831382  28.1183833  43.8335194  56.0981382  28.4753833  42.1665194
  54.4361382  28.5503833  43.4925194  53.6661382  28.4293833  42.7335194
  54.0991382  28.1223833  44.4355194  54.5821382  29.6203833  43.6485194
  54.9981382  24.1703833  43.5905194  53.8381382  23.7973833  43.4305194
  56.0361382  23.3393833  43.4635194  56.9761382  23.6703833  43.6225194
  55.8261382  21.9323833  43.0845194  55.3401382  21.9423833  42.1085194
  57.1581382  21.1853833  42.8985194  57.7681382  21.2233833  43.7915194
  56.9161382  19.7143833  42.5435194  57.8621382  19.2443833  42.2775194
  56.5031382  19.1843833  43.4025194  56.2261382  19.6353833  41.7025194
  57.9031382  21.8183833  41.8525194  58.2121382  22.6763833  42.1905194
  54.8561382  21.1953833  44.0445194  53.8441382  20.6793833  43.6035194
  55.1271382  21.2053833  45.3625194  56.3181382  21.7103833  46.0515194
  56.3061382  22.7943833  46.0845194  57.2461382  21.3463833  45.6285194
  56.1841382  21.1473833  47.4345194  56.5091382  21.8583833  48.1905194
  56.8051382  20.2543833  47.5025194  54.7801382  20.7653833  47.6865194
  54.2951382  21.5613833  48.2555194  54.7191382  19.8303833  48.2445194
  54.1291382  20.6243833  46.2985194  54.0001382  19.5653833  46.0685194
  52.7691382  21.3173833  46.3065194  51.7491382  20.6433833  46.4905194
  52.7471382  22.6373833  46.1165194  53.6071382  23.1443833  45.9615194
  51.4621382  23.3723833  46.0985194  50.9431382  23.1803833  47.0375194
  51.7111382  24.8803833  45.9825194  52.2821382  25.1983833  46.8565194
  52.3561382  25.0353833  45.1195194  50.5191382  25.8223833  45.8155194
  49.8841382  25.4573833  45.0075194  49.6891382  25.8453833  47.0995194
  48.8151382  26.4773833  46.9555194  49.3521382  24.8403833  47.3475194
  50.2771382  26.2453833  47.9245194  50.9731382  27.2323833  45.4275194
  50.1101382  27.8913833  45.3735194  51.6691382  27.6153833  46.1715194
  51.4661382  27.2133833  44.4545194  50.5731382  22.8803833  44.9505194
  49.3811382  22.5983833  45.1375194  51.1581382  22.7603833  43.7645194
  52.1341382  22.9943833  43.6485194  50.3961382  22.3233833  42.5975194
  49.5271382  22.9723833  42.5035194  51.2371382  22.4483833  41.3215194
  52.1831382  21.9213833  41.4585194  50.6941382  21.9693833  40.5075194
  51.5171382  23.8883833  40.9445194  50.5791382  24.4003833  40.7365194
  51.9981382  24.3933833  41.7805194  52.5941382  24.0333833  39.5075194
  51.4991382  23.4003833  38.2275194  51.3251382  22.3353833  38.3785194
  50.5501382  23.9363833  38.2545194  51.9641382  23.5463833  37.2535194
  49.8911382  20.8993833  42.7875194  48.7691382  20.5903833  42.3975194
  50.7081382  20.0433833  43.4045194  51.6241382  20.3503833  43.6995194
  50.2821382  18.6743833  43.7225194  49.9421382  18.2073833  42.7975194
  51.4481382  17.8453833  44.2725194  52.3031382  17.9633833  43.6035194
  51.7361382  18.2393833  45.2475194  51.1511382  16.3513833  44.4015194
  50.2311382  16.2193833  44.9735194  51.0031382  15.9223833  43.4105194
  52.2661382  15.6053833  45.1235194  53.1511382  15.6283833  44.4845194
  52.5061382  16.1083833  46.0605194  51.8751382  14.1603833  45.4365194
  51.5111382  14.0933833  46.4635194  51.0811382  13.8473833  44.7565194
  53.0521382  13.2713833  45.2395194  53.3501382  13.3133833  44.2745194
  53.8071382  13.5673833  45.8445194  52.8061382  12.3183833  45.4695194
  49.1141382  18.6623833  44.7125194  48.0921382  18.0393833  44.4585194
  49.2631382  19.3673833  45.8285194  50.1111382  19.8953833  45.9755194
  48.2351382  19.3883833  46.8875194  48.0321382  18.3563833  47.1765194
  48.7481382  20.1213833  48.1215194  47.9921382  20.0923833  48.9075194
  49.6561382  19.6413833  48.4855194  48.9681382  21.1603833  47.8725194
  46.9181382  20.0053833  46.4205194  45.8481382  19.5543833  46.8235194
  47.0061382  21.0153833  45.5545194  47.9151382  21.3273833  45.2435194
  45.8361382  21.7533833  45.1085194  45.0081382  21.5673833  45.7915194
  46.1401382  23.2443833  45.1515194  46.9571382  23.4553833  44.4685194
  45.2701382  23.8093833  44.8205194  46.5781382  23.7683833  46.5175194
  47.4841382  23.2553833  46.8375194  46.8261382  24.8243833  46.4225194
  45.5181382  23.6203833  47.5955194  44.3241382  23.4943833  47.3175194
  45.9651382  23.6363833  48.8585194  46.9561382  23.6763833  49.0425194
  45.2991382  23.5633833  49.6125194  45.3281382  21.3783833  43.7025194
  44.4241382  22.0463833  43.1925194  45.8831382  20.3163833  43.1085194
  46.6081382  19.8063833  43.5945194  45.4741382  19.8233833  41.7755194
  46.1691382  19.0413833  41.4745194  44.0681382  19.2243833  41.8185194
  43.3441382  19.9753833  42.1365194  43.7911382  18.8663833  40.8265194
  44.0231382  18.1263833  42.7065194  43.1091382  17.8493833  42.7995194
  45.5101382  20.9233833  40.7145194  44.5521382  21.0933833  39.9515194
  46.6191382  21.6493833  40.6655194  47.3781382  21.4503833  41.3005194
  46.7751382  22.7763833  39.7435194  45.7961382  23.1853833  39.5005194
  47.5781382  23.8963833  40.4035194  48.5701382  23.5293833  40.6485194
  47.7241382  25.0833833  39.4475194  48.2061382  25.8953833  39.9855194
  48.3481382  24.8173833  38.5965194  46.7451382  25.4033833  39.0915194
  46.8881382  24.3083833  41.6875194  47.4371382  25.1263833  42.1535194
  45.8681382  24.6323833  41.4875194  46.8711382  23.4723833  42.3765194
  47.5191382  22.3293833  38.4875194  48.6611382  21.8683833  38.5855194
  46.8861382  22.4703833  37.3065194  45.4531382  22.7193833  37.0475194
  45.2801382  23.7873833  36.9215194  44.8191382  22.3073833  37.8255194
  45.1941382  21.9863833  35.7605194  44.3891382  22.4483833  35.1975194
  44.9451382  20.9483833  35.9875194  46.4861382  22.0303833  35.0135194
  46.5401382  22.9683833  34.4595194  46.5831382  21.1923833  34.3245194
  47.5751382  21.9863833  36.1005194  47.8711382  20.9473833  36.2565194
  48.7951382  22.8063833  35.7005194  49.8121382  22.2313833  35.2885194
  48.6901382  24.1313833  35.8305194  47.8281382  24.5363833  36.1685194
  49.7361382  25.0293833  35.3425194  50.6861382  24.5073833  35.3635194
  49.5071382  25.3123833  34.3175194  49.8401382  26.2873833  36.1785194
  48.8431382  26.7843833  36.6855194  51.0651382  26.7713833  36.3475194
  51.8501382  26.2993833  35.9205194  51.3201382  28.0323833  37.0445194
  50.4211382  28.6213833  36.9735194  51.6861382  27.7933833  38.5125194
  52.5331382  27.1073833  38.5735194  52.0101382  28.7523833  38.9095194
  50.5611382  27.2653833  39.3665194  49.6721382  27.8573833  39.1695194
  50.3611382  26.2333833  39.0855194  50.9251382  27.3343833  41.1325194
  51.1971382  29.0783833  41.3695194  51.1801382  29.2993833  42.4365194
  52.1691382  29.3633833  40.9695194  50.4111382  29.6453833  40.8725194
  52.4621382  28.7903833  36.3865194  53.4201382  28.1893833  35.8785194
  52.3381382  30.1183833  36.3735194  51.5191382  30.5513833  36.7775194
  53.4111382  30.9813833  35.9655194  54.3161382  30.4123833  35.7485194
  53.0441382  31.7973833  34.7345194  53.8971382  32.4093833  34.4465194
  52.7991382  31.1393833  33.9065194  52.1871382  32.4383833  34.9435194
  53.6581382  31.8933833  37.1445194  52.7231382  32.4713833  37.6915194
  54.9211382  32.0103833  37.5065194  55.6331382  31.5193833  36.9855194
  55.3481382  32.7493833  38.6855194  54.4921382  33.2613833  39.0925194
  55.9201382  31.7793833  39.7475194  56.6961382  31.1693833  39.2895194
  56.5511382  32.5403833  40.9135194  56.8841382  31.8333833  41.6735194
  57.4241382  33.1033833  40.5875194  55.8241382  33.2173833  41.3645194
  54.8231382  30.8463833  40.2625194  55.2161382  30.2253833  41.0645194
  53.9851382  31.4283833  40.6425194  54.4731382  30.1913833  39.4645194
  56.4171382  33.7493833  38.2695194  57.2941382  33.4203833  37.4815194
  56.3401382  34.9693833  38.7905194  55.5841382  35.1873833  39.4245194
  57.4351382  35.9383833  38.6715194  58.2811382  35.4593833  38.1995194
  57.0371382  37.1393833  37.8025194  57.8651382  37.8453833  37.7665194
  56.8301382  36.8053833  36.7925194  56.1611382  37.6383833  38.2145194
  57.8271382  36.4033833  40.0535194  56.9511382  36.6813833  40.8835194
  59.1331382  36.4533833  40.3285194  59.7981382  36.1743833  39.6235194
  59.6341382  37.0443833  41.5635194  58.8011382  37.3543833  42.1935194
  60.4851382  36.0613833  42.3665194  61.3441382  35.7563833  41.7715194
  60.9841382  36.7253833  43.6435194  61.4431382  35.9823833  44.2875194
  61.7281382  37.4883833  43.4175194  60.1521382  37.1783833  44.1845194
  59.6631382  34.8213833  42.6775194  60.2561382  34.1353833  43.2825194
  58.7681382  35.0943833  43.2355194  59.3821382  34.2963833  41.7655194
  60.4531382  38.2653833  41.2075194  61.3591382  38.1743833  40.3755194
  60.0971382  39.4113833  41.7985194  59.3351382  39.4143833  42.4575194
  60.8091382  40.6723833  41.5665194  61.3271382  40.6283833  40.6085194
  59.8451382  41.8833833  41.5485194  59.4401382  42.0243833  42.5515194
  60.5881382  43.1573833  41.1685194  59.8871382  43.9873833  41.1275194
  61.3301382  43.4003833  41.9285194  61.0951382  43.0553833  40.2105194
  58.6481382  41.6423833  40.6195194  58.0181382  40.8463833  41.0185194
  58.0381382  42.5473833  40.6025194  59.0251382  41.3023833  39.2095194
  58.1231382  41.3813833  38.6115194  59.7681382  41.9893833  38.8105194
  59.3811382  40.2753833  39.1585194  61.8301382  40.8693833  42.6875194
  61.4681382  40.8623833  43.8545194  63.1001382  41.0253833  42.3175194
  63.3311382  41.0313833  41.3325194  64.1901382  41.0403833  43.2665194
  63.9091382  41.6023833  44.1585194  64.5391382  39.5893833  43.6355194
  63.6511382  39.1183833  44.0575194  64.7791382  39.0433833  42.7225194
  65.6521382  39.4003833  44.6265194  65.6291382  40.0343833  45.8735194
  64.7921382  40.6613833  46.1345194  66.6561382  39.8543833  46.7865194
  66.6241382  40.3483833  47.7475194  67.7191382  39.0243833  46.4545194
  68.7591382  38.8143833  47.3235194  68.5791382  39.2143833  48.1775194
  67.7591382  38.3943833  45.2265194  68.5871382  37.7523833  44.9705194
  66.7361382  38.5803833  44.3285194  66.7861382  38.0833833  43.3705194
  65.3591382  41.7123833  42.5675194  65.6811382  41.3473833  41.4305194
  66.0001382  42.6643833  43.2425194  65.6951382  42.9153833  44.1725194
  67.1761382  43.3493833  42.6965194  67.4641382  44.1223833  43.4075194
  68.3361382  42.3813833  42.5695194  68.1611382  41.6573833  41.7735194
  69.2201382  42.9563833  42.2905194  68.6141382  41.6393833  43.8635194
  68.0921382  42.1073833  44.6995194  68.2441382  40.6253833  43.7575194
  70.0721382  41.5973833  44.2095194  70.7251382  40.5643833  44.0775194
  70.5971382  42.7203833  44.6575194  70.0431382  43.5603833  44.7035194
  71.5661382  42.7293833  44.9375194  66.8911382  44.0433833  41.3645194
  67.7331382  44.0623833  40.4315194  65.6871382  44.5993833  41.2955194
  65.0691382  44.5243833  42.0895194  65.2421382  45.4193833  40.1875194
  64.3851382  46.0023833  40.5235194  66.0351382  46.1233833  39.9325194
  64.8371382  44.6863833  38.9285194  64.6071382  45.3213833  37.8965194
  64.7471382  43.3613833  38.9865194  64.9531382  42.8663833  39.8435194
  64.3621382  42.6083833  37.8125194  63.8491382  43.2873833  37.1385194
  65.5961382  42.0983833  37.0655194  65.2911382  41.7383833  36.0835194
  66.2591382  42.9493833  36.9025194  66.3811382  40.9903833  37.7395194
  66.6251382  41.3063833  38.7545194  65.7721382  40.0893833  37.7935194
  67.7051382  40.6803833  36.9975194  67.9921382  41.5213833  36.3645194
  68.4891382  40.5423833  37.7435194  67.6361382  39.4073833  36.1575194
  67.4581382  38.5643833  36.8275194  66.7831382  39.4823833  35.4815194
  68.8671382  39.1253833  35.3485194  69.5931382  39.7833833  35.5945194
  69.1961382  38.1893833  35.5505194  68.6521382  39.1923833  34.3645194
  63.4041382  41.4673833  38.1135194  63.4211382  40.9153833  39.2105194
  62.5581382  41.1283833  37.1345194  62.3401382  41.8303833  35.8565194
  63.2381382  41.8453833  35.2405194  61.9821382  42.8423833  36.0445194
  61.2601382  41.0243833  35.1815194  61.7201382  40.3553833  34.4535194
  60.5401382  41.6713833  34.6795194  60.6031382  40.2093833  36.2425194
  60.1841382  39.2813833  35.8545194  59.8211382  40.8133833  36.6925194
  61.6981382  39.9613833  37.2745194  61.2751382  39.9043833  38.2755194
  62.4581382  38.6833833  36.9595194  63.3601382  38.6793833  36.1005194
  62.1031382  37.6303833  37.6775194  61.3941382  37.7423833  38.3905194
  62.6421382  36.3033833  37.4735194  63.2991382  36.2783833  36.6035194
  63.4181382  35.8603833  38.7025194  62.7311382  35.7173833  39.5375194
  63.8801382  34.8963833  38.4885194  64.4871382  36.8313833  39.1605194
  65.8091382  36.5743833  39.0365194  66.2141382  35.7303833  38.6425194
  66.5131382  37.6113833  39.5365194  67.5931382  37.6783833  39.5815194
  65.6421382  38.5123833  40.0055194  65.8761382  39.3943833  40.4475194
  64.3891382  38.0643833  39.7785194  63.5031382  38.5973833  40.0395194
  61.4591382  35.3983833  37.2515194  60.5611382  35.3223833  38.1185194
  61.4471382  34.6863833  36.1215194  62.2211382  34.7503833  35.4775194
  60.2671382  33.9123833  35.7025194  59.4071382  34.2293833  36.2905194
  59.9321382  34.2063833  34.2305194  60.7731382  33.9033833  33.6035194
  59.0701382  33.6053833  33.9385194  59.6031382  35.6623833  33.9675194
  58.4251382  36.2233833  34.4545194  57.7361382  35.6073833  35.0155194
  58.1131382  37.5533833  34.2325194  57.1951382  37.9683833  34.6195194
  58.9841382  38.3403833  33.5175194  58.6581382  39.6573833  33.3195194
  59.3441382  40.1473833  32.8595194  60.1661382  37.8173833  33.0285194
  60.8491382  38.4453833  32.4745194  60.4701382  36.4823833  33.2505194
  61.3971382  36.0793833  32.8675194  60.4341382  32.4023833  35.8865194
  61.5001382  31.8393833  35.5995194  59.3591382  31.7583833  36.3465194
  58.5251382  32.2833833  36.5685194  59.3071382  30.3103833  36.5435194
  60.1061382  29.8303833  35.9775194  59.4841382  29.9663833  38.0335194
  58.5851382  30.2393833  38.5805194  59.6321382  28.8913833  38.1385194
  60.6541382  30.7023833  38.6535194  61.9421382  30.1893833  38.5715194
  62.1091382  29.2433833  38.0735194  63.0181382  30.8753833  39.0935194
  64.0081382  30.4503833  39.0135194  62.8281382  32.0893833  39.7145194
  63.9231382  32.7623833  40.2245194  64.7361382  32.2553833  40.1535194
  61.5631382  32.6373833  39.8025194  61.4161382  33.5963833  40.2755194
  60.4831382  31.9463833  39.2625194  59.4951382  32.3783833  39.3195194
  57.9551382  29.8003833  36.0365194  56.9311382  30.2893833  36.4685194
  57.9601382  28.8113833  35.1395194  58.8381382  28.4313833  34.8135194
  56.7321382  28.2323833  34.6205194  55.8701382  28.6933833  35.1015194
  56.5791382  28.4813833  33.1005194  55.7051382  27.9443833  32.7335194
  56.4061382  29.9803833  32.8155194  56.2331382  30.1233833  31.7515194
  55.5481382  30.3643833  33.3675194  57.2971382  30.5363833  33.1055194
  57.7401382  28.0273833  32.4125194  57.8121382  27.0773833  32.5305194
  56.6631382  26.7313833  34.9325194  57.6911382  26.0453833  34.9925194
  55.4461382  26.2523833  35.1785194  54.6521382  26.8743833  35.1255194
  55.1951382  24.8883833  35.6325194  56.0541382  24.2513833  35.4135194
  54.9281382  24.8633833  37.1365194  54.0171382  25.4273833  37.3425194
  54.7571382  23.8303833  37.4435194  56.0371382  25.4463833  37.9635194
  56.1181382  26.8153833  38.1615194  55.3841382  27.4703833  37.7145194
  57.1311382  27.3603833  38.9225194  57.1831382  28.4283833  39.0695194
  58.0761382  26.5373833  39.5085194  58.8891382  26.9433833  40.0845194
  57.9921382  25.1753833  39.3245194  58.7221382  24.5213833  39.7815194
  56.9661382  24.6383833  38.5625194  56.9231382  23.5663833  38.4235194
  53.9661382  24.3273833  34.9495194  52.9411382  24.9913833  34.8885194
  54.0611382  23.0953833  34.4515194  54.9371382  22.5993833  34.5145194
  52.8821382  22.3783833  33.9935194  53.1661382  21.3403833  33.8305194
  52.1591382  22.3913833  34.8045194  52.2181382  22.8803833  32.7185194
  52.8751382  23.4423833  31.8335194  50.9011382  22.6763833  32.6455194
  50.4271382  22.2813833  33.4465194  50.1381382  22.7753833  31.4175194
  50.8211382  22.8683833  30.5735194  49.3071382  21.5063833  31.2185194
  48.5231382  21.4823833  31.9765194  48.8181382  21.5403833  30.2425194
  50.0941382  20.2193833  31.3485194  50.6551382  20.1743833  32.2825194
  49.3691382  19.4043833  31.3715194  51.0141382  19.9853833  30.1725194
  50.4811382  20.1453833  29.2325194  51.8441382  20.6923833  30.2325194
  51.5521382  18.5593833  30.1955194  51.7531382  18.2823833  31.2305194
  50.7961382  17.8823833  29.7965194  52.8181382  18.4193833  29.4195194
  52.6361382  18.6183833  28.4445194  53.5141382  19.0593833  29.7765194
  53.1531382  17.4693833  29.4895194  49.1691382  23.9413833  31.3915194
  48.4251382  24.1453833  32.3405194  49.1411382  24.6483833  30.2655194
  49.8091382  24.4463833  29.5415194  48.1221382  25.6653833  29.9805194
  47.9021382  26.2113833  30.9005194  48.6601382  26.6643833  28.9675194
  47.9161382  27.4363833  28.7765194  49.5681382  27.1283833  29.3505194
  48.8921382  26.1573833  28.0295194  46.8151382  25.0573833  29.4655194
  45.7091382  25.5313833  29.7665194  46.9701382  23.9963833  28.6835194
  47.9041382  23.6693833  28.4805194  45.8601382  23.2693833  28.0915194
  44.9391382  23.4523833  28.6455194  45.6671382  23.7183833  26.6355194
  45.4941382  24.7953833  26.6225194  46.5681382  23.5133833  26.0645194
  44.5041382  23.0253833  25.9335194  44.1431382  21.8903833  26.2805194
  43.9451382  23.6333833  25.0045194  46.2291382  21.7973833  28.1715194
  47.1451382  21.3543833  27.4885194  45.5151382  21.0453833  29.0065194
  44.7701382  21.4643833  29.5425194  45.8321382  19.6373833  29.2445194
  46.8911382  19.5613833  29.4995194  45.0111382  19.0443833  30.4125194
  43.9521382  19.2103833  30.2085194  45.2481382  17.5523833  30.5585194
  44.6911382  17.1493833  31.4035194  44.8971382  17.0183833  29.6755194
  46.3101382  17.3483833  30.6985194  45.3781382  19.7213833  31.7285194
  46.3961382  19.4613833  32.0235194  45.3391382  20.8023833  31.5965194
  44.4171382  19.3853833  32.8485194  44.5351382  20.1043833  33.6565194
  43.3871382  19.4253833  32.4935194  44.6311382  18.3933833  33.2475194
  45.5921382  18.8093833  27.9815194  46.4831382  18.0643833  27.5445194
  44.4161382  18.9713833  27.3855194  43.7521382  19.6373833  27.7525194
  44.0121382  18.1543833  26.2225194  44.0531382  17.1033833  26.5085194
  42.5881382  18.4743833  25.8045194  42.3071382  17.8533833  24.9525194
  41.9061382  18.2713833  26.6305194  42.5051382  19.5253833  25.5225194
  44.9521382  18.3693833  25.0565194  45.3641382  17.4043833  24.4105194
  45.2921382  19.6323833  24.7975194  44.9061382  20.3773833  25.3635194
  46.2191382  19.9953833  23.7135194  46.0271382  19.3303833  22.8705194
  45.9341382  21.4073833  23.2315194  46.5961382  21.6693833  22.4065194
  44.9011382  21.4693833  22.8875194  46.0701382  22.1083833  24.0525194
  47.7141382  19.8273833  24.0845194  48.5931382  20.0113833  23.2335194
  47.9971382  19.4393833  25.3295194  47.2431382  19.2733833  25.9825194
  49.3691382  19.3123833  25.8375194  49.2761382  19.1953833  26.9175194
  50.0371382  18.0523833  25.2755194  49.3151382  17.2343833  25.2835194
  50.3291382  18.2203833  24.2375194  51.2351382  17.6033833  26.0915194
  51.2901382  17.7893833  27.3065194  52.2091382  16.9943833  25.4155194
  52.1071382  16.8443833  24.4215194  53.0371382  16.6833833  25.8985194
  50.2501382  20.5533833  25.5845194  51.3901382  20.4553833  25.1385194
  49.7031382  21.7123833  25.9195194  48.7621382  21.7123833  26.2915194
  50.3891382  22.9863833  25.7725194  51.1681382  22.8943833  25.0195194
  49.4231382  24.0703833  25.3085194  48.6251382  24.1793833  26.0415194
  49.9831382  25.0073833  25.3095194  48.8211382  23.8883833  23.9155194
  49.6101382  23.6673833  23.1965194  48.1091382  23.0663833  23.9325194
  48.1291382  25.1823833  23.5265194  47.4451382  25.4823833  24.3225194
  48.8941382  25.9553833  23.4245194  47.3371382  25.0993833  22.2335194
  47.9371382  24.5963833  21.4725194  46.4161382  24.5383833  22.4005194
  47.0301382  26.4953833  21.7875194  47.8921382  27.0013833  21.6315194
  46.4841382  26.4733833  20.9375194  46.5001382  26.9763833  22.5035194
  50.9581382  23.3863833  27.1245194  50.2051382  23.4673833  28.0985194
  52.2821382  23.6303833  27.1905194  53.2771382  23.6163833  26.0945194
  52.9741382  24.2613833  25.2685194  53.4341382  22.5923833  25.7535194
  54.5341382  24.1493833  26.7485194  54.5831382  25.2323833  26.6215194
  55.4281382  23.6863833  26.3285194  54.3751382  23.8163833  28.1975194
  54.9901382  24.4573833  28.8305194  54.6411382  22.7703833  28.3595194
  52.8861382  23.9983833  28.4595194  52.5601382  23.3393833  29.2625194
  52.6221382  25.4603833  28.8095194  52.4081382  26.2603833  27.9225194
  52.6371382  25.7853833  30.0995194  52.8251382  25.0763833  30.7955194
  52.6391382  27.1833833  30.5185194  51.8201382  27.6963833  30.0185194
  52.4481382  27.3363833  32.0345194  53.1901382  26.7303833  32.5555194
  52.6531382  28.7953833  32.4455194  52.4141382  28.8993833  33.5015194
  53.6861382  29.1023833  32.3075194  51.9961382  29.4483833  31.8695194
  51.0551382  26.8483833  32.4315194  50.8971382  27.0353833  33.4905194
  50.2881382  27.3763833  31.8655194  50.9731382  25.7803833  32.2515194
  53.9621382  27.7953833  30.0625194  55.0191382  27.1963833  30.2445194
  53.8741382  28.9743833  29.4485194  52.9701382  29.4023833  29.3215194
  55.0401382  29.7523833  29.0585194  55.9401382  29.3033833  29.4775194
  55.1901382  29.8373833  27.5265194  56.1991382  30.1643833  27.2805194
  54.9481382  28.4713833  26.8595194  55.2451382  28.5253833  25.8125194
  55.5461382  27.7043833  27.3525194  53.8931382  28.2033833  26.9045194
  54.2571382  30.7853833  26.9945194  54.3191382  30.7543833  26.0275194
  54.8841382  31.1753833  29.5905194  53.8071382  31.5493833  30.0945194
  55.9331382  31.9933833  29.4455194  57.3541382  31.6423833  29.2415194
  57.6031382  31.7083833  28.1835194  57.6041382  30.6613833  29.6445194
  58.0651382  32.7143833  30.0075194  59.0781382  32.8663833  29.6325194
  58.0881382  32.4543833  31.0675194  57.2121382  33.9363833  29.8055194
  57.4011382  34.3543833  28.8145194  57.3941382  34.6863833  30.5765194
  55.7761382  33.3803833  29.8865194  55.4471382  33.3843833  30.9245194
  54.8051382  34.2013833  29.0255194  54.5421382  35.3413833  29.3725194
  54.2701382  33.6233833  27.9485194  54.5281382  32.6763833  27.7115194
  53.2661382  34.2883833  27.1145194  53.2631382  35.3593833  27.3205194
  53.6021382  34.1113833  25.6315194  53.6831382  33.0483833  25.4035194
  52.7901382  34.5253833  25.0335194  54.8961382  34.8123833  25.2275194
  54.7821382  35.8833833  25.4005194  55.7141382  34.4563833  25.8545194
  55.2821382  34.5943833  23.7755194  56.3571382  34.0443833  23.4805194
  54.4311382  35.0223833  22.8635194  54.6671382  34.9173833  21.8885194
  53.5571382  35.4413833  23.1445194  51.8471382  33.7733833  27.3815194
  50.8821382  34.3073833  26.8405194  51.7081382  32.7433833  28.2115194
  52.5171382  32.3163833  28.6395194  50.3911382  32.1833833  28.4945194
  49.9301382  31.8833833  27.5535194  50.5051382  30.9543833  29.4045194
  51.0271382  31.2263833  30.3225194  49.1161382  30.4323833  29.7725194
  49.2231382  29.4873833  30.3035194  48.5991382  31.1283833  30.4325194
  48.5241382  30.2733833  28.8705194  51.2651382  29.9343833  28.7345194
  51.0311382  29.0863833  29.1185194  49.5081382  33.2143833  29.1965194
  49.9581382  33.8443833  30.1485194  48.2741382  33.3903833  28.7275194
  47.9541382  32.8433833  27.9465194  47.3371382  34.3383833  29.3335194
  47.9011382  35.1403833  29.7955194  46.4001382  34.9603833  28.2725194
  45.8251382  34.1693833  27.8245194  45.6851382  35.5973833  28.7975194
  47.0331382  35.7923833  27.1425194  47.8231382  35.2113833  26.6675194
  45.9761382  36.1043833  26.0945194  46.4161382  36.6973833  25.2925194
  45.5941382  35.1773833  25.6645194  45.1511382  36.6613833  26.5395194
  47.6401382  37.0813833  27.7055194  48.0531382  37.6793833  26.8925194
  46.8791382  37.6633833  28.2255194  48.4441382  36.8373833  28.3945194
  46.4981382  33.6173833  30.3935194  45.9981382  32.5173833  30.1555194
  46.3641382  34.2453833  31.5605194  46.8051382  35.1433833  31.6915194
  45.5561382  33.7453833  32.6665194  45.0751382  32.8043833  32.4045194
  46.4131382  33.5523833  33.9265194  46.9161382  34.4913833  34.1575194
  45.7541382  33.3293833  34.7665194  47.4451382  32.4533833  33.8235194
  48.6641382  32.6683833  33.1705194  48.8711382  33.6263833  32.7155194
  49.6161382  31.6583833  33.0925194  50.5531382  31.8363833  32.5825194
  49.3701382  30.4283833  33.6745194  50.1121382  29.6443833  33.6295194
  48.1601382  30.2043833  34.3425194  47.9631382  29.2463833  34.8045194
  47.2171382  31.2143833  34.4165194  46.3071382  31.0273833  34.9565194
  44.4931382  34.7913833  32.9775194  44.7061382  35.9823833  32.7615194
  43.3531382  34.3283833  33.4715194  43.2361382  33.3343833  33.6045194
  42.3051382  35.2073833  33.9825194  42.2021382  36.0713833  33.3245194
  40.9611382  34.4773833  34.0345194  41.0721382  33.5793833  34.6355194
  40.2311382  35.1233833  34.5215194  40.4281382  34.1073833  32.6575194
  40.1721382  35.0203833  32.1205194  41.2141382  33.5943833  32.1085194
  39.2071382  33.1953833  32.6855194  38.6991382  32.8573833  33.7695194
  38.7621382  32.7983833  31.5845194  42.7071382  35.6843833  35.3715194
  42.9861382  34.8603833  36.2705194  42.7861382  37.0063833  35.5355194
  42.5811382  37.6203833  34.7595194  43.1561382  37.6103833  36.8055194
  43.9651382  37.0253833  37.2415194  43.6521382  39.0513833  36.6055194
  42.8771382  39.5923833  36.0605194  43.7161382  39.5373833  37.5675194
  44.9871382  39.2633833  35.8775194  44.9071382  38.8653833  34.8655194
  45.2721382  40.7613833  35.7925194  46.1691382  40.9473833  35.2055194
  44.4371382  41.2733833  35.3205194  45.4141382  41.1673833  36.7935194
  46.1231382  38.5513833  36.6095194  47.0811382  38.8113833  36.1625194
  46.1381382  38.8463833  37.6585194  45.9981382  37.4723833  36.5355194
  42.0351382  37.6343833  37.8435194  42.3201382  37.8343833  39.0295194
  40.7841382  37.4893833  37.4055194  40.6141382  37.3423833  36.4205194
  39.6561382  37.6773833  38.3135194  38.7261382  37.6563833  37.7495194
  39.6521382  36.8663833  39.0385194  39.7951382  39.0103833  39.0265194
  40.0651382  40.0353833  38.3915194  39.7171382  38.9773833  40.4845194
  39.4771382  38.1513833  40.9895194  39.6771382  40.2353833  41.2255194
  38.9741382  40.9133833  40.7615194  40.9981382  40.9873833  41.2985194
  40.9851382  42.1383833  41.7525194  39.1761382  39.9863833  42.6675194
  39.5851382  39.1153833  43.1545194  39.3441382  40.8523833  43.2905194
  37.7571382  39.8593833  42.6435194  34.3541382  38.1403833  45.2295194
  34.3241382  38.2153833  46.8945194  33.2811382  37.9353833  46.9745194
  34.4431382  39.1853833  47.3675194  35.2411382  37.1423833  47.5855194
  34.8361382  36.3543833  48.5605194  33.8201382  36.4083833  48.9185194
  35.4951382  35.6343833  49.0005194  36.6941382  36.8443833  46.6965194
  37.9911382  36.4473833  47.3995194  38.6191382  35.4403833  46.9815194
  38.4291382  37.1063833  48.3785194  36.7651382  37.2353833  45.1515194
  35.9451382  38.3613833  44.7255194  36.5651382  39.1843833  45.0595194
  36.0671382  38.3523833  43.1185194  35.4881382  39.0973833  42.5935194
  37.5071382  38.5263833  42.7435194  38.1911382  37.5723833  42.5745194
  35.7071382  37.0453833  42.6965194  36.2561382  36.2343833  42.8725194
  34.4921382  36.9283833  41.9095194  33.8421382  37.8793833  41.6375194
  34.0741382  35.5363833  41.4395194  33.9211382  35.2293833  39.9515194
  34.0901382  36.0863833  38.8075194  34.3391382  37.1223833  38.7475194
  33.8501382  34.6223833  42.2605194  33.8131382  35.2603833  37.5675194
  33.4601382  33.8343833  38.0415194  33.1171382  32.6753833  37.2365194
  32.7941382  31.9343833  37.8255194  32.4621382  32.8693833  36.5085194
  33.9671382  34.8213833  43.6455194  33.4311382  33.6873833  44.2645194
  32.0941382  33.3483833  43.6085194  32.2271382  33.1213833  42.5585194
  31.6391382  32.4853833  44.0925194  31.4331382  34.1983833  43.6895194
  33.2221382  33.9603833  45.7525194  32.7391382  33.1183833  46.2435194
  34.1791382  34.1363833  46.2315194  32.6071382  34.8443833  45.8675194
  34.4101382  32.5333833  44.0585194  35.6251382  32.7713833  43.8265194
  34.0101382  31.3413833  44.1215194  33.5211382  33.8013833  39.4585194
  42.0561382  40.5253833  40.7155194  42.0541382  39.5963833  40.3145194
  43.2661382  41.3563833  40.5915194  43.4341382  41.8563833  41.5465194
  44.5201382  40.5203833  40.3055194  44.3481382  39.8813833  39.4515194
  45.7151382  41.4303833  40.0165194  46.6251382  40.8483833  40.0195194
  45.6091382  41.9023833  39.0395194  45.8001382  42.1983833  40.7865194
  44.8031382  39.6213833  41.4985194  45.1621382  40.2423833  42.3185194
  43.8851382  39.1583833  41.8355194  45.8071382  38.5073833  41.2725194
  46.0111382  38.0083833  42.2175194  45.3821382  37.7913833  40.5715194
  46.7321382  38.8863833  40.8585194  42.9911382  42.4763833  39.5515194
  43.6311382  43.5343833  39.5515194  41.9661382  42.2633833  38.7245194
  41.4811382  41.3783833  38.7465194  41.4411382  43.3173833  37.8405194
  42.2001382  43.5463833  37.0915194  40.1971382  42.8123833  37.1065194
  39.4211382  42.5543833  37.8275194  39.8191382  43.6033833  36.4605194
  40.5051382  41.6753833  36.3045194  40.5321382  40.9013833  36.8745194
  41.0941382  44.5993833  38.5665194  41.2291382  45.6753833  38.0115194
  40.6761382  44.4793833  39.8185194  40.5941382  43.5613833  40.2315194
  40.3301382  45.6433833  40.6455194  39.5691382  46.2203833  40.1195194
  39.7181382  45.1553833  41.9735194  40.4351382  44.5123833  42.4825194
  39.5611382  46.0223833  42.6155194  38.3851382  44.4413833  41.8245194
  37.6421382  45.1423833  41.4425194  38.4961382  43.6243833  41.1155194
  37.9171382  43.8643833  43.1515194  38.6371382  43.1253833  43.5025194
  37.8971382  44.6763833  43.8675194  36.5201382  43.2353833  43.1155194
  36.2351382  42.9783833  44.1375194  35.8131382  43.9833833  42.7535194
  36.3841382  41.9993833  42.2605194  37.0101382  41.2873833  42.6065194
  35.4541382  41.6263833  42.3015194  36.6281382  42.2223833  41.3055194
  41.5081382  46.5883833  40.9175194  41.2981382  47.7743833  41.1945194
  42.7411382  46.0683833  40.8435194  42.8631382  45.0963833  40.6025194
  43.9281382  46.9043833  41.0195194  43.7691382  47.5233833  41.9045194
  45.2211382  46.0953833  41.2825194  46.0001382  46.8033833  41.5525194
  45.0211382  45.1173833  42.4505194  45.9531382  44.5893833  42.6425194
  44.7321382  45.6653833  43.3465194  44.2541382  44.3823833  42.2065194
  45.6631382  45.3933833  40.1055194  45.0161382  44.7123833  39.8965194
  44.0631382  47.8543833  39.8275194  44.3741382  49.0033833  40.0015194
  43.7691382  47.3653833  38.6195194  43.5091382  46.3933833  38.5335194
  43.6991382  48.2003833  37.4155194  44.6421382  48.7383833  37.3175194
  43.5261382  47.3273833  36.1585194  42.6311382  46.7133833  36.2365194
  43.3891382  47.9883833  35.3075194  44.7121382  46.4593833  35.8665194
  45.7031382  46.8983833  35.0015194  45.6171382  47.8713833  34.5365194
  46.8071382  46.1193833  34.7375194  47.5721382  46.4873833  34.0685194
  46.9481382  44.8733833  35.3205194  47.8151382  44.2633833  35.1095194
  45.9721382  44.4273833  36.1815194  46.0731382  43.4633833  36.6555194
  44.8571382  45.2163833  36.4485194  44.1041382  44.8563833  37.1335194
  42.5791382  49.2423833  37.5135194  42.7621382  50.4083833  37.1675194
  41.4311382  48.8273833  38.0335194  41.3071382  47.8553833  38.2805194
  40.2971382  49.7453833  38.2235194  40.0291382  50.1773833  37.2595194
  39.0821382  49.0063833  38.8115194  39.2591382  48.7703833  39.8615194
  37.8371382  49.8783833  38.7065194  36.9601382  49.3133833  39.0215194
  37.9331382  50.7423833  39.3605194  37.6951382  50.2233833  37.6845194
  38.8961382  47.7743833  38.1105194  38.0441382  47.3983833  38.3585194
  40.6911382  50.8643833  39.1635194  40.4421382  52.0413833  38.8895194
  41.3181382  50.4953833  40.2755194  41.5011382  49.5173833  40.4495194
  41.7561382  51.4723833  41.2755194  40.8881382  52.0023833  41.6665194
  42.2351382  50.9363833  42.0865194  42.7511382  52.4763833  40.7095194
  42.6371382  53.6753833  40.9695194  43.7111382  51.9893833  39.9195194
  43.7511382  50.9963833  39.7375194  44.7551382  52.8383833  39.3565194
  45.1191382  53.4943833  40.1485194  45.9631382  52.0223833  38.8515194
  45.5781382  51.2033833  38.2475194  46.8861382  52.8743833  37.9845194
  47.7911382  52.3153833  37.7425194  46.3951382  53.1363833  37.0475194
  47.1711382  53.7823833  38.5165194  46.7481382  51.4463833  40.0525194
  47.0711382  52.2583833  40.6975194  46.1171382  50.7783833  40.6355194
  47.6211382  50.8943833  39.7085194  44.1781382  53.7513833  38.2675194
  44.4941382  54.9343833  38.2185194  43.2741382  53.2173833  37.4535194
  43.0201382  52.2443833  37.5415194  42.5921382  54.0293833  36.4355194
  43.3621382  54.4813833  35.8115194  41.7091382  53.1603833  35.5505194
  42.3351382  52.3803833  35.1155194  40.9811382  52.6633833  36.1915194
  40.9461382  53.8523833  34.4005194  40.2881382  54.6123833  34.8195194
  41.8801382  54.5293833  33.3935194  42.5231382  53.7843833  32.9295194
  41.2911382  55.0213833  32.6205194  42.4901382  55.2853833  33.8855194
  40.0641382  52.8013833  33.7165194  39.4811382  53.2713833  32.9255194
  40.6901382  52.0353833  33.2645194  39.3911382  52.3493833  34.4425194
  41.7681382  55.1583833  37.0595194  41.7821382  56.2843833  36.5645194
  41.0401382  54.8453833  38.1325194  41.0461382  53.8933833  38.4695194
  40.3671382  55.8563833  38.9265194  39.6281382  56.3603833  38.3035194
  39.8451382  55.3613833  39.7435194  41.2971382  56.8883833  39.5125194
  41.0181382  58.0793833  39.4545194  42.4041382  56.4323833  40.0735194
  42.5981382  55.4403833  40.0885194  43.4041382  57.3553833  40.6255194
  42.9991382  57.9213833  41.4445194  44.2331382  56.7613833  41.0085194
  43.9401382  58.3063833  39.5625194  44.1451382  59.5003833  39.8115194
  44.1681382  57.7753833  38.3655194  43.9931382  56.7943833  38.2035194
  44.6561382  58.5733833  37.2545194  45.5861382  59.0623833  37.5495194
  44.9581382  57.6603833  36.0545194  45.7641382  56.9763833  36.3225194
  44.0811382  57.0603833  35.8175194  45.3551382  58.4323833  34.8285194
  46.5491382  58.7773833  34.7025194  44.4741382  58.6773833  33.9715194
  43.6331382  59.6643833  36.8815194  44.0091382  60.8013833  36.6005194
  42.3411382  59.3243833  36.9205194  42.0771382  58.3753833  37.1485194
  41.2881382  60.2913833  36.6755194  41.4841382  60.7663833  35.7125194
  39.9291382  59.5973833  36.5745194  39.1601382  60.3293833  36.3275194
  39.9601382  58.8443833  35.7865194  39.6731382  59.1163833  37.5165194
  41.2541382  61.3883833  37.7395194  41.0241382  62.5463833  37.4105194
  41.5011382  61.0203833  38.9995194  41.6851382  60.0493833  39.2115194
  41.5951382  62.0023833  40.0835194  40.6771382  62.5843833  40.1065194
  41.7941382  61.3183833  41.4605194  42.6541382  60.6583833  41.3985194
  42.0711382  62.3593833  42.5225194  42.1111382  61.8983833  43.5085194
  43.0341382  62.8373833  42.3515194  41.2861382  63.1173833  42.5235194
  40.5681382  60.4923833  41.8615194  39.7821382  61.1443833  42.2455194
  40.1801382  59.9813833  40.9845194  40.8851382  59.4123833  42.8885194
  40.0281382  58.7483833  42.9865194  41.7411382  58.8303833  42.5995194
  41.1021382  59.8703833  43.8505194  42.7621382  62.9573833  39.7985194
  42.6271382  64.1733833  39.8735194  43.9081382  62.3883833  39.4445194
  43.9681382  61.3823833  39.3715194  45.1161382  63.1643833  39.2035194
  45.2681382  63.8183833  40.0645194  46.3291382  62.2353833  39.1305194
  47.2321382  62.8273833  38.9845194  46.4171382  61.6743833  40.0605194
  46.2131382  61.5373833  38.3025194  45.0141382  64.0633833  37.9635194
  45.6931382  65.1003833  37.8825194  44.1281382  63.7163833  37.0275194
  43.6031382  62.8583833  37.1255194  43.8351382  64.5883833  35.8845194
  44.7631382  65.0283833  35.5155194  43.2051382  63.7823833  34.7545194
  42.4021382  63.1683833  35.1685194  42.7551382  64.4633833  34.0305194
  44.1851382  62.8943833  34.0025194  44.8171382  63.5193833  33.3705194
  44.8261382  62.3753833  34.7135194  43.4691382  61.8553833  33.1515194
  42.8621382  61.2243833  33.8015194  42.8101382  62.3483833  32.4365194
  44.4461382  61.0113833  32.4715194  44.7761382  60.1983833  32.9765194
  44.9781382  61.2693833  31.2815194  44.6241382  62.3353833  30.5725194
  43.9241382  62.9613833  30.9415194  45.1011382  62.5473833  29.7105194
  45.8861382  60.4543833  30.7815194  46.1341382  59.6233833  31.3035194
  46.3981382  60.7083833  29.9515194  42.9031382  65.7423833  36.2745194
  42.7871382  66.7173833  35.5485194  42.2021382  65.6213833  37.4015194
  42.3221382  64.8073833  37.9875194  41.2141382  66.6343833  37.8035194
  41.2231382  66.7013833  38.8915194  41.4861382  67.6153833  37.4155194
  39.7911382  66.3073833  37.3665194  38.8931382  67.1423833  37.4845194
  39.5841382  65.1023833  36.8485194  40.3451382  64.4393833  36.7925194
  38.2901382  64.7183833  36.2645194  37.8721382  65.5733833  35.7325194
  38.4541382  63.5853833  35.2725194  39.0771382  62.8123833  35.7185194
  37.4841382  63.1423833  35.0655194  39.0561382  64.0273833  33.9595194
  38.3761382  64.7373833  33.4855194  40.0011382  64.5373833  34.1535194
  39.3261382  62.8843833  33.0065194  39.4671382  61.7283833  33.4555194
  39.4281382  63.1623833  31.7945194  37.2661382  64.2793833  37.2845194
  36.0721382  64.5043833  37.0775194  37.7211382  63.6153833  38.3405194
  38.7141382  63.4623833  38.4475194  36.8351382  63.1623833  39.4185194
  35.9231382  63.7453833  39.3735194  36.4861382  61.6463833  39.3115194
  35.7461382  61.4203833  40.0805194  35.8571382  61.2973833  37.9585194
  35.3941382  60.3123833  37.9915194  35.0791382  62.0213833  37.7315194
  36.6041382  61.3213833  37.1645194  37.7031382  60.7633833  39.5495194
  38.4621382  60.9593833  38.7935194  38.1241382  60.9933833  40.5245194
  37.3811382  59.2663833  39.5655194  38.2601382  58.7103833  39.8935194
  36.5571382  59.0663833  40.2535194  37.1161382  58.9333833  38.5655194
  37.4671382  63.4223833  40.7805194  38.6711382  63.6603833  40.8925194
  36.6431382  63.3343833  41.8175194  35.6571382  63.1783833  41.6555194
  37.1191382  63.3443833  43.2075194  38.1981382  63.1903833  43.2415194
  36.7891382  64.6693833  43.8925194  37.3311382  65.4743833  43.3975194
  35.7211382  64.8633833  43.8105194  37.1391382  64.6453833  45.2725194
  36.9001382  65.4913833  45.6625194  36.4381382  62.2243833  43.9645194
  35.2521382  61.9783833  43.7615194  37.1811382  61.5573833  44.8455194
  38.1471382  61.8173833  44.9815194  36.6051382  60.5333833  45.7055194
  36.0911382  59.8043833  45.0845194  37.6991382  59.8123833  46.4985194
  38.2281382  60.5523833  47.1005194  37.2351382  59.1083833  47.1665194
  38.7121382  59.0133833  45.6685194  39.1441382  59.6893833  44.9355194
  39.8331382  58.5233833  46.5825194  40.6041382  58.0413833  45.9815194
  40.2791382  59.3643833  47.1155194  39.4441382  57.8013833  47.2965194
  38.0451382  57.8553833  44.9415194  38.7991382  57.2563833  44.4295194
  37.5161382  57.2193833  45.6495194  37.3441382  58.2303833  44.1965194
  35.5781382  61.1333833  46.6485194  34.6951382  60.4243833  47.1475194
  35.6681382  62.4443833  46.8845194  36.3971382  62.9963833  46.4555194
  34.7331382  63.0983833  47.7935194  34.4761382  62.4033833  48.5935194
  35.3951382  64.2973833  48.4505194  35.7311382  64.9933833  47.6805194
  34.6651382  64.8113833  49.0765194  36.5531382  63.9033833  49.3265194
  36.5451382  62.8203833  49.9185194  37.4981382  64.6803833  49.4285194
  33.4181382  63.4973833  47.1235194  32.4751382  63.8733833  47.8065194
  33.3511382  63.3503833  45.8045194  34.1591382  63.0133833  45.3015194
  32.1351382  63.6173833  45.0455194  31.7601382  64.6033833  45.3265194
  32.4201382  63.6153833  43.5395194  32.9471382  62.7023833  43.2745194
  31.4681382  63.6223833  43.0075194  33.2071382  64.8503833  43.0675194
  33.1881382  65.8963833  43.7545194  33.8411382  64.7253833  42.0035194
  31.0411382  62.5903833  45.3245194  31.3061382  61.3953833  45.5025194
  29.8121382  63.0843833  45.3565194  29.6741382  64.0763833  45.2415194
  28.6451382  62.2203833  45.3615194  28.6741382  61.6063833  46.2625194
  27.3721382  63.0553833  45.3885194  26.5041382  62.3973833  45.4335194
  27.3711382  63.6963833  46.2705194  27.3081382  63.6713833  44.4915194
  28.6501382  61.3153833  44.1325194  28.9731382  61.7413833  43.0175194
  28.2631382  60.0523833  44.3365194  28.0311382  59.7383833  45.2695194
  28.0481382  59.1313833  43.2075194  29.0131382  58.9403833  42.7355194
  27.4801382  57.7813833  43.7165194  26.5571382  57.9733833  44.2655194
  27.1541382  56.8443833  42.5515194  26.7891382  55.8923833  42.9395194
  26.3771382  57.2583833  41.9115194  28.0571382  56.6703833  41.9765194
  28.4741382  57.1133833  44.6685194  28.0481382  56.1833833  45.0435194
  29.4041382  56.8973833  44.1435194  28.6971382  57.7533833  45.5155194
  27.1141382  59.7333833  42.1435194  27.3371382  59.6043833  40.9285194
  26.0691382  60.3973833  42.6075194  25.9331382  60.4833833  43.6045194
  25.0571382  60.9413833  41.7325194  24.7161382  60.1383833  41.0775194
  23.8431382  61.4283833  42.5335194  23.1181382  61.8783833  41.8545194
  23.1941382  60.2413833  43.2375194  22.2471382  60.5543833  43.6775194
  23.0021382  59.4433833  42.5225194  23.8401382  59.8623833  44.0295194
  24.2801382  62.4023833  43.4855194  23.5041382  62.7453833  43.9355194
  25.5771382  62.0493833  40.8345194  24.9311382  62.3583833  39.8235194
  26.7341382  62.6383833  41.1635194  27.2341382  62.3553833  41.9955194
  27.3441382  63.6123833  40.2565194  26.6361382  64.4273833  40.0985194
  28.6241382  64.2003833  40.8575194  28.3921382  64.6363833  41.8305194
  29.3221382  63.3783833  41.0185194  29.3221382  65.2513833  40.0085194
  29.4391382  64.8913833  38.9875194  28.7231382  66.1613833  39.9945194
  30.7171382  65.5423833  40.5455194  30.6391382  65.9353833  41.5605194
  31.2761382  64.6133833  40.6015194  31.4621382  66.4843833  39.7085194
  32.1881382  66.0893833  39.1285194  31.3031382  67.8093833  39.7195194
  30.3971382  68.3953833  40.5065194  30.2701382  69.3953833  40.4735194
  29.8671382  67.8313833  41.1525194  32.0541382  68.5593833  38.9185194
  32.0031382  69.5643833  38.9735194  32.7221382  68.1173833  38.3025194
  27.6341382  62.9633833  38.8885194  27.5091382  63.6113833  37.8505194
  27.9861382  61.6793833  38.9025194  28.0561382  61.1883833  39.7835194
  28.3661382  60.9573833  37.6925194  28.6531382  61.6753833  36.9245194
  29.6141382  60.0963833  37.9795194  29.3711382  59.3403833  38.7275194
  29.9361382  59.5963833  37.0655194  30.7211382  60.9813833  38.4835194
  31.4401382  61.7723833  37.5915194  31.2411382  61.6993833  36.5325194
  32.4061382  62.6433833  38.0365194  32.9631382  63.2493833  37.3365194
  32.6581382  62.7483833  39.3865194  33.6171382  63.6233833  39.8085194
  33.6151382  63.8033833  40.7575194  31.9581382  61.9903833  40.2975194
  32.1691382  62.0503833  41.3505194  30.9761382  61.1233833  39.8355194
  30.4071382  60.5503833  40.5565194  27.2071382  60.1273833  37.1125194
  27.3231382  59.5603833  36.0255194  26.0981382  60.0493833  37.8375194
  26.0421382  60.5183833  38.7305194  24.9301382  59.3123833  37.3655194
  24.9221382  59.3203833  36.2765194  24.9851382  57.8503833  37.8175194
  26.0171382  57.5163833  37.7255194  24.7231382  57.7413833  38.8705194
  24.1691382  56.9003833  36.9765194  23.3731382  57.1883833  35.8655194
  23.2361382  58.1733833  35.4555194  22.7811382  56.0563833  35.3775194
  22.1651382  56.0493833  34.5785194  23.1451382  54.9823833  36.1115194
  22.7961382  53.6523833  35.9925194  22.1711382  53.3033833  35.1865194
  23.3391382  52.7763833  36.9325194  23.1061382  51.7243833  36.8675194
  24.1811382  53.2183833  37.9555194  24.5761382  52.5003833  38.6595194
  24.5341382  54.5513833  38.0865194  25.1931382  54.8753833  38.8785194
  24.0351382  55.4583833  37.1675194  23.6881382  59.9793833  37.8795194
  23.0721382  59.5043833  38.8145194  23.3061382  61.1033833  37.2595194
  23.9381382  61.6513833  36.0465194  23.6591382  61.0533833  35.1795194
  25.0221382  61.7183833  36.1355194  23.3611382  63.0193833  35.9365194
  23.1991382  63.2943833  34.8945194  24.0611382  63.7233833  36.3895194
  22.0941382  63.0543833  36.7055194  21.2651382  62.8953833  36.0145194
  21.9661382  64.0143833  37.2075194  22.1601382  61.9123833  37.7215194
  22.3671382  62.3063833  38.7165194  20.8271382  61.1453833  37.7195194
  19.9331382  61.4363833  38.5255194  20.7051382  60.1663833  36.8255194
  21.4621382  59.9693833  36.1865194  19.5111382  59.3213833  36.7585194
  18.6341382  59.9583833  36.6445194  19.6021382  58.3873833  35.5315194
  20.5251382  57.8083833  35.5695194  18.7791382  57.6763833  35.6025194
  19.4631382  59.0823833  34.1695194  19.2151382  58.3243833  33.4235194
  18.6271382  59.7813833  34.2155194  20.7121382  59.8133833  33.6825194
  21.8231382  59.6003833  34.1645194  20.5201382  60.7093833  32.7065194
  19.5881382  60.8873833  32.3665194  21.3131382  61.1783833  32.2975194
  19.3221382  58.4933833  38.0385194  18.2441382  57.9583833  38.2915194
  20.3841382  58.3623833  38.8345194  21.2571382  58.8073833  38.5875194
  20.3271382  57.6423833  40.0995194  19.6941382  56.7673833  39.9585194
  21.7481382  57.1723833  40.4545194  22.2011382  56.8023833  39.5325194
  22.3331382  58.0383833  40.7585194  21.9361382  56.0903833  41.4915194
  21.5491382  56.4533833  42.4445194  21.1661382  54.8353833  41.1185194
  21.3261382  54.0893833  41.8945194  20.0991382  55.0333833  41.0735194
  21.5161382  54.4423833  40.1655194  23.4401382  55.8213833  41.6555194
  23.5991382  55.0423833  42.4005194  23.8681382  55.4943833  40.7095194
  23.9421382  56.7303833  41.9875194  19.7061382  58.5243833  41.1945194
  20.3941382  59.1023833  42.0305194  18.3781382  58.6213833  41.1755194
  17.8701382  58.1173833  40.4615194  17.6441382  59.6083833  41.9625194
  18.2751382  60.4863833  42.1075194  16.3871382  60.0553833  41.1915194
  15.8211382  60.7673833  41.7935194  16.7661382  60.7253833  39.8875194
  15.8681382  61.1103833  39.4045194  17.4401382  61.5593833  40.0855194
  17.2501382  60.0293833  39.2115194  15.5741382  58.9133833  40.9225194
  15.1781382  58.6253833  41.7485194  17.1941382  59.1363833  43.3455194
  16.6811382  59.9453833  44.1375194  17.3631382  57.8453833  43.6435194
  17.8021382  57.2203833  42.9815194  16.8831382  57.3123833  44.9135194
  15.7991382  57.4173833  44.9675194  17.1371382  56.2543833  44.9655194
  17.5371382  58.0433833  46.0695194  18.7341382  58.2923833  46.0555194
  16.7661382  58.3883833  47.0925194  15.7831382  58.1593833  47.1195194
  17.3501382  59.2623833  48.0775194  18.0441382  59.9243833  47.5575194
  16.3171382  60.1953833  48.6915194  15.3341382  59.7193833  48.6945194
  16.5921382  60.4543833  49.7145194  16.3111382  61.4793833  47.8325194
  17.1801382  62.0853833  48.0915194  16.4401382  61.1633833  46.7945194
  15.0861382  62.3353833  47.8615194  14.2121382  61.7133833  48.0575194
  15.1691382  63.0813833  48.6535194  14.8811382  63.0163833  46.4935194
  14.7991382  62.2453833  45.7255194  13.9461382  63.5763833  46.5195194
  15.9961382  63.9433833  46.1405194  16.8661382  63.4283833  46.1095194
  15.8281382  64.3523833  45.2325194  16.0661382  64.6743833  46.8345194
  18.2971382  58.5393833  49.0435194  19.1031382  59.1833833  49.7215194
  18.2811382  57.2073833  49.0115194  17.6191382  56.7263833  48.4205194
  19.2881382  56.4163833  49.7225194  19.2561382  56.7163833  50.7715194
  18.9701382  54.9173833  49.6725194  19.5681382  54.4483833  50.4505194
  17.9241382  54.7463833  49.9355194  19.3021382  54.2093833  48.3575194
  20.2291382  54.5653833  47.9145194  19.4771382  53.1623833  48.5905194
  18.1911382  54.2703833  47.3385194  17.4371382  55.2383833  47.2775194
  18.0821382  53.2143833  46.5295194  18.7001382  52.4233833  46.6475194
  17.3271382  53.1743833  45.8595194  20.7201382  56.6793833  49.2085194
  21.6841382  56.3503833  49.8905194  20.8461382  57.2673833  48.0195194
  20.0211382  57.5133833  47.4915194  22.1601382  57.5443833  47.4225194
  22.8431382  56.7533833  47.7285194  22.0781382  57.4833833  45.8925194
  21.2211382  58.0433833  45.5215194  22.9821382  57.9143833  45.4625194
  21.9991382  56.0463833  45.4685194  20.8661382  55.2643833  45.2605194
  19.8511382  55.6263833  45.3355194  21.2161382  53.9783833  44.9475194
  20.5441382  53.2503833  44.7425194  22.5641382  53.8333833  44.9665194
  23.3601382  52.7323833  44.7275194  22.9171382  51.7793833  44.4945194
  24.7441382  52.9083833  44.8035194  25.3941382  52.0683833  44.6075194
  25.3061382  54.1453833  45.1305194  26.3791382  54.2433833  45.1905194
  24.5061382  55.2633833  45.3995194  24.9531382  56.2183833  45.6355194
  23.1281382  55.1293833  45.3215194  22.7711382  58.8213833  47.9255194
  23.9821382  59.0243833  47.8025194  21.9691382  59.6783833  48.5565194
  20.9961382  59.4513833  48.7075194  22.5071382  60.9213833  49.1095194
  23.0191382  61.4613833  48.3115194  21.3701382  61.8133833  49.6495194
  20.6911382  62.0593833  48.8325194  20.8241382  61.2713833  50.4245194
  21.9611382  63.0903833  50.2375194  22.6321382  62.8583833  51.0635194
  22.5201382  63.6233833  49.4675194  20.8681382  63.9993833  50.7815194
  19.6881382  63.6643833  50.7145194  21.2661382  65.1523833  51.3235194
  22.2481382  65.3703833  51.3845194  20.5721382  65.7903833  51.6825194
  23.5081382  60.5813833  50.2065194  23.2581382  59.6993833  51.0465194
  24.6751382  61.2173833  50.1865194  24.8671382  61.9083833  49.4775194
  25.6901382  60.9433833  51.1925194  26.2931382  61.8423833  51.3135194
  25.2201382  60.7403833  52.1555194  26.6291382  59.8003833  50.8625194
  27.5561382  59.5103833  51.6265194  26.4131382  59.1393833  49.7305194
  25.6321382  59.3943833  49.1415194  27.3011382  58.0543833  49.2805194
  27.8651382  57.6603833  50.1275194  26.5151382  56.8783833  48.6655194
  25.9751382  57.2303833  47.7865194  27.4641382  55.7513833  48.2235194
  26.9221382  54.9843833  47.6705194  28.2341382  56.1343833  47.5565194
  27.9451382  55.3063833  49.0945194  25.5031382  56.3503833  49.6875194
  26.0341382  56.1233833  50.6075194  24.7551382  57.1163833  49.8935194
  24.7751382  55.0943833  49.2575194  24.3491382  55.2273833  48.2655194
  25.4491382  54.2403833  49.2605194  23.9761382  54.8813833  49.9675194
  28.2761382  58.6503833  48.2765194  27.8621382  59.2713833  47.2915194
  29.5661382  58.5303833  48.5795194  29.8341382  58.0303833  49.4165194
  30.6151382  59.1513833  47.7875194  30.2061382  59.9853833  47.2175194
  31.7351382  59.6843833  48.7005194  32.1681382  58.8363833  49.2335194
  32.5041382  60.1153833  48.0705194  31.3251382  60.7643833  49.6975194
  31.0681382  61.6753833  49.1535194  30.4591382  60.4423833  50.2765194
  32.4821382  61.0453833  50.6465194  33.3691382  61.2653833  50.0555194
  32.2371382  61.9323833  51.2305194  32.7671382  59.9533833  51.5735194
  32.0321382  59.2713833  51.7075194  33.9091382  59.7793833  52.2435194
  34.9321382  60.6053833  52.0815194  34.8641382  61.3223833  51.3265194
  35.5341382  60.7403833  52.9725194  34.0421382  58.7423833  53.0755194
  33.2851382  58.0823833  53.1845194  34.8981382  58.6253833  53.5985194
  31.2501382  58.1573833  46.8345194  31.1771382  56.9393833  47.0385194
  31.9311382  58.6673833  45.8155194  31.9851382  59.6683833  45.6915194
  32.7341382  57.7963833  44.9675194  32.0671382  57.1073833  44.4495194
  33.5021382  58.6083833  43.9225194  33.9951382  59.4443833  44.4185194
  34.2681382  57.9853833  43.4625194  32.6041382  59.1593833  42.8315194
  31.7501382  59.6563833  43.2925194  33.1581382  59.9073833  42.2655194
  31.9951382  57.9043833  41.6845194  33.3331382  57.8753833  40.4895194
  33.1371382  57.1123833  39.7385194  33.4121382  58.8483833  40.0035194
  34.2721382  57.6463833  40.9915194  33.7031382  56.9513833  45.8025194
  33.9371382  55.7853833  45.4855194  34.2281382  57.5233833  46.8765194
  34.0231382  58.4903833  47.0885194  35.1301382  56.7743833  47.7855194
  36.0031382  56.4863833  47.2045194  35.5771382  57.6203833  48.9805194
  36.1101382  58.5123833  48.6915194  34.6771382  57.9673833  49.4915194
  36.4071382  56.8123833  49.9975194  35.8941382  55.8933833  50.2775194
  37.7331382  56.4093833  49.3675194  38.2731382  55.7743833  50.0655194
  37.5921382  55.8443833  48.4495194  38.3231382  57.3013833  49.1655194
  36.5581382  57.5723833  51.2885194  37.3561382  57.1303833  51.8845194
  36.7811382  58.6243833  51.1055194  35.6401382  57.4533833  51.8405194
  34.4551382  55.5083833  48.2895194  35.0491382  54.4283833  48.2895194
  33.2141382  55.6383833  48.7355194  32.7581382  56.5393833  48.7035194
  32.4541382  54.4983833  49.2275194  33.0271382  54.0953833  50.0455194
  31.0811382  54.9413833  49.7465194  30.4941382  55.3743833  48.9375194
  30.5661382  54.0593833  50.1005194  31.1841382  55.9183833  50.9025194
  31.8461382  55.5993833  51.9205194  30.6121382  57.0293833  50.7985194
  32.3201382  53.3753833  48.1705194  32.5131382  52.1963833  48.4915194
  31.9981382  53.7273833  46.9275194  31.8491382  54.7013833  46.7005194
  31.9291382  52.7333833  45.8665194  31.2211382  51.9693833  46.1745194
  31.4621382  53.3083833  44.5195194  32.0751382  54.1803833  44.2855194
  31.6761382  52.5423833  43.7755194  30.0071382  53.6703833  44.3245194
  29.7751382  54.5083833  44.9815194  29.8341382  54.1233833  42.8905194
  28.7961382  54.4033833  42.7205194  30.4621382  54.9933833  42.6955194
  30.1041382  53.3213833  42.2055194  29.0641382  52.5153833  44.6835194
  28.0401382  52.7843833  44.4285194  29.3411382  51.6173833  44.1295194
  29.1041382  52.3133833  45.7535194  33.2751382  52.0643833  45.6815194
  33.3711382  50.8333833  45.5745194  34.3401382  52.8673833  45.6575194
  34.2261382  53.8643833  45.7745194  35.6501382  52.3493833  45.3255194
  35.5841382  51.8123833  44.3785194  36.6391382  53.4933833  45.1585194
  37.5741382  53.1073833  44.7515194  36.2401382  54.2463833  44.4845194
  36.8311382  53.9653833  46.1225194  36.1721382  51.3863833  46.4035194
  36.9491382  50.4973833  46.0875194  35.7491382  51.5863833  47.6615194
  35.0931382  52.3333833  47.8425194  36.3521382  50.9033833  48.8275194
  37.1461382  50.2383833  48.4895194  36.9891382  51.9143833  49.7945194
  37.4151382  51.3733833  50.6385194  38.1471382  52.6793833  49.0925194
  37.7481382  53.3693833  48.3495194  38.7141382  53.2393833  49.8345194
  38.8101382  51.9733833  48.5995194  35.9911382  52.8233833  50.2885194
  35.6321382  53.3193833  49.5455194  35.3531382  50.0273833  49.5875194
  35.6441382  49.5783833  50.6895194  34.2091382  49.7463833  48.9645194
  34.0321382  50.1683833  48.0645194  33.1971382  48.8033833  49.4895194
  32.4461382  48.6823833  48.7105194  33.8231382  47.4093833  49.7505194
  34.2231382  47.3593833  50.7565194  33.0171382  46.7193833  49.6745194
  34.8791382  46.9453833  48.7705194  34.5631382  46.6843833  47.4305194
  33.5521382  46.8293833  47.0855194  35.5281382  46.2273833  46.5455194
  35.2661382  46.0353833  45.5185194  36.8201382  46.0163833  47.0005194
  37.7851382  45.5593833  46.1415194  37.5481382  45.7033833  45.2235194
  37.1401382  46.2193833  48.3245194  38.1421382  46.0163833  48.6715194
  36.1821382  46.6863833  49.1965194  36.4531382  46.8523833  50.2295194
  32.4621382  49.2583833  50.7705194  31.9601382  48.4203833  51.5285194
  32.3301382  50.5653833  50.9725194  32.7281382  51.2243833  50.3155194
  31.7271382  51.0873833  52.2025194  31.4921382  50.2753833  52.8765194
  32.7071382  52.0173833  52.9435194  32.2171382  52.4383833  53.8215194
  33.9741382  51.2783833  53.4525194  34.5101382  51.9193833  54.1505194
  33.6841382  50.3643833  53.9705194  34.6271382  51.0303833  52.6175194
  33.0991382  53.0803833  52.0715194  32.4511382  53.7923833  52.1285194
  30.4181382  51.8563833  51.9675194  30.0211382  52.6643833  52.8095194
  29.7461382  51.6253833  50.8385194  30.1181382  50.9883833  50.1495194
  28.4881382  52.3233833  50.5375194  28.6541382  53.3933833  50.6455194
  28.0761382  52.0753833  49.0775194  27.1651382  52.6273833  48.8515194
  28.8671382  52.4103833  48.4065194  27.9021382  51.0113833  48.9225194
  27.3461382  51.9743833  51.5035194  26.4261382  52.7873833  51.7075194
  27.4081382  50.7813833  52.1105194  28.1901382  50.1723833  51.9215194
  26.4361382  50.3663833  53.1275194  26.9661382  50.2553833  54.0725194
  25.6831382  51.1373833  53.2725194  25.7111382  49.0613833  52.8395194
  24.5301382  48.9023833  53.2025194  26.4121382  48.1153833  52.2165194
  27.3671382  48.2973833  51.9485194  25.8921382  46.7673833  52.0165194
  26.6111382  46.0723833  52.4515194  24.9571382  46.6303833  52.5585194
  25.6671382  46.3393833  50.5735194  25.0221382  45.3113833  50.3285194
  26.1641382  47.1043833  49.6015194  26.6721382  47.9483833  49.8205194
  26.1191382  46.6393833  48.2115194  25.0691382  46.6283833  47.9365194
  26.8651382  47.5603833  47.2545194  27.8441382  47.7663833  47.6905194
  27.0481382  47.0083833  46.3305194  26.2181382  48.8863833  46.8685194
  25.9901382  49.4303833  47.7835194  27.1931382  49.7573833  46.0405194
  26.7491382  50.7353833  45.8665194  28.1331382  49.8903833  46.5745194
  27.3901382  49.2803833  45.0815194  24.9191382  48.6373833  46.1165194
  24.4771382  49.5933833  45.8335194  25.1121382  48.0573833  45.2145194
  24.2051382  48.0983833  46.7315194  26.6801382  45.2203833  48.1375194
  27.7231382  44.9213833  48.7385194  25.9751382  44.3243833  47.4205194
  24.7401382  44.5723833  46.6515194  24.8821382  45.3563833  45.9065194
  23.9231382  44.8193833  47.3305194  24.4771382  43.2493833  45.9915194
  25.0461382  43.1863833  45.0635194  23.4151382  43.1083833  45.7915194
  24.9911382  42.2423833  46.9615194  25.1661382  41.2773833  46.4855194
  24.2851382  42.1353833  47.7875194  26.2901382  42.8873833  47.4745194
  26.4571382  42.5823833  48.5085194  27.4921382  42.4773833  46.6315194
  27.9301382  43.2293833  45.7495194  27.9981382  41.2723833  46.8965194
  27.5841382  40.7173833  47.6315194  29.1651382  40.7323833  46.2085194
  30.0141382  41.3163833  46.5355194  29.4101382  39.2793833  46.6585194
  29.5311382  39.2643833  47.7435194  28.5181382  38.6963833  46.4205194
  30.6161382  38.5923833  46.0135194  30.5301382  38.6353833  44.9285194
  31.9081382  39.3073833  46.4235194  32.7701382  38.7643833  46.0345194
  31.9301382  40.3153833  46.0105194  31.9801382  39.3633833  47.5105194
  30.6761382  37.1183833  46.4105194  29.7691382  36.6063833  46.0865194
  31.5341382  36.6433833  45.9355194  30.7731382  37.0253833  47.4935194
  29.0661382  40.8183833  44.6885194  30.0271382  41.2223833  44.0165194
  27.9141382  40.4333833  44.1535194  27.1541382  40.1423833  44.7505194
  27.7181382  40.3683833  42.7125194  28.6251382  40.6813833  42.2015194
  27.3951382  38.9333833  42.2815194  26.5081382  38.5923833  42.8185194
  27.1571382  38.9273833  41.2165194  28.5401382  37.9173833  42.5215194
  28.7481382  37.8673833  43.5905194  28.1831382  36.9323833  42.2205194
  29.8401382  38.1883833  41.7745194  29.9411382  39.0813833  40.9495194
  30.8861382  37.3923833  42.0825194  30.7751382  36.6573833  42.7655194
  31.7441382  37.4863833  41.5595194  26.6071382  41.3013833  42.2435194
  25.6411382  41.5613833  42.9605194  26.7561382  41.7933833  41.0265194
  27.5761382  41.5343833  40.4955194  25.6561382  42.3943833  40.2905194
  25.1391382  43.1103833  40.9285194  26.1641382  43.1163833  39.0235194
  26.7221382  42.4043833  38.4145194  25.0061382  43.6183833  38.1975194
  25.3831382  44.1733833  37.3385194  24.4231382  42.7813833  37.8225194
  24.3721382  44.2753833  38.7945194  27.1201382  44.2503833  39.3945194
  27.4731382  44.7233833  38.4795194  26.6051382  44.9883833  40.0085194
  27.9851382  43.8633833  39.9325194  24.7591382  41.2193833  39.8925194
  25.2721382  40.2293833  39.3725194  23.4431382  41.3093833  40.1395194
  22.7281382  42.3883833  40.8435194  22.6961382  43.2793833  40.2165194
  23.1911382  42.6073833  41.8045194  21.3501382  41.8553833  41.0435194
  20.6011382  42.6253833  40.8565194  21.2601382  41.5093833  42.0735194
  21.1601382  40.6983833  40.1355194  20.7001382  41.0653833  39.2195194
  20.5341382  39.9283833  40.5855194  22.5631382  40.1763833  39.8235194
  22.8041382  39.3403833  40.4815194  22.6681382  39.7583833  38.3565194
  22.8441382  40.6133833  37.4835194  22.5781382  38.4583833  38.0945194
  22.4741382  37.7893833  38.8435194  22.6111382  37.9523833  36.7215194
  23.5431382  38.2863833  36.2635194  22.5941382  36.4113833  36.6785194
  21.6931382  36.0523833  37.1805194  22.5561382  36.0863833  35.6385194
  23.8111382  35.7873833  37.3165194  24.9021382  36.3783833  37.2485194
  23.6761382  34.7043833  37.9375194  21.4721382  38.4963833  35.8645194
  21.5851382  38.5493833  34.6485194  20.3611382  38.8783833  36.4735194
  20.2831382  38.8183833  37.4775194  19.2411382  39.4343833  35.7015194
  19.0651382  38.7823833  34.8445194  17.9591382  39.4223833  36.5415194
  17.1141382  39.7143833  35.9165194  17.7901382  38.4023833  36.8875194
  18.0271382  40.3463833  37.7415194  18.9471382  40.1393833  38.2845194
  18.0511382  41.3833833  37.4025194  16.8871382  40.1763833  38.7155194
  15.9571382  39.3583833  38.4845194  16.9451382  40.9113833  39.7275194
  19.5171382  40.8443833  35.1565194  18.7721382  41.3353833  34.3155194
  20.5931382  41.4853833  35.6235194  21.1891382  41.0233833  36.2965194
  21.0231382  42.7973833  35.1045194  20.1421382  43.3993833  34.8855194
  21.8921382  43.5603833  36.1145194  22.7271382  42.9313833  36.4115194
  22.4611382  44.8213833  35.4825194  22.5951382  45.5673833  36.2525194
  23.4591382  44.6103833  35.1405194  21.8271382  45.2213833  34.6935194
  21.0851382  43.8983833  37.3595194  21.7101382  44.4313833  38.0755194
  20.2301382  44.5173833  37.0955194  20.7331382  42.9823833  37.8295194
  21.8221382  42.5843833  33.8265194  22.8841382  41.9783833  33.8475194
  21.2951382  43.0893833  32.7155194  20.4061382  43.5653833  32.7625194
  21.8711382  42.8263833  31.3985194  22.8411382  42.3393833  31.4985194
  20.9501382  41.8783833  30.6265194  21.3961382  41.6353833  29.6625194
  20.7421382  40.6013833  31.4085194  20.2641382  39.8613833  30.7665194
  21.7021382  40.2013833  31.7385194  20.1041382  40.7673833  32.2715194
  19.6971382  42.5323833  30.4255194  19.1221382  41.9373833  29.9415194
  22.0951382  44.0703833  30.5285194  22.5481382  43.9483833  29.3885194
  21.7911382  45.2543833  31.0535194  21.4361382  45.3023833  31.9985194
  21.9801382  46.5103833  30.3205194  22.9711382  46.4943833  29.8645194
  20.9351382  46.6833833  29.1925194  21.1731382  47.5843833  28.6255194
  21.0021382  45.8453833  28.4995194  19.4901382  46.7903833  29.6915194
  19.1961382  46.7343833  30.9095194  18.6081382  46.9393833  28.8205194
  21.9461382  47.6703833  31.3125194  21.7621382  47.4443833  32.5035194
  22.1271382  48.8963833  30.8245194  22.2801382  49.0403833  29.8375194
  22.1821382  50.0453833  31.7335194  22.9001382  49.8123833  32.5215194
  22.6711382  51.3063833  31.0105194  22.1521382  51.4123833  30.0575194
  22.4401382  52.1793833  31.6225194  24.1771382  51.2903833  30.7835194
  24.8971382  50.3853833  31.2675194  24.6781382  52.2903833  30.0545194
  25.6791382  52.3693833  29.9605194  24.0591382  52.9353833  29.5855194
  20.8681382  50.2863833  32.4355194  20.8561382  50.6093833  33.6195194
  19.7501382  50.0973833  31.7355194  19.8001382  49.7893833  30.7735194
  18.4411382  50.3163833  32.3535194  18.4141382  51.3383833  32.7345194
  17.3211382  50.1793833  31.3125194  16.3561382  50.3693833  31.7835194
  17.4741382  50.9043833  30.5115194  17.3251382  49.1743833  30.8885194
  18.2091382  49.3643833  33.5425194  17.7101382  49.7823833  34.6015194
  18.5791382  48.0943833  33.3865194  18.9961382  47.7843833  32.5165194
  18.4071382  47.1163833  34.4785194  17.4291382  47.2753833  34.9285194
  18.4371382  45.6633833  33.9835194  18.3911382  44.9913833  34.8425194
  17.5631382  45.4863833  33.3585194  19.5871382  45.3583833  33.2125194
  19.5001382  45.7873833  32.3505194  19.4451382  47.3313833  35.5915194
  19.1721382  47.0993833  36.7635194  20.6341382  47.7773833  35.2175194
  20.8371382  47.9143833  34.2365194  21.6491382  48.1583833  36.1945194
  21.8171382  47.3223833  36.8655194  22.9471382  48.5283833  35.4855194
  23.1941382  47.7333833  34.7805194  22.7711382  49.4313833  34.9035194
  24.1561382  48.7623833  36.3765194  23.8691382  49.4723833  37.1475194
  24.5981382  47.4643833  37.0475194  25.5251382  47.6213833  37.5975194
  23.8391382  47.1213833  37.7505194  24.7801382  46.6933833  36.2995194
  25.2991382  49.3913833  35.5925194  26.1331382  49.5963833  36.2625194
  25.6291382  48.7153833  34.8045194  24.9741382  50.3313833  35.1475194
  21.1331382  49.3253833  37.0555194  21.2091382  49.2763833  38.2705194
  20.5591382  50.3473833  36.4235194  20.4981382  50.3433833  35.4155194
  19.9001382  51.4413833  37.1655194  20.6701382  51.9193833  37.7695194
  19.3191382  52.4883833  36.2075194  20.1121382  52.8623833  35.5665194
  18.6051382  51.9883833  35.5545194  18.6001382  53.6793833  36.8565194
  17.7721382  53.3203833  37.4675194  19.5741382  54.4423833  37.7435194
  19.0641382  55.3023833  38.1765194  19.9241382  53.8183833  38.5625194
  20.4221382  54.7973833  37.1605194  18.0211382  54.5853833  35.7745194
  17.5021382  55.4243833  36.2395194  18.8211382  54.9683833  35.1395194
  17.3111382  54.0293833  35.1625194  18.8131382  50.9463833  38.1075194
  18.7601382  51.3633833  39.2445194  17.9411382  50.0593833  37.6335194
  18.0191382  49.7483833  36.6745194  16.8601382  49.5233833  38.4615194
  16.2251382  50.3523833  38.7765194  16.0391382  48.5253833  37.6335194
  16.3241382  48.6653833  36.5905194  16.3251382  47.5013833  37.8825194
  14.5381382  48.6403833  37.6915194  14.1551382  47.9803833  38.4715194
  14.2611382  49.6633833  37.9445194  13.8741382  48.2993833  36.3425194
  12.7911382  48.3243833  36.4695194  14.1491382  49.0663833  35.6175194
  14.2641382  46.9723833  35.8515194  14.1511382  46.2103833  36.5035194
  14.7801382  46.6673833  34.6475194  14.9951382  47.5683833  33.6915194
  15.3871382  47.2803833  32.8065194  14.7751382  48.5383833  33.8585194
  15.0901382  45.4083833  34.4035194  14.8871382  44.6933833  35.0855194
  15.5341382  45.1583833  33.5325194  17.4351382  48.8413833  39.7175194
  16.9231382  49.0423833  40.8175194  18.4751382  48.0253833  39.5335194
  18.8441382  47.8943833  38.6015194  19.1671382  47.3413833  40.6465194
  18.4611382  46.6623833  41.1255194  20.3221382  46.5013833  40.0825194
  19.9021382  45.6123833  39.6135194  20.8311382  47.0603833  39.3015194
  21.3411382  46.0683833  41.1005194  20.9831382  45.2843833  42.1835194
  19.9571382  44.9683833  42.3035194  21.9321382  44.8883833  43.1145194
  21.6401382  44.2693833  43.9505194  23.2521382  45.2683833  42.9675194
  23.9921382  44.9483833  43.6845194  23.6201382  46.0673833  41.9135194
  24.6481382  46.3693833  41.7935194  22.6661382  46.4643833  40.9755194
  22.9671382  47.0883833  40.1465194  19.6461382  48.3383833  41.7105194
  19.3541382  48.1803833  42.9045194  20.3431382  49.3843833  41.2895194
  20.5661382  49.4943833  40.3095194  20.8701382  50.3733833  42.2625194
  21.3321382  49.8183833  43.0795194  21.9581382  51.2363833  41.6325194
  21.5851382  51.6673833  40.7025194  22.1901382  52.0563833  42.3075194
  23.2431382  50.4783833  41.3805194  23.9851382  49.9493833  42.4255194
  23.6471382  50.0543833  43.4435194  25.1631382  49.2423833  42.1795194
  25.7341382  48.8443833  43.0035194  25.5911382  49.0533833  40.8895194
  26.7411382  48.3463833  40.6415194  27.2701382  48.2063833  41.4335194
  24.8601382  49.5613833  39.8375194  25.2281382  49.4583833  38.8345194
  23.6991382  50.2533833  40.0865194  23.1391382  50.6513833  39.2535194
  19.7631382  51.2163833  42.8905194  19.8081382  51.5343833  44.0825194
  18.7321382  51.5323833  42.1045194  18.7231382  51.2463833  41.1365194
  17.5671382  52.2563833  42.6335194  17.9241382  53.1543833  43.1385194
  16.6321382  52.6783833  41.4965194  16.4111382  51.7973833  40.8915194
  15.6861382  53.0243833  41.9175194  17.1711382  53.7753833  40.5725194
  18.2261382  53.6083833  40.3595194  16.6261382  53.7263833  39.6285194
  17.0041382  55.1593833  41.1755194  17.6221382  55.4643833  42.1875194
  16.1821382  56.0063833  40.5425194  16.0901382  56.9543833  40.8735194
  15.6911382  55.7113833  39.7135194  16.7811382  51.4433833  43.6635194
  16.1881382  52.0183833  44.5755194  16.7681382  50.1223833  43.5335194
  17.2621382  49.6993833  42.7605194  15.9991382  49.2453833  44.4205194
  15.1611382  49.8003833  44.8445194  15.4321382  48.0343833  43.6465194
  16.2161382  47.6063833  43.0195194  15.1111382  47.2603833  44.3435194
  14.2171382  48.3933833  42.8035194  13.4131382  49.2383833  43.1935194
  14.0291382  47.6993833  41.6905194  13.2001382  47.8703833  41.1425194
  14.7041382  47.0043833  41.4135194  16.8191382  48.7473833  45.5995194
  16.2941382  48.0383833  46.4635194  18.1001382  49.1123833  45.6305194
  18.4841382  49.6843833  44.8925194  18.9761382  48.6983833  46.7165194
  18.8321382  47.6343833  46.9045194  20.4181382  48.9113833  46.3085194
  20.6751382  48.2003833  45.5215194  20.5271382  49.9133833  45.8995194
  21.3971382  48.7633833  47.4345194  21.6661382  47.6403833  48.2095194
  21.1641382  46.6883833  48.0995194  22.6671382  47.9133833  49.1385194
  23.0191382  47.2323833  49.7975194  23.0471382  49.1993833  49.0375194
  23.9991382  49.9203833  49.7475194  24.5721382  49.4683833  50.5355194
  24.1921382  51.2473833  49.3725194  24.9211382  51.8413833  49.9005194
  23.4551382  51.8453833  48.3455194  23.6261382  52.8823833  48.1035194
  22.4961382  51.1333833  47.6105194  21.9381382  51.6103833  46.8185194
  22.2751382  49.8023833  47.9425194  18.6621382  49.4743833  47.9695194
  18.6471382  50.7103833  47.9515194  18.4441382  48.7293833  49.0605194
  18.4961382  47.7253833  48.9725194  18.1201382  49.2683833  50.3855194
  17.8571382  50.3213833  50.3065194  16.9131382  48.5463833  51.0035194
  17.1021382  47.4713833  50.9995194  16.8211382  48.8663833  52.0425194
  15.5711382  48.8073833  50.3035194  15.3361382  49.8693833  50.3665194
  15.6771382  48.5563833  49.2475194  14.4151382  48.0183833  50.8925194
  14.1731382  48.0773833  52.1005194  13.6941382  47.2893833  50.0495194
  13.9361382  47.2623833  49.0705194  12.9001382  46.7773833  50.4015194
  19.3601382  49.0863833  51.2575194  19.6621382  47.9613833  51.6755194
  20.0981382  50.1793833  51.5135194  19.9061382  51.5773833  51.0945194
  19.1851382  52.0653833  51.7515194  19.6011382  51.6423833  50.0555194
  21.2611382  52.1693833  51.2765194  21.2121382  53.2393833  51.4775194
  21.8331382  51.9963833  50.3735194  21.8921382  51.4423833  52.4135194
  21.5891382  51.9153833  53.3475194  22.9801382  51.4433833  52.3355194
  21.3201382  50.0163833  52.3175194  22.0201382  49.3733833  51.7835194
  21.0311382  49.4663833  53.7095194  20.0931382  49.9023833  54.3945194
  21.8571382  48.5293833  54.1275194  22.6151382  48.2263833  53.5335194
  21.7171382  47.9223833  55.4295194  20.6591382  47.9033833  55.7005194
  22.1931382  46.4693833  55.3815194  21.6141382  45.9783833  54.5975194
  23.2431382  46.4323833  55.0945194  21.9981382  45.7223833  56.6935194
  22.7671382  46.0413833  57.3985194  21.0251382  45.9773833  57.1145194
  22.0511382  44.2253833  56.5365194  21.6671382  43.6693833  55.4865194
  22.5161382  43.5443833  57.5895194  22.8341382  44.0403833  58.4075194
  22.5581382  42.5383833  57.5445194  22.4551382  48.7333833  56.4915194
  22.1231382  48.6393833  57.6795194  23.4391382  49.5223833  56.0635194
  23.6441382  49.5493833  55.0735194  24.2021382  50.4133833  56.9365194
  23.7111382  50.4873833  57.9075194  25.6131382  49.8773833  57.1485194
  26.1291382  49.7933833  56.1915194  26.1541382  50.5793833  57.7705194
  25.6371382  48.5403833  57.8505194  25.5451382  48.2903833  59.2135194
  25.4431382  49.0563833  59.9685194  25.5781382  46.9403833  59.4655194
  25.5311382  46.5473833  60.3935194  25.6941382  46.2463833  58.3135194
  25.7921382  44.8773833  58.0825194  25.7671382  44.1653833  58.8935194
  25.8991382  44.4673833  56.7555194  25.9631382  43.4123833  56.5365194
  25.9391382  45.3853833  55.6915194  26.0321382  45.0173833  54.6815194
  25.8711382  46.7583833  55.9165194  25.9091382  47.4543833  55.0945194
  25.7351382  47.2153833  57.2265194  24.2931382  51.7923833  56.3465194
  24.1541382  51.9743833  55.1365194  24.5151382  52.7783833  57.2195194
  24.5991382  52.5593833  58.2005194  24.8671382  54.1163833  56.7765194
  24.0731382  54.4723833  56.1205194  24.9851382  55.0473833  57.9715194
  25.7941382  54.6713833  58.5995194  25.2671382  56.0413833  57.6265194
  23.7231382  55.1723833  58.7975194  22.9071382  55.5123833  58.1595194
  23.4561382  54.1993833  59.2085194  23.8941382  56.1633833  59.9565194
  23.9911382  57.1673833  59.5405194  22.9961382  56.1423833  60.5725194
  25.1091382  55.8963833  60.8345194  26.0061382  55.9663833  60.2175194
  25.1651382  56.6913833  61.5785194  25.1191382  54.5833833  61.5515194
  25.9721382  54.4933833  62.0865194  24.3291382  54.5313833  62.1795194
  25.0651382  53.8313833  60.8785194  26.1861382  54.0843833  56.0205194
  27.0021382  53.1833833  56.2205194  26.4151382  55.0673833  55.1335194
  25.5461382  56.2003833  54.7845194  25.5711382  56.9453833  55.5795194
  24.5241382  55.8823833  54.5765194  26.1711382  56.7593833  53.5535194
  26.1161382  57.8483833  53.5475194  25.6101382  56.3733833  52.7055194
  27.5531382  56.2953833  53.4615194  28.2161382  57.0913833  53.8045194
  27.8121382  56.0293833  52.4355194  27.6681382  55.0663833  54.3955194
  27.7441382  54.1553833  53.8005194  28.8721382  55.2123833  55.3115194
  28.7481382  55.8013833  56.3725194  30.0081382  54.6523833  54.9285194
  30.0461382  54.1773833  54.0375194  31.2531382  54.8533833  55.6725194
  32.0741382  54.4683833  55.0705194  31.4121382  55.9233833  55.8105194
  31.3041382  54.1743833  57.0325194  32.0401382  54.6203833  57.9225194
  30.5401382  53.0943833  57.2005194  29.9571382  52.7833833  56.4375194
  30.4831382  52.3593833  58.4855194  31.2311382  52.7753833  59.1575194
  29.1261382  52.5583833  59.2055194  29.1961382  52.1523833  60.2145194
  28.7771382  54.0193833  59.2775194  27.9721382  54.1593833  59.9985194
  29.6401382  54.6003833  59.6055194  28.4341382  54.3773833  58.3125194
  28.0831382  51.8863833  58.4945194  27.9871382  52.2993833  57.6295194
  30.8181382  50.8593833  58.4205194  31.3601382  50.2893833  59.3945194
  30.5541382  50.2373833  57.2745194  30.1451382  50.7583833  56.5125194
  30.6951382  48.8023833  57.1015194  31.3341382  48.3943833  57.8815194
  29.3171382  48.1063833  57.1785194  28.6441382  48.5463833  56.4435194
  29.4211382  46.5913833  56.9105194  28.4751382  46.1093833  57.1465194
  29.6431382  46.4083833  55.8585194  30.2051382  46.1523833  57.5265194
  28.7591382  48.3093833  58.4905194  29.3501382  47.9143833  59.1355194
  31.3331382  48.5043833  55.7295194  30.8451382  48.9873833  54.7185194
  32.3991382  47.7033833  55.7255194  32.7551382  47.3373833  56.5965194
  33.0291382  47.2403833  54.5025194  32.8661382  47.9583833  53.7015194
  34.5271382  47.0583833  54.6875194  34.9571382  48.0253833  54.9365194
  34.7031382  46.3813833  55.5265194  35.2601382  46.5273833  53.4595194
  34.8531382  45.5623833  53.1585194  35.1481382  47.2443833  52.6525194
  36.7441382  46.3873833  53.7745194  37.1351382  47.3793833  53.9965194
  36.8651382  45.7613833  54.6585194  37.5501382  45.8173833  52.6855194
  38.1531382  46.4513833  52.1805194  37.5711382  44.5313833  52.3225194
  36.8281382  43.6223833  52.9555194  36.2151382  43.9063833  53.7035194
  36.8991382  42.6463833  52.7065194  38.3661382  44.1383833  51.3245194
  38.9761382  44.8093833  50.8785194  38.4511382  43.1613833  51.0865194
  32.4041382  45.8943833  54.1495194  32.4031382  44.9773833  54.9725194
  31.8551382  45.7873833  52.9515194  31.8441382  46.5923833  52.3395194
  31.4591382  44.4753833  52.4005194  31.8671382  43.6813833  53.0255194
  29.9331382  44.3263833  52.3585194  29.5501382  44.4463833  53.3735194
  29.5301382  45.1443833  51.7595194  29.4161382  43.0053833  51.7945194
  29.8261382  42.8593833  50.7955194  29.8401382  41.8213833  52.6655194
  29.4291382  40.8983833  52.2585194  30.9241382  41.7273833  52.6785194
  29.4751382  41.9493833  53.6825194  27.8991382  43.0943833  51.6545194
  27.5251382  42.1993833  51.1555194  27.4361382  43.1773833  52.6375194
  27.6251382  43.9643833  51.0635194  32.0601382  44.3443833  51.0075194
  31.6441382  45.0393833  50.0785194  33.0511382  43.4773833  50.8715194
  33.3461382  42.9203833  51.6595194  33.7241382  43.2793833  49.5765194
  34.2711382  44.1903833  49.3275194  34.7151382  42.1453833  49.7105194
  35.4021382  42.3823833  50.5245194  34.1811382  41.2383833  49.9995194
  35.5261382  41.8643833  48.4855194  36.7291382  42.5293833  48.2435194
  37.0721382  43.2883833  48.9325194  37.4881382  42.2353833  47.1345194
  38.4161382  42.7593833  46.9605194  37.0561382  41.2533833  46.2545194
  37.8021382  40.8763833  45.1535194  35.8831382  40.5753833  46.4905194
  35.5491382  39.7993833  45.8155194  35.1321382  40.8793833  47.6045194
  34.2211382  40.3303833  47.7955194  32.7121382  42.9823833  48.4835194
  31.8351382  42.1103833  48.6495194  32.7671382  43.7613833  47.4065194
  33.4711382  44.4823833  47.3395194  31.6511382  43.7573833  46.4415194
  31.3041382  42.7363833  46.3465194  30.4971382  44.5993833  46.9665194
  29.7741382  44.7903833  46.1775194  30.0131382  44.0823833  47.7925194
  30.8711382  45.5593833  47.3225194  31.9981382  44.2163833  45.0365194
  32.4271382  45.3633833  44.8435194  31.7351382  43.3473833  44.0605194
  31.3891382  42.4283833  44.2935194  31.8261382  43.7223833  42.6395194
  32.8211382  44.1253833  42.4415194  31.5911382  42.4943833  41.7415194
  30.6151382  42.0503833  41.9055194  31.5811382  42.8343833  40.7045194
  32.7011382  41.4673833  41.8465194  33.8031382  41.7953833  42.2375194
  32.4261382  40.2303833  41.4225194  31.4851382  40.0053833  41.1315194
  33.1771382  39.5743833  41.2835194  30.8121382  44.7933833  42.2765194
  31.0921382  45.6653833  41.4405194  29.6361382  44.7283833  42.9075194
  29.4681382  43.9863833  43.5725194  28.5571382  45.7073833  42.6735194
  28.3771382  45.7543833  41.5985194  27.2501382  45.2853833  43.3405194
  26.4631382  45.9853833  43.0675194  26.9701382  44.2833833  43.0175194
  27.3641382  45.3063833  44.4215194  28.9681382  47.1043833  43.1325194
  28.4111382  48.0913833  42.6675194  29.9601382  47.1653833  44.0195194
  30.3791382  46.3103833  44.3565194  30.5181382  48.4343833  44.4955194
  29.7191382  49.1773833  44.5085194  31.0061382  48.2793833  45.9455194
  30.2191382  47.8053833  46.5325194  31.8941382  47.6533833  45.9815194
  31.2881382  49.5473833  46.5285194  32.0761382  49.9213833  46.1145194
  31.6421382  48.9783833  43.6025194  31.4421382  49.9893833  42.9235194
  32.8001382  48.3123833  43.5685194  32.9091382  47.4783833  44.1275194
  33.9461382  48.8023833  42.8055194  34.0481382  49.8563833  43.0635194
  35.2841382  48.1303833  43.2245194  35.3581382  48.2113833  44.3105194
  35.3161382  46.6413833  42.8555194  36.1501382  46.1403833  43.3325194
  34.4001382  46.1543833  43.1905194  35.4001382  46.5193833  41.7775194
  36.4731382  48.8873833  42.6225194  36.4501382  48.7933833  41.5375194
  36.3881382  49.9453833  42.8705194  37.8271382  48.3833833  43.1035194
  38.4571382  48.1543833  42.2435194  38.3121382  49.1713833  43.6815194
  37.7501382  47.5073833  43.7445194  33.6901382  48.7473833  41.2865194
  34.1921382  49.6023833  40.5385194  32.8701382  47.7933833  40.8325194
  32.4611382  47.1333833  41.4775194  32.4751382  47.7263833  39.4275194
  33.3591382  47.5453833  38.8185194  31.7771382  46.9043833  39.2795194
  31.8111382  49.0293833  38.9905194  32.1351382  49.5723833  37.9335194
  30.8981382  49.5503833  39.8125194  30.6591382  49.0793833  40.6725194
  30.2341382  50.8333833  39.5035194  29.8971382  50.7653833  38.4705194
  29.0011382  51.0823833  40.3785194  28.3631382  50.2103833  40.2885194
  29.3221382  51.1423833  41.4195194  28.1421382  52.3273833  40.0565194
  28.7711382  53.2063833  40.1765194  27.6301382  52.3123833  38.6255194
  27.0411382  53.2093833  38.4425194  28.4601382  52.3173833  37.9195194
  27.0121382  51.4303833  38.4545194  26.9601382  52.4793833  41.0245194
  26.4681382  53.4373833  40.8555194  26.2371382  51.6843833  40.8725194
  27.3151382  52.4443833  42.0535194  31.2081382  52.0063833  39.5985194
  31.1711382  52.8853833  38.7555194  32.0791382  52.0163833  40.6045194
  32.0711382  51.2803833  41.2955194  33.1151382  53.0473833  40.6775194
  32.6331382  54.0143833  40.8355194  34.0731382  52.7913833  41.8515194
  33.5531382  52.9703833  42.7845194  34.3821382  51.7483833  41.8475194
  35.2941382  53.6523833  41.8275194  35.2141382  54.9953833  42.1605194
  34.2651382  55.4163833  42.4615194  36.3331382  55.8033833  42.1275194
  36.2521382  56.8463833  42.3965194  37.5481382  55.2863833  41.7375194
  38.4231382  55.9203833  41.7045194  37.6451382  53.9433833  41.4025194
  38.5971382  53.5283833  41.1015194  36.5111382  53.1363833  41.4315194
  36.5991382  52.0973833  41.1495194  33.9091382  53.1203833  39.3535194
  34.1351382  54.2053833  38.8085194  34.3421382  51.9723833  38.8545194
  34.1471382  51.1063833  39.3395194  35.0871382  51.9253833  37.5845194
  36.0271382  52.4643833  37.7065194  35.3171382  50.8853833  37.3555194
  34.3251382  52.5213833  36.4075194  34.8711382  53.3243833  35.6125194
  33.0711382  52.1233833  36.2765194  32.6661382  51.4763833  36.9395194
  32.2231382  52.6183833  35.1925194  32.7121382  52.3923833  34.2445194
  30.8851382  51.8903833  35.2175194  30.2631382  52.2343833  34.3905194
  31.0531382  50.8193833  35.1105194  30.3681382  52.0803833  36.1585194
  32.0031382  54.1273833  35.2655194  32.0431382  54.8113833  34.2485194
  31.7691382  54.6413833  36.4665194  31.7541382  54.0473833  37.2835194
  31.4971382  56.0693833  36.6395194  30.8521382  56.4083833  35.8295194
  30.7861382  56.3303833  37.9595194  31.4411382  55.9863833  38.7605194
  30.6761382  57.4083833  38.0745194  29.4151382  55.6783833  38.1735194
  29.5221382  54.5993833  38.1255194  28.8751382  56.0283833  39.5615194
  27.9131382  55.5373833  39.7145194  29.5751382  55.6873833  40.3235194
  28.7431382  57.1073833  39.6475194  28.4681382  56.0783833  37.0565194
  27.4791382  55.6643833  37.2545194  28.3991382  57.1643833  36.9935194
  28.8081382  55.6743833  36.1035194  32.7811382  56.8983833  36.5535194
  32.7631382  58.0403833  36.0565194  33.9051382  56.3303833  36.9925194
  33.8951382  55.3923833  37.3635194  35.1541382  57.0733833  37.0145194
  34.9851382  57.9883833  37.5835194  36.2431382  56.2823833  37.7455194
  37.1931382  56.8143833  37.6925194  35.9701382  56.1563833  38.7925194
  36.3681382  55.3043833  37.2815194  35.6411382  57.4853833  35.6265194
  36.3461382  58.4583833  35.5085194  35.2841382  56.7223833  34.5965194
  34.7071382  55.9083833  34.7525194  35.7241382  57.0173833  33.2325194
  36.6681382  57.5633833  33.2685194  35.9841382  55.7193833  32.4135194
  36.3371382  56.0053833  31.4215194  37.0911382  54.8873833  33.0525194
  37.2941382  54.0173833  32.4285194  38.0011382  55.4823833  33.1345194
  36.7951382  54.5483833  34.0455194  34.7001382  54.9163833  32.2295194
  34.8991382  54.0643833  31.5805194  34.3541382  54.5423833  33.1905194
  33.9191382  55.5143833  31.7635194  34.7261382  57.8913833  32.4745194
  34.9821382  58.2483833  31.3275194  33.5931382  58.2503833  33.0905194
  33.4051382  57.9643833  34.0415194  32.5841382  59.0483833  32.3555194
  32.3531382  58.4723833  31.4575194  31.2491382  59.1693833  33.1355194
  30.9131382  58.1693833  33.4175194  31.3741382  59.7573833  34.0425194
  30.1971382  59.8203833  32.2435194  30.5151382  60.8213833  31.9535194
  30.0471382  59.2133833  31.3495194  28.8831382  59.9403833  33.0095194
  28.5441382  58.9473833  33.3105194  29.0361382  60.5523833  33.8995194
  27.8321382  60.5903833  32.1185194  28.1771382  61.5823833  31.8215194
  27.6851382  59.9813833  31.2265194  26.5661382  60.7053833  32.8575194
  26.7161382  61.2313833  33.7075194  25.8761382  61.1763833  32.2885194
  26.2341382  59.7833833  33.1025194  33.1081382  60.4093833  31.8575194
  32.8861382  60.7453833  30.6915194  33.8321382  61.1823833  32.7045194
  33.9871382  61.0803833  34.1765194  34.8571382  60.4653833  34.4085194
  33.1051382  60.6953833  34.6795194  34.2391382  62.5103833  34.6015194
  34.8121382  62.5593833  35.5245194  33.2901382  63.0373833  34.7085194
  35.0121382  63.0803833  33.4505194  36.0441382  62.7353833  33.4955194
  34.9721382  64.1703833  33.4355194  34.3261382  62.4653833  32.2125194
  33.4771382  63.0893833  31.9295194  35.2971382  62.3583833  31.0355194
  35.3331382  63.2643833  30.2075194  36.0481382  61.2543833  30.9485194
  35.9731382  60.5403833  31.6575194  36.9921382  61.0413833  29.8455194
  37.6851382  61.8843833  29.8295194  37.8121382  59.7583833  30.0485194
  38.6881382  59.8033833  29.4035194  38.1461382  59.6943833  31.0835194
  37.0711382  58.5903833  29.7115194  36.3421382  58.4933833  30.3355194
  36.3041382  60.9603833  28.4915194  36.9291382  61.2183833  27.4495194
  35.0421382  60.5583833  28.5025194  34.5891382  60.3683833  29.3855194
  34.2911382  60.3303833  27.2835194  33.2301382  60.3563833  27.5325194
  34.4841382  61.1453833  26.5845194  34.5771382  59.0183833  26.5865194
  34.0311382  58.7723833  25.5195194  35.4301382  58.1763833  27.1675194
  35.8491382  58.4163833  28.0545194  35.8121382  56.9123833  26.5465194
  35.5901382  56.9443833  25.4825194  37.3181382  56.6653833  26.7075194
  37.5931382  56.8363833  27.7465194  37.5281382  55.6203833  26.4785194
  38.1961382  57.5093833  25.8055194  37.9671382  57.2673833  24.7685194
  37.9751382  58.5653833  25.9645194  39.9461382  57.2263833  26.0905194
  40.1591382  58.1653833  27.5945194  41.2191382  58.2053833  27.8405194
  39.7811382  59.1763833  27.4515194  39.6201382  57.6833833  28.4105194
  35.0711382  55.7693833  27.2165194  34.8441382  55.8143833  28.4245194
  34.7501382  54.7133833  26.4485194  34.7951382  54.5763833  24.9855194
  35.8071382  54.3273833  24.6665194  34.4301382  55.4693833  24.4775194
  33.8611382  53.4173833  24.7305194  34.1081382  52.8993833  23.8035194
  32.8321382  53.7783833  24.7035194  34.0521382  52.5343833  25.9305194
  34.9261382  51.9023833  25.7645194  33.1741382  51.9133833  26.1095194
  34.3051382  53.4903833  27.0965194  33.3841382  53.6713833  27.6525194
  35.4131382  52.9623833  28.0045194  36.5951382  53.2513833  27.7875194
  35.0231382  52.1753833  29.0015194  34.0441382  51.9673833  29.1235194
  35.9631382  51.6993833  30.0035194  36.3131382  52.5673833  30.5625194
  35.2561382  50.7673833  30.9825194  34.3671382  51.2703833  31.3645194
  34.9261382  49.8703833  30.4565194  36.1161382  50.3783833  32.1545194
  36.2461382  51.2183833  33.2555194  35.7231382  52.1633833  33.2765194
  37.0471382  50.8603833  34.3235194  37.1431382  51.5203833  35.1735194
  37.7091382  49.6583833  34.3105194  38.4881382  49.2863833  35.3815194
  38.8461382  48.4003833  35.2945194  37.5921382  48.8013833  33.2335194
  38.1131382  47.8543833  33.2225194  36.7881382  49.1663833  32.1705194
  36.6901382  48.4883833  31.3345194  37.2041382  51.0153833  29.3945194
  38.3331382  51.2993833  29.7915194  36.9991382  50.0893833  28.4505194
  36.0611382  49.8603833  28.1545194  38.1201382  49.3573833  27.8805194
  38.6371382  48.8403833  28.6875194  37.6411382  48.2903833  26.8615194
  37.0901382  47.5183833  27.3985194  36.9631382  48.7603833  26.1485194
  38.7801382  47.6293833  26.0805194  39.2721382  48.3713833  25.4515194
  39.5151382  47.2483833  26.7925194  38.3191382  46.4833833  25.1775194
  37.3671382  46.6673833  24.4005194  38.9451382  45.4123833  25.1925194
  39.1251382  50.3183833  27.2335194  40.3231382  50.2083833  27.4555194
  38.6391382  51.2523833  26.4275194  37.6451382  51.3183833  26.2665194
  39.5271382  52.1983833  25.7635194  40.2931382  51.6373833  25.2255194
  38.7421382  53.0253833  24.7595194  38.2701382  52.3443833  24.0505194
  37.9581382  53.5773833  25.2785194  39.6101382  53.9903833  23.9955194
  39.9701382  54.7793833  24.6515194  40.4751382  53.4533833  23.6015194
  38.8431382  54.6193833  22.8575194  37.8471382  55.2833833  23.0835194
  39.3171382  54.4163833  21.6195194  40.0171382  53.7023833  21.4745194
  39.2251382  55.1853833  20.9665194  40.2251382  53.1403833  26.7715194
  41.3961382  53.4253833  26.6195194  39.5121382  53.5943833  27.7985194
  38.5421382  53.3293833  27.9005194  40.1391382  54.4083833  28.8495194
  40.5561382  55.3063833  28.3935194  39.1071382  54.8423833  29.9035194
  39.5991382  55.4223833  30.6845194  38.3371382  55.4563833  29.4375194
  38.6371382  53.9653833  30.3505194  41.2881382  53.6253833  29.5105194
  42.4031382  54.1343833  29.6605194  41.0211382  52.3673833  29.8615194
  40.1031382  51.9793833  29.6945194  42.0261382  51.5203833  30.4905194
  42.3361382  51.9953833  31.4215194  41.4471382  50.1353833  30.8155194
  40.5401382  50.2613833  31.4075194  41.1651382  49.6343833  29.8905194
  42.4041382  49.2293833  31.5725194  41.9351382  48.2523833  31.6945194
  43.3001382  49.0843833  30.9735194  42.8931382  49.8303833  33.2025194
  41.4221382  49.4543833  34.1575194  40.5411382  49.8133833  33.6295194
  41.3341382  48.3783833  34.2925194  41.4721382  49.9463833  35.1245194
  43.2621382  51.3513833  29.6015194  44.3961382  51.4583833  30.0695194
  43.0341382  51.0513833  28.3205194  42.0861382  50.9403833  27.9835194
  44.1391382  50.8073833  27.3965194  44.7891382  50.0613833  27.8475194
  43.6241382  50.2403833  26.0565194  42.9821382  50.9753833  25.5695194
  44.7631382  49.9213833  25.1655194  44.3951382  49.3903833  24.2865194
  45.2541382  50.8333833  24.8255194  45.4861382  49.2873833  25.6815194
  42.8491382  49.0523833  26.3105194  43.4261382  48.3783833  26.6765194
  44.9651382  52.0763833  27.1545194  46.2031382  52.0403833  27.1895194
  44.2741382  53.1913833  26.9025194  43.2641382  53.1493833  26.8875194
  44.9081382  54.4673833  26.5825194  45.6151382  54.3023833  25.7695194
  43.8291382  55.4813833  26.0855194  43.0251382  55.5583833  26.8175194
  44.4291382  56.8483833  25.8565194  43.7031382  57.4863833  25.3525194
  44.6841382  57.3183833  26.8065194  45.3231382  56.7683833  25.2375194
  43.2991382  55.0243833  24.8325194  42.4691382  55.4803833  24.6735194
  45.6861382  55.0823833  27.7605194  46.7931382  55.6273833  27.5855194
  45.1031382  54.9823833  28.9535194  44.2171382  54.5033833  29.0345194
  45.6171382  55.6843833  30.1265194  46.2661382  56.4933833  29.7875194
  44.4701382  56.3553833  30.9005194  43.7971382  55.5893833  31.2855194
  44.8951382  56.8843833  31.7565194  43.7001382  57.3373833  30.0775194
  44.3891382  58.1083833  29.7295194  43.2471382  56.8533833  29.2135194
  42.6111382  57.9713833  30.8975194  41.7681382  57.2833833  30.9735194
  42.9891382  58.1673833  31.9015194  42.1741382  59.2353833  30.3195194
  42.5381382  59.4803833  29.4125194  41.3361382  60.0693833  30.9155194
  40.8521382  59.7893833  32.1115194  41.1581382  58.9633833  32.6005194
  40.2091382  60.4283833  32.5565194  41.0131382  61.2033833  30.3135194
  41.3611382  61.4193833  29.3935194  40.3971382  61.8543833  30.7895194
  46.4571382  54.8743833  31.1025194  47.2051382  55.4613833  31.8985194
  46.3191382  53.5483833  31.0725194  45.6741382  53.1203833  30.4235194
  47.0701382  52.6723833  31.9775194  47.7611382  53.2773833  32.5645194
  46.1411382  51.9793833  32.9905194  45.4241382  51.3673833  32.4485194
  46.9341382  51.0493833  33.9205194  46.2701382  50.6313833  34.6755194
  47.3731382  50.2233833  33.3625194  47.7271382  51.6083833  34.4165194
  45.3521382  53.0093833  33.8105194  44.7511382  53.6393833  33.1585194
  44.6871382  52.4943833  34.5045194  46.0331382  53.6383833  34.3795194
  47.9501382  51.6413833  31.2445194  49.1801382  51.6013833  31.4565194
  47.3501382  50.8223833  30.3835194  46.3541382  50.8883833  30.2245194
  48.0901382  49.7233833  29.7675194  48.6171382  49.1963833  30.5635194
  47.1621382  48.7283833  29.0975194  46.7301382  49.1983833  28.2155194
  47.7651382  47.8903833  28.7475194  46.0341382  48.1853833  29.9665194
  45.3771382  49.0033833  30.2505194  45.2041382  47.1763833  29.1625194
  44.3871382  46.7963833  29.7745194  44.7911382  47.6543833  28.2755194
  45.8381382  46.3443833  28.8585194  46.5911382  47.5573833  31.2385194
  45.7781382  47.0933833  31.7975194  47.3291382  46.7933833  30.9905194
  47.0471382  48.3143833  31.8725194  49.1671382  50.2263833  28.7925194
  50.3221382  49.8473833  28.9355194  48.8101382  51.1013833  27.8545194
  47.8501382  51.4043833  27.7895194  49.7571382  51.5393833  26.8175194
  50.1761382  50.6423833  26.3575194  49.0341382  52.3333833  25.7135194
  48.2451382  51.7093833  25.2895194  48.5831382  53.2393833  26.1135194
  50.0281382  52.6993833  24.6165194  50.8251382  53.3263833  25.0165194
  50.4601382  51.7913833  24.1945194  49.3111382  53.4853833  23.5235194
  48.5111382  52.8753833  23.1015194  48.8861382  54.3963833  23.9485194
  50.3051382  53.8513833  22.4265194  51.1021382  54.4603833  22.8545194
  50.7361382  52.9403833  22.0055194  49.6141382  54.6093833  21.3725194
  50.2831382  54.9093833  20.6745194  48.9151382  54.0213833  20.9385194
  49.1611382  55.4193833  21.7765194  50.9421382  52.3393833  27.4275194
  52.0931382  52.1093833  27.0605194  50.6791382  53.2653833  28.3775194
  49.4001382  53.8123833  28.8675194  49.0351382  53.2253833  29.6955194
  48.6411382  53.8863833  28.0945194  49.7851382  55.1803833  29.3545194
  49.1031382  55.5483833  30.1175194  49.8081382  55.8723833  28.5105194
  51.1701382  55.0053833  29.8945194  51.1091382  54.5813833  30.8965194
  51.7161382  55.9483833  29.9095194  51.8221382  53.9883833  28.9345194
  52.3231382  54.5313833  28.1325194  52.8381382  53.0863833  29.6575194
  54.0441382  53.3843833  29.6535194  52.3641382  51.9753833  30.2125194
  51.3741382  51.7733833  30.1735194  53.2451382  51.0043833  30.9125194
  54.1471382  51.5113833  31.2535194  52.5231382  50.4503833  32.1365194
  51.6021382  49.9843833  31.7855194  53.1351382  49.6733833  32.5975194
  52.1421382  51.4553833  33.2145194  51.5551382  52.2493833  32.7585194
  51.2971382  50.7743833  34.2785194  51.0001382  51.4993833  35.0365194
  50.3991382  50.3583833  33.8225194  51.8631382  49.9713833  34.7525194
  53.3911382  52.0653833  33.8465194  53.1051382  52.7203833  34.6665194
  54.0391382  51.2773833  34.2305194  53.9421382  52.6553833  33.1175194
  53.7101382  49.8623833  30.0085194  54.3581382  48.9283833  30.4895194
  53.4031382  49.9443833  28.7105194  52.8631382  50.7313833  28.3805194
  53.8011382  48.9203833  27.7295194  53.3501382  49.1763833  26.7685194
  55.3371382  48.9033833  27.5545194  55.8351382  48.6113833  28.4785194
  55.5721382  48.1473833  26.8035194  55.8961382  50.2213833  27.0725194
  55.2971382  50.5823833  26.2355194  55.8551382  50.9543833  27.8795194
  57.3431382  50.0433833  26.6055194  57.9561382  49.6623833  27.4235194
  57.3571382  49.3083833  25.8005194  57.9451382  51.3293833  26.0635194
  58.8361382  51.0803833  25.4865194  57.2241382  51.8173833  25.4045194
  58.3311382  52.2433833  27.1765194  57.5081382  52.4873833  27.7115194
  58.9901382  51.7803833  27.7855194  58.7551382  53.0793833  26.7995194
  53.2861382  47.5243833  28.1115194  53.9581382  46.5063833  27.9005194
  52.0741382  47.4893833  28.6605194  51.5731382  48.3553833  28.7975194
  51.3961382  46.2473833  28.9855194  52.1151382  45.4513833  29.1745194
  50.5231382  46.4393833  30.2345194  49.7601382  47.1893833  30.0245194
  50.0151382  45.4973833  30.4435194  51.2771382  46.8723833  31.4775194
  51.7081382  47.8523833  31.2925194  50.3901382  46.9793833  32.7095194
  50.9811382  47.3213833  33.5575194  49.5931382  47.6993833  32.5255194
  49.9521382  46.0073833  32.9415194  52.4241382  45.9093833  31.7745194
  52.8891382  46.1683833  32.7255194  52.0481382  44.8903833  31.8305194
  53.1921382  45.9733833  31.0035194  50.5771382  45.8593833  27.7495194
  49.3581382  46.0193833  27.7085194  51.2931382  45.3803833  26.7415194
  52.2921382  45.2863833  26.8605194  50.7521382  45.1663833  25.4055194
  49.9731382  45.9073833  25.2205194  51.8561382  45.3893833  24.3665194
  52.6861382  44.7133833  24.5765194  51.4711382  45.1583833  23.3735194
  52.3561382  46.8193833  24.3415194  51.5961382  47.7563833  24.6275194
  53.5341382  47.0113833  24.0195194  50.1101382  43.7983833  25.2135194
  49.5901382  43.5093833  24.1285194  50.1511382  42.9533833  26.2455194
  50.5911382  43.2533833  27.1055194  49.4671382  41.6413833  26.2315194
  48.8181382  41.5843833  25.3575194  50.5171382  40.5283833  26.0875194
  51.2041382  40.5713833  26.9345194  50.0181382  39.5593833  26.1005194
  51.2951382  40.6383833  24.8045194  52.3261382  41.5033833  24.6555194
  52.6521382  42.1493833  25.3635194  52.7861382  41.4353833  23.3875194
  53.5601382  42.0593833  22.9635194  52.0521382  40.5313833  22.7245194
  52.1181382  40.3173833  21.7375194  51.1091382  40.0343833  23.5675194
  50.3351382  39.3213833  23.3125194  48.5621382  41.4663833  27.4375194
  48.4721382  40.3903833  28.0515194  47.8911382  42.5653833  27.7805194
  48.0341382  43.4143833  27.2535194  46.9211382  42.6003833  28.8565194
  46.8011382  41.6083833  29.2905194  47.3941382  43.5523833  29.9655194
  47.5301382  44.5523833  29.5535194  46.3461382  43.6213833  31.1115194
  46.7581382  44.1873833  31.9465194  45.4431382  44.1233833  30.7635194
  46.0941382  42.6163833  31.4465194  48.6591382  43.0953833  30.4795194
  49.3181382  43.1363833  29.7755194  45.5931382  43.0473833  28.2515194
  45.5271382  44.0773833  27.5595194  44.5521382  42.2493833  28.4865194
  44.6871382  41.4463833  29.0785194  43.3381382  42.3003833  27.6775194
  43.3281382  43.1963833  27.0565194  43.2701382  41.0763833  26.7745194
  43.1291382  40.1863833  27.3895194  42.4061382  41.1703833  26.1185194
  44.4831382  40.8593833  25.9275194  45.4561382  39.8773833  26.0565194
  45.4641382  39.1283833  26.8365194  46.4121382  40.0113833  25.0805194
  47.2131382  39.4013833  24.9985194  46.1241382  41.0573833  24.2755194
  46.7971382  41.5653833  23.1755194  47.7151382  41.1223833  22.8115194
  46.2291382  42.6813833  22.5525194  46.7291382  43.1143833  21.6955194
  45.0371382  43.2653833  23.0135194  44.6311382  44.1223833  22.4905194
  44.3621382  42.7653833  24.1345194  43.4501382  43.2273833  24.4835194
  44.8901382  41.6613833  24.7815194  42.0981382  42.2583833  28.5125194
  42.0101382  41.4853833  29.4645194  41.1231382  43.0733833  28.1395194
  41.2791382  43.7083833  27.3695194  39.7731382  42.9403833  28.6495194
  39.7861382  42.4703833  29.6345194  39.0901382  44.3283833  28.7935194
  39.3481382  44.9383833  27.9265194  37.5681382  44.1983833  28.8565194
  37.1221382  45.1773833  29.0185194  37.1761382  43.8063833  27.9195194
  37.2771382  43.5323833  29.6705194  39.6211382  44.9953833  30.0695194
  39.0991382  44.5973833  30.9385194  40.6771382  44.7533833  30.1915194
  39.5251382  46.5123833  30.0735194  39.9231382  46.8963833  31.0135194
  40.1061382  46.9243833  29.2475194  38.4851382  46.8233833  29.9795194
  39.0351382  41.9913833  27.6985194  38.2961382  41.1163833  28.1385194
  39.2341382  42.1793833  26.4035194  39.8021382  42.9533833  26.0875194
  38.7541382  41.2293833  25.3995194  38.2521382  40.3803833  25.8645194
  37.7661382  41.9123833  24.4565194  38.2461382  42.7733833  23.9895194
  37.4931382  41.2143833  23.6645194  36.4881382  42.3533833  25.1635194
  35.6521382  41.5263833  25.5345194  36.3411382  43.6493833  25.3575194
  35.5101382  43.9893833  25.8155194  37.0501382  44.2983833  25.0385194
  39.9881382  40.7223833  24.6405194  40.7291382  41.5163833  24.0485194
  40.2321382  39.4173833  24.6995194  39.5971382  38.8153833  25.2015194
  41.3791382  38.8073833  24.0415194  42.2551382  39.4253833  24.2315194
  41.6761382  37.4073833  24.6295194  40.7881382  36.7833833  24.5165194
  42.8141382  36.7383833  23.8745194  42.5211382  36.5213833  22.8485194
  43.6941382  37.3813833  23.8845194  43.0641382  35.7883833  24.3455194
  42.0001382  37.4893833  26.1315194  42.1721382  36.4863833  26.5265194
  42.8941382  38.0913833  26.2855194  41.1621382  37.9313833  26.6625194
  41.0951382  38.7073833  22.5285194  40.1291382  38.0293833  22.1155194
  41.8961382  39.3983833  21.6955194  43.0121382  40.3043833  22.0225194
  43.8871382  39.7163833  22.3015194  42.7581382  41.0033833  22.8155194
  43.2761382  41.0453833  20.7535194  44.3411382  41.2403833  20.6255194
  42.7371382  41.9933833  20.7885194  42.7381382  40.2323833  19.6365194
  43.5501382  39.6333833  19.2205194  42.3151382  40.8663833  18.8555194
  41.6641382  39.3103833  20.2475194  40.6701382  39.6923833  20.0145194
  41.8291382  37.8843833  19.7495194  42.6211382  37.1143833  20.3125194
  41.0721382  37.5313833  18.7045194  40.4191382  38.1993833  18.3205194
  41.1871382  36.2133833  18.0585194  40.7361382  35.4673833  18.7155194
  40.4051382  36.2423833  16.7275194  39.3871382  36.5593833  16.9605194
  40.8421382  36.9993833  16.0735194  40.3271382  34.9173833  15.9605194
  41.3101382  34.6653833  15.5595194  40.0121382  34.1303833  16.6465194
  39.3121382  35.0213833  14.8255194  38.3621382  35.3673833  15.2365194
  39.6541382  35.7563833  14.0945194  39.0461382  33.6973833  14.1245194
  38.7591382  32.9513833  14.8685194  38.2171382  33.8303833  13.4295194
  40.2401382  33.2153833  13.3685194  41.0081382  33.0643833  14.0075194
  40.0161382  32.3483833  12.8985194  40.5141382  33.9033833  12.6805194
  42.6571382  35.8073833  17.8025194  43.0511382  34.6593833  18.0415194
  43.4621382  36.7583833  17.3355194  43.0911382  37.6843833  17.1895194
  44.8691382  36.5193833  17.0105194  44.9131382  35.6923833  16.3005194
  45.4461382  37.7463833  16.3245194  46.4741382  37.5473833  16.0185194
  44.8561382  37.9893833  15.4405194  45.4371382  38.5953833  17.0095194
  45.7411382  36.1353833  18.2215194  46.8281382  35.5883833  18.0485194
  45.2701382  36.4413833  19.4275194  44.3781382  36.9053833  19.5145194
  45.9881382  36.1023833  20.6665194  47.0261382  35.8573833  20.4415194
  46.0011382  37.3023833  21.6235194  44.9701382  37.5163833  21.9065194
  46.5451382  37.0483833  22.5325194  46.5811382  38.5723833  21.0375194
  46.0651382  38.8313833  20.1115194  46.3891382  39.3763833  21.7415194
  48.0781382  38.5023833  20.7935194  48.7831382  37.8163833  21.5535194
  48.5591382  39.1593833  19.8455194  45.3821382  34.9143833  21.4045194
  45.9451382  34.4653833  22.4015194  44.2471382  34.4013833  20.9215194
  43.8241382  34.8043833  20.0965194  43.5411382  33.3363833  21.6125194
  43.2861382  33.7103833  22.6055194  42.2091382  33.0023833  20.8925194
  41.6041382  33.9053833  20.8025194  42.4161382  32.6093833  19.8965194
  41.4511382  31.9703833  21.6915194  42.0161382  31.0433833  21.7695194
  41.2481382  32.3493833  22.6955194  40.1391382  31.6413833  20.9825194
  40.1571382  30.7003833  20.1455194  39.1311382  32.3363833  21.2845194
  44.4101382  32.0833833  21.8085194  44.2251382  31.3673833  22.7805194
  45.3831382  31.8323833  20.9285194  45.5301382  32.4593833  20.1505194
  46.2681382  30.6673833  21.0865194  45.6381382  29.7773833  21.1195194
  47.2011382  30.5233833  19.8825194  47.8011382  29.6193833  19.9855194
  46.6111382  30.4543833  18.9685194  47.8621382  31.3883833  19.8195194
  47.0971382  30.6973833  22.3875194  47.5111382  29.6523833  22.8865194
  47.3151382  31.8903833  22.9305194  46.9511382  32.7173833  22.4765194
  48.0031382  32.0583833  24.2295194  48.8051382  31.3243833  24.3025194
  48.6331382  33.4393833  24.2835194  47.8631382  34.2013833  24.1685194
  49.0871382  33.5773833  25.2605194  49.6991382  33.6533833  23.2505194
  50.7991382  32.8783833  23.1815194  51.5761382  33.2893833  22.1575194
  52.5271382  32.8643833  21.8735194  50.9601382  34.3213833  21.5585194
  51.3111382  34.8383833  20.7645194  49.7951382  34.5693833  22.2125194
  49.0681382  35.3303833  21.9735194  47.1181382  31.8803833  25.4475194
  47.6281382  31.7823833  26.5685194  45.8001382  31.8413833  25.2555194
  45.4341382  31.9003833  24.3145194  44.8311382  31.8193833  26.3665194
  45.1591382  32.4963833  27.1375194  43.4611382  32.2953833  25.8495194
  43.6451382  33.1423833  25.1865194  43.0211382  31.5083833  25.2355194
  42.4081382  32.7593833  26.8475194  42.5071382  32.5363833  28.2335194
  43.3681382  32.0483833  28.6555194  41.4881382  32.9443833  29.0995194
  41.5701382  32.7293833  30.1525194  40.3761382  33.6123833  28.5965194
  39.3391382  34.0313833  29.4005194  39.2851382  33.5503833  30.2375194
  40.2681382  33.8423833  27.2385194  39.4031382  34.3523833  26.8405194
  41.2651382  33.4043833  26.3785194  41.1511382  33.5703833  25.3155194
  44.7451382  30.4113833  26.9835194  44.2961382  29.4443833  26.3445194
  45.2171382  30.2743833  28.2185194  45.5991382  31.0733833  28.7075194
  45.0801382  29.0153833  28.9555194  45.5771382  28.2233833  28.3925194
  45.7381382  29.1223833  30.3255194  45.5811382  28.2033833  30.8915194
  46.8041382  29.2773833  30.2115194  45.3091382  29.9583833  30.8765194
  43.6091382  28.6413833  29.1395194  42.7151382  29.4863833  29.0565194
  43.3631382  27.3563833  29.3655194  44.1301382  26.6983833  29.3945194
  42.0781382  26.9123833  29.8895194  41.2941382  27.6093833  29.5895194
  41.6871382  25.5263833  29.3515194  42.5631382  24.8813833  29.3125194
  40.9531382  25.0733833  30.0185194  41.0721382  25.6483833  27.9855194
  41.6971382  25.4913833  26.7495194  42.7411382  25.2363833  26.6185194
  40.8041382  25.7443833  25.7145194  41.0521382  25.6543833  24.7405194
  39.5931382  26.0743833  26.2015194  38.3991382  26.3863833  25.5475194
  38.3341382  26.3973833  24.4695194  37.3001382  26.6873833  26.3455194
  36.3621382  26.9443833  25.8755194  37.3731382  26.6593833  27.7505194
  36.4911382  26.9013833  28.3265194  38.5601382  26.3423833  28.4185194
  38.6101382  26.3233833  29.4965194  39.6871382  26.0413833  27.6655194
  42.1551382  26.9333833  31.3905194  43.1971382  26.6093833  31.9775194
  41.0791382  27.3743833  32.0285194  40.2721382  27.6783833  31.5025194
  40.9081382  27.1733833  33.4625194  41.8441382  27.3063833  33.9955194
  40.2001382  27.9123833  33.8295194  40.3421382  25.7803833  33.7095194
  39.7311382  25.1723833  32.8235194  40.5601382  25.2783833  34.9145194
  41.0861382  25.8103833  35.5955194  40.1381382  23.9303833  35.2825194
  39.4461382  23.5613833  34.5385194  41.3321382  22.9743833  35.2855194
  42.1361382  23.3763833  35.9035194  41.0241382  22.0183833  35.7115194
  41.8201382  22.7393833  33.8635194  41.1981382  21.8073833  33.0405194
  40.3771382  21.2213833  33.4285194  41.6041382  21.6203833  31.7355194
  41.1141382  20.8793833  31.1205194  42.6341382  22.3773833  31.2185194
  43.0091382  22.1793833  29.9085194  42.3831382  21.6423833  29.4185194
  43.2601382  23.3303833  32.0015194  44.0581382  23.9333833  31.5935194
  42.8481382  23.5093833  33.3225194  43.3211382  24.2703833  33.9265194
  39.4131382  23.9353833  36.6165194  39.8801382  24.5163833  37.5905194
  38.2411382  23.3113833  36.6265194  37.9031382  22.8773833  35.7785194
  37.4651382  23.1453833  37.8455194  38.0931382  23.3073833  38.7235194
  36.3201382  24.1503833  37.8655194  36.7481382  25.1503833  37.7845194
  35.7071382  23.9753833  36.9805194  35.4551382  24.0993833  39.1255194
  34.9391382  23.1413833  39.1495194  36.0841382  24.1813833  40.0115194
  34.4031382  25.2053833  39.1535194  33.6711382  24.9873833  39.9315194
  34.8991382  26.1473833  39.3875194  33.7361382  25.3183833  37.8585194
  33.8841382  24.5543833  37.2165194  32.9811382  26.3423833  37.4655194
  32.7171382  27.3593833  38.2855194  33.1431382  27.3793833  39.2015194
  32.0691382  28.0813833  38.0095194  32.4521382  26.3113833  36.2405194
  32.7551382  25.6073833  35.5835194  31.7861382  27.0173833  35.9625194
  36.9181382  21.7183833  37.8835194  36.1401382  21.3313833  37.0155194
  37.3511382  20.9473833  38.8805194  37.9741382  21.3373833  39.5745194
  36.8901382  19.5683833  39.0845194  37.5111382  19.1223833  39.8615194
  35.4421382  19.5653833  39.5845194  34.7711382  19.8773833  38.7815194
  35.1681382  18.5523833  39.8815194  35.2451382  20.4783833  40.7725194
  36.0871382  20.4133833  41.7025194  34.2771382  21.2983833  40.7845194
  37.0371382  18.7143833  37.8255194  36.1821382  17.9093833  37.5165194
  38.1331382  18.9203833  37.1015194  38.8081382  19.6043833  37.4115194
  38.4431382  18.1443833  35.9165194  39.5271382  18.0433833  35.8555194
  38.0281382  17.1413833  36.0075194  37.9561382  18.7543833  34.6135194
  38.3431382  18.2843833  33.5425194  37.1261382  19.7933833  34.6805194
  36.8311382  20.1413833  35.5825194  36.5181382  20.3593833  33.4775194
  36.6021382  19.6493833  32.6535194  35.0251382  20.6283833  33.6965194
  34.5271382  19.6923833  33.9505194  34.8951382  21.3373833  34.5165194
  34.4191382  21.2013833  32.4195194  34.8731382  22.1543833  32.1975194
  34.5601382  20.5083833  31.5875194  32.9341382  21.4693833  32.6375194
  32.4301382  20.5353833  32.8925194  32.8081382  22.1833833  33.4535194
  32.3281382  22.0423833  31.3605194  32.8391382  22.9733833  31.1055194
  32.4591382  21.3293833  30.5455194  30.8961382  22.3003833  31.5705194
  30.4941382  22.6953833  30.7315194  30.4241382  21.4323833  31.7865194
  30.7711382  22.9443833  32.3385194  37.2161382  21.6543833  33.0735194
  37.5141382  22.4953833  33.9295194  37.4651382  21.8073833  31.7705194
  37.2251382  21.0683833  31.1275194  37.9561382  23.0683833  31.2135194
  38.8061382  23.3633833  31.8145194  38.4711382  22.8793833  29.7885194
  37.6511382  22.5933833  29.1285194  38.9131382  23.8063833  29.4325194
  39.2341382  22.1023833  29.7715194  36.8741382  24.1583833  31.2475194
  35.7031382  23.9213833  30.8755194  37.2521382  25.3513833  31.7105194
  38.2081382  25.5073833  31.9855194  36.3201382  26.4723833  31.7975194
  35.5841382  26.3693833  30.9985194  35.5671382  26.4823833  33.1495194
  35.0941382  25.5093833  33.2835194  36.5201382  26.7223833  34.3115194
  35.9761382  26.6163833  35.2495194  37.3241382  25.9863833  34.3075194
  36.9411382  27.7253833  34.2655194  34.4691382  27.5373833  33.1455194
  33.8131382  27.3733833  33.9985194  34.8801382  28.5423833  33.2335194
  33.8761382  27.4613833  32.2335194  37.0261382  27.8173833  31.5945194
  38.2151382  27.9643833  31.9215194  36.2891382  28.7823833  31.0365194
  35.3341382  28.5833833  30.7765194  36.7241382  30.1803833  30.9645194
  37.5691382  30.3333833  31.6395194  37.1631382  30.5883833  29.5595194
  36.4161382  30.2483833  28.8415194  37.2241382  31.6753833  29.4935194
  38.5281382  30.0243833  29.1895194  39.2851382  30.4313833  29.8605194
  38.5091382  28.9423833  29.3015194  38.8891382  30.3603833  27.7645194
  38.0721382  30.0403833  27.1195194  39.0151382  31.4363833  27.6625194
  40.1081382  29.6813833  27.3625194  40.7231382  29.3423833  28.0895194
  40.4881382  29.5173833  26.0995194  39.7361382  29.9763833  25.1045194
  38.8971382  30.4973833  25.3105194  40.0111382  29.8193833  24.1465194
  41.6171382  28.8803833  25.8245194  41.8941382  28.7303833  24.8675194
  42.2321382  28.5973833  26.5725194  35.6011382  31.0933833  31.4565194
  34.4361382  30.6923833  31.5605194  35.9731382  32.3123833  31.7915194
  36.9361382  32.6003833  31.6975194  35.0281382  33.2423833  32.3995194
  34.5281382  32.7173833  33.2155194  35.7321382  34.4813833  32.9945194
  36.5431382  34.1353833  33.6305194  36.3221382  35.3973833  31.9055194
  36.9411382  36.1583833  32.3805194  36.9471382  34.8233833  31.2215194
  35.5361382  35.8983833  31.3425194  34.7611382  35.2403833  33.8855194
  35.3121382  35.9953833  34.4465194  34.0011382  35.7483833  33.2965194
  34.2841382  34.5623833  34.5935194  33.9851382  33.6833833  31.3845194
  34.3051382  33.8653833  30.2115194  32.7541382  33.8513833  31.8565194
  32.5741382  33.6943833  32.8375194  31.6231382  34.2863833  31.0205194
  31.8131382  33.9993833  29.9885194  30.3311382  33.6043833  31.4855194
  30.1591382  33.8333833  32.5375194  29.4911382  33.9813833  30.9035194
  30.4061382  32.1983833  31.3215194  30.4081382  32.0033833  30.3805194
  31.4251382  35.7953833  31.1265194  31.7661382  36.3763833  32.1505194
  30.8701382  36.4283833  30.0685194  30.6041382  35.8993833  28.7145194
  29.6961382  35.2963833  28.7275194  31.4481382  35.3243833  28.3285194
  30.3971382  37.1373833  27.8835194  29.7231382  36.9503833  27.0475194
  31.3631382  37.4863833  27.5145194  29.8391382  38.1493833  28.8265194
  28.7581382  38.0043833  28.8965194  30.0571382  39.1663833  28.4965194
  30.5031382  37.8483833  30.1795194  31.4081382  38.4433833  30.2935194
  29.5191382  38.1183833  31.3095194  28.6811382  37.2783833  31.6005194
  29.6241382  39.2893833  31.9435194  30.3541382  39.9373833  31.6745194
  28.6311382  39.7643833  32.8995194  27.6331382  39.4663833  32.5745194
  28.8311382  39.3263833  33.8765194  28.6841382  41.2763833  33.0075194
  29.6611382  41.8953833  32.5835194  27.6531382  41.8923833  33.5765194
  26.8661382  41.3653833  33.9285194  27.6481382  43.3463833  33.7035194
  27.8511382  43.7713833  32.7195194  26.2851382  43.8903833  34.1835194
  25.9061382  43.2543833  34.9855194  26.4211382  44.8933833  34.5905194
  25.2271382  43.9793833  33.0675194  25.1441382  42.9893833  32.6215194
  24.2501382  44.2243833  33.4425194  25.5771382  45.1363833  31.7385194
  25.1511382  46.7423833  32.3915194  24.3391382  46.6383833  33.1125194
  26.0251382  47.1773833  32.8795194  24.8321382  47.3913833  31.5745194
  28.7641382  43.7913833  34.6445194  28.9701382  43.1993833  35.7185194
  29.4811382  44.8203833  34.2095194  29.2451382  45.2313833  33.3195194
  30.6141382  45.3873833  34.9445194  30.9911382  46.1923833  34.3265194
  30.1551382  46.0033833  36.2835194  29.8791382  45.2033833  36.9685194
  31.0231382  46.4953833  36.7245194  29.0151382  47.0283833  36.2675194
  28.1101382  46.5543833  35.8855194  28.7161382  47.5343833  37.6745194
  27.9781382  46.8843833  38.1435194  29.6191382  47.5313833  38.2835194
  28.3051382  48.5453833  37.6485194  29.3461382  48.1933833  35.3495194
  28.5421382  48.9273833  35.3735194  30.2741382  48.6643833  35.6745194
  29.4551382  47.8503833  34.3215194  31.7661382  44.3813833  35.1455194
  32.5701382  44.5093833  36.0805194  31.8581382  43.4023833  34.2455194
  31.1921382  43.3413833  33.4885194  32.9031382  42.3983833  34.3225194
  32.8691382  41.9843833  35.3305194  32.6611382  41.2103833  33.3675194
  33.5071382  40.5253833  33.4385194  31.7701382  40.6803833  33.6955194
  32.4651382  41.6003833  31.8935194  32.5861382  42.7613833  31.4805194
  32.1861382  40.6533833  31.1195194  34.2961382  43.0023833  34.1515194
  35.2081382  42.6803833  34.9305194  34.4771382  43.8973833  33.1875194
  33.7261382  44.1233833  32.5485194  35.7921382  44.4603833  32.9845194
  36.4771382  43.6403833  32.7645194  35.8271382  45.4123833  31.7985194
  36.8451382  45.7653833  31.6365194  35.4771382  44.8943833  30.9065194
  35.1761382  46.2663833  31.9885194  36.3031382  45.1783833  34.2245194
  37.4721382  45.0923833  34.5245194  35.4101382  45.8953833  34.9075194
  34.4461382  45.8973833  34.6015194  35.7611382  46.7593833  36.0235194
  36.6621382  47.3203833  35.7785194  34.6081382  47.7493833  36.2765194
  33.6951382  47.2043833  36.5185194  34.8781382  48.3323833  37.1585194
  34.3231382  48.7583833  35.1615194  33.8721382  49.6373833  35.6175194
  35.2531382  49.0553833  34.7095194  33.3921382  48.2713833  34.0735194
  33.0981382  47.0813833  33.9475194  32.8921382  49.2173833  33.2635194
  33.1691382  50.1793833  33.3815194  32.2541382  48.9483833  32.5315194
  36.0151382  45.9663833  37.3095194  36.6651382  46.4593833  38.2215194
  35.4871382  44.7403833  37.3965194  34.9371382  44.3693833  36.6335194
  35.5571382  43.9613833  38.6425194  36.0191382  44.5603833  39.4265194
  34.1441382  43.6213833  39.1415194  34.2121382  43.0523833  40.0635194
  33.5901382  44.5413833  39.3325194  33.6131382  43.0423833  38.3875194
  36.3771382  42.6823833  38.5355194  37.0191382  42.2973833  39.5135194
  36.3641382  41.9893833  37.3865194  35.8181382  42.3053833  36.5985194
  37.0321382  40.6883833  37.3275194  37.9361382  40.7583833  37.9155194
  36.1371382  39.6093833  37.9725194  36.6131382  38.6313833  37.9305194
  36.0301382  39.8413833  39.0325194  34.7451382  39.5143833  37.3665194
  34.5121382  38.8093833  36.1815194  35.3251382  38.3143833  35.6745194
  33.2371382  38.7313833  35.6325194  33.0701382  38.1763833  34.7205194
  32.1761382  39.3483833  36.2715194  30.9181382  39.2623833  35.7055194
  30.9071382  38.7693833  34.8815194  32.3771382  40.0623833  37.4405194
  31.5391382  40.5463833  37.9255194  33.6541382  40.1413833  37.9865194
  33.7991382  40.7033833  38.8965194  37.4611382  40.1693833  35.9375194
  37.7711382  38.9943833  35.8015194  37.4841382  41.0313833  34.9335194
  37.2241382  41.9943833  35.1005194  37.5751382  40.5833833  33.5335194
  37.2221382  39.5543833  33.4575194  36.8731382  41.1893833  32.9605194
  38.9131382  40.6673833  32.8265194  38.9821382  40.3783833  31.6175194
  39.9771382  41.0683833  33.5145194  39.8971382  41.3003833  34.4935194
  41.2731382  41.2503833  32.8375194  41.0811382  41.6413833  31.8385194
  42.1581382  42.2793833  33.5525194  42.3731382  41.9253833  34.5585194
  43.4961382  42.4413833  32.8205194  44.0641382  43.2533833  33.2745194
  44.0951382  41.5353833  32.8945194  43.3231382  42.6813833  31.7705194
  41.4381382  43.6223833  33.6595194  42.0681382  44.3323833  34.1935194
  41.2261382  44.0153833  32.6645194  40.5001382  43.5223833  34.2025194
  42.0231382  39.9143833  32.6975194  42.0111382  39.1013833  33.6265194
  42.6481382  39.7013833  31.5265194  42.5991382  40.4193833  30.8195194
  43.5091382  38.5283833  31.2415194  43.5591382  37.9013833  32.1255194
  42.9811382  37.7113833  30.0525194  42.9881382  38.3183833  29.1455194
  43.6761382  36.8863833  29.8935194  41.6041382  37.1023833  30.2795194
  41.5231382  36.1843833  29.6965194  41.4641382  36.8673833  31.3325194
  40.5311382  38.0773833  29.8045194  40.5961382  39.0043833  30.3565194
  40.6941382  38.3123833  28.7565194  39.1441382  37.5453833  29.9555194
  39.0271382  36.6563833  29.3345194  38.9821382  37.2713833  30.9985194
  38.1461382  38.5673833  29.5615194  38.2741382  38.8213833  28.5925194
  37.2091382  38.2143833  29.6975194  38.2661382  39.3963833  30.1275194
  44.8891382  39.0443833  30.8995194  45.0081382  40.0833833  30.2375194
  45.9351382  38.3593833  31.3575194  45.8031382  37.5173833  31.9015194
  47.2971382  38.8293833  31.1005194  47.3481382  39.2223833  30.0855194
  47.7051382  39.9603833  32.0835194  46.9161382  40.7083833  32.1085194
  47.9361382  39.4503833  33.4845194  48.1281382  40.2933833  34.1465194
  47.0551382  38.9123833  33.8255194  48.7941382  38.7803833  33.5245194
  48.8981382  40.5743833  31.6255194  49.6421382  40.0083833  31.8445194
  48.2871382  37.6773833  31.2045194  47.9231382  36.5963833  31.6395194
  49.5181382  37.9043833  30.7695194  49.7611382  38.8073833  30.3855194
  50.5811382  36.9163833  30.9635194  50.1391382  35.9703833  31.2655194
  51.3561382  36.6423833  29.6495194  52.0161382  35.7893833  29.7935194
  50.6441382  36.3663833  28.8725194  52.1921382  37.8263833  29.1765194
  52.7651382  38.5503833  29.9815194  52.2691382  38.0203833  27.8405194
  52.8211382  38.7883833  27.4875194  51.7801382  37.4003833  27.2115194
  51.4821382  37.3443833  32.1285194  51.3241382  38.4353833  32.7095194
  52.4151382  36.4783833  32.4955194  52.5191382  35.6103833  31.9905194
  53.2081382  36.6943833  33.7095194  52.5221382  36.9763833  34.5095194
  53.9191382  35.3843833  34.1375194  53.1941382  34.5763833  34.0475194
  55.1071382  35.0663833  33.2105194  55.5031382  34.0773833  33.4435194
  54.7761382  35.0773833  32.1735194  55.9051382  35.7943833  33.3375194
  54.3441382  35.4543833  35.6045194  55.0261382  36.2853833  35.7545194
  53.4681382  35.5893833  36.2375194  54.8361382  34.5253833  35.8855194
  54.2211382  37.8373833  33.5325194  54.6391382  38.4673833  34.5165194
  54.6281382  38.0983833  32.2985194  54.2531382  37.5803833  31.5165194
  55.5321382  39.2343833  32.0215194  56.3621382  39.1793833  32.7155194
  56.0881382  39.1743833  30.5975194  55.2631382  39.2493833  29.8895194
  56.7331382  40.0413833  30.4415194  56.8831382  37.9283833  30.2725194
  57.8001382  37.9203833  30.8605194  56.3061382  37.0433833  30.5385194
  57.2191382  37.8483833  28.7895194  56.4821382  37.2383833  27.9945194
  58.3011382  38.4883833  28.4055194  58.9021382  38.9233833  29.0865194
  58.5121382  38.5413833  27.4205194  54.8421382  40.5703833  32.2205194
  55.3411382  41.4333833  32.9625194  53.6711382  40.7543833  31.6125194
  53.2891382  40.0433833  31.0065194  52.9121382  41.9963833  31.8365194
  53.5361382  42.8503833  31.5735194  51.6411382  42.0463833  30.9825194
  51.2281382  41.0413833  30.9095194  50.9251382  42.6963833  31.4825194
  51.8751382  42.5783833  29.5755194  53.0451382  42.6323833  29.1115194
  50.8581382  42.9203833  28.9315194  52.5551382  42.1233833  33.3165194
  52.6091382  43.2023833  33.8875194  52.2311382  41.0113833  33.9665194
  52.1831382  40.1213833  33.4885194  51.9121382  41.0853833  35.3865194
  51.1851382  41.8883833  35.4845194  51.2591382  39.7893833  35.8595194
  50.6411382  39.3893833  35.0565194  52.0301382  39.0553833  36.0815194
  50.3561382  39.9883833  37.0395194  49.9011382  39.0363833  37.3085194
  50.9641382  40.3243833  37.8765194  49.0321382  41.2263833  36.7695194
  48.6841382  41.4893833  38.4925194  47.9021382  42.2403833  38.5865194
  48.3561382  40.5423833  38.9135194  49.5841382  41.8393833  38.9955194
  53.1111382  41.4633833  36.2525194  52.9721382  42.2733833  37.1715194
  54.2891382  40.9143833  35.9465194  54.3671382  40.2663833  35.1765194
  55.5181382  41.3403833  36.6335194  55.3811382  41.1673833  37.7015194
  56.7151382  40.5053833  36.1915194  56.7981382  40.5343833  35.1065194
  57.6271382  40.9083833  36.6115194  56.5781382  39.4763833  36.5105194
  55.7831382  42.8363833  36.4485194  56.1571382  43.5193833  37.4085194
  55.5811382  43.3413833  35.2325194  55.2741382  42.7383833  34.4815194
  55.7821382  44.7583833  34.9505194  56.7281382  45.0433833  35.4125194
  55.9531382  44.9903833  33.4465194  55.1521382  44.4853833  32.9045194
  55.8751382  46.0573833  33.2375194  57.3151382  44.5203833  32.9615194
  58.3561382  44.9523833  33.4885194  57.3311382  43.5973833  32.0075194
  56.4591382  43.2543833  31.6325194  58.2141382  43.2483833  31.6705194
  54.7231382  45.6523833  35.6245194  55.0381382  46.7513833  36.0725194
  53.4901382  45.1573833  35.7525194  53.2741382  44.2533833  35.3565194
  52.4561382  45.8353833  36.5595194  52.3141382  46.8423833  36.1685194
  51.1451382  45.0653833  36.4305194  50.8571382  45.0533833  35.3785194
  51.2921382  44.0313833  36.7335194  49.9851382  45.6053833  37.2115194
  49.2401382  44.9413833  38.1715194  49.4481382  43.9383833  38.4935194
  48.2461382  45.7293833  38.6465194  47.5831382  45.4343833  39.3505194
  48.2681382  46.9373833  38.0385194  47.4411382  48.0433833  38.1725194
  46.6291382  48.0543833  38.8815194  47.7341382  49.1553833  37.3825194
  47.0991382  50.0193833  37.4285194  48.7901382  49.1493833  36.4685194
  48.9691382  50.0293833  35.8685194  49.6221382  48.0383833  36.3315194
  50.4461382  48.0573833  35.6375194  49.3681382  46.9163833  37.0895194
  52.8401382  45.9383833  38.0155194  52.7281382  47.0023833  38.6395194
  53.2941382  44.8313833  38.5805194  53.3581382  43.9743833  38.0475194
  53.7751382  44.8483833  39.9575194  52.9741382  45.2593833  40.5755194
  54.0561382  43.4303833  40.4825194  54.7381382  42.9213833  39.7995194
  54.7381382  43.4933833  41.8415194  54.8211382  42.4933833  42.2675194
  55.7451382  43.8853833  41.7255194  54.1711382  44.1293833  42.5205194
  52.7581382  42.6233833  40.5465194  52.8821382  41.7673833  41.2155194
  51.9461382  43.2503833  40.9195194  52.4941382  42.2493833  39.5605194
  54.9681382  45.7933833  40.1275194  55.0031382  46.5833833  41.0885194
  55.9071382  45.7863833  39.1805194  55.8311382  45.1573833  38.3935194
  57.0611382  46.6723833  39.2785194  57.5301382  46.5013833  40.2485194
  58.1081382  46.3513833  38.2095194  57.6331382  46.3453833  37.2285194
  58.8651382  47.1343833  38.2225194  58.7861382  45.0153833  38.4525194
  59.3721382  45.0953833  39.3655194  58.0511382  44.2313833  38.6015194
  59.8881382  44.5473833  37.1085194  61.1351382  45.7583833  37.3035194
  60.7371382  46.7483833  37.0775194  61.5141382  45.7363833  38.3255194
  61.9531382  45.5413833  36.6195194  56.6641382  48.1473833  39.2295194
  57.2611382  48.9483833  39.9195194  55.6581382  48.4953833  38.4235194
  55.1961382  47.8003833  37.8525194  55.2021382  49.8953833  38.3465194
  56.0701382  50.5373833  38.1885194  54.2291382  50.1193833  37.1695194
  53.9251382  51.1643833  37.1335194  54.7251382  49.8603833  36.2345194
  53.3451382  49.4913833  37.2885194  54.5471382  50.2953833  39.6555194
  54.6681382  51.4443833  40.0875194  53.8261382  49.3653833  40.2745194
  53.7401382  48.4393833  39.8795194  53.1521382  49.6583833  41.5315194
  52.7161382  50.6503833  41.4715194  51.9881382  48.6703833  41.7775194
  52.2961382  47.6553833  41.5225194  51.7371382  48.6833833  42.8345194
  50.7311382  49.0543833  41.0075194  49.8551382  49.7583833  41.5295194
  50.6261382  48.5873833  39.7535194  49.8101382  48.8123833  39.2045194
  51.3561382  48.0083833  39.3675194  54.1381382  49.6813833  42.7085194
  53.9201382  50.3953833  43.6935194  55.2101382  48.9083833  42.5985194
  55.3321382  48.3373833  41.7745194  56.2641382  48.8813833  43.6175194
  55.8131382  48.7373833  44.6005194  57.2421382  47.7353833  43.3545194
  57.5961382  47.8023833  42.3255194  58.1031382  47.8803833  44.0065194
  56.7231382  46.3403833  43.5885194  56.5951382  46.2363833  44.6635194
  55.7421382  46.1893833  43.1645194  57.8601382  45.0203833  43.0555194
  59.2521382  45.3943833  44.0895194  59.9851382  44.5933833  43.9955194
  59.7101382  46.3303833  43.7745194  58.9251382  45.4673833  45.1265194
  57.0871382  50.1683833  43.6465194  57.4861382  50.6433833  44.7245194
  57.3681382  50.6973833  42.4535194  57.0241382  50.2443833  41.6185194
  58.2511382  51.8503833  42.2855194  58.4041382  52.3573833  43.2395194
  59.6081382  51.3903833  41.7935194  60.2691382  52.2493833  41.6675194
  60.0541382  50.7213833  42.5295194  59.5121382  50.8573833  40.8465194
  57.6461382  52.8563833  41.3015194  58.1781382  53.0313833  40.1955194
  56.5481382  53.5113833  41.7005194  55.7821382  53.2783833  42.9365194
  56.4241382  53.2073833  43.8135194  55.1681382  52.3873833  42.8195194
  54.9141382  54.4893833  43.0225194  55.4741382  55.3023833  43.4845194
  54.0041382  54.2883833  43.5905194  54.6111382  54.8373833  41.6045194
  54.3741382  55.8973833  41.4995194  53.7721382  54.2503833  41.2515194
  55.8441382  54.4343833  40.8065194  55.5411382  53.9223833  39.8935194
  56.6541382  55.6633833  40.4485194  56.3891382  56.2923833  39.4355194
  57.6441382  55.9973833  41.2645194  57.8301382  55.4513833  42.0925194
  58.4701382  57.1703833  40.9815194  57.8171382  58.0423833  40.9775194
  59.5071382  57.3803833  42.0985194  60.0741382  58.2793833  41.8495194
  59.0001382  57.5743833  43.0445194  60.4911382  56.2403833  42.2665194
  60.7621382  55.8043833  41.3095194  61.4011382  56.6603833  42.6955194
  60.0061382  55.1373833  43.2165194  58.7911382  55.0733833  43.5515194
  60.8761382  54.3283833  43.6215194  59.1361382  57.0853833  39.5945194
  59.4021382  58.1263833  38.9815194  59.3701382  55.8633833  39.1095194
  59.1261382  55.0633833  39.6775194  59.9621382  55.6033833  37.8085194
  60.7381382  56.3483833  37.6315194  60.6271382  54.2223833  37.7915194
  59.8671382  53.4613833  37.9765194  61.0611382  54.0313833  36.8095194
  61.7381382  54.0863833  38.8205194  62.3571382  55.0793833  39.2345194
  61.9901382  52.8413833  39.2515194  62.6601382  52.7043833  39.9925194
  61.4781382  52.0623833  38.8685194  58.9991382  55.6623833  36.6095194
  59.4531382  55.6273833  35.4725194  57.6911382  55.7243833  36.8695194
  57.3801382  55.7383833  37.8305194  56.6741382  55.8313833  35.8145194
  56.9391382  55.1473833  35.0055194  55.2661382  55.4403833  36.3275194
  55.0341382  56.0363833  37.2065194  54.1861382  55.7293833  35.2675194
  53.2231382  55.3613833  35.6225194  54.0871382  56.8013833  35.0995194
  54.4321382  55.2293833  34.3305194  55.2421382  53.9603833  36.7495194
  54.2511382  53.7003833  37.1175194  55.4841382  53.3253833  35.8975194
  55.9641382  53.7783833  37.5455194  56.6901382  57.2653833  35.2735194
  56.7351382  58.2343833  36.0375194  56.6701382  57.3903833  33.9495194
  56.6301382  56.5683833  33.3655194  56.8261382  58.6973833  33.3045194
  57.6051382  59.2523833  33.8225194  57.2741382  58.5123833  31.8575194
  57.4041382  59.4873833  31.3875194  58.2261382  57.9803833  31.8365194
  56.5341382  57.9393833  31.2975194  55.5371382  59.5213833  33.3515194
  55.5561382  60.7063833  33.6945194  54.4331382  58.8933833  32.9465194
  54.4901382  57.9243833  32.6745194  53.1041382  59.5363833  32.8815194
  53.1171382  60.3243833  32.1285194  52.1161382  58.4443833  32.4405194
  52.4131382  58.1083833  31.4445194  52.2041382  57.5853833  33.1025194
  50.6761382  58.8863833  32.3775194  50.2451382  59.7993833  33.1015194
  49.9261382  58.2293833  31.6045194  52.7321382  60.1313833  34.2435194
  52.5741382  59.3913833  35.2145194  52.6381382  61.4653833  34.3135194
  52.7671382  62.0233833  33.4815194  52.5141382  62.1573833  35.5995194
  53.3271382  61.8063833  36.2335194  52.7121382  63.6673833  35.4165194
  52.6821382  64.1633833  36.3875194  53.6791382  63.8553833  34.9515194
  51.9231382  64.0713833  34.7815194  51.2081382  61.8923833  36.3425194
  51.2041382  61.8243833  37.5825194  50.0961382  61.7643833  35.6295194
  50.1181382  61.7813833  34.6185194  48.8281382  61.4693833  36.3085194
  48.7741382  62.0583833  37.2245194  47.6011382  61.8543833  35.4745194
  46.6941382  61.5503833  35.9985194  47.5851382  62.9373833  35.3545194
  47.6171382  61.2533833  34.1825194  47.4191382  60.3123833  34.2795194
  48.7691382  59.9983833  36.7025194  48.2141382  59.6543833  37.7465194
  49.3831382  59.1373833  35.8935194  49.8111382  59.4593833  35.0355194
  49.3371382  57.6983833  36.1535194  48.2981382  57.4213833  36.3385194
  49.8511382  56.8973833  34.9425194  49.2371382  57.1593833  34.0795194
  50.8691382  57.2213833  34.7455194  49.8701382  55.3573833  35.0855194
  50.5601382  55.0863833  35.8865194  48.4801382  54.8043833  35.4525194
  48.5051382  53.7163833  35.4655194  48.1831382  55.1443833  36.4435194
  47.7481382  55.1443833  34.7205194  50.3831382  54.7143833  33.8015194
  50.3281382  53.6353833  33.9025194  49.7641382  55.0213833  32.9585194
  51.4161382  55.0123833  33.6185194  50.1591382  57.3703833  37.3895194
  49.7331382  56.5873833  38.2305194  51.3271382  57.9853833  37.5325194
  51.6631382  58.6283833  36.8275194  52.1281382  57.7163833  38.7275194
  52.2581382  56.6363833  38.8055194  53.5101382  58.3193833  38.6185194
  54.1091382  57.9433833  39.4485194  53.9471382  57.9333833  37.6985194
  53.6111382  59.8233833  38.5975194  52.8241382  60.1913833  37.9615194
  53.4971382  60.2313833  39.6035194  54.9311382  60.2673833  37.9795194
  54.9881382  59.8923833  36.9565194  54.9391382  61.3563833  37.9335194
  56.1491382  59.8073833  38.7745194  56.1271382  60.2573833  39.7675194
  56.1141382  58.7213833  38.8785194  57.3951382  60.1693833  38.0895194
  57.4731382  61.1713833  37.9965194  58.1891382  59.8103833  38.6035194
  57.3991382  59.7383833  37.1735194  51.3951382  58.1883833  40.0155194
  51.4651382  57.5343833  41.0615194  50.6741382  59.3003833  39.9125194
  50.6311382  59.8063833  39.0385194  49.8541382  59.7513833  41.0385194
  50.4781382  59.7443833  41.9325194  49.3511382  61.1953833  40.8565194
  48.8831382  61.2913833  39.8775194  48.6001382  61.3883833  41.6245194
  50.4621382  62.2283833  40.9865194  50.9731382  62.0863833  41.9385194
  51.1901382  62.0723833  40.1905194  49.9511382  63.6493833  40.9325194
  48.7891382  63.9153833  41.2575194  50.8161382  64.5713833  40.5395194
  51.7421382  64.3043833  40.2465194  50.5251382  65.5363833  40.5165194
  48.6991382  58.7963833  41.3085194  48.3761382  58.5063833  42.4715194
  48.0941382  58.2733833  40.2475194  48.3891382  58.5463833  39.3205194
  47.0201382  57.2883833  40.3645194  46.2051382  57.7413833  40.9255194
  46.6641382  57.0373833  39.3665194  47.4411382  56.0133833  41.0635194
  46.6971382  55.4883833  41.8985194  48.6581382  55.5593833  40.7635194
  49.2081382  56.0333833  40.0595194  49.2471382  54.4063833  41.4485194
  48.5821382  53.5533833  41.3365194  50.6121382  54.0393833  40.8275194
  51.2161382  54.9433833  40.7435194  51.3731382  53.0423833  41.6955194
  52.2741382  52.7003833  41.1965194  51.6771382  53.5053833  42.6335194
  50.7411382  52.1833833  41.9135194  50.4001382  53.4603833  39.4305194
  49.9231382  52.4823833  39.5105194  49.7251382  54.1003833  38.8665194
  51.6741382  53.3203833  38.6085194  52.2161382  54.2653833  38.5995194
  52.3141382  52.5343833  39.0075194  51.4131382  53.0573833  37.5835194
  49.3541382  54.7093833  42.9445194  48.9511382  53.8743833  43.7695194
  49.8601382  55.9003833  43.2915194  50.1671382  56.5473833  42.5785194
  49.9521382  56.3153833  44.7095194  50.5551382  55.5753833  45.2375194
  50.6371382  57.6773833  44.8565194  51.6421382  57.6233833  44.4375194
  50.0761382  58.4503833  44.3345194  50.7041382  57.9503833  45.9085194
  48.5821382  56.3653833  45.3615194  48.4131382  55.9253833  46.4935194
  47.5961382  56.9093833  44.6605194  47.7651382  57.2553833  43.7275194
  46.2421382  56.9983833  45.2205194  46.3161382  57.4983833  46.1845194
  45.3421382  57.8533833  44.3345194  45.3951382  57.4603833  43.3185194
  44.3101382  57.7423833  44.6715194  45.6781382  59.3543833  44.3115194
  46.7531382  59.4623833  44.1775194  45.0221382  60.0663833  43.1385194
  43.9411382  59.9633833  43.2085194  45.2861382  61.1253833  43.1445194
  45.3691382  59.6283833  42.2035194  45.3271382  60.0713833  45.6325194
  44.2561382  59.9893833  45.8245194  45.8751382  59.6283833  46.4645194
  45.5971382  61.1253833  45.5655194  45.6251382  55.6243833  45.5005194
  44.9241382  55.4513833  46.5015194  45.9231382  54.6433833  44.6455194
  46.5091382  54.8473833  43.8465194  45.4001382  53.2863833  44.7805194
  44.3441382  53.3733833  44.9905194  45.5741382  52.5153833  43.4615194
  45.1201382  51.5303833  43.5455194  45.0871382  53.0583833  42.6525194
  46.6351382  52.4023833  43.2345194  46.0191382  52.5343833  45.9435194
  45.3961382  51.6273833  46.4805194  47.2161382  52.9343833  46.3505194
  47.6861382  53.6803833  45.8535194  47.8931382  52.3633833  47.5285194
  47.4591382  51.3913833  47.7665194  49.3781382  52.1493833  47.2215194
  49.7351382  52.9663833  46.5925194  49.9861382  52.1533833  48.1255194
  49.6571382  50.8383833  46.5485194  49.4141382  50.0243833  47.2315194
  49.0171382  50.7453833  45.6675194  51.1151382  50.7283833  46.1385194
  52.0061382  50.6733833  46.9855194  51.3571382  50.6883833  44.8445194
  50.5961382  50.6953833  44.1825194  52.3141382  50.6923833  44.5275194
  47.7871382  53.2043833  48.7945194  48.5001382  52.9623833  49.7605194
  46.9231382  54.2043833  48.7905194  46.3601382  54.3763833  47.9695194
  46.7161382  55.0363833  49.9475194  47.6631382  55.1823833  50.4685194
  46.1701382  56.4013833  49.5295194  45.2531382  56.2693833  48.9575194
  45.9401382  57.0033833  50.4075194  47.1311382  57.0783833  48.7315194
  47.2831382  56.5693833  47.9285194  45.7601382  54.2753833  50.8355194
  44.9941382  53.4383833  50.3525194  45.8131382  54.5633833  52.1285194
  46.4611382  55.2603833  52.4635194  44.9271382  53.9053833  53.0905194
  44.5851382  52.9503833  52.6875194  45.6681382  53.6163833  54.3885194
  46.0601382  54.5263833  54.8225194  44.9321382  53.2283833  55.0935194
  46.7631382  52.5503833  54.2415194  46.7071382  51.9173833  55.1235194
  46.5751382  51.9263833  53.3705194  48.1901382  53.1203833  54.1855194
  48.3191382  53.6763833  53.2555194  48.3501382  53.8023833  55.0225194
  49.1741382  52.0273833  54.2385194  49.5891382  51.7453833  53.3625194
  49.5031382  51.3493833  55.3365194  49.0221382  51.6833833  56.5325194
  49.3341382  51.1773833  57.3495194  48.3641382  52.4413833  56.6255194
  50.3581382  50.3433833  55.2485194  50.7641382  50.0893833  54.3605194
  50.6381382  49.8423833  56.0795194  43.7121382  54.7773833  53.3385194
  43.8561382  55.9163833  53.8125194  42.5251382  54.2383833  53.0355194
  42.4911382  53.3153833  52.6285194  41.2421382  54.9553833  53.2075194
  41.4381382  56.0213833  53.3325194  40.4021382  54.7943833  51.9375194
  40.2071382  53.7363833  51.7615194  39.4411382  55.2903833  52.0855194
  41.0771382  55.3843833  50.7445194  40.8981382  56.7133833  50.4245194
  40.2431382  57.3273833  51.0265194  41.5501382  57.2843833  49.3425194
  41.4031382  58.3303833  49.1155194  42.3741382  56.5153833  48.5765194
  43.0181382  57.1263833  47.5275194  42.8311382  58.0653833  47.4685194
  42.5891382  55.1843833  48.8795194  43.2711382  54.5923833  48.2885194
  41.9271382  54.6183833  49.9455194  42.0741382  53.5793833  50.1675194
  40.4391382  54.5023833  54.4375194  39.6331382  55.2783833  55.0045194
  40.6391382  53.2483833  54.8285194  41.2921382  52.6763833  54.3135194
  39.9361382  52.6203833  55.9425194  39.6851382  53.3803833  56.6805194
  38.6531382  51.9053833  55.4925194  38.9271382  51.0343833  54.8975194
  38.1131382  51.5543833  56.3725194  37.7331382  52.7403833  54.6545194
  37.6681382  52.7893833  53.2695194  38.2961382  52.2153833  52.6045194
  36.7091382  53.6873833  52.8565194  36.4731382  53.8523833  51.8865194
  36.0951382  54.2453833  53.9365194  35.0711382  55.1743833  54.0205194
  34.6021382  55.5783833  53.1345194  34.6561382  55.5443833  55.2985194
  33.8661382  56.2733833  55.4045194  35.2481382  55.0193833  56.4485194
  34.8831382  55.3353833  57.4155194  36.2631382  54.0813833  56.3825194
  36.6831382  53.6523833  57.2785194  36.7181382  53.6803833  55.1275194
  40.8061382  51.5793833  56.5525194  41.5641382  50.9383833  55.8535194
  40.6861382  51.3883833  57.8625194  40.0431382  51.9643833  58.3885194
  41.2991382  50.2593833  58.5405194  42.0001382  49.7483833  57.8795194
  42.0491382  50.6923833  59.7915194  42.7981382  51.4353833  59.5185194
  41.3431382  51.1623833  60.4765194  42.7411382  49.5233833  60.4935194
  42.0341382  48.7143833  60.6645194  43.5371382  49.1473833  59.8515194
  43.3391382  49.9253833  61.8445194  43.9231382  49.0863833  62.2265194
  44.0271382  50.7563833  61.6865194  42.3611382  50.3183833  62.8555194
  42.2761382  51.3063833  63.0435194  41.5821382  49.4913833  63.5585194
  41.6071382  48.1663833  63.3665194  42.2201382  47.7673833  62.6675194
  41.0481382  47.5563833  63.9425194  40.7581382  50.0123833  64.4675194
  40.1611382  49.4123833  65.0145194  40.7211382  51.0113833  64.6065194
  40.1651382  49.3113833  58.9165194  39.1181382  49.7353833  59.4255194
  40.3931382  48.0293833  58.6335194  41.2601382  47.7753833  58.1835194
  39.4841382  46.9503833  58.9925194  38.7581382  47.3043833  59.7255194
  38.7231382  46.3773833  57.7725194  39.3871382  45.7783833  57.1625194
  37.6171382  45.4513833  58.2635194  38.0341382  44.6413833  58.8635194
  36.8961382  46.0073833  58.8605194  37.1061382  45.0113833  57.4065194
  38.1491382  47.5113833  56.8945194  37.2381382  47.1633833  56.4105194
  37.8681382  48.3563833  57.5185194  39.1001382  47.9833833  55.8015194
  38.6261382  48.7943833  55.2515194  40.0511382  48.3393833  56.1875194
  39.2851382  47.1713833  55.1015194  40.3601382  45.8733833  59.6255194
  41.0671382  45.1563833  58.9265194  40.2981382  45.7623833  60.9505194
  39.6741382  46.3543833  61.4775194  41.2481382  44.9223833  61.6705194
  41.0681382  45.0303833  62.7395194  41.0671382  43.8813833  61.4015194
  42.6991382  45.2733833  61.3905194  43.1181382  46.4123833  61.6225194
  43.4761382  44.2903833  60.9165194  43.0841382  43.3763833  60.7375194
  44.9151382  44.4813833  60.6805194  45.2771382  45.2943833  61.3075194
  45.7151382  43.2183833  61.0925194  46.7811382  43.3783833  60.9205194
  45.5591382  43.0343833  62.1545194  45.2791382  42.0693833  60.3555194
  45.5161382  41.2753833  60.8525194  45.2101382  44.8683833  59.2245194
  46.3731382  44.9943833  58.8215194  44.1601382  45.0633833  58.4225194
  43.2131382  44.9523833  58.7555194  44.3731382  45.5043833  57.0405194
  45.4371382  45.6223833  56.8505194  43.9011382  44.4463833  56.0275194
  44.1441382  44.7723833  55.0155194  44.4821382  43.5413833  56.2105194
  42.4481382  44.0583833  56.0965194  42.3211382  43.1333833  55.5365194
  42.1791382  43.8463833  57.1295194  41.3081382  45.2503833  55.4165194
  41.7281382  45.2813833  53.6665194  42.4411382  46.0793833  53.4765194
  42.1711382  44.3273833  53.3775194  40.8261382  45.4533833  53.0785194
  43.7731382  46.8753833  56.7585194  42.9771382  47.4013833  57.5565194
  44.2391382  47.4603833  55.6535194  44.8801382  46.9553833  55.0605194
  43.8031382  48.7823833  55.1875194  42.9941382  49.1233833  55.8225194
  44.9401382  49.7953833  55.2355194  45.7311382  49.4833833  54.5535194
  44.5551382  50.7533833  54.8865194  45.5261382  49.9693833  56.6145194
  46.5231382  49.1063833  57.0655194  46.8661382  48.3143833  56.4175194
  47.0671382  49.2263833  58.3385194  47.8421382  48.5483833  58.6685194
  46.6111382  50.2293833  59.1525194  47.1521382  50.3283833  60.4175194
  47.7381382  49.5983833  60.6255194  45.6181382  51.1033833  58.7295194
  45.2581382  51.8743833  59.3955194  45.0821382  50.9753833  57.4605194
  44.3131382  51.6623833  57.1325194  43.3141382  48.6663833  53.7565194
  43.9311382  47.9853833  52.9315194  42.2381382  49.3783833  53.4425194
  41.7761382  49.9423833  54.1425194  41.6781382  49.3133833  52.1085194
  41.9431382  48.3623833  51.6445194  40.1681382  49.3863833  52.1815194
  39.8191382  48.6223833  52.8775194  39.8701382  50.3563833  52.5835194
  39.4621382  49.1703833  50.8565194  38.3891382  49.2303833  51.0305194
  39.7141382  49.9783833  50.1755194  39.7501382  47.8273833  50.2395194
  39.4781382  46.7823833  50.8415194  40.3061382  47.8373833  49.0355194
  40.5241382  48.7173833  48.5875194  40.5551382  46.9613833  48.5985194
  42.1991382  50.4563833  51.2525194  42.0591382  51.6183833  51.6245194
  42.8031382  50.0963833  50.1185194  42.9051382  49.1133833  49.8995194
  43.1841382  51.0513833  49.0785194  43.3011382  52.0443833  49.4905194
  44.1331382  50.7353833  48.6485194  42.1321382  51.0913833  47.9915194
  40.9801382  50.7183833  48.2245194  42.5191382  51.5343833  46.8025194
  43.4751382  51.8313833  46.6655194  41.6421382  51.4373833  45.6285194
  40.6021382  51.3653833  45.9475194  41.7481382  52.6883833  44.7455194
  42.6551382  52.6313833  44.1495194  40.9241382  52.6373833  44.0335194
  41.6911382  54.0663833  45.4215194  42.5081382  54.1423833  46.1375194
  41.8731382  55.1833833  44.3905194  42.9191382  55.4923833  44.3735194
  41.5941382  54.8383833  43.3925194  41.2611382  56.0513833  44.6435194
  40.3861382  54.2803833  46.1925194  40.3941382  55.2553833  46.6805194
  39.5391382  54.2323833  45.5095194  40.2761382  53.5183833  46.9625194
  42.0131382  50.1543833  44.8925194  43.0071382  50.1113833  44.1605194
  41.2421382  49.0883833  45.1475194  40.4641382  49.1693833  45.7865194
  41.5641382  47.7553833  44.6155194  40.6581382  47.1513833  44.6015194
  41.9401382  47.8443833  43.5975194  42.6171382  47.0603833  45.4665194
  42.3701382  45.9893833  46.0085194  43.7941382  47.6633833  45.6025194
  43.9591382  48.5503833  45.1465194  44.8511382  47.1203833  46.4735194
  45.0781382  46.1013833  46.1555194  46.1341382  47.9583833  46.3945194
  45.9001382  49.0033833  46.5965194  46.8291382  47.6173833  47.1635194
  46.8441382  47.8483833  45.0575194  47.0091382  48.8303833  44.1005194
  46.6461382  49.8423833  44.1965194  47.7311382  48.3503833  43.0185194
  48.0011382  48.9243833  42.2305194  48.0401382  47.0563833  43.2025194
  48.7101382  46.1483833  42.3845194  49.1211382  46.4453833  41.4285194
  48.8691382  44.8403833  42.8775194  49.4081382  44.1223833  42.2775194
  48.3521382  44.4493833  44.1205194  48.5131382  43.4623833  44.4985194
  47.6771382  45.3483833  44.9565194  47.3251382  45.0483833  45.9325194
  47.4841382  46.6643833  44.5045194  44.4011382  47.0923833  47.9065194
  43.6151382  47.9563833  48.3275194  44.9031382  46.1043833  48.6495194
  45.5161382  45.4293833  48.2125194  44.7801382  46.0333833  50.1125194
  44.2751382  46.9263833  50.4835194  43.9731382  44.8093833  50.5505194
  44.4381382  43.9103833  50.1435194  43.9721382  44.7453833  51.6395194
  42.5271382  44.9023833  50.0455194  42.0211382  45.7053833  50.5815194
  42.5201382  45.1463833  48.9835194  41.7461382  43.6213833  50.2205194
  42.0831382  42.8373833  51.1445194  40.7751382  43.4143833  49.4465194
  46.1841382  46.0063833  50.6855194  47.1151382  45.5303833  50.0375194
  46.3211382  46.5623833  51.8855194  45.5061382  46.9403833  52.3475194
  47.6161382  46.6953833  52.5615194  48.3361382  46.0793833  52.0405194
  48.0961382  48.1463833  52.4875194  47.3671382  48.8043833  52.9585194
  49.0161382  48.2193833  53.0675194  48.4251382  48.6393833  51.0885194
  49.0871382  49.5003833  51.1785194  48.9731382  47.8503833  50.5775194
  47.0421382  49.1233833  50.0395194  46.4141382  50.5063833  50.9745194
  45.6711382  51.0243833  50.3735194  45.9411382  50.1513833  51.8885194
  47.2261382  51.1903833  51.2145194  47.5921382  46.2683833  54.0245194
  46.6051382  46.4413833  54.7165194  48.7111382  45.7263833  54.4845194
  49.4821382  45.5713833  53.8475194  48.9751382  45.5763833  55.9175194
  48.2101382  46.0843833  56.5065194  49.0181382  44.1053833  56.3275194
  49.8591382  43.6163833  55.8345194  49.2351382  44.0973833  57.3975194
  47.7511382  43.2733833  56.0865194  46.8821382  43.9113833  56.2355194
  47.6731382  42.6693833  54.6895194  46.7761382  42.0573833  54.5955194
  47.6191382  43.4433833  53.9285194  48.5471382  42.0473833  54.5015194
  47.6861382  42.1593833  57.1125194  46.7901382  41.5573833  56.9565194
  48.5611382  41.5253833  57.0325194  47.6371382  42.5823833  58.1165194
  50.3151382  46.2353833  56.1815194  51.1691382  46.3063833  55.2915194
  50.5321382  46.7063833  57.4005194  49.8331382  46.6023833  58.1215194
  51.8521382  47.2643833  57.7365194  52.1131382  48.0183833  56.9925194
  51.8071382  47.9423833  59.1055194  51.4351382  47.2313833  59.8445194
  52.8191382  48.2273833  59.3955194  50.9491382  49.1993833  59.1185194
  50.7361382  49.8543833  58.0885194  50.4281382  49.5333833  60.2905194
  50.6721382  49.0033833  61.1145194  49.8471382  50.3553833  60.3575194
  52.9341382  46.1923833  57.7095194  52.6871382  45.0713833  58.1695194
  54.1061382  46.5133833  57.1375194  54.2311382  47.4453833  56.7715194
  55.2961382  45.6473833  57.1775194  54.9741382  44.6203833  57.3325194
  56.1241382  45.6983833  55.8625194  55.4861382  45.4313833  55.0205194
  56.5221382  46.6993833  55.7065194  57.2581382  44.7233833  55.9465194
  58.5771382  44.9713833  56.3075194  58.9691382  45.9533833  56.5485194
  59.2881382  43.7933833  56.3945194  60.2531382  43.7553833  56.6845194
  58.4951382  42.7413833  56.0975194  58.7671382  41.3853833  56.0555194
  59.7521382  40.9963833  56.2675194  57.7161382  40.5453833  55.7445194
  57.8901382  39.4783833  55.7145194  56.4341382  41.0303833  55.4645194
  55.6491382  40.3263833  55.2275194  56.1471382  42.3943833  55.4805194
  55.1611382  42.7643833  55.2465194  57.1651382  43.2713833  55.8105194
  56.1711382  46.1243833  58.3125194  56.3791382  47.3253833  58.4475194
  56.7001382  45.2113833  59.1335194  57.5791382  45.6733833  60.2195194
  56.9791382  46.0813833  61.0335194  58.3011382  46.4103833  59.8635194
  58.2761382  44.4463833  60.6565194  58.2051382  44.3533833  61.7415194
  59.3311382  44.5263833  60.3885194  57.7111382  43.2633833  60.0145194
  57.3121382  42.5823833  60.7695194  58.4851382  42.7453833  59.4465194
  56.6211382  43.7493833  59.0635194  56.8621382  43.3873833  58.0885194
  55.2971382  43.1603833  59.4945194  54.6541382  43.6633833  60.4005194
  54.9221382  42.0693833  58.8505194  55.5081382  41.6793833  58.1245194
  53.7371382  41.3253833  59.2485194  53.4571382  41.5873833  60.2695194
  52.5541382  41.6283833  58.3295194  52.4031382  42.6993833  58.3075194
  52.8121382  41.1453833  56.9065194  51.9941382  41.4723833  56.2635194
  53.7321382  41.5753833  56.5235194  52.8741382  40.0593833  56.8605194
  51.2631382  41.0033833  58.8645194  50.4171382  41.3903833  58.3035194
  51.3031382  39.9283833  58.7425194  51.1331382  41.2563833  59.9165194
  54.1221382  39.8513833  59.2285194  54.9521382  39.4313833  58.4155194
  53.5561382  39.1033833  60.1735194  52.9141382  39.5313833  60.8235194
  53.7711382  37.6733833  60.2805194  54.8001382  37.4413833  60.0055194
  53.5291382  37.1773833  61.7185194  52.4831382  37.3693833  61.9635194
  53.6891382  36.1003833  61.7725194  54.3891382  37.8663833  62.7825194
  54.4571382  38.9373833  62.5955194  53.8781382  37.7433833  63.7395194
  55.7751382  37.2913833  62.9275194  56.3161382  36.7383833  61.9375194
  56.3521382  37.3883833  64.0575194  52.8271382  36.9613833  59.3165194
  51.7831382  37.4983833  58.9325194  53.2091382  35.7553833  58.9155194
  54.0881382  35.3643833  59.2245194  52.3781382  34.9763833  57.9915194
  52.3371382  35.5203833  57.0465194  53.0071382  33.6173833  57.7095194
  52.4211382  33.0843833  56.9585194  54.0201382  33.7463833  57.3335194
  53.0451382  33.0223833  58.6225194  50.9571382  34.7883833  58.4825194
  50.0001382  34.9563833  57.6995194  50.7991382  34.4133833  59.7525194
  51.5931382  34.2963833  60.3645194  49.4521382  34.0923833  60.2405194
  49.0761382  33.3113833  59.5775194  49.4501382  33.4583833  61.6425194
  48.4361382  33.1293833  61.8645194  50.0881382  32.5753833  61.6365194
  49.9161382  34.3923833  62.7675194  50.5681382  35.4233833  62.5505194
  49.6061382  33.9843833  64.0075194  49.8991382  34.5373833  64.7985194
  49.0451382  33.1533833  64.1325194  48.4551382  35.2533833  60.1105194
  47.2941382  35.0503833  59.7745194  48.9171382  36.4663833  60.3785194
  49.8841382  36.5803833  60.6485194  48.0891382  37.6523833  60.1805194
  47.2521382  37.6033833  60.8795194  48.8961382  38.9283833  60.4835194
  49.7371382  38.9663833  59.7985194  48.0391382  40.1893833  60.2835194
  47.1371382  40.1113833  60.8885194  48.6021382  41.0713833  60.5875194
  47.7641382  40.3003833  59.2365194  49.4121382  38.8633833  61.8125194
  49.9591382  38.0783833  61.8905194  47.5191382  37.7263833  58.7615194
  46.3021382  37.8783833  58.5815194  48.3791382  37.6083833  57.7555194
  49.3591382  37.4493833  57.9455194  47.9551382  37.7533833  56.3655194
  47.3041382  38.6273833  56.3035194  49.1471382  37.9843833  55.4125194
  49.6621382  37.0343833  55.2635194  48.6551382  38.4663833  54.0465194
  49.4941382  38.4753833  53.3535194  47.8791382  37.8163833  53.6495194
  48.2531382  39.4753833  54.1335194  50.1611382  38.9453833  55.9975194
  50.9361382  39.1473833  55.2565194  49.6821382  39.8813833  56.2655194
  50.6481382  38.5123833  56.8675194  47.1671382  36.5343833  55.8845194
  46.1241382  36.6633833  55.2345194  47.6621382  35.3413833  56.2045194
  48.5081382  35.2803833  56.7505194  46.9571382  34.0983833  55.8595194
  46.8641382  34.0623833  54.7735194  47.7931382  32.8683833  56.2945194
  48.0021382  32.9413833  57.3635194  47.0281382  31.5783833  56.0395194
  47.6501382  30.7273833  56.3185194  46.1161382  31.5343833  56.6345194
  46.7941382  31.5073833  54.9795194  49.1211382  32.8533833  55.5305194
  49.7671382  32.0793833  55.9455194  48.9421382  32.6253833  54.4795194
  49.6441382  33.8023833  55.5855194  45.5311382  34.0423833  56.4365194
  44.5601382  33.7703833  55.7065194  45.3941382  34.3173833  57.7325194
  46.2021382  34.5393833  58.2965194  44.0841382  34.2693833  58.3825194
  43.6291382  33.3033833  58.1555194  44.2361382  34.3613833  59.9145194
  44.8071382  35.2493833  60.1825194  43.2461382  34.4403833  60.3675194
  44.9081382  33.1053833  60.4435194  44.2351382  32.2633833  60.2695194
  45.8191382  32.9083833  59.8775194  45.2731382  33.1193833  61.9145194
  44.7471382  33.9463833  62.6905194  46.0911382  32.2653833  62.2795194
  43.1301382  35.3413833  57.8595194  41.9041382  35.1033833  57.7645194
  43.6741382  36.5073833  57.5075194  44.6681382  36.6543833  57.6185194
  42.8511382  37.5993833  56.9545194  42.0401382  37.8263833  57.6455194
  43.4731382  38.4873833  56.8385194  42.2661382  37.2243833  55.5975194
  41.2441382  37.7713833  55.1695194  42.9011382  36.2693833  54.9125194
  43.7311382  35.8373833  55.2945194  42.4891382  35.9243833  53.5505194
  42.0761382  36.8103833  53.0695194  43.6911382  35.4983833  52.7305194
  43.4251382  35.5243833  51.6745194  44.5141382  36.1923833  52.8975194
  44.1021382  34.1823833  53.0545194  44.3551382  34.1563833  53.9855194
  41.4191382  34.8343833  53.5245194  40.8501382  34.5573833  52.4725194
  41.1621382  34.2133833  54.6665194  41.6461382  34.4803833  55.5145194
  40.1151382  33.1983833  54.7435194  40.3481382  32.4053833  54.0335194
  40.0311382  32.5823833  56.1355194  41.0341382  32.2983833  56.4575194
  39.6461382  33.3183833  56.8435194  39.1501382  31.3533833  56.1485194
  37.9161382  31.5043833  56.2255194  39.6971382  30.2403833  56.0725194
  38.7821382  33.8493833  54.3635194  38.4951382  34.9663833  54.7845194
  37.9761382  33.1603833  53.5645194  38.2451382  32.2373833  53.2565194
  36.6841382  33.6983833  53.1215194  36.8811382  34.5783833  52.5095194
  35.9471382  32.6933833  52.2565194  35.0351382  33.1533833  51.8755194
  36.5731382  32.4023833  51.4135194  35.6061382  31.5503833  53.0105194
  36.4151382  31.0503833  53.1985194  35.7631382  34.1313833  54.2805194
  34.9821382  35.0543833  54.1215194  35.8671382  33.4953833  55.4435194
  36.5411382  32.7503833  55.5595194  35.0091382  33.8803833  56.5655194
  33.9771382  33.9093833  56.2165194  35.0861382  32.8573833  57.6975194
  36.1171382  32.8103833  58.0475194  34.4631382  33.2063833  58.5215194
  34.6151382  31.4783833  57.2955194  33.6071382  31.5593833  56.8875194
  35.2591382  31.0693833  56.5175194  34.5721382  30.5293833  58.4815194
  33.8841382  30.9163833  59.2345194  34.1991382  29.5623833  58.1415194
  35.9491382  30.3313833  59.1185194  36.2601382  31.2803833  59.5585194
  35.8511382  29.6093833  59.9305194  37.0371382  29.8663833  58.1925194
  36.8211382  28.9473833  57.8345194  37.1191382  30.5113833  57.4215194
  37.9251382  29.8323833  58.6735194  35.3391382  35.2593833  57.1045194
  34.5301382  35.8633833  57.8115194  36.5271382  35.7603833  56.7835194
  37.1591382  35.2063833  56.2235194  36.9121382  37.1213833  57.1095194
  36.2891382  37.5183833  57.9115194  38.3841382  37.1803833  57.5705194
  39.0161382  36.7243833  56.8075194  38.8491382  38.6113833  57.7505194
  39.8581382  38.6183833  58.1645194  38.8781382  39.1303833  56.7935194
  38.1841382  39.1413833  58.4325194  38.5571382  36.3653833  58.8645194
  39.5931382  36.4283833  59.1975194  37.9071382  36.7593833  59.6455194
  38.3211382  35.3143833  58.6905194  36.7101382  37.9863833  55.8715194
  36.0441382  39.0053833  55.9375194  37.2811382  37.5633833  54.7425194
  37.8041382  36.7013833  54.7525194  37.3951382  38.4173833  53.5425194
  37.8961382  39.3363833  53.8495194  38.2891382  37.7503833  52.4815194
  38.4231382  38.4233833  51.6355194  39.2641382  37.5213833  52.9135194
  37.8261382  36.8253833  52.1365194  36.0641382  38.8153833  52.9175194
  35.9601382  39.9263833  52.3645194  35.0651382  37.9403833  53.0065194
  35.2161382  37.0603833  53.4805194  33.7251382  38.2093833  52.4515194
  33.7941382  39.0053833  51.7115194  33.1681382  36.9573833  51.7465194
  33.0881382  36.1463833  52.4705194  32.1591382  37.1883833  51.3995194
  33.9711382  36.4693833  50.5305194  34.9001382  36.0353833  50.9025194
  33.2231382  35.3643833  49.8095194  33.8461382  34.9563833  49.0145194
  32.9811382  34.5653833  50.5105194  32.3001382  35.7563833  49.3805194
  34.3571382  37.5823833  49.5645194  34.8351382  37.1563833  48.6835194
  33.4671382  38.1323833  49.2575194  35.0601382  38.2683833  50.0355194
  32.7171382  38.7073833  53.4965194  31.5821382  39.0133833  53.1485194
  33.1311382  38.8393833  54.7565194  34.0891382  38.6363833  55.0075194
  32.2111382  39.2713833  55.8245194  31.2661382  38.7583833  55.6605194
  32.7351382  38.8343833  57.1875194  32.0421382  39.1383833  57.9715194
  32.8251382  37.7483833  57.2035194  33.7121382  39.2803833  57.3775194
  31.9841382  40.7883833  55.8365194  32.8971382  41.5753833  55.5355194
  30.7651382  41.2113833  56.2155194  29.5581382  40.4083833  56.4645194
  29.7511382  39.5883833  57.1555194  29.1681382  40.0333833  55.5165194
  28.5841382  41.3963833  57.0785194  28.6461382  41.3473833  58.1655194
  27.5611382  41.1883833  56.7615194  29.0401382  42.7453833  56.5925194
  28.7371382  43.5393833  57.2765194  28.6261382  42.9343833  55.6015194
  30.5571382  42.6283833  56.4965194  30.9281382  43.2543833  55.6895194
  31.2341382  42.9493833  57.8335194  30.9271382  42.3223833  58.8475194
  32.1401382  43.9273833  57.8265194  32.3441382  44.4013833  56.9565194
  32.9331382  44.2783833  59.0055194  32.4941382  43.8133833  59.8835194
  34.3761382  43.7893833  58.8445194  34.7691382  44.2063833  57.9155194
  34.9771382  44.1893833  59.6615194  34.5631382  42.2673833  58.8135194
  33.9571382  41.8653833  58.0035194  36.0051382  41.9023833  58.4985194
  36.1051382  40.8193833  58.4295194  36.2971382  42.3363833  57.5415194
  36.6661382  42.2733833  59.2805194  34.0751382  41.6153833  60.1145194
  34.2691382  40.5433833  60.0755194  34.6041382  42.0403833  60.9675194
  33.0041382  41.7523833  60.2465194  32.9451382  45.7823833  59.2255194
  32.9521382  46.5503833  58.2585194  32.9771382  46.2043833  60.5075194
  33.0771382  45.3893833  61.7345194  33.9281382  44.7083833  61.6965194
  32.1481382  44.8393833  61.8875194  33.2611382  46.4063833  62.8345194
  34.3121382  46.4163833  63.1235194  32.6511382  46.1603833  63.7045194
  32.9061382  47.7333833  62.2915194  33.5171382  48.5233833  62.7305194
  31.8541382  47.9293833  62.5035194  33.0841382  47.6343833  60.7805194
  32.2711382  48.1633833  60.2875194  34.4241382  48.2333833  60.3535194
  35.4471382  47.5493833  60.3485194  34.4011382  49.5103833  60.0055194
  33.5301382  50.0223833  60.0405194  35.5831382  50.2123833  59.5155194
  36.4371382  49.5373833  59.4755194  35.3661382  50.7873833  58.1045194
  36.2951382  51.2523833  57.7745194  35.0291382  49.6793833  57.1125194
  35.0811382  50.0763833  56.0985194  35.7291382  48.8573833  57.2145194
  34.0221382  49.3093833  57.3005194  34.2691382  51.8593833  58.1315194
  33.9931382  52.1333833  57.1115194  33.3871382  51.5063833  58.6485194
  34.6261382  52.7593833  58.6275194  35.9261382  51.3663833  60.4315194
  35.0571382  51.8853833  61.1795194  37.1991382  51.7293833  60.3935194
  37.8381382  51.2183833  59.8015194  37.6781382  52.9823833  60.9625194
  36.8671382  53.5133833  61.4645194  38.7801382  52.7263833  61.9685194
  39.1531382  53.6753833  62.3525194  38.3831382  52.1403833  62.7985194
  39.5971382  52.1763833  61.5045194  38.1861382  53.8223833  59.8065194
  39.0871382  53.3983833  59.0915194  37.6101382  55.0103833  59.6375194
  36.8791382  55.2993833  60.2715194  37.9971382  55.9503833  58.5735194
  37.9071382  55.4683833  57.6055194  37.0831382  57.1953833  58.6145194
  36.0741382  56.8753833  58.8705194  37.4261382  57.8623833  59.4065194
  36.9891382  57.9703833  57.3015194  37.9941382  58.2423833  56.9875194
  36.5761382  57.3243833  56.5285194  36.1211382  59.2283833  57.4065194
  35.6101382  59.5133833  58.5085194  35.9601382  59.9433833  56.3905194
  39.4461382  56.3993833  58.7575194  39.8701382  56.6403833  59.8715194
  40.2021382  56.4753833  57.6635194  39.7961382  56.2273833  56.7715194
  41.4941382  57.1643833  57.6375194  41.8111382  57.4003833  58.6525194
  42.6071382  56.3243833  56.9855194  42.3621382  56.1603833  55.9375194
  43.9481382  57.0493833  57.0725194  44.7311382  56.4323833  56.6325194
  43.9001382  57.9863833  56.5215194  44.1961382  57.2593833  58.1125194
  42.7271382  54.9563833  57.6575194  43.5351382  54.3883833  57.1955194
  42.9351382  55.0803833  58.7205194  41.8041382  54.3903833  57.5405194
  41.2551382  58.4813833  56.8775194  41.1551382  58.5033833  55.6505194
  41.1311382  59.5743833  57.6285194  41.2301382  59.5103833  58.6305194
  40.6921382  60.8343833  57.0655194  40.7421382  60.7893833  55.9835194
  39.2171382  61.0553833  57.3775194  38.6331382  60.2903833  56.8765194
  39.0521382  60.9663833  58.4525194  38.7111382  62.3993833  56.8845194
  38.9191382  62.7663833  55.7265194  38.0331382  63.1323833  57.7575194
  37.6391382  64.0103833  57.4615194  37.8561382  62.7703833  58.6815194
  41.5291382  61.9913833  57.6015194  41.5101382  62.2463833  58.7935194
  42.2891382  62.6683833  56.7255194  43.2231382  63.7283833  57.1505194
  44.1561382  63.2803833  57.4935194  42.7921382  64.3683833  57.9205194
  43.4441382  64.4973833  55.8845194  44.4151382  64.9943833  55.8855194
  42.6501382  65.2363833  55.7765194  43.3371382  63.5073833  54.7825194
  44.3321382  63.1143833  54.5645194  42.9221382  63.9663833  53.8845194
  42.4191382  62.3843833  55.3075194  41.4411382  62.4523833  54.8335194
  43.0951382  61.0283833  55.0715194  43.7431382  60.5053833  55.9665194
  42.9481382  60.4763833  53.8635194  42.1261382  60.9873833  52.7475194
  42.6511382  61.8003833  52.2455194  41.1371382  61.3043833  53.0765194
  42.0081382  59.8063833  51.8405194  41.8871382  60.1103833  50.8005194
  41.1531382  59.2043833  52.1525194  43.2601382  59.0263833  52.0495194
  44.0491382  59.4503833  51.4265194  43.1251382  57.9713833  51.8095194
  43.6021382  59.2173833  53.5325194  43.1631382  58.4123833  54.1225194
  45.1201382  59.2913833  53.7545194  45.7491382  60.3533833  53.5445194
  45.7121382  58.1883833  54.1895194  45.1661382  57.3533833  54.3495194
  47.1691382  58.1243833  54.3245194  47.5221382  59.0823833  54.7005194
  47.5631382  57.0923833  55.3615194  48.6241382  57.1983833  55.5865194
  46.9941382  57.2483833  56.2785194  47.3991382  56.0923833  54.9825194
  47.8041382  57.7883833  52.9875194  47.4431382  56.7903833  52.3585194
  48.7551382  58.6223833  52.5195194  49.1121382  59.9793833  52.9765194
  49.8811382  59.9193833  53.7465194  48.2511382  60.5453833  53.3255194
  49.6601382  60.5963833  51.7335194  50.3281382  61.4273833  51.9645194
  48.8381382  60.9473833  51.1085194  50.3711382  59.5073833  51.0475194
  51.3451382  59.3573833  51.5155194  50.4891382  59.7253833  49.9865194
  49.4601382  58.2773833  51.2865194  48.7371382  58.1813833  50.4785194
  50.2791382  57.0213833  51.4425194  50.4591382  56.5333833  52.5685194
  50.7801382  56.4893833  50.3225194  50.7391382  57.0683833  48.9655194
  51.4461382  57.8943833  48.8975194  49.7391382  57.3903833  48.6785194
  51.1961382  55.9423833  48.0915194  51.7841382  56.2963833  47.2445194
  50.3351382  55.3813833  47.7465194  51.9751382  55.0213833  48.9385194
  53.0211382  55.3303833  48.9145194  51.8941382  53.9923833  48.5875194
  51.4151382  55.1683833  50.3495194  50.6481382  54.4113833  50.5205194
  52.5281382  55.0573833  51.3915194  53.4061382  55.9373833  51.4835194
  52.4631382  53.9753833  52.1665194  51.7181382  53.3123833  52.0185194
  53.4351382  53.6703833  53.1925194  54.0031382  54.5573833  53.4735194
  52.7071382  53.1123833  54.4315194  52.0661382  52.2903833  54.1155194
  53.6851382  52.5623833  55.4635194  53.1361382  52.2233833  56.3415194
  54.2261382  51.7093833  55.0605194  54.3921382  53.3363833  55.7635194
  51.8051382  54.1823833  55.0475194  51.3171382  53.7883833  55.9395194
  52.3971382  55.0553833  55.3245194  51.0341382  54.4853833  54.3415194
  54.3671382  52.6203833  52.5765194  53.9151382  51.5353833  52.2215194
  55.6601382  52.9173833  52.4675194  56.0131382  53.8193833  52.7525194
  56.5451382  51.9803833  51.7865194  56.1171382  51.7533833  50.8095194
  57.9351382  52.5363833  51.5805194  58.3371382  52.8813833  52.5355194
  58.5391382  51.6823833  51.2645194  58.1011382  53.6323833  50.5425194
  57.4361382  53.4683833  49.6935194  57.8911382  54.6003833  50.9985194
  59.5651382  53.5443833  50.0745194  60.1731382  53.0503833  50.8335194
  59.6191382  52.9243833  49.1795194  60.2841382  54.8543833  49.8265194
  60.1801382  55.4903833  50.7055194  61.3431382  54.6353833  49.6845194
  59.7901382  55.5783833  48.6245194  60.3501382  56.4053833  48.4645194
  59.8531382  54.9723833  47.8145194  58.8271382  55.8553833  48.7565194
  56.6651382  50.6723833  52.5565194  56.8181382  49.6293833  51.9375194
  56.6131382  50.7413833  53.8955194  56.4991382  51.6363833  54.3485194
  56.6771382  49.5473833  54.7325194  57.3281382  48.8053833  54.2665194
  57.2591382  49.8703833  56.1065194  57.3581382  48.9573833  56.6895194
  58.2481382  50.3113833  55.9885194  56.6171382  50.5723833  56.6365194
  55.2581382  48.9703833  54.8295194  54.5861382  49.0583833  55.8505194
  54.8331382  48.3733833  53.7245194  55.4461382  48.3313833  52.9225194
  53.5431382  47.7323833  53.5815194  53.0951382  47.5743833  54.5605194
  52.5861382  48.5483833  52.7035194  53.0391382  48.7283833  51.7275194
  51.6611382  47.9863833  52.5645194  52.2701382  49.7893833  53.3095194
  52.9881382  50.4013833  53.1075194  53.7171382  46.4043833  52.8775194
  54.5771382  46.2803833  52.0105194  52.8731382  45.4463833  53.2575194
  52.2471382  45.6393833  54.0225194  52.5651382  44.2583833  52.4495194
  53.4171382  43.9843833  51.8255194  52.2101382  43.0933833  53.3655194
  53.0671382  42.8843833  54.0065194  51.3821382  43.3773833  54.0155194
  51.8351382  41.8163833  52.6465194  50.5761382  41.4473833  52.1505194
  49.6941382  42.0753833  52.1985194  50.6231382  40.1803833  51.5935194
  49.8271382  39.7233833  51.1725194  51.8821382  39.6873833  51.6685194
  52.4001382  38.4833833  51.2375194  51.7871382  37.7483833  50.7355194
  53.7561382  38.2493833  51.4865194  54.1871382  37.3263833  51.1365194
  54.5751382  39.1913833  52.1285194  55.6211382  38.9653833  52.2855194
  54.0581382  40.4183833  52.5755194  54.6901382  41.1383833  53.0755194
  52.7081382  40.6883833  52.3555194  51.3861382  44.6593833  51.5915194
  50.2961382  44.8843833  52.1275194  51.6021382  44.8463833  50.2955194
  52.5181382  44.6773833  49.9055194  50.5271382  45.2623833  49.3775194
  49.6621382  45.6133833  49.9375194  50.9891382  46.3893833  48.4405194
  51.7171382  45.9773833  47.7415194  49.8191382  46.9453833  47.6235194
  50.1581382  47.7733833  47.0045194  49.4161382  46.1723833  46.9725194
  49.0341382  47.2993833  48.2915194  51.7091382  47.4853833  49.2295194
  51.9411382  48.3203833  48.5675194  51.0831382  47.8423833  50.0435194
  52.6511382  47.1143833  49.6325194  50.1511382  44.0433833  48.5555194
  51.0371382  43.3973833  47.9815194  48.8611382  43.7223833  48.4795194
  48.1611382  44.2843833  48.9455194  48.4621382  42.4783833  47.8375194
  49.0961382  42.3593833  46.9595194  48.7251382  41.2793833  48.7685194
  48.6411382  40.3583833  48.1965194  49.7441382  41.3303833  49.1495194
  47.7751382  41.1823833  49.9375194  47.5541382  40.0183833  50.6025194
  47.8831382  39.1193833  50.3205194  46.6801382  40.2363833  51.6015194
  46.2901382  39.4933833  52.2825194  46.3501382  41.5423833  51.5925194
  47.0021382  42.1473833  50.5715194  46.9341382  43.1853833  50.3095194
  47.0561382  42.4493833  47.3265194  46.2171382  43.3133833  47.6455194
  46.7851382  41.4273833  46.5195194  47.5161382  40.7703833  46.2775194
  45.4271382  41.1783833  46.0575194  44.7711382  41.2933833  46.9185194
  45.0261382  42.1623833  44.9555194  45.2371382  43.1843833  45.2715194
  45.6281382  41.9693833  44.0655194  43.5501382  42.0803833  44.5825194
  43.3811382  42.7293833  43.7225194  43.3081382  41.0723833  44.2705194
  42.6201382  42.5333833  45.6935194  42.8321382  42.0173833  46.6295194
  42.7841382  43.5933833  45.8585194  41.1501382  42.3033833  45.3455194
  40.5521382  42.9933833  45.9425194  40.9871382  42.5303833  44.2915194
  40.7021382  40.9223833  45.6455194  39.7201382  40.8323833  45.4335194
  41.2331382  40.2603833  45.0985194  40.8581382  40.7223833  46.6245194
  45.2921382  39.7673833  45.5215194  46.1221382  39.3353833  44.7335194
  44.2461382  39.0653833  45.9655194  43.6231382  39.4723833  46.6485194
  43.8601382  37.7763833  45.3915194  44.7421382  37.2433833  45.0395194
  43.1301382  36.8933833  46.4345194  42.7641382  35.9833833  45.9555194
  44.0261382  36.5143833  47.5815194  43.4431382  36.0353833  48.3675194
  44.7751382  35.8023833  47.2405194  44.5131382  37.3923833  48.0065194
  42.0191382  37.6183833  46.9825194  41.6581382  37.1033833  47.7105194
  42.9171382  37.9913833  44.2035194  42.1531382  38.9363833  44.1775194
  42.9541382  37.0933833  43.2205194  43.6181382  36.3313833  43.2455194
  41.9631382  37.1353833  42.1505194  41.0571382  37.6383833  42.4835194
  42.3841382  37.6883833  41.3225194  41.5941382  35.7453833  41.6915194
  42.4631382  34.8963833  41.5445194  40.3031382  35.5243833  41.4365194
  39.6271382  36.2633833  41.5485194  39.8151382  34.2083833  41.0355194
  40.6291382  33.6383833  40.5925194  39.2811382  33.4483833  42.2445194
  38.3421382  33.8973833  42.5685194  39.0981382  32.4093833  41.9695194
  40.1961382  33.4973833  43.3255194  40.9871382  33.0463833  43.0275194
  38.6991382  34.3153833  40.0115194  37.9281382  35.2803833  40.0115194
  38.6061382  33.2863833  39.1815194  39.2961382  32.5483833  39.2315194
  37.4181382  33.0253833  38.3735194  36.5831382  33.6253833  38.7355194
  37.6521382  33.3643833  36.8975194  36.7431382  33.1513833  36.3345194
  37.9981382  34.8633833  36.7075194  38.0061382  35.0993833  35.6435194
  37.2481382  35.4833833  37.1975194  38.9831382  35.0773833  37.1235194
  38.7031382  32.5423833  36.4015194  38.7771382  32.6883833  35.4475194
  37.0551382  31.5583833  38.5845194  37.6211382  30.9073833  39.4765194
  36.0981382  31.0293833  37.8175194  35.6481382  31.6033833  37.1185194
  35.7031382  29.6563833  37.9615194  35.2541382  29.5173833  38.9465194
  34.9511382  29.4243833  37.2075194  36.8561382  28.6923833  37.8075194
  36.9581382  27.6973833  38.5345194  37.7531382  29.0083833  36.8735194
  37.6381382  29.8553833  36.3375194  38.8501382  28.1203833  36.5265194
  38.7181382  27.1453833  36.9925194  38.8071382  27.9573833  35.4525194
  40.2571382  28.5963833  36.8415194  41.2261382  27.8853833  36.5515194
  40.3911382  29.7853833  37.4275194  39.5711382  30.3213833  37.6715194
  41.7181382  30.3843833  37.6435194  42.5051382  29.6473833  37.4895194
  41.9451382  31.5373833  36.6675194  41.1301382  32.2513833  36.7355194
  42.8421382  32.0743833  36.9825194  42.1521382  31.1193833  35.2235194
  41.0571382  30.8373833  34.3955194  40.0561382  30.8833833  34.7955194
  41.2471382  30.4883833  33.0725194  40.3931382  30.2883833  32.4425194
  42.5271382  30.4153833  32.5495194  42.6721382  30.1463833  31.5155194
  43.6211382  30.6793833  33.3485194  44.6201382  30.6033833  32.9465194
  43.4351382  31.0383833  34.6795194  44.2791382  31.2793833  35.3005194
  41.8671382  30.9283833  39.0745194  40.8991382  31.4063833  39.6855194
  43.0981382  30.9043833  39.5825194  43.8621382  30.5383833  39.0295194
  43.4071382  31.3963833  40.9315194  42.6421382  32.0893833  41.2795194
  43.4701382  30.5543833  41.6195194  44.7431382  32.0903833  40.8855194
  45.7441382  31.4853833  40.4995194  44.7531382  33.3743833  41.2335194
  43.9011382  33.8163833  41.5375194  45.9511382  34.1643833  41.1475194
  46.8041382  33.5023833  41.0335194  45.8921382  35.0773833  39.9245194
  44.9881382  35.6863833  39.9785194  46.7621382  35.7323833  39.9105194
  45.8601382  34.3323833  38.7185194  46.7201382  33.9273833  38.5855194
  46.1811382  34.9813833  42.4155194  45.2671382  35.2043833  43.2075194
  47.4341382  35.4073833  42.5905194  48.1411382  35.1733833  41.9065194
  47.8231382  36.2273833  43.7315194  46.9971382  36.8893833  43.9925194
  48.1391382  35.3453833  44.9235194  47.2901382  34.6853833  45.0945194
  48.9981382  34.7153833  44.6835194  48.3991382  36.0883833  46.2295194
  47.4071382  36.8673833  46.8395194  46.4551382  36.9743833  46.3525194
  47.6261382  37.5133833  48.0515194  46.8521382  38.1183833  48.4985194
  48.8791382  37.3983833  48.6525194  49.1511382  38.0183833  49.8255194
  48.4711382  37.8643833  50.4845194  49.8661382  36.6313833  48.0645194
  50.8341382  36.5693833  48.5345194  49.6291382  35.9943833  46.8675194
  50.4161382  35.4083833  46.4175194  49.0421382  37.0743833  43.3895194
  49.9351382  36.6283833  42.6955194  49.0301382  38.3123833  43.8675194
  48.2441382  38.6263833  44.4195194  50.1651382  39.2153833  43.7425194
  51.0481382  38.6383833  43.4785194  49.9191382  40.2633833  42.6185194
  50.8041382  40.8983833  42.5505194  49.7201382  39.5643833  41.2685194
  49.7521382  40.3073833  40.4875194  50.5471382  38.8783833  41.0945194
  48.7921382  39.0073833  41.2425194  48.7111382  41.1453833  42.9165194
  48.6321382  41.9303833  42.1665194  47.7931382  40.5573833  42.8995194
  48.8221382  41.5763833  43.8965194  50.4171382  39.8623833  45.1115194
  49.4691382  40.2093833  45.8265194  51.6881382  39.9873833  45.4955194
  52.4371382  39.6653833  44.8975194  52.0381382  40.6753833  46.7415194
  51.2891382  41.4313833  46.9245194  52.0641382  39.7093833  47.9235194
  52.7861382  38.9123833  47.7435194  52.3441382  40.2503833  48.8275194
  51.0771382  39.2743833  48.0655194  53.3961382  41.3293833  46.5555194
  54.2491382  40.8083833  45.8365194  53.5901382  42.4893833  47.1825194
  52.8531382  42.8903833  47.7455194  54.8851382  43.1743833  47.1555194
  55.6641382  42.4133833  47.1945194  55.0671382  43.9683833  45.8425194
  56.0651382  44.4073833  45.8415194  55.0311382  43.2763833  45.0015194
  54.0471382  45.0623833  45.6125194  54.2681382  46.3613833  46.0725194
  55.1811382  46.6003833  46.5965194  53.3531382  47.3693833  45.8185194
  53.5421382  48.3723833  46.1695194  52.1801382  47.0793833  45.1465194
  51.4481382  47.8533833  44.9685194  51.9381382  45.7843833  44.7135194
  51.0271382  45.5583833  44.1855194  52.8761382  44.7963833  44.9265194
  52.6731382  43.7933833  44.5795194  55.0931382  44.0673833  48.3745194
  54.1381382  44.4253833  49.0635194  56.3621382  44.3673833  48.6555194
  57.0911382  44.0153833  48.0515194  56.7741382  45.1483833  49.8125194
  55.9041382  45.5583833  50.3015194  57.5541382  44.2763833  50.8345194
  58.4841382  43.9383833  50.3745194  57.8881382  45.0973833  52.0575194
  58.4481382  44.5033833  52.7765194  58.4971382  45.9593833  51.7885194
  56.9771382  45.4473833  52.5395194  56.7411382  43.0273833  51.2095194
  55.8641382  43.3183833  51.7895194  56.3931382  42.5123833  50.3165194
  57.5371382  41.9913833  51.9845194  56.9391382  41.0893833  52.1015194
  58.4441382  41.7383833  51.4395194  57.7991382  42.3683833  52.9715194
  57.6801382  46.2733833  49.3045194  58.8581382  46.0493833  49.0315194
  57.1331382  47.4803833  49.1345194  55.7191382  47.8763833  49.2465194
  55.4731382  48.0703833  50.2895194  55.0481382  47.1293833  48.8245194
  55.6621382  49.1543833  48.4565194  54.9101382  49.8343833  48.8575194
  55.4291382  48.9213833  47.4175194  57.0171382  49.7523833  48.5125194
  57.1321382  50.3183833  49.4345194  57.2071382  50.3973833  47.6545194
  57.9511382  48.5333833  48.5135194  58.1631382  48.2463833  47.4825194
  59.2651382  48.8433833  49.2395194  60.2971382  49.0673833  48.5835194
  59.2451382  48.8393833  50.5685194  58.3861382  48.6573833  51.0705194
  60.4691382  49.1103833  51.3375194  60.7761382  50.1423833  51.1625194
  60.1961382  48.9303833  52.8395194  59.5211382  49.7163833  53.1765194
  59.7111382  47.9643833  52.9955194  61.4551382  48.9723833  53.6635194
  62.1501382  48.1963833  53.3445194  61.9311382  49.9463833  53.5355194
  61.2321382  48.7153833  55.1245194  60.1311382  48.3633833  55.5735194
  62.2371382  48.7973833  55.8155194  61.6251382  48.1963833  50.9285194
  62.8041382  48.5973833  50.9175194  61.3031382  46.9503833  50.6355194
  60.3341382  46.6643833  50.6535194  62.3161382  45.9643833  50.3085194
  63.2741382  46.2633833  50.7305194  61.9571382  44.6353833  50.9335194
  61.1111382  44.2613833  50.3625194  62.7731382  43.9173833  50.8335194
  61.4771382  44.7483833  52.3625194  60.9541382  45.6683833  52.6145194
  60.7121382  43.9723833  52.4405194  62.5471382  44.5163833  53.3615194
  63.4361382  44.0793833  52.9085194  62.8041382  45.4453833  53.8745194
  61.9361382  43.5143833  54.3285194  61.1161382  43.9983833  54.8565194
  61.5381382  42.6693833  53.7605194  62.8911382  42.9883833  55.2825194
  63.2821382  43.7353833  55.8365194  62.4421382  42.2983833  55.8665194
  63.6261382  42.5133833  54.7735194  62.5081382  45.7833833  48.8075194
  63.4241382  45.0883833  48.4115194  61.6481382  46.3853833  47.9845194
  60.9161382  46.9643833  48.3735194  61.6611382  46.1813833  46.5355194
  60.7061382  46.5413833  46.1555194  62.7751382  46.9953833  45.8545194
  63.7321382  46.7973833  46.3385194  62.8601382  46.6873833  44.8125194
  62.5101382  48.5003833  45.8645194  62.4571382  48.8463833  46.8975194
  63.3511382  49.0083833  45.3955194  61.2311382  48.8913833  45.1105194
  61.0911382  48.6073833  43.9245194  60.3021382  49.5263833  45.7945194
  60.4541382  49.7293833  46.7715194  59.4591382  49.8253833  45.3265194
  61.7241382  44.6943833  46.2035194  62.5411382  44.2443833  45.3955194
  60.8431382  43.9373833  46.8515194  60.2141382  44.3663833  47.5165194
  60.5901382  42.5553833  46.4675194  61.0931382  42.3833833  45.5265194
  61.1541382  41.5283833  47.4865194  61.0181382  40.5363833  47.0535194
  62.6541382  41.7443833  47.6955194  63.1091382  40.8483833  48.1145194
  63.1281382  41.9563833  46.7395194  62.8311382  42.5803833  48.3705194
  60.4331382  41.5683833  48.8355194  60.5401382  42.5453833  49.2915194
  59.3701382  41.3823833  48.6825194  60.9441382  40.4953833  49.7915194
  60.3071382  40.4633833  50.6755194  60.9181382  39.5183833  49.3085194
  61.9591382  40.7173833  50.1175194  59.0951382  42.3423833  46.2185194
  58.2381382  42.9963833  46.8075194  58.7771382  41.4143833  45.3325194
  59.4981382  40.8843833  44.8625194  57.3851382  41.1553833  44.9995194
  56.8011382  41.1283833  45.9175194  57.0121382  41.9513833  44.3545194
  57.2131382  39.8313833  44.3005194  58.1731382  39.2403833  43.8295194
  55.9801382  39.3613833  44.2265194  55.2031382  39.8783833  44.6065194
  55.7171382  38.0783833  43.5965194  56.4881382  37.9063833  42.8515194
  55.7921382  36.9273833  44.6345194  56.7661382  36.9933833  45.1195194
  54.7231382  37.0763833  45.7085194  54.9231382  36.3733833  46.5155194
  54.7341382  38.0773833  46.1345194  53.7331382  36.8753833  45.2995194
  55.7151382  35.5563833  43.9485194  54.7421382  35.4093833  43.4805194
  56.4781382  35.5163833  43.1745194  55.9651382  34.4043833  44.9065194
  55.0471382  34.1813833  45.4565194  56.2621382  33.5213833  44.3345194
  56.7621382  34.6633833  45.6095194  54.3641382  38.0933833  42.8685194
  53.4351382  38.7433833  43.3165194  54.3231382  37.3823833  41.7415194
  55.1701382  36.9163833  41.4505194  53.1201382  37.0743833  40.9665194
  52.2391382  37.5073833  41.4355194  53.2681382  37.5923833  39.5095194
  54.1491382  37.1273833  39.0695194  52.0601382  37.2113833  38.6415194
  52.2211382  37.5453833  37.6215194  51.9581382  36.1293833  38.6135194
  51.1471382  37.6473833  39.0445194  53.4721382  39.1033833  39.4945194
  52.6111382  39.6093833  39.0635194  53.6191382  39.5123833  40.4935194
  54.3481382  39.3413833  38.8915194  52.9871382  35.5613833  40.8875194
  53.9571382  34.8813833  40.5035194  51.8021382  35.0433833  41.2185194
  51.0651382  35.6603833  41.5285194  51.4831382  33.6313833  41.0625194
  52.2701382  33.1213833  40.5065194  51.3371382  32.9443833  42.4335194
  50.6261382  33.5143833  43.0335194  50.9301382  31.9463833  42.2665194
  52.6371382  32.8123833  43.2045194  53.2011382  31.9663833  42.8125194
  53.2341382  33.7123833  43.0665194  52.3871382  32.5913833  44.9795194
  51.2611382  31.2133833  45.0605194  51.8211382  30.2813833  44.9535194
  50.7631382  31.2253833  46.0305194  50.4991382  31.2783833  44.2835194
  50.1811382  33.4943833  40.2895194  49.1181382  33.8453833  40.8095194
  50.2721382  33.0393833  39.0415194  51.1761382  32.7823833  38.6705194
  49.1111382  32.8473833  38.1735194  48.2281382  33.2843833  38.6325194
  49.3221382  33.4983833  36.7975194  50.0831382  32.9293833  36.2605194
  48.3881382  33.4003833  36.2455194  49.7401382  34.9693833  36.7805194
  50.7231382  35.0473833  37.2345194  49.8621382  35.4553833  35.3355194
  50.2311382  36.4813833  35.3235194  50.5671382  34.8243833  34.7925194
  48.8951382  35.4253833  34.8375194  48.7631382  35.8343833  37.5595194
  49.0491382  36.8813833  37.4715194  47.7561382  35.7113833  37.1615194
  48.7781382  35.5653833  38.6155194  48.8901382  31.3523833  38.0135194
  49.8331382  30.6173833  37.6765194  47.6571382  30.8973833  38.2545194
  46.9281382  31.5313833  38.5465194  47.3091382  29.4613833  38.1345194
  48.0921382  28.9493833  37.5785194  47.1961382  28.8183833  39.4955194
  47.1331382  27.7423833  39.3735194  48.0611382  29.0673833  40.1085194
  46.2901382  29.1473833  39.9985194  46.0041382  29.2593833  37.4055194
  45.1051382  30.0953833  37.4895194  45.8841382  28.1263833  36.7015194
  46.6561382  27.4723833  36.6655194  44.6311382  27.7553833  36.0435194
  43.9911382  28.6333833  35.9885194  44.8551382  27.3443833  34.5685194
  43.8881382  27.1133833  34.1525194  45.2781382  28.1823833  34.0155194
  45.7501382  26.1523833  34.4145194  46.3161382  25.6513833  35.3965194
  45.8741382  25.6603833  33.1515194  46.4691382  24.8633833  32.9805194
  45.3411382  26.0733833  32.3985194  43.8211382  26.7193833  36.8505194
  43.2661382  25.7553833  36.3055194  43.7381382  26.9843833  38.1515194
  44.2611382  27.7713833  38.5065194  42.7641382  26.3853833  39.0575194
  41.8141382  26.2533833  38.5385194  43.2211382  25.0313833  39.6245194
  44.2521382  25.1023833  39.9665194  42.3251382  24.5843833  40.7975194
  42.5561382  23.5493833  41.0505194  42.5191382  25.1883833  41.6835194
  41.2731382  24.6523833  40.5185194  43.1351382  24.0703833  38.5875194
  43.4121382  23.2213833  38.9435194  42.5831382  27.3503833  40.2025194
  43.5581382  27.9353833  40.7015194  41.3371382  27.5333833  40.6035194
  40.5911382  27.0263833  40.1495194  41.0161382  28.3553833  41.7635194
  41.6941382  29.2073833  41.8095194  39.5921382  28.8983833  41.6575194
  39.5091382  29.4963833  40.7525194  38.8811382  28.0733833  41.5925194
  39.2701382  29.7093833  42.7745194  38.9371382  29.1323833  43.4675194
  41.1711382  27.5063833  43.0165194  40.3691382  26.6213833  43.2775194
  42.2271382  27.7473833  43.7695194  42.8951382  28.4453833  43.4745194
  42.5161382  26.9983833  44.9895194  41.7351382  26.2603833  45.1675194
  43.8381382  26.2383833  44.8295194  43.9831382  25.5983833  45.6965194
  43.7601382  25.5813833  43.9615194  45.0541382  27.1203833  44.6655194
  45.3901382  27.6553833  43.4275194  44.7931382  27.4043833  42.5755194
  46.5031382  28.4753833  43.2635194  46.7551382  28.8643833  42.2905194
  47.3081382  28.7453833  44.3675194  48.4091382  29.5403833  44.2205194
  48.5771382  29.7673833  43.3035194  46.9941382  28.2133833  45.6015194
  47.6221382  28.4313833  46.4525194  45.8761382  27.4073833  45.7445194
  45.6391382  26.9953833  46.7135194  42.5131382  27.9903833  46.1685194
  42.5111382  29.2033833  45.9445194  42.4291382  27.4853833  47.4215194
  42.3661382  26.0813833  47.8695194  43.3791382  25.7103833  48.0195194
  41.8041382  25.4453833  47.1865194  41.6691382  26.1883833  49.1825194
  41.9411382  25.3643833  49.8435194  40.5901382  26.2043833  49.0235194
  42.1151382  27.4973833  49.7285194  43.1291382  27.4023833  50.1225194
  41.4401382  27.8583833  50.5055194  42.0991382  28.4063833  48.5095194
  41.0831382  28.7723833  48.3535194  43.0531382  29.5873833  48.6845194
  44.2731382  29.4363833  48.5755194  42.4941382  30.7633833  48.9535194
  41.4911382  30.8523833  49.0145194  43.3281382  31.9583833  49.1565194
  43.8891382  32.1123833  48.2355194  42.4821382  33.2033833  49.3905194
  41.7371382  33.0193833  50.1635194  43.1241382  34.0153833  49.7335194
  41.7761382  33.6683833  48.1255194  42.0841382  33.2013833  47.0475194
  40.8651382  34.6353833  48.2555194  40.3631382  34.9543833  47.4415194
  40.6421382  34.9963833  49.1725194  44.3911382  31.8153833  50.2455194
  45.5131382  32.2573833  50.0435194  44.0631382  31.2113833  51.3955194
  42.7441382  30.8583833  51.9565194  42.4451382  29.8723833  51.6025194
  41.9821382  31.6013833  51.7345194  43.0021382  30.8143833  53.4445194
  42.3281382  30.1213833  53.9465194  42.8911382  31.8143833  53.8635194
  44.4321382  30.3793833  53.5655194  44.4881382  29.2963833  53.4455194
  44.8411382  30.6693833  54.5285194  45.1341382  31.0753833  52.3905194
  45.4601382  32.0653833  52.7095194  46.3581382  30.2853833  51.8955194
  47.4861382  30.5513833  52.3405194  46.1581382  29.3263833  50.9855194
  45.2261382  29.1423833  50.6445194  47.2711382  28.5653833  50.4085194
  47.9031382  28.2203833  51.2295194  46.7581382  27.3123833  49.6665194
  46.1091382  26.7333833  50.3265194  46.1941382  27.6153833  48.7855194
  47.6061382  26.6963833  49.3655194  48.1361382  29.4283833  49.4825194
  49.3481382  29.2773833  49.4525194  47.5011382  30.3173833  48.7295194
  46.4941382  30.3823833  48.8005194  48.2071382  31.2863833  47.8835194
  48.8371382  30.7463833  47.1755194  47.2221382  32.1723833  47.1095194
  46.6871382  32.8213833  47.8015194  47.7971382  32.8053833  46.4345194
  46.2041382  31.3943833  46.2975194  46.7341382  30.8293833  45.5535194
  45.6531382  30.7203833  46.9465194  45.2291382  32.2783833  45.5635194
  44.9261382  33.0953833  46.2185194  45.7161382  32.6923833  44.6785194
  44.0341382  31.5283833  45.1815194  43.9381382  30.5863833  45.5365194
  43.0501382  32.0363833  44.4585194  43.1061382  33.3013833  44.0105194
  43.9281382  33.8583833  44.1925194  42.3491382  33.7003833  43.4805194
  41.9851382  31.2883833  44.2225194  41.9871382  30.3233833  44.5235194
  41.1311382  31.6973833  43.8785194  49.0851382  32.1723833  48.7585194
  50.2661382  32.3703833  48.4755194  48.4931382  32.6983833  49.8335194
  47.5231382  32.4943833  50.0275194  49.1981382  33.6463833  50.6835194
  49.5951382  34.4433833  50.0535194  48.2621382  34.2803833  51.7225194
  47.8101382  33.4953833  52.3315194  49.0551382  35.2043833  52.6395194
  48.3781382  35.6553833  53.3605194  49.8031382  34.6563833  53.2105194
  49.5471382  35.9853833  52.0595194  47.1441382  35.0573833  51.0295194
  46.5011382  34.3993833  50.4595194  46.5391382  35.5743833  51.7745194
  47.5731382  35.7933833  50.3545194  50.3791382  32.9683833  51.3715194
  51.4791382  33.5323833  51.4325194  50.1701382  31.7493833  51.8655194
  49.2561382  31.3203833  51.8075194  51.2381382  31.0333833  52.5505194
  51.5731382  31.6393833  53.3945194  50.7631382  29.6743833  53.1005194
  49.9361382  29.8473833  53.7905194  50.4001382  29.0503833  52.2825194
  51.8731382  28.9323833  53.8435194  51.4431382  28.0333833  54.2905194
  52.6361382  28.6033833  53.1375194  52.5121382  29.7633833  54.9425194
  51.7861382  30.1303833  55.8885194  53.7471382  30.0663833  54.8745194
  52.4411382  30.7893833  51.6255194  53.5731382  30.9773833  52.0345194
  52.1801382  30.3273833  50.4055194  51.2251382  30.1623833  50.1175194
  53.2551382  30.0643833  49.4535194  53.9611382  29.3733833  49.9155194
  52.7031382  29.4003833  48.2005194  53.5001382  29.2693833  47.4695194
  52.2801382  28.4273833  48.4535194  51.9221382  30.0233833  47.7665194
  54.0211382  31.3583833  49.0925194  55.2441382  31.3923833  49.0945194
  53.2941382  32.4183833  48.7815194  52.2861382  32.3483833  48.7985194
  53.8931382  33.7143833  48.4755194  54.5441382  33.5883833  47.6105194
  52.7971382  34.7283833  48.0965194  53.2311382  35.7153833  47.9395194
  52.2941382  34.4023833  47.1905194  52.0711382  34.7833833  48.9075194
  54.7521382  34.2623833  49.6265194  55.8751382  34.7223833  49.4165194
  54.2181382  34.2113833  50.8455194  53.2951382  33.8233833  50.9775194
  54.9451382  34.6683833  52.0125194  55.2381382  35.7043833  51.8615194
  54.0531382  34.6033833  53.2575194  53.0911382  35.0603833  53.0215194
  53.8611382  33.5623833  53.5185194  54.6321382  35.3183833  54.4525194
  55.5951382  34.7113833  55.2525194  55.9281382  33.7073833  55.0245194
  56.1391382  35.3583833  56.3445194  56.8801382  34.8643833  56.9575194
  55.7261382  36.6313833  56.6395194  56.2551382  37.3033833  57.7155194
  56.9121382  36.7893833  58.1905194  54.7901382  37.2553833  55.8545194
  54.4591382  38.2533833  56.0995194  54.2401382  36.5983833  54.7775194
  53.5061382  37.1123833  54.1705194  56.2201382  33.8683833  52.1915194
  57.2801382  34.4293833  52.4735194  56.1271382  32.5483833  52.0325194
  55.2361382  32.1153833  51.8305194  57.2951382  31.7053833  52.1815194
  57.6861382  31.8523833  53.1905194  56.9031382  30.2363833  52.0385194
  56.1171382  30.0093833  52.7615194  56.4981382  30.0583833  51.0415194
  58.0411382  29.2963833  52.2675194  58.5081382  29.0233833  53.4965194
  58.1491382  29.4183833  54.3565194  59.5351382  28.1683833  53.3985194
  60.1201382  27.7893833  54.2275194  59.7441382  27.9153833  52.1055194
  60.4811382  27.3373833  51.7265194  58.8411382  28.6033833  51.3785194
  58.7791382  28.6703833  50.3095194  58.3911382  32.0733833  51.2035194
  59.5691382  32.1833833  51.5875194  58.0211382  32.2713833  49.9385194
  57.0461382  32.1773833  49.6875194  58.9881382  32.6193833  48.8985194
  59.7961382  31.8873833  48.9335194  58.3621382  32.5563833  47.4765194
  57.4171382  33.1023833  47.4915194  59.2871382  33.2043833  46.4485194
  58.8901382  33.0603833  45.4445194  59.3561382  34.2793833  46.6155194
  60.2831382  32.7633833  46.5025194  58.1001382  31.0933833  47.0975194
  59.0221382  30.6293833  46.7445194  57.7831382  30.5403833  47.9815194
  57.0101382  30.9023833  46.0535194  56.8471382  29.8393833  45.8835194
  56.0791382  31.3533833  46.3965194  57.3081382  31.3613833  45.1115194
  59.6091382  33.9793833  49.1755194  60.8191382  34.1103833  49.1105194
  58.8061382  34.9833833  49.5235194  57.8091382  34.8403833  49.6035194
  59.3541382  36.2983833  49.7975194  60.0321382  36.5553833  48.9835194
  58.2521382  37.3653833  49.8385194  57.5021382  37.0543833  50.5695194
  58.7031382  38.2853833  50.2125194  57.5501382  37.6973833  48.5175194
  56.9821382  36.8263833  48.1935194  56.5641382  38.8353833  48.7565194
  56.0351382  39.0713833  47.8335194  55.8341382  38.5393833  49.5075194
  57.0931382  39.7253833  49.0975194  58.5221382  38.0593833  47.3875194
  57.9661382  38.3963833  46.5165194  59.1861382  38.8603833  47.7095194
  59.1091382  37.1873833  47.0985194  60.2101382  36.3413833  51.0715194
  61.2031382  37.1003833  51.1305194  59.8551382  35.5203833  52.0645194
  59.0421382  34.9313833  51.9595194  60.6451382  35.4103833  53.3005194
  60.6571382  36.3833833  53.7915194  60.0031382  34.3873833  54.2565194
  58.9951382  34.7273833  54.4955194  59.9251382  33.4223833  53.7605194
  60.7441382  34.1803833  55.5745194  61.7221382  33.7383833  55.3785194
  60.8991382  35.1513833  56.0495194  59.9841382  33.2713833  56.5205194
  60.0301382  32.0323833  56.3515194  59.3571382  33.7973833  57.4545194
  62.0921382  35.0153833  52.9905194  63.0331382  35.4653833  53.6725194
  62.2761382  34.1953833  51.9575194  61.4791382  33.8683833  51.4315194
  63.6021382  33.7673833  51.5395194  64.0791382  33.2953833  52.3995194
  63.5011382  32.7113833  50.4365194  64.4881382  32.2923833  50.2405194
  62.8351382  31.9163833  50.7685194  63.1221382  33.1553833  49.5175194
  64.5111382  34.9153833  51.0805194  65.7351382  34.7863833  51.1275194
  63.9211382  36.0263833  50.6545194  62.9121382  36.0923833  50.6815194
  64.6661382  37.1713833  50.1495194  65.6431382  36.8583833  49.7865194
  63.8951382  37.8213833  48.9865194  62.9561382  38.2123833  49.3775194
  64.4721382  38.6693833  48.6165194  63.5791382  36.8993833  47.8165194
  62.9641382  36.0623833  48.1495194  62.8051382  37.6443833  46.7565194
  61.8471382  37.9703833  47.1645194  63.3621382  38.5153833  46.4165194
  62.6181382  36.9863833  45.9135194  64.8741382  36.3603833  47.2285194
  64.7261382  36.0383833  46.2025194  65.6401382  37.1343833  47.2145194
  65.2251382  35.5183833  47.8245194  64.8861382  38.2023833  51.2475194
  65.3891382  39.2873833  50.9725194  64.4931382  37.8453833  52.4735194
  64.0751382  36.9333833  52.5955194  64.4631382  38.7343833  53.6525194
  64.4011382  38.0893833  54.5295194  65.7541382  39.5553833  53.7605194
  66.6181382  38.8883833  53.7465194  65.8311382  40.2943833  52.9685194
  65.7341382  40.3683833  55.0515194  64.9901382  41.1043833  55.2295194
  65.6961382  39.6653833  55.8845194  67.0001382  41.1993833  55.1965194
  67.8751382  41.1583833  54.3335194  67.0971382  41.9543833  56.2925194
  67.9121382  42.5343833  56.4195194  66.3661382  41.9273833  56.9865194
  63.2181382  39.6583833  53.6885194  62.0711382  39.2433833  53.4335194
  63.3211382  40.8303833  54.0425194  24.3767110  62.0940410  28.2083640
  56.5941382  41.3063833  26.1155194  57.5513382  41.3063833  26.1155194
  56.3541502  42.2330103  26.1155194  25.3841382  58.1343833  32.0705194
  26.3413382  58.1343833  32.0705194  25.1441502  59.0610103  32.0705194
  37.0531382  34.6183833  43.9685194  38.0103382  34.6183833  43.9685194
  36.8131502  35.5450103  43.9685194  55.3251382  35.0423833  59.7745194
  56.2823382  35.0423833  59.7745194  55.0851502  35.9690103  59.7745194
  60.1741382  52.8163833  55.3625194  61.1313382  52.8163833  55.3625194
  59.9341502  53.7430103  55.3625194  31.8841382  41.2343833  28.9025194
  32.8413382  41.2343833  28.9025194  31.6441502  42.1610103  28.9025194
  63.3081382  53.2183833  44.3025194  64.2653382  53.2183833  44.3025194
  63.0681502  54.1450103  44.3025194  26.3291382  39.5843833  53.0225194
  27.2863382  39.5843833  53.0225194  26.0891502  40.5110103  53.0225194
  56.5681382  45.5153833  26.8865194  57.5253382  45.5153833  26.8865194
  56.3281502  46.4420103  26.8865194  38.3311382  44.9913833  22.8015194
  39.2883382  44.9913833  22.8015194  38.0911502  45.9180103  22.8015194
  47.8211382  50.2443833  62.0525194  48.7783382  50.2443833  62.0525194
  47.5811502  51.1710103  62.0525194  42.1011382  21.6783833  28.2555194
  43.0583382  21.6783833  28.2555194  41.8611502  22.6050103  28.2555194
  36.2281382  59.5483833  54.6895194  37.1853382  59.5483833  54.6895194
  35.9881502  60.4750103  54.6895194  50.0771382  19.9083833  35.4665194
  51.0343382  19.9083833  35.4665194  49.8371502  20.8350103  35.4665194
  24.8931382  60.1673833  45.5875194  25.8503382  60.1673833  45.5875194
  24.6531502  61.0940103  45.5875194  44.7211382  26.1253833  24.0925194
  45.6783382  26.1253833  24.0925194  44.4811502  27.0520103  24.0925194
  41.5891382  33.8943833  59.0625194  42.5463382  33.8943833  59.0625194
  41.3491502  34.8210103  59.0625194  38.1881382  35.9133833  50.5865194
  39.1453382  35.9133833  50.5865194  37.9481502  36.8400103  50.5865194
  15.9161382  54.0343833  44.3445194  16.8733382  54.0343833  44.3445194
  15.6761502  54.9610103  44.3445194  45.3651382  62.4053833  51.7805194
  46.3223382  62.4053833  51.7805194  45.1251502  63.3320103  51.7805194
  40.6071382  41.2553833  48.5135194  41.5643382  41.2553833  48.5135194
  40.3671502  42.1820103  48.5135194  60.8071382  40.5053833  31.2055194
  61.7643382  40.5053833  31.2055194  60.5671502  41.4320103  31.2055194
  29.0381382  40.7873833  36.4525194  29.9953382  40.7873833  36.4525194
  28.7981502  41.7140103  36.4525194  54.7161382  57.7073833  34.6045194
  55.6733382  57.7073833  34.6045194  54.4761502  58.6340103  34.6045194
  46.1781382  66.9893833  36.3905194  47.1353382  66.9893833  36.3905194
  45.9381502  67.9160103  36.3905194  31.9391382  30.7033833  32.5205194
  32.8963382  30.7033833  32.5205194  31.6991502  31.6300103  32.5205194
  67.2951382  37.2623833  53.2505194  68.2523382  37.2623833  53.2505194
  67.0551502  38.1890103  53.2505194  51.6231382  26.8583833  25.5085194
  52.5803382  26.8583833  25.5085194  51.3831502  27.7850103  25.5085194
  35.3321382  45.5833833  23.3665194  36.2893382  45.5833833  23.3665194
  35.0921502  46.5100103  23.3665194  45.0941382  60.6993833  58.2525194
  46.0513382  60.6993833  58.2525194  44.8541502  61.6260103  58.2525194
  18.9921382  45.4743833  44.2405194  19.9493382  45.4743833  44.2405194
  18.7521502  46.4010103  44.2405194  58.4041382  42.1533833  33.3705194
  59.3613382  42.1533833  33.3705194  58.1641502  43.0800103  33.3705194
  40.5671382  34.9233833  45.1525194  41.5243382  34.9233833  45.1525194
  40.3271502  35.8500103  45.1525194  27.2331382  36.9543833  34.4685194
  28.1903382  36.9543833  34.4685194  26.9931502  37.8810103  34.4685194
  40.2461382  65.5043833  41.5785194  41.2033382  65.5043833  41.5785194
  40.0061502  66.4310103  41.5785194  25.5031382  40.7063833  34.0715194
  26.4603382  40.7063833  34.0715194  25.2631502  41.6330103  34.0715194
  41.7801382  32.0873833  17.1055194  42.7373382  32.0873833  17.1055194
  41.5401502  33.0140103  17.1055194  44.1051382  42.4503833  52.8765194
  45.0623382  42.4503833  52.8765194  43.8651502  43.3770103  52.8765194
  65.9221382  44.5713833  49.9545194  66.8793382  44.5713833  49.9545194
  65.6821502  45.4980103  49.9545194  41.0691382  57.8963833  22.8695194
  42.0263382  57.8963833  22.8695194  40.8291502  58.8230103  22.8695194
  39.8721382  37.7133833  34.7705194  40.8293382  37.7133833  34.7705194
  39.6321502  38.6400103  34.7705194  62.6911382  47.2073833  42.3775194
  63.6483382  47.2073833  42.3775194  62.4511502  48.1340103  42.3775194
  59.4201382  52.1343833  46.0265194  60.3773382  52.1343833  46.0265194
  59.1801502  53.0610103  46.0265194  68.8181382  39.1443833  49.4055194
  69.7753382  39.1443833  49.4055194  68.5781502  40.0710103  49.4055194
  40.5531382  41.2723833  51.9645194  41.5103382  41.2723833  51.9645194
  40.3131502  42.1990103  51.9645194  28.5751382  54.3303833  31.4255194
  29.5323382  54.3303833  31.4255194  28.3351502  55.2570103  31.4255194
  24.2441382  65.1893833  42.7015194  25.2013382  65.1893833  42.7015194
  24.0041502  66.1160103  42.7015194  38.5761382  64.5503833  30.1645194
  39.5333382  64.5503833  30.1645194  38.3361502  65.4770103  30.1645194
  27.4421382  57.9333833  57.3345194  28.3993382  57.9333833  57.3345194
  27.2021502  58.8600103  57.3345194  38.9701382  48.9423833  46.4755194
  39.9273382  48.9423833  46.4755194  38.7301502  49.8690103  46.4755194
  41.9661382  53.1273833  24.0875194  42.9233382  53.1273833  24.0875194
  41.7261502  54.0540103  24.0875194  41.6891382  59.7283833  60.3945194
  42.6463382  59.7283833  60.3945194  41.4491502  60.6550103  60.3945194
  51.4571382  37.6943833  21.3125194  52.4143382  37.6943833  21.3125194
  51.2171502  38.6210103  21.3125194  45.2241382  16.6003833  47.5365194
  46.1813382  16.6003833  47.5365194  44.9841502  17.5270103  47.5365194
  38.8421382  35.9023833  22.1665194  39.7993382  35.9023833  22.1665194
  38.6021502  36.8290103  22.1665194  50.5031382  43.1563833  21.6215194
  51.4603382  43.1563833  21.6215194  50.2631502  44.0830103  21.6215194
  31.7091382  62.9803833  29.8145194  32.6663382  62.9803833  29.8145194
  31.4691502  63.9070103  29.8145194  36.4111382  30.6623833  25.6315194
  37.3683382  30.6623833  25.6315194  36.1711502  31.5890103  25.6315194
  57.3671382  26.5223833  29.3755194  58.3243382  26.5223833  29.3755194
  57.1271502  27.4490103  29.3755194  48.5241382  46.8023833  59.5735194
  49.4813382  46.8023833  59.5735194  48.2841502  47.7290103  59.5735194
  50.3181382  29.2353833  26.4895194  51.2753382  29.2353833  26.4895194
  50.0781502  30.1620103  26.4895194  38.8901382  26.3873833  39.7605194
  39.8473382  26.3873833  39.7605194  38.6501502  27.3140103  39.7605194
  32.4901382  51.7563833  61.7095194  33.4473382  51.7563833  61.7095194
  32.2501502  52.6830103  61.7095194  53.4881382  57.4103833  42.8165194
  54.4453382  57.4103833  42.8165194  53.2481502  58.3370103  42.8165194
  33.0411382  42.3863833  55.2245194  33.9983382  42.3863833  55.2245194
  32.8011502  43.3130103  55.2245194  18.4221382  42.3283833  31.8125194
  19.3793382  42.3283833  31.8125194  18.1821502  43.2550103  31.8125194
  46.1821382  27.3463833  54.3505194  47.1393382  27.3463833  54.3505194
  45.9421502  28.2730103  54.3505194  56.0931382  46.4413833  30.5545194
  57.0503382  46.4413833  30.5545194  55.8531502  47.3680103  30.5545194
  49.0511382  51.5933833  43.5105194  50.0083382  51.5933833  43.5105194
  48.8111502  52.5200103  43.5105194  47.3641382  16.1013833  41.4735194
  48.3213382  16.1013833  41.4735194  47.1241502  17.0280103  41.4735194
  57.0531382  20.6713833  38.9045194  58.0103382  20.6713833  38.9045194
  56.8131502  21.5980103  38.9045194  37.6561382  35.9693833  28.4535194
  38.6133382  35.9693833  28.4535194  37.4161502  36.8960103  28.4535194
  37.8481382  22.1993833  41.0815194  38.8053382  22.1993833  41.0815194
  37.6081502  23.1260103  41.0815194  46.7171382  29.7993833  57.3765194
  47.6743382  29.7993833  57.3765194  46.4771502  30.7260103  57.3765194
  28.9501382  51.6573833  55.2185194  29.9073382  51.6573833  55.2185194
  28.7101502  52.5840103  55.2185194  49.3011382  19.4973833  38.2525194
  50.2583382  19.4973833  38.2525194  49.0611502  20.4240103  38.2525194
  53.6931382  43.3293833  26.7535194  54.6503382  43.3293833  26.7535194
  53.4531502  44.2560103  26.7535194  48.3031382  17.6373833  29.0515194
  49.2603382  17.6373833  29.0515194  48.0631502  18.5640103  29.0515194
  40.5891382  43.2343833  22.4145194  41.5463382  43.2343833  22.4145194
  40.3491502  44.1610103  22.4145194  34.8021382  23.1083833  28.4705194
  35.7593382  23.1083833  28.4705194  34.5621502  24.0350103  28.4705194
  34.8431382  33.8283833  56.3545194  35.8003382  33.8283833  56.3545194
  34.6031502  34.7550103  56.3545194  51.1701382  57.8173833  55.1245194
  52.1273382  57.8173833  55.1245194  50.9301502  58.7440103  55.1245194
  33.6741382  41.4333833  52.5985194  34.6313382  41.4333833  52.5985194
  33.4341502  42.3600103  52.5985194  42.6141382  34.4923833  38.9755194
  43.5713382  34.4923833  38.9755194  42.3741502  35.4190103  38.9755194
  42.4221382  23.6353833  45.0975194  43.3793382  23.6353833  45.0975194
  42.1821502  24.5620103  45.0975194  40.2041382  45.5173833  47.4215194
  41.1613382  45.5173833  47.4215194  39.9641502  46.4440103  47.4215194
  17.6831382  50.7333833  53.8725194  18.6403382  50.7333833  53.8725194
  17.4431502  51.6600103  53.8725194  45.4351382  27.3173833  26.0145194
  46.3923382  27.3173833  26.0145194  45.1951502  28.2440103  26.0145194
  41.8941382  57.7793833  34.3105194  42.8513382  57.7793833  34.3105194
  41.6541502  58.7060103  34.3105194  50.9281382  36.7833833  25.7145194
  51.8853382  36.7833833  25.7145194  50.6881502  37.7100103  25.7145194
  37.3281382  60.0013833  33.4975194  38.2853382  60.0013833  33.4975194
  37.0881502  60.9280103  33.4975194  35.1221382  31.3813833  35.1775194
  36.0793382  31.3813833  35.1775194  34.8821502  32.3080103  35.1775194
  47.4111382  60.1783833  48.9705194  48.3683382  60.1783833  48.9705194
  47.1711502  61.1050103  48.9705194  19.7951382  60.1923833  45.0445194
  20.7523382  60.1923833  45.0445194  19.5551502  61.1190103  45.0445194
  23.4141382  39.8863833  43.6485194  24.3713382  39.8863833  43.6485194
  23.1741502  40.8130103  43.6485194  30.4181382  36.8023833  34.5705194
  31.3753382  36.8023833  34.5705194  30.1781502  37.7290103  34.5705194
  24.2461382  53.5293833  53.0685194  25.2033382  53.5293833  53.0685194
  24.0061502  54.4560103  53.0685194  33.5251382  55.3573833  59.8565194
  34.4823382  55.3573833  59.8565194  33.2851502  56.2840103  59.8565194
  63.3471382  44.5963833  43.0575194  64.3043382  44.5963833  43.0575194
  63.1071502  45.5230103  43.0575194  61.6821382  44.0403833  57.2855194
  62.6393382  44.0403833  57.2855194  61.4421502  44.9670103  57.2855194
  47.4491382  45.3593833  25.9535194  48.4063382  45.3593833  25.9535194
  47.2091502  46.2860103  25.9535194  13.2481382  49.4863833  33.2885194
  14.2053382  49.4863833  33.2885194  13.0081502  50.4130103  33.2885194
  47.3931382  57.9683833  32.2955194  48.3503382  57.9683833  32.2955194
  47.1531502  58.8950103  32.2955194  53.1601382  43.9683833  62.9575194
  54.1173382  43.9683833  62.9575194  52.9201502  44.8950103  62.9575194
  29.3581382  40.9203833  39.3475194  30.3153382  40.9203833  39.3475194
  29.1181502  41.8470103  39.3475194  35.1521382  66.1173833  35.0895194
  36.1093382  66.1173833  35.0895194  34.9121502  67.0440103  35.0895194
  16.5711382  41.3823833  34.0495194  17.5283382  41.3823833  34.0495194
  16.3311502  42.3090103  34.0495194  27.1691382  35.6583833  30.1335194
  28.1263382  35.6583833  30.1335194  26.9291502  36.5850103  30.1335194
  37.6191382  39.1813833  22.2685194  38.5763382  39.1813833  22.2685194
  37.3791502  40.1080103  22.2685194  39.8261382  36.0173833  58.7235194
  40.7833382  36.0173833  58.7235194  39.5861502  36.9440103  58.7235194
  50.7801382  29.1523833  57.9885194  51.7373382  29.1523833  57.9885194
  50.5401502  30.0790103  57.9885194  26.7401382  39.3923833  36.3285194
  27.6973382  39.3923833  36.3285194  26.5001502  40.3190103  36.3285194
  47.8881382  31.9073833  42.2355194  48.8453382  31.9073833  42.2355194
  47.6481502  32.8340103  42.2355194  52.7551382  36.8703833  23.6655194
  53.7123382  36.8703833  23.6655194  52.5151502  37.7970103  23.6655194
  21.1961382  59.0153833  51.6945194  22.1533382  59.0153833  51.6945194
  20.9561502  59.9420103  51.6945194  30.8141382  44.2673833  30.2735194
  31.7713382  44.2673833  30.2735194  30.5741502  45.1940103  30.2735194
  65.3501382  43.4363833  46.0155194  66.3073382  43.4363833  46.0155194
  65.1101502  44.3630103  46.0155194  29.3331382  46.7003833  49.5755194
  30.2903382  46.7003833  49.5755194  29.0931502  47.6270103  49.5755194
  47.9411382  40.6163833  64.1965194  48.8983382  40.6163833  64.1965194
  47.7011502  41.5430103  64.1965194  52.3911382  33.5933833  31.7385194
  53.3483382  33.5933833  31.7385194  52.1511502  34.5200103  31.7385194
  42.0761382  20.2383833  38.4175194  43.0333382  20.2383833  38.4175194
  41.8361502  21.1650103  38.4175194  60.0291382  25.5183833  35.8825194
  60.9863382  25.5183833  35.8825194  59.7891502  26.4450103  35.8825194
  50.4661382  44.9753833  60.1445194  51.4233382  44.9753833  60.1445194
  50.2261502  45.9020103  60.1445194  60.8591382  31.2263833  53.9185194
  61.8163382  31.2263833  53.9185194  60.6191502  32.1530103  53.9185194
  53.4151382  19.1683833  40.6065194  54.3723382  19.1683833  40.6065194
  53.1751502  20.0950103  40.6065194  40.1151382  46.2753833  35.3945194
  41.0723382  46.2753833  35.3945194  39.8751502  47.2020103  35.3945194
  37.5571382  30.5053833  34.1315194  38.5143382  30.5053833  34.1315194
  37.3171502  31.4320103  34.1315194  59.7471382  33.9213833  27.2845194
  60.7043382  33.9213833  27.2845194  59.5071502  34.8480103  27.2845194
  38.0211382  69.4963833  36.0785194  38.9783382  69.4963833  36.0785194
  37.7811502  70.4230103  36.0785194  34.3481382  43.0613833  29.3755194
  35.3053382  43.0613833  29.3755194  34.1081502  43.9880103  29.3755194
  59.5411382  19.9903833  47.0855194  60.4983382  19.9903833  47.0855194
  59.3011502  20.9170103  47.0855194  63.0481382  38.6893833  52.6295194
  64.0053382  38.6893833  52.6295194  62.8081502  39.6160103  52.6295194
  58.6731382  25.5613833  32.2245194  59.6303382  25.5613833  32.2245194
  58.4331502  26.4880103  32.2245194  59.4551382  60.7173833  38.4995194
  60.4123382  60.7173833  38.4995194  59.2151502  61.6440103  38.4995194
  36.2211382  38.5573833  25.0195194  37.1783382  38.5573833  25.0195194
  35.9811502  39.4840103  25.0195194  41.8561382  38.8403833  49.9105194
  42.8133382  38.8403833  49.9105194  41.6161502  39.7670103  49.9105194
  44.8041382  40.1383833  60.5085194  45.7613382  40.1383833  60.5085194
  44.5641502  41.0650103  60.5085194  59.9061382  19.1473833  44.0385194
  60.8633382  19.1473833  44.0385194  59.6661502  20.0740103  44.0385194
  52.2981382  51.1163833  49.9305194  53.2553382  51.1163833  49.9305194
  52.0581502  52.0430103  49.9305194  40.1981382  67.8113833  34.1585194
  41.1553382  67.8113833  34.1585194  39.9581502  68.7380103  34.1585194
  39.4141382  62.1323833  26.8595194  40.3713382  62.1323833  26.8595194
  39.1741502  63.0590103  26.8595194  39.0311382  21.7113833  44.6005194
  39.9883382  21.7113833  44.6005194  38.7911502  22.6380103  44.6005194
  20.5901382  47.1043833  59.4145194  21.5473382  47.1043833  59.4145194
  20.3501502  48.0310103  59.4145194  14.0801382  52.3313833  36.0755194
  15.0373382  52.3313833  36.0755194  13.8401502  53.2580103  36.0755194
  42.8161382  23.2183833  49.4545194  43.7733382  23.2183833  49.4545194
  42.5761502  24.1450103  49.4545194  28.0421382  49.1703833  32.0695194
  28.9993382  49.1703833  32.0695194  27.8021502  50.0970103  32.0695194
  63.9521382  55.0213833  36.3405194  64.9093382  55.0213833  36.3405194
  63.7121502  55.9480103  36.3405194  55.7521382  43.5913833  30.0775194
  56.7093382  43.5913833  30.0775194  55.5121502  44.5180103  30.0775194
  51.5251382  17.9933833  48.2525194  52.4823382  17.9933833  48.2525194
  51.2851502  18.9200103  48.2525194  48.7171382  38.0673833  24.5165194
  49.6743382  38.0673833  24.5165194  48.4771502  38.9940103  24.5165194
  31.2671382  54.5553833  31.6075194  32.2243382  54.5553833  31.6075194
  31.0271502  55.4820103  31.6075194  36.7971382  30.6523833  42.3965194
  37.7543382  30.6523833  42.3965194  36.5571502  31.5790103  42.3965194
  29.5091382  48.6403833  52.8905194  30.4663382  48.6403833  52.8905194
  29.2691502  49.5670103  52.8905194  41.0911382  44.5463833  25.7975194
  42.0483382  44.5463833  25.7975194  40.8511502  45.4730103  25.7975194
  33.8471382  38.4103833  31.9335194  34.8043382  38.4103833  31.9335194
  33.6071502  39.3370103  31.9335194  50.7861382  40.8223833  20.2625194
  51.7433382  40.8223833  20.2625194  50.5461502  41.7490103  20.2625194
  32.3011382  56.5313833  29.8995194  33.2583382  56.5313833  29.8995194
  32.0611502  57.4580103  29.8995194  31.9371382  33.3903833  34.7995194
  32.8943382  33.3903833  34.7995194  31.6971502  34.3170103  34.7995194
  53.9491382  63.0063833  39.0825194  54.9063382  63.0063833  39.0825194
  53.7091502  63.9330103  39.0825194  26.3411382  40.0153833  48.7825194
  27.2983382  40.0153833  48.7825194  26.1011502  40.9420103  48.7825194
  29.8701382  49.4263833  48.9725194  30.8273382  49.4263833  48.9725194
  29.6301502  50.3530103  48.9725194  47.7571382  63.0123833  32.0555194
  48.7143382  63.0123833  32.0555194  47.5171502  63.9390103  32.0555194
  22.1611382  55.0653833  52.3145194  23.1183382  55.0653833  52.3145194
  21.9211502  55.9920103  52.3145194  33.3111382  31.3033833  40.8115194
  34.2683382  31.3033833  40.8115194  33.0711502  32.2300103  40.8115194
  42.5031382  64.3783833  31.2865194  43.4603382  64.3783833  31.2865194
  42.2631502  65.3050103  31.2865194  31.4431382  39.9733833  50.3495194
  32.4003382  39.9733833  50.3495194  31.2031502  40.9000103  50.3495194
  38.0341382  20.0393833  30.1855194  38.9913382  20.0393833  30.1855194
  37.7941502  20.9660103  30.1855194  54.0641382  58.5333833  50.3235194
  55.0213382  58.5333833  50.3235194  53.8241502  59.4600103  50.3235194
  45.0081382  32.0603833  60.9665194  45.9653382  32.0603833  60.9665194
  44.7681502  32.9870103  60.9665194  16.9461382  45.1843833  46.2375194
  17.9033382  45.1843833  46.2375194  16.7061502  46.1110103  46.2375194
  38.3351382  37.7383833  26.4125194  39.2923382  37.7383833  26.4125194
  38.0951502  38.6650103  26.4125194  54.3501382  31.1983833  54.9405194
  55.3073382  31.1983833  54.9405194  54.1101502  32.1250103  54.9405194
  32.7021382  37.7163833  50.0445194  33.6593382  37.7163833  50.0445194
  32.4621502  38.6430103  50.0445194  50.3751382  52.0673833  51.6585194
  51.3323382  52.0673833  51.6585194  50.1351502  52.9940103  51.6585194
  56.9151382  48.5773833  34.9585194  57.8723382  48.5773833  34.9585194
  56.6751502  49.5040103  34.9585194  15.4921382  51.3373833  34.0155194
  16.4493382  51.3373833  34.0155194  15.2521502  52.2640103  34.0155194
  23.3711382  63.3233833  46.1655194  24.3283382  63.3233833  46.1655194
  23.1311502  64.2500103  46.1655194  39.8681382  31.2683833  49.8235194
  40.8253382  31.2683833  49.8235194  39.6281502  32.1950103  49.8235194
  15.1551382  49.7263833  53.3445194  16.1123382  49.7263833  53.3445194
  14.9151502  50.6530103  53.3445194  46.8411382  41.1353833  18.8745194
  47.7983382  41.1353833  18.8745194  46.6011502  42.0620103  18.8745194
  32.9351382  58.8003833  55.7395194  33.8923382  58.8003833  55.7395194
  32.6951502  59.7270103  55.7395194  35.6281382  43.2213833  55.1655194
  36.5853382  43.2213833  55.1655194  35.3881502  44.1480103  55.1655194
  50.4621382  63.0493833  33.0125194  51.4193382  63.0493833  33.0125194
  50.2221502  63.9760103  33.0125194  31.7231382  58.9993833  28.8145194
  32.6803382  58.9993833  28.8145194  31.4831502  59.9260103  28.8145194
  45.8561382  32.7993833  18.3265194  46.8133382  32.7993833  18.3265194
  45.6161502  33.7260103  18.3265194  56.6151382  31.5153833  56.1345194
  57.5723382  31.5153833  56.1345194  56.3751502  32.4420103  56.1345194
  41.9361382  61.9923833  27.7615194  42.8933382  61.9923833  27.7615194
  41.6961502  62.9190103  27.7615194  42.9231382  60.2503833  48.0305194
  43.8803382  60.2503833  48.0305194  42.6831502  61.1770103  48.0305194
  20.7141382  55.5543833  33.2365194  21.6713382  55.5543833  33.2365194
  20.4741502  56.4810103  33.2365194  39.5921382  62.7363833  45.5395194
  40.5493382  62.7363833  45.5395194  39.3521502  63.6630103  45.5395194
  29.5851382  46.5813833  31.8665194  30.5423382  46.5813833  31.8665194
  29.3451502  47.5080103  31.8665194  42.8331382  42.1033833  60.2805194
  43.7903382  42.1033833  60.2805194  42.5931502  43.0300103  60.2805194
  25.5061382  38.9163833  45.1435194  26.4633382  38.9163833  45.1435194
  25.2661502  39.8430103  45.1435194  36.8751382  49.6323833  53.2905194
  37.8323382  49.6323833  53.2905194  36.6351502  50.5590103  53.2905194
  49.0711382  47.7833833  24.0155194  50.0283382  47.7833833  24.0155194
  48.8311502  48.7100103  24.0155194  55.2461382  24.7523833  31.9335194
  56.2033382  24.7523833  31.9335194  55.0061502  25.6790103  31.9335194
  47.9171382  28.5673833  25.7295194  48.8743382  28.5673833  25.7295194
  47.6771502  29.4940103  25.7295194  54.3661382  40.2963833  27.7775194
  55.3233382  40.2963833  27.7775194  54.1261502  41.2230103  27.7775194
  25.2561382  38.3563833  32.6025194  26.2133382  38.3563833  32.6025194
  25.0161502  39.2830103  32.6025194  15.6141382  57.6483833  37.1795194
  16.5713382  57.6483833  37.1795194  15.3741502  58.5750103  37.1795194
  52.5931382  50.5323833  24.7075194  53.5503382  50.5323833  24.7075194
  52.3531502  51.4590103  24.7075194  38.9711382  47.5403833  62.9215194
  39.9283382  47.5403833  62.9215194  38.7311502  48.4670103  62.9215194
  43.3301382  66.3543833  32.7745194  44.2873382  66.3543833  32.7745194
  43.0901502  67.2810103  32.7745194  39.5681382  21.6283833  38.5985194
  40.5253382  21.6283833  38.5985194  39.3281502  22.5550103  38.5985194
  34.8021382  67.2793833  41.6105194  35.7593382  67.2793833  41.6105194
  34.5621502  68.2060103  41.6105194  48.0161382  54.5503833  57.6155194
  48.9733382  54.5503833  57.6155194  47.7761502  55.4770103  57.6155194
  18.3751382  45.4583833  48.6595194  19.3323382  45.4583833  48.6595194
  18.1351502  46.3850103  48.6595194  19.1131382  49.5753833  28.3655194
  20.0703382  49.5753833  28.3655194  18.8731502  50.5020103  28.3655194
  33.8501382  28.3653833  29.3225194  34.8073382  28.3653833  29.3225194
  33.6101502  29.2920103  29.3225194  24.0121382  43.7393833  58.7695194
  24.9693382  43.7393833  58.7695194  23.7721502  44.6660103  58.7695194
  60.4941382  27.8133833  34.3725194  61.4513382  27.8133833  34.3725194
  60.2541502  28.7400103  34.3725194  39.5211382  38.3983833  45.6945194
  40.4783382  38.3983833  45.6945194  39.2811502  39.3250103  45.6945194
  63.5741382  34.8403833  34.3195194  64.5313382  34.8403833  34.3195194
  63.3341502  35.7670103  34.3195194  47.8301382  63.5303833  43.2955194
  48.7873382  63.5303833  43.2955194  47.5901502  64.4570103  43.2955194
  54.5981382  49.8853833  58.8185194  55.5553382  49.8853833  58.8185194
  54.3581502  50.8120103  58.8185194  14.0521382  49.3503833  40.5955194
  15.0093382  49.3503833  40.5955194  13.8121502  50.2770103  40.5955194
  57.3831382  53.5523833  55.4785194  58.3403382  53.5523833  55.4785194
  57.1431502  54.4790103  55.4785194  42.9361382  39.7063833  16.5215194
  43.8933382  39.7063833  16.5215194  42.6961502  40.6330103  16.5215194
  49.1181382  61.2633833  44.1185194  50.0753382  61.2633833  44.1185194
  48.8781502  62.1900103  44.1185194  63.5221382  50.5663833  42.9925194
  64.4793382  50.5663833  42.9925194  63.2821502  51.4930103  42.9925194
  58.0811382  36.6703833  23.7565194  59.0383382  36.6703833  23.7565194
  57.8411502  37.5970103  23.7565194  26.4501382  66.2593833  36.5955194
  27.4073382  66.2593833  36.5955194  26.2101502  67.1860103  36.5955194
  64.4341382  39.2003833  33.4245194  65.3913382  39.2003833  33.4245194
  64.1941502  40.1270103  33.4245194  19.7291382  42.8503833  26.8605194
  20.6863382  42.8503833  26.8605194  19.4891502  43.7770103  26.8605194
  24.9591382  51.0083833  26.3045194  25.9163382  51.0083833  26.3045194
  24.7191502  51.9350103  26.3045194  23.6641382  59.4533833  33.2015194
  24.6213382  59.4533833  33.2015194  23.4241502  60.3800103  33.2015194
  67.6461382  27.1783833  47.2245194  68.6033382  27.1783833  47.2245194
  67.4061502  28.1050103  47.2245194  32.5681382  34.6363833  55.3665194
  33.5253382  34.6363833  55.3665194  32.3281502  35.5630103  55.3665194
  58.9581382  49.2753833  59.2045194  59.9153382  49.2753833  59.2045194
  58.7181502  50.2020103  59.2045194  44.4581382  22.8503833  51.0845194
  45.4153382  22.8503833  51.0845194  44.2181502  23.7770103  51.0845194
  57.7391382  37.4243833  53.5305194  58.6963382  37.4243833  53.5305194
  57.4991502  38.3510103  53.5305194  13.5481382  57.1413833  47.7135194
  14.5053382  57.1413833  47.7135194  13.3081502  58.0680103  47.7135194
  58.5741382  23.2243833  35.1915194  59.5313382  23.2243833  35.1915194
  58.3341502  24.1510103  35.1915194  34.3951382  44.6283833  27.5865194
  35.3523382  44.6283833  27.5865194  34.1551502  45.5550103  27.5865194
  53.7201382  40.0453833  20.2485194  54.6773382  40.0453833  20.2485194
  53.4801502  40.9720103  20.2485194  59.6741382  39.4713833  26.4235194
  60.6313382  39.4713833  26.4235194  59.4341502  40.3980103  26.4235194
  55.0421382  38.4243833  24.6815194  55.9993382  38.4243833  24.6815194
  54.8021502  39.3510103  24.6815194  38.9891382  59.0133833  53.6125194
  39.9463382  59.0133833  53.6125194  38.7491502  59.9400103  53.6125194
  28.8921382  38.8983833  50.4625194  29.8493382  38.8983833  50.4625194
  28.6521502  39.8250103  50.4625194  35.3931382  56.0313833  61.5265194
  36.3503382  56.0313833  61.5265194  35.1531502  56.9580103  61.5265194
  54.7581382  52.0663833  46.5275194  55.7153382  52.0663833  46.5275194
  54.5181502  52.9930103  46.5275194  55.4931382  49.3853833  23.5375194
  56.4503382  49.3853833  23.5375194  55.2531502  50.3120103  23.5375194
  43.5301382  40.6613833  48.8155194  44.4873382  40.6613833  48.8155194
  43.2901502  41.5880103  48.8155194  57.0731382  55.5253833  54.1025194
  58.0303382  55.5253833  54.1025194  56.8331502  56.4520103  54.1025194
  36.3241382  41.5063833  30.8635194  37.2813382  41.5063833  30.8635194
  36.0841502  42.4330103  30.8635194  72.2481382  37.5053833  42.3555194
  73.2053382  37.5053833  42.3555194  72.0081502  38.4320103  42.3555194
  17.5511382  62.5023833  37.1165194  18.5083382  62.5023833  37.1165194
  17.3111502  63.4290103  37.1165194  40.9171382  42.1633833  58.3445194
  41.8743382  42.1633833  58.3445194  40.6771502  43.0900103  58.3445194
  57.9301382  39.8233833  59.3555194  58.8873382  39.8233833  59.3555194
  57.6901502  40.7500103  59.3555194  46.1911382  33.5383833  63.8245194
  47.1483382  33.5383833  63.8245194  45.9511502  34.4650103  63.8245194
  48.0231382  45.8463833  23.4775194  48.9803382  45.8463833  23.4775194
  47.7831502  46.7730103  23.4775194  32.9841382  31.8303833  28.4045194
  33.9413382  31.8303833  28.4045194  32.7441502  32.7570103  28.4045194
  70.7041382  43.7203833  45.9075194  71.6613382  43.7203833  45.9075194
  70.4641502  44.6470103  45.9075194  49.5351382  53.1613833  59.8485194
  50.4923382  53.1613833  59.8485194  49.2951502  54.0880103  59.8485194
  49.9421382  59.4703833  32.6385194  50.8993382  59.4703833  32.6385194
  49.7021502  60.3970103  32.6385194  42.5401382  53.8993833  61.8185194
  43.4973382  53.8993833  61.8185194  42.3001502  54.8260103  61.8185194
  31.1411382  35.9573833  56.9955194  32.0983382  35.9573833  56.9955194
  30.9011502  36.8840103  56.9955194  35.8261382  52.8823833  64.0395194
  36.7833382  52.8823833  64.0395194  35.5861502  53.8090103  64.0395194
  57.6311382  38.1663833  60.8295194  58.5883382  38.1663833  60.8295194
  57.3911502  39.0930103  60.8295194  30.2651382  34.5533833  35.6605194
  31.2223382  34.5533833  35.6605194  30.0251502  35.4800103  35.6605194
  60.4531382  47.4913833  40.3385194  61.4103382  47.4913833  40.3385194
  60.2131502  48.4180103  40.3385194  39.3981382  33.3313833  51.4375194
  40.3553382  33.3313833  51.4375194  39.1581502  34.2580103  51.4375194
  32.2431382  64.2893833  50.7925194  33.2003382  64.2893833  50.7925194
  32.0031502  65.2160103  50.7925194  43.4141382  45.9273833  26.1275194
  44.3713382  45.9273833  26.1275194  43.1741502  46.8540103  26.1275194
  41.6841382  18.3913833  33.7075194  42.6413382  18.3913833  33.7075194
  41.4441502  19.3180103  33.7075194  62.4381382  50.9673833  36.1455194
  63.3953382  50.9673833  36.1455194  62.1981502  51.8940103  36.1455194
  38.4611382  63.1613833  48.0275194  39.4183382  63.1613833  48.0275194
  38.2211502  64.0880103  48.0275194  59.9971382  38.9403833  53.3935194
  60.9543382  38.9403833  53.3935194  59.7571502  39.8670103  53.3935194
  56.0271382  17.2373833  44.8165194  56.9843382  17.2373833  44.8165194
  55.7871502  18.1640103  44.8165194  40.1991382  65.2123833  44.6055194
  41.1563382  65.2123833  44.6055194  39.9591502  66.1390103  44.6055194
  75.5581382  31.2153833  48.5725194  76.5153382  31.2153833  48.5725194
  75.3181502  32.1420103  48.5725194  61.1831382  49.5393833  37.3555194
  62.1403382  49.5393833  37.3555194  60.9431502  50.4660103  37.3555194
  50.9501382  18.1343833  39.7805194  51.9073382  18.1343833  39.7805194
  50.7101502  19.0610103  39.7805194  52.0781382  58.3983833  31.6045194
  53.0353382  58.3983833  31.6045194  51.8381502  59.3250103  31.6045194
  36.9781382  61.6463833  49.7735194  37.9353382  61.6463833  49.7735194
  36.7381502  62.5730103  49.7735194  46.9621382  48.9763833  25.2715194
  47.9193382  48.9763833  25.2715194  46.7221502  49.9030103  25.2715194
  36.5981382  67.0553833  39.9275194  37.5553382  67.0553833  39.9275194
  36.3581502  67.9820103  39.9275194  56.2201382  58.4463833  42.8445194
  57.1773382  58.4463833  42.8445194  55.9801502  59.3730103  42.8445194
  42.8941382  64.1703833  28.2905194  43.8513382  64.1703833  28.2905194
  42.6541502  65.0970103  28.2905194  73.5711382  25.8413833  46.4385194
  74.5283382  25.8413833  46.4385194  73.3311502  26.7680103  46.4385194
  52.5471382  53.0213833  59.2465194  53.5043382  53.0213833  59.2465194
  52.3071502  53.9480103  59.2465194  46.2261382  18.2383833  37.8955194
  47.1833382  18.2383833  37.8955194  45.9861502  19.1650103  37.8955194
  45.1831382  34.8043833  14.1735194  46.1403382  34.8043833  14.1735194
  44.9431502  35.7310103  14.1735194  26.3901382  40.9723833  29.9715194
  27.3473382  40.9723833  29.9715194  26.1501502  41.8990103  29.9715194
  71.6641382  26.3733833  48.3435194  72.6213382  26.3733833  48.3435194
  71.4241502  27.3000103  48.3435194  38.1751382  24.6303833  41.5125194
  39.1323382  24.6303833  41.5125194  37.9351502  25.5570103  41.5125194
  69.0271382  41.5633833  48.4645194  69.9843382  41.5633833  48.4645194
  68.7871502  42.4900103  48.4645194  41.3701382  50.4553833  22.9255194
  42.3273382  50.4553833  22.9255194  41.1301502  51.3820103  22.9255194
  25.3171382  40.5863833  57.0225194  26.2743382  40.5863833  57.0225194
  25.0771502  41.5130103  57.0225194  66.2451382  42.1203833  48.3005194
  67.2023382  42.1203833  48.3005194  66.0051502  43.0470103  48.3005194
  45.4831382  39.4023833  63.2305194  46.4403382  39.4023833  63.2305194
  45.2431502  40.3290103  63.2305194  53.4601382  52.3703833  61.6265194
  54.4173382  52.3703833  61.6265194  53.2201502  53.2970103  61.6265194
  55.0671382  52.9873833  48.6845194  56.0243382  52.9873833  48.6845194
  54.8271502  53.9140103  48.6845194  54.5841382  15.0643833  47.1135194
  55.5413382  15.0643833  47.1135194  54.3441502  15.9910103  47.1135194
  58.4761382  49.8353833  36.0275194  59.4333382  49.8353833  36.0275194
  58.2361502  50.7620103  36.0275194  34.5841382  29.7303833  26.5405194
  35.5413382  29.7303833  26.5405194  34.3441502  30.6570103  26.5405194
  21.6161382  44.3563833  59.7715194  22.5733382  44.3563833  59.7715194
  21.3761502  45.2830103  59.7715194  56.1201382  32.2233833  58.5965194
  57.0773382  32.2233833  58.5965194  55.8801502  33.1500103  58.5965194
  43.4011382  38.4983833  13.8195194  44.3583382  38.4983833  13.8195194
  43.1611502  39.4250103  13.8195194  62.6021382  48.4263833  39.2555194
  63.5593382  48.4263833  39.2555194  62.3621502  49.3530103  39.2555194
  28.2311382  63.2133833  49.6245194  29.1883382  63.2133833  49.6245194
  27.9911502  64.1400103  49.6245194  21.9641382  57.2133833  53.5465194
  22.9213382  57.2133833  53.5465194  21.7241502  58.1400103  53.5465194
  53.5571382  56.3533833  45.4615194  54.5143382  56.3533833  45.4615194
  53.3171502  57.2800103  45.4615194  18.6761382  56.1903833  32.2485194
  19.6333382  56.1903833  32.2485194  18.4361502  57.1170103  32.2485194
  45.4831382  64.2923833  42.9785194  46.4403382  64.2923833  42.9785194
  45.2431502  65.2190103  42.9785194  68.1311382  28.5783833  49.0415194
  69.0883382  28.5783833  49.0415194  67.8911502  29.5050103  49.0415194
  38.4791382  34.8833833  24.3935194  39.4363382  34.8833833  24.3935194
  38.2391502  35.8100103  24.3935194  54.3501382  16.4083833  41.4105194
  55.3073382  16.4083833  41.4105194  54.1101502  17.3350103  41.4105194
  26.4931382  66.8423833  41.9875194  27.4503382  66.8423833  41.9875194
  26.2531502  67.7690103  41.9875194  60.7191382  35.1173833  29.0175194
  61.6763382  35.1173833  29.0175194  60.4791502  36.0440103  29.0175194
  26.0481382  36.6983833  45.3235194  27.0053382  36.6983833  45.3235194
  25.8081502  37.6250103  45.3235194  58.1431382  41.9703833  29.1475194
  59.1003382  41.9703833  29.1475194  57.9031502  42.8970103  29.1475194
  47.7891382  18.6503833  33.8295194  48.7463382  18.6503833  33.8295194
  47.5491502  19.5770103  33.8295194  54.2011382  21.1123833  38.8005194
  55.1583382  21.1123833  38.8005194  53.9611502  22.0390103  38.8005194
  39.3721382  65.1403833  28.0015194  40.3293382  65.1403833  28.0015194
  39.1321502  66.0670103  28.0015194  45.1631382  61.4313833  49.1645194
  46.1203382  61.4313833  49.1645194  44.9231502  62.3580103  49.1645194
  55.1801382  54.4143833  46.2935194  56.1373382  54.4143833  46.2935194
  54.9401502  55.3410103  46.2935194  44.6261382  41.3063833  17.0165194
  45.5833382  41.3063833  17.0165194  44.3861502  42.2330103  17.0165194
  49.3021382  60.9573833  46.9825194  50.2593382  60.9573833  46.9825194
  49.0621502  61.8840103  46.9825194  58.3541382  46.4463833  29.1475194
  59.3113382  46.4463833  29.1475194  58.1141502  47.3730103  29.1475194
  46.1491382  65.7303833  32.6725194  47.1063382  65.7303833  32.6725194
  45.9091502  66.6570103  32.6725194  50.3081382  56.3403833  57.4855194
  51.2653382  56.3403833  57.4855194  50.0681502  57.2670103  57.4855194
  16.1211382  52.8993833  31.9325194  17.0783382  52.8993833  31.9325194
  15.8811502  53.8260103  31.9325194  15.4971382  60.5393833  36.4925194
  16.4543382  60.5393833  36.4925194  15.2571502  61.4660103  36.4925194
  22.8381382  57.7043833  55.8825194  23.7953382  57.7043833  55.8825194
  22.5981502  58.6310103  55.8825194  53.8311382  58.1773833  47.3685194
  54.7883382  58.1773833  47.3685194  53.5911502  59.1040103  47.3685194
  42.4611382  19.1683833  35.7245194  43.4183382  19.1683833  35.7245194
  42.2211502  20.0950103  35.7245194  30.4721382  43.1973833  65.3625194
  31.4293382  43.1973833  65.3625194  30.2321502  44.1240103  65.3625194
  32.1381382  47.8973833  66.0045194  33.0953382  47.8973833  66.0045194
  31.8981502  48.8240103  66.0045194  25.0061382  59.1793833  56.5915194
  25.9633382  59.1793833  56.5915194  24.7661502  60.1060103  56.5915194
  42.0351382  61.8133833  46.2705194  42.9923382  61.8133833  46.2705194
  41.7951502  62.7400103  46.2705194  40.0321382  64.1933833  26.0095194
  40.9893382  64.1933833  26.0095194  39.7921502  65.1200103  26.0095194
  40.2011382  23.3253833  49.4885194  41.1583382  23.3253833  49.4885194
  39.9611502  24.2520103  49.4885194  26.8331382  57.8063833  59.9215194
  27.7903382  57.8063833  59.9215194  26.5931502  58.7330103  59.9215194
  45.7581382  18.1883833  35.3825194  46.7153382  18.1883833  35.3825194
  45.5181502  19.1150103  35.3825194  31.4921382  35.4433833  49.0595194
  32.4493382  35.4433833  49.0595194  31.2521502  36.3700103  49.0595194
  54.1821382  61.0073833  51.1275194  55.1393382  61.0073833  51.1275194
  53.9421502  61.9340103  51.1275194  28.0031382  67.6093833  43.4445194
  28.9603382  67.6093833  43.4445194  27.7631502  68.5360103  43.4445194
  15.8281382  57.0813833  33.9555194  16.7853382  57.0813833  33.9555194
  15.5881502  58.0080103  33.9555194  56.3301382  53.2743833  58.4905194
  57.2873382  53.2743833  58.4905194  56.0901502  54.2010103  58.4905194
  51.9731382  60.5763833  47.6235194  52.9303382  60.5763833  47.6235194
  51.7331502  61.5030103  47.6235194  38.7081382  60.7513833  51.0645194
  39.6653382  60.7513833  51.0645194  38.4681502  61.6780103  51.0645194
  33.0921382  56.7133833  62.3465194  34.0493382  56.7133833  62.3465194
  32.8521502  57.6400103  62.3465194  22.1241382  43.6973833  62.5025194
  23.0813382  43.6973833  62.5025194  21.8841502  44.6240103  62.5025194
  62.0411382  33.3583833  30.5335194  62.9983382  33.3583833  30.5335194
  61.8011502  34.2850103  30.5335194  40.5061382  61.9503833  49.2855194
  41.4633382  61.9503833  49.2855194  40.2661502  62.8770103  49.2855194
  52.7031382  55.6543833  58.4775194  53.6603382  55.6543833  58.4775194
  52.4631502  56.5810103  58.4775194  42.6321382  66.0473833  45.1195194
  43.5893382  66.0473833  45.1195194  42.3921502  66.9740103  45.1195194
  43.8001382  63.7613833  45.5235194  44.7573382  63.7613833  45.5235194
  43.5601502  64.6880103  45.5235194  44.4691382  41.0983833  13.5945194
  45.4263382  41.0983833  13.5945194  44.2291502  42.0250103  13.5945194
  26.8871382  61.7423833  57.9135194  27.8443382  61.7423833  57.9135194
  26.6471502  62.6690103  57.9135194  45.7711382  63.6623833  47.5975194
  46.7283382  63.6623833  47.5975194  45.5311502  64.5890103  47.5975194
  84.7371830  78.1860450  75.6005260  84.6565880  77.2715060  75.3296970
  84.3236250  78.6827520  74.8944970  82.8689870  79.9639470  77.4814530
  82.0931970  79.4839910  77.7713100  83.5202800  79.2845120  77.3070690
  75.2947650  75.2361170  72.1432680  74.4064350  75.5777140  72.0412560
  75.5788840  75.0361490  71.2513510  83.3404030  75.4467040  77.7153620
  83.7168850  74.5738920  77.6027290  83.2423540  75.7825740  76.8244060
  77.4709040  73.8192670  73.1771060  77.5775790  74.7196400  73.4839820
  76.5601400  73.7710640  72.8865710  80.9596090  70.6269830  76.1074700
  81.2671070  70.0716720  75.3910200  80.0296790  70.7614290  75.9247690
  83.3476850  78.6918660  72.8434820  82.4206130  78.6256040  73.0723290
  83.5001670  79.6298790  72.7290060  83.3345930  74.9635660  69.8401980
  82.3949600  75.1249620  69.9254440  83.6529190  75.6821340  69.2937970
  87.3774140  80.2538960  73.3470070  86.7586560  79.9158510  72.6996370
  87.3598590  79.6098720  74.0549260  78.9533490  79.2183400  75.6254550
  78.5490490  78.5060650  75.1300450  79.0396610  78.8736640  76.5142590
  85.5538840  79.4925770  70.3542820  85.9932120  78.6548200  70.2080640
  86.2667260  80.1255170  70.4406960  75.6538120  78.1128380  73.1261200
  75.5335720  78.8390470  72.5142470  75.3439010  77.3431290  72.6489110
  78.1201780  71.4563450  76.5084870  77.6769930  72.2372990  76.1769390
  78.6786770  71.7793340  77.2155810  81.2360600  71.0774150  71.3890700
  80.6114780  71.0734020  72.1144010  81.1490720  70.2105110  70.9926670
  77.9116000  76.5797020  74.2366120  77.6856920  76.3634190  75.1412740
  77.1308530  77.0125480  73.8912090  85.1413760  76.5860390  72.8356770
  84.5422650  77.3096190  72.6520390  85.6893370  76.5237170  72.0533220
  83.7478630  75.2223930  74.8660050  84.1408200  75.5396130  74.0528740
  84.1095480  74.3435810  74.9804570  72.9713030  75.7544850  68.2992970
  72.8887700  76.6975610  68.4407960  72.6196090  75.6119760  67.4205320
  80.7711160  74.4883880  77.3663320  80.7747220  74.0473830  76.5167860
  81.6662280  74.8101210  77.4735140  76.6213540  74.3710370  76.3257530
  76.2813590  74.8485600  77.0824580  75.8590860  73.9175490  75.9658630
  80.8331310  75.4895960  70.3570080  80.9544130  75.4482440  71.3055900
  80.4479820  76.3520110  70.2016810  79.8452810  77.7997100  69.7553380
  79.2769710  77.3515350  69.1289290  80.5541810  78.1589880  69.2218530
  73.9359620  73.2929350  75.2422200  73.6506540  72.9285020  76.0800820
  73.8738480  72.5609810  74.6285340  83.6098210  72.1858610  71.9635570
  82.7962820  71.6871780  71.8880880  83.4160160  73.0256860  71.5471920
  86.3246600  76.5578260  70.2597730  87.2126220  76.8695490  70.0849070
  86.2951690  75.6850510  69.8678310  73.4290280  78.4288300  69.2018900
  74.2985130  78.7113100  69.4854820  72.9380600  79.2424170  69.0867710
  80.5925090  79.8161510  73.3227180  81.0487870  80.6266760  73.5487370
  80.2413300  79.4984650  74.1545670  76.4936870  70.1599160  73.7949700
  76.3651500  70.1517060  74.7434620  75.6698890  70.4982250  73.4440710
  75.4136790  80.2461770  71.3300960  74.8064740  80.9860670  71.3396260
  75.8886140  80.3361130  70.5039160  80.3215640  75.6455480  73.2303290
  79.6131790  76.1141820  73.6716900  80.6060120  74.9877490  73.8648480
  84.3531070  72.3706140  74.6699080  84.2298850  72.3892270  73.7208590
  85.3015630  72.4185080  74.7897480  78.5250660  73.9540560  70.6054000
  79.3741190  74.3910710  70.5394190  78.1581930  74.2660820  71.4326060
  77.4242080  80.2072920  69.0789530  78.1905350  80.0954280  69.6414960
  77.5016770  79.5110890  68.4266300  76.1188840  77.6397990  69.7622420
  76.1992430  76.6925500  69.8739820  77.0108590  77.9704870  69.8683080
  79.4561110  80.2038050  71.0532170  79.8777530  80.0377920  71.8963560
  79.5811950  79.3938280  70.5587310  81.9688750  79.2275660  68.3009270
  82.4894410  78.5124680  67.9350420  82.6157150  79.8661530  68.6009780
  78.3520010  76.2771280  67.9990330  78.1509070  75.4138640  68.3603670
  78.1812060  76.1904640  67.0611930  85.8308320  71.0879510  70.5277210
  86.1110610  70.2447410  70.8836630  85.0574050  71.3202620  71.0415960
  77.1502810  73.3771900  67.9868210  77.4528710  73.3839330  67.0787360
  77.8897400  73.0269760  68.4835870  80.3687740  72.3206520  68.9724410
  80.0209740  71.6430510  68.3926860  80.5700510  71.8596030  69.7867800
  73.7093380  78.8494170  75.3688780  73.0542220  78.5805810  74.7248480
  74.5471330  78.7398650  74.9190760  86.6583820  73.6435460  69.5907270
  87.0768700  73.4566440  68.7503930  86.3519880  72.7914510  69.9010200
  72.9231460  76.0593100  71.3114110  72.0195540  76.3223300  71.1365770
  73.4072080  76.3304270  70.5314070  75.4658670  75.1158640  69.2208490
  76.1750370  74.6941860  68.7355770  74.7498610  75.1833870  68.5891840
  75.1132830  71.1697970  68.2611140  75.8360960  71.7106910  68.5792360
  75.3857350  70.8961390  67.3852680  74.5379670  71.2091230  71.8546710
  75.2959030  71.3220110  71.2810740  74.0756840  72.0460430  71.8090140
  81.0793480  73.3230500  74.8449020  80.2667990  72.9487390  74.5044900
  81.5835120  72.5675580  75.1470210  85.5818460  69.9872950  76.0832090
  86.1847830  70.5593160  76.5580610  84.8411450  70.5512390  75.8605990
  76.9104820  71.7355280  70.3948680  77.4397580  70.9485080  70.2656630
  77.5433140  72.4146470  70.6284210  79.1042660  71.4730420  73.4494070
  78.4745400  70.7717730  73.6164200  78.5647800  72.2334550  73.2327230
  84.7371830  78.1860450  56.8261770  84.6565880  77.2715060  56.5553480
  84.3236250  78.6827520  56.1201480  82.8689870  79.9639470  58.7071040
  82.0931970  79.4839910  58.9969610  83.5202800  79.2845120  58.5327200
  76.8855700  80.2759280  59.5846800  76.0540580  80.0207990  59.9843310
  77.4936680  80.3470050  60.3204720  75.2947650  75.2361170  53.3689190
  74.4064350  75.5777140  53.2669070  75.5788840  75.0361490  52.4770020
  73.2580660  77.8366820  59.2528890  73.8296770  77.0689020  59.2532530
  73.2582200  78.1355580  58.3435500  74.5005530  73.2451180  61.0397820
  74.3208370  72.3476930  61.3200580  74.0985610  73.7923050  61.7144770
  83.3404030  75.4467040  58.9410130  83.7168850  74.5738920  58.8283800
  83.2423540  75.7825740  58.0500570  77.4709040  73.8192670  54.4027570
  77.5775790  74.7196400  54.7096330  76.5601400  73.7710640  54.1122220
  75.1192200  75.7411680  59.6480160  75.8002310  76.0050050  60.2667560
  74.8040250  74.9012550  59.9818170  79.3116770  76.7879040  58.7352750
  79.8194990  77.2860010  59.3757770  79.8430010  76.0114240  58.5592110
  77.5952870  71.4277600  63.0016170  77.5971310  71.9449990  62.1962070
  76.7657180  70.9507780  62.9786100  77.2768200  73.1387560  61.0086620
  77.6185010  73.9829610  60.7140490  76.3384010  73.2871300  61.1251960
  80.9596090  70.6269830  57.3331210  81.2671070  70.0716720  56.6166710
  80.0296790  70.7614290  57.1504200  83.3476850  78.6918660  54.0691330
  82.4206130  78.6256040  54.2979800  83.5001670  79.6298790  53.9546570
  83.3345930  74.9635660  51.0658490  82.3949600  75.1249620  51.1510950
  83.6529190  75.6821340  50.5194480  87.3774140  80.2538960  54.5726580
  86.7586560  79.9158510  53.9252880  87.3598590  79.6098720  55.2805770
  86.8200700  76.4323500  61.9892390  86.4071880  77.2577210  62.2432380
  86.0876650  75.8468540  61.7968750  78.9533490  79.2183400  56.8511060
  78.5490490  78.5060650  56.3556960  79.0396610  78.8736640  57.7399100
  77.6662110  75.9926610  60.6310100  78.2176700  76.1021950  59.8563350
  78.1805620  76.3664210  61.3465330  85.5538840  79.4925770  51.5799330
  85.9932120  78.6548200  51.4337150  86.2667260  80.1255170  51.6663470
  77.3404840  79.5145970  64.2415440  77.2012610  80.3868770  64.6102840
  76.4586200  79.1718780  64.0963380  75.6538120  78.1128380  54.3517710
  75.5335720  78.8390470  53.7398980  75.3439010  77.3431290  53.8745620
  73.2923490  81.2843520  60.1586350  73.3703910  81.4192290  59.2142070
  73.9065170  80.5759410  60.3514470  78.1201780  71.4563450  57.7341380
  77.6769930  72.2372990  57.4025900  78.6786770  71.7793340  58.4412320
  82.4071590  74.3231970  63.3376700  81.9450960  74.5314990  64.1496640
  82.0049700  73.5091320  63.0347370  87.4076100  75.5440920  64.4673360
  86.5569690  75.2446670  64.7882430  87.2477890  75.7882930  63.5557180
  84.5025810  77.0442670  66.5672150  84.8279220  76.2106420  66.2274380
  85.2906140  77.5671190  66.7150480  81.2360600  71.0774150  52.6147210
  80.6114780  71.0734020  53.3400520  81.1490720  70.2105110  52.2183180
  80.1577680  72.0010780  59.5930980  80.4550010  72.9073610  59.5123000
  80.7063240  71.5129560  58.9790550  77.9116000  76.5797020  55.4622630
  77.6856920  76.3634190  56.3669250  77.1308530  77.0125480  55.1168600
  85.1413760  76.5860390  54.0613280  84.5422650  77.3096190  53.8776900
  85.6893370  76.5237170  53.2789730  80.3515210  77.4782600  66.1282900
  80.2558810  76.5377330  65.9783300  81.1947190  77.6997670  65.7330970
  83.7478630  75.2223930  56.0916560  84.1408200  75.5396130  55.2785250
  84.1095480  74.3435810  56.2061080  75.4825750  73.8896270  64.2816680
  75.0889140  74.7371480  64.4889460  74.7944150  73.2522640  64.4725320
  82.0570800  73.9731240  67.3513420  81.3669120  73.7803440  67.9859510
  82.8003100  74.2565880  67.8837720  72.7842800  71.8124730  58.3146760
  72.4955850  72.3827590  59.0271740  73.5288560  71.3329180  58.6777990
  72.9713030  75.7544850  49.5249480  72.8887700  76.6975610  49.6664470
  72.6196090  75.6119760  48.6461830  84.3333770  77.8129680  60.1867340
  83.6014890  78.3216490  60.5357440  83.9358110  76.9959660  59.8856120
  80.7711160  74.4883880  58.5919830  80.7747220  74.0473830  57.7424370
  81.6662280  74.8101210  58.6991650  76.6213540  74.3710370  57.5514040
  76.2813590  74.8485600  58.3081090  75.8590860  73.9175490  57.1915140
  80.8331310  75.4895960  51.5826590  80.9544130  75.4482440  52.5312410
  80.4479820  76.3520110  51.4273320  84.7959680  73.2663360  59.5990280
  84.8132420  73.7172010  60.4432130  84.5475260  72.3669000  59.8123720
  79.8452810  77.7997100  50.9809890  79.2769710  77.3515350  50.3545800
  80.5541810  78.1589880  50.4475040  81.0719130  78.5485660  60.3385240
  81.4389260  78.0744230  61.0846580  80.8824190  79.4227230  60.6793580
  73.9359620  73.2929350  56.4678710  73.6506540  72.9285020  57.3057330
  73.8738480  72.5609810  55.8541850  78.8618500  77.5894300  62.6569450
  78.5575570  78.4686280  62.8819810  79.8164960  77.6494090  62.6926890
  83.6098210  72.1858610  53.1892080  82.7962820  71.6871780  53.1137390
  83.4160160  73.0256860  52.7728430  83.5307070  80.8629710  64.9331690
  83.4644380  79.9425380  64.6789280  82.9012210  80.9605150  65.6476330
  86.3246600  76.5578260  51.4854240  87.2126220  76.8695490  51.3105580
  86.2951690  75.6850510  51.0934820  74.9182230  78.4297040  63.8040810
  74.5597170  79.0950890  64.3914150  74.6236790  77.5980590  64.1753430
  78.1195350  78.8881280  66.6880360  77.8195490  79.0338460  65.7908180
  78.8906590  78.3286570  66.5953750  73.4290280  78.4288300  50.4275410
  74.2985130  78.7113100  50.7111330  72.9380600  79.2424170  50.3124220
  80.5925090  79.8161510  54.5483690  81.0487870  80.6266760  54.7743880
  80.2413300  79.4984650  55.3802180  76.4936870  70.1599160  55.0206210
  76.3651500  70.1517060  55.9691130  75.6698890  70.4982250  54.6697220
  73.4930800  71.9190280  64.4812910  72.7789320  72.1187200  65.0865520
  73.9125840  71.1429850  64.8527710  75.4136790  80.2461770  52.5557470
  74.8064740  80.9860670  52.5652770  75.8886140  80.3361130  51.7295670
  84.9869580  74.4112590  62.2314360  85.3550400  73.5907800  62.5593930
  84.1267780  74.4714480  62.6470010  80.3215640  75.6455480  54.4559800
  79.6131790  76.1141820  54.8973410  80.6060120  74.9877490  55.0904990
  81.9471570  77.0652180  62.4552330  82.4456820  77.5398000  63.1204180
  82.0894520  76.1415700  62.6622360  84.3531070  72.3706140  55.8955590
  84.2298850  72.3892270  54.9465100  85.3015630  72.4185080  56.0153990
  78.5250660  73.9540560  51.8310510  79.3741190  74.3910710  51.7650700
  78.1581930  74.2660820  52.6582570  77.4242080  80.2072920  50.3046040
  78.1905350  80.0954280  50.8671470  77.5016770  79.5110890  49.6522810
  76.1188840  77.6397990  50.9878930  76.1992430  76.6925500  51.0996330
  77.0108590  77.9704870  51.0939590  73.6459640  79.4612910  66.2235100
  74.1498660  78.8820190  66.7951330  72.9067060  79.7453140  66.7611470
  75.6782720  77.6042500  67.1185170  75.7188060  77.3056370  68.0270400
  76.5328220  78.0050110  66.9592690  79.4561110  80.2038050  52.2788680
  79.8777530  80.0377920  53.1220070  79.5811950  79.3938280  51.7843820
  77.6188530  76.1834600  65.0859660  77.0884990  75.6925550  64.4583000
  78.2876600  76.6118800  64.5517590  81.9688750  79.2275660  49.5265780
  82.4894410  78.5124680  49.1606930  82.6157150  79.8661530  49.8266290
  86.5166590  80.6504060  64.8500850  86.9307610  80.8049140  65.6991270
  85.5817590  80.7759280  65.0126630  78.1060830  73.1496970  65.1656950
  78.0117700  72.5317720  64.4407820  77.5258220  73.8763260  64.9386860
  80.8722270  71.7070210  62.1984340  80.4239570  71.7294470  61.3529890
  80.2387470  71.3089230  62.7954640  83.6145720  78.3340720  64.2034620
  83.7341930  77.7381860  64.9429460  84.4739720  78.3710410  63.7835920
  85.9533620  78.8877910  62.7797130  85.4268840  79.4120530  62.1762270
  86.2964960  79.5205300  63.4106860  78.3520010  76.2771280  49.2246840
  78.1509070  75.4138640  49.5860180  78.1812060  76.1904640  48.2868440
  80.3814490  74.8762070  65.4610440  80.9714180  74.5677920  66.1488260
  79.5634730  74.4041820  65.6170340  85.2007920  74.4927880  65.6943460
  84.5123440  73.8309420  65.6293450  85.9213940  74.0466150  66.1391920
  85.8308320  71.0879510  51.7533720  86.1110610  70.2447410  52.1093140
  85.0574050  71.3202620  52.2672470  77.1502810  73.3771900  49.2124720
  77.4528710  73.3839330  48.3043870  77.8897400  73.0269760  49.7092380
  80.3687740  72.3206520  50.1980920  80.0209740  71.6430510  49.6183370
  80.5700510  71.8596030  51.0124310  73.7093380  78.8494170  56.5945290
  73.0542220  78.5805810  55.9504990  74.5471330  78.7398650  56.1447270
  86.6583820  73.6435460  50.8163780  87.0768700  73.4566440  49.9760440
  86.3519880  72.7914510  51.1266710  74.7469310  79.2346740  61.1348630
  75.1142350  79.1474140  62.0144650  74.1780130  78.4713290  61.0355490
  74.2985310  76.1455830  65.0407050  73.4041360  76.1122590  65.3800760
  74.8382860  76.3442620  65.8058300  72.9231460  76.0593100  52.5370620
  72.0195540  76.3223300  52.3622280  73.4072080  76.3304270  51.7570580
  75.4658670  75.1158640  50.4465000  76.1750370  74.6941860  49.9612280
  74.7498610  75.1833870  49.8148350  75.1132830  71.1697970  49.4867650
  75.8360960  71.7106910  49.8048870  75.3857350  70.8961390  48.6109190
  74.8025020  70.4204160  59.3890270  75.4501210  69.8701540  58.9485430
  75.2226860  70.6747310  60.2106080  74.5557020  70.5759830  62.1315590
  74.2071840  71.0323650  62.8973770  74.2244720  69.6816960  62.2138020
  82.0681840  71.7671710  65.6535010  82.0070730  72.3593540  66.4030420
  83.0082220  71.6597670  65.5085270  84.7056400  71.4241770  65.2927300
  85.3196810  71.7421060  64.6308380  85.2505960  70.9390360  65.9123160
  75.2277660  70.1036030  65.4066360  75.7760650  69.9224080  64.6432470
  75.2932970  69.3130140  65.9422670  85.4464440  69.9873910  61.6196590
  84.5724280  70.3209020  61.4169520  85.3375190  69.5147090  62.4448460
  86.3536420  72.1944780  63.0038310  86.0249780  71.3796540  62.6240040
  87.3018720  72.1514590  62.8804000  83.1939260  70.9043750  60.5589500
  82.4111050  71.3789250  60.8386260  82.9002190  69.9998580  60.4502680
  74.5379670  71.2091230  53.0803220  75.2959030  71.3220110  52.5067250
  74.0756840  72.0460430  53.0346650  81.0793480  73.3230500  56.0705530
  80.2667990  72.9487390  55.7301410  81.5835120  72.5675580  56.3726720
  85.5818460  69.9872950  57.3088600  86.1847830  70.5593160  57.7837120
  84.8411450  70.5512390  57.0862500  76.9104820  71.7355280  51.6205190
  77.4397580  70.9485080  51.4913140  77.5433140  72.4146470  51.8540720
  79.1042660  71.4730420  54.6750580  78.4745400  70.7717730  54.8420710
  78.5647800  72.2334550  54.4583740  79.2298220  70.7514400  67.1103070
  78.9482490  71.2548000  66.3463890  79.6117920  69.9536150  66.7445200
  85.8313680  70.1667980  67.6883540  85.7179130  70.4862590  68.5835060
  86.6483420  70.5680490  67.3920820  84.7371830  78.1860450  38.0518280
  84.6565880  77.2715060  37.7809990  84.3236250  78.6827520  37.3457990
  82.8689870  79.9639470  39.9327550  82.0931970  79.4839910  40.2226120
  83.5202800  79.2845120  39.7583710  76.8855700  80.2759280  40.8103310
  76.0540580  80.0207990  41.2099820  77.4936680  80.3470050  41.5461230
  75.2947650  75.2361170  34.5945700  74.4064350  75.5777140  34.4925580
  75.5788840  75.0361490  33.7026530  73.2580660  77.8366820  40.4785400
  73.8296770  77.0689020  40.4789040  73.2582200  78.1355580  39.5692010
  74.5005530  73.2451180  42.2654330  74.3208370  72.3476930  42.5457090
  74.0985610  73.7923050  42.9401280  83.3404030  75.4467040  40.1666640
  83.7168850  74.5738920  40.0540310  83.2423540  75.7825740  39.2757080
  77.4709040  73.8192670  35.6284080  77.5775790  74.7196400  35.9352840
  76.5601400  73.7710640  35.3378730  75.1192200  75.7411680  40.8736670
  75.8002310  76.0050050  41.4924070  74.8040250  74.9012550  41.2074680
  79.3116770  76.7879040  39.9609260  79.8194990  77.2860010  40.6014280
  79.8430010  76.0114240  39.7848620  77.5952870  71.4277600  44.2272680
  77.5971310  71.9449990  43.4218580  76.7657180  70.9507780  44.2042610
  77.2768200  73.1387560  42.2343130  77.6185010  73.9829610  41.9397000
  76.3384010  73.2871300  42.3508470  80.9596090  70.6269830  38.5587720
  81.2671070  70.0716720  37.8423220  80.0296790  70.7614290  38.3760710
  83.3476850  78.6918660  35.2947840  82.4206130  78.6256040  35.5236310
  83.5001670  79.6298790  35.1803080  83.3345930  74.9635660  32.2915000
  82.3949600  75.1249620  32.3767460  83.6529190  75.6821340  31.7450990
  87.3774140  80.2538960  35.7983090  86.7586560  79.9158510  35.1509390
  87.3598590  79.6098720  36.5062280  86.8200700  76.4323500  43.2148900
  86.4071880  77.2577210  43.4688890  86.0876650  75.8468540  43.0225260
  78.9533490  79.2183400  38.0767570  78.5490490  78.5060650  37.5813470
  79.0396610  78.8736640  38.9655610  77.6662110  75.9926610  41.8566610
  78.2176700  76.1021950  41.0819860  78.1805620  76.3664210  42.5721840
  85.5538840  79.4925770  32.8055840  85.9932120  78.6548200  32.6593660
  86.2667260  80.1255170  32.8919980  77.3404840  79.5145970  45.4671950
  77.2012610  80.3868770  45.8359350  76.4586200  79.1718780  45.3219890
  75.6538120  78.1128380  35.5774220  75.5335720  78.8390470  34.9655490
  75.3439010  77.3431290  35.1002130  73.2923490  81.2843520  41.3842860
  73.3703910  81.4192290  40.4398580  73.9065170  80.5759410  41.5770980
  78.1201780  71.4563450  38.9597890  77.6769930  72.2372990  38.6282410
  78.6786770  71.7793340  39.6668830  82.4071590  74.3231970  44.5633210
  81.9450960  74.5314990  45.3753150  82.0049700  73.5091320  44.2603880
  87.4076100  75.5440920  45.6929870  86.5569690  75.2446670  46.0138940
  87.2477890  75.7882930  44.7813690  84.5025810  77.0442670  47.7928660
  84.8279220  76.2106420  47.4530890  85.2906140  77.5671190  47.9406990
  81.2360600  71.0774150  33.8403720  80.6114780  71.0734020  34.5657030
  81.1490720  70.2105110  33.4439690  80.1577680  72.0010780  40.8187490
  80.4550010  72.9073610  40.7379510  80.7063240  71.5129560  40.2047060
  77.9116000  76.5797020  36.6879140  77.6856920  76.3634190  37.5925760
  77.1308530  77.0125480  36.3425110  85.1413760  76.5860390  35.2869790
  84.5422650  77.3096190  35.1033410  85.6893370  76.5237170  34.5046240
  80.3515210  77.4782600  47.3539410  80.2558810  76.5377330  47.2039810
  81.1947190  77.6997670  46.9587480  83.7478630  75.2223930  37.3173070
  84.1408200  75.5396130  36.5041760  84.1095480  74.3435810  37.4317590
  75.4825750  73.8896270  45.5073190  75.0889140  74.7371480  45.7145970
  74.7944150  73.2522640  45.6981830  82.0570800  73.9731240  48.5769930
  81.3669120  73.7803440  49.2116020  82.8003100  74.2565880  49.1094230
  72.7842800  71.8124730  39.5403270  72.4955850  72.3827590  40.2528250
  73.5288560  71.3329180  39.9034500  72.9713030  75.7544850  30.7505990
  72.8887700  76.6975610  30.8920980  72.6196090  75.6119760  29.8718340
  84.3333770  77.8129680  41.4123850  83.6014890  78.3216490  41.7613950
  83.9358110  76.9959660  41.1112630  80.7711160  74.4883880  39.8176340
  80.7747220  74.0473830  38.9680880  81.6662280  74.8101210  39.9248160
  76.6213540  74.3710370  38.7770550  76.2813590  74.8485600  39.5337600
  75.8590860  73.9175490  38.4171650  80.8331310  75.4895960  32.8083100
  80.9544130  75.4482440  33.7568920  80.4479820  76.3520110  32.6529830
  84.7959680  73.2663360  40.8246790  84.8132420  73.7172010  41.6688640
  84.5475260  72.3669000  41.0380230  79.8452810  77.7997100  32.2066400
  79.2769710  77.3515350  31.5802310  80.5541810  78.1589880  31.6731550
  81.0719130  78.5485660  41.5641750  81.4389260  78.0744230  42.3103090
  80.8824190  79.4227230  41.9050090  73.9359620  73.2929350  37.6935220
  73.6506540  72.9285020  38.5313840  73.8738480  72.5609810  37.0798360
  78.8618500  77.5894300  43.8825960  78.5575570  78.4686280  44.1076320
  79.8164960  77.6494090  43.9183400  83.6098210  72.1858610  34.4148590
  82.7962820  71.6871780  34.3393900  83.4160160  73.0256860  33.9984940
  83.5307070  80.8629710  46.1588200  83.4644380  79.9425380  45.9045790
  82.9012210  80.9605150  46.8732840  86.3246600  76.5578260  32.7110750
  87.2126220  76.8695490  32.5362090  86.2951690  75.6850510  32.3191330
  74.9182230  78.4297040  45.0297320  74.5597170  79.0950890  45.6170660
  74.6236790  77.5980590  45.4009940  78.1195350  78.8881280  47.9136870
  77.8195490  79.0338460  47.0164690  78.8906590  78.3286570  47.8210260
  73.4290280  78.4288300  31.6531920  74.2985130  78.7113100  31.9367840
  72.9380600  79.2424170  31.5380730  80.5925090  79.8161510  35.7740200
  81.0487870  80.6266760  36.0000390  80.2413300  79.4984650  36.6058690
  76.4936870  70.1599160  36.2462720  76.3651500  70.1517060  37.1947640
  75.6698890  70.4982250  35.8953730  73.4930800  71.9190280  45.7069420
  72.7789320  72.1187200  46.3122030  73.9125840  71.1429850  46.0784220
  75.4136790  80.2461770  33.7813980  74.8064740  80.9860670  33.7909280
  75.8886140  80.3361130  32.9552180  84.9869580  74.4112590  43.4570870
  85.3550400  73.5907800  43.7850440  84.1267780  74.4714480  43.8726520
  80.3215640  75.6455480  35.6816310  79.6131790  76.1141820  36.1229920
  80.6060120  74.9877490  36.3161500  81.9471570  77.0652180  43.6808840
  82.4456820  77.5398000  44.3460690  82.0894520  76.1415700  43.8878870
  84.3531070  72.3706140  37.1212100  84.2298850  72.3892270  36.1721610
  85.3015630  72.4185080  37.2410500  78.5250660  73.9540560  33.0567020
  79.3741190  74.3910710  32.9907210  78.1581930  74.2660820  33.8839080
  77.4242080  80.2072920  31.5302550  78.1905350  80.0954280  32.0927980
  77.5016770  79.5110890  30.8779320  76.1188840  77.6397990  32.2135440
  76.1992430  76.6925500  32.3252840  77.0108590  77.9704870  32.3196100
  73.6459640  79.4612910  47.4491610  74.1498660  78.8820190  48.0207840
  72.9067060  79.7453140  47.9867980  75.6782720  77.6042500  48.3441680
  75.7188060  77.3056370  49.2526910  76.5328220  78.0050110  48.1849200
  79.4561110  80.2038050  33.5045190  79.8777530  80.0377920  34.3476580
  79.5811950  79.3938280  33.0100330  77.6188530  76.1834600  46.3116170
  77.0884990  75.6925550  45.6839510  78.2876600  76.6118800  45.7774100
  81.9688750  79.2275660  30.7522290  82.4894410  78.5124680  30.3863440
  82.6157150  79.8661530  31.0522800  86.5166590  80.6504060  46.0757360
  86.9307610  80.8049140  46.9247780  85.5817590  80.7759280  46.2383140
  78.1060830  73.1496970  46.3913460  78.0117700  72.5317720  45.6664330
  77.5258220  73.8763260  46.1643370  80.8722270  71.7070210  43.4240850
  80.4239570  71.7294470  42.5786400  80.2387470  71.3089230  44.0211150
  83.6145720  78.3340720  45.4291130  83.7341930  77.7381860  46.1685970
  84.4739720  78.3710410  45.0092430  85.9533620  78.8877910  44.0053640
  85.4268840  79.4120530  43.4018780  86.2964960  79.5205300  44.6363370
  78.3520010  76.2771280  30.4503350  78.1509070  75.4138640  30.8116690
  78.1812060  76.1904640  29.5124950  80.3814490  74.8762070  46.6866950
  80.9714180  74.5677920  47.3744770  79.5634730  74.4041820  46.8426850
  85.2007920  74.4927880  46.9199970  84.5123440  73.8309420  46.8549960
  85.9213940  74.0466150  47.3648430  85.8308320  71.0879510  32.9790230
  86.1110610  70.2447410  33.3349650  85.0574050  71.3202620  33.4928980
  77.1502810  73.3771900  30.4381230  77.4528710  73.3839330  29.5300380
  77.8897400  73.0269760  30.9348890  80.3687740  72.3206520  31.4237430
  80.0209740  71.6430510  30.8439880  80.5700510  71.8596030  32.2380820
  73.7093380  78.8494170  37.8201800  73.0542220  78.5805810  37.1761500
  74.5471330  78.7398650  37.3703780  86.6583820  73.6435460  32.0420290
  87.0768700  73.4566440  31.2016950  86.3519880  72.7914510  32.3523220
  74.7469310  79.2346740  42.3605140  75.1142350  79.1474140  43.2401160
  74.1780130  78.4713290  42.2612000  74.2985310  76.1455830  46.2663560
  73.4041360  76.1122590  46.6057270  74.8382860  76.3442620  47.0314810
  72.9231460  76.0593100  33.7627130  72.0195540  76.3223300  33.5878790
  73.4072080  76.3304270  32.9827090  75.4658670  75.1158640  31.6721510
  76.1750370  74.6941860  31.1868790  74.7498610  75.1833870  31.0404860
  75.1132830  71.1697970  30.7124160  75.8360960  71.7106910  31.0305380
  75.3857350  70.8961390  29.8365700  74.8025020  70.4204160  40.6146780
  75.4501210  69.8701540  40.1741940  75.2226860  70.6747310  41.4362590
  74.5557020  70.5759830  43.3572100  74.2071840  71.0323650  44.1230280
  74.2244720  69.6816960  43.4394530  82.0681840  71.7671710  46.8791520
  82.0070730  72.3593540  47.6286930  83.0082220  71.6597670  46.7341780
  84.7056400  71.4241770  46.5183810  85.3196810  71.7421060  45.8564890
  85.2505960  70.9390360  47.1379670  75.2277660  70.1036030  46.6322870
  75.7760650  69.9224080  45.8688980  75.2932970  69.3130140  47.1679180
  85.4464440  69.9873910  42.8453100  84.5724280  70.3209020  42.6426030
  85.3375190  69.5147090  43.6704970  86.3536420  72.1944780  44.2294820
  86.0249780  71.3796540  43.8496550  87.3018720  72.1514590  44.1060510
  83.1939260  70.9043750  41.7846010  82.4111050  71.3789250  42.0642770
  82.9002190  69.9998580  41.6759190  74.5379670  71.2091230  34.3059730
  75.2959030  71.3220110  33.7323760  74.0756840  72.0460430  34.2603160
  81.0793480  73.3230500  37.2962040  80.2667990  72.9487390  36.9557920
  81.5835120  72.5675580  37.5983230  85.5818460  69.9872950  38.5345110
  86.1847830  70.5593160  39.0093630  84.8411450  70.5512390  38.3119010
  76.9104820  71.7355280  32.8461700  77.4397580  70.9485080  32.7169650
  77.5433140  72.4146470  33.0797230  79.1042660  71.4730420  35.9007090
  78.4745400  70.7717730  36.0677220  78.5647800  72.2334550  35.6840250
  79.2298220  70.7514400  48.3359580  78.9482490  71.2548000  47.5720400
  79.6117920  69.9536150  47.9701710  85.8313680  70.1667980  48.9140050
  85.7179130  70.4862590  49.8091570  86.6483420  70.5680490  48.6177330
  84.7371830  78.1860450  19.2774790  84.6565880  77.2715060  19.0066500
  84.3236250  78.6827520  18.5714500  82.8689870  79.9639470  21.1584060
  82.0931970  79.4839910  21.4482630  83.5202800  79.2845120  20.9840220
  76.8855700  80.2759280  22.0359820  76.0540580  80.0207990  22.4356330
  77.4936680  80.3470050  22.7717740  75.2947650  75.2361170  15.8202210
  74.4064350  75.5777140  15.7182090  75.5788840  75.0361490  14.9283040
  73.2580660  77.8366820  21.7041910  73.8296770  77.0689020  21.7045550
  73.2582200  78.1355580  20.7948520  74.5005530  73.2451180  23.4910840
  74.3208370  72.3476930  23.7713600  74.0985610  73.7923050  24.1657790
  83.3404030  75.4467040  21.3923150  83.7168850  74.5738920  21.2796820
  83.2423540  75.7825740  20.5013590  77.4709040  73.8192670  16.8540590
  77.5775790  74.7196400  17.1609350  76.5601400  73.7710640  16.5635240
  75.1192200  75.7411680  22.0993180  75.8002310  76.0050050  22.7180580
  74.8040250  74.9012550  22.4331190  79.3116770  76.7879040  21.1865770
  79.8194990  77.2860010  21.8270790  79.8430010  76.0114240  21.0105130
  77.5952870  71.4277600  25.4529190  77.5971310  71.9449990  24.6475090
  76.7657180  70.9507780  25.4299120  77.2768200  73.1387560  23.4599640
  77.6185010  73.9829610  23.1653510  76.3384010  73.2871300  23.5764980
  80.9596090  70.6269830  19.7844230  81.2671070  70.0716720  19.0679730
  80.0296790  70.7614290  19.6017220  83.3476850  78.6918660  16.5204350
  82.4206130  78.6256040  16.7492820  83.5001670  79.6298790  16.4059590
  83.3345930  74.9635660  13.5171510  82.3949600  75.1249620  13.6023970
  83.6529190  75.6821340  12.9707500  87.3774140  80.2538960  17.0239600
  86.7586560  79.9158510  16.3765900  87.3598590  79.6098720  17.7318790
  86.8200700  76.4323500  24.4405410  86.4071880  77.2577210  24.6945400
  86.0876650  75.8468540  24.2481770  78.9533490  79.2183400  19.3024080
  78.5490490  78.5060650  18.8069980  79.0396610  78.8736640  20.1912120
  77.6662110  75.9926610  23.0823120  78.2176700  76.1021950  22.3076370
  78.1805620  76.3664210  23.7978350  85.5538840  79.4925770  14.0312350
  85.9932120  78.6548200  13.8850170  86.2667260  80.1255170  14.1176490
  77.3404840  79.5145970  26.6928460  77.2012610  80.3868770  27.0615860
  76.4586200  79.1718780  26.5476400  75.6538120  78.1128380  16.8030730
  75.5335720  78.8390470  16.1912000  75.3439010  77.3431290  16.3258640
  73.2923490  81.2843520  22.6099370  73.3703910  81.4192290  21.6655090
  73.9065170  80.5759410  22.8027490  78.1201780  71.4563450  20.1854400
  77.6769930  72.2372990  19.8538920  78.6786770  71.7793340  20.8925340
  82.4071590  74.3231970  25.7889720  81.9450960  74.5314990  26.6009660
  82.0049700  73.5091320  25.4860390  87.4076100  75.5440920  26.9186380
  86.5569690  75.2446670  27.2395450  87.2477890  75.7882930  26.0070200
  84.5025810  77.0442670  29.0185170  84.8279220  76.2106420  28.6787400
  85.2906140  77.5671190  29.1663500  81.2360600  71.0774150  15.0660230
  80.6114780  71.0734020  15.7913540  81.1490720  70.2105110  14.6696200
  80.1577680  72.0010780  22.0444000  80.4550010  72.9073610  21.9636020
  80.7063240  71.5129560  21.4303570  77.9116000  76.5797020  17.9135650
  77.6856920  76.3634190  18.8182270  77.1308530  77.0125480  17.5681620
  85.1413760  76.5860390  16.5126300  84.5422650  77.3096190  16.3289920
  85.6893370  76.5237170  15.7302750  80.3515210  77.4782600  28.5795920
  80.2558810  76.5377330  28.4296320  81.1947190  77.6997670  28.1843990
  83.7478630  75.2223930  18.5429580  84.1408200  75.5396130  17.7298270
  84.1095480  74.3435810  18.6574100  75.4825750  73.8896270  26.7329700
  75.0889140  74.7371480  26.9402480  74.7944150  73.2522640  26.9238340
  82.0570800  73.9731240  29.8026440  81.3669120  73.7803440  30.4372530
  82.8003100  74.2565880  30.3350740  72.7842800  71.8124730  20.7659780
  72.4955850  72.3827590  21.4784760  73.5288560  71.3329180  21.1291010
  72.9713030  75.7544850  11.9762500  72.8887700  76.6975610  12.1177490
  72.6196090  75.6119760  11.0974850  84.3333770  77.8129680  22.6380360
  83.6014890  78.3216490  22.9870460  83.9358110  76.9959660  22.3369140
  80.7711160  74.4883880  21.0432850  80.7747220  74.0473830  20.1937390
  81.6662280  74.8101210  21.1504670  76.6213540  74.3710370  20.0027060
  76.2813590  74.8485600  20.7594110  75.8590860  73.9175490  19.6428160
  80.8331310  75.4895960  14.0339610  80.9544130  75.4482440  14.9825430
  80.4479820  76.3520110  13.8786340  84.7959680  73.2663360  22.0503300
  84.8132420  73.7172010  22.8945150  84.5475260  72.3669000  22.2636740
  79.8452810  77.7997100  13.4322910  79.2769710  77.3515350  12.8058820
  80.5541810  78.1589880  12.8988060  81.0719130  78.5485660  22.7898260
  81.4389260  78.0744230  23.5359600  80.8824190  79.4227230  23.1306600
  73.9359620  73.2929350  18.9191730  73.6506540  72.9285020  19.7570350
  73.8738480  72.5609810  18.3054870  78.8618500  77.5894300  25.1082470
  78.5575570  78.4686280  25.3332830  79.8164960  77.6494090  25.1439910
  83.6098210  72.1858610  15.6405100  82.7962820  71.6871780  15.5650410
  83.4160160  73.0256860  15.2241450  83.5307070  80.8629710  27.3844710
  83.4644380  79.9425380  27.1302300  82.9012210  80.9605150  28.0989350
  86.3246600  76.5578260  13.9367260  87.2126220  76.8695490  13.7618600
  86.2951690  75.6850510  13.5447840  74.9182230  78.4297040  26.2553830
  74.5597170  79.0950890  26.8427170  74.6236790  77.5980590  26.6266450
  78.1195350  78.8881280  29.1393380  77.8195490  79.0338460  28.2421200
  78.8906590  78.3286570  29.0466770  73.4290280  78.4288300  12.8788430
  74.2985130  78.7113100  13.1624350  72.9380600  79.2424170  12.7637240
  80.5925090  79.8161510  16.9996710  81.0487870  80.6266760  17.2256900
  80.2413300  79.4984650  17.8315200  76.4936870  70.1599160  17.4719230
  76.3651500  70.1517060  18.4204150  75.6698890  70.4982250  17.1210240
  73.4930800  71.9190280  26.9325930  72.7789320  72.1187200  27.5378540
  73.9125840  71.1429850  27.3040730  75.4136790  80.2461770  15.0070490
  74.8064740  80.9860670  15.0165790  75.8886140  80.3361130  14.1808690
  84.9869580  74.4112590  24.6827380  85.3550400  73.5907800  25.0106950
  84.1267780  74.4714480  25.0983030  80.3215640  75.6455480  16.9072820
  79.6131790  76.1141820  17.3486430  80.6060120  74.9877490  17.5418010
  81.9471570  77.0652180  24.9065350  82.4456820  77.5398000  25.5717200
  82.0894520  76.1415700  25.1135380  84.3531070  72.3706140  18.3468610
  84.2298850  72.3892270  17.3978120  85.3015630  72.4185080  18.4667010
  78.5250660  73.9540560  14.2823530  79.3741190  74.3910710  14.2163720
  78.1581930  74.2660820  15.1095590  77.4242080  80.2072920  12.7559060
  78.1905350  80.0954280  13.3184490  77.5016770  79.5110890  12.1035830
  76.1188840  77.6397990  13.4391950  76.1992430  76.6925500  13.5509350
  77.0108590  77.9704870  13.5452610  73.6459640  79.4612910  28.6748120
  74.1498660  78.8820190  29.2464350  72.9067060  79.7453140  29.2124490
  75.6782720  77.6042500  29.5698190  75.7188060  77.3056370  30.4783420
  76.5328220  78.0050110  29.4105710  79.4561110  80.2038050  14.7301700
  79.8777530  80.0377920  15.5733090  79.5811950  79.3938280  14.2356840
  77.6188530  76.1834600  27.5372680  77.0884990  75.6925550  26.9096020
  78.2876600  76.6118800  27.0030610  81.9688750  79.2275660  11.9778800
  82.4894410  78.5124680  11.6119950  82.6157150  79.8661530  12.2779310
  86.5166590  80.6504060  27.3013870  86.9307610  80.8049140  28.1504290
  85.5817590  80.7759280  27.4639650  78.1060830  73.1496970  27.6169970
  78.0117700  72.5317720  26.8920840  77.5258220  73.8763260  27.3899880
  80.8722270  71.7070210  24.6497360  80.4239570  71.7294470  23.8042910
  80.2387470  71.3089230  25.2467660  83.6145720  78.3340720  26.6547640
  83.7341930  77.7381860  27.3942480  84.4739720  78.3710410  26.2348940
  85.9533620  78.8877910  25.2310150  85.4268840  79.4120530  24.6275290
  86.2964960  79.5205300  25.8619880  78.3520010  76.2771280  11.6759860
  78.1509070  75.4138640  12.0373200  78.1812060  76.1904640  10.7381460
  80.3814490  74.8762070  27.9123460  80.9714180  74.5677920  28.6001280
  79.5634730  74.4041820  28.0683360  85.2007920  74.4927880  28.1456480
  84.5123440  73.8309420  28.0806470  85.9213940  74.0466150  28.5904940
  85.8308320  71.0879510  14.2046740  86.1110610  70.2447410  14.5606160
  85.0574050  71.3202620  14.7185490  77.1502810  73.3771900  11.6637740
  77.4528710  73.3839330  10.7556890  77.8897400  73.0269760  12.1605400
  80.3687740  72.3206520  12.6493940  80.0209740  71.6430510  12.0696390
  80.5700510  71.8596030  13.4637330  73.7093380  78.8494170  19.0458310
  73.0542220  78.5805810  18.4018010  74.5471330  78.7398650  18.5960290
  86.6583820  73.6435460  13.2676800  87.0768700  73.4566440  12.4273460
  86.3519880  72.7914510  13.5779730  74.7469310  79.2346740  23.5861650
  75.1142350  79.1474140  24.4657670  74.1780130  78.4713290  23.4868510
  74.2985310  76.1455830  27.4920070  73.4041360  76.1122590  27.8313780
  74.8382860  76.3442620  28.2571320  72.9231460  76.0593100  14.9883640
  72.0195540  76.3223300  14.8135300  73.4072080  76.3304270  14.2083600
  75.4658670  75.1158640  12.8978020  76.1750370  74.6941860  12.4125300
  74.7498610  75.1833870  12.2661370  75.1132830  71.1697970  11.9380670
  75.8360960  71.7106910  12.2561890  75.3857350  70.8961390  11.0622210
  74.8025020  70.4204160  21.8403290  75.4501210  69.8701540  21.3998450
  75.2226860  70.6747310  22.6619100  74.5557020  70.5759830  24.5828610
  74.2071840  71.0323650  25.3486790  74.2244720  69.6816960  24.6651040
  82.0681840  71.7671710  28.1048030  82.0070730  72.3593540  28.8543440
  83.0082220  71.6597670  27.9598290  84.7056400  71.4241770  27.7440320
  85.3196810  71.7421060  27.0821400  85.2505960  70.9390360  28.3636180
  75.2277660  70.1036030  27.8579380  75.7760650  69.9224080  27.0945490
  75.2932970  69.3130140  28.3935690  85.4464440  69.9873910  24.0709610
  84.5724280  70.3209020  23.8682540  85.3375190  69.5147090  24.8961480
  86.3536420  72.1944780  25.4551330  86.0249780  71.3796540  25.0753060
  87.3018720  72.1514590  25.3317020  83.1939260  70.9043750  23.0102520
  82.4111050  71.3789250  23.2899280  82.9002190  69.9998580  22.9015700
  74.5379670  71.2091230  15.5316240  75.2959030  71.3220110  14.9580270
  74.0756840  72.0460430  15.4859670  81.0793480  73.3230500  18.5218550
  80.2667990  72.9487390  18.1814430  81.5835120  72.5675580  18.8239740
  85.5818460  69.9872950  19.7601620  86.1847830  70.5593160  20.2350140
  84.8411450  70.5512390  19.5375520  76.9104820  71.7355280  14.0718210
  77.4397580  70.9485080  13.9426160  77.5433140  72.4146470  14.3053740
  79.1042660  71.4730420  17.1263600  78.4745400  70.7717730  17.2933730
  78.5647800  72.2334550  16.9096760  79.2298220  70.7514400  29.5616090
  78.9482490  71.2548000  28.7976910  79.6117920  69.9536150  29.1958220
  85.8313680  70.1667980  30.1396560  85.7179130  70.4862590  31.0348080
  86.6483420  70.5680490  29.8433840  82.8689870  79.9639470   2.3840570
  82.0931970  79.4839910   2.6739140  83.5202800  79.2845120   2.2096730
  76.8855700  80.2759280   3.2616330  76.0540580  80.0207990   3.6612840
  77.4936680  80.3470050   3.9974250  73.2580660  77.8366820   2.9298420
  73.8296770  77.0689020   2.9302060  73.2582200  78.1355580   2.0205030
  74.5005530  73.2451180   4.7167350  74.3208370  72.3476930   4.9970110
  74.0985610  73.7923050   5.3914300  83.3404030  75.4467040   2.6179660
  83.7168850  74.5738920   2.5053330  83.2423540  75.7825740   1.7270100
  75.1192200  75.7411680   3.3249690  75.8002310  76.0050050   3.9437090
  74.8040250  74.9012550   3.6587700  79.3116770  76.7879040   2.4122280
  79.8194990  77.2860010   3.0527300  79.8430010  76.0114240   2.2361640
  77.5952870  71.4277600   6.6785700  77.5971310  71.9449990   5.8731600
  76.7657180  70.9507780   6.6555630  77.2768200  73.1387560   4.6856150
  77.6185010  73.9829610   4.3910020  76.3384010  73.2871300   4.8021490
  86.8200700  76.4323500   5.6661920  86.4071880  77.2577210   5.9201910
  86.0876650  75.8468540   5.4738280  77.6662110  75.9926610   4.3079630
  78.2176700  76.1021950   3.5332880  78.1805620  76.3664210   5.0234860
  77.3404840  79.5145970   7.9184970  77.2012610  80.3868770   8.2872370
  76.4586200  79.1718780   7.7732910  73.2923490  81.2843520   3.8355880
  73.3703910  81.4192290   2.8911600  73.9065170  80.5759410   4.0284000
  82.4071590  74.3231970   7.0146230  81.9450960  74.5314990   7.8266170
  82.0049700  73.5091320   6.7116900  87.4076100  75.5440920   8.1442890
  86.5569690  75.2446670   8.4651960  87.2477890  75.7882930   7.2326710
  84.5025810  77.0442670  10.2441680  84.8279220  76.2106420   9.9043910
  85.2906140  77.5671190  10.3920010  80.1577680  72.0010780   3.2700510
  80.4550010  72.9073610   3.1892530  80.7063240  71.5129560   2.6560080
  80.3515210  77.4782600   9.8052430  80.2558810  76.5377330   9.6552830
  81.1947190  77.6997670   9.4100500  75.4825750  73.8896270   7.9586210
  75.0889140  74.7371480   8.1658990  74.7944150  73.2522640   8.1494850
  82.0570800  73.9731240  11.0282950  81.3669120  73.7803440  11.6629040
  82.8003100  74.2565880  11.5607250  72.7842800  71.8124730   1.9916290
  72.4955850  72.3827590   2.7041270  73.5288560  71.3329180   2.3547520
  84.3333770  77.8129680   3.8636870  83.6014890  78.3216490   4.2126970
  83.9358110  76.9959660   3.5625650  84.7959680  73.2663360   3.2759810
  84.8132420  73.7172010   4.1201660  84.5475260  72.3669000   3.4893250
  81.0719130  78.5485660   4.0154770  81.4389260  78.0744230   4.7616110
  80.8824190  79.4227230   4.3563110  78.8618500  77.5894300   6.3338980
  78.5575570  78.4686280   6.5589340  79.8164960  77.6494090   6.3696420
  83.5307070  80.8629710   8.6101220  83.4644380  79.9425380   8.3558810
  82.9012210  80.9605150   9.3245860  74.9182230  78.4297040   7.4810340
  74.5597170  79.0950890   8.0683680  74.6236790  77.5980590   7.8522960
  78.1195350  78.8881280  10.3649890  77.8195490  79.0338460   9.4677710
  78.8906590  78.3286570  10.2723280  73.4930800  71.9190280   8.1582440
  72.7789320  72.1187200   8.7635050  73.9125840  71.1429850   8.5297240
  84.9869580  74.4112590   5.9083890  85.3550400  73.5907800   6.2363460
  84.1267780  74.4714480   6.3239540  81.9471570  77.0652180   6.1321860
  82.4456820  77.5398000   6.7973710  82.0894520  76.1415700   6.3391890
  73.6459640  79.4612910   9.9004630  74.1498660  78.8820190  10.4720860
  72.9067060  79.7453140  10.4381000  75.6782720  77.6042500  10.7954700
  75.7188060  77.3056370  11.7039930  76.5328220  78.0050110  10.6362220
  77.6188530  76.1834600   8.7629190  77.0884990  75.6925550   8.1352530
  78.2876600  76.6118800   8.2287120  86.5166590  80.6504060   8.5270380
  86.9307610  80.8049140   9.3760800  85.5817590  80.7759280   8.6896160
  78.1060830  73.1496970   8.8426480  78.0117700  72.5317720   8.1177350
  77.5258220  73.8763260   8.6156390  80.8722270  71.7070210   5.8753870
  80.4239570  71.7294470   5.0299420  80.2387470  71.3089230   6.4724170
  83.6145720  78.3340720   7.8804150  83.7341930  77.7381860   8.6198990
  84.4739720  78.3710410   7.4605450  85.9533620  78.8877910   6.4566660
  85.4268840  79.4120530   5.8531800  86.2964960  79.5205300   7.0876390
  80.3814490  74.8762070   9.1379970  80.9714180  74.5677920   9.8257790
  79.5634730  74.4041820   9.2939870  85.2007920  74.4927880   9.3712990
  84.5123440  73.8309420   9.3062980  85.9213940  74.0466150   9.8161450
  74.7469310  79.2346740   4.8118160  75.1142350  79.1474140   5.6914180
  74.1780130  78.4713290   4.7125020  74.2985310  76.1455830   8.7176580
  73.4041360  76.1122590   9.0570290  74.8382860  76.3442620   9.4827830
  74.8025020  70.4204160   3.0659800  75.4501210  69.8701540   2.6254960
  75.2226860  70.6747310   3.8875610  74.5557020  70.5759830   5.8085120
  74.2071840  71.0323650   6.5743300  74.2244720  69.6816960   5.8907550
  82.0681840  71.7671710   9.3304540  82.0070730  72.3593540  10.0799950
  83.0082220  71.6597670   9.1854800  84.7056400  71.4241770   8.9696830
  85.3196810  71.7421060   8.3077910  85.2505960  70.9390360   9.5892690
  75.2277660  70.1036030   9.0835890  75.7760650  69.9224080   8.3202000
  75.2932970  69.3130140   9.6192200  85.4464440  69.9873910   5.2966120
  84.5724280  70.3209020   5.0939050  85.3375190  69.5147090   6.1217990
  86.3536420  72.1944780   6.6807840  86.0249780  71.3796540   6.3009570
  87.3018720  72.1514590   6.5573530  83.1939260  70.9043750   4.2359030
  82.4111050  71.3789250   4.5155790  82.9002190  69.9998580   4.1272210
  79.2298220  70.7514400  10.7872600  78.9482490  71.2548000  10.0233420
  79.6117920  69.9536150  10.4214730  85.8313680  70.1667980  11.3653070
  85.7179130  70.4862590  12.2604590  86.6483420  70.5680490  11.0690350
  84.7371830  59.4116960  75.6005260  84.6565880  58.4971570  75.3296970
  84.3236250  59.9084030  74.8944970  82.8689870  61.1895980  77.4814530
  82.0931970  60.7096420  77.7713100  83.5202800  60.5101630  77.3070690
  75.2947650  56.4617680  72.1432680  74.4064350  56.8033650  72.0412560
  75.5788840  56.2618000  71.2513510  83.1160610  67.8814180  75.8817650
  82.4972050  68.3371680  75.3112090  83.9712390  68.0365640  75.4807350
  83.3404030  56.6723550  77.7153620  83.7168850  55.7995430  77.6027290
  83.2423540  57.0082250  76.8244060  77.4709040  55.0449180  73.1771060
  77.5775790  55.9452910  73.4839820  76.5601400  54.9967150  72.8865710
  83.9823960  62.7653420  73.2749560  83.3641230  63.2302870  72.7112280
  84.4947210  63.4580900  73.6919070  73.3507160  63.4509950  70.6489190
  72.9735140  63.9397050  69.9174090  73.6080230  64.1235230  71.2795720
  80.9596090  51.8526340  76.1074700  81.2671070  51.2973230  75.3910200
  80.0296790  51.9870800  75.9247690  83.3476850  59.9175170  72.8434820
  82.4206130  59.8512550  73.0723290  83.5001670  60.8555300  72.7290060
  83.3345930  56.1892170  69.8401980  82.3949600  56.3506130  69.9254440
  83.6529190  56.9077850  69.2937970  87.3774140  61.4795470  73.3470070
  86.7586560  61.1415020  72.6996370  87.3598590  60.8355230  74.0549260
  78.9533490  60.4439910  75.6254550  78.5490490  59.7317160  75.1300450
  79.0396610  60.0993150  76.5142590  85.5538840  60.7182280  70.3542820
  85.9932120  59.8804710  70.2080640  86.2667260  61.3511680  70.4406960
  83.6634220  65.6578350  74.3224060  84.1030130  66.4002680  73.9079450
  83.6021110  65.9004920  75.2463020  75.6538120  59.3384890  73.1261200
  75.5335720  60.0646980  72.5142470  75.3439010  58.5687800  72.6489110
  74.5371120  64.2100220  75.3436020  74.1299200  64.3514810  74.4889620
  75.4284130  63.9260380  75.1407230  86.3304400  68.6447470  71.6787070
  86.1705540  68.3550410  72.5768900  86.1651110  67.8687600  71.1432300
  78.8092780  68.4246000  73.4558690  78.6335260  67.5081540  73.2426490
  77.9548520  68.7833290  73.6956490  86.0330530  66.1535030  70.2385070
  85.3395690  66.1512320  69.5787350  86.7753390  65.7294350  69.8079240
  85.5980460  67.7797740  74.3133560  86.0537410  66.9987120  74.6272180
  85.9372980  68.4904560  74.8574740  78.1201780  52.6819960  76.5084870
  77.6769930  53.4629500  76.1769390  78.6786770  53.0049850  77.2155810
  81.2360600  52.3030660  71.3890700  80.6114780  52.2990530  72.1144010
  81.1490720  51.4361620  70.9926670  77.9116000  57.8053530  74.2366120
  77.6856920  57.5890700  75.1412740  77.1308530  58.2381990  73.8912090
  85.1413760  57.8116900  72.8356770  84.5422650  58.5352700  72.6520390
  85.6893370  57.7493680  72.0533220  83.7478630  56.4480440  74.8660050
  84.1408200  56.7652640  74.0528740  84.1095480  55.5692320  74.9804570
  72.9713030  56.9801360  68.2992970  72.8887700  57.9232120  68.4407960
  72.6196090  56.8376270  67.4205320  80.7711160  55.7140390  77.3663320
  80.7747220  55.2730340  76.5167860  81.6662280  56.0357720  77.4735140
  76.6213540  55.5966880  76.3257530  76.2813590  56.0742110  77.0824580
  75.8590860  55.1432000  75.9658630  80.8331310  56.7152470  70.3570080
  80.9544130  56.6738950  71.3055900  80.4479820  57.5776620  70.2016810
  79.8452810  59.0253610  69.7553380  79.2769710  58.5771860  69.1289290
  80.5541810  59.3846390  69.2218530  73.9359620  54.5185860  75.2422200
  73.6506540  54.1541530  76.0800820  73.8738480  53.7866320  74.6285340
  77.3900290  63.0211800  72.0279790  76.6162550  62.4809420  71.8678510
  78.1194920  62.5018410  71.6897550  83.6098210  53.4115120  71.9635570
  82.7962820  52.9128290  71.8880880  83.4160160  54.2513370  71.5471920
  86.3246600  57.7834770  70.2597730  87.2126220  58.0952000  70.0849070
  86.2951690  56.9107020  69.8678310  77.4337690  62.6892180  75.6658600
  77.9516360  61.8860440  75.6115490  76.9821710  62.6271320  76.5075430
  82.3207190  63.9558460  70.9385900  82.6622890  64.7000690  70.4429220
  81.4919900  64.2689580  71.3010730  85.2034600  63.2774300  76.3031410
  85.5558420  62.6802430  75.6432780  84.3196930  62.9518530  76.4739660
  81.2897880  64.0371990  73.7101820  81.9769010  64.5841200  74.0909410
  80.5030300  64.5812720  73.7451430  73.4290280  59.6544810  69.2018900
  74.2985130  59.9369610  69.4854820  72.9380600  60.4680680  69.0867710
  80.5925090  61.0418020  73.3227180  81.0487870  61.8523270  73.5487370
  80.2413300  60.7241160  74.1545670  76.4936870  51.3855670  73.7949700
  76.3651500  51.3773570  74.7434620  75.6698890  51.7238760  73.4440710
  73.7961530  68.8672190  69.7680530  74.1559170  69.4661530  69.1137800
  73.6553870  69.4132080  70.5415560  79.8130150  66.2503390  70.5854200
  79.8040250  66.9833080  69.9698710  78.8928510  66.0034970  70.6781160
  75.4136790  61.4718280  71.3300960  74.8064740  62.2117180  71.3396260
  75.8886140  61.5617640  70.5039160  82.7989750  66.3131630  69.2479390
  82.9001730  66.1095620  68.3181370  81.8991490  66.0589910  69.4527170
  80.3215640  56.8711990  73.2303290  79.6131790  57.3398330  73.6716900
  80.6060120  56.2134000  73.8648480  84.3531070  53.5962650  74.6699080
  84.2298850  53.6148780  73.7208590  85.3015630  53.6441590  74.7897480
  81.4407860  68.8317950  73.9427060  81.6949360  68.7939340  73.0206430
  80.4920340  68.7051280  73.9355310  78.5250660  55.1797070  70.6054000
  79.3741190  55.6167220  70.5394190  78.1581930  55.4917330  71.4326060
  77.4242080  61.4329430  69.0789530  78.1905350  61.3210790  69.6414960
  77.5016770  60.7367400  68.4266300  76.1188840  58.8654500  69.7622420
  76.1992430  57.9182010  69.8739820  77.0108590  59.1961380  69.8683080
  76.9203550  69.0149890  76.8656960  77.6566030  68.4665350  77.1365530
  77.3044470  69.8805900  76.7262950  73.8049030  65.0823460  72.7398470
  72.8788810  65.3244600  72.7303880  74.2705460  65.9097720  72.6183220
  80.0305860  68.1880200  68.6882530  80.8234470  68.4769030  68.2364320
  79.5110210  67.7572370  68.0095010  80.5483260  63.4083610  68.5524880
  80.4433900  62.7935960  69.2786260  80.3807480  62.8849500  67.7687890
  83.7885990  62.4703640  69.1566870  83.2396090  62.9172940  69.8009610
  84.4105250  61.9652890  69.6804540  79.4561110  61.4294560  71.0532170
  79.8777530  61.2634430  71.8963560  79.5811950  60.6194790  70.5587310
  81.9688750  60.4532170  68.3009270  82.4894410  59.7381190  67.9350420
  82.6157150  61.0918040  68.6009780  78.3520010  57.5027790  67.9990330
  78.1509070  56.6395150  68.3603670  78.1812060  57.4161150  67.0611930
  85.8308320  52.3136020  70.5277210  86.1110610  51.4703920  70.8836630
  85.0574050  52.5459130  71.0415960  77.1502810  54.6028410  67.9868210
  77.4528710  54.6095840  67.0787360  77.8897400  54.2526270  68.4835870
  80.3687740  53.5463030  68.9724410  80.0209740  52.8687020  68.3926860
  80.5700510  53.0852540  69.7867800  82.5336780  68.5343780  70.5911010
  83.4287570  68.8728750  70.6129770  82.5654410  67.8123190  69.9635290
  76.1732940  63.9070830  68.8198010  76.6107810  64.4500500  69.4755590
  76.6580670  63.0817780  68.8294350  73.3878740  66.6959860  76.2718270
  73.7181750  65.8280920  76.0396910  73.8169740  66.9018380  77.1023230
  77.9840660  65.0268870  73.9320240  77.6836200  64.9033840  74.8324150
  77.8778150  64.1677460  73.5235970  73.7093380  60.0750680  75.3688780
  73.0542220  59.8062320  74.7248480  74.5471330  59.9655160  74.9190760
  86.6583820  54.8691970  69.5907270  87.0768700  54.6822950  68.7503930
  86.3519880  54.0171020  69.9010200  72.9231460  57.2849610  71.3114110
  72.0195540  57.5479810  71.1365770  73.4072080  57.5560780  70.5314070
  75.4658670  56.3415150  69.2208490  76.1750370  55.9198370  68.7355770
  74.7498610  56.4090380  68.5891840  75.1132830  52.3954480  68.2611140
  75.8360960  52.9363420  68.5792360  75.3857350  52.1217900  67.3852680
  73.9151650  68.6030960  74.3514850  73.7473690  67.9701640  75.0496740
  73.0486160  68.8090360  74.0009040  74.5379670  52.4347740  71.8546710
  75.2959030  52.5476620  71.2810740  74.0756840  53.2716940  71.8090140
  81.0793480  54.5487010  74.8449020  80.2667990  54.1743900  74.5044900
  81.5835120  53.7932090  75.1470210  85.5818460  51.2129460  76.0832090
  86.1847830  51.7849670  76.5580610  84.8411450  51.7768900  75.8605990
  75.5214350  67.2964190  71.7964990  74.9961970  67.6772220  71.0926950
  75.4458930  67.9214960  72.5174700  76.9104820  52.9611790  70.3948680
  77.4397580  52.1741590  70.2656630  77.5433140  53.6402980  70.6284210
  79.1042660  52.6986930  73.4494070  78.4745400  51.9974240  73.6164200
  78.5647800  53.4591060  73.2327230  78.1207320  69.2446570  70.6714240
  78.8526140  68.9605850  70.1238130  78.3800990  69.0059850  71.5613620
  77.2822110  65.3611300  70.6760570  76.6530990  65.8296400  71.2246400
  77.3969940  64.5160520  71.1106760  84.7371830  59.4116960  56.8261770
  84.6565880  58.4971570  56.5553480  84.3236250  59.9084030  56.1201480
  82.8689870  61.1895980  58.7071040  82.0931970  60.7096420  58.9969610
  83.5202800  60.5101630  58.5327200  76.8855700  61.5015790  59.5846800
  76.0540580  61.2464500  59.9843310  77.4936680  61.5726560  60.3204720
  76.8656960  65.5355880  59.7804820  77.1685000  64.6453620  59.6015040
  77.6100550  66.0926100  59.5527070  75.2947650  56.4617680  53.3689190
  74.4064350  56.8033650  53.2669070  75.5788840  56.2618000  52.4770020
  73.2580660  59.0623330  59.2528890  73.8296770  58.2945530  59.2532530
  73.2582200  59.3612090  58.3435500  83.1160610  67.8814180  57.1074160
  82.4972050  68.3371680  56.5368600  83.9712390  68.0365640  56.7063860
  82.3098860  63.8653170  58.7141200  82.2407140  62.9243110  58.5530330
  83.0718720  63.9554580  59.2863770  74.5005530  54.4707690  61.0397820
  74.3208370  53.5733440  61.3200580  74.0985610  55.0179560  61.7144770
  83.3404030  56.6723550  58.9410130  83.7168850  55.7995430  58.8283800
  83.2423540  57.0082250  58.0500570  77.4709040  55.0449180  54.4027570
  77.5775790  55.9452910  54.7096330  76.5601400  54.9967150  54.1122220
  75.1192200  56.9668190  59.6480160  75.8002310  57.2306560  60.2667560
  74.8040250  56.1269060  59.9818170  79.3116770  58.0135550  58.7352750
  79.8194990  58.5116520  59.3757770  79.8430010  57.2370750  58.5592110
  77.5952870  52.6534110  63.0016170  77.5971310  53.1706500  62.1962070
  76.7657180  52.1764290  62.9786100  83.9823960  62.7653420  54.5006070
  83.3641230  63.2302870  53.9368790  84.4947210  63.4580900  54.9175580
  78.8455720  62.2929290  61.1789670  78.5125100  62.9198210  61.8210740
  79.0222400  62.8191170  60.3991340  77.2768200  54.3644070  61.0086620
  77.6185010  55.2086120  60.7140490  76.3384010  54.5127810  61.1251960
  78.0574820  64.2610090  62.9938850  78.6748820  64.9361170  62.7123300
  77.1967940  64.6698070  62.9026350  73.3507160  63.4509950  51.8745700
  72.9735140  63.9397050  51.1430600  73.6080230  64.1235230  52.5052230
  80.9596090  51.8526340  57.3331210  81.2671070  51.2973230  56.6166710
  80.0296790  51.9870800  57.1504200  86.5111150  67.5693630  59.6238670
  86.5238310  67.1655920  58.7560930  85.9586370  68.3440920  59.5200100
  85.9096590  62.4723470  60.9521280  86.3265380  62.2583580  60.1174740
  86.6336410  62.7296260  61.5229900  83.3476850  59.9175170  54.0691330
  82.4206130  59.8512550  54.2979800  83.5001670  60.8555300  53.9546570
  83.3345930  56.1892170  51.0658490  82.3949600  56.3506130  51.1510950
  83.6529190  56.9077850  50.5194480  87.3774140  61.4795470  54.5726580
  86.7586560  61.1415020  53.9252880  87.3598590  60.8355230  55.2805770
  86.8200700  57.6580010  61.9892390  86.4071880  58.4833720  62.2432380
  86.0876650  57.0725050  61.7968750  78.9533490  60.4439910  56.8511060
  78.5490490  59.7317160  56.3556960  79.0396610  60.0993150  57.7399100
  79.4215190  64.1307470  59.0150270  79.1243480  63.5252940  58.3358050
  80.3715010  64.1684780  58.9039630  77.6662110  57.2183120  60.6310100
  78.2176700  57.3278460  59.8563350  78.1805620  57.5920720  61.3465330
  87.5100800  67.7039340  62.6773370  87.0331360  68.5111530  62.4845980
  86.8262590  67.0517670  62.8299580  78.5133620  63.8689160  65.6658070
  77.6162150  64.0929130  65.9131470  78.5386490  63.9924100  64.7169470
  85.5538840  60.7182280  51.5799330  85.9932120  59.8804710  51.4337150
  86.2667260  61.3511680  51.6663470  77.3404840  60.7402480  64.2415440
  77.2012610  61.6125280  64.6102840  76.4586200  60.3975290  64.0963380
  83.6634220  65.6578350  55.5480570  84.1030130  66.4002680  55.1335960
  83.6021110  65.9004920  56.4719530  79.1385190  66.6824180  66.4500590
  79.1100620  67.0867130  65.5829020  78.9750160  65.7534540  66.2872190
  75.6538120  59.3384890  54.3517710  75.5335720  60.0646980  53.7398980
  75.3439010  58.5687800  53.8745620  73.2923490  62.5100030  60.1586350
  73.3703910  62.6448800  59.2142070  73.9065170  61.8015920  60.3514470
  74.5371120  64.2100220  56.5692530  74.1299200  64.3514810  55.7146130
  75.4284130  63.9260380  56.3663740  84.3550000  68.3592130  63.4759580
  84.8694670  68.2700140  64.2782010  83.5119080  68.7051830  63.7687490
  86.3304400  68.6447470  52.9043580  86.1705540  68.3550410  53.8025410
  86.1651110  67.8687600  52.3688810  78.8092780  68.4246000  54.6815200
  78.6335260  67.5081540  54.4683000  77.9548520  68.7833290  54.9213000
  86.0330530  66.1535030  51.4641580  85.3395690  66.1512320  50.8043860
  86.7753390  65.7294350  51.0335750  85.5980460  67.7797740  55.5390070
  86.0537410  66.9987120  55.8528690  85.9372980  68.4904560  56.0831250
  73.3483010  63.5514200  62.6980810  73.5114050  63.0819560  61.8800180
  73.8135460  63.0437760  63.3629650  78.1201780  52.6819960  57.7341380
  77.6769930  53.4629500  57.4025900  78.6786770  53.0049850  58.4412320
  82.4071590  55.5488480  63.3376700  81.9450960  55.7571500  64.1496640
  82.0049700  54.7347830  63.0347370  87.4076100  56.7697430  64.4673360
  86.5569690  56.4703180  64.7882430  87.2477890  57.0139440  63.5557180
  84.5025810  58.2699180  66.5672150  84.8279220  57.4362930  66.2274380
  85.2906140  58.7927700  66.7150480  81.2360600  52.3030660  52.6147210
  80.6114780  52.2990530  53.3400520  81.1490720  51.4361620  52.2183180
  80.1577680  53.2267290  59.5930980  80.4550010  54.1330120  59.5123000
  80.7063240  52.7386070  58.9790550  77.9116000  57.8053530  55.4622630
  77.6856920  57.5890700  56.3669250  77.1308530  58.2381990  55.1168600
  85.1413760  57.8116900  54.0613280  84.5422650  58.5352700  53.8776900
  85.6893370  57.7493680  53.2789730  80.3515210  58.7039110  66.1282900
  80.2558810  57.7633840  65.9783300  81.1947190  58.9254180  65.7330970
  83.7478630  56.4480440  56.0916560  84.1408200  56.7652640  55.2785250
  84.1095480  55.5692320  56.2061080  75.4825750  55.1152780  64.2816680
  75.0889140  55.9627990  64.4889460  74.7944150  54.4779150  64.4725320
  82.0570800  55.1987750  67.3513420  81.3669120  55.0059950  67.9859510
  82.8003100  55.4822390  67.8837720  72.7842800  53.0381240  58.3146760
  72.4955850  53.6084100  59.0271740  73.5288560  52.5585690  58.6777990
  72.9713030  56.9801360  49.5249480  72.8887700  57.9232120  49.6664470
  72.6196090  56.8376270  48.6461830  84.3333770  59.0386190  60.1867340
  83.6014890  59.5473000  60.5357440  83.9358110  58.2216170  59.8856120
  80.7711160  55.7140390  58.5919830  80.7747220  55.2730340  57.7424370
  81.6662280  56.0357720  58.6991650  76.6213540  55.5966880  57.5514040
  76.2813590  56.0742110  58.3081090  75.8590860  55.1432000  57.1915140
  80.8331310  56.7152470  51.5826590  80.9544130  56.6738950  52.5312410
  80.4479820  57.5776620  51.4273320  84.7959680  54.4919870  59.5990280
  84.8132420  54.9428520  60.4432130  84.5475260  53.5925510  59.8123720
  79.8452810  59.0253610  50.9809890  79.2769710  58.5771860  50.3545800
  80.5541810  59.3846390  50.4475040  74.9221990  62.9265630  64.8576620
  74.5376780  62.2859300  65.4559580  75.2334180  63.6301750  65.4271350
  81.0719130  59.7742170  60.3385240  81.4389260  59.3000740  61.0846580
  80.8824190  60.6483740  60.6793580  73.9359620  54.5185860  56.4678710
  73.6506540  54.1541530  57.3057330  73.8738480  53.7866320  55.8541850
  78.8618500  58.8150810  62.6569450  78.5575570  59.6942790  62.8819810
  79.8164960  58.8750600  62.6926890  77.3900290  63.0211800  53.2536300
  76.6162550  62.4809420  53.0935020  78.1194920  62.5018410  52.9154060
  83.6098210  53.4115120  53.1892080  82.7962820  52.9128290  53.1137390
  83.4160160  54.2513370  52.7728430  83.5307070  62.0886220  64.9331690
  83.4644380  61.1681890  64.6789280  82.9012210  62.1861660  65.6476330
  86.3246600  57.7834770  51.4854240  87.2126220  58.0952000  51.3105580
  86.2951690  56.9107020  51.0934820  77.4337690  62.6892180  56.8915110
  77.9516360  61.8860440  56.8372000  76.9821710  62.6271320  57.7331940
  82.3207190  63.9558460  52.1642410  82.6622890  64.7000690  51.6685730
  81.4919900  64.2689580  52.5267240  74.9182230  59.6553550  63.8040810
  74.5597170  60.3207400  64.3914150  74.6236790  58.8237100  64.1753430
  78.1195350  60.1137790  66.6880360  77.8195490  60.2594970  65.7908180
  78.8906590  59.5543080  66.5953750  83.4623800  64.9106790  64.6835490
  83.4768340  63.9787750  64.4654400  82.7548900  64.9966550  65.3225260
  85.2034600  63.2774300  57.5287920  85.5558420  62.6802430  56.8689290
  84.3196930  62.9518530  57.6996170  81.2897880  64.0371990  54.9358330
  81.9769010  64.5841200  55.3165920  80.5030300  64.5812720  54.9707940
  73.4290280  59.6544810  50.4275410  74.2985130  59.9369610  50.7111330
  72.9380600  60.4680680  50.3124220  80.5925090  61.0418020  54.5483690
  81.0487870  61.8523270  54.7743880  80.2413300  60.7241160  55.3802180
  82.8957700  66.5524360  61.7775990  83.5399920  66.7583740  62.4549410
  83.2587140  65.7912760  61.3246840  76.4936870  51.3855670  55.0206210
  76.3651500  51.3773570  55.9691130  75.6698890  51.7238760  54.6697220
  84.1689780  64.5556710  60.4953440  84.8112010  63.8549870  60.6085610
  84.6939130  65.3355150  60.3150330  85.9427400  65.3551610  63.6989500
  86.2783640  65.9418300  64.3767420  85.0227740  65.2244320  63.9287290
  73.7961530  68.8672190  50.9937040  74.1559170  69.4661530  50.3394310
  73.6553870  69.4132080  51.7672070  73.4930800  53.1446790  64.4812910
  72.7789320  53.3443710  65.0865520  73.9125840  52.3686360  64.8527710
  73.7803390  67.1327050  65.4679440  73.8894510  66.1921790  65.3274830
  73.1283950  67.3981800  64.8193170  81.7715980  65.4042940  66.8677560
  81.4512850  64.6852180  67.4123250  81.0974340  66.0798010  66.9413620
  79.8130150  66.2503390  51.8110710  79.8040250  66.9833080  51.1955220
  78.8928510  66.0034970  51.9037670  75.4136790  61.4718280  52.5557470
  74.8064740  62.2117180  52.5652770  75.8886140  61.5617640  51.7295670
  84.9869580  55.6369100  62.2314360  85.3550400  54.8164310  62.5593930
  84.1267780  55.6970990  62.6470010  82.7989750  66.3131630  50.4735900
  82.9001730  66.1095620  49.5437880  81.8991490  66.0589910  50.6783680
  80.3215640  56.8711990  54.4559800  79.6131790  57.3398330  54.8973410
  80.6060120  56.2134000  55.0904990  81.9471570  58.2908690  62.4552330
  82.4456820  58.7654510  63.1204180  82.0894520  57.3672210  62.6622360
  84.3531070  53.5962650  55.8955590  84.2298850  53.6148780  54.9465100
  85.3015630  53.6441590  56.0153990  81.4407860  68.8317950  55.1683570
  81.6949360  68.7939340  54.2462940  80.4920340  68.7051280  55.1611820
  78.5250660  55.1797070  51.8310510  79.3741190  55.6167220  51.7650700
  78.1581930  55.4917330  52.6582570  77.4242080  61.4329430  50.3046040
  78.1905350  61.3210790  50.8671470  77.5016770  60.7367400  49.6522810
  76.1188840  58.8654500  50.9878930  76.1992430  57.9182010  51.0996330
  77.0108590  59.1961380  51.0939590  76.9203550  69.0149890  58.0913470
  77.6566030  68.4665350  58.3622040  77.3044470  69.8805900  57.9519460
  73.8049030  65.0823460  53.9654980  72.8788810  65.3244600  53.9560390
  74.2705460  65.9097720  53.8439730  75.9261830  68.1995960  67.2799050
  76.7274560  68.5208010  67.6934450  75.4113650  67.8391540  68.0018960
  80.0305860  68.1880200  49.9139040  80.8234470  68.4769030  49.4620830
  79.5110210  67.7572370  49.2351520  84.7626460  64.3075830  67.2274460
  84.1564620  64.3307430  66.4870210  84.4580570  63.5758870  67.7641710
  86.1926830  68.0356120  65.8383870  87.1448580  67.9514140  65.7884110
  86.0455050  68.6997830  66.5117660  73.6459640  60.6869420  66.2235100
  74.1498660  60.1076700  66.7951330  72.9067060  60.9709650  66.7611470
  80.5483260  63.4083610  49.7781390  80.4433900  62.7935960  50.5042770
  80.3807480  62.8849500  48.9944400  80.6997580  62.0940410  65.7570620
  79.9343250  62.6625410  65.6725290  80.8813540  61.8016620  64.8638850
  83.7885990  62.4703640  50.3823380  83.2396090  62.9172940  51.0266120
  84.4105250  61.9652890  50.9061050  75.6782720  58.8299010  67.1185170
  75.7188060  58.5312880  68.0270400  76.5328220  59.2306620  66.9592690
  79.4561110  61.4294560  52.2788680  79.8777530  61.2634430  53.1220070
  79.5811950  60.6194790  51.7843820  77.6188530  57.4091110  65.0859660
  77.0884990  56.9182060  64.4583000  78.2876600  57.8375310  64.5517590
  81.9688750  60.4532170  49.5265780  82.4894410  59.7381190  49.1606930
  82.6157150  61.0918040  49.8266290  86.5166590  61.8760570  64.8500850
  86.9307610  62.0305650  65.6991270  85.5817590  62.0015790  65.0126630
  78.1060830  54.3753480  65.1656950  78.0117700  53.7574230  64.4407820
  77.5258220  55.1019770  64.9386860  80.8722270  52.9326720  62.1984340
  80.4239570  52.9550980  61.3529890  80.2387470  52.5345740  62.7954640
  81.2781820  61.8281050  62.8196780  81.6969930  62.6713780  62.6473020
  80.3590450  61.9653090  62.5903560  83.6145720  59.5597230  64.2034620
  83.7341930  58.9638370  64.9429460  84.4739720  59.5966920  63.7835920
  85.9533620  60.1134420  62.7797130  85.4268840  60.6377040  62.1762270
  86.2964960  60.7461810  63.4106860  78.3520010  57.5027790  49.2246840
  78.1509070  56.6395150  49.5860180  78.1812060  57.4161150  48.2868440
  79.1289240  68.1334060  63.9354510  78.5910330  68.8580120  63.6163210
  79.3823200  67.6564400  63.1451850  80.3814490  56.1018580  65.4610440
  80.9714180  55.7934430  66.1488260  79.5634730  55.6298330  65.6170340
  85.2007920  55.7184390  65.6943460  84.5123440  55.0565930  65.6293450
  85.9213940  55.2722660  66.1391920  85.8308320  52.3136020  51.7533720
  86.1110610  51.4703920  52.1093140  85.0574050  52.5459130  52.2672470
  77.1502810  54.6028410  49.2124720  77.4528710  54.6095840  48.3043870
  77.8897400  54.2526270  49.7092380  81.9851450  69.3685270  64.1941160
  81.9110150  70.2720410  64.5013530  81.0830290  69.0497170  64.1663230
  80.3687740  53.5463030  50.1980920  80.0209740  52.8687020  49.6183370
  80.5700510  53.0852540  51.0124310  82.5336780  68.5343780  51.8167520
  83.4287570  68.8728750  51.8386280  82.5654410  67.8123190  51.1891800
  76.1732940  63.9070830  50.0454520  76.6107810  64.4500500  50.7012100
  76.6580670  63.0817780  50.0550860  73.3878740  66.6959860  57.4974780
  73.7181750  65.8280920  57.2653420  73.8169740  66.9018380  58.3279740
  77.9840660  65.0268870  55.1576750  77.6836200  64.9033840  56.0580660
  77.8778150  64.1677460  54.7492480  73.8768950  67.5630450  60.2356410
  73.4399940  67.7431250  61.0680560  74.4446630  68.3205070  60.0938130
  73.7093380  60.0750680  56.5945290  73.0542220  59.8062320  55.9504990
  74.5471330  59.9655160  56.1447270  86.6583820  54.8691970  50.8163780
  87.0768700  54.6822950  49.9760440  86.3519880  54.0171020  51.1266710
  74.7469310  60.4603250  61.1348630  75.1142350  60.3730650  62.0144650
  74.1780130  59.6969800  61.0355490  74.2985310  57.3712340  65.0407050
  73.4041360  57.3379100  65.3800760  74.8382860  57.5699130  65.8058300
  72.9231460  57.2849610  52.5370620  72.0195540  57.5479810  52.3622280
  73.4072080  57.5560780  51.7570580  75.4658670  56.3415150  50.4465000
  76.1750370  55.9198370  49.9612280  74.7498610  56.4090380  49.8148350
  75.1132830  52.3954480  49.4867650  75.8360960  52.9363420  49.8048870
  75.3857350  52.1217900  48.6109190  74.8025020  51.6460670  59.3890270
  75.4501210  51.0958050  58.9485430  75.2226860  51.9003820  60.2106080
  74.5557020  51.8016340  62.1315590  74.2071840  52.2580160  62.8973770
  74.2244720  50.9073470  62.2138020  76.1621390  64.9735940  66.2968780
  76.1191020  64.6028850  67.1783240  76.2932400  65.9113510  66.4370600
  79.8627420  66.5295530  61.8978500  79.6218780  66.7970090  61.0109020
  80.8030060  66.7001260  61.9529360  82.0681840  52.9928220  65.6535010
  82.0070730  53.5850050  66.4030420  83.0082220  52.8854180  65.5085270
  84.7056400  52.6498280  65.2927300  85.3196810  52.9677570  64.6308380
  85.2505960  52.1646870  65.9123160  75.2277660  51.3292540  65.4066360
  75.7760650  51.1480590  64.6432470  75.2932970  50.5386650  65.9422670
  76.0009420  67.9198190  63.4166560  75.4069740  67.7882890  64.1556600
  75.9933260  67.0836330  62.9508660  85.4464440  51.2130420  61.6196590
  84.5724280  51.5465530  61.4169520  85.3375190  50.7403600  62.4448460
  86.3536420  53.4201290  63.0038310  86.0249780  52.6053050  62.6240040
  87.3018720  53.3771100  62.8804000  75.6321650  65.2856570  62.3674600
  74.9055710  64.6661860  62.3000550  75.6930800  65.6797180  61.4972680
  79.2366750  67.5001570  59.1524010  79.7531770  66.8888930  58.6272270
  79.8864130  68.0030350  59.6435020  81.9762250  68.3910060  59.9792990
  82.2640060  68.1364360  59.1026000  82.4885470  67.8387420  60.5698560
  83.1939260  52.1300260  60.5589500  82.4111050  52.6045760  60.8386260
  82.9002190  51.2255090  60.4502680  73.9151650  68.6030960  55.5771360
  73.7473690  67.9701640  56.2753250  73.0486160  68.8090360  55.2265550
  74.5379670  52.4347740  53.0803220  75.2959030  52.5476620  52.5067250
  74.0756840  53.2716940  53.0346650  81.0793480  54.5487010  56.0705530
  80.2667990  54.1743900  55.7301410  81.5835120  53.7932090  56.3726720
  85.5818460  51.2129460  57.3088600  86.1847830  51.7849670  57.7837120
  84.8411450  51.7768900  57.0862500  75.5214350  67.2964190  53.0221500
  74.9961970  67.6772220  52.3183460  75.4458930  67.9214960  53.7431210
  76.9104820  52.9611790  51.6205190  77.4397580  52.1741590  51.4913140
  77.5433140  53.6402980  51.8540720  79.1042660  52.6986930  54.6750580
  78.4745400  51.9974240  54.8420710  78.5647800  53.4591060  54.4583740
  82.0434610  69.3126160  67.3461190  82.9701920  69.0770430  67.3897150
  82.0285040  70.1398160  66.8647220  79.2298220  51.9770910  67.1103070
  78.9482490  52.4804510  66.3463890  79.6117920  51.1792660  66.7445200
  78.1207320  69.2446570  51.8970750  78.8526140  68.9605850  51.3494640
  78.3800990  69.0059850  52.7870130  77.2822110  65.3611300  51.9017080
  76.6530990  65.8296400  52.4502910  77.3969940  64.5160520  52.3363270
  85.8313680  51.3924490  67.6883540  85.7179130  51.7119100  68.5835060
  86.6483420  51.7937000  67.3920820  84.7371830  59.4116960  38.0518280
  84.6565880  58.4971570  37.7809990  84.3236250  59.9084030  37.3457990
  82.8689870  61.1895980  39.9327550  82.0931970  60.7096420  40.2226120
  83.5202800  60.5101630  39.7583710  76.8855700  61.5015790  40.8103310
  76.0540580  61.2464500  41.2099820  77.4936680  61.5726560  41.5461230
  76.8656960  65.5355880  41.0061330  77.1685000  64.6453620  40.8271550
  77.6100550  66.0926100  40.7783580  75.2947650  56.4617680  34.5945700
  74.4064350  56.8033650  34.4925580  75.5788840  56.2618000  33.7026530
  73.2580660  59.0623330  40.4785400  73.8296770  58.2945530  40.4789040
  73.2582200  59.3612090  39.5692010  83.1160610  67.8814180  38.3330670
  82.4972050  68.3371680  37.7625110  83.9712390  68.0365640  37.9320370
  82.3098860  63.8653170  39.9397710  82.2407140  62.9243110  39.7786840
  83.0718720  63.9554580  40.5120280  74.5005530  54.4707690  42.2654330
  74.3208370  53.5733440  42.5457090  74.0985610  55.0179560  42.9401280
  83.3404030  56.6723550  40.1666640  83.7168850  55.7995430  40.0540310
  83.2423540  57.0082250  39.2757080  77.4709040  55.0449180  35.6284080
  77.5775790  55.9452910  35.9352840  76.5601400  54.9967150  35.3378730
  75.1192200  56.9668190  40.8736670  75.8002310  57.2306560  41.4924070
  74.8040250  56.1269060  41.2074680  79.3116770  58.0135550  39.9609260
  79.8194990  58.5116520  40.6014280  79.8430010  57.2370750  39.7848620
  77.5952870  52.6534110  44.2272680  77.5971310  53.1706500  43.4218580
  76.7657180  52.1764290  44.2042610  83.9823960  62.7653420  35.7262580
  83.3641230  63.2302870  35.1625300  84.4947210  63.4580900  36.1432090
  78.8455720  62.2929290  42.4046180  78.5125100  62.9198210  43.0467250
  79.0222400  62.8191170  41.6247850  77.2768200  54.3644070  42.2343130
  77.6185010  55.2086120  41.9397000  76.3384010  54.5127810  42.3508470
  78.0574820  64.2610090  44.2195360  78.6748820  64.9361170  43.9379810
  77.1967940  64.6698070  44.1282860  73.3507160  63.4509950  33.1002210
  72.9735140  63.9397050  32.3687110  73.6080230  64.1235230  33.7308740
  80.9596090  51.8526340  38.5587720  81.2671070  51.2973230  37.8423220
  80.0296790  51.9870800  38.3760710  86.5111150  67.5693630  40.8495180
  86.5238310  67.1655920  39.9817440  85.9586370  68.3440920  40.7456610
  85.9096590  62.4723470  42.1777790  86.3265380  62.2583580  41.3431250
  86.6336410  62.7296260  42.7486410  83.3476850  59.9175170  35.2947840
  82.4206130  59.8512550  35.5236310  83.5001670  60.8555300  35.1803080
  83.3345930  56.1892170  32.2915000  82.3949600  56.3506130  32.3767460
  83.6529190  56.9077850  31.7450990  87.3774140  61.4795470  35.7983090
  86.7586560  61.1415020  35.1509390  87.3598590  60.8355230  36.5062280
  86.8200700  57.6580010  43.2148900  86.4071880  58.4833720  43.4688890
  86.0876650  57.0725050  43.0225260  78.9533490  60.4439910  38.0767570
  78.5490490  59.7317160  37.5813470  79.0396610  60.0993150  38.9655610
  79.4215190  64.1307470  40.2406780  79.1243480  63.5252940  39.5614560
  80.3715010  64.1684780  40.1296140  77.6662110  57.2183120  41.8566610
  78.2176700  57.3278460  41.0819860  78.1805620  57.5920720  42.5721840
  87.5100800  67.7039340  43.9029880  87.0331360  68.5111530  43.7102490
  86.8262590  67.0517670  44.0556090  78.5133620  63.8689160  46.8914580
  77.6162150  64.0929130  47.1387980  78.5386490  63.9924100  45.9425980
  85.5538840  60.7182280  32.8055840  85.9932120  59.8804710  32.6593660
  86.2667260  61.3511680  32.8919980  77.3404840  60.7402480  45.4671950
  77.2012610  61.6125280  45.8359350  76.4586200  60.3975290  45.3219890
  83.6634220  65.6578350  36.7737080  84.1030130  66.4002680  36.3592470
  83.6021110  65.9004920  37.6976040  79.1385190  66.6824180  47.6757100
  79.1100620  67.0867130  46.8085530  78.9750160  65.7534540  47.5128700
  75.6538120  59.3384890  35.5774220  75.5335720  60.0646980  34.9655490
  75.3439010  58.5687800  35.1002130  73.2923490  62.5100030  41.3842860
  73.3703910  62.6448800  40.4398580  73.9065170  61.8015920  41.5770980
  74.5371120  64.2100220  37.7949040  74.1299200  64.3514810  36.9402640
  75.4284130  63.9260380  37.5920250  84.3550000  68.3592130  44.7016090
  84.8694670  68.2700140  45.5038520  83.5119080  68.7051830  44.9944000
  86.3304400  68.6447470  34.1300090  86.1705540  68.3550410  35.0281920
  86.1651110  67.8687600  33.5945320  78.8092780  68.4246000  35.9071710
  78.6335260  67.5081540  35.6939510  77.9548520  68.7833290  36.1469510
  86.0330530  66.1535030  32.6898090  85.3395690  66.1512320  32.0300370
  86.7753390  65.7294350  32.2592260  85.5980460  67.7797740  36.7646580
  86.0537410  66.9987120  37.0785200  85.9372980  68.4904560  37.3087760
  73.3483010  63.5514200  43.9237320  73.5114050  63.0819560  43.1056690
  73.8135460  63.0437760  44.5886160  78.1201780  52.6819960  38.9597890
  77.6769930  53.4629500  38.6282410  78.6786770  53.0049850  39.6668830
  82.4071590  55.5488480  44.5633210  81.9450960  55.7571500  45.3753150
  82.0049700  54.7347830  44.2603880  87.4076100  56.7697430  45.6929870
  86.5569690  56.4703180  46.0138940  87.2477890  57.0139440  44.7813690
  84.5025810  58.2699180  47.7928660  84.8279220  57.4362930  47.4530890
  85.2906140  58.7927700  47.9406990  81.2360600  52.3030660  33.8403720
  80.6114780  52.2990530  34.5657030  81.1490720  51.4361620  33.4439690
  80.1577680  53.2267290  40.8187490  80.4550010  54.1330120  40.7379510
  80.7063240  52.7386070  40.2047060  77.9116000  57.8053530  36.6879140
  77.6856920  57.5890700  37.5925760  77.1308530  58.2381990  36.3425110
  85.1413760  57.8116900  35.2869790  84.5422650  58.5352700  35.1033410
  85.6893370  57.7493680  34.5046240  80.3515210  58.7039110  47.3539410
  80.2558810  57.7633840  47.2039810  81.1947190  58.9254180  46.9587480
  83.7478630  56.4480440  37.3173070  84.1408200  56.7652640  36.5041760
  84.1095480  55.5692320  37.4317590  75.4825750  55.1152780  45.5073190
  75.0889140  55.9627990  45.7145970  74.7944150  54.4779150  45.6981830
  82.0570800  55.1987750  48.5769930  81.3669120  55.0059950  49.2116020
  82.8003100  55.4822390  49.1094230  72.7842800  53.0381240  39.5403270
  72.4955850  53.6084100  40.2528250  73.5288560  52.5585690  39.9034500
  72.9713030  56.9801360  30.7505990  72.8887700  57.9232120  30.8920980
  72.6196090  56.8376270  29.8718340  84.3333770  59.0386190  41.4123850
  83.6014890  59.5473000  41.7613950  83.9358110  58.2216170  41.1112630
  80.7711160  55.7140390  39.8176340  80.7747220  55.2730340  38.9680880
  81.6662280  56.0357720  39.9248160  76.6213540  55.5966880  38.7770550
  76.2813590  56.0742110  39.5337600  75.8590860  55.1432000  38.4171650
  80.8331310  56.7152470  32.8083100  80.9544130  56.6738950  33.7568920
  80.4479820  57.5776620  32.6529830  84.7959680  54.4919870  40.8246790
  84.8132420  54.9428520  41.6688640  84.5475260  53.5925510  41.0380230
  79.8452810  59.0253610  32.2066400  79.2769710  58.5771860  31.5802310
  80.5541810  59.3846390  31.6731550  74.9221990  62.9265630  46.0833130
  74.5376780  62.2859300  46.6816090  75.2334180  63.6301750  46.6527860
  81.0719130  59.7742170  41.5641750  81.4389260  59.3000740  42.3103090
  80.8824190  60.6483740  41.9050090  73.9359620  54.5185860  37.6935220
  73.6506540  54.1541530  38.5313840  73.8738480  53.7866320  37.0798360
  78.8618500  58.8150810  43.8825960  78.5575570  59.6942790  44.1076320
  79.8164960  58.8750600  43.9183400  77.3900290  63.0211800  34.4792810
  76.6162550  62.4809420  34.3191530  78.1194920  62.5018410  34.1410570
  83.6098210  53.4115120  34.4148590  82.7962820  52.9128290  34.3393900
  83.4160160  54.2513370  33.9984940  83.5307070  62.0886220  46.1588200
  83.4644380  61.1681890  45.9045790  82.9012210  62.1861660  46.8732840
  86.3246600  57.7834770  32.7110750  87.2126220  58.0952000  32.5362090
  86.2951690  56.9107020  32.3191330  77.4337690  62.6892180  38.1171620
  77.9516360  61.8860440  38.0628510  76.9821710  62.6271320  38.9588450
  82.3207190  63.9558460  33.3898920  82.6622890  64.7000690  32.8942240
  81.4919900  64.2689580  33.7523750  74.9182230  59.6553550  45.0297320
  74.5597170  60.3207400  45.6170660  74.6236790  58.8237100  45.4009940
  78.1195350  60.1137790  47.9136870  77.8195490  60.2594970  47.0164690
  78.8906590  59.5543080  47.8210260  83.4623800  64.9106790  45.9092000
  83.4768340  63.9787750  45.6910910  82.7548900  64.9966550  46.5481770
  85.2034600  63.2774300  38.7544430  85.5558420  62.6802430  38.0945800
  84.3196930  62.9518530  38.9252680  81.2897880  64.0371990  36.1614840
  81.9769010  64.5841200  36.5422430  80.5030300  64.5812720  36.1964450
  73.4290280  59.6544810  31.6531920  74.2985130  59.9369610  31.9367840
  72.9380600  60.4680680  31.5380730  80.5925090  61.0418020  35.7740200
  81.0487870  61.8523270  36.0000390  80.2413300  60.7241160  36.6058690
  82.8957700  66.5524360  43.0032500  83.5399920  66.7583740  43.6805920
  83.2587140  65.7912760  42.5503350  76.4936870  51.3855670  36.2462720
  76.3651500  51.3773570  37.1947640  75.6698890  51.7238760  35.8953730
  84.1689780  64.5556710  41.7209950  84.8112010  63.8549870  41.8342120
  84.6939130  65.3355150  41.5406840  85.9427400  65.3551610  44.9246010
  86.2783640  65.9418300  45.6023930  85.0227740  65.2244320  45.1543800
  73.7961530  68.8672190  32.2193550  74.1559170  69.4661530  31.5650820
  73.6553870  69.4132080  32.9928580  73.4930800  53.1446790  45.7069420
  72.7789320  53.3443710  46.3122030  73.9125840  52.3686360  46.0784220
  73.7803390  67.1327050  46.6935950  73.8894510  66.1921790  46.5531340
  73.1283950  67.3981800  46.0449680  81.7715980  65.4042940  48.0934070
  81.4512850  64.6852180  48.6379760  81.0974340  66.0798010  48.1670130
  79.8130150  66.2503390  33.0367220  79.8040250  66.9833080  32.4211730
  78.8928510  66.0034970  33.1294180  75.4136790  61.4718280  33.7813980
  74.8064740  62.2117180  33.7909280  75.8886140  61.5617640  32.9552180
  84.9869580  55.6369100  43.4570870  85.3550400  54.8164310  43.7850440
  84.1267780  55.6970990  43.8726520  82.7989750  66.3131630  31.6992410
  82.9001730  66.1095620  30.7694390  81.8991490  66.0589910  31.9040190
  80.3215640  56.8711990  35.6816310  79.6131790  57.3398330  36.1229920
  80.6060120  56.2134000  36.3161500  81.9471570  58.2908690  43.6808840
  82.4456820  58.7654510  44.3460690  82.0894520  57.3672210  43.8878870
  84.3531070  53.5962650  37.1212100  84.2298850  53.6148780  36.1721610
  85.3015630  53.6441590  37.2410500  81.4407860  68.8317950  36.3940080
  81.6949360  68.7939340  35.4719450  80.4920340  68.7051280  36.3868330
  78.5250660  55.1797070  33.0567020  79.3741190  55.6167220  32.9907210
  78.1581930  55.4917330  33.8839080  77.4242080  61.4329430  31.5302550
  78.1905350  61.3210790  32.0927980  77.5016770  60.7367400  30.8779320
  76.1188840  58.8654500  32.2135440  76.1992430  57.9182010  32.3252840
  77.0108590  59.1961380  32.3196100  76.9203550  69.0149890  39.3169980
  77.6566030  68.4665350  39.5878550  77.3044470  69.8805900  39.1775970
  73.8049030  65.0823460  35.1911490  72.8788810  65.3244600  35.1816900
  74.2705460  65.9097720  35.0696240  75.9261830  68.1995960  48.5055560
  76.7274560  68.5208010  48.9190960  75.4113650  67.8391540  49.2275470
  80.0305860  68.1880200  31.1395550  80.8234470  68.4769030  30.6877340
  79.5110210  67.7572370  30.4608030  84.7626460  64.3075830  48.4530970
  84.1564620  64.3307430  47.7126720  84.4580570  63.5758870  48.9898220
  86.1926830  68.0356120  47.0640380  87.1448580  67.9514140  47.0140620
  86.0455050  68.6997830  47.7374170  73.6459640  60.6869420  47.4491610
  74.1498660  60.1076700  48.0207840  72.9067060  60.9709650  47.9867980
  80.5483260  63.4083610  31.0037900  80.4433900  62.7935960  31.7299280
  80.3807480  62.8849500  30.2200910  80.6997580  62.0940410  46.9827130
  79.9343250  62.6625410  46.8981800  80.8813540  61.8016620  46.0895360
  83.7885990  62.4703640  31.6079890  83.2396090  62.9172940  32.2522630
  84.4105250  61.9652890  32.1317560  75.6782720  58.8299010  48.3441680
  75.7188060  58.5312880  49.2526910  76.5328220  59.2306620  48.1849200
  79.4561110  61.4294560  33.5045190  79.8777530  61.2634430  34.3476580
  79.5811950  60.6194790  33.0100330  77.6188530  57.4091110  46.3116170
  77.0884990  56.9182060  45.6839510  78.2876600  57.8375310  45.7774100
  81.9688750  60.4532170  30.7522290  82.4894410  59.7381190  30.3863440
  82.6157150  61.0918040  31.0522800  86.5166590  61.8760570  46.0757360
  86.9307610  62.0305650  46.9247780  85.5817590  62.0015790  46.2383140
  78.1060830  54.3753480  46.3913460  78.0117700  53.7574230  45.6664330
  77.5258220  55.1019770  46.1643370  80.8722270  52.9326720  43.4240850
  80.4239570  52.9550980  42.5786400  80.2387470  52.5345740  44.0211150
  81.2781820  61.8281050  44.0453290  81.6969930  62.6713780  43.8729530
  80.3590450  61.9653090  43.8160070  83.6145720  59.5597230  45.4291130
  83.7341930  58.9638370  46.1685970  84.4739720  59.5966920  45.0092430
  85.9533620  60.1134420  44.0053640  85.4268840  60.6377040  43.4018780
  86.2964960  60.7461810  44.6363370  78.3520010  57.5027790  30.4503350
  78.1509070  56.6395150  30.8116690  78.1812060  57.4161150  29.5124950
  79.1289240  68.1334060  45.1611020  78.5910330  68.8580120  44.8419720
  79.3823200  67.6564400  44.3708360  80.3814490  56.1018580  46.6866950
  80.9714180  55.7934430  47.3744770  79.5634730  55.6298330  46.8426850
  85.2007920  55.7184390  46.9199970  84.5123440  55.0565930  46.8549960
  85.9213940  55.2722660  47.3648430  85.8308320  52.3136020  32.9790230
  86.1110610  51.4703920  33.3349650  85.0574050  52.5459130  33.4928980
  77.1502810  54.6028410  30.4381230  77.4528710  54.6095840  29.5300380
  77.8897400  54.2526270  30.9348890  81.9851450  69.3685270  45.4197670
  81.9110150  70.2720410  45.7270040  81.0830290  69.0497170  45.3919740
  80.3687740  53.5463030  31.4237430  80.0209740  52.8687020  30.8439880
  80.5700510  53.0852540  32.2380820  82.5336780  68.5343780  33.0424030
  83.4287570  68.8728750  33.0642790  82.5654410  67.8123190  32.4148310
  76.1732940  63.9070830  31.2711030  76.6107810  64.4500500  31.9268610
  76.6580670  63.0817780  31.2807370  73.3878740  66.6959860  38.7231290
  73.7181750  65.8280920  38.4909930  73.8169740  66.9018380  39.5536250
  77.9840660  65.0268870  36.3833260  77.6836200  64.9033840  37.2837170
  77.8778150  64.1677460  35.9748990  73.8768950  67.5630450  41.4612920
  73.4399940  67.7431250  42.2937070  74.4446630  68.3205070  41.3194640
  73.7093380  60.0750680  37.8201800  73.0542220  59.8062320  37.1761500
  74.5471330  59.9655160  37.3703780  86.6583820  54.8691970  32.0420290
  87.0768700  54.6822950  31.2016950  86.3519880  54.0171020  32.3523220
  74.7469310  60.4603250  42.3605140  75.1142350  60.3730650  43.2401160
  74.1780130  59.6969800  42.2612000  74.2985310  57.3712340  46.2663560
  73.4041360  57.3379100  46.6057270  74.8382860  57.5699130  47.0314810
  72.9231460  57.2849610  33.7627130  72.0195540  57.5479810  33.5878790
  73.4072080  57.5560780  32.9827090  75.4658670  56.3415150  31.6721510
  76.1750370  55.9198370  31.1868790  74.7498610  56.4090380  31.0404860
  75.1132830  52.3954480  30.7124160  75.8360960  52.9363420  31.0305380
  75.3857350  52.1217900  29.8365700  74.8025020  51.6460670  40.6146780
  75.4501210  51.0958050  40.1741940  75.2226860  51.9003820  41.4362590
  74.5557020  51.8016340  43.3572100  74.2071840  52.2580160  44.1230280
  74.2244720  50.9073470  43.4394530  76.1621390  64.9735940  47.5225290
  76.1191020  64.6028850  48.4039750  76.2932400  65.9113510  47.6627110
  79.8627420  66.5295530  43.1235010  79.6218780  66.7970090  42.2365530
  80.8030060  66.7001260  43.1785870  82.0681840  52.9928220  46.8791520
  82.0070730  53.5850050  47.6286930  83.0082220  52.8854180  46.7341780
  84.7056400  52.6498280  46.5183810  85.3196810  52.9677570  45.8564890
  85.2505960  52.1646870  47.1379670  75.2277660  51.3292540  46.6322870
  75.7760650  51.1480590  45.8688980  75.2932970  50.5386650  47.1679180
  76.0009420  67.9198190  44.6423070  75.4069740  67.7882890  45.3813110
  75.9933260  67.0836330  44.1765170  85.4464440  51.2130420  42.8453100
  84.5724280  51.5465530  42.6426030  85.3375190  50.7403600  43.6704970
  86.3536420  53.4201290  44.2294820  86.0249780  52.6053050  43.8496550
  87.3018720  53.3771100  44.1060510  75.6321650  65.2856570  43.5931110
  74.9055710  64.6661860  43.5257060  75.6930800  65.6797180  42.7229190
  79.2366750  67.5001570  40.3780520  79.7531770  66.8888930  39.8528780
  79.8864130  68.0030350  40.8691530  81.9762250  68.3910060  41.2049500
  82.2640060  68.1364360  40.3282510  82.4885470  67.8387420  41.7955070
  83.1939260  52.1300260  41.7846010  82.4111050  52.6045760  42.0642770
  82.9002190  51.2255090  41.6759190  73.9151650  68.6030960  36.8027870
  73.7473690  67.9701640  37.5009760  73.0486160  68.8090360  36.4522060
  74.5379670  52.4347740  34.3059730  75.2959030  52.5476620  33.7323760
  74.0756840  53.2716940  34.2603160  81.0793480  54.5487010  37.2962040
  80.2667990  54.1743900  36.9557920  81.5835120  53.7932090  37.5983230
  85.5818460  51.2129460  38.5345110  86.1847830  51.7849670  39.0093630
  84.8411450  51.7768900  38.3119010  75.5214350  67.2964190  34.2478010
  74.9961970  67.6772220  33.5439970  75.4458930  67.9214960  34.9687720
  76.9104820  52.9611790  32.8461700  77.4397580  52.1741590  32.7169650
  77.5433140  53.6402980  33.0797230  79.1042660  52.6986930  35.9007090
  78.4745400  51.9974240  36.0677220  78.5647800  53.4591060  35.6840250
  82.0434610  69.3126160  48.5717700  82.9701920  69.0770430  48.6153660
  82.0285040  70.1398160  48.0903730  79.2298220  51.9770910  48.3359580
  78.9482490  52.4804510  47.5720400  79.6117920  51.1792660  47.9701710
  78.1207320  69.2446570  33.1227260  78.8526140  68.9605850  32.5751150
  78.3800990  69.0059850  34.0126640  77.2822110  65.3611300  33.1273590
  76.6530990  65.8296400  33.6759420  77.3969940  64.5160520  33.5619780
  85.8313680  51.3924490  48.9140050  85.7179130  51.7119100  49.8091570
  86.6483420  51.7937000  48.6177330  84.7371830  59.4116960  19.2774790
  84.6565880  58.4971570  19.0066500  84.3236250  59.9084030  18.5714500
  82.8689870  61.1895980  21.1584060  82.0931970  60.7096420  21.4482630
  83.5202800  60.5101630  20.9840220  76.8855700  61.5015790  22.0359820
  76.0540580  61.2464500  22.4356330  77.4936680  61.5726560  22.7717740
  76.8656960  65.5355880  22.2317840  77.1685000  64.6453620  22.0528060
  77.6100550  66.0926100  22.0040090  75.2947650  56.4617680  15.8202210
  74.4064350  56.8033650  15.7182090  75.5788840  56.2618000  14.9283040
  73.2580660  59.0623330  21.7041910  73.8296770  58.2945530  21.7045550
  73.2582200  59.3612090  20.7948520  83.1160610  67.8814180  19.5587180
  82.4972050  68.3371680  18.9881620  83.9712390  68.0365640  19.1576880
  82.3098860  63.8653170  21.1654220  82.2407140  62.9243110  21.0043350
  83.0718720  63.9554580  21.7376790  74.5005530  54.4707690  23.4910840
  74.3208370  53.5733440  23.7713600  74.0985610  55.0179560  24.1657790
  83.3404030  56.6723550  21.3923150  83.7168850  55.7995430  21.2796820
  83.2423540  57.0082250  20.5013590  77.4709040  55.0449180  16.8540590
  77.5775790  55.9452910  17.1609350  76.5601400  54.9967150  16.5635240
  75.1192200  56.9668190  22.0993180  75.8002310  57.2306560  22.7180580
  74.8040250  56.1269060  22.4331190  79.3116770  58.0135550  21.1865770
  79.8194990  58.5116520  21.8270790  79.8430010  57.2370750  21.0105130
  77.5952870  52.6534110  25.4529190  77.5971310  53.1706500  24.6475090
  76.7657180  52.1764290  25.4299120  83.9823960  62.7653420  16.9519090
  83.3641230  63.2302870  16.3881810  84.4947210  63.4580900  17.3688600
  78.8455720  62.2929290  23.6302690  78.5125100  62.9198210  24.2723760
  79.0222400  62.8191170  22.8504360  77.2768200  54.3644070  23.4599640
  77.6185010  55.2086120  23.1653510  76.3384010  54.5127810  23.5764980
  78.0574820  64.2610090  25.4451870  78.6748820  64.9361170  25.1636320
  77.1967940  64.6698070  25.3539370  73.3507160  63.4509950  14.3258720
  72.9735140  63.9397050  13.5943620  73.6080230  64.1235230  14.9565250
  80.9596090  51.8526340  19.7844230  81.2671070  51.2973230  19.0679730
  80.0296790  51.9870800  19.6017220  86.5111150  67.5693630  22.0751690
  86.5238310  67.1655920  21.2073950  85.9586370  68.3440920  21.9713120
  85.9096590  62.4723470  23.4034300  86.3265380  62.2583580  22.5687760
  86.6336410  62.7296260  23.9742920  83.3476850  59.9175170  16.5204350
  82.4206130  59.8512550  16.7492820  83.5001670  60.8555300  16.4059590
  83.3345930  56.1892170  13.5171510  82.3949600  56.3506130  13.6023970
  83.6529190  56.9077850  12.9707500  87.3774140  61.4795470  17.0239600
  86.7586560  61.1415020  16.3765900  87.3598590  60.8355230  17.7318790
  86.8200700  57.6580010  24.4405410  86.4071880  58.4833720  24.6945400
  86.0876650  57.0725050  24.2481770  78.9533490  60.4439910  19.3024080
  78.5490490  59.7317160  18.8069980  79.0396610  60.0993150  20.1912120
  79.4215190  64.1307470  21.4663290  79.1243480  63.5252940  20.7871070
  80.3715010  64.1684780  21.3552650  77.6662110  57.2183120  23.0823120
  78.2176700  57.3278460  22.3076370  78.1805620  57.5920720  23.7978350
  87.5100800  67.7039340  25.1286390  87.0331360  68.5111530  24.9359000
  86.8262590  67.0517670  25.2812600  78.5133620  63.8689160  28.1171090
  77.6162150  64.0929130  28.3644490  78.5386490  63.9924100  27.1682490
  85.5538840  60.7182280  14.0312350  85.9932120  59.8804710  13.8850170
  86.2667260  61.3511680  14.1176490  77.3404840  60.7402480  26.6928460
  77.2012610  61.6125280  27.0615860  76.4586200  60.3975290  26.5476400
  83.6634220  65.6578350  17.9993590  84.1030130  66.4002680  17.5848980
  83.6021110  65.9004920  18.9232550  79.1385190  66.6824180  28.9013610
  79.1100620  67.0867130  28.0342040  78.9750160  65.7534540  28.7385210
  75.6538120  59.3384890  16.8030730  75.5335720  60.0646980  16.1912000
  75.3439010  58.5687800  16.3258640  73.2923490  62.5100030  22.6099370
  73.3703910  62.6448800  21.6655090  73.9065170  61.8015920  22.8027490
  74.5371120  64.2100220  19.0205550  74.1299200  64.3514810  18.1659150
  75.4284130  63.9260380  18.8176760  84.3550000  68.3592130  25.9272600
  84.8694670  68.2700140  26.7295030  83.5119080  68.7051830  26.2200510
  86.3304400  68.6447470  15.3556600  86.1705540  68.3550410  16.2538430
  86.1651110  67.8687600  14.8201830  78.8092780  68.4246000  17.1328220
  78.6335260  67.5081540  16.9196020  77.9548520  68.7833290  17.3726020
  86.0330530  66.1535030  13.9154600  85.3395690  66.1512320  13.2556880
  86.7753390  65.7294350  13.4848770  85.5980460  67.7797740  17.9903090
  86.0537410  66.9987120  18.3041710  85.9372980  68.4904560  18.5344270
  73.3483010  63.5514200  25.1493830  73.5114050  63.0819560  24.3313200
  73.8135460  63.0437760  25.8142670  78.1201780  52.6819960  20.1854400
  77.6769930  53.4629500  19.8538920  78.6786770  53.0049850  20.8925340
  82.4071590  55.5488480  25.7889720  81.9450960  55.7571500  26.6009660
  82.0049700  54.7347830  25.4860390  87.4076100  56.7697430  26.9186380
  86.5569690  56.4703180  27.2395450  87.2477890  57.0139440  26.0070200
  84.5025810  58.2699180  29.0185170  84.8279220  57.4362930  28.6787400
  85.2906140  58.7927700  29.1663500  81.2360600  52.3030660  15.0660230
  80.6114780  52.2990530  15.7913540  81.1490720  51.4361620  14.6696200
  80.1577680  53.2267290  22.0444000  80.4550010  54.1330120  21.9636020
  80.7063240  52.7386070  21.4303570  77.9116000  57.8053530  17.9135650
  77.6856920  57.5890700  18.8182270  77.1308530  58.2381990  17.5681620
  85.1413760  57.8116900  16.5126300  84.5422650  58.5352700  16.3289920
  85.6893370  57.7493680  15.7302750  80.3515210  58.7039110  28.5795920
  80.2558810  57.7633840  28.4296320  81.1947190  58.9254180  28.1843990
  83.7478630  56.4480440  18.5429580  84.1408200  56.7652640  17.7298270
  84.1095480  55.5692320  18.6574100  75.4825750  55.1152780  26.7329700
  75.0889140  55.9627990  26.9402480  74.7944150  54.4779150  26.9238340
  82.0570800  55.1987750  29.8026440  81.3669120  55.0059950  30.4372530
  82.8003100  55.4822390  30.3350740  72.7842800  53.0381240  20.7659780
  72.4955850  53.6084100  21.4784760  73.5288560  52.5585690  21.1291010
  72.9713030  56.9801360  11.9762500  72.8887700  57.9232120  12.1177490
  72.6196090  56.8376270  11.0974850  84.3333770  59.0386190  22.6380360
  83.6014890  59.5473000  22.9870460  83.9358110  58.2216170  22.3369140
  80.7711160  55.7140390  21.0432850  80.7747220  55.2730340  20.1937390
  81.6662280  56.0357720  21.1504670  76.6213540  55.5966880  20.0027060
  76.2813590  56.0742110  20.7594110  75.8590860  55.1432000  19.6428160
  80.8331310  56.7152470  14.0339610  80.9544130  56.6738950  14.9825430
  80.4479820  57.5776620  13.8786340  84.7959680  54.4919870  22.0503300
  84.8132420  54.9428520  22.8945150  84.5475260  53.5925510  22.2636740
  79.8452810  59.0253610  13.4322910  79.2769710  58.5771860  12.8058820
  80.5541810  59.3846390  12.8988060  74.9221990  62.9265630  27.3089640
  74.5376780  62.2859300  27.9072600  75.2334180  63.6301750  27.8784370
  81.0719130  59.7742170  22.7898260  81.4389260  59.3000740  23.5359600
  80.8824190  60.6483740  23.1306600  73.9359620  54.5185860  18.9191730
  73.6506540  54.1541530  19.7570350  73.8738480  53.7866320  18.3054870
  78.8618500  58.8150810  25.1082470  78.5575570  59.6942790  25.3332830
  79.8164960  58.8750600  25.1439910  77.3900290  63.0211800  15.7049320
  76.6162550  62.4809420  15.5448040  78.1194920  62.5018410  15.3667080
  83.6098210  53.4115120  15.6405100  82.7962820  52.9128290  15.5650410
  83.4160160  54.2513370  15.2241450  83.5307070  62.0886220  27.3844710
  83.4644380  61.1681890  27.1302300  82.9012210  62.1861660  28.0989350
  86.3246600  57.7834770  13.9367260  87.2126220  58.0952000  13.7618600
  86.2951690  56.9107020  13.5447840  77.4337690  62.6892180  19.3428130
  77.9516360  61.8860440  19.2885020  76.9821710  62.6271320  20.1844960
  82.3207190  63.9558460  14.6155430  82.6622890  64.7000690  14.1198750
  81.4919900  64.2689580  14.9780260  74.9182230  59.6553550  26.2553830
  74.5597170  60.3207400  26.8427170  74.6236790  58.8237100  26.6266450
  78.1195350  60.1137790  29.1393380  77.8195490  60.2594970  28.2421200
  78.8906590  59.5543080  29.0466770  83.4623800  64.9106790  27.1348510
  83.4768340  63.9787750  26.9167420  82.7548900  64.9966550  27.7738280
  85.2034600  63.2774300  19.9800940  85.5558420  62.6802430  19.3202310
  84.3196930  62.9518530  20.1509190  81.2897880  64.0371990  17.3871350
  81.9769010  64.5841200  17.7678940  80.5030300  64.5812720  17.4220960
  73.4290280  59.6544810  12.8788430  74.2985130  59.9369610  13.1624350
  72.9380600  60.4680680  12.7637240  80.5925090  61.0418020  16.9996710
  81.0487870  61.8523270  17.2256900  80.2413300  60.7241160  17.8315200
  82.8957700  66.5524360  24.2289010  83.5399920  66.7583740  24.9062430
  83.2587140  65.7912760  23.7759860  76.4936870  51.3855670  17.4719230
  76.3651500  51.3773570  18.4204150  75.6698890  51.7238760  17.1210240
  84.1689780  64.5556710  22.9466460  84.8112010  63.8549870  23.0598630
  84.6939130  65.3355150  22.7663350  85.9427400  65.3551610  26.1502520
  86.2783640  65.9418300  26.8280440  85.0227740  65.2244320  26.3800310
  73.7961530  68.8672190  13.4450060  74.1559170  69.4661530  12.7907330
  73.6553870  69.4132080  14.2185090  73.4930800  53.1446790  26.9325930
  72.7789320  53.3443710  27.5378540  73.9125840  52.3686360  27.3040730
  73.7803390  67.1327050  27.9192460  73.8894510  66.1921790  27.7787850
  73.1283950  67.3981800  27.2706190  81.7715980  65.4042940  29.3190580
  81.4512850  64.6852180  29.8636270  81.0974340  66.0798010  29.3926640
  79.8130150  66.2503390  14.2623730  79.8040250  66.9833080  13.6468240
  78.8928510  66.0034970  14.3550690  75.4136790  61.4718280  15.0070490
  74.8064740  62.2117180  15.0165790  75.8886140  61.5617640  14.1808690
  84.9869580  55.6369100  24.6827380  85.3550400  54.8164310  25.0106950
  84.1267780  55.6970990  25.0983030  82.7989750  66.3131630  12.9248920
  82.9001730  66.1095620  11.9950900  81.8991490  66.0589910  13.1296700
  80.3215640  56.8711990  16.9072820  79.6131790  57.3398330  17.3486430
  80.6060120  56.2134000  17.5418010  81.9471570  58.2908690  24.9065350
  82.4456820  58.7654510  25.5717200  82.0894520  57.3672210  25.1135380
  84.3531070  53.5962650  18.3468610  84.2298850  53.6148780  17.3978120
  85.3015630  53.6441590  18.4667010  81.4407860  68.8317950  17.6196590
  81.6949360  68.7939340  16.6975960  80.4920340  68.7051280  17.6124840
  78.5250660  55.1797070  14.2823530  79.3741190  55.6167220  14.2163720
  78.1581930  55.4917330  15.1095590  77.4242080  61.4329430  12.7559060
  78.1905350  61.3210790  13.3184490  77.5016770  60.7367400  12.1035830
  76.1188840  58.8654500  13.4391950  76.1992430  57.9182010  13.5509350
  77.0108590  59.1961380  13.5452610  76.9203550  69.0149890  20.5426490
  77.6566030  68.4665350  20.8135060  77.3044470  69.8805900  20.4032480
  73.8049030  65.0823460  16.4168000  72.8788810  65.3244600  16.4073410
  74.2705460  65.9097720  16.2952750  75.9261830  68.1995960  29.7312070
  76.7274560  68.5208010  30.1447470  75.4113650  67.8391540  30.4531980
  80.0305860  68.1880200  12.3652060  80.8234470  68.4769030  11.9133850
  79.5110210  67.7572370  11.6864540  84.7626460  64.3075830  29.6787480
  84.1564620  64.3307430  28.9383230  84.4580570  63.5758870  30.2154730
  86.1926830  68.0356120  28.2896890  87.1448580  67.9514140  28.2397130
  86.0455050  68.6997830  28.9630680  73.6459640  60.6869420  28.6748120
  74.1498660  60.1076700  29.2464350  72.9067060  60.9709650  29.2124490
  80.5483260  63.4083610  12.2294410  80.4433900  62.7935960  12.9555790
  80.3807480  62.8849500  11.4457420  80.6997580  62.0940410  28.2083640
  79.9343250  62.6625410  28.1238310  80.8813540  61.8016620  27.3151870
  83.7885990  62.4703640  12.8336400  83.2396090  62.9172940  13.4779140
  84.4105250  61.9652890  13.3574070  75.6782720  58.8299010  29.5698190
  75.7188060  58.5312880  30.4783420  76.5328220  59.2306620  29.4105710
  79.4561110  61.4294560  14.7301700  79.8777530  61.2634430  15.5733090
  79.5811950  60.6194790  14.2356840  77.6188530  57.4091110  27.5372680
  77.0884990  56.9182060  26.9096020  78.2876600  57.8375310  27.0030610
  81.9688750  60.4532170  11.9778800  82.4894410  59.7381190  11.6119950
  82.6157150  61.0918040  12.2779310  86.5166590  61.8760570  27.3013870
  86.9307610  62.0305650  28.1504290  85.5817590  62.0015790  27.4639650
  78.1060830  54.3753480  27.6169970  78.0117700  53.7574230  26.8920840
  77.5258220  55.1019770  27.3899880  80.8722270  52.9326720  24.6497360
  80.4239570  52.9550980  23.8042910  80.2387470  52.5345740  25.2467660
  81.2781820  61.8281050  25.2709800  81.6969930  62.6713780  25.0986040
  80.3590450  61.9653090  25.0416580  83.6145720  59.5597230  26.6547640
  83.7341930  58.9638370  27.3942480  84.4739720  59.5966920  26.2348940
  85.9533620  60.1134420  25.2310150  85.4268840  60.6377040  24.6275290
  86.2964960  60.7461810  25.8619880  78.3520010  57.5027790  11.6759860
  78.1509070  56.6395150  12.0373200  78.1812060  57.4161150  10.7381460
  79.1289240  68.1334060  26.3867530  78.5910330  68.8580120  26.0676230
  79.3823200  67.6564400  25.5964870  80.3814490  56.1018580  27.9123460
  80.9714180  55.7934430  28.6001280  79.5634730  55.6298330  28.0683360
  85.2007920  55.7184390  28.1456480  84.5123440  55.0565930  28.0806470
  85.9213940  55.2722660  28.5904940  85.8308320  52.3136020  14.2046740
  86.1110610  51.4703920  14.5606160  85.0574050  52.5459130  14.7185490
  77.1502810  54.6028410  11.6637740  77.4528710  54.6095840  10.7556890
  77.8897400  54.2526270  12.1605400  81.9851450  69.3685270  26.6454180
  81.9110150  70.2720410  26.9526550  81.0830290  69.0497170  26.6176250
  80.3687740  53.5463030  12.6493940  80.0209740  52.8687020  12.0696390
  80.5700510  53.0852540  13.4637330  82.5336780  68.5343780  14.2680540
  83.4287570  68.8728750  14.2899300  82.5654410  67.8123190  13.6404820
  76.1732940  63.9070830  12.4967540  76.6107810  64.4500500  13.1525120
  76.6580670  63.0817780  12.5063880  73.3878740  66.6959860  19.9487800
  73.7181750  65.8280920  19.7166440  73.8169740  66.9018380  20.7792760
  77.9840660  65.0268870  17.6089770  77.6836200  64.9033840  18.5093680
  77.8778150  64.1677460  17.2005500  73.8768950  67.5630450  22.6869430
  73.4399940  67.7431250  23.5193580  74.4446630  68.3205070  22.5451150
  73.7093380  60.0750680  19.0458310  73.0542220  59.8062320  18.4018010
  74.5471330  59.9655160  18.5960290  86.6583820  54.8691970  13.2676800
  87.0768700  54.6822950  12.4273460  86.3519880  54.0171020  13.5779730
  74.7469310  60.4603250  23.5861650  75.1142350  60.3730650  24.4657670
  74.1780130  59.6969800  23.4868510  74.2985310  57.3712340  27.4920070
  73.4041360  57.3379100  27.8313780  74.8382860  57.5699130  28.2571320
  72.9231460  57.2849610  14.9883640  72.0195540  57.5479810  14.8135300
  73.4072080  57.5560780  14.2083600  75.4658670  56.3415150  12.8978020
  76.1750370  55.9198370  12.4125300  74.7498610  56.4090380  12.2661370
  75.1132830  52.3954480  11.9380670  75.8360960  52.9363420  12.2561890
  75.3857350  52.1217900  11.0622210  74.8025020  51.6460670  21.8403290
  75.4501210  51.0958050  21.3998450  75.2226860  51.9003820  22.6619100
  74.5557020  51.8016340  24.5828610  74.2071840  52.2580160  25.3486790
  74.2244720  50.9073470  24.6651040  76.1621390  64.9735940  28.7481800
  76.1191020  64.6028850  29.6296260  76.2932400  65.9113510  28.8883620
  79.8627420  66.5295530  24.3491520  79.6218780  66.7970090  23.4622040
  80.8030060  66.7001260  24.4042380  82.0681840  52.9928220  28.1048030
  82.0070730  53.5850050  28.8543440  83.0082220  52.8854180  27.9598290
  84.7056400  52.6498280  27.7440320  85.3196810  52.9677570  27.0821400
  85.2505960  52.1646870  28.3636180  75.2277660  51.3292540  27.8579380
  75.7760650  51.1480590  27.0945490  75.2932970  50.5386650  28.3935690
  76.0009420  67.9198190  25.8679580  75.4069740  67.7882890  26.6069620
  75.9933260  67.0836330  25.4021680  85.4464440  51.2130420  24.0709610
  84.5724280  51.5465530  23.8682540  85.3375190  50.7403600  24.8961480
  86.3536420  53.4201290  25.4551330  86.0249780  52.6053050  25.0753060
  87.3018720  53.3771100  25.3317020  75.6321650  65.2856570  24.8187620
  74.9055710  64.6661860  24.7513570  75.6930800  65.6797180  23.9485700
  79.2366750  67.5001570  21.6037030  79.7531770  66.8888930  21.0785290
  79.8864130  68.0030350  22.0948040  81.9762250  68.3910060  22.4306010
  82.2640060  68.1364360  21.5539020  82.4885470  67.8387420  23.0211580
  83.1939260  52.1300260  23.0102520  82.4111050  52.6045760  23.2899280
  82.9002190  51.2255090  22.9015700  73.9151650  68.6030960  18.0284380
  73.7473690  67.9701640  18.7266270  73.0486160  68.8090360  17.6778570
  74.5379670  52.4347740  15.5316240  75.2959030  52.5476620  14.9580270
  74.0756840  53.2716940  15.4859670  81.0793480  54.5487010  18.5218550
  80.2667990  54.1743900  18.1814430  81.5835120  53.7932090  18.8239740
  85.5818460  51.2129460  19.7601620  86.1847830  51.7849670  20.2350140
  84.8411450  51.7768900  19.5375520  75.5214350  67.2964190  15.4734520
  74.9961970  67.6772220  14.7696480  75.4458930  67.9214960  16.1944230
  76.9104820  52.9611790  14.0718210  77.4397580  52.1741590  13.9426160
  77.5433140  53.6402980  14.3053740  79.1042660  52.6986930  17.1263600
  78.4745400  51.9974240  17.2933730  78.5647800  53.4591060  16.9096760
  82.0434610  69.3126160  29.7974210  82.9701920  69.0770430  29.8410170
  82.0285040  70.1398160  29.3160240  79.2298220  51.9770910  29.5616090
  78.9482490  52.4804510  28.7976910  79.6117920  51.1792660  29.1958220
  78.1207320  69.2446570  14.3483770  78.8526140  68.9605850  13.8007660
  78.3800990  69.0059850  15.2383150  77.2822110  65.3611300  14.3530100
  76.6530990  65.8296400  14.9015930  77.3969940  64.5160520  14.7876290
  85.8313680  51.3924490  30.1396560  85.7179130  51.7119100  31.0348080
  86.6483420  51.7937000  29.8433840  82.8689870  61.1895980   2.3840570
  82.0931970  60.7096420   2.6739140  83.5202800  60.5101630   2.2096730
  76.8855700  61.5015790   3.2616330  76.0540580  61.2464500   3.6612840
  77.4936680  61.5726560   3.9974250  76.8656960  65.5355880   3.4574350
  77.1685000  64.6453620   3.2784570  77.6100550  66.0926100   3.2296600
  73.2580660  59.0623330   2.9298420  73.8296770  58.2945530   2.9302060
  73.2582200  59.3612090   2.0205030  82.3098860  63.8653170   2.3910730
  82.2407140  62.9243110   2.2299860  83.0718720  63.9554580   2.9633300
  74.5005530  54.4707690   4.7167350  74.3208370  53.5733440   4.9970110
  74.0985610  55.0179560   5.3914300  83.3404030  56.6723550   2.6179660
  83.7168850  55.7995430   2.5053330  83.2423540  57.0082250   1.7270100
  75.1192200  56.9668190   3.3249690  75.8002310  57.2306560   3.9437090
  74.8040250  56.1269060   3.6587700  79.3116770  58.0135550   2.4122280
  79.8194990  58.5116520   3.0527300  79.8430010  57.2370750   2.2361640
  77.5952870  52.6534110   6.6785700  77.5971310  53.1706500   5.8731600
  76.7657180  52.1764290   6.6555630  78.8455720  62.2929290   4.8559200
  78.5125100  62.9198210   5.4980270  79.0222400  62.8191170   4.0760870
  77.2768200  54.3644070   4.6856150  77.6185010  55.2086120   4.3910020
  76.3384010  54.5127810   4.8021490  78.0574820  64.2610090   6.6708380
  78.6748820  64.9361170   6.3892830  77.1967940  64.6698070   6.5795880
  86.5111150  67.5693630   3.3008200  86.5238310  67.1655920   2.4330460
  85.9586370  68.3440920   3.1969630  85.9096590  62.4723470   4.6290810
  86.3265380  62.2583580   3.7944270  86.6336410  62.7296260   5.1999430
  86.8200700  57.6580010   5.6661920  86.4071880  58.4833720   5.9201910
  86.0876650  57.0725050   5.4738280  79.4215190  64.1307470   2.6919800
  79.1243480  63.5252940   2.0127580  80.3715010  64.1684780   2.5809160
  77.6662110  57.2183120   4.3079630  78.2176700  57.3278460   3.5332880
  78.1805620  57.5920720   5.0234860  87.5100800  67.7039340   6.3542900
  87.0331360  68.5111530   6.1615510  86.8262590  67.0517670   6.5069110
  78.5133620  63.8689160   9.3427600  77.6162150  64.0929130   9.5901000
  78.5386490  63.9924100   8.3939000  77.3404840  60.7402480   7.9184970
  77.2012610  61.6125280   8.2872370  76.4586200  60.3975290   7.7732910
  79.1385190  66.6824180  10.1270120  79.1100620  67.0867130   9.2598550
  78.9750160  65.7534540   9.9641720  73.2923490  62.5100030   3.8355880
  73.3703910  62.6448800   2.8911600  73.9065170  61.8015920   4.0284000
  84.3550000  68.3592130   7.1529110  84.8694670  68.2700140   7.9551540
  83.5119080  68.7051830   7.4457020  73.3483010  63.5514200   6.3750340
  73.5114050  63.0819560   5.5569710  73.8135460  63.0437760   7.0399180
  82.4071590  55.5488480   7.0146230  81.9450960  55.7571500   7.8266170
  82.0049700  54.7347830   6.7116900  87.4076100  56.7697430   8.1442890
  86.5569690  56.4703180   8.4651960  87.2477890  57.0139440   7.2326710
  84.5025810  58.2699180  10.2441680  84.8279220  57.4362930   9.9043910
  85.2906140  58.7927700  10.3920010  80.1577680  53.2267290   3.2700510
  80.4550010  54.1330120   3.1892530  80.7063240  52.7386070   2.6560080
  80.3515210  58.7039110   9.8052430  80.2558810  57.7633840   9.6552830
  81.1947190  58.9254180   9.4100500  75.4825750  55.1152780   7.9586210
  75.0889140  55.9627990   8.1658990  74.7944150  54.4779150   8.1494850
  82.0570800  55.1987750  11.0282950  81.3669120  55.0059950  11.6629040
  82.8003100  55.4822390  11.5607250  72.7842800  53.0381240   1.9916290
  72.4955850  53.6084100   2.7041270  73.5288560  52.5585690   2.3547520
  84.3333770  59.0386190   3.8636870  83.6014890  59.5473000   4.2126970
  83.9358110  58.2216170   3.5625650  84.7959680  54.4919870   3.2759810
  84.8132420  54.9428520   4.1201660  84.5475260  53.5925510   3.4893250
  74.9221990  62.9265630   8.5346150  74.5376780  62.2859300   9.1329110
  75.2334180  63.6301750   9.1040880  81.0719130  59.7742170   4.0154770
  81.4389260  59.3000740   4.7616110  80.8824190  60.6483740   4.3563110
  78.8618500  58.8150810   6.3338980  78.5575570  59.6942790   6.5589340
  79.8164960  58.8750600   6.3696420  83.5307070  62.0886220   8.6101220
  83.4644380  61.1681890   8.3558810  82.9012210  62.1861660   9.3245860
  74.9182230  59.6553550   7.4810340  74.5597170  60.3207400   8.0683680
  74.6236790  58.8237100   7.8522960  78.1195350  60.1137790  10.3649890
  77.8195490  60.2594970   9.4677710  78.8906590  59.5543080  10.2723280
  83.4623800  64.9106790   8.3605020  83.4768340  63.9787750   8.1423930
  82.7548900  64.9966550   8.9994790  82.8957700  66.5524360   5.4545520
  83.5399920  66.7583740   6.1318940  83.2587140  65.7912760   5.0016370
  84.1689780  64.5556710   4.1722970  84.8112010  63.8549870   4.2855140
  84.6939130  65.3355150   3.9919860  85.9427400  65.3551610   7.3759030
  86.2783640  65.9418300   8.0536950  85.0227740  65.2244320   7.6056820
  73.4930800  53.1446790   8.1582440  72.7789320  53.3443710   8.7635050
  73.9125840  52.3686360   8.5297240  73.7803390  67.1327050   9.1448970
  73.8894510  66.1921790   9.0044360  73.1283950  67.3981800   8.4962700
  81.7715980  65.4042940  10.5447090  81.4512850  64.6852180  11.0892780
  81.0974340  66.0798010  10.6183150  84.9869580  55.6369100   5.9083890
  85.3550400  54.8164310   6.2363460  84.1267780  55.6970990   6.3239540
  81.9471570  58.2908690   6.1321860  82.4456820  58.7654510   6.7973710
  82.0894520  57.3672210   6.3391890  76.9203550  69.0149890   1.7683000
  77.6566030  68.4665350   2.0391570  77.3044470  69.8805900   1.6288990
  75.9261830  68.1995960  10.9568580  76.7274560  68.5208010  11.3703980
  75.4113650  67.8391540  11.6788490  84.7626460  64.3075830  10.9043990
  84.1564620  64.3307430  10.1639740  84.4580570  63.5758870  11.4411240
  86.1926830  68.0356120   9.5153400  87.1448580  67.9514140   9.4653640
  86.0455050  68.6997830  10.1887190  73.6459640  60.6869420   9.9004630
  74.1498660  60.1076700  10.4720860  72.9067060  60.9709650  10.4381000
  80.6997580  62.0940410   9.4340150  79.9343250  62.6625410   9.3494820
  80.8813540  61.8016620   8.5408380  75.6782720  58.8299010  10.7954700
  75.7188060  58.5312880  11.7039930  76.5328220  59.2306620  10.6362220
  77.6188530  57.4091110   8.7629190  77.0884990  56.9182060   8.1352530
  78.2876600  57.8375310   8.2287120  86.5166590  61.8760570   8.5270380
  86.9307610  62.0305650   9.3760800  85.5817590  62.0015790   8.6896160
  78.1060830  54.3753480   8.8426480  78.0117700  53.7574230   8.1177350
  77.5258220  55.1019770   8.6156390  80.8722270  52.9326720   5.8753870
  80.4239570  52.9550980   5.0299420  80.2387470  52.5345740   6.4724170
  81.2781820  61.8281050   6.4966310  81.6969930  62.6713780   6.3242550
  80.3590450  61.9653090   6.2673090  83.6145720  59.5597230   7.8804150
  83.7341930  58.9638370   8.6198990  84.4739720  59.5966920   7.4605450
  85.9533620  60.1134420   6.4566660  85.4268840  60.6377040   5.8531800
  86.2964960  60.7461810   7.0876390  79.1289240  68.1334060   7.6124040
  78.5910330  68.8580120   7.2932740  79.3823200  67.6564400   6.8221380
  80.3814490  56.1018580   9.1379970  80.9714180  55.7934430   9.8257790
  79.5634730  55.6298330   9.2939870  85.2007920  55.7184390   9.3712990
  84.5123440  55.0565930   9.3062980  85.9213940  55.2722660   9.8161450
  81.9851450  69.3685270   7.8710690  81.9110150  70.2720410   8.1783060
  81.0830290  69.0497170   7.8432760  73.8768950  67.5630450   3.9125940
  73.4399940  67.7431250   4.7450090  74.4446630  68.3205070   3.7707660
  74.7469310  60.4603250   4.8118160  75.1142350  60.3730650   5.6914180
  74.1780130  59.6969800   4.7125020  74.2985310  57.3712340   8.7176580
  73.4041360  57.3379100   9.0570290  74.8382860  57.5699130   9.4827830
  74.8025020  51.6460670   3.0659800  75.4501210  51.0958050   2.6254960
  75.2226860  51.9003820   3.8875610  74.5557020  51.8016340   5.8085120
  74.2071840  52.2580160   6.5743300  74.2244720  50.9073470   5.8907550
  76.1621390  64.9735940   9.9738310  76.1191020  64.6028850  10.8552770
  76.2932400  65.9113510  10.1140130  79.8627420  66.5295530   5.5748030
  79.6218780  66.7970090   4.6878550  80.8030060  66.7001260   5.6298890
  82.0681840  52.9928220   9.3304540  82.0070730  53.5850050  10.0799950
  83.0082220  52.8854180   9.1854800  84.7056400  52.6498280   8.9696830
  85.3196810  52.9677570   8.3077910  85.2505960  52.1646870   9.5892690
  75.2277660  51.3292540   9.0835890  75.7760650  51.1480590   8.3202000
  75.2932970  50.5386650   9.6192200  76.0009420  67.9198190   7.0936090
  75.4069740  67.7882890   7.8326130  75.9933260  67.0836330   6.6278190
  85.4464440  51.2130420   5.2966120  84.5724280  51.5465530   5.0939050
  85.3375190  50.7403600   6.1217990  86.3536420  53.4201290   6.6807840
  86.0249780  52.6053050   6.3009570  87.3018720  53.3771100   6.5573530
  75.6321650  65.2856570   6.0444130  74.9055710  64.6661860   5.9770080
  75.6930800  65.6797180   5.1742210  79.2366750  67.5001570   2.8293540
  79.7531770  66.8888930   2.3041800  79.8864130  68.0030350   3.3204550
  81.9762250  68.3910060   3.6562520  82.2640060  68.1364360   2.7795530
  82.4885470  67.8387420   4.2468090  83.1939260  52.1300260   4.2359030
  82.4111050  52.6045760   4.5155790  82.9002190  51.2255090   4.1272210
  82.0434610  69.3126160  11.0230720  82.9701920  69.0770430  11.0666680
  82.0285040  70.1398160  10.5416750  79.2298220  51.9770910  10.7872600
  78.9482490  52.4804510  10.0233420  79.6117920  51.1792660  10.4214730
  85.8313680  51.3924490  11.3653070  85.7179130  51.7119100  12.2604590
  86.6483420  51.7937000  11.0690350  84.7371830  40.6373470  75.6005260
  84.6565880  39.7228080  75.3296970  84.3236250  41.1340540  74.8944970
  82.8689870  42.4152490  77.4814530  82.0931970  41.9352930  77.7713100
  83.5202800  41.7358140  77.3070690  75.2947650  37.6874190  72.1432680
  74.4064350  38.0290160  72.0412560  75.5788840  37.4874510  71.2513510
  83.1160610  49.1070690  75.8817650  82.4972050  49.5628190  75.3112090
  83.9712390  49.2622150  75.4807350  83.3404030  37.8980060  77.7153620
  83.7168850  37.0251940  77.6027290  83.2423540  38.2338760  76.8244060
  77.4709040  36.2705690  73.1771060  77.5775790  37.1709420  73.4839820
  76.5601400  36.2223660  72.8865710  83.9823960  43.9909930  73.2749560
  83.3641230  44.4559380  72.7112280  84.4947210  44.6837410  73.6919070
  73.3507160  44.6766460  70.6489190  72.9735140  45.1653560  69.9174090
  73.6080230  45.3491740  71.2795720  80.9596090  33.0782850  76.1074700
  81.2671070  32.5229740  75.3910200  80.0296790  33.2127310  75.9247690
  83.3476850  41.1431680  72.8434820  82.4206130  41.0769060  73.0723290
  83.5001670  42.0811810  72.7290060  83.3345930  37.4148680  69.8401980
  82.3949600  37.5762640  69.9254440  83.6529190  38.1334360  69.2937970
  87.3774140  42.7051980  73.3470070  86.7586560  42.3671530  72.6996370
  87.3598590  42.0611740  74.0549260  78.9533490  41.6696420  75.6254550
  78.5490490  40.9573670  75.1300450  79.0396610  41.3249660  76.5142590
  85.5538840  41.9438790  70.3542820  85.9932120  41.1061220  70.2080640
  86.2667260  42.5768190  70.4406960  83.6634220  46.8834860  74.3224060
  84.1030130  47.6259190  73.9079450  83.6021110  47.1261430  75.2463020
  75.6538120  40.5641400  73.1261200  75.5335720  41.2903490  72.5142470
  75.3439010  39.7944310  72.6489110  74.5371120  45.4356730  75.3436020
  74.1299200  45.5771320  74.4889620  75.4284130  45.1516890  75.1407230
  86.3304400  49.8703980  71.6787070  86.1705540  49.5806920  72.5768900
  86.1651110  49.0944110  71.1432300  78.8092780  49.6502510  73.4558690
  78.6335260  48.7338050  73.2426490  77.9548520  50.0089800  73.6956490
  86.0330530  47.3791540  70.2385070  85.3395690  47.3768830  69.5787350
  86.7753390  46.9550860  69.8079240  85.5980460  49.0054250  74.3133560
  86.0537410  48.2243630  74.6272180  85.9372980  49.7161070  74.8574740
  78.1201780  33.9076470  76.5084870  77.6769930  34.6886010  76.1769390
  78.6786770  34.2306360  77.2155810  81.2360600  33.5287170  71.3890700
  80.6114780  33.5247040  72.1144010  81.1490720  32.6618130  70.9926670
  77.9116000  39.0310040  74.2366120  77.6856920  38.8147210  75.1412740
  77.1308530  39.4638500  73.8912090  85.1413760  39.0373410  72.8356770
  84.5422650  39.7609210  72.6520390  85.6893370  38.9750190  72.0533220
  83.7478630  37.6736950  74.8660050  84.1408200  37.9909150  74.0528740
  84.1095480  36.7948830  74.9804570  72.9713030  38.2057870  68.2992970
  72.8887700  39.1488630  68.4407960  72.6196090  38.0632780  67.4205320
  80.7711160  36.9396900  77.3663320  80.7747220  36.4986850  76.5167860
  81.6662280  37.2614230  77.4735140  76.6213540  36.8223390  76.3257530
  76.2813590  37.2998620  77.0824580  75.8590860  36.3688510  75.9658630
  80.8331310  37.9408980  70.3570080  80.9544130  37.8995460  71.3055900
  80.4479820  38.8033130  70.2016810  79.8452810  40.2510120  69.7553380
  79.2769710  39.8028370  69.1289290  80.5541810  40.6102900  69.2218530
  73.9359620  35.7442370  75.2422200  73.6506540  35.3798040  76.0800820
  73.8738480  35.0122830  74.6285340  77.3900290  44.2468310  72.0279790
  76.6162550  43.7065930  71.8678510  78.1194920  43.7274920  71.6897550
  83.6098210  34.6371630  71.9635570  82.7962820  34.1384800  71.8880880
  83.4160160  35.4769880  71.5471920  86.3246600  39.0091280  70.2597730
  87.2126220  39.3208510  70.0849070  86.2951690  38.1363530  69.8678310
  77.4337690  43.9148690  75.6658600  77.9516360  43.1116950  75.6115490
  76.9821710  43.8527830  76.5075430  82.3207190  45.1814970  70.9385900
  82.6622890  45.9257200  70.4429220  81.4919900  45.4946090  71.3010730
  85.2034600  44.5030810  76.3031410  85.5558420  43.9058940  75.6432780
  84.3196930  44.1775040  76.4739660  81.2897880  45.2628500  73.7101820
  81.9769010  45.8097710  74.0909410  80.5030300  45.8069230  73.7451430
  73.4290280  40.8801320  69.2018900  74.2985130  41.1626120  69.4854820
  72.9380600  41.6937190  69.0867710  80.5925090  42.2674530  73.3227180
  81.0487870  43.0779780  73.5487370  80.2413300  41.9497670  74.1545670
  76.4936870  32.6112180  73.7949700  76.3651500  32.6030080  74.7434620
  75.6698890  32.9495270  73.4440710  73.7961530  50.0928700  69.7680530
  74.1559170  50.6918040  69.1137800  73.6553870  50.6388590  70.5415560
  79.8130150  47.4759900  70.5854200  79.8040250  48.2089590  69.9698710
  78.8928510  47.2291480  70.6781160  75.4136790  42.6974790  71.3300960
  74.8064740  43.4373690  71.3396260  75.8886140  42.7874150  70.5039160
  82.7989750  47.5388140  69.2479390  82.9001730  47.3352130  68.3181370
  81.8991490  47.2846420  69.4527170  80.3215640  38.0968500  73.2303290
  79.6131790  38.5654840  73.6716900  80.6060120  37.4390510  73.8648480
  84.3531070  34.8219160  74.6699080  84.2298850  34.8405290  73.7208590
  85.3015630  34.8698100  74.7897480  81.4407860  50.0574460  73.9427060
  81.6949360  50.0195850  73.0206430  80.4920340  49.9307790  73.9355310
  78.5250660  36.4053580  70.6054000  79.3741190  36.8423730  70.5394190
  78.1581930  36.7173840  71.4326060  77.4242080  42.6585940  69.0789530
  78.1905350  42.5467300  69.6414960  77.5016770  41.9623910  68.4266300
  76.1188840  40.0911010  69.7622420  76.1992430  39.1438520  69.8739820
  77.0108590  40.4217890  69.8683080  76.9203550  50.2406400  76.8656960
  77.6566030  49.6921860  77.1365530  77.3044470  51.1062410  76.7262950
  73.8049030  46.3079970  72.7398470  72.8788810  46.5501110  72.7303880
  74.2705460  47.1354230  72.6183220  80.0305860  49.4136710  68.6882530
  80.8234470  49.7025540  68.2364320  79.5110210  48.9828880  68.0095010
  80.5483260  44.6340120  68.5524880  80.4433900  44.0192470  69.2786260
  80.3807480  44.1106010  67.7687890  83.7885990  43.6960150  69.1566870
  83.2396090  44.1429450  69.8009610  84.4105250  43.1909400  69.6804540
  79.4561110  42.6551070  71.0532170  79.8777530  42.4890940  71.8963560
  79.5811950  41.8451300  70.5587310  81.9688750  41.6788680  68.3009270
  82.4894410  40.9637700  67.9350420  82.6157150  42.3174550  68.6009780
  78.3520010  38.7284300  67.9990330  78.1509070  37.8651660  68.3603670
  78.1812060  38.6417660  67.0611930  85.8308320  33.5392530  70.5277210
  86.1110610  32.6960430  70.8836630  85.0574050  33.7715640  71.0415960
  77.1502810  35.8284920  67.9868210  77.4528710  35.8352350  67.0787360
  77.8897400  35.4782780  68.4835870  80.3687740  34.7719540  68.9724410
  80.0209740  34.0943530  68.3926860  80.5700510  34.3109050  69.7867800
  82.5336780  49.7600290  70.5911010  83.4287570  50.0985260  70.6129770
  82.5654410  49.0379700  69.9635290  76.1732940  45.1327340  68.8198010
  76.6107810  45.6757010  69.4755590  76.6580670  44.3074290  68.8294350
  73.3878740  47.9216370  76.2718270  73.7181750  47.0537430  76.0396910
  73.8169740  48.1274890  77.1023230  77.9840660  46.2525380  73.9320240
  77.6836200  46.1290350  74.8324150  77.8778150  45.3933970  73.5235970
  73.7093380  41.3007190  75.3688780  73.0542220  41.0318830  74.7248480
  74.5471330  41.1911670  74.9190760  86.6583820  36.0948480  69.5907270
  87.0768700  35.9079460  68.7503930  86.3519880  35.2427530  69.9010200
  72.9231460  38.5106120  71.3114110  72.0195540  38.7736320  71.1365770
  73.4072080  38.7817290  70.5314070  75.4658670  37.5671660  69.2208490
  76.1750370  37.1454880  68.7355770  74.7498610  37.6346890  68.5891840
  75.1132830  33.6210990  68.2611140  75.8360960  34.1619930  68.5792360
  75.3857350  33.3474410  67.3852680  73.9151650  49.8287470  74.3514850
  73.7473690  49.1958150  75.0496740  73.0486160  50.0346870  74.0009040
  74.5379670  33.6604250  71.8546710  75.2959030  33.7733130  71.2810740
  74.0756840  34.4973450  71.8090140  81.0793480  35.7743520  74.8449020
  80.2667990  35.4000410  74.5044900  81.5835120  35.0188600  75.1470210
  85.5818460  32.4385970  76.0832090  86.1847830  33.0106180  76.5580610
  84.8411450  33.0025410  75.8605990  75.5214350  48.5220700  71.7964990
  74.9961970  48.9028730  71.0926950  75.4458930  49.1471470  72.5174700
  76.9104820  34.1868300  70.3948680  77.4397580  33.3998100  70.2656630
  77.5433140  34.8659490  70.6284210  79.1042660  33.9243440  73.4494070
  78.4745400  33.2230750  73.6164200  78.5647800  34.6847570  73.2327230
  78.1207320  50.4703080  70.6714240  78.8526140  50.1862360  70.1238130
  78.3800990  50.2316360  71.5613620  77.2822110  46.5867810  70.6760570
  76.6530990  47.0552910  71.2246400  77.3969940  45.7417030  71.1106760
  84.7371830  40.6373470  56.8261770  84.6565880  39.7228080  56.5553480
  84.3236250  41.1340540  56.1201480  82.8689870  42.4152490  58.7071040
  82.0931970  41.9352930  58.9969610  83.5202800  41.7358140  58.5327200
  76.8855700  42.7272300  59.5846800  76.0540580  42.4721010  59.9843310
  77.4936680  42.7983070  60.3204720  76.8656960  46.7612390  59.7804820
  77.1685000  45.8710130  59.6015040  77.6100550  47.3182610  59.5527070
  73.2580660  40.2879840  59.2528890  73.8296770  39.5202040  59.2532530
  73.2582200  40.5868600  58.3435500  83.1160610  49.1070690  57.1074160
  82.4972050  49.5628190  56.5368600  83.9712390  49.2622150  56.7063860
  82.3098860  45.0909680  58.7141200  82.2407140  44.1499620  58.5530330
  83.0718720  45.1811090  59.2863770  74.5005530  35.6964200  61.0397820
  74.3208370  34.7989950  61.3200580  74.0985610  36.2436070  61.7144770
  83.3404030  37.8980060  58.9410130  83.7168850  37.0251940  58.8283800
  83.2423540  38.2338760  58.0500570  77.4709040  36.2705690  54.4027570
  77.5775790  37.1709420  54.7096330  76.5601400  36.2223660  54.1122220
  75.1192200  38.1924700  59.6480160  75.8002310  38.4563070  60.2667560
  74.8040250  37.3525570  59.9818170  79.3116770  39.2392060  58.7352750
  79.8194990  39.7373030  59.3757770  79.8430010  38.4627260  58.5592110
  77.5952870  33.8790620  63.0016170  77.5971310  34.3963010  62.1962070
  76.7657180  33.4020800  62.9786100  83.9823960  43.9909930  54.5006070
  83.3641230  44.4559380  53.9368790  84.4947210  44.6837410  54.9175580
  78.8455720  43.5185800  61.1789670  78.5125100  44.1454720  61.8210740
  79.0222400  44.0447680  60.3991340  77.2768200  35.5900580  61.0086620
  77.6185010  36.4342630  60.7140490  76.3384010  35.7384320  61.1251960
  78.0574820  45.4866600  62.9938850  78.6748820  46.1617680  62.7123300
  77.1967940  45.8954580  62.9026350  73.3507160  44.6766460  51.8745700
  72.9735140  45.1653560  51.1430600  73.6080230  45.3491740  52.5052230
  80.9596090  33.0782850  57.3331210  81.2671070  32.5229740  56.6166710
  80.0296790  33.2127310  57.1504200  86.5111150  48.7950140  59.6238670
  86.5238310  48.3912430  58.7560930  85.9586370  49.5697430  59.5200100
  85.9096590  43.6979980  60.9521280  86.3265380  43.4840090  60.1174740
  86.6336410  43.9552770  61.5229900  83.3476850  41.1431680  54.0691330
  82.4206130  41.0769060  54.2979800  83.5001670  42.0811810  53.9546570
  83.3345930  37.4148680  51.0658490  82.3949600  37.5762640  51.1510950
  83.6529190  38.1334360  50.5194480  87.3774140  42.7051980  54.5726580
  86.7586560  42.3671530  53.9252880  87.3598590  42.0611740  55.2805770
  86.8200700  38.8836520  61.9892390  86.4071880  39.7090230  62.2432380
  86.0876650  38.2981560  61.7968750  78.9533490  41.6696420  56.8511060
  78.5490490  40.9573670  56.3556960  79.0396610  41.3249660  57.7399100
  79.4215190  45.3563980  59.0150270  79.1243480  44.7509450  58.3358050
  80.3715010  45.3941290  58.9039630  77.6662110  38.4439630  60.6310100
  78.2176700  38.5534970  59.8563350  78.1805620  38.8177230  61.3465330
  87.5100800  48.9295850  62.6773370  87.0331360  49.7368040  62.4845980
  86.8262590  48.2774180  62.8299580  78.5133620  45.0945670  65.6658070
  77.6162150  45.3185640  65.9131470  78.5386490  45.2180610  64.7169470
  85.5538840  41.9438790  51.5799330  85.9932120  41.1061220  51.4337150
  86.2667260  42.5768190  51.6663470  77.3404840  41.9658990  64.2415440
  77.2012610  42.8381790  64.6102840  76.4586200  41.6231800  64.0963380
  83.6634220  46.8834860  55.5480570  84.1030130  47.6259190  55.1335960
  83.6021110  47.1261430  56.4719530  79.1385190  47.9080690  66.4500590
  79.1100620  48.3123640  65.5829020  78.9750160  46.9791050  66.2872190
  75.6538120  40.5641400  54.3517710  75.5335720  41.2903490  53.7398980
  75.3439010  39.7944310  53.8745620  73.2923490  43.7356540  60.1586350
  73.3703910  43.8705310  59.2142070  73.9065170  43.0272430  60.3514470
  74.5371120  45.4356730  56.5692530  74.1299200  45.5771320  55.7146130
  75.4284130  45.1516890  56.3663740  84.3550000  49.5848640  63.4759580
  84.8694670  49.4956650  64.2782010  83.5119080  49.9308340  63.7687490
  86.3304400  49.8703980  52.9043580  86.1705540  49.5806920  53.8025410
  86.1651110  49.0944110  52.3688810  78.8092780  49.6502510  54.6815200
  78.6335260  48.7338050  54.4683000  77.9548520  50.0089800  54.9213000
  86.0330530  47.3791540  51.4641580  85.3395690  47.3768830  50.8043860
  86.7753390  46.9550860  51.0335750  85.5980460  49.0054250  55.5390070
  86.0537410  48.2243630  55.8528690  85.9372980  49.7161070  56.0831250
  73.3483010  44.7770710  62.6980810  73.5114050  44.3076070  61.8800180
  73.8135460  44.2694270  63.3629650  78.1201780  33.9076470  57.7341380
  77.6769930  34.6886010  57.4025900  78.6786770  34.2306360  58.4412320
  82.4071590  36.7744990  63.3376700  81.9450960  36.9828010  64.1496640
  82.0049700  35.9604340  63.0347370  87.4076100  37.9953940  64.4673360
  86.5569690  37.6959690  64.7882430  87.2477890  38.2395950  63.5557180
  84.5025810  39.4955690  66.5672150  84.8279220  38.6619440  66.2274380
  85.2906140  40.0184210  66.7150480  81.2360600  33.5287170  52.6147210
  80.6114780  33.5247040  53.3400520  81.1490720  32.6618130  52.2183180
  80.1577680  34.4523800  59.5930980  80.4550010  35.3586630  59.5123000
  80.7063240  33.9642580  58.9790550  77.9116000  39.0310040  55.4622630
  77.6856920  38.8147210  56.3669250  77.1308530  39.4638500  55.1168600
  85.1413760  39.0373410  54.0613280  84.5422650  39.7609210  53.8776900
  85.6893370  38.9750190  53.2789730  80.3515210  39.9295620  66.1282900
  80.2558810  38.9890350  65.9783300  81.1947190  40.1510690  65.7330970
  83.7478630  37.6736950  56.0916560  84.1408200  37.9909150  55.2785250
  84.1095480  36.7948830  56.2061080  75.4825750  36.3409290  64.2816680
  75.0889140  37.1884500  64.4889460  74.7944150  35.7035660  64.4725320
  82.0570800  36.4244260  67.3513420  81.3669120  36.2316460  67.9859510
  82.8003100  36.7078900  67.8837720  72.7842800  34.2637750  58.3146760
  72.4955850  34.8340610  59.0271740  73.5288560  33.7842200  58.6777990
  84.3333770  40.2642700  60.1867340  83.6014890  40.7729510  60.5357440
  83.9358110  39.4472680  59.8856120  80.7711160  36.9396900  58.5919830
  80.7747220  36.4986850  57.7424370  81.6662280  37.2614230  58.6991650
  76.6213540  36.8223390  57.5514040  76.2813590  37.2998620  58.3081090
  75.8590860  36.3688510  57.1915140  80.8331310  37.9408980  51.5826590
  80.9544130  37.8995460  52.5312410  80.4479820  38.8033130  51.4273320
  84.7959680  35.7176380  59.5990280  84.8132420  36.1685030  60.4432130
  84.5475260  34.8182020  59.8123720  79.8452810  40.2510120  50.9809890
  79.2769710  39.8028370  50.3545800  80.5541810  40.6102900  50.4475040
  74.9221990  44.1522140  64.8576620  74.5376780  43.5115810  65.4559580
  75.2334180  44.8558260  65.4271350  81.0719130  40.9998680  60.3385240
  81.4389260  40.5257250  61.0846580  80.8824190  41.8740250  60.6793580
  73.9359620  35.7442370  56.4678710  73.6506540  35.3798040  57.3057330
  73.8738480  35.0122830  55.8541850  78.8618500  40.0407320  62.6569450
  78.5575570  40.9199300  62.8819810  79.8164960  40.1007110  62.6926890
  77.3900290  44.2468310  53.2536300  76.6162550  43.7065930  53.0935020
  78.1194920  43.7274920  52.9154060  83.6098210  34.6371630  53.1892080
  82.7962820  34.1384800  53.1137390  83.4160160  35.4769880  52.7728430
  83.5307070  43.3142730  64.9331690  83.4644380  42.3938400  64.6789280
  82.9012210  43.4118170  65.6476330  86.3246600  39.0091280  51.4854240
  87.2126220  39.3208510  51.3105580  86.2951690  38.1363530  51.0934820
  77.4337690  43.9148690  56.8915110  77.9516360  43.1116950  56.8372000
  76.9821710  43.8527830  57.7331940  82.3207190  45.1814970  52.1642410
  82.6622890  45.9257200  51.6685730  81.4919900  45.4946090  52.5267240
  74.9182230  40.8810060  63.8040810  74.5597170  41.5463910  64.3914150
  74.6236790  40.0493610  64.1753430  78.1195350  41.3394300  66.6880360
  77.8195490  41.4851480  65.7908180  78.8906590  40.7799590  66.5953750
  83.4623800  46.1363300  64.6835490  83.4768340  45.2044260  64.4654400
  82.7548900  46.2223060  65.3225260  85.2034600  44.5030810  57.5287920
  85.5558420  43.9058940  56.8689290  84.3196930  44.1775040  57.6996170
  81.2897880  45.2628500  54.9358330  81.9769010  45.8097710  55.3165920
  80.5030300  45.8069230  54.9707940  80.5925090  42.2674530  54.5483690
  81.0487870  43.0779780  54.7743880  80.2413300  41.9497670  55.3802180
  82.8957700  47.7780870  61.7775990  83.5399920  47.9840250  62.4549410
  83.2587140  47.0169270  61.3246840  76.4936870  32.6112180  55.0206210
  76.3651500  32.6030080  55.9691130  75.6698890  32.9495270  54.6697220
  84.1689780  45.7813220  60.4953440  84.8112010  45.0806380  60.6085610
  84.6939130  46.5611660  60.3150330  85.9427400  46.5808120  63.6989500
  86.2783640  47.1674810  64.3767420  85.0227740  46.4500830  63.9287290
  73.7961530  50.0928700  50.9937040  74.1559170  50.6918040  50.3394310
  73.6553870  50.6388590  51.7672070  73.4930800  34.3703300  64.4812910
  72.7789320  34.5700220  65.0865520  73.9125840  33.5942870  64.8527710
  73.7803390  48.3583560  65.4679440  73.8894510  47.4178300  65.3274830
  73.1283950  48.6238310  64.8193170  81.7715980  46.6299450  66.8677560
  81.4512850  45.9108690  67.4123250  81.0974340  47.3054520  66.9413620
  79.8130150  47.4759900  51.8110710  79.8040250  48.2089590  51.1955220
  78.8928510  47.2291480  51.9037670  75.4136790  42.6974790  52.5557470
  74.8064740  43.4373690  52.5652770  75.8886140  42.7874150  51.7295670
  84.9869580  36.8625610  62.2314360  85.3550400  36.0420820  62.5593930
  84.1267780  36.9227500  62.6470010  82.7989750  47.5388140  50.4735900
  82.9001730  47.3352130  49.5437880  81.8991490  47.2846420  50.6783680
  80.3215640  38.0968500  54.4559800  79.6131790  38.5654840  54.8973410
  80.6060120  37.4390510  55.0904990  81.9471570  39.5165200  62.4552330
  82.4456820  39.9911020  63.1204180  82.0894520  38.5928720  62.6622360
  84.3531070  34.8219160  55.8955590  84.2298850  34.8405290  54.9465100
  85.3015630  34.8698100  56.0153990  81.4407860  50.0574460  55.1683570
  81.6949360  50.0195850  54.2462940  80.4920340  49.9307790  55.1611820
  78.5250660  36.4053580  51.8310510  79.3741190  36.8423730  51.7650700
  78.1581930  36.7173840  52.6582570  77.4242080  42.6585940  50.3046040
  78.1905350  42.5467300  50.8671470  77.5016770  41.9623910  49.6522810
  76.1188840  40.0911010  50.9878930  76.1992430  39.1438520  51.0996330
  77.0108590  40.4217890  51.0939590  76.9203550  50.2406400  58.0913470
  77.6566030  49.6921860  58.3622040  77.3044470  51.1062410  57.9519460
  73.8049030  46.3079970  53.9654980  72.8788810  46.5501110  53.9560390
  74.2705460  47.1354230  53.8439730  75.9261830  49.4252470  67.2799050
  76.7274560  49.7464520  67.6934450  75.4113650  49.0648050  68.0018960
  80.0305860  49.4136710  49.9139040  80.8234470  49.7025540  49.4620830
  79.5110210  48.9828880  49.2351520  84.7626460  45.5332340  67.2274460
  84.1564620  45.5563940  66.4870210  84.4580570  44.8015380  67.7641710
  86.1926830  49.2612630  65.8383870  87.1448580  49.1770650  65.7884110
  86.0455050  49.9254340  66.5117660  73.6459640  41.9125930  66.2235100
  74.1498660  41.3333210  66.7951330  72.9067060  42.1966160  66.7611470
  80.5483260  44.6340120  49.7781390  80.4433900  44.0192470  50.5042770
  80.3807480  44.1106010  48.9944400  80.6997580  43.3196920  65.7570620
  79.9343250  43.8881920  65.6725290  80.8813540  43.0273130  64.8638850
  83.7885990  43.6960150  50.3823380  83.2396090  44.1429450  51.0266120
  84.4105250  43.1909400  50.9061050  75.6782720  40.0555520  67.1185170
  75.7188060  39.7569390  68.0270400  76.5328220  40.4563130  66.9592690
  79.4561110  42.6551070  52.2788680  79.8777530  42.4890940  53.1220070
  79.5811950  41.8451300  51.7843820  77.6188530  38.6347620  65.0859660
  77.0884990  38.1438570  64.4583000  78.2876600  39.0631820  64.5517590
  81.9688750  41.6788680  49.5265780  82.4894410  40.9637700  49.1606930
  82.6157150  42.3174550  49.8266290  86.5166590  43.1017080  64.8500850
  86.9307610  43.2562160  65.6991270  85.5817590  43.2272300  65.0126630
  78.1060830  35.6009990  65.1656950  78.0117700  34.9830740  64.4407820
  77.5258220  36.3276280  64.9386860  80.8722270  34.1583230  62.1984340
  80.4239570  34.1807490  61.3529890  80.2387470  33.7602250  62.7954640
  81.2781820  43.0537560  62.8196780  81.6969930  43.8970290  62.6473020
  80.3590450  43.1909600  62.5903560  83.6145720  40.7853740  64.2034620
  83.7341930  40.1894880  64.9429460  84.4739720  40.8223430  63.7835920
  85.9533620  41.3390930  62.7797130  85.4268840  41.8633550  62.1762270
  86.2964960  41.9718320  63.4106860  78.3520010  38.7284300  49.2246840
  78.1509070  37.8651660  49.5860180  78.1812060  38.6417660  48.2868440
  79.1289240  49.3590570  63.9354510  78.5910330  50.0836630  63.6163210
  79.3823200  48.8820910  63.1451850  80.3814490  37.3275090  65.4610440
  80.9714180  37.0190940  66.1488260  79.5634730  36.8554840  65.6170340
  85.2007920  36.9440900  65.6943460  84.5123440  36.2822440  65.6293450
  85.9213940  36.4979170  66.1391920  85.8308320  33.5392530  51.7533720
  86.1110610  32.6960430  52.1093140  85.0574050  33.7715640  52.2672470
  77.1502810  35.8284920  49.2124720  77.4528710  35.8352350  48.3043870
  77.8897400  35.4782780  49.7092380  81.9851450  50.5941780  64.1941160
  81.9110150  51.4976920  64.5013530  81.0830290  50.2753680  64.1663230
  80.3687740  34.7719540  50.1980920  80.0209740  34.0943530  49.6183370
  80.5700510  34.3109050  51.0124310  82.5336780  49.7600290  51.8167520
  83.4287570  50.0985260  51.8386280  82.5654410  49.0379700  51.1891800
  76.1732940  45.1327340  50.0454520  76.6107810  45.6757010  50.7012100
  76.6580670  44.3074290  50.0550860  73.3878740  47.9216370  57.4974780
  73.7181750  47.0537430  57.2653420  73.8169740  48.1274890  58.3279740
  77.9840660  46.2525380  55.1576750  77.6836200  46.1290350  56.0580660
  77.8778150  45.3933970  54.7492480  73.8768950  48.7886960  60.2356410
  73.4399940  48.9687760  61.0680560  74.4446630  49.5461580  60.0938130
  73.7093380  41.3007190  56.5945290  73.0542220  41.0318830  55.9504990
  74.5471330  41.1911670  56.1447270  86.6583820  36.0948480  50.8163780
  87.0768700  35.9079460  49.9760440  86.3519880  35.2427530  51.1266710
  74.7469310  41.6859760  61.1348630  75.1142350  41.5987160  62.0144650
  74.1780130  40.9226310  61.0355490  74.2985310  38.5968850  65.0407050
  73.4041360  38.5635610  65.3800760  74.8382860  38.7955640  65.8058300
  74.8025020  32.8717180  59.3890270  75.4501210  32.3214560  58.9485430
  75.2226860  33.1260330  60.2106080  74.5557020  33.0272850  62.1315590
  74.2071840  33.4836670  62.8973770  74.2244720  32.1329980  62.2138020
  76.1621390  46.1992450  66.2968780  76.1191020  45.8285360  67.1783240
  76.2932400  47.1370020  66.4370600  79.8627420  47.7552040  61.8978500
  79.6218780  48.0226600  61.0109020  80.8030060  47.9257770  61.9529360
  82.0681840  34.2184730  65.6535010  82.0070730  34.8106560  66.4030420
  83.0082220  34.1110690  65.5085270  84.7056400  33.8754790  65.2927300
  85.3196810  34.1934080  64.6308380  85.2505960  33.3903380  65.9123160
  75.2277660  32.5549050  65.4066360  75.7760650  32.3737100  64.6432470
  75.2932970  31.7643160  65.9422670  76.0009420  49.1454700  63.4166560
  75.4069740  49.0139400  64.1556600  75.9933260  48.3092840  62.9508660
  85.4464440  32.4386930  61.6196590  84.5724280  32.7722040  61.4169520
  85.3375190  31.9660110  62.4448460  86.3536420  34.6457800  63.0038310
  86.0249780  33.8309560  62.6240040  87.3018720  34.6027610  62.8804000
  75.6321650  46.5113080  62.3674600  74.9055710  45.8918370  62.3000550
  75.6930800  46.9053690  61.4972680  79.2366750  48.7258080  59.1524010
  79.7531770  48.1145440  58.6272270  79.8864130  49.2286860  59.6435020
  81.9762250  49.6166570  59.9792990  82.2640060  49.3620870  59.1026000
  82.4885470  49.0643930  60.5698560  83.1939260  33.3556770  60.5589500
  82.4111050  33.8302270  60.8386260  82.9002190  32.4511600  60.4502680
  73.9151650  49.8287470  55.5771360  73.7473690  49.1958150  56.2753250
  73.0486160  50.0346870  55.2265550  74.5379670  33.6604250  53.0803220
  75.2959030  33.7733130  52.5067250  74.0756840  34.4973450  53.0346650
  81.0793480  35.7743520  56.0705530  80.2667990  35.4000410  55.7301410
  81.5835120  35.0188600  56.3726720  85.5818460  32.4385970  57.3088600
  86.1847830  33.0106180  57.7837120  84.8411450  33.0025410  57.0862500
  75.5214350  48.5220700  53.0221500  74.9961970  48.9028730  52.3183460
  75.4458930  49.1471470  53.7431210  76.9104820  34.1868300  51.6205190
  77.4397580  33.3998100  51.4913140  77.5433140  34.8659490  51.8540720
  79.1042660  33.9243440  54.6750580  78.4745400  33.2230750  54.8420710
  78.5647800  34.6847570  54.4583740  82.0434610  50.5382670  67.3461190
  82.9701920  50.3026940  67.3897150  82.0285040  51.3654670  66.8647220
  79.2298220  33.2027420  67.1103070  78.9482490  33.7061020  66.3463890
  79.6117920  32.4049170  66.7445200  78.1207320  50.4703080  51.8970750
  78.8526140  50.1862360  51.3494640  78.3800990  50.2316360  52.7870130
  77.2822110  46.5867810  51.9017080  76.6530990  47.0552910  52.4502910
  77.3969940  45.7417030  52.3363270  85.8313680  32.6181000  67.6883540
  85.7179130  32.9375610  68.5835060  86.6483420  33.0193510  67.3920820
  84.7371830  40.6373470  38.0518280  84.6565880  39.7228080  37.7809990
  84.3236250  41.1340540  37.3457990  82.8689870  42.4152490  39.9327550
  82.0931970  41.9352930  40.2226120  83.5202800  41.7358140  39.7583710
  76.8855700  42.7272300  40.8103310  76.0540580  42.4721010  41.2099820
  77.4936680  42.7983070  41.5461230  76.8656960  46.7612390  41.0061330
  77.1685000  45.8710130  40.8271550  77.6100550  47.3182610  40.7783580
  75.2947650  37.6874190  34.5945700  74.4064350  38.0290160  34.4925580
  75.5788840  37.4874510  33.7026530  73.2580660  40.2879840  40.4785400
  73.8296770  39.5202040  40.4789040  73.2582200  40.5868600  39.5692010
  83.1160610  49.1070690  38.3330670  82.4972050  49.5628190  37.7625110
  83.9712390  49.2622150  37.9320370  82.3098860  45.0909680  39.9397710
  82.2407140  44.1499620  39.7786840  83.0718720  45.1811090  40.5120280
  83.3404030  37.8980060  40.1666640  83.7168850  37.0251940  40.0540310
  83.2423540  38.2338760  39.2757080  77.4709040  36.2705690  35.6284080
  77.5775790  37.1709420  35.9352840  76.5601400  36.2223660  35.3378730
  75.1192200  38.1924700  40.8736670  75.8002310  38.4563070  41.4924070
  74.8040250  37.3525570  41.2074680  79.3116770  39.2392060  39.9609260
  79.8194990  39.7373030  40.6014280  79.8430010  38.4627260  39.7848620
  77.5952870  33.8790620  44.2272680  77.5971310  34.3963010  43.4218580
  76.7657180  33.4020800  44.2042610  83.9823960  43.9909930  35.7262580
  83.3641230  44.4559380  35.1625300  84.4947210  44.6837410  36.1432090
  78.8455720  43.5185800  42.4046180  78.5125100  44.1454720  43.0467250
  79.0222400  44.0447680  41.6247850  77.2768200  35.5900580  42.2343130
  77.6185010  36.4342630  41.9397000  76.3384010  35.7384320  42.3508470
  78.0574820  45.4866600  44.2195360  78.6748820  46.1617680  43.9379810
  77.1967940  45.8954580  44.1282860  73.3507160  44.6766460  33.1002210
  72.9735140  45.1653560  32.3687110  73.6080230  45.3491740  33.7308740
  80.9596090  33.0782850  38.5587720  81.2671070  32.5229740  37.8423220
  80.0296790  33.2127310  38.3760710  86.5111150  48.7950140  40.8495180
  86.5238310  48.3912430  39.9817440  85.9586370  49.5697430  40.7456610
  85.9096590  43.6979980  42.1777790  86.3265380  43.4840090  41.3431250
  86.6336410  43.9552770  42.7486410  83.3476850  41.1431680  35.2947840
  82.4206130  41.0769060  35.5236310  83.5001670  42.0811810  35.1803080
  83.3345930  37.4148680  32.2915000  82.3949600  37.5762640  32.3767460
  83.6529190  38.1334360  31.7450990  87.3774140  42.7051980  35.7983090
  86.7586560  42.3671530  35.1509390  87.3598590  42.0611740  36.5062280
  86.8200700  38.8836520  43.2148900  86.4071880  39.7090230  43.4688890
  86.0876650  38.2981560  43.0225260  78.9533490  41.6696420  38.0767570
  78.5490490  40.9573670  37.5813470  79.0396610  41.3249660  38.9655610
  79.4215190  45.3563980  40.2406780  79.1243480  44.7509450  39.5614560
  80.3715010  45.3941290  40.1296140  77.6662110  38.4439630  41.8566610
  78.2176700  38.5534970  41.0819860  78.1805620  38.8177230  42.5721840
  87.5100800  48.9295850  43.9029880  87.0331360  49.7368040  43.7102490
  86.8262590  48.2774180  44.0556090  78.5133620  45.0945670  46.8914580
  77.6162150  45.3185640  47.1387980  78.5386490  45.2180610  45.9425980
  85.5538840  41.9438790  32.8055840  85.9932120  41.1061220  32.6593660
  86.2667260  42.5768190  32.8919980  77.3404840  41.9658990  45.4671950
  77.2012610  42.8381790  45.8359350  76.4586200  41.6231800  45.3219890
  83.6634220  46.8834860  36.7737080  84.1030130  47.6259190  36.3592470
  83.6021110  47.1261430  37.6976040  79.1385190  47.9080690  47.6757100
  79.1100620  48.3123640  46.8085530  78.9750160  46.9791050  47.5128700
  75.6538120  40.5641400  35.5774220  75.5335720  41.2903490  34.9655490
  75.3439010  39.7944310  35.1002130  73.2923490  43.7356540  41.3842860
  73.3703910  43.8705310  40.4398580  73.9065170  43.0272430  41.5770980
  74.5371120  45.4356730  37.7949040  74.1299200  45.5771320  36.9402640
  75.4284130  45.1516890  37.5920250  84.3550000  49.5848640  44.7016090
  84.8694670  49.4956650  45.5038520  83.5119080  49.9308340  44.9944000
  86.3304400  49.8703980  34.1300090  86.1705540  49.5806920  35.0281920
  86.1651110  49.0944110  33.5945320  78.8092780  49.6502510  35.9071710
  78.6335260  48.7338050  35.6939510  77.9548520  50.0089800  36.1469510
  86.0330530  47.3791540  32.6898090  85.3395690  47.3768830  32.0300370
  86.7753390  46.9550860  32.2592260  85.5980460  49.0054250  36.7646580
  86.0537410  48.2243630  37.0785200  85.9372980  49.7161070  37.3087760
  73.3483010  44.7770710  43.9237320  73.5114050  44.3076070  43.1056690
  73.8135460  44.2694270  44.5886160  78.1201780  33.9076470  38.9597890
  77.6769930  34.6886010  38.6282410  78.6786770  34.2306360  39.6668830
  82.4071590  36.7744990  44.5633210  81.9450960  36.9828010  45.3753150
  82.0049700  35.9604340  44.2603880  87.4076100  37.9953940  45.6929870
  86.5569690  37.6959690  46.0138940  87.2477890  38.2395950  44.7813690
  84.5025810  39.4955690  47.7928660  84.8279220  38.6619440  47.4530890
  85.2906140  40.0184210  47.9406990  81.2360600  33.5287170  33.8403720
  80.6114780  33.5247040  34.5657030  81.1490720  32.6618130  33.4439690
  80.1577680  34.4523800  40.8187490  80.4550010  35.3586630  40.7379510
  80.7063240  33.9642580  40.2047060  77.9116000  39.0310040  36.6879140
  77.6856920  38.8147210  37.5925760  77.1308530  39.4638500  36.3425110
  85.1413760  39.0373410  35.2869790  84.5422650  39.7609210  35.1033410
  85.6893370  38.9750190  34.5046240  80.3515210  39.9295620  47.3539410
  80.2558810  38.9890350  47.2039810  81.1947190  40.1510690  46.9587480
  83.7478630  37.6736950  37.3173070  84.1408200  37.9909150  36.5041760
  84.1095480  36.7948830  37.4317590  75.4825750  36.3409290  45.5073190
  75.0889140  37.1884500  45.7145970  74.7944150  35.7035660  45.6981830
  82.0570800  36.4244260  48.5769930  81.3669120  36.2316460  49.2116020
  82.8003100  36.7078900  49.1094230  72.9713030  38.2057870  30.7505990
  72.8887700  39.1488630  30.8920980  72.6196090  38.0632780  29.8718340
  84.3333770  40.2642700  41.4123850  83.6014890  40.7729510  41.7613950
  83.9358110  39.4472680  41.1112630  80.7711160  36.9396900  39.8176340
  80.7747220  36.4986850  38.9680880  81.6662280  37.2614230  39.9248160
  76.6213540  36.8223390  38.7770550  76.2813590  37.2998620  39.5337600
  75.8590860  36.3688510  38.4171650  80.8331310  37.9408980  32.8083100
  80.9544130  37.8995460  33.7568920  80.4479820  38.8033130  32.6529830
  84.7959680  35.7176380  40.8246790  84.8132420  36.1685030  41.6688640
  84.5475260  34.8182020  41.0380230  79.8452810  40.2510120  32.2066400
  79.2769710  39.8028370  31.5802310  80.5541810  40.6102900  31.6731550
  74.9221990  44.1522140  46.0833130  74.5376780  43.5115810  46.6816090
  75.2334180  44.8558260  46.6527860  81.0719130  40.9998680  41.5641750
  81.4389260  40.5257250  42.3103090  80.8824190  41.8740250  41.9050090
  73.9359620  35.7442370  37.6935220  73.6506540  35.3798040  38.5313840
  73.8738480  35.0122830  37.0798360  78.8618500  40.0407320  43.8825960
  78.5575570  40.9199300  44.1076320  79.8164960  40.1007110  43.9183400
  77.3900290  44.2468310  34.4792810  76.6162550  43.7065930  34.3191530
  78.1194920  43.7274920  34.1410570  83.6098210  34.6371630  34.4148590
  82.7962820  34.1384800  34.3393900  83.4160160  35.4769880  33.9984940
  83.5307070  43.3142730  46.1588200  83.4644380  42.3938400  45.9045790
  82.9012210  43.4118170  46.8732840  86.3246600  39.0091280  32.7110750
  87.2126220  39.3208510  32.5362090  86.2951690  38.1363530  32.3191330
  77.4337690  43.9148690  38.1171620  77.9516360  43.1116950  38.0628510
  76.9821710  43.8527830  38.9588450  82.3207190  45.1814970  33.3898920
  82.6622890  45.9257200  32.8942240  81.4919900  45.4946090  33.7523750
  74.9182230  40.8810060  45.0297320  74.5597170  41.5463910  45.6170660
  74.6236790  40.0493610  45.4009940  78.1195350  41.3394300  47.9136870
  77.8195490  41.4851480  47.0164690  78.8906590  40.7799590  47.8210260
  83.4623800  46.1363300  45.9092000  83.4768340  45.2044260  45.6910910
  82.7548900  46.2223060  46.5481770  85.2034600  44.5030810  38.7544430
  85.5558420  43.9058940  38.0945800  84.3196930  44.1775040  38.9252680
  81.2897880  45.2628500  36.1614840  81.9769010  45.8097710  36.5422430
  80.5030300  45.8069230  36.1964450  73.4290280  40.8801320  31.6531920
  74.2985130  41.1626120  31.9367840  72.9380600  41.6937190  31.5380730
  80.5925090  42.2674530  35.7740200  81.0487870  43.0779780  36.0000390
  80.2413300  41.9497670  36.6058690  82.8957700  47.7780870  43.0032500
  83.5399920  47.9840250  43.6805920  83.2587140  47.0169270  42.5503350
  76.4936870  32.6112180  36.2462720  76.3651500  32.6030080  37.1947640
  75.6698890  32.9495270  35.8953730  84.1689780  45.7813220  41.7209950
  84.8112010  45.0806380  41.8342120  84.6939130  46.5611660  41.5406840
  85.9427400  46.5808120  44.9246010  86.2783640  47.1674810  45.6023930
  85.0227740  46.4500830  45.1543800  73.7961530  50.0928700  32.2193550
  74.1559170  50.6918040  31.5650820  73.6553870  50.6388590  32.9928580
  73.7803390  48.3583560  46.6935950  73.8894510  47.4178300  46.5531340
  73.1283950  48.6238310  46.0449680  81.7715980  46.6299450  48.0934070
  81.4512850  45.9108690  48.6379760  81.0974340  47.3054520  48.1670130
  79.8130150  47.4759900  33.0367220  79.8040250  48.2089590  32.4211730
  78.8928510  47.2291480  33.1294180  75.4136790  42.6974790  33.7813980
  74.8064740  43.4373690  33.7909280  75.8886140  42.7874150  32.9552180
  84.9869580  36.8625610  43.4570870  85.3550400  36.0420820  43.7850440
  84.1267780  36.9227500  43.8726520  82.7989750  47.5388140  31.6992410
  82.9001730  47.3352130  30.7694390  81.8991490  47.2846420  31.9040190
  80.3215640  38.0968500  35.6816310  79.6131790  38.5654840  36.1229920
  80.6060120  37.4390510  36.3161500  81.9471570  39.5165200  43.6808840
  82.4456820  39.9911020  44.3460690  82.0894520  38.5928720  43.8878870
  84.3531070  34.8219160  37.1212100  84.2298850  34.8405290  36.1721610
  85.3015630  34.8698100  37.2410500  81.4407860  50.0574460  36.3940080
  81.6949360  50.0195850  35.4719450  80.4920340  49.9307790  36.3868330
  78.5250660  36.4053580  33.0567020  79.3741190  36.8423730  32.9907210
  78.1581930  36.7173840  33.8839080  77.4242080  42.6585940  31.5302550
  78.1905350  42.5467300  32.0927980  77.5016770  41.9623910  30.8779320
  76.1188840  40.0911010  32.2135440  76.1992430  39.1438520  32.3252840
  77.0108590  40.4217890  32.3196100  76.9203550  50.2406400  39.3169980
  77.6566030  49.6921860  39.5878550  77.3044470  51.1062410  39.1775970
  73.8049030  46.3079970  35.1911490  72.8788810  46.5501110  35.1816900
  74.2705460  47.1354230  35.0696240  75.9261830  49.4252470  48.5055560
  76.7274560  49.7464520  48.9190960  75.4113650  49.0648050  49.2275470
  80.0305860  49.4136710  31.1395550  80.8234470  49.7025540  30.6877340
  79.5110210  48.9828880  30.4608030  84.7626460  45.5332340  48.4530970
  84.1564620  45.5563940  47.7126720  84.4580570  44.8015380  48.9898220
  86.1926830  49.2612630  47.0640380  87.1448580  49.1770650  47.0140620
  86.0455050  49.9254340  47.7374170  73.6459640  41.9125930  47.4491610
  74.1498660  41.3333210  48.0207840  72.9067060  42.1966160  47.9867980
  80.5483260  44.6340120  31.0037900  80.4433900  44.0192470  31.7299280
  80.3807480  44.1106010  30.2200910  80.6997580  43.3196920  46.9827130
  79.9343250  43.8881920  46.8981800  80.8813540  43.0273130  46.0895360
  83.7885990  43.6960150  31.6079890  83.2396090  44.1429450  32.2522630
  84.4105250  43.1909400  32.1317560  75.6782720  40.0555520  48.3441680
  75.7188060  39.7569390  49.2526910  76.5328220  40.4563130  48.1849200
  79.4561110  42.6551070  33.5045190  79.8777530  42.4890940  34.3476580
  79.5811950  41.8451300  33.0100330  77.6188530  38.6347620  46.3116170
  77.0884990  38.1438570  45.6839510  78.2876600  39.0631820  45.7774100
  81.9688750  41.6788680  30.7522290  82.4894410  40.9637700  30.3863440
  82.6157150  42.3174550  31.0522800  86.5166590  43.1017080  46.0757360
  86.9307610  43.2562160  46.9247780  85.5817590  43.2272300  46.2383140
  78.1060830  35.6009990  46.3913460  78.0117700  34.9830740  45.6664330
  77.5258220  36.3276280  46.1643370  80.8722270  34.1583230  43.4240850
  80.4239570  34.1807490  42.5786400  80.2387470  33.7602250  44.0211150
  81.2781820  43.0537560  44.0453290  81.6969930  43.8970290  43.8729530
  80.3590450  43.1909600  43.8160070  83.6145720  40.7853740  45.4291130
  83.7341930  40.1894880  46.1685970  84.4739720  40.8223430  45.0092430
  85.9533620  41.3390930  44.0053640  85.4268840  41.8633550  43.4018780
  86.2964960  41.9718320  44.6363370  78.3520010  38.7284300  30.4503350
  78.1509070  37.8651660  30.8116690  78.1812060  38.6417660  29.5124950
  79.1289240  49.3590570  45.1611020  78.5910330  50.0836630  44.8419720
  79.3823200  48.8820910  44.3708360  80.3814490  37.3275090  46.6866950
  80.9714180  37.0190940  47.3744770  79.5634730  36.8554840  46.8426850
  85.2007920  36.9440900  46.9199970  84.5123440  36.2822440  46.8549960
  85.9213940  36.4979170  47.3648430  85.8308320  33.5392530  32.9790230
  86.1110610  32.6960430  33.3349650  85.0574050  33.7715640  33.4928980
  77.1502810  35.8284920  30.4381230  77.4528710  35.8352350  29.5300380
  77.8897400  35.4782780  30.9348890  81.9851450  50.5941780  45.4197670
  81.9110150  51.4976920  45.7270040  81.0830290  50.2753680  45.3919740
  80.3687740  34.7719540  31.4237430  80.0209740  34.0943530  30.8439880
  80.5700510  34.3109050  32.2380820  82.5336780  49.7600290  33.0424030
  83.4287570  50.0985260  33.0642790  82.5654410  49.0379700  32.4148310
  76.1732940  45.1327340  31.2711030  76.6107810  45.6757010  31.9268610
  76.6580670  44.3074290  31.2807370  73.3878740  47.9216370  38.7231290
  73.7181750  47.0537430  38.4909930  73.8169740  48.1274890  39.5536250
  77.9840660  46.2525380  36.3833260  77.6836200  46.1290350  37.2837170
  77.8778150  45.3933970  35.9748990  73.8768950  48.7886960  41.4612920
  73.4399940  48.9687760  42.2937070  74.4446630  49.5461580  41.3194640
  73.7093380  41.3007190  37.8201800  73.0542220  41.0318830  37.1761500
  74.5471330  41.1911670  37.3703780  86.6583820  36.0948480  32.0420290
  87.0768700  35.9079460  31.2016950  86.3519880  35.2427530  32.3523220
  74.7469310  41.6859760  42.3605140  75.1142350  41.5987160  43.2401160
  74.1780130  40.9226310  42.2612000  74.2985310  38.5968850  46.2663560
  73.4041360  38.5635610  46.6057270  74.8382860  38.7955640  47.0314810
[truncated: 1,367,729 more chars]
