# Supplementary material for: Insights into the Enhanced Ceftazidime Hydrolysis by Ent385 AmpC β‑Lactamase from Multiscale Simulations
Source: ACS Catal. 2025 Jun 23;15(13):11739–48. doi: 10.1021/acscatal.5c02383 (PMC12235585; doi:10.1021/acscatal.5c02383)
Supplement: Supplementary file 2 [file cs5c02383_si_002.zip › SI_paper_AmpC_Ent385/initial-structures/Ent385.ctz.tyrosine.pdb]

CRYST1   91.309   85.470   78.923  90.00  90.00  90.00 P 1           1
ATOM      1  N   PRO     1      74.902  38.269  48.402  1.00  0.00           N  
ATOM      2  H2  PRO     1      75.458  37.430  48.310  1.00  0.00           H  
ATOM      3  H3  PRO     1      74.524  38.304  49.339  1.00  0.00           H  
ATOM      4  CD  PRO     1      75.760  39.444  48.168  1.00  0.00           C  
ATOM      5  HD2 PRO     1      76.693  39.125  47.701  1.00  0.00           H  
ATOM      6  HD3 PRO     1      75.956  39.994  49.089  1.00  0.00           H  
ATOM      7  CG  PRO     1      74.971  40.266  47.198  1.00  0.00           C  
ATOM      8  HG2 PRO     1      75.625  40.837  46.537  1.00  0.00           H  
ATOM      9  HG3 PRO     1      74.324  40.947  47.755  1.00  0.00           H  
ATOM     10  CB  PRO     1      74.126  39.306  46.436  1.00  0.00           C  
ATOM     11  HB2 PRO     1      74.710  38.893  45.609  1.00  0.00           H  
ATOM     12  HB3 PRO     1      73.225  39.782  46.048  1.00  0.00           H  
ATOM     13  CA  PRO     1      73.787  38.207  47.445  1.00  0.00           C  
ATOM     14  HA  PRO     1      72.853  38.446  47.955  1.00  0.00           H  
ATOM     15  C   PRO     1      73.695  36.855  46.762  1.00  0.00           C  
ATOM     16  O   PRO     1      74.690  36.165  46.576  1.00  0.00           O  
ATOM     17  N   MET     2      72.485  36.491  46.375  1.00  0.00           N  
ATOM     18  H   MET     2      71.700  37.108  46.524  1.00  0.00           H  
ATOM     19  CA  MET     2      72.229  35.195  45.779  1.00  0.00           C  
ATOM     20  HA  MET     2      72.826  34.448  46.306  1.00  0.00           H  
ATOM     21  CB  MET     2      70.752  34.845  45.959  1.00  0.00           C  
ATOM     22  HB2 MET     2      70.424  35.261  46.908  1.00  0.00           H  
ATOM     23  HB3 MET     2      70.158  35.349  45.194  1.00  0.00           H  
ATOM     24  CG  MET     2      70.442  33.372  45.919  1.00  0.00           C  
ATOM     25  HG2 MET     2      70.142  33.105  44.912  1.00  0.00           H  
ATOM     26  HG3 MET     2      71.340  32.817  46.184  1.00  0.00           H  
ATOM     27  SD  MET     2      69.161  32.913  47.097  1.00  0.00           S  
ATOM     28  CE  MET     2      69.985  33.318  48.627  1.00  0.00           C  
ATOM     29  HE1 MET     2      69.413  32.896  49.454  1.00  0.00           H  
ATOM     30  HE2 MET     2      70.987  32.888  48.632  1.00  0.00           H  
ATOM     31  HE3 MET     2      70.044  34.396  48.765  1.00  0.00           H  
ATOM     32  C   MET     2      72.602  35.205  44.302  1.00  0.00           C  
ATOM     33  O   MET     2      72.297  36.155  43.577  1.00  0.00           O  
ATOM     34  N   SER     3      73.292  34.154  43.862  1.00  0.00           N  
ATOM     35  H   SER     3      73.531  33.401  44.491  1.00  0.00           H  
ATOM     36  CA  SER     3      73.572  34.010  42.441  1.00  0.00           C  
ATOM     37  HA  SER     3      73.947  34.960  42.057  1.00  0.00           H  
ATOM     38  CB  SER     3      74.647  32.948  42.201  1.00  0.00           C  
ATOM     39  HB2 SER     3      75.023  33.041  41.182  1.00  0.00           H  
ATOM     40  HB3 SER     3      75.474  33.098  42.895  1.00  0.00           H  
ATOM     41  OG  SER     3      74.105  31.645  42.370  1.00  0.00           O  
ATOM     42  HG  SER     3      74.828  31.018  42.354  1.00  0.00           H  
ATOM     43  C   SER     3      72.297  33.636  41.690  1.00  0.00           C  
ATOM     44  O   SER     3      71.302  33.227  42.280  1.00  0.00           O  
ATOM     45  N   GLU     4      72.339  33.784  40.366  1.00  0.00           N  
ATOM     46  H   GLU     4      73.155  34.170  39.915  1.00  0.00           H  
ATOM     47  CA  GLU     4      71.186  33.407  39.557  1.00  0.00           C  
ATOM     48  HA  GLU     4      70.326  33.992  39.888  1.00  0.00           H  
ATOM     49  CB  GLU     4      71.445  33.734  38.085  1.00  0.00           C  
ATOM     50  HB2 GLU     4      71.741  34.779  37.993  1.00  0.00           H  
ATOM     51  HB3 GLU     4      72.286  33.129  37.739  1.00  0.00           H  
ATOM     52  CG  GLU     4      70.264  33.463  37.169  1.00  0.00           C  
ATOM     53  HG2 GLU     4      70.590  33.616  36.139  1.00  0.00           H  
ATOM     54  HG3 GLU     4      69.948  32.423  37.260  1.00  0.00           H  
ATOM     55  CD  GLU     4      69.091  34.388  37.431  1.00  0.00           C  
ATOM     56  OE1 GLU     4      69.328  35.533  37.888  1.00  0.00           O  
ATOM     57  OE2 GLU     4      67.933  33.969  37.183  1.00  0.00           O  
ATOM     58  C   GLU     4      70.858  31.932  39.738  1.00  0.00           C  
ATOM     59  O   GLU     4      69.681  31.555  39.846  1.00  0.00           O  
ATOM     60  N   LYS     5      71.892  31.084  39.808  1.00  0.00           N  
ATOM     61  H   LYS     5      72.828  31.454  39.736  1.00  0.00           H  
ATOM     62  CA  LYS     5      71.680  29.654  40.002  1.00  0.00           C  
ATOM     63  HA  LYS     5      70.963  29.304  39.256  1.00  0.00           H  
ATOM     64  CB  LYS     5      72.994  28.898  39.798  1.00  0.00           C  
ATOM     65  HB2 LYS     5      73.325  29.057  38.770  1.00  0.00           H  
ATOM     66  HB3 LYS     5      73.747  29.321  40.466  1.00  0.00           H  
ATOM     67  CG  LYS     5      72.894  27.401  40.061  1.00  0.00           C  
ATOM     68  HG2 LYS     5      72.594  27.216  41.094  1.00  0.00           H  
ATOM     69  HG3 LYS     5      72.155  26.961  39.388  1.00  0.00           H  
ATOM     70  CD  LYS     5      74.254  26.752  39.829  1.00  0.00           C  
ATOM     71  HD2 LYS     5      74.566  26.920  38.797  1.00  0.00           H  
ATOM     72  HD3 LYS     5      74.989  27.191  40.505  1.00  0.00           H  
ATOM     73  CE  LYS     5      74.154  25.253  40.092  1.00  0.00           C  
ATOM     74  HE2 LYS     5      73.835  25.086  41.122  1.00  0.00           H  
ATOM     75  HE3 LYS     5      73.417  24.814  39.417  1.00  0.00           H  
ATOM     76  NZ  LYS     5      75.465  24.628  39.868  1.00  0.00           N  
ATOM     77  HZ1 LYS     5      76.154  25.036  40.485  1.00  0.00           H  
ATOM     78  HZ2 LYS     5      75.388  23.635  40.041  1.00  0.00           H  
ATOM     79  HZ3 LYS     5      75.772  24.784  38.917  1.00  0.00           H  
ATOM     80  C   LYS     5      71.100  29.357  41.381  1.00  0.00           C  
ATOM     81  O   LYS     5      70.202  28.520  41.514  1.00  0.00           O  
ATOM     82  N   GLN     6      71.606  30.020  42.422  1.00  0.00           N  
ATOM     83  H   GLN     6      72.320  30.720  42.283  1.00  0.00           H  
ATOM     84  CA  GLN     6      71.065  29.799  43.758  1.00  0.00           C  
ATOM     85  HA  GLN     6      71.088  28.732  43.979  1.00  0.00           H  
ATOM     86  CB  GLN     6      71.924  30.515  44.787  1.00  0.00           C  
ATOM     87  HB2 GLN     6      72.014  31.551  44.462  1.00  0.00           H  
ATOM     88  HB3 GLN     6      71.420  30.495  45.754  1.00  0.00           H  
ATOM     89  CG  GLN     6      73.314  29.917  44.959  1.00  0.00           C  
ATOM     90  HG2 GLN     6      73.214  28.967  45.486  1.00  0.00           H  
ATOM     91  HG3 GLN     6      73.767  29.698  43.994  1.00  0.00           H  
ATOM     92  CD  GLN     6      74.244  30.825  45.740  1.00  0.00           C  
ATOM     93  OE1 GLN     6      74.023  32.036  45.838  1.00  0.00           O  
ATOM     94  NE2 GLN     6      75.292  30.246  46.300  1.00  0.00           N  
ATOM     95 HE21 GLN     6      75.437  29.252  46.201  1.00  0.00           H  
ATOM     96 HE22 GLN     6      75.917  30.803  46.863  1.00  0.00           H  
ATOM     97  C   GLN     6      69.612  30.265  43.848  1.00  0.00           C  
ATOM     98  O   GLN     6      68.766  29.579  44.435  1.00  0.00           O  
ATOM     99  N   LEU     7      69.303  31.427  43.273  1.00  0.00           N  
ATOM    100  H   LEU     7      70.005  31.973  42.796  1.00  0.00           H  
ATOM    101  CA  LEU     7      67.926  31.915  43.302  1.00  0.00           C  
ATOM    102  HA  LEU     7      67.599  31.947  44.342  1.00  0.00           H  
ATOM    103  CB  LEU     7      67.859  33.332  42.735  1.00  0.00           C  
ATOM    104  HB2 LEU     7      68.460  33.986  43.370  1.00  0.00           H  
ATOM    105  HB3 LEU     7      68.324  33.319  41.747  1.00  0.00           H  
ATOM    106  CG  LEU     7      66.457  33.932  42.588  1.00  0.00           C  
ATOM    107  HG  LEU     7      65.853  33.303  41.936  1.00  0.00           H  
ATOM    108  CD1 LEU     7      65.761  34.019  43.939  1.00  0.00           C  
ATOM    109 HD11 LEU     7      64.815  34.549  43.838  1.00  0.00           H  
ATOM    110 HD12 LEU     7      65.550  33.021  44.322  1.00  0.00           H  
ATOM    111 HD13 LEU     7      66.398  34.540  44.653  1.00  0.00           H  
ATOM    112  CD2 LEU     7      66.577  35.294  41.939  1.00  0.00           C  
ATOM    113 HD21 LEU     7      65.584  35.715  41.788  1.00  0.00           H  
ATOM    114 HD22 LEU     7      67.155  35.968  42.572  1.00  0.00           H  
ATOM    115 HD23 LEU     7      67.062  35.202  40.968  1.00  0.00           H  
ATOM    116  C   LEU     7      66.992  30.984  42.535  1.00  0.00           C  
ATOM    117  O   LEU     7      65.861  30.726  42.968  1.00  0.00           O  
ATOM    118  N   ALA     8      67.444  30.467  41.389  1.00  0.00           N  
ATOM    119  H   ALA     8      68.362  30.713  41.047  1.00  0.00           H  
ATOM    120  CA  ALA     8      66.629  29.506  40.650  1.00  0.00           C  
ATOM    121  HA  ALA     8      65.673  29.973  40.416  1.00  0.00           H  
ATOM    122  CB  ALA     8      67.315  29.131  39.338  1.00  0.00           C  
ATOM    123  HB1 ALA     8      66.634  28.534  38.732  1.00  0.00           H  
ATOM    124  HB2 ALA     8      67.597  30.025  38.785  1.00  0.00           H  
ATOM    125  HB3 ALA     8      68.217  28.552  39.538  1.00  0.00           H  
ATOM    126  C   ALA     8      66.352  28.263  41.487  1.00  0.00           C  
ATOM    127  O   ALA     8      65.265  27.682  41.411  1.00  0.00           O  
ATOM    128  N   ASP     9      67.327  27.837  42.287  1.00  0.00           N  
ATOM    129  H   ASP     9      68.210  28.327  42.321  1.00  0.00           H  
ATOM    130  CA  ASP     9      67.127  26.670  43.138  1.00  0.00           C  
ATOM    131  HA  ASP     9      66.759  25.845  42.525  1.00  0.00           H  
ATOM    132  CB  ASP     9      68.462  26.242  43.749  1.00  0.00           C  
ATOM    133  HB2 ASP     9      69.158  25.997  42.945  1.00  0.00           H  
ATOM    134  HB3 ASP     9      68.888  27.065  44.322  1.00  0.00           H  
ATOM    135  CG  ASP     9      68.322  25.035  44.655  1.00  0.00           C  
ATOM    136  OD1 ASP     9      67.911  23.963  44.155  1.00  0.00           O  
ATOM    137  OD2 ASP     9      68.614  25.160  45.865  1.00  0.00           O  
ATOM    138  C   ASP     9      66.100  26.948  44.226  1.00  0.00           C  
ATOM    139  O   ASP     9      65.285  26.081  44.550  1.00  0.00           O  
ATOM    140  N   VAL    10      66.125  28.151  44.804  1.00  0.00           N  
ATOM    141  H   VAL    10      66.810  28.836  44.513  1.00  0.00           H  
ATOM    142  CA  VAL    10      65.143  28.517  45.823  1.00  0.00           C  
ATOM    143  HA  VAL    10      65.176  27.782  46.626  1.00  0.00           H  
ATOM    144  CB  VAL    10      65.473  29.898  46.411  1.00  0.00           C  
ATOM    145  HB  VAL    10      65.669  30.599  45.599  1.00  0.00           H  
ATOM    146  CG1 VAL    10      64.292  30.436  47.208  1.00  0.00           C  
ATOM    147 HG11 VAL    10      64.586  31.356  47.710  1.00  0.00           H  
ATOM    148 HG12 VAL    10      63.456  30.683  46.554  1.00  0.00           H  
ATOM    149 HG13 VAL    10      63.974  29.709  47.956  1.00  0.00           H  
ATOM    150  CG2 VAL    10      66.741  29.814  47.286  1.00  0.00           C  
ATOM    151 HG21 VAL    10      67.013  30.814  47.623  1.00  0.00           H  
ATOM    152 HG22 VAL    10      66.548  29.192  48.159  1.00  0.00           H  
ATOM    153 HG23 VAL    10      67.575  29.402  46.721  1.00  0.00           H  
ATOM    154  C   VAL    10      63.737  28.491  45.230  1.00  0.00           C  
ATOM    155  O   VAL    10      62.804  27.935  45.817  1.00  0.00           O  
ATOM    156  N   VAL    11      63.566  29.101  44.060  1.00  0.00           N  
ATOM    157  H   VAL    11      64.346  29.541  43.592  1.00  0.00           H  
ATOM    158  CA  VAL    11      62.241  29.159  43.454  1.00  0.00           C  
ATOM    159  HA  VAL    11      61.543  29.559  44.192  1.00  0.00           H  
ATOM    160  CB  VAL    11      62.249  30.112  42.244  1.00  0.00           C  
ATOM    161  HB  VAL    11      62.973  29.770  41.503  1.00  0.00           H  
ATOM    162  CG1 VAL    11      60.857  30.153  41.610  1.00  0.00           C  
ATOM    163 HG11 VAL    11      60.842  30.881  40.799  1.00  0.00           H  
ATOM    164 HG12 VAL    11      60.593  29.180  41.202  1.00  0.00           H  
ATOM    165 HG13 VAL    11      60.111  30.437  42.353  1.00  0.00           H  
ATOM    166  CG2 VAL    11      62.614  31.503  42.691  1.00  0.00           C  
ATOM    167 HG21 VAL    11      62.649  32.169  41.831  1.00  0.00           H  
ATOM    168 HG22 VAL    11      61.871  31.877  43.396  1.00  0.00           H  
ATOM    169 HG23 VAL    11      63.584  31.535  43.175  1.00  0.00           H  
ATOM    170  C   VAL    11      61.764  27.756  43.073  1.00  0.00           C  
ATOM    171  O   VAL    11      60.619  27.382  43.346  1.00  0.00           O  
ATOM    172  N   GLU    12      62.627  26.967  42.427  1.00  0.00           N  
ATOM    173  H   GLU    12      63.559  27.298  42.220  1.00  0.00           H  
ATOM    174  CA  GLU    12      62.228  25.619  42.014  1.00  0.00           C  
ATOM    175  HA  GLU    12      61.343  25.704  41.382  1.00  0.00           H  
ATOM    176  CB  GLU    12      63.344  24.978  41.186  1.00  0.00           C  
ATOM    177  HB2 GLU    12      63.564  25.664  40.366  1.00  0.00           H  
ATOM    178  HB3 GLU    12      64.256  24.893  41.775  1.00  0.00           H  
ATOM    179  CG  GLU    12      62.967  23.645  40.551  1.00  0.00           C  
ATOM    180  HG2 GLU    12      61.926  23.672  40.228  1.00  0.00           H  
ATOM    181  HG3 GLU    12      63.588  23.500  39.666  1.00  0.00           H  
ATOM    182  CD  GLU    12      63.196  22.451  41.476  1.00  0.00           C  
ATOM    183  OE1 GLU    12      64.126  22.504  42.316  1.00  0.00           O  
ATOM    184  OE2 GLU    12      62.445  21.452  41.363  1.00  0.00           O  
ATOM    185  C   GLU    12      61.867  24.735  43.217  1.00  0.00           C  
ATOM    186  O   GLU    12      60.855  24.018  43.192  1.00  0.00           O  
ATOM    187  N   ARG    13      62.679  24.781  44.280  1.00  0.00           N  
ATOM    188  H   ARG    13      63.516  25.348  44.263  1.00  0.00           H  
ATOM    189  CA  ARG    13      62.438  23.924  45.437  1.00  0.00           C  
ATOM    190  HA  ARG    13      62.378  22.890  45.093  1.00  0.00           H  
ATOM    191  CB  ARG    13      63.590  24.039  46.441  1.00  0.00           C  
ATOM    192  HB2 ARG    13      63.848  25.090  46.573  1.00  0.00           H  
ATOM    193  HB3 ARG    13      63.234  23.659  47.400  1.00  0.00           H  
ATOM    194  CG  ARG    13      64.823  23.239  46.065  1.00  0.00           C  
ATOM    195  HG2 ARG    13      64.510  22.217  45.847  1.00  0.00           H  
ATOM    196  HG3 ARG    13      65.297  23.638  45.169  1.00  0.00           H  
ATOM    197  CD  ARG    13      65.822  23.179  47.224  1.00  0.00           C  
ATOM    198  HD2 ARG    13      65.309  22.972  48.163  1.00  0.00           H  
ATOM    199  HD3 ARG    13      66.495  22.343  47.032  1.00  0.00           H  
ATOM    200  NE  ARG    13      66.650  24.382  47.310  1.00  0.00           N  
ATOM    201  HE  ARG    13      67.492  24.365  46.769  1.00  0.00           H  
ATOM    202  CZ  ARG    13      66.398  25.422  48.098  1.00  0.00           C  
ATOM    203  NH1 ARG    13      65.331  25.420  48.888  1.00  0.00           N  
ATOM    204 HH11 ARG    13      65.109  26.235  49.437  1.00  0.00           H  
ATOM    205 HH12 ARG    13      64.713  24.623  48.883  1.00  0.00           H  
ATOM    206  NH2 ARG    13      67.221  26.464  48.100  1.00  0.00           N  
ATOM    207 HH21 ARG    13      68.000  26.455  47.454  1.00  0.00           H  
ATOM    208 HH22 ARG    13      67.065  27.256  48.701  1.00  0.00           H  
ATOM    209  C   ARG    13      61.119  24.254  46.119  1.00  0.00           C  
ATOM    210  O   ARG    13      60.528  23.387  46.771  1.00  0.00           O  
ATOM    211  N   THR    14      60.643  25.490  45.982  1.00  0.00           N  
ATOM    212  H   THR    14      61.159  26.160  45.430  1.00  0.00           H  
ATOM    213  CA  THR    14      59.371  25.917  46.567  1.00  0.00           C  
ATOM    214  HA  THR    14      59.208  25.377  47.501  1.00  0.00           H  
ATOM    215  CB  THR    14      59.398  27.419  46.877  1.00  0.00           C  
ATOM    216  HB  THR    14      59.355  27.992  45.950  1.00  0.00           H  
ATOM    217  CG2 THR    14      58.218  27.795  47.752  1.00  0.00           C  
ATOM    218 HG21 THR    14      58.295  28.847  48.028  1.00  0.00           H  
ATOM    219 HG22 THR    14      57.281  27.640  47.218  1.00  0.00           H  
ATOM    220 HG23 THR    14      58.219  27.191  48.660  1.00  0.00           H  
ATOM    221  OG1 THR    14      60.609  27.760  47.553  1.00  0.00           O  
ATOM    222  HG1 THR    14      61.336  27.690  46.927  1.00  0.00           H  
ATOM    223  C   THR    14      58.193  25.645  45.634  1.00  0.00           C  
ATOM    224  O   THR    14      57.140  25.161  46.071  1.00  0.00           O  
ATOM    225  N   VAL    15      58.356  25.992  44.360  1.00  0.00           N  
ATOM    226  H   VAL    15      59.245  26.356  44.048  1.00  0.00           H  
ATOM    227  CA  VAL    15      57.247  25.951  43.419  1.00  0.00           C  
ATOM    228  HA  VAL    15      56.357  26.349  43.907  1.00  0.00           H  
ATOM    229  CB  VAL    15      57.569  26.859  42.217  1.00  0.00           C  
ATOM    230  HB  VAL    15      58.583  26.657  41.870  1.00  0.00           H  
ATOM    231  CG1 VAL    15      56.631  26.578  41.054  1.00  0.00           C  
ATOM    232 HG11 VAL    15      56.775  27.331  40.280  1.00  0.00           H  
ATOM    233 HG12 VAL    15      56.843  25.604  40.614  1.00  0.00           H  
ATOM    234 HG13 VAL    15      55.595  26.621  41.392  1.00  0.00           H  
ATOM    235  CG2 VAL    15      57.478  28.313  42.661  1.00  0.00           C  
ATOM    236 HG21 VAL    15      57.755  28.957  41.828  1.00  0.00           H  
ATOM    237 HG22 VAL    15      56.460  28.551  42.972  1.00  0.00           H  
ATOM    238 HG23 VAL    15      58.161  28.510  43.487  1.00  0.00           H  
ATOM    239  C   VAL    15      56.929  24.523  43.000  1.00  0.00           C  
ATOM    240  O   VAL    15      55.756  24.172  42.809  1.00  0.00           O  
ATOM    241  N   THR    16      57.946  23.672  42.851  1.00  0.00           N  
ATOM    242  H   THR    16      58.899  23.977  42.998  1.00  0.00           H  
ATOM    243  CA  THR    16      57.687  22.312  42.375  1.00  0.00           C  
ATOM    244  HA  THR    16      57.206  22.394  41.398  1.00  0.00           H  
ATOM    245  CB  THR    16      59.012  21.580  42.161  1.00  0.00           C  
ATOM    246  HB  THR    16      59.634  21.663  43.051  1.00  0.00           H  
ATOM    247  CG2 THR    16      58.777  20.104  41.864  1.00  0.00           C  
ATOM    248 HG21 THR    16      59.719  19.645  41.561  1.00  0.00           H  
ATOM    249 HG22 THR    16      58.423  19.586  42.755  1.00  0.00           H  
ATOM    250 HG23 THR    16      58.051  19.990  41.058  1.00  0.00           H  
ATOM    251  OG1 THR    16      59.691  22.188  41.067  1.00  0.00           O  
ATOM    252  HG1 THR    16      60.621  21.941  41.120  1.00  0.00           H  
ATOM    253  C   THR    16      56.730  21.538  43.279  1.00  0.00           C  
ATOM    254  O   THR    16      55.687  21.073  42.781  1.00  0.00           O  
ATOM    255  N   PRO    17      56.984  21.378  44.586  1.00  0.00           N  
ATOM    256  CD  PRO    17      58.184  21.733  45.376  1.00  0.00           C  
ATOM    257  HD2 PRO    17      58.502  22.759  45.200  1.00  0.00           H  
ATOM    258  HD3 PRO    17      58.991  21.032  45.161  1.00  0.00           H  
ATOM    259  CG  PRO    17      57.719  21.566  46.787  1.00  0.00           C  
ATOM    260  HG2 PRO    17      57.214  22.476  47.114  1.00  0.00           H  
ATOM    261  HG3 PRO    17      58.554  21.346  47.454  1.00  0.00           H  
ATOM    262  CB  PRO    17      56.749  20.446  46.744  1.00  0.00           C  
ATOM    263  HB2 PRO    17      56.072  20.465  47.600  1.00  0.00           H  
ATOM    264  HB3 PRO    17      57.290  19.498  46.718  1.00  0.00           H  
ATOM    265  CA  PRO    17      56.012  20.646  45.412  1.00  0.00           C  
ATOM    266  HA  PRO    17      55.798  19.671  44.973  1.00  0.00           H  
ATOM    267  C   PRO    17      54.708  21.404  45.602  1.00  0.00           C  
ATOM    268  O   PRO    17      53.676  20.770  45.875  1.00  0.00           O  
ATOM    269  N   LEU    18      54.723  22.734  45.494  1.00  0.00           N  
ATOM    270  H   LEU    18      55.589  23.214  45.290  1.00  0.00           H  
ATOM    271  CA  LEU    18      53.475  23.490  45.550  1.00  0.00           C  
ATOM    272  HA  LEU    18      52.961  23.246  46.481  1.00  0.00           H  
ATOM    273  CB  LEU    18      53.773  24.986  45.534  1.00  0.00           C  
ATOM    274  HB2 LEU    18      54.302  25.249  46.452  1.00  0.00           H  
ATOM    275  HB3 LEU    18      54.449  25.188  44.707  1.00  0.00           H  
ATOM    276  CG  LEU    18      52.561  25.910  45.369  1.00  0.00           C  
ATOM    277  HG  LEU    18      51.964  25.594  44.515  1.00  0.00           H  
ATOM    278  CD1 LEU    18      51.685  25.876  46.594  1.00  0.00           C  
ATOM    279 HD11 LEU    18      50.815  26.512  46.434  1.00  0.00           H  
ATOM    280 HD12 LEU    18      51.341  24.861  46.786  1.00  0.00           H  
ATOM    281 HD13 LEU    18      52.240  26.235  47.462  1.00  0.00           H  
ATOM    282  CD2 LEU    18      53.013  27.337  45.066  1.00  0.00           C  
ATOM    283 HD21 LEU    18      52.143  27.979  44.927  1.00  0.00           H  
ATOM    284 HD22 LEU    18      53.611  27.721  45.893  1.00  0.00           H  
ATOM    285 HD23 LEU    18      53.611  27.352  44.154  1.00  0.00           H  
ATOM    286  C   LEU    18      52.569  23.118  44.383  1.00  0.00           C  
ATOM    287  O   LEU    18      51.372  22.863  44.567  1.00  0.00           O  
ATOM    288  N   MET    19      53.129  23.095  43.168  1.00  0.00           N  
ATOM    289  H   MET    19      54.109  23.304  43.048  1.00  0.00           H  
ATOM    290  CA  MET    19      52.307  22.807  42.000  1.00  0.00           C  
ATOM    291  HA  MET    19      51.456  23.487  41.996  1.00  0.00           H  
ATOM    292  CB  MET    19      53.117  23.041  40.730  1.00  0.00           C  
ATOM    293  HB2 MET    19      54.051  22.480  40.788  1.00  0.00           H  
ATOM    294  HB3 MET    19      52.539  22.655  39.892  1.00  0.00           H  
ATOM    295  CG  MET    19      53.433  24.523  40.471  1.00  0.00           C  
ATOM    296  HG2 MET    19      52.501  25.069  40.329  1.00  0.00           H  
ATOM    297  HG3 MET    19      53.947  24.948  41.329  1.00  0.00           H  
ATOM    298  SD  MET    19      54.454  24.736  39.014  1.00  0.00           S  
ATOM    299  CE  MET    19      53.370  24.095  37.701  1.00  0.00           C  
ATOM    300  HE1 MET    19      53.834  24.282  36.733  1.00  0.00           H  
ATOM    301  HE2 MET    19      53.229  23.023  37.821  1.00  0.00           H  
ATOM    302  HE3 MET    19      52.407  24.603  37.745  1.00  0.00           H  
ATOM    303  C   MET    19      51.765  21.385  42.055  1.00  0.00           C  
ATOM    304  O   MET    19      50.611  21.131  41.675  1.00  0.00           O  
ATOM    305  N   LYS    20      52.573  20.450  42.556  1.00  0.00           N  
ATOM    306  H   LYS    20      53.510  20.694  42.848  1.00  0.00           H  
ATOM    307  CA  LYS    20      52.127  19.069  42.644  1.00  0.00           C  
ATOM    308  HA  LYS    20      51.762  18.755  41.664  1.00  0.00           H  
ATOM    309  CB  LYS    20      53.304  18.163  43.031  1.00  0.00           C  
ATOM    310  HB2 LYS    20      54.084  18.271  42.275  1.00  0.00           H  
ATOM    311  HB3 LYS    20      53.712  18.505  43.984  1.00  0.00           H  
ATOM    312  CG  LYS    20      52.946  16.694  43.155  1.00  0.00           C  
ATOM    313  HG2 LYS    20      52.163  16.559  43.903  1.00  0.00           H  
ATOM    314  HG3 LYS    20      52.580  16.335  42.191  1.00  0.00           H  
ATOM    315  CD  LYS    20      54.169  15.857  43.579  1.00  0.00           C  
ATOM    316  HD2 LYS    20      54.988  16.037  42.879  1.00  0.00           H  
ATOM    317  HD3 LYS    20      54.485  16.167  44.577  1.00  0.00           H  
ATOM    318  CE  LYS    20      53.851  14.371  43.590  1.00  0.00           C  
ATOM    319  HE2 LYS    20      53.014  14.195  44.268  1.00  0.00           H  
ATOM    320  HE3 LYS    20      53.554  14.066  42.585  1.00  0.00           H  
ATOM    321  NZ  LYS    20      55.023  13.551  44.030  1.00  0.00           N  
ATOM    322  HZ1 LYS    20      55.797  13.698  43.397  1.00  0.00           H  
ATOM    323  HZ2 LYS    20      55.294  13.825  44.964  1.00  0.00           H  
ATOM    324  HZ3 LYS    20      54.780  12.570  44.024  1.00  0.00           H  
ATOM    325  C   LYS    20      50.986  18.935  43.642  1.00  0.00           C  
ATOM    326  O   LYS    20      49.971  18.283  43.358  1.00  0.00           O  
ATOM    327  N   ALA    21      51.141  19.548  44.823  1.00  0.00           N  
ATOM    328  H   ALA    21      51.971  20.083  45.030  1.00  0.00           H  
ATOM    329  CA  ALA    21      50.132  19.408  45.866  1.00  0.00           C  
ATOM    330  HA  ALA    21      49.905  18.348  45.996  1.00  0.00           H  
ATOM    331  CB  ALA    21      50.676  19.939  47.192  1.00  0.00           C  
ATOM    332  HB1 ALA    21      49.917  19.819  47.967  1.00  0.00           H  
ATOM    333  HB2 ALA    21      51.563  19.374  47.476  1.00  0.00           H  
ATOM    334  HB3 ALA    21      50.930  20.996  47.103  1.00  0.00           H  
ATOM    335  C   ALA    21      48.843  20.130  45.494  1.00  0.00           C  
ATOM    336  O   ALA    21      47.754  19.690  45.881  1.00  0.00           O  
ATOM    337  N   GLN    22      48.949  21.248  44.777  1.00  0.00           N  
ATOM    338  H   GLN    22      49.863  21.582  44.504  1.00  0.00           H  
ATOM    339  CA  GLN    22      47.763  22.016  44.436  1.00  0.00           C  
ATOM    340  HA  GLN    22      46.984  21.847  45.179  1.00  0.00           H  
ATOM    341  CB  GLN    22      48.074  23.517  44.443  1.00  0.00           C  
ATOM    342  HB2 GLN    22      48.877  23.690  43.729  1.00  0.00           H  
ATOM    343  HB3 GLN    22      47.195  24.078  44.122  1.00  0.00           H  
ATOM    344  CG  GLN    22      48.534  24.077  45.773  1.00  0.00           C  
ATOM    345  HG2 GLN    22      49.455  23.580  46.073  1.00  0.00           H  
ATOM    346  HG3 GLN    22      48.759  25.136  45.650  1.00  0.00           H  
ATOM    347  CD  GLN    22      47.504  23.931  46.886  1.00  0.00           C  
ATOM    348  OE1 GLN    22      46.307  24.205  46.700  1.00  0.00           O  
ATOM    349  NE2 GLN    22      47.953  23.467  48.046  1.00  0.00           N  
ATOM    350 HE21 GLN    22      48.931  23.241  48.156  1.00  0.00           H  
ATOM    351 HE22 GLN    22      47.307  23.334  48.809  1.00  0.00           H  
ATOM    352  C   GLN    22      47.187  21.638  43.088  1.00  0.00           C  
ATOM    353  O   GLN    22      46.128  22.160  42.721  1.00  0.00           O  
ATOM    354  N   ALA    23      47.872  20.780  42.330  1.00  0.00           N  
ATOM    355  H   ALA    23      48.739  20.387  42.668  1.00  0.00           H  
ATOM    356  CA  ALA    23      47.482  20.430  40.962  1.00  0.00           C  
ATOM    357  HA  ALA    23      48.261  19.785  40.553  1.00  0.00           H  
ATOM    358  CB  ALA    23      46.166  19.648  40.934  1.00  0.00           C  
ATOM    359  HB1 ALA    23      45.982  19.269  39.928  1.00  0.00           H  
ATOM    360  HB2 ALA    23      46.236  18.798  41.613  1.00  0.00           H  
ATOM    361  HB3 ALA    23      45.327  20.275  41.234  1.00  0.00           H  
ATOM    362  C   ALA    23      47.400  21.675  40.080  1.00  0.00           C  
ATOM    363  O   ALA    23      46.445  21.859  39.309  1.00  0.00           O  
ATOM    364  N   ILE    24      48.389  22.544  40.228  1.00  0.00           N  
ATOM    365  H   ILE    24      49.134  22.334  40.878  1.00  0.00           H  
ATOM    366  CA  ILE    24      48.537  23.724  39.378  1.00  0.00           C  
ATOM    367  HA  ILE    24      47.552  24.114  39.129  1.00  0.00           H  
ATOM    368  CB  ILE    24      49.296  24.844  40.099  1.00  0.00           C  
ATOM    369  HB  ILE    24      50.256  24.439  40.413  1.00  0.00           H  
ATOM    370  CG2 ILE    24      49.575  26.015  39.103  1.00  0.00           C  
ATOM    371 HG21 ILE    24      50.072  26.830  39.619  1.00  0.00           H  
ATOM    372 HG22 ILE    24      50.231  25.680  38.302  1.00  0.00           H  
ATOM    373 HG23 ILE    24      48.638  26.370  38.672  1.00  0.00           H  
ATOM    374  CG1 ILE    24      48.545  25.337  41.339  1.00  0.00           C  
ATOM    375 HG12 ILE    24      47.747  26.018  41.050  1.00  0.00           H  
ATOM    376 HG13 ILE    24      48.098  24.504  41.871  1.00  0.00           H  
ATOM    377  CD1 ILE    24      49.524  26.095  42.289  1.00  0.00           C  
ATOM    378 HD11 ILE    24      49.002  26.340  43.212  1.00  0.00           H  
ATOM    379 HD12 ILE    24      50.381  25.466  42.535  1.00  0.00           H  
ATOM    380 HD13 ILE    24      49.870  27.020  41.830  1.00  0.00           H  
ATOM    381  C   ILE    24      49.278  23.286  38.117  1.00  0.00           C  
ATOM    382  O   ILE    24      50.441  22.842  38.200  1.00  0.00           O  
ATOM    383  N   PRO    25      48.665  23.363  36.928  1.00  0.00           N  
ATOM    384  CD  PRO    25      47.248  23.669  36.637  1.00  0.00           C  
ATOM    385  HD2 PRO    25      47.125  24.730  36.430  1.00  0.00           H  
ATOM    386  HD3 PRO    25      46.571  23.354  37.425  1.00  0.00           H  
ATOM    387  CG  PRO    25      47.000  22.843  35.388  1.00  0.00           C  
ATOM    388  HG2 PRO    25      46.176  23.231  34.802  1.00  0.00           H  
ATOM    389  HG3 PRO    25      46.801  21.808  35.670  1.00  0.00           H  
ATOM    390  CB  PRO    25      48.335  22.920  34.628  1.00  0.00           C  
ATOM    391  HB2 PRO    25      48.383  23.863  34.081  1.00  0.00           H  
ATOM    392  HB3 PRO    25      48.460  22.080  33.948  1.00  0.00           H  
ATOM    393  CA  PRO    25      49.392  22.878  35.736  1.00  0.00           C  
ATOM    394  HA  PRO    25      49.697  21.844  35.899  1.00  0.00           H  
ATOM    395  C   PRO    25      50.601  23.717  35.364  1.00  0.00           C  
ATOM    396  O   PRO    25      51.620  23.145  34.933  1.00  0.00           O  
ATOM    397  N   GLY    26      50.541  25.034  35.533  1.00  0.00           N  
ATOM    398  H   GLY    26      49.699  25.465  35.886  1.00  0.00           H  
ATOM    399  CA  GLY    26      51.620  25.897  35.060  1.00  0.00           C  
ATOM    400  HA2 GLY    26      52.565  25.362  35.101  1.00  0.00           H  
ATOM    401  HA3 GLY    26      51.418  26.179  34.029  1.00  0.00           H  
ATOM    402  C   GLY    26      51.743  27.158  35.889  1.00  0.00           C  
ATOM    403  O   GLY    26      50.755  27.674  36.403  1.00  0.00           O  
ATOM    404  N   MET    27      52.974  27.644  36.043  1.00  0.00           N  
ATOM    405  H   MET    27      53.757  27.176  35.607  1.00  0.00           H  
ATOM    406  CA  MET    27      53.235  28.867  36.803  1.00  0.00           C  
ATOM    407  HA  MET    27      52.342  29.472  36.761  1.00  0.00           H  
ATOM    408  CB  MET    27      53.626  28.599  38.286  1.00  0.00           C  
ATOM    409  HB2 MET    27      54.405  27.836  38.331  1.00  0.00           H  
ATOM    410  HB3 MET    27      54.039  29.525  38.682  1.00  0.00           H  
ATOM    411  CG  MET    27      52.451  28.177  39.130  1.00  0.00           C  
ATOM    412  HG2 MET    27      51.637  28.883  38.994  1.00  0.00           H  
ATOM    413  HG3 MET    27      52.136  27.185  38.813  1.00  0.00           H  
ATOM    414  SD  MET    27      52.934  28.118  40.873  1.00  0.00           S  
ATOM    415  CE  MET    27      53.108  29.858  41.200  1.00  0.00           C  
ATOM    416  HE1 MET    27      53.213  30.008  42.275  1.00  0.00           H  
ATOM    417  HE2 MET    27      54.003  30.248  40.715  1.00  0.00           H  
ATOM    418  HE3 MET    27      52.229  30.395  40.844  1.00  0.00           H  
ATOM    419  C   MET    27      54.374  29.630  36.145  1.00  0.00           C  
ATOM    420  O   MET    27      55.326  29.041  35.629  1.00  0.00           O  
ATOM    421  N   ALA    28      54.284  30.956  36.204  1.00  0.00           N  
ATOM    422  H   ALA    28      53.476  31.377  36.640  1.00  0.00           H  
ATOM    423  CA  ALA    28      55.371  31.835  35.809  1.00  0.00           C  
ATOM    424  HA  ALA    28      56.262  31.251  35.581  1.00  0.00           H  
ATOM    425  CB  ALA    28      55.021  32.673  34.559  1.00  0.00           C  
ATOM    426  HB1 ALA    28      55.905  33.230  34.254  1.00  0.00           H  
ATOM    427  HB2 ALA    28      54.731  32.013  33.743  1.00  0.00           H  
ATOM    428  HB3 ALA    28      54.202  33.358  34.782  1.00  0.00           H  
ATOM    429  C   ALA    28      55.671  32.742  36.987  1.00  0.00           C  
ATOM    430  O   ALA    28      54.762  33.325  37.572  1.00  0.00           O  
ATOM    431  N   VAL    29      56.944  32.849  37.333  1.00  0.00           N  
ATOM    432  H   VAL    29      57.643  32.354  36.798  1.00  0.00           H  
ATOM    433  CA  VAL    29      57.373  33.610  38.499  1.00  0.00           C  
ATOM    434  HA  VAL    29      56.518  34.126  38.910  1.00  0.00           H  
ATOM    435  CB  VAL    29      57.965  32.687  39.586  1.00  0.00           C  
ATOM    436  HB  VAL    29      58.778  32.112  39.145  1.00  0.00           H  
ATOM    437  CG1 VAL    29      58.561  33.510  40.756  1.00  0.00           C  
ATOM    438 HG11 VAL    29      58.930  32.837  41.531  1.00  0.00           H  
ATOM    439 HG12 VAL    29      59.398  34.115  40.411  1.00  0.00           H  
ATOM    440 HG13 VAL    29      57.799  34.159  41.188  1.00  0.00           H  
ATOM    441  CG2 VAL    29      56.927  31.688  40.109  1.00  0.00           C  
ATOM    442 HG21 VAL    29      57.367  31.090  40.906  1.00  0.00           H  
ATOM    443 HG22 VAL    29      56.061  32.222  40.501  1.00  0.00           H  
ATOM    444 HG23 VAL    29      56.605  31.023  39.307  1.00  0.00           H  
ATOM    445  C   VAL    29      58.411  34.609  38.040  1.00  0.00           C  
ATOM    446  O   VAL    29      59.314  34.262  37.272  1.00  0.00           O  
ATOM    447  N   ALA    30      58.290  35.851  38.498  1.00  0.00           N  
ATOM    448  H   ALA    30      57.521  36.077  39.114  1.00  0.00           H  
ATOM    449  CA  ALA    30      59.363  36.829  38.368  1.00  0.00           C  
ATOM    450  HA  ALA    30      60.189  36.384  37.845  1.00  0.00           H  
ATOM    451  CB  ALA    30      58.926  38.061  37.566  1.00  0.00           C  
ATOM    452  HB1 ALA    30      58.818  37.817  36.516  1.00  0.00           H  
ATOM    453  HB2 ALA    30      58.016  38.499  37.967  1.00  0.00           H  
ATOM    454  HB3 ALA    30      59.726  38.798  37.650  1.00  0.00           H  
ATOM    455  C   ALA    30      59.787  37.262  39.757  1.00  0.00           C  
ATOM    456  O   ALA    30      58.936  37.564  40.596  1.00  0.00           O  
ATOM    457  N   VAL    31      61.095  37.263  40.010  1.00  0.00           N  
ATOM    458  H   VAL    31      61.741  36.965  39.293  1.00  0.00           H  
ATOM    459  CA  VAL    31      61.649  37.854  41.230  1.00  0.00           C  
ATOM    460  HA  VAL    31      60.847  38.117  41.920  1.00  0.00           H  
ATOM    461  CB  VAL    31      62.591  36.877  41.958  1.00  0.00           C  
ATOM    462  HB  VAL    31      63.390  36.577  41.281  1.00  0.00           H  
ATOM    463  CG1 VAL    31      63.220  37.541  43.198  1.00  0.00           C  
ATOM    464 HG11 VAL    31      63.838  36.818  43.729  1.00  0.00           H  
ATOM    465 HG12 VAL    31      63.856  38.374  42.902  1.00  0.00           H  
ATOM    466 HG13 VAL    31      62.437  37.902  43.866  1.00  0.00           H  
ATOM    467  CG2 VAL    31      61.819  35.633  42.383  1.00  0.00           C  
ATOM    468 HG21 VAL    31      61.425  35.113  41.510  1.00  0.00           H  
ATOM    469 HG22 VAL    31      62.480  34.944  42.910  1.00  0.00           H  
ATOM    470 HG23 VAL    31      60.996  35.910  43.042  1.00  0.00           H  
ATOM    471  C   VAL    31      62.370  39.127  40.819  1.00  0.00           C  
ATOM    472  O   VAL    31      63.153  39.114  39.859  1.00  0.00           O  
ATOM    473  N   ILE    32      62.076  40.232  41.505  1.00  0.00           N  
ATOM    474  H   ILE    32      61.421  40.178  42.264  1.00  0.00           H  
ATOM    475  CA  ILE    32      62.772  41.486  41.273  1.00  0.00           C  
ATOM    476  HA  ILE    32      63.258  41.466  40.301  1.00  0.00           H  
ATOM    477  CB  ILE    32      61.831  42.692  41.310  1.00  0.00           C  
ATOM    478  HB  ILE    32      61.478  42.848  42.330  1.00  0.00           H  
ATOM    479  CG2 ILE    32      62.593  43.931  40.869  1.00  0.00           C  
ATOM    480 HG21 ILE    32      61.908  44.775  40.867  1.00  0.00           H  
ATOM    481 HG22 ILE    32      63.382  44.157  41.587  1.00  0.00           H  
ATOM    482 HG23 ILE    32      63.051  43.810  39.887  1.00  0.00           H  
ATOM    483  CG1 ILE    32      60.585  42.444  40.415  1.00  0.00           C  
ATOM    484 HG12 ILE    32      59.988  41.616  40.800  1.00  0.00           H  
ATOM    485 HG13 ILE    32      59.950  43.330  40.446  1.00  0.00           H  
ATOM    486  CD1 ILE    32      60.952  42.179  38.995  1.00  0.00           C  
ATOM    487 HD11 ILE    32      60.034  42.107  38.414  1.00  0.00           H  
ATOM    488 HD12 ILE    32      61.551  42.979  38.567  1.00  0.00           H  
ATOM    489 HD13 ILE    32      61.480  41.232  38.898  1.00  0.00           H  
ATOM    490  C   ILE    32      63.837  41.599  42.363  1.00  0.00           C  
ATOM    491  O   ILE    32      63.513  41.576  43.552  1.00  0.00           O  
ATOM    492  N   TYR    33      65.106  41.721  41.959  1.00  0.00           N  
ATOM    493  H   TYR    33      65.320  41.755  40.972  1.00  0.00           H  
ATOM    494  CA  TYR    33      66.222  41.609  42.894  1.00  0.00           C  
ATOM    495  HA  TYR    33      65.963  42.094  43.837  1.00  0.00           H  
ATOM    496  CB  TYR    33      66.538  40.122  43.145  1.00  0.00           C  
ATOM    497  HB2 TYR    33      65.644  39.656  43.557  1.00  0.00           H  
ATOM    498  HB3 TYR    33      66.730  39.641  42.188  1.00  0.00           H  
ATOM    499  CG  TYR    33      67.656  39.809  44.088  1.00  0.00           C  
ATOM    500  CD1 TYR    33      67.738  40.410  45.344  1.00  0.00           C  
ATOM    501  HD1 TYR    33      66.972  41.103  45.654  1.00  0.00           H  
ATOM    502  CE1 TYR    33      68.753  40.102  46.207  1.00  0.00           C  
ATOM    503  HE1 TYR    33      68.813  40.581  47.175  1.00  0.00           H  
ATOM    504  CZ  TYR    33      69.703  39.174  45.826  1.00  0.00           C  
ATOM    505  OH  TYR    33      70.735  38.841  46.671  1.00  0.00           O  
ATOM    506  HH  TYR    33      70.517  39.053  47.587  1.00  0.00           H  
ATOM    507  CE2 TYR    33      69.627  38.556  44.589  1.00  0.00           C  
ATOM    508  HE2 TYR    33      70.387  37.848  44.290  1.00  0.00           H  
ATOM    509  CD2 TYR    33      68.626  38.879  43.735  1.00  0.00           C  
ATOM    510  HD2 TYR    33      68.576  38.367  42.784  1.00  0.00           H  
ATOM    511  C   TYR    33      67.412  42.306  42.276  1.00  0.00           C  
ATOM    512  O   TYR    33      67.735  42.039  41.110  1.00  0.00           O  
ATOM    513  N   GLN    34      68.054  43.195  43.039  1.00  0.00           N  
ATOM    514  H   GLN    34      67.724  43.344  43.982  1.00  0.00           H  
ATOM    515  CA  GLN    34      69.218  43.963  42.581  1.00  0.00           C  
ATOM    516  HA  GLN    34      69.470  44.677  43.366  1.00  0.00           H  
ATOM    517  CB  GLN    34      70.438  43.065  42.361  1.00  0.00           C  
ATOM    518  HB2 GLN    34      70.249  42.378  41.535  1.00  0.00           H  
ATOM    519  HB3 GLN    34      71.288  43.691  42.085  1.00  0.00           H  
ATOM    520  CG  GLN    34      70.849  42.268  43.577  1.00  0.00           C  
ATOM    521  HG2 GLN    34      71.048  42.954  44.403  1.00  0.00           H  
ATOM    522  HG3 GLN    34      70.036  41.609  43.876  1.00  0.00           H  
ATOM    523  CD  GLN    34      72.086  41.399  43.308  1.00  0.00           C  
ATOM    524  OE1 GLN    34      72.024  40.438  42.532  1.00  0.00           O  
ATOM    525  NE2 GLN    34      73.182  41.745  43.923  1.00  0.00           N  
ATOM    526 HE21 GLN    34      73.184  42.539  44.544  1.00  0.00           H  
ATOM    527 HE22 GLN    34      74.029  41.234  43.732  1.00  0.00           H  
ATOM    528  C   GLN    34      68.923  44.767  41.319  1.00  0.00           C  
ATOM    529  O   GLN    34      69.803  44.946  40.466  1.00  0.00           O  
ATOM    530  N   GLY    35      67.681  45.253  41.205  1.00  0.00           N  
ATOM    531  H   GLY    35      67.007  45.082  41.937  1.00  0.00           H  
ATOM    532  CA  GLY    35      67.280  46.064  40.080  1.00  0.00           C  
ATOM    533  HA2 GLY    35      66.428  46.672  40.385  1.00  0.00           H  
ATOM    534  HA3 GLY    35      68.089  46.744  39.811  1.00  0.00           H  
ATOM    535  C   GLY    35      66.880  45.282  38.856  1.00  0.00           C  
ATOM    536  O   GLY    35      66.614  45.897  37.824  1.00  0.00           O  
ATOM    537  N   GLN    36      66.889  43.960  38.919  1.00  0.00           N  
ATOM    538  H   GLN    36      67.122  43.509  39.792  1.00  0.00           H  
ATOM    539  CA  GLN    36      66.750  43.121  37.725  1.00  0.00           C  
ATOM    540  HA  GLN    36      66.613  43.755  36.851  1.00  0.00           H  
ATOM    541  CB  GLN    36      68.010  42.272  37.479  1.00  0.00           C  
ATOM    542  HB2 GLN    36      67.997  41.423  38.161  1.00  0.00           H  
ATOM    543  HB3 GLN    36      67.968  41.872  36.464  1.00  0.00           H  
ATOM    544  CG  GLN    36      69.351  42.980  37.683  1.00  0.00           C  
ATOM    545  HG2 GLN    36      69.481  43.199  38.741  1.00  0.00           H  
ATOM    546  HG3 GLN    36      70.156  42.307  37.387  1.00  0.00           H  
ATOM    547  CD  GLN    36      69.443  44.231  36.859  1.00  0.00           C  
ATOM    548  OE1 GLN    36      69.092  44.226  35.666  1.00  0.00           O  
ATOM    549  NE2 GLN    36      69.916  45.317  37.469  1.00  0.00           N  
ATOM    550 HE21 GLN    36      70.176  45.279  38.444  1.00  0.00           H  
ATOM    551 HE22 GLN    36      69.991  46.179  36.952  1.00  0.00           H  
ATOM    552  C   GLN    36      65.568  42.183  37.876  1.00  0.00           C  
ATOM    553  O   GLN    36      65.267  41.725  38.978  1.00  0.00           O  
ATOM    554  N   PRO    37      64.868  41.886  36.778  1.00  0.00           N  
ATOM    555  CD  PRO    37      64.960  42.553  35.469  1.00  0.00           C  
ATOM    556  HD2 PRO    37      65.932  42.391  35.003  1.00  0.00           H  
ATOM    557  HD3 PRO    37      64.747  43.617  35.575  1.00  0.00           H  
ATOM    558  CG  PRO    37      63.828  41.858  34.653  1.00  0.00           C  
ATOM    559  HG2 PRO    37      64.276  41.123  33.983  1.00  0.00           H  
ATOM    560  HG3 PRO    37      63.260  42.583  34.069  1.00  0.00           H  
ATOM    561  CB  PRO    37      62.949  41.149  35.642  1.00  0.00           C  
ATOM    562  HB2 PRO    37      62.475  40.266  35.220  1.00  0.00           H  
ATOM    563  HB3 PRO    37      62.193  41.843  36.010  1.00  0.00           H  
ATOM    564  CA  PRO    37      63.900  40.787  36.793  1.00  0.00           C  
ATOM    565  HA  PRO    37      63.342  40.765  37.728  1.00  0.00           H  
ATOM    566  C   PRO    37      64.588  39.449  36.564  1.00  0.00           C  
ATOM    567  O   PRO    37      65.594  39.348  35.849  1.00  0.00           O  
ATOM    568  N   HIP    38      64.069  38.425  37.237  1.00  0.00           N  
ATOM    569  H   HIP    38      63.286  38.594  37.852  1.00  0.00           H  
ATOM    570  CA  HIP    38      64.526  37.045  37.113  1.00  0.00           C  
ATOM    571  HA  HIP    38      65.205  36.954  36.264  1.00  0.00           H  
ATOM    572  CB  HIP    38      65.268  36.594  38.368  1.00  0.00           C  
ATOM    573  HB2 HIP    38      64.556  36.473  39.185  1.00  0.00           H  
ATOM    574  HB3 HIP    38      65.727  35.623  38.177  1.00  0.00           H  
ATOM    575  CG  HIP    38      66.323  37.565  38.825  1.00  0.00           C  
ATOM    576  ND1 HIP    38      67.671  37.314  38.711  1.00  0.00           N  
ATOM    577  HD1 HIP    38      68.053  36.489  38.286  1.00  0.00           H  
ATOM    578  CE1 HIP    38      68.352  38.331  39.211  1.00  0.00           C  
ATOM    579  HE1 HIP    38      69.430  38.412  39.236  1.00  0.00           H  
ATOM    580  NE2 HIP    38      67.492  39.234  39.650  1.00  0.00           N  
ATOM    581  HE2 HIP    38      67.728  40.124  40.072  1.00  0.00           H  
ATOM    582  CD2 HIP    38      66.216  38.778  39.425  1.00  0.00           C  
ATOM    583  HD2 HIP    38      65.331  39.311  39.685  1.00  0.00           H  
ATOM    584  C   HIP    38      63.299  36.181  36.863  1.00  0.00           C  
ATOM    585  O   HIP    38      62.372  36.182  37.673  1.00  0.00           O  
ATOM    586  N   TYR    39      63.279  35.464  35.738  1.00  0.00           N  
ATOM    587  H   TYR    39      64.076  35.463  35.118  1.00  0.00           H  
ATOM    588  CA  TYR    39      62.083  34.746  35.314  1.00  0.00           C  
ATOM    589  HA  TYR    39      61.232  35.061  35.915  1.00  0.00           H  
ATOM    590  CB  TYR    39      61.729  35.035  33.848  1.00  0.00           C  
ATOM    591  HB2 TYR    39      62.491  34.586  33.208  1.00  0.00           H  
ATOM    592  HB3 TYR    39      60.778  34.554  33.616  1.00  0.00           H  
ATOM    593  CG  TYR    39      61.614  36.505  33.514  1.00  0.00           C  
ATOM    594  CD1 TYR    39      60.686  37.311  34.171  1.00  0.00           C  
ATOM    595  HD1 TYR    39      60.010  36.866  34.890  1.00  0.00           H  
ATOM    596  CE1 TYR    39      60.613  38.653  33.886  1.00  0.00           C  
ATOM    597  HE1 TYR    39      59.918  39.272  34.431  1.00  0.00           H  
ATOM    598  CZ  TYR    39      61.410  39.209  32.935  1.00  0.00           C  
ATOM    599  OH  TYR    39      61.282  40.543  32.660  1.00  0.00           O  
ATOM    600  HH  TYR    39      60.640  40.989  33.224  1.00  0.00           H  
ATOM    601  CE2 TYR    39      62.325  38.455  32.251  1.00  0.00           C  
ATOM    602  HE2 TYR    39      62.974  38.908  31.516  1.00  0.00           H  
ATOM    603  CD2 TYR    39      62.428  37.094  32.545  1.00  0.00           C  
ATOM    604  HD2 TYR    39      63.140  36.489  32.001  1.00  0.00           H  
ATOM    605  C   TYR    39      62.279  33.252  35.489  1.00  0.00           C  
ATOM    606  O   TYR    39      63.342  32.711  35.155  1.00  0.00           O  
ATOM    607  N   PHE    40      61.234  32.591  35.987  1.00  0.00           N  
ATOM    608  H   PHE    40      60.402  33.105  36.238  1.00  0.00           H  
ATOM    609  CA  PHE    40      61.228  31.149  36.195  1.00  0.00           C  
ATOM    610  HA  PHE    40      62.021  30.684  35.608  1.00  0.00           H  
ATOM    611  CB  PHE    40      61.458  30.819  37.684  1.00  0.00           C  
ATOM    612  HB2 PHE    40      60.566  31.075  38.252  1.00  0.00           H  
ATOM    613  HB3 PHE    40      61.624  29.746  37.785  1.00  0.00           H  
ATOM    614  CG  PHE    40      62.627  31.554  38.273  1.00  0.00           C  
ATOM    615  CD1 PHE    40      63.924  31.094  38.063  1.00  0.00           C  
ATOM    616  HD1 PHE    40      64.086  30.206  37.467  1.00  0.00           H  
ATOM    617  CE1 PHE    40      65.026  31.791  38.569  1.00  0.00           C  
ATOM    618  HE1 PHE    40      66.029  31.447  38.381  1.00  0.00           H  
ATOM    619  CZ  PHE    40      64.820  32.955  39.286  1.00  0.00           C  
ATOM    620  HZ  PHE    40      65.668  33.505  39.665  1.00  0.00           H  
ATOM    621  CE2 PHE    40      63.533  33.419  39.493  1.00  0.00           C  
ATOM    622  HE2 PHE    40      63.377  34.344  40.027  1.00  0.00           H  
ATOM    623  CD2 PHE    40      62.442  32.725  38.966  1.00  0.00           C  
ATOM    624  HD2 PHE    40      61.442  33.107  39.116  1.00  0.00           H  
ATOM    625  C   PHE    40      59.885  30.621  35.727  1.00  0.00           C  
ATOM    626  O   PHE    40      58.848  31.134  36.146  1.00  0.00           O  
ATOM    627  N   THR    41      59.890  29.619  34.850  1.00  0.00           N  
ATOM    628  H   THR    41      60.755  29.207  34.529  1.00  0.00           H  
ATOM    629  CA  THR    41      58.633  29.107  34.317  1.00  0.00           C  
ATOM    630  HA  THR    41      57.778  29.535  34.837  1.00  0.00           H  
ATOM    631  CB  THR    41      58.471  29.432  32.819  1.00  0.00           C  
ATOM    632  HB  THR    41      57.563  28.959  32.443  1.00  0.00           H  
ATOM    633  CG2 THR    41      58.375  30.933  32.608  1.00  0.00           C  
ATOM    634 HG21 THR    41      58.231  31.137  31.552  1.00  0.00           H  
ATOM    635 HG22 THR    41      57.532  31.334  33.171  1.00  0.00           H  
ATOM    636 HG23 THR    41      59.292  31.426  32.933  1.00  0.00           H  
ATOM    637  OG1 THR    41      59.596  28.921  32.105  1.00  0.00           O  
ATOM    638  HG1 THR    41      59.575  27.960  32.153  1.00  0.00           H  
ATOM    639  C   THR    41      58.562  27.603  34.514  1.00  0.00           C  
ATOM    640  O   THR    41      59.585  26.906  34.457  1.00  0.00           O  
ATOM    641  N   PHE    42      57.337  27.111  34.751  1.00  0.00           N  
ATOM    642  H   PHE    42      56.543  27.736  34.778  1.00  0.00           H  
ATOM    643  CA  PHE    42      57.114  25.732  35.165  1.00  0.00           C  
ATOM    644  HA  PHE    42      57.962  25.112  34.872  1.00  0.00           H  
ATOM    645  CB  PHE    42      56.934  25.630  36.681  1.00  0.00           C  
ATOM    646  HB2 PHE    42      56.027  26.165  36.964  1.00  0.00           H  
ATOM    647  HB3 PHE    42      56.801  24.582  36.953  1.00  0.00           H  
ATOM    648  CG  PHE    42      58.093  26.205  37.476  1.00  0.00           C  
ATOM    649  CD1 PHE    42      58.118  27.551  37.812  1.00  0.00           C  
ATOM    650  HD1 PHE    42      57.294  28.190  37.530  1.00  0.00           H  
ATOM    651  CE1 PHE    42      59.175  28.105  38.533  1.00  0.00           C  
ATOM    652  HE1 PHE    42      59.174  29.157  38.781  1.00  0.00           H  
ATOM    653  CZ  PHE    42      60.215  27.299  38.929  1.00  0.00           C  
ATOM    654  HZ  PHE    42      61.046  27.715  39.480  1.00  0.00           H  
ATOM    655  CE2 PHE    42      60.215  25.955  38.590  1.00  0.00           C  
ATOM    656  HE2 PHE    42      61.032  25.320  38.898  1.00  0.00           H  
ATOM    657  CD2 PHE    42      59.144  25.409  37.860  1.00  0.00           C  
ATOM    658  HD2 PHE    42      59.161  24.361  37.593  1.00  0.00           H  
ATOM    659  C   PHE    42      55.856  25.188  34.514  1.00  0.00           C  
ATOM    660  O   PHE    42      54.841  25.870  34.465  1.00  0.00           O  
ATOM    661  N   GLY    43      55.919  23.936  34.062  1.00  0.00           N  
ATOM    662  H   GLY    43      56.773  23.401  34.130  1.00  0.00           H  
ATOM    663  CA  GLY    43      54.673  23.250  33.735  1.00  0.00           C  
ATOM    664  HA2 GLY    43      54.879  22.185  33.631  1.00  0.00           H  
ATOM    665  HA3 GLY    43      53.983  23.377  34.566  1.00  0.00           H  
ATOM    666  C   GLY    43      54.037  23.739  32.455  1.00  0.00           C  
ATOM    667  O   GLY    43      54.714  24.243  31.551  1.00  0.00           O  
ATOM    668  N   LYS    44      52.705  23.596  32.389  1.00  0.00           N  
ATOM    669  H   LYS    44      52.207  23.239  33.190  1.00  0.00           H  
ATOM    670  CA  LYS    44      51.956  23.696  31.134  1.00  0.00           C  
ATOM    671  HA  LYS    44      52.653  23.825  30.310  1.00  0.00           H  
ATOM    672  CB  LYS    44      51.143  22.427  30.864  1.00  0.00           C  
ATOM    673  HB2 LYS    44      50.361  22.349  31.622  1.00  0.00           H  
ATOM    674  HB3 LYS    44      50.653  22.524  29.893  1.00  0.00           H  
ATOM    675  CG  LYS    44      51.935  21.131  30.882  1.00  0.00           C  
ATOM    676  HG2 LYS    44      52.387  20.992  31.865  1.00  0.00           H  
ATOM    677  HG3 LYS    44      51.249  20.302  30.702  1.00  0.00           H  
ATOM    678  CD  LYS    44      53.008  21.115  29.823  1.00  0.00           C  
ATOM    679  HD2 LYS    44      52.555  21.164  28.831  1.00  0.00           H  
ATOM    680  HD3 LYS    44      53.675  21.966  29.954  1.00  0.00           H  
ATOM    681  CE  LYS    44      53.855  19.835  29.946  1.00  0.00           C  
ATOM    682  HE2 LYS    44      54.175  19.722  30.983  1.00  0.00           H  
ATOM    683  HE3 LYS    44      53.247  18.973  29.670  1.00  0.00           H  
ATOM    684  NZ  LYS    44      55.060  19.899  29.077  1.00  0.00           N  
ATOM    685  HZ1 LYS    44      55.606  20.723  29.283  1.00  0.00           H  
ATOM    686  HZ2 LYS    44      55.609  19.058  29.187  1.00  0.00           H  
ATOM    687  HZ3 LYS    44      54.762  19.958  28.112  1.00  0.00           H  
ATOM    688  C   LYS    44      51.017  24.900  31.115  1.00  0.00           C  
ATOM    689  O   LYS    44      50.244  25.115  32.045  1.00  0.00           O  
ATOM    690  N   ALA    45      51.071  25.665  30.028  1.00  0.00           N  
ATOM    691  H   ALA    45      51.744  25.454  29.307  1.00  0.00           H  
ATOM    692  CA  ALA    45      50.071  26.701  29.772  1.00  0.00           C  
ATOM    693  HA  ALA    45      49.846  27.224  30.704  1.00  0.00           H  
ATOM    694  CB  ALA    45      50.609  27.736  28.772  1.00  0.00           C  
ATOM    695  HB1 ALA    45      51.521  28.186  29.159  1.00  0.00           H  
ATOM    696  HB2 ALA    45      50.822  27.257  27.816  1.00  0.00           H  
ATOM    697  HB3 ALA    45      49.866  28.517  28.616  1.00  0.00           H  
ATOM    698  C   ALA    45      48.781  26.112  29.223  1.00  0.00           C  
ATOM    699  O   ALA    45      47.691  26.641  29.488  1.00  0.00           O  
ATOM    700  N   ASP    46      48.884  25.016  28.463  1.00  0.00           N  
ATOM    701  H   ASP    46      49.802  24.634  28.283  1.00  0.00           H  
ATOM    702  CA  ASP    46      47.736  24.361  27.829  1.00  0.00           C  
ATOM    703  HA  ASP    46      46.816  24.628  28.345  1.00  0.00           H  
ATOM    704  CB  ASP    46      47.601  24.786  26.373  1.00  0.00           C  
ATOM    705  HB2 ASP    46      47.537  25.875  26.327  1.00  0.00           H  
ATOM    706  HB3 ASP    46      48.477  24.466  25.819  1.00  0.00           H  
ATOM    707  CG  ASP    46      46.386  24.189  25.680  1.00  0.00           C  
ATOM    708  OD1 ASP    46      45.894  23.123  26.083  1.00  0.00           O  
ATOM    709  OD2 ASP    46      45.951  24.790  24.677  1.00  0.00           O  
ATOM    710  C   ASP    46      47.996  22.869  27.980  1.00  0.00           C  
ATOM    711  O   ASP    46      48.857  22.322  27.293  1.00  0.00           O  
ATOM    712  N   VAL    47      47.293  22.240  28.927  1.00  0.00           N  
ATOM    713  H   VAL    47      46.631  22.748  29.485  1.00  0.00           H  
ATOM    714  CA  VAL    47      47.518  20.826  29.231  1.00  0.00           C  
ATOM    715  HA  VAL    47      48.576  20.683  29.454  1.00  0.00           H  
ATOM    716  CB  VAL    47      46.700  20.423  30.473  1.00  0.00           C  
ATOM    717  HB  VAL    47      45.648  20.654  30.297  1.00  0.00           H  
ATOM    718  CG1 VAL    47      46.815  18.923  30.710  1.00  0.00           C  
ATOM    719 HG11 VAL    47      46.307  18.664  31.640  1.00  0.00           H  
ATOM    720 HG12 VAL    47      46.340  18.362  29.905  1.00  0.00           H  
ATOM    721 HG13 VAL    47      47.864  18.632  30.787  1.00  0.00           H  
ATOM    722  CG2 VAL    47      47.154  21.200  31.705  1.00  0.00           C  
ATOM    723 HG21 VAL    47      46.539  20.924  32.563  1.00  0.00           H  
ATOM    724 HG22 VAL    47      48.199  20.971  31.916  1.00  0.00           H  
ATOM    725 HG23 VAL    47      47.053  22.273  31.546  1.00  0.00           H  
ATOM    726  C   VAL    47      47.170  19.952  28.033  1.00  0.00           C  
ATOM    727  O   VAL    47      47.974  19.114  27.591  1.00  0.00           O  
ATOM    728  N   ALA    48      45.970  20.145  27.472  1.00  0.00           N  
ATOM    729  H   ALA    48      45.352  20.868  27.812  1.00  0.00           H  
ATOM    730  CA  ALA    48      45.539  19.290  26.365  1.00  0.00           C  
ATOM    731  HA  ALA    48      45.575  18.252  26.700  1.00  0.00           H  
ATOM    732  CB  ALA    48      44.095  19.604  25.977  1.00  0.00           C  
ATOM    733  HB1 ALA    48      43.777  18.935  25.176  1.00  0.00           H  
ATOM    734  HB2 ALA    48      43.442  19.460  26.839  1.00  0.00           H  
ATOM    735  HB3 ALA    48      44.016  20.637  25.635  1.00  0.00           H  
ATOM    736  C   ALA    48      46.447  19.424  25.156  1.00  0.00           C  
ATOM    737  O   ALA    48      46.661  18.444  24.431  1.00  0.00           O  
ATOM    738  N   ALA    49      46.982  20.611  24.912  1.00  0.00           N  
ATOM    739  H   ALA    49      46.754  21.398  25.505  1.00  0.00           H  
ATOM    740  CA  ALA    49      47.845  20.833  23.759  1.00  0.00           C  
ATOM    741  HA  ALA    49      47.592  20.125  22.969  1.00  0.00           H  
ATOM    742  CB  ALA    49      47.623  22.239  23.182  1.00  0.00           C  
ATOM    743  HB1 ALA    49      48.219  22.369  22.279  1.00  0.00           H  
ATOM    744  HB2 ALA    49      46.571  22.372  22.927  1.00  0.00           H  
ATOM    745  HB3 ALA    49      47.908  22.990  23.917  1.00  0.00           H  
ATOM    746  C   ALA    49      49.320  20.646  24.093  1.00  0.00           C  
ATOM    747  O   ALA    49      50.163  20.796  23.201  1.00  0.00           O  
ATOM    748  N   ASN    50      49.635  20.314  25.342  1.00  0.00           N  
ATOM    749  H   ASN    50      48.904  20.198  26.031  1.00  0.00           H  
ATOM    750  CA  ASN    50      51.014  20.128  25.811  1.00  0.00           C  
ATOM    751  HA  ASN    50      50.952  20.033  26.895  1.00  0.00           H  
ATOM    752  CB  ASN    50      51.618  18.847  25.235  1.00  0.00           C  
ATOM    753  HB2 ASN    50      50.870  18.053  25.269  1.00  0.00           H  
ATOM    754  HB3 ASN    50      51.891  18.997  24.189  1.00  0.00           H  
ATOM    755  CG  ASN    50      52.814  18.373  26.027  1.00  0.00           C  
ATOM    756  OD1 ASN    50      52.873  18.564  27.238  1.00  0.00           O  
ATOM    757  ND2 ASN    50      53.783  17.774  25.349  1.00  0.00           N  
ATOM    758 HD21 ASN    50      54.596  17.426  25.833  1.00  0.00           H  
ATOM    759 HD22 ASN    50      53.690  17.649  24.352  1.00  0.00           H  
ATOM    760  C   ASN    50      51.898  21.342  25.496  1.00  0.00           C  
ATOM    761  O   ASN    50      53.032  21.212  25.029  1.00  0.00           O  
ATOM    762  N   LYS    51      51.374  22.540  25.744  1.00  0.00           N  
ATOM    763  H   LYS    51      50.436  22.608  26.115  1.00  0.00           H  
ATOM    764  CA  LYS    51      52.149  23.753  25.524  1.00  0.00           C  
ATOM    765  HA  LYS    51      52.921  23.565  24.781  1.00  0.00           H  
ATOM    766  CB  LYS    51      51.282  24.874  24.974  1.00  0.00           C  
ATOM    767  HB2 LYS    51      50.481  25.093  25.675  1.00  0.00           H  
ATOM    768  HB3 LYS    51      51.899  25.770  24.898  1.00  0.00           H  
ATOM    769  CG  LYS    51      50.717  24.553  23.585  1.00  0.00           C  
ATOM    770  HG2 LYS    51      51.538  24.424  22.878  1.00  0.00           H  
ATOM    771  HG3 LYS    51      50.159  23.621  23.631  1.00  0.00           H  
ATOM    772  CD  LYS    51      49.784  25.636  23.085  1.00  0.00           C  
ATOM    773  HD2 LYS    51      49.334  25.285  22.155  1.00  0.00           H  
ATOM    774  HD3 LYS    51      48.984  25.804  23.807  1.00  0.00           H  
ATOM    775  CE  LYS    51      50.513  26.946  22.813  1.00  0.00           C  
ATOM    776  HE2 LYS    51      50.823  27.393  23.759  1.00  0.00           H  
ATOM    777  HE3 LYS    51      51.399  26.742  22.210  1.00  0.00           H  
ATOM    778  NZ  LYS    51      49.625  27.901  22.070  1.00  0.00           N  
ATOM    779  HZ1 LYS    51      48.797  28.091  22.618  1.00  0.00           H  
ATOM    780  HZ2 LYS    51      50.119  28.767  21.902  1.00  0.00           H  
ATOM    781  HZ3 LYS    51      49.326  27.499  21.193  1.00  0.00           H  
ATOM    782  C   LYS    51      52.750  24.209  26.835  1.00  0.00           C  
ATOM    783  O   LYS    51      52.015  24.380  27.825  1.00  0.00           O  
ATOM    784  N   PRO    52      54.051  24.423  26.902  1.00  0.00           N  
ATOM    785  CD  PRO    52      55.046  24.234  25.824  1.00  0.00           C  
ATOM    786  HD2 PRO    52      54.812  24.838  24.945  1.00  0.00           H  
ATOM    787  HD3 PRO    52      55.118  23.177  25.564  1.00  0.00           H  
ATOM    788  CG  PRO    52      56.335  24.706  26.474  1.00  0.00           C  
ATOM    789  HG2 PRO    52      56.476  25.766  26.258  1.00  0.00           H  
ATOM    790  HG3 PRO    52      57.193  24.142  26.107  1.00  0.00           H  
ATOM    791  CB  PRO    52      56.156  24.527  27.937  1.00  0.00           C  
ATOM    792  HB2 PRO    52      56.806  25.191  28.508  1.00  0.00           H  
ATOM    793  HB3 PRO    52      56.355  23.487  28.199  1.00  0.00           H  
ATOM    794  CA  PRO    52      54.668  24.827  28.166  1.00  0.00           C  
ATOM    795  HA  PRO    52      54.301  24.218  28.989  1.00  0.00           H  
ATOM    796  C   PRO    52      54.458  26.303  28.460  1.00  0.00           C  
ATOM    797  O   PRO    52      54.270  27.128  27.555  1.00  0.00           O  
ATOM    798  N   VAL    53      54.488  26.625  29.752  1.00  0.00           N  
ATOM    799  H   VAL    53      54.636  25.918  30.459  1.00  0.00           H  
ATOM    800  CA  VAL    53      54.576  28.027  30.162  1.00  0.00           C  
ATOM    801  HA  VAL    53      53.774  28.582  29.677  1.00  0.00           H  
ATOM    802  CB  VAL    53      54.399  28.160  31.680  1.00  0.00           C  
ATOM    803  HB  VAL    53      55.165  27.561  32.178  1.00  0.00           H  
ATOM    804  CG1 VAL    53      54.586  29.606  32.123  1.00  0.00           C  
ATOM    805 HG11 VAL    53      54.399  29.686  33.192  1.00  0.00           H  
ATOM    806 HG12 VAL    53      55.597  29.957  31.932  1.00  0.00           H  
ATOM    807 HG13 VAL    53      53.880  30.245  31.592  1.00  0.00           H  
ATOM    808  CG2 VAL    53      53.017  27.628  32.117  1.00  0.00           C  
ATOM    809 HG21 VAL    53      52.874  27.817  33.178  1.00  0.00           H  
ATOM    810 HG22 VAL    53      52.221  28.115  31.553  1.00  0.00           H  
ATOM    811 HG23 VAL    53      52.980  26.553  31.962  1.00  0.00           H  
ATOM    812  C   VAL    53      55.917  28.595  29.720  1.00  0.00           C  
ATOM    813  O   VAL    53      56.965  27.952  29.889  1.00  0.00           O  
ATOM    814  N   THR    54      55.894  29.797  29.144  1.00  0.00           N  
ATOM    815  H   THR    54      55.012  30.277  29.058  1.00  0.00           H  
ATOM    816  CA  THR    54      57.094  30.536  28.780  1.00  0.00           C  
ATOM    817  HA  THR    54      57.974  30.060  29.213  1.00  0.00           H  
ATOM    818  CB  THR    54      57.271  30.632  27.256  1.00  0.00           C  
ATOM    819  HB  THR    54      58.269  30.998  27.019  1.00  0.00           H  
ATOM    820  CG2 THR    54      57.058  29.284  26.579  1.00  0.00           C  
ATOM    821 HG21 THR    54      57.338  29.360  25.529  1.00  0.00           H  
ATOM    822 HG22 THR    54      57.683  28.525  27.053  1.00  0.00           H  
ATOM    823 HG23 THR    54      56.012  28.982  26.638  1.00  0.00           H  
ATOM    824  OG1 THR    54      56.303  31.541  26.752  1.00  0.00           O  
ATOM    825  HG1 THR    54      55.440  31.198  26.977  1.00  0.00           H  
ATOM    826  C   THR    54      56.939  31.928  29.361  1.00  0.00           C  
ATOM    827  O   THR    54      55.867  32.280  29.873  1.00  0.00           O  
ATOM    828  N   PRO    55      57.982  32.762  29.289  1.00  0.00           N  
ATOM    829  CD  PRO    55      59.410  32.443  29.033  1.00  0.00           C  
ATOM    830  HD2 PRO    55      59.630  32.550  27.970  1.00  0.00           H  
ATOM    831  HD3 PRO    55      59.682  31.452  29.396  1.00  0.00           H  
ATOM    832  CG  PRO    55      60.138  33.515  29.827  1.00  0.00           C  
ATOM    833  HG2 PRO    55      61.139  33.694  29.435  1.00  0.00           H  
ATOM    834  HG3 PRO    55      60.176  33.233  30.881  1.00  0.00           H  
ATOM    835  CB  PRO    55      59.243  34.720  29.651  1.00  0.00           C  
ATOM    836  HB2 PRO    55      59.426  35.169  28.682  1.00  0.00           H  
ATOM    837  HB3 PRO    55      59.420  35.456  30.436  1.00  0.00           H  
ATOM    838  CA  PRO    55      57.819  34.151  29.739  1.00  0.00           C  
ATOM    839  HA  PRO    55      57.493  34.140  30.778  1.00  0.00           H  
ATOM    840  C   PRO    55      56.845  34.957  28.888  1.00  0.00           C  
ATOM    841  O   PRO    55      56.467  36.064  29.307  1.00  0.00           O  
ATOM    842  N   GLN    56      56.420  34.438  27.743  1.00  0.00           N  
ATOM    843  H   GLN    56      56.758  33.533  27.446  1.00  0.00           H  
ATOM    844  CA  GLN    56      55.442  35.100  26.889  1.00  0.00           C  
ATOM    845  HA  GLN    56      55.449  36.172  27.089  1.00  0.00           H  
ATOM    846  CB  GLN    56      55.811  34.913  25.410  1.00  0.00           C  
ATOM    847  HB2 GLN    56      55.808  33.851  25.162  1.00  0.00           H  
ATOM    848  HB3 GLN    56      55.042  35.391  24.802  1.00  0.00           H  
ATOM    849  CG  GLN    56      57.167  35.544  25.004  1.00  0.00           C  
ATOM    850  HG2 GLN    56      57.255  35.490  23.918  1.00  0.00           H  
ATOM    851  HG3 GLN    56      57.168  36.596  25.291  1.00  0.00           H  
ATOM    852  CD  GLN    56      58.378  34.846  25.615  1.00  0.00           C  
ATOM    853  OE1 GLN    56      59.185  35.470  26.306  1.00  0.00           O  
ATOM    854  NE2 GLN    56      58.532  33.551  25.329  1.00  0.00           N  
ATOM    855 HE21 GLN    56      59.327  33.052  25.699  1.00  0.00           H  
ATOM    856 HE22 GLN    56      57.851  33.077  24.755  1.00  0.00           H  
ATOM    857  C   GLN    56      54.018  34.605  27.137  1.00  0.00           C  
ATOM    858  O   GLN    56      53.073  35.134  26.535  1.00  0.00           O  
ATOM    859  N   THR    57      53.841  33.618  28.019  1.00  0.00           N  
ATOM    860  H   THR    57      54.637  33.233  28.507  1.00  0.00           H  
ATOM    861  CA  THR    57      52.505  33.096  28.304  1.00  0.00           C  
ATOM    862  HA  THR    57      52.034  32.810  27.363  1.00  0.00           H  
ATOM    863  CB  THR    57      52.600  31.859  29.199  1.00  0.00           C  
ATOM    864  HB  THR    57      53.123  32.106  30.123  1.00  0.00           H  
ATOM    865  CG2 THR    57      51.163  31.345  29.533  1.00  0.00           C  
ATOM    866 HG21 THR    57      51.254  30.402  30.072  1.00  0.00           H  
ATOM    867 HG22 THR    57      50.625  32.048  30.168  1.00  0.00           H  
ATOM    868 HG23 THR    57      50.599  31.180  28.613  1.00  0.00           H  
ATOM    869  OG1 THR    57      53.331  30.833  28.494  1.00  0.00           O  
ATOM    870  HG1 THR    57      52.792  30.540  27.752  1.00  0.00           H  
ATOM    871  C   THR    57      51.653  34.154  28.994  1.00  0.00           C  
ATOM    872  O   THR    57      52.070  34.737  29.995  1.00  0.00           O  
ATOM    873  N   LEU    58      50.437  34.360  28.482  1.00  0.00           N  
ATOM    874  H   LEU    58      50.142  33.849  27.667  1.00  0.00           H  
ATOM    875  CA  LEU    58      49.468  35.260  29.108  1.00  0.00           C  
ATOM    876  HA  LEU    58      50.001  36.072  29.597  1.00  0.00           H  
ATOM    877  CB  LEU    58      48.533  35.858  28.063  1.00  0.00           C  
ATOM    878  HB2 LEU    58      47.977  35.070  27.595  1.00  0.00           H  
ATOM    879  HB3 LEU    58      47.811  36.503  28.567  1.00  0.00           H  
ATOM    880  CG  LEU    58      49.255  36.681  26.969  1.00  0.00           C  
ATOM    881  HG  LEU    58      50.092  36.113  26.564  1.00  0.00           H  
ATOM    882  CD1 LEU    58      48.281  36.936  25.833  1.00  0.00           C  
ATOM    883 HD11 LEU    58      48.780  37.505  25.048  1.00  0.00           H  
ATOM    884 HD12 LEU    58      47.939  35.991  25.408  1.00  0.00           H  
ATOM    885 HD13 LEU    58      47.420  37.502  26.191  1.00  0.00           H  
ATOM    886  CD2 LEU    58      49.789  38.013  27.547  1.00  0.00           C  
ATOM    887 HD21 LEU    58      50.242  38.602  26.749  1.00  0.00           H  
ATOM    888 HD22 LEU    58      48.983  38.588  28.001  1.00  0.00           H  
ATOM    889 HD23 LEU    58      50.552  37.812  28.294  1.00  0.00           H  
ATOM    890  C   LEU    58      48.621  34.522  30.134  1.00  0.00           C  
ATOM    891  O   LEU    58      48.078  33.454  29.847  1.00  0.00           O  
ATOM    892  N   PHE    59      48.491  35.127  31.314  1.00  0.00           N  
ATOM    893  H   PHE    59      48.964  36.006  31.459  1.00  0.00           H  
ATOM    894  CA  PHE    59      47.678  34.608  32.401  1.00  0.00           C  
ATOM    895  HA  PHE    59      47.221  33.661  32.119  1.00  0.00           H  
ATOM    896  CB  PHE    59      48.512  34.405  33.697  1.00  0.00           C  
ATOM    897  HB2 PHE    59      49.032  35.334  33.930  1.00  0.00           H  
ATOM    898  HB3 PHE    59      47.827  34.213  34.524  1.00  0.00           H  
ATOM    899  CG  PHE    59      49.508  33.288  33.624  1.00  0.00           C  
ATOM    900  CD1 PHE    59      50.723  33.448  32.934  1.00  0.00           C  
ATOM    901  HD1 PHE    59      50.939  34.382  32.434  1.00  0.00           H  
ATOM    902  CE1 PHE    59      51.668  32.410  32.897  1.00  0.00           C  
ATOM    903  HE1 PHE    59      52.614  32.567  32.392  1.00  0.00           H  
ATOM    904  CZ  PHE    59      51.393  31.193  33.559  1.00  0.00           C  
ATOM    905  HZ  PHE    59      52.103  30.377  33.540  1.00  0.00           H  
ATOM    906  CE2 PHE    59      50.186  31.032  34.225  1.00  0.00           C  
ATOM    907  HE2 PHE    59      49.982  30.106  34.745  1.00  0.00           H  
ATOM    908  CD2 PHE    59      49.249  32.082  34.258  1.00  0.00           C  
ATOM    909  HD2 PHE    59      48.340  31.928  34.808  1.00  0.00           H  
ATOM    910  C   PHE    59      46.581  35.621  32.680  1.00  0.00           C  
ATOM    911  O   PHE    59      46.790  36.836  32.527  1.00  0.00           O  
ATOM    912  N   GLU    60      45.428  35.143  33.156  1.00  0.00           N  
ATOM    913  H   GLU    60      45.300  34.148  33.281  1.00  0.00           H  
ATOM    914  CA  GLU    60      44.421  36.055  33.691  1.00  0.00           C  
ATOM    915  HA  GLU    60      44.318  36.914  33.028  1.00  0.00           H  
ATOM    916  CB  GLU    60      43.067  35.361  33.786  1.00  0.00           C  
ATOM    917  HB2 GLU    60      43.167  34.448  34.359  1.00  0.00           H  
ATOM    918  HB3 GLU    60      42.369  36.018  34.307  1.00  0.00           H  
ATOM    919  CG  GLU    60      42.495  35.065  32.383  1.00  0.00           C  
ATOM    920  HG2 GLU    60      42.225  36.004  31.898  1.00  0.00           H  
ATOM    921  HG3 GLU    60      43.269  34.584  31.797  1.00  0.00           H  
ATOM    922  CD  GLU    60      41.303  34.150  32.379  1.00  0.00           C  
ATOM    923  OE1 GLU    60      40.748  33.837  33.451  1.00  0.00           O  
ATOM    924  OE2 GLU    60      40.905  33.733  31.265  1.00  0.00           O  
ATOM    925  C   GLU    60      44.837  36.554  35.080  1.00  0.00           C  
ATOM    926  O   GLU    60      45.105  35.757  35.982  1.00  0.00           O  
ATOM    927  N   LEU    61      44.888  37.867  35.254  1.00  0.00           N  
ATOM    928  H   LEU    61      44.660  38.482  34.486  1.00  0.00           H  
ATOM    929  CA  LEU    61      45.331  38.441  36.519  1.00  0.00           C  
ATOM    930  HA  LEU    61      46.143  37.839  36.928  1.00  0.00           H  
ATOM    931  CB  LEU    61      45.842  39.865  36.296  1.00  0.00           C  
ATOM    932  HB2 LEU    61      44.998  40.484  35.981  1.00  0.00           H  
ATOM    933  HB3 LEU    61      46.192  40.258  37.234  1.00  0.00           H  
ATOM    934  CG  LEU    61      46.970  40.035  35.284  1.00  0.00           C  
ATOM    935  HG  LEU    61      46.629  39.786  34.280  1.00  0.00           H  
ATOM    936  CD1 LEU    61      47.373  41.502  35.323  1.00  0.00           C  
ATOM    937 HD11 LEU    61      48.095  41.705  34.532  1.00  0.00           H  
ATOM    938 HD12 LEU    61      46.505  42.139  35.178  1.00  0.00           H  
ATOM    939 HD13 LEU    61      47.822  41.738  36.288  1.00  0.00           H  
ATOM    940  CD2 LEU    61      48.139  39.132  35.656  1.00  0.00           C  
ATOM    941 HD21 LEU    61      48.990  39.352  35.012  1.00  0.00           H  
ATOM    942 HD22 LEU    61      48.431  39.293  36.694  1.00  0.00           H  
ATOM    943 HD23 LEU    61      47.868  38.086  35.513  1.00  0.00           H  
ATOM    944  C   LEU    61      44.228  38.496  37.562  1.00  0.00           C  
ATOM    945  O   LEU    61      44.523  38.681  38.751  1.00  0.00           O  
ATOM    946  N   GLY    62      42.969  38.364  37.135  1.00  0.00           N  
ATOM    947  H   GLY    62      42.760  38.223  36.156  1.00  0.00           H  
ATOM    948  CA  GLY    62      41.914  38.481  38.113  1.00  0.00           C  
ATOM    949  HA2 GLY    62      40.949  38.409  37.615  1.00  0.00           H  
ATOM    950  HA3 GLY    62      42.001  37.666  38.831  1.00  0.00           H  
ATOM    951  C   GLY    62      42.009  39.817  38.826  1.00  0.00           C  
ATOM    952  O   GLY    62      42.321  40.847  38.216  1.00  0.00           O  
ATOM    953  N   CTZ    63      41.762  39.804  40.120  1.00  0.00           N  
ATOM    954  H4  CTZ    63      41.522  38.978  40.625  1.00  0.00           H  
ATOM    955  C9  CTZ    63      41.722  41.062  40.861  1.00  0.00           C  
ATOM    956  H5  CTZ    63      41.019  41.740  40.397  1.00  0.00           H  
ATOM    957  C   CTZ    63      43.043  41.814  40.934  1.00  0.00           C  
ATOM    958  O   CTZ    63      43.030  42.965  41.388  1.00  0.00           O  
ATOM    959  CB  CTZ    63      41.221  40.813  42.303  1.00  0.00           C  
ATOM    960  H6  CTZ    63      41.630  39.942  42.790  1.00  0.00           H  
ATOM    961  H7  CTZ    63      41.389  41.679  42.926  1.00  0.00           H  
ATOM    962  OG  CTZ    63      39.802  40.686  42.279  1.00  0.00           O  
ATOM    963  S1  CTZ    63      36.399  38.967  44.865  1.00  0.00           S  
ATOM    964  C2  CTZ    63      36.369  39.042  46.530  1.00  0.00           C  
ATOM    965  H12 CTZ    63      35.326  38.762  46.610  1.00  0.00           H  
ATOM    966  H13 CTZ    63      36.488  40.012  47.003  1.00  0.00           H  
ATOM    967  C3  CTZ    63      37.286  37.969  47.221  1.00  0.00           C  
ATOM    968  C3' CTZ    63      36.881  37.181  48.196  1.00  0.00           C  
ATOM    969  H14 CTZ    63      35.865  37.235  48.554  1.00  0.00           H  
ATOM    970  H15 CTZ    63      37.540  36.461  48.636  1.00  0.00           H  
ATOM    971  CA  CTZ    63      38.739  37.671  46.332  1.00  0.00           C  
ATOM    972  C4' CTZ    63      40.036  37.274  47.035  1.00  0.00           C  
ATOM    973  O4A CTZ    63      40.664  36.267  46.617  1.00  0.00           O  
ATOM    974  O4B CTZ    63      40.474  37.933  48.014  1.00  0.00           O  
ATOM    975  N5  CTZ    63      38.810  38.062  44.787  1.00  0.00           N  
ATOM    976  C6  CTZ    63      37.990  39.188  44.361  1.00  0.00           C  
ATOM    977  H16 CTZ    63      38.610  40.011  44.695  1.00  0.00           H  
ATOM    978  C7  CTZ    63      38.112  39.179  42.754  1.00  0.00           C  
ATOM    979  H17 CTZ    63      37.533  39.924  42.229  1.00  0.00           H  
ATOM    980  C8  CTZ    63      39.552  39.353  42.379  1.00  0.00           C  
ATOM    981  O9  CTZ    63      40.236  38.399  42.210  1.00  0.00           O  
ATOM    982  N10 CTZ    63      37.752  37.872  42.332  1.00  0.00           N  
ATOM    983  H18 CTZ    63      38.301  37.061  42.508  1.00  0.00           H  
ATOM    984  C11 CTZ    63      36.537  37.755  41.545  1.00  0.00           C  
ATOM    985  O12 CTZ    63      35.887  38.706  41.273  1.00  0.00           O  
ATOM    986  C13 CTZ    63      36.119  36.363  41.075  1.00  0.00           C  
ATOM    987  C14 CTZ    63      35.966  36.056  39.587  1.00  0.00           C  
ATOM    988  C15 CTZ    63      36.135  36.913  38.443  1.00  0.00           C  
ATOM    989  H19 CTZ    63      36.384  37.949  38.383  1.00  0.00           H  
ATOM    990  N16 CTZ    63      35.895  35.449  41.896  1.00  0.00           N  
ATOM    991  S16 CTZ    63      35.858  36.087  37.203  1.00  0.00           S  
ATOM    992  C17 CTZ    63      35.505  34.661  37.677  1.00  0.00           C  
ATOM    993  N18 CTZ    63      35.162  33.502  36.872  1.00  0.00           N  
ATOM    994  H20 CTZ    63      34.839  32.761  37.461  1.00  0.00           H  
ATOM    995  H21 CTZ    63      34.507  33.696  36.144  1.00  0.00           H  
ATOM    996  O17 CTZ    63      36.012  35.648  43.281  1.00  0.00           O  
ATOM    997  C18 CTZ    63      35.476  34.514  43.900  1.00  0.00           C  
ATOM    998  C19 CTZ    63      34.139  34.175  43.244  1.00  0.00           C  
ATOM    999  H22 CTZ    63      34.272  33.948  42.194  1.00  0.00           H  
ATOM   1000  H23 CTZ    63      33.684  33.312  43.728  1.00  0.00           H  
ATOM   1001  H24 CTZ    63      33.478  35.025  43.325  1.00  0.00           H  
ATOM   1002  C20 CTZ    63      35.267  34.787  45.388  1.00  0.00           C  
ATOM   1003  H25 CTZ    63      34.784  33.945  45.879  1.00  0.00           H  
ATOM   1004  H26 CTZ    63      36.224  34.963  45.867  1.00  0.00           H  
ATOM   1005  H27 CTZ    63      34.652  35.671  45.503  1.00  0.00           H  
ATOM   1006  C21 CTZ    63      36.455  33.360  43.694  1.00  0.00           C  
ATOM   1007  O2A CTZ    63      37.670  33.598  43.462  1.00  0.00           O  
ATOM   1008  O2B CTZ    63      36.055  32.168  43.757  1.00  0.00           O  
ATOM   1009  N19 CTZ    63      35.566  34.628  39.094  1.00  0.00           N  
ATOM   1010  N   VAL    64      44.163  41.235  40.520  1.00  0.00           N  
ATOM   1011  H   VAL    64      44.171  40.294  40.150  1.00  0.00           H  
ATOM   1012  CA  VAL    64      45.365  42.041  40.409  1.00  0.00           C  
ATOM   1013  HA  VAL    64      45.577  42.500  41.374  1.00  0.00           H  
ATOM   1014  CB  VAL    64      46.563  41.138  40.031  1.00  0.00           C  
ATOM   1015  HB  VAL    64      46.310  40.511  39.196  1.00  0.00           H  
ATOM   1016  CG1 VAL    64      47.826  41.962  39.706  1.00  0.00           C  
ATOM   1017 HG11 VAL    64      48.681  41.296  39.584  1.00  0.00           H  
ATOM   1018 HG12 VAL    64      47.694  42.505  38.770  1.00  0.00           H  
ATOM   1019 HG13 VAL    64      48.033  42.666  40.512  1.00  0.00           H  
ATOM   1020  CG2 VAL    64      46.870  40.218  41.226  1.00  0.00           C  
ATOM   1021 HG21 VAL    64      46.040  39.537  41.390  1.00  0.00           H  
ATOM   1022 HG22 VAL    64      47.759  39.622  41.016  1.00  0.00           H  
ATOM   1023 HG23 VAL    64      47.044  40.810  42.124  1.00  0.00           H  
ATOM   1024  C   VAL    64      45.149  43.162  39.404  1.00  0.00           C  
ATOM   1025  O   VAL    64      45.830  44.194  39.460  1.00  0.00           O  
ATOM   1026  N   SER    65      44.162  43.009  38.516  1.00  0.00           N  
ATOM   1027  H   SER    65      43.623  42.157  38.477  1.00  0.00           H  
ATOM   1028  CA  SER    65      43.786  44.097  37.618  1.00  0.00           C  
ATOM   1029  HA  SER    65      44.588  44.262  36.900  1.00  0.00           H  
ATOM   1030  CB  SER    65      42.511  43.709  36.841  1.00  0.00           C  
ATOM   1031  HB2 SER    65      41.678  43.569  37.531  1.00  0.00           H  
ATOM   1032  HB3 SER    65      42.260  44.499  36.133  1.00  0.00           H  
ATOM   1033  OG  SER    65      42.757  42.488  36.134  1.00  0.00           O  
ATOM   1034  HG  SER    65      42.656  41.757  36.755  1.00  0.00           H  
ATOM   1035  C   SER    65      43.511  45.385  38.374  1.00  0.00           C  
ATOM   1036  O   SER    65      43.663  46.467  37.802  1.00  0.00           O  
ATOM   1037  N   LYN    66      42.986  45.280  39.589  1.00  0.00           N  
ATOM   1038  H   LYN    66      42.825  44.373  40.004  1.00  0.00           H  
ATOM   1039  CA  LYN    66      42.638  46.471  40.354  1.00  0.00           C  
ATOM   1040  HA  LYN    66      41.920  47.057  39.777  1.00  0.00           H  
ATOM   1041  CB  LYN    66      41.981  46.059  41.661  1.00  0.00           C  
ATOM   1042  HB2 LYN    66      42.637  45.379  42.205  1.00  0.00           H  
ATOM   1043  HB3 LYN    66      41.857  46.952  42.274  1.00  0.00           H  
ATOM   1044  CG  LYN    66      40.614  45.425  41.455  1.00  0.00           C  
ATOM   1045  HG2 LYN    66      39.970  46.103  40.894  1.00  0.00           H  
ATOM   1046  HG3 LYN    66      40.723  44.489  40.911  1.00  0.00           H  
ATOM   1047  CD  LYN    66      40.009  45.157  42.819  1.00  0.00           C  
ATOM   1048  HD2 LYN    66      40.668  44.505  43.391  1.00  0.00           H  
ATOM   1049  HD3 LYN    66      39.945  46.099  43.353  1.00  0.00           H  
ATOM   1050  CE  LYN    66      38.606  44.527  42.708  1.00  0.00           C  
ATOM   1051  HE2 LYN    66      38.126  44.577  43.687  1.00  0.00           H  
ATOM   1052  HE3 LYN    66      38.006  45.089  41.991  1.00  0.00           H  
ATOM   1053  NZ  LYN    66      38.672  43.115  42.300  1.00  0.00           N  
ATOM   1054  HZ2 LYN    66      39.261  42.602  42.945  1.00  0.00           H  
ATOM   1055  HZ3 LYN    66      37.753  42.703  42.326  1.00  0.00           H  
ATOM   1056  C   LYN    66      39.070  43.026  41.374  1.00  0.00           C  
ATOM   1057  O   LYN    66      43.838  47.365  40.644  1.00  0.00           O  
ATOM   1058  N   THR    67      43.645  48.569  40.876  1.00  0.00           N  
ATOM   1059  H   THR    67      45.068  46.833  40.608  1.00  0.00           H  
ATOM   1060  CA  THR    67      45.210  45.852  40.410  1.00  0.00           C  
ATOM   1061  HA  THR    67      46.226  47.716  40.770  1.00  0.00           H  
ATOM   1062  CB  THR    67      46.067  48.342  41.650  1.00  0.00           C  
ATOM   1063  HB  THR    67      47.521  46.915  41.011  1.00  0.00           H  
ATOM   1064  CG2 THR    67      48.318  47.615  41.248  1.00  0.00           C  
ATOM   1065 HG21 THR    67      47.316  45.960  42.196  1.00  0.00           H  
ATOM   1066 HG22 THR    67      48.265  45.485  42.438  1.00  0.00           H  
ATOM   1067 HG23 THR    67      46.976  46.518  43.069  1.00  0.00           H  
ATOM   1068  OG1 THR    67      46.593  45.189  41.940  1.00  0.00           O  
ATOM   1069  HG1 THR    67      47.897  46.179  39.839  1.00  0.00           H  
ATOM   1070  C   THR    67      47.160  45.645  39.572  1.00  0.00           C  
ATOM   1071  O   THR    67      46.385  48.640  39.561  1.00  0.00           O  
ATOM   1072  N   PHE    68      46.721  49.820  39.718  1.00  0.00           N  
ATOM   1073  H   PHE    68      46.075  48.137  38.358  1.00  0.00           H  
ATOM   1074  CA  PHE    68      45.773  47.177  38.277  1.00  0.00           C  
ATOM   1075  HA  PHE    68      46.048  49.002  37.173  1.00  0.00           H  
ATOM   1076  CB  PHE    68      47.000  49.529  37.100  1.00  0.00           C  
ATOM   1077  HB2 PHE    68      45.877  48.155  35.906  1.00  0.00           H  
ATOM   1078  HB3 PHE    68      44.972  47.551  35.961  1.00  0.00           H  
ATOM   1079  CG  PHE    68      45.761  48.830  35.063  1.00  0.00           C  
ATOM   1080  CD1 PHE    68      47.078  47.269  35.605  1.00  0.00           C  
ATOM   1081  HD1 PHE    68      48.195  47.772  34.959  1.00  0.00           H  
ATOM   1082  CE1 PHE    68      48.210  48.801  34.627  1.00  0.00           C  
ATOM   1083  HE1 PHE    68      49.296  46.956  34.695  1.00  0.00           H  
ATOM   1084  CZ  PHE    68      50.163  47.374  34.207  1.00  0.00           C  
ATOM   1085  HZ  PHE    68      49.289  45.630  35.079  1.00  0.00           H  
ATOM   1086  CE2 PHE    68      50.152  45.005  34.893  1.00  0.00           C  
ATOM   1087  HE2 PHE    68      48.183  45.115  35.755  1.00  0.00           H  
ATOM   1088  CD2 PHE    68      48.168  44.076  36.053  1.00  0.00           C  
ATOM   1089  HD2 PHE    68      47.082  45.935  36.006  1.00  0.00           H  
ATOM   1090  C   PHE    68      46.242  45.544  36.557  1.00  0.00           C  
ATOM   1091  O   PHE    68      44.945  50.040  37.278  1.00  0.00           O  
ATOM   1092  N   THR    69      45.168  51.229  36.992  1.00  0.00           N  
ATOM   1093  H   THR    69      43.753  49.610  37.705  1.00  0.00           H  
ATOM   1094  CA  THR    69      43.604  48.629  37.898  1.00  0.00           C  
ATOM   1095  HA  THR    69      42.636  50.538  37.868  1.00  0.00           H  
ATOM   1096  CB  THR    69      42.411  50.996  36.904  1.00  0.00           C  
ATOM   1097  HB  THR    69      41.400  49.763  38.340  1.00  0.00           H  
ATOM   1098  CG2 THR    69      41.586  49.314  39.315  1.00  0.00           C  
ATOM   1099 HG21 THR    69      40.154  50.671  38.425  1.00  0.00           H  
ATOM   1100 HG22 THR    69      39.277  50.058  38.636  1.00  0.00           H  
ATOM   1101 HG23 THR    69      40.264  51.401  39.227  1.00  0.00           H  
ATOM   1102  OG1 THR    69      40.004  51.189  37.479  1.00  0.00           O  
ATOM   1103  HG1 THR    69      41.176  48.729  37.379  1.00  0.00           H  
ATOM   1104  C   THR    69      40.466  48.178  37.678  1.00  0.00           C  
ATOM   1105  O   THR    69      42.993  51.639  38.853  1.00  0.00           O  
ATOM   1106  N   GLY    70      42.688  52.822  38.615  1.00  0.00           N  
ATOM   1107  H   GLY    70      43.619  51.269  39.983  1.00  0.00           H  
ATOM   1108  CA  GLY    70      43.856  50.303  40.152  1.00  0.00           C  
ATOM   1109  HA2 GLY    70      43.947  52.271  40.983  1.00  0.00           H  
ATOM   1110  HA3 GLY    70      43.039  52.790  41.294  1.00  0.00           H  
ATOM   1111  C   GLY    70      44.371  51.764  41.837  1.00  0.00           C  
ATOM   1112  O   GLY    70      44.956  53.276  40.463  1.00  0.00           O  
ATOM   1113  N   VAL    71      44.853  54.477  40.733  1.00  0.00           N  
ATOM   1114  H   VAL    71      45.964  52.800  39.736  1.00  0.00           H  
ATOM   1115  CA  VAL    71      46.047  51.809  39.555  1.00  0.00           C  
ATOM   1116  HA  VAL    71      46.960  53.723  39.198  1.00  0.00           H  
ATOM   1117  CB  VAL    71      47.294  54.387  39.997  1.00  0.00           C  
ATOM   1118  HB  VAL    71      48.189  52.934  38.707  1.00  0.00           H  
ATOM   1119  CG1 VAL    71      47.834  52.126  38.067  1.00  0.00           C  
ATOM   1120 HG11 VAL    71      49.144  53.843  37.873  1.00  0.00           H  
ATOM   1121 HG12 VAL    71      50.056  53.294  37.637  1.00  0.00           H  
ATOM   1122 HG13 VAL    71      48.672  54.137  36.936  1.00  0.00           H  
ATOM   1123  CG2 VAL    71      49.411  54.733  38.445  1.00  0.00           C  
ATOM   1124 HG21 VAL    71      48.929  52.332  39.929  1.00  0.00           H  
ATOM   1125 HG22 VAL    71      49.785  51.748  39.593  1.00  0.00           H  
ATOM   1126 HG23 VAL    71      49.285  53.128  40.581  1.00  0.00           H  
ATOM   1127  C   VAL    71      48.269  51.684  40.503  1.00  0.00           C  
ATOM   1128  O   VAL    71      46.350  54.605  38.108  1.00  0.00           O  
ATOM   1129  N   LEU    72      46.677  55.800  37.992  1.00  0.00           N  
ATOM   1130  H   LEU    72      45.465  54.040  37.270  1.00  0.00           H  
ATOM   1131  CA  LEU    72      45.204  53.069  37.357  1.00  0.00           C  
ATOM   1132  HA  LEU    72      44.812  54.893  36.276  1.00  0.00           H  
ATOM   1133  CB  LEU    72      45.584  55.374  35.676  1.00  0.00           C  
ATOM   1134  HB2 LEU    72      43.943  54.038  35.364  1.00  0.00           H  
ATOM   1135  HB3 LEU    72      44.560  53.233  34.964  1.00  0.00           H  
ATOM   1136  CG  LEU    72      43.165  53.575  35.973  1.00  0.00           C  
ATOM   1137  HG  LEU    72      43.280  54.753  34.180  1.00  0.00           H  
ATOM   1138  CD1 LEU    72      42.689  55.587  34.558  1.00  0.00           C  
ATOM   1139 HD11 LEU    72      44.275  55.303  33.137  1.00  0.00           H  
ATOM   1140 HD12 LEU    72      43.724  55.821  32.352  1.00  0.00           H  
ATOM   1141 HD13 LEU    72      44.965  56.006  33.602  1.00  0.00           H  
ATOM   1142  CD2 LEU    72      44.830  54.483  32.689  1.00  0.00           C  
ATOM   1143 HD21 LEU    72      42.306  53.761  33.513  1.00  0.00           H  
ATOM   1144 HD22 LEU    72      41.784  54.254  32.693  1.00  0.00           H  
ATOM   1145 HD23 LEU    72      42.853  52.909  33.114  1.00  0.00           H  
ATOM   1146  C   LEU    72      41.572  53.419  34.240  1.00  0.00           C  
ATOM   1147  O   LEU    72      43.977  55.969  36.955  1.00  0.00           O  
ATOM   1148  N   GLY    73      43.932  57.124  36.497  1.00  0.00           N  
ATOM   1149  H   GLY    73      43.254  55.593  38.011  1.00  0.00           H  
ATOM   1150  CA  GLY    73      43.278  54.636  38.333  1.00  0.00           C  
ATOM   1151  HA2 GLY    73      42.531  56.589  38.783  1.00  0.00           H  
ATOM   1152  HA3 GLY    73      41.801  57.085  38.143  1.00  0.00           H  
ATOM   1153  C   GLY    73      41.998  56.085  39.587  1.00  0.00           C  
ATOM   1154  O   GLY    73      43.455  57.628  39.393  1.00  0.00           O  
ATOM   1155  N   GLY    74      43.158  58.824  39.358  1.00  0.00           N  
ATOM   1156  H   GLY    74      44.594  57.197  39.939  1.00  0.00           H  
ATOM   1157  CA  GLY    74      44.830  56.215  39.946  1.00  0.00           C  
ATOM   1158  HA2 GLY    74      45.558  58.166  40.456  1.00  0.00           H  
ATOM   1159  HA3 GLY    74      45.137  58.739  41.265  1.00  0.00           H  
ATOM   1160  C   GLY    74      46.409  57.615  40.855  1.00  0.00           C  
ATOM   1161  O   GLY    74      46.063  59.102  39.372  1.00  0.00           O  
ATOM   1162  N   ASP    75      46.232  60.308  39.597  1.00  0.00           N  
ATOM   1163  H   ASP    75      46.286  58.563  38.167  1.00  0.00           H  
ATOM   1164  CA  ASP    75      46.121  57.580  38.008  1.00  0.00           C  
ATOM   1165  HA  ASP    75      46.723  59.391  37.045  1.00  0.00           H  
ATOM   1166  CB  ASP    75      47.633  59.921  37.327  1.00  0.00           C  
ATOM   1167  HB2 ASP    75      47.055  58.472  35.860  1.00  0.00           H  
ATOM   1168  HB3 ASP    75      47.891  57.827  36.140  1.00  0.00           H  
ATOM   1169  CG  ASP    75      46.204  57.829  35.645  1.00  0.00           C  
ATOM   1170  OD1 ASP    75      47.416  59.216  34.601  1.00  0.00           O  
ATOM   1171  OD2 ASP    75      48.593  59.586  34.449  1.00  0.00           O  
ATOM   1172  C   ASP    75      46.534  59.364  33.723  1.00  0.00           C  
ATOM   1173  O   ASP    75      45.654  60.427  36.686  1.00  0.00           O  
ATOM   1174  N   ALA    76      45.965  61.590  36.395  1.00  0.00           N  
ATOM   1175  H   ALA    76      44.377  60.036  36.755  1.00  0.00           H  
ATOM   1176  CA  ALA    76      44.139  59.083  36.992  1.00  0.00           C  
ATOM   1177  HA  ALA    76      43.295  60.980  36.472  1.00  0.00           H  
ATOM   1178  CB  ALA    76      43.481  61.444  35.502  1.00  0.00           C  
ATOM   1179  HB1 ALA    76      41.958  60.223  36.385  1.00  0.00           H  
ATOM   1180  HB2 ALA    76      41.158  60.919  36.127  1.00  0.00           H  
ATOM   1181  HB3 ALA    76      42.021  59.459  35.609  1.00  0.00           H  
ATOM   1182  C   ALA    76      41.726  59.748  37.337  1.00  0.00           C  
ATOM   1183  O   ALA    76      43.226  62.083  37.531  1.00  0.00           O  
ATOM   1184  N   ILE    77      42.929  63.241  37.210  1.00  0.00           N  
ATOM   1185  H   ILE    77      43.485  61.743  38.794  1.00  0.00           H  
ATOM   1186  CA  ILE    77      43.710  60.787  39.036  1.00  0.00           C  
ATOM   1187  HA  ILE    77      43.562  62.758  39.844  1.00  0.00           H  
ATOM   1188  CB  ILE    77      42.625  63.312  39.864  1.00  0.00           C  
ATOM   1189  HB  ILE    77      43.774  62.098  41.220  1.00  0.00           H  
ATOM   1190  CG2 ILE    77      44.667  61.481  41.169  1.00  0.00           C  
ATOM   1191 HG21 ILE    77      43.990  63.179  42.276  1.00  0.00           H  
ATOM   1192 HG22 ILE    77      43.170  63.897  42.254  1.00  0.00           H  
ATOM   1193 HG23 ILE    77      44.039  62.727  43.266  1.00  0.00           H  
ATOM   1194  CG1 ILE    77      44.934  63.698  42.114  1.00  0.00           C  
ATOM   1195 HG12 ILE    77      42.581  61.211  41.598  1.00  0.00           H  
ATOM   1196 HG13 ILE    77      41.760  61.829  41.969  1.00  0.00           H  
ATOM   1197  CD1 ILE    77      42.211  60.680  40.727  1.00  0.00           C  
ATOM   1198 HD11 ILE    77      42.944  60.167  42.647  1.00  0.00           H  
ATOM   1199 HD12 ILE    77      42.141  59.436  42.721  1.00  0.00           H  
ATOM   1200 HD13 ILE    77      43.860  59.656  42.402  1.00  0.00           H  
ATOM   1201  C   ILE    77      43.091  60.651  43.612  1.00  0.00           C  
ATOM   1202  O   ILE    77      44.690  63.731  39.537  1.00  0.00           O  
ATOM   1203  N   ALA    78      44.533  64.960  39.637  1.00  0.00           N  
ATOM   1204  H   ALA    78      45.857  63.187  39.174  1.00  0.00           H  
ATOM   1205  CA  ALA    78      45.972  62.185  39.102  1.00  0.00           C  
ATOM   1206  HA  ALA    78      47.023  64.024  38.900  1.00  0.00           H  
ATOM   1207  CB  ALA    78      47.190  64.671  39.762  1.00  0.00           C  
ATOM   1208  HB1 ALA    78      48.262  63.144  38.735  1.00  0.00           H  
ATOM   1209  HB2 ALA    78      49.129  63.769  38.523  1.00  0.00           H  
ATOM   1210  HB3 ALA    78      48.436  62.583  39.654  1.00  0.00           H  
ATOM   1211  C   ALA    78      48.116  62.441  37.916  1.00  0.00           C  
ATOM   1212  O   ALA    78      46.816  64.917  37.680  1.00  0.00           O  
ATOM   1213  N   ARG    79      47.381  66.021  37.613  1.00  0.00           N  
ATOM   1214  H   ARG    79      46.015  64.480  36.720  1.00  0.00           H  
ATOM   1215  CA  ARG    79      45.603  63.560  36.800  1.00  0.00           C  
ATOM   1216  HA  ARG    79      45.633  65.314  35.584  1.00  0.00           H  
ATOM   1217  CB  ARG    79      46.512  65.844  35.215  1.00  0.00           C  
ATOM   1218  HB2 ARG    79      45.098  64.434  34.448  1.00  0.00           H  
ATOM   1219  HB3 ARG    79      44.279  63.827  34.840  1.00  0.00           H  
ATOM   1220  CG  ARG    79      44.690  65.066  33.659  1.00  0.00           C  
ATOM   1221  HG2 ARG    79      46.129  63.518  33.814  1.00  0.00           H  
ATOM   1222  HG3 ARG    79      46.811  64.129  33.222  1.00  0.00           H  
ATOM   1223  CD  ARG    79      46.722  63.012  34.571  1.00  0.00           C  
ATOM   1224  HD2 ARG    79      45.479  62.472  32.902  1.00  0.00           H  
ATOM   1225  HD3 ARG    79      44.838  61.837  33.514  1.00  0.00           H  
ATOM   1226  NE  ARG    79      44.845  62.968  32.166  1.00  0.00           N  
ATOM   1227  HE  ARG    79      46.474  61.617  32.254  1.00  0.00           H  
ATOM   1228  CZ  ARG    79      46.816  60.831  32.785  1.00  0.00           C  
ATOM   1229  NH1 ARG    79      46.993  61.852  31.042  1.00  0.00           N  
ATOM   1230 HH11 ARG    79      46.590  62.900  30.323  1.00  0.00           H  
ATOM   1231 HH12 ARG    79      45.835  63.478  30.644  1.00  0.00           H  
ATOM   1232  NH2 ARG    79      47.053  63.137  29.463  1.00  0.00           N  
ATOM   1233 HH21 ARG    79      47.912  61.040  30.532  1.00  0.00           H  
ATOM   1234 HH22 ARG    79      48.228  60.250  31.079  1.00  0.00           H  
ATOM   1235  C   ARG    79      48.298  61.209  29.617  1.00  0.00           C  
ATOM   1236  O   ARG    79      44.587  66.362  35.959  1.00  0.00           O  
ATOM   1237  N   LYS    80      44.223  67.178  35.106  1.00  0.00           N  
ATOM   1238  H   LYS    80      44.084  66.327  37.198  1.00  0.00           H  
ATOM   1239  CA  LYS    80      44.419  65.616  37.831  1.00  0.00           C  
ATOM   1240  HA  LYS    80      43.033  67.220  37.690  1.00  0.00           H  
ATOM   1241  CB  LYS    80      42.861  66.975  38.738  1.00  0.00           C  
ATOM   1242  HB2 LYS    80      43.470  68.692  37.617  1.00  0.00           H  
ATOM   1243  HB3 LYS    80      43.488  69.033  36.582  1.00  0.00           H  
ATOM   1244  CG  LYS    80      42.731  69.294  38.147  1.00  0.00           C  
ATOM   1245  HG2 LYS    80      44.819  68.930  38.248  1.00  0.00           H  
ATOM   1246  HG3 LYS    80      44.786  68.638  39.300  1.00  0.00           H  
ATOM   1247  CD  LYS    80      45.591  68.352  37.740  1.00  0.00           C  
ATOM   1248  HD2 LYS    80      45.180  70.407  38.136  1.00  0.00           H  
ATOM   1249  HD3 LYS    80      45.217  70.693  37.083  1.00  0.00           H  
ATOM   1250  CE  LYS    80      44.427  71.007  38.649  1.00  0.00           C  
ATOM   1251  HE2 LYS    80      46.544  70.648  38.775  1.00  0.00           H  
ATOM   1252  HE3 LYS    80      46.511  70.352  39.824  1.00  0.00           H  
ATOM   1253  NZ  LYS    80      47.292  70.046  38.256  1.00  0.00           N  
ATOM   1254  HZ1 LYS    80      46.890  72.072  38.667  1.00  0.00           H  
ATOM   1255  HZ2 LYS    80      46.222  72.635  39.182  1.00  0.00           H  
ATOM   1256  HZ3 LYS    80      47.812  72.230  39.063  1.00  0.00           H  
ATOM   1257  C   LYS    80      46.874  72.345  37.690  1.00  0.00           C  
ATOM   1258  O   LYS    80      41.711  66.999  36.956  1.00  0.00           O  
ATOM   1259  N   GLU    81      40.897  67.916  36.814  1.00  0.00           N  
ATOM   1260  H   GLU    81      41.480  65.774  36.486  1.00  0.00           H  
ATOM   1261  CA  GLU    81      42.161  65.038  36.610  1.00  0.00           C  
ATOM   1262  HA  GLU    81      40.205  65.432  35.875  1.00  0.00           H  
ATOM   1263  CB  GLU    81      39.801  66.301  35.353  1.00  0.00           C  
ATOM   1264  HB2 GLU    81      40.399  64.327  34.833  1.00  0.00           H  
ATOM   1265  HB3 GLU    81      40.998  63.544  35.300  1.00  0.00           H  
ATOM   1266  CG  GLU    81      39.447  63.894  34.586  1.00  0.00           C  
ATOM   1267  HG2 GLU    81      41.113  64.827  33.583  1.00  0.00           H  
ATOM   1268  HG3 GLU    81      40.435  65.477  33.027  1.00  0.00           H  
ATOM   1269  CD  GLU    81      41.986  65.413  33.874  1.00  0.00           C  
ATOM   1270  OE1 GLU    81      41.590  63.713  32.679  1.00  0.00           O  
ATOM   1271  OE2 GLU    81      41.502  62.538  33.091  1.00  0.00           O  
ATOM   1272  C   GLU    81      42.053  64.018  31.548  1.00  0.00           C  
ATOM   1273  O   GLU    81      39.166  64.994  36.896  1.00  0.00           O  
ATOM   1274  N   ILE    82      37.959  65.163  36.662  1.00  0.00           N  
ATOM   1275  H   ILE    82      39.591  64.407  38.006  1.00  0.00           H  
ATOM   1276  CA  ILE    82      40.586  64.285  38.142  1.00  0.00           C  
ATOM   1277  HA  ILE    82      38.683  63.981  39.063  1.00  0.00           H  
ATOM   1278  CB  ILE    82      37.764  64.555  38.998  1.00  0.00           C  
ATOM   1279  HB  ILE    82      38.358  62.469  39.010  1.00  0.00           H  
ATOM   1280  CG2 ILE    82      37.644  62.248  39.804  1.00  0.00           C  
ATOM   1281 HG21 ILE    82      37.696  62.096  37.672  1.00  0.00           H  
ATOM   1282 HG22 ILE    82      37.258  61.102  37.734  1.00  0.00           H  
ATOM   1283 HG23 ILE    82      36.900  62.802  37.454  1.00  0.00           H  
ATOM   1284  CG1 ILE    82      38.428  62.117  36.864  1.00  0.00           C  
ATOM   1285 HG12 ILE    82      39.625  61.653  39.251  1.00  0.00           H  
ATOM   1286 HG13 ILE    82      40.348  61.846  38.458  1.00  0.00           H  
ATOM   1287  CD1 ILE    82      40.078  61.933  40.198  1.00  0.00           C  
ATOM   1288 HD11 ILE    82      39.389  60.150  39.336  1.00  0.00           H  
ATOM   1289 HD12 ILE    82      40.324  59.648  39.586  1.00  0.00           H  
ATOM   1290 HD13 ILE    82      38.652  59.929  40.107  1.00  0.00           H  
ATOM   1291  C   ILE    82      39.042  59.777  38.375  1.00  0.00           C  
ATOM   1292  O   ILE    82      39.326  64.306  40.403  1.00  0.00           O  
ATOM   1293  N   SER    83      40.535  64.540  40.502  1.00  0.00           N  
ATOM   1294  H   SER    83      38.500  64.261  41.448  1.00  0.00           H  
ATOM   1295  CA  SER    83      37.514  64.100  41.291  1.00  0.00           C  
ATOM   1296  HA  SER    83      38.966  64.287  42.829  1.00  0.00           H  
ATOM   1297  CB  SER    83      40.045  64.140  42.866  1.00  0.00           C  
ATOM   1298  HB2 SER    83      38.636  65.613  43.505  1.00  0.00           H  
ATOM   1299  HB3 SER    83      39.258  66.403  43.086  1.00  0.00           H  
ATOM   1300  OG  SER    83      37.586  65.855  43.333  1.00  0.00           O  
ATOM   1301  HG  SER    83      38.855  65.515  44.906  1.00  0.00           H  
ATOM   1302  C   SER    83      38.625  66.360  45.303  1.00  0.00           C  
ATOM   1303  O   SER    83      38.298  63.154  43.586  1.00  0.00           O  
ATOM   1304  N   LEU    84      37.117  62.876  43.361  1.00  0.00           N  
ATOM   1305  H   LEU    84      39.043  62.494  44.487  1.00  0.00           H  
ATOM   1306  CA  LEU    84      40.011  62.729  44.650  1.00  0.00           C  
ATOM   1307  HA  LEU    84      38.407  61.453  45.294  1.00  0.00           H  
ATOM   1308  CB  LEU    84      37.946  60.729  44.624  1.00  0.00           C  
ATOM   1309  HB2 LEU    84      39.453  60.729  46.141  1.00  0.00           H  
ATOM   1310  HB3 LEU    84      39.943  61.462  46.785  1.00  0.00           H  
ATOM   1311  CG  LEU    84      38.960  60.000  46.767  1.00  0.00           C  
ATOM   1312  HG  LEU    84      40.521  59.959  45.340  1.00  0.00           H  
ATOM   1313  CD1 LEU    84      40.951  60.628  44.595  1.00  0.00           C  
ATOM   1314 HD11 LEU    84      41.625  59.490  46.245  1.00  0.00           H  
ATOM   1315 HD12 LEU    84      42.395  58.982  45.663  1.00  0.00           H  
ATOM   1316 HD13 LEU    84      42.083  60.344  46.745  1.00  0.00           H  
ATOM   1317  CD2 LEU    84      41.234  58.800  46.992  1.00  0.00           C  
ATOM   1318 HD21 LEU    84      39.917  58.756  44.639  1.00  0.00           H  
ATOM   1319 HD22 LEU    84      40.694  58.180  44.135  1.00  0.00           H  
ATOM   1320 HD23 LEU    84      39.424  58.108  45.363  1.00  0.00           H  
ATOM   1321  C   LEU    84      39.192  59.076  43.892  1.00  0.00           C  
ATOM   1322  O   LEU    84      37.303  62.017  46.177  1.00  0.00           O  
ATOM   1323  N   ALA    85      36.410  61.269  46.598  1.00  0.00           N  
ATOM   1324  H   ALA    85      37.320  63.326  46.459  1.00  0.00           H  
ATOM   1325  CA  ALA    85      38.048  63.919  46.086  1.00  0.00           C  
ATOM   1326  HA  ALA    85      36.263  63.909  47.266  1.00  0.00           H  
ATOM   1327  CB  ALA    85      35.991  63.208  48.056  1.00  0.00           C  
ATOM   1328  HB1 ALA    85      36.752  65.190  47.953  1.00  0.00           H  
ATOM   1329  HB2 ALA    85      35.985  65.579  48.623  1.00  0.00           H  
ATOM   1330  HB3 ALA    85      37.650  64.974  48.534  1.00  0.00           H  
ATOM   1331  C   ALA    85      36.984  65.946  47.201  1.00  0.00           C  
ATOM   1332  O   ALA    85      34.999  64.226  46.471  1.00  0.00           O  
ATOM   1333  N   ASP    86      33.996  64.612  47.082  1.00  0.00           N  
ATOM   1334  H   ASP    86      35.033  64.106  45.148  1.00  0.00           H  
ATOM   1335  CA  ASP    86      35.872  63.790  44.684  1.00  0.00           C  
ATOM   1336  HA  ASP    86      33.869  64.421  44.327  1.00  0.00           H  
ATOM   1337  CB  ASP    86      33.567  65.443  44.551  1.00  0.00           C  
ATOM   1338  HB2 ASP    86      34.195  64.306  42.836  1.00  0.00           H  
ATOM   1339  HB3 ASP    86      34.675  63.349  42.636  1.00  0.00           H  
ATOM   1340  CG  ASP    86      33.254  64.325  42.287  1.00  0.00           C  
ATOM   1341  OD1 ASP    86      35.040  65.451  42.315  1.00  0.00           O  
ATOM   1342  OD2 ASP    86      35.128  66.489  42.993  1.00  0.00           O  
ATOM   1343  C   ASP    86      35.611  65.297  41.214  1.00  0.00           C  
ATOM   1344  O   ASP    86      32.723  63.462  44.643  1.00  0.00           O  
ATOM   1345  N   PRO    87      32.951  62.261  44.851  1.00  0.00           N  
ATOM   1346  CD  PRO    87      31.479  63.930  44.606  1.00  0.00           C  
ATOM   1347  HD2 PRO    87      31.045  65.337  44.530  1.00  0.00           H  
ATOM   1348  HD3 PRO    87      31.538  65.871  43.717  1.00  0.00           H  
ATOM   1349  CG  PRO    87      31.221  65.828  45.488  1.00  0.00           C  
ATOM   1350  HG2 PRO    87      29.572  65.226  44.262  1.00  0.00           H  
ATOM   1351  HG3 PRO    87      29.401  65.174  43.188  1.00  0.00           H  
ATOM   1352  CB  PRO    87      29.025  66.070  44.683  1.00  0.00           C  
ATOM   1353  HB2 PRO    87      29.146  63.932  44.880  1.00  0.00           H  
ATOM   1354  HB3 PRO    87      28.261  63.522  44.394  1.00  0.00           H  
ATOM   1355  CA  PRO    87      28.934  64.094  45.939  1.00  0.00           C  
ATOM   1356  HA  PRO    87      30.357  63.007  44.753  1.00  0.00           H  
ATOM   1357  C   PRO    87      30.462  62.413  45.661  1.00  0.00           C  
ATOM   1358  O   PRO    87      30.244  62.108  43.539  1.00  0.00           O  
ATOM   1359  N   VAL    88      30.579  62.487  42.414  1.00  0.00           N  
ATOM   1360  H   VAL    88      29.765  60.888  43.781  1.00  0.00           H  
ATOM   1361  CA  VAL    88      29.504  60.578  44.708  1.00  0.00           C  
ATOM   1362  HA  VAL    88      29.564  59.970  42.673  1.00  0.00           H  
ATOM   1363  CB  VAL    88      30.524  59.787  42.187  1.00  0.00           C  
ATOM   1364  HB  VAL    88      29.022  58.634  43.213  1.00  0.00           H  
ATOM   1365  CG1 VAL    88      28.179  58.825  43.880  1.00  0.00           C  
ATOM   1366 HG11 VAL    88      28.525  57.725  42.061  1.00  0.00           H  
ATOM   1367 HG12 VAL    88      28.250  56.744  42.452  1.00  0.00           H  
ATOM   1368 HG13 VAL    88      27.639  58.155  41.594  1.00  0.00           H  
ATOM   1369  CG2 VAL    88      29.311  57.608  41.320  1.00  0.00           C  
ATOM   1370 HG21 VAL    88      30.114  57.945  43.993  1.00  0.00           H  
ATOM   1371 HG22 VAL    88      29.752  56.990  44.375  1.00  0.00           H  
ATOM   1372 HG23 VAL    88      30.980  57.780  43.354  1.00  0.00           H  
ATOM   1373  C   VAL    88      30.419  58.551  44.842  1.00  0.00           C  
ATOM   1374  O   VAL    88      28.627  60.577  41.639  1.00  0.00           O  
ATOM   1375  N   THR    89      28.801  60.366  40.434  1.00  0.00           N  
ATOM   1376  H   THR    89      27.646  61.362  42.095  1.00  0.00           H  
ATOM   1377  CA  THR    89      27.553  61.526  43.086  1.00  0.00           C  
ATOM   1378  HA  THR    89      26.624  61.916  41.211  1.00  0.00           H  
ATOM   1379  CB  THR    89      26.226  61.110  40.595  1.00  0.00           C  
ATOM   1380  HB  THR    89      25.472  62.506  42.030  1.00  0.00           H  
ATOM   1381  CG2 THR    89      24.767  62.993  41.355  1.00  0.00           C  
ATOM   1382 HG21 THR    89      24.747  61.429  42.769  1.00  0.00           H  
ATOM   1383 HG22 THR    89      23.846  61.845  43.221  1.00  0.00           H  
ATOM   1384 HG23 THR    89      24.458  60.638  42.078  1.00  0.00           H  
ATOM   1385  OG1 THR    89      25.376  61.008  43.554  1.00  0.00           O  
ATOM   1386  HG1 THR    89      25.981  63.474  42.960  1.00  0.00           H  
ATOM   1387  C   THR    89      25.243  63.816  43.470  1.00  0.00           C  
ATOM   1388  O   THR    89      27.175  62.979  40.276  1.00  0.00           O  
ATOM   1389  N   LYS    90      26.500  63.332  39.307  1.00  0.00           N  
ATOM   1390  H   LYS    90      28.371  63.506  40.550  1.00  0.00           H  
ATOM   1391  CA  LYS    90      28.893  63.208  41.364  1.00  0.00           C  
ATOM   1392  HA  LYS    90      29.002  64.429  39.606  1.00  0.00           H  
ATOM   1393  CB  LYS    90      28.313  65.249  39.398  1.00  0.00           C  
ATOM   1394  HB2 LYS    90      30.269  65.013  40.220  1.00  0.00           H  
ATOM   1395  HB3 LYS    90      29.976  65.623  41.073  1.00  0.00           H  
ATOM   1396  CG  LYS    90      30.899  64.200  40.580  1.00  0.00           C  
ATOM   1397  HG2 LYS    90      31.123  65.876  39.278  1.00  0.00           H  
ATOM   1398  HG3 LYS    90      31.552  65.249  38.496  1.00  0.00           H  
ATOM   1399  CD  LYS    90      30.494  66.642  38.821  1.00  0.00           C  
ATOM   1400  HD2 LYS    90      32.247  66.550  40.059  1.00  0.00           H  
ATOM   1401  HD3 LYS    90      31.814  67.153  40.859  1.00  0.00           H  
ATOM   1402  CE  LYS    90      32.885  65.790  40.509  1.00  0.00           C  
ATOM   1403  HE2 LYS    90      33.102  67.463  39.186  1.00  0.00           H  
ATOM   1404  HE3 LYS    90      32.458  68.188  38.685  1.00  0.00           H  
ATOM   1405  NZ  LYS    90      33.805  68.001  39.826  1.00  0.00           N  
ATOM   1406  HZ1 LYS    90      33.872  66.690  38.172  1.00  0.00           H  
ATOM   1407  HZ2 LYS    90      33.234  66.178  37.581  1.00  0.00           H  
ATOM   1408  HZ3 LYS    90      34.435  67.314  37.611  1.00  0.00           H  
ATOM   1409  C   LYS    90      34.485  66.034  38.640  1.00  0.00           C  
ATOM   1410  O   LYS    90      29.317  63.738  38.289  1.00  0.00           O  
ATOM   1411  N   TYR    91      29.285  64.373  37.221  1.00  0.00           N  
ATOM   1412  H   TYR    91      29.588  62.435  38.342  1.00  0.00           H  
ATOM   1413  CA  TYR    91      29.581  61.966  39.237  1.00  0.00           C  
ATOM   1414  HA  TYR    91      29.955  61.663  37.163  1.00  0.00           H  
ATOM   1415  CB  TYR    91      30.163  62.338  36.332  1.00  0.00           C  
ATOM   1416  HB2 TYR    91      31.248  60.869  37.419  1.00  0.00           H  
ATOM   1417  HB3 TYR    91      31.061  60.118  38.186  1.00  0.00           H  
ATOM   1418  CG  TYR    91      31.549  60.353  36.505  1.00  0.00           C  
ATOM   1419  CD1 TYR    91      32.374  61.767  37.875  1.00  0.00           C  
ATOM   1420  HD1 TYR    91      33.170  62.427  36.948  1.00  0.00           H  
ATOM   1421  CE1 TYR    91      33.017  62.262  35.891  1.00  0.00           C  
ATOM   1422  HE1 TYR    91      34.168  63.275  37.349  1.00  0.00           H  
ATOM   1423  CZ  TYR    91      34.776  63.790  36.623  1.00  0.00           C  
ATOM   1424  OH  TYR    91      34.384  63.489  38.695  1.00  0.00           O  
ATOM   1425  HH  TYR    91      35.381  64.351  39.086  1.00  0.00           H  
ATOM   1426  CE2 TYR    91      35.417  64.527  40.029  1.00  0.00           C  
ATOM   1427  HE2 TYR    91      33.589  62.863  39.651  1.00  0.00           H  
ATOM   1428  CD2 TYR    91      33.784  62.985  40.696  1.00  0.00           C  
ATOM   1429  HD2 TYR    91      32.593  62.014  39.234  1.00  0.00           H  
ATOM   1430  C   TYR    91      31.964  61.537  39.975  1.00  0.00           C  
ATOM   1431  O   TYR    91      28.857  60.723  36.702  1.00  0.00           O  
ATOM   1432  N   TRP    92      28.936  60.220  35.579  1.00  0.00           N  
ATOM   1433  H   TRP    92      27.847  60.464  37.527  1.00  0.00           H  
ATOM   1434  CA  TRP    92      27.844  60.874  38.451  1.00  0.00           C  
ATOM   1435  HA  TRP    92      26.684  59.681  37.118  1.00  0.00           H  
ATOM   1436  CB  TRP    92      26.615  59.711  36.033  1.00  0.00           C  
ATOM   1437  HB2 TRP    92      26.813  58.214  37.539  1.00  0.00           H  
ATOM   1438  HB3 TRP    92      27.843  57.906  37.379  1.00  0.00           H  
ATOM   1439  CG  TRP    92      26.598  58.083  38.600  1.00  0.00           C  
ATOM   1440  CD1 TRP    92      25.949  57.304  36.717  1.00  0.00           C  
ATOM   1441  HD1 TRP    92      25.081  57.668  35.704  1.00  0.00           H  
ATOM   1442  NE1 TRP    92      24.927  58.670  35.350  1.00  0.00           N  
ATOM   1443  HE1 TRP    92      24.457  56.553  35.199  1.00  0.00           H  
ATOM   1444  CE2 TRP    92      23.752  56.583  34.475  1.00  0.00           C  
ATOM   1445  CZ2 TRP    92      24.923  55.444  35.860  1.00  0.00           C  
ATOM   1446  HZ2 TRP    92      24.587  54.101  35.705  1.00  0.00           H  
ATOM   1447  CH2 TRP    92      23.900  53.780  34.938  1.00  0.00           C  
ATOM   1448  HH2 TRP    92      25.207  53.195  36.522  1.00  0.00           H  
ATOM   1449  CZ3 TRP    92      24.963  52.148  36.421  1.00  0.00           C  
ATOM   1450  HZ3 TRP    92      26.137  53.599  37.490  1.00  0.00           H  
ATOM   1451  CE3 TRP    92      26.609  52.865  38.124  1.00  0.00           C  
ATOM   1452  HE3 TRP    92      26.455  54.930  37.663  1.00  0.00           H  
ATOM   1453  CD2 TRP    92      27.164  55.233  38.419  1.00  0.00           C  
ATOM   1454  C   TRP    92      25.853  55.880  36.832  1.00  0.00           C  
ATOM   1455  O   TRP    92      25.462  60.349  37.723  1.00  0.00           O  
ATOM   1456  N   PRO    93      24.894  59.883  38.720  1.00  0.00           N  
ATOM   1457  CD  PRO    93      25.023  61.457  37.130  1.00  0.00           C  
ATOM   1458  HD2 PRO    93      25.571  62.098  35.924  1.00  0.00           H  
ATOM   1459  HD3 PRO    93      25.772  61.387  35.124  1.00  0.00           H  
ATOM   1460  CG  PRO    93      26.464  62.671  36.180  1.00  0.00           C  
ATOM   1461  HG2 PRO    93      24.446  63.027  35.516  1.00  0.00           H  
ATOM   1462  HG3 PRO    93      23.730  62.484  34.900  1.00  0.00           H  
ATOM   1463  CB  PRO    93      24.826  63.889  34.966  1.00  0.00           C  
ATOM   1464  HB2 PRO    93      23.788  63.440  36.789  1.00  0.00           H  
ATOM   1465  HB3 PRO    93      22.754  63.746  36.624  1.00  0.00           H  
ATOM   1466  CA  PRO    93      24.347  64.266  37.230  1.00  0.00           C  
ATOM   1467  HA  PRO    93      23.898  62.213  37.710  1.00  0.00           H  
ATOM   1468  C   PRO    93      24.148  62.543  38.719  1.00  0.00           C  
ATOM   1469  O   PRO    93      22.591  61.443  37.767  1.00  0.00           O  
ATOM   1470  N   GLU    94      21.706  61.830  38.540  1.00  0.00           N  
ATOM   1471  H   GLU    94      22.444  60.359  36.999  1.00  0.00           H  
ATOM   1472  CA  GLU    94      23.183  60.086  36.367  1.00  0.00           C  
ATOM   1473  HA  GLU    94      21.218  59.570  37.040  1.00  0.00           H  
ATOM   1474  CB  GLU    94      20.366  60.244  36.938  1.00  0.00           C  
ATOM   1475  HB2 GLU    94      21.182  58.584  35.876  1.00  0.00           H  
ATOM   1476  HB3 GLU    94      22.104  58.004  35.841  1.00  0.00           H  
ATOM   1477  CG  GLU    94      20.370  57.878  36.052  1.00  0.00           C  
ATOM   1478  HG2 GLU    94      20.908  59.229  34.533  1.00  0.00           H  
ATOM   1479  HG3 GLU    94      20.709  58.437  33.807  1.00  0.00           H  
ATOM   1480  CD  GLU    94      20.014  59.850  34.607  1.00  0.00           C  
ATOM   1481  OE1 GLU    94      22.068  60.064  34.015  1.00  0.00           O  
ATOM   1482  OE2 GLU    94      23.212  59.924  34.523  1.00  0.00           O  
ATOM   1483  C   GLU    94      21.840  60.860  33.082  1.00  0.00           C  
ATOM   1484  O   GLU    94      21.046  58.823  38.353  1.00  0.00           O  
ATOM   1485  N   LEU    95      19.938  58.359  38.640  1.00  0.00           N  
ATOM   1486  H   LEU    95      22.108  58.691  39.158  1.00  0.00           H  
ATOM   1487  CA  LEU    95      22.986  59.096  38.865  1.00  0.00           C  
ATOM   1488  HA  LEU    95      22.003  58.091  40.489  1.00  0.00           H  
ATOM   1489  CB  LEU    95      21.299  57.264  40.459  1.00  0.00           C  
ATOM   1490  HB2 LEU    95      23.368  57.602  40.958  1.00  0.00           H  
ATOM   1491  HB3 LEU    95      24.115  58.376  40.776  1.00  0.00           H  
ATOM   1492  CG  LEU    95      23.320  57.450  42.038  1.00  0.00           C  
ATOM   1493  HG  LEU    95      23.829  56.296  40.344  1.00  0.00           H  
ATOM   1494  CD1 LEU    95      23.970  56.426  39.270  1.00  0.00           C  
ATOM   1495 HD11 LEU    95      25.154  55.900  40.963  1.00  0.00           H  
ATOM   1496 HD12 LEU    95      25.489  54.950  40.547  1.00  0.00           H  
ATOM   1497 HD13 LEU    95      25.900  56.662  40.738  1.00  0.00           H  
ATOM   1498  CD2 LEU    95      25.056  55.799  42.042  1.00  0.00           C  
ATOM   1499 HD21 LEU    95      22.787  55.227  40.575  1.00  0.00           H  
ATOM   1500 HD22 LEU    95      23.202  54.264  40.290  1.00  0.00           H  
ATOM   1501 HD23 LEU    95      22.495  55.187  41.624  1.00  0.00           H  
ATOM   1502  C   LEU    95      21.912  55.389  39.949  1.00  0.00           C  
ATOM   1503  O   LEU    95      21.413  59.104  41.467  1.00  0.00           O  
ATOM   1504  N   THR    96      22.088  59.666  42.336  1.00  0.00           N  
ATOM   1505  H   THR    96      20.099  59.312  41.332  1.00  0.00           H  
ATOM   1506  CA  THR    96      19.599  58.841  40.590  1.00  0.00           C  
ATOM   1507  HA  THR    96      19.402  60.346  42.077  1.00  0.00           H  
ATOM   1508  CB  THR    96      20.082  61.181  42.256  1.00  0.00           C  
ATOM   1509  HB  THR    96      18.222  60.871  41.245  1.00  0.00           H  
ATOM   1510  CG2 THR    96      17.622  61.560  41.840  1.00  0.00           C  
ATOM   1511 HG21 THR    96      18.730  61.603  40.014  1.00  0.00           H  
ATOM   1512 HG22 THR    96      17.884  62.055  39.496  1.00  0.00           H  
ATOM   1513 HG23 THR    96      19.419  62.394  40.309  1.00  0.00           H  
ATOM   1514  OG1 THR    96      19.230  60.918  39.330  1.00  0.00           O  
ATOM   1515  HG1 THR    96      17.416  59.763  40.827  1.00  0.00           H  
ATOM   1516  C   THR    96      16.985  59.390  41.600  1.00  0.00           C  
ATOM   1517  O   THR    96      18.882  59.880  43.433  1.00  0.00           O  
ATOM   1518  N   GLY    97      18.325  60.697  44.179  1.00  0.00           N  
ATOM   1519  H   GLY    97      19.010  58.598  43.761  1.00  0.00           H  
ATOM   1520  CA  GLY    97      19.470  57.959  43.130  1.00  0.00           C  
ATOM   1521  HA2 GLY    97      18.502  58.125  45.036  1.00  0.00           H  
ATOM   1522  HA3 GLY    97      17.435  58.345  45.102  1.00  0.00           H  
ATOM   1523  C   GLY    97      18.631  57.045  45.075  1.00  0.00           C  
ATOM   1524  O   GLY    97      19.232  58.756  46.207  1.00  0.00           O  
ATOM   1525  N   LYS    98      20.430  59.071  46.141  1.00  0.00           N  
ATOM   1526  H   LYS    98      18.494  58.934  47.294  1.00  0.00           H  
ATOM   1527  CA  LYS    98      17.525  58.651  47.293  1.00  0.00           C  
ATOM   1528  HA  LYS    98      19.027  59.576  48.486  1.00  0.00           H  
ATOM   1529  CB  LYS    98      19.400  60.561  48.212  1.00  0.00           C  
ATOM   1530  HB2 LYS    98      17.919  59.763  49.529  1.00  0.00           H  
ATOM   1531  HB3 LYS    98      17.545  58.780  49.820  1.00  0.00           H  
ATOM   1532  CG  LYS    98      18.358  60.230  50.413  1.00  0.00           C  
ATOM   1533  HG2 LYS    98      16.752  60.621  49.062  1.00  0.00           H  
ATOM   1534  HG3 LYS    98      17.115  61.615  48.798  1.00  0.00           H  
ATOM   1535  CD  LYS    98      16.281  60.168  48.188  1.00  0.00           C  
ATOM   1536  HD2 LYS    98      15.722  60.732  50.182  1.00  0.00           H  
ATOM   1537  HD3 LYS    98      15.360  59.736  50.445  1.00  0.00           H  
ATOM   1538  CE  LYS    98      16.183  61.191  51.058  1.00  0.00           C  
ATOM   1539  HE2 LYS    98      14.552  61.590  49.714  1.00  0.00           H  
ATOM   1540  HE3 LYS    98      14.917  62.583  49.450  1.00  0.00           H  
ATOM   1541  NZ  LYS    98      14.094  61.132  48.836  1.00  0.00           N  
ATOM   1542  HZ1 LYS    98      13.559  61.697  50.793  1.00  0.00           H  
ATOM   1543  HZ2 LYS    98      13.986  62.112  51.610  1.00  0.00           H  
ATOM   1544  HZ3 LYS    98      12.784  62.272  50.492  1.00  0.00           H  
ATOM   1545  C   LYS    98      13.213  60.778  51.032  1.00  0.00           C  
ATOM   1546  O   LYS    98      20.170  58.790  49.095  1.00  0.00           O  
ATOM   1547  N   GLN    99      21.012  59.376  49.787  1.00  0.00           N  
ATOM   1548  H   GLN    99      20.238  57.476  48.852  1.00  0.00           H  
ATOM   1549  CA  GLN    99      19.541  57.013  48.289  1.00  0.00           C  
ATOM   1550  HA  GLN    99      21.332  56.709  49.415  1.00  0.00           H  
ATOM   1551  CB  GLN    99      21.413  56.949  50.478  1.00  0.00           C  
ATOM   1552  HB2 GLN    99      21.052  55.212  49.303  1.00  0.00           H  
ATOM   1553  HB3 GLN    99      21.753  54.722  49.972  1.00  0.00           H  
ATOM   1554  CG  GLN    99      20.050  54.984  49.670  1.00  0.00           C  
ATOM   1555  HG2 GLN    99      21.258  54.615  47.933  1.00  0.00           H  
ATOM   1556  HG3 GLN    99      22.129  55.011  47.418  1.00  0.00           H  
ATOM   1557  CD  GLN    99      21.475  53.559  48.089  1.00  0.00           C  
ATOM   1558  OE1 GLN    99      20.028  54.695  47.025  1.00  0.00           O  
ATOM   1559  NE2 GLN    99      19.283  55.668  47.047  1.00  0.00           N  
ATOM   1560 HE21 GLN    99      19.836  53.663  46.208  1.00  0.00           H  
ATOM   1561 HE22 GLN    99      20.463  52.870  46.241  1.00  0.00           H  
ATOM   1562  C   GLN    99      19.016  53.627  45.620  1.00  0.00           C  
ATOM   1563  O   GLN    99      22.653  57.052  48.745  1.00  0.00           O  
ATOM   1564  N   TRP   100      23.711  56.752  49.299  1.00  0.00           N  
ATOM   1565  H   TRP   100      22.610  57.694  47.578  1.00  0.00           H  
ATOM   1566  CA  TRP   100      21.723  57.926  47.156  1.00  0.00           C  
ATOM   1567  HA  TRP   100      23.821  58.036  46.848  1.00  0.00           H  
ATOM   1568  CB  TRP   100      24.624  57.353  47.127  1.00  0.00           C  
ATOM   1569  HB2 TRP   100      23.597  57.879  45.327  1.00  0.00           H  
ATOM   1570  HB3 TRP   100      22.674  58.373  45.025  1.00  0.00           H  
ATOM   1571  CG  TRP   100      24.418  58.352  44.786  1.00  0.00           C  
ATOM   1572  CD1 TRP   100      23.562  56.445  44.923  1.00  0.00           C  
ATOM   1573  HD1 TRP   100      22.461  55.673  44.701  1.00  0.00           H  
ATOM   1574  NE1 TRP   100      21.441  56.022  44.802  1.00  0.00           N  
ATOM   1575  HE1 TRP   100      22.840  54.393  44.376  1.00  0.00           H  
ATOM   1576  CE2 TRP   100      22.199  53.640  44.162  1.00  0.00           C  
ATOM   1577  CZ2 TRP   100      24.208  54.320  44.421  1.00  0.00           C  
ATOM   1578  HZ2 TRP   100      25.052  53.243  44.156  1.00  0.00           H  
ATOM   1579  CH2 TRP   100      24.647  52.271  43.920  1.00  0.00           C  
ATOM   1580  HH2 TRP   100      26.402  53.456  44.241  1.00  0.00           H  
ATOM   1581  CZ3 TRP   100      27.084  52.643  44.036  1.00  0.00           C  
ATOM   1582  HZ3 TRP   100      26.922  54.716  44.578  1.00  0.00           H  
ATOM   1583  CE3 TRP   100      27.990  54.855  44.646  1.00  0.00           C  
ATOM   1584  HE3 TRP   100      26.078  55.795  44.851  1.00  0.00           H  
ATOM   1585  CD2 TRP   100      26.479  56.763  45.108  1.00  0.00           C  
ATOM   1586  C   TRP   100      24.693  55.599  44.745  1.00  0.00           C  
ATOM   1587  O   TRP   100      24.319  59.446  47.138  1.00  0.00           O  
ATOM   1588  N   GLN   101      25.455  59.764  46.772  1.00  0.00           N  
ATOM   1589  H   GLN   101      23.524  60.277  47.811  1.00  0.00           H  
ATOM   1590  CA  GLN   101      22.618  59.966  48.133  1.00  0.00           C  
ATOM   1591  HA  GLN   101      23.884  61.685  47.956  1.00  0.00           H  
ATOM   1592  CB  GLN   101      23.956  62.122  46.958  1.00  0.00           C  
ATOM   1593  HB2 GLN   101      22.780  62.423  48.719  1.00  0.00           H  
ATOM   1594  HB3 GLN   101      22.555  61.877  49.637  1.00  0.00           H  
ATOM   1595  CG  GLN   101      23.137  63.419  48.986  1.00  0.00           C  
ATOM   1596  HG2 GLN   101      21.526  62.574  47.880  1.00  0.00           H  
ATOM   1597  HG3 GLN   101      21.771  63.179  47.006  1.00  0.00           H  
ATOM   1598  CD  GLN   101      21.203  61.598  47.520  1.00  0.00           C  
ATOM   1599  OE1 GLN   101      20.373  63.217  48.618  1.00  0.00           O  
ATOM   1600  NE2 GLN   101      20.259  63.108  49.841  1.00  0.00           N  
ATOM   1601 HE21 GLN   101      19.503  63.889  47.874  1.00  0.00           H  
ATOM   1602 HE22 GLN   101      19.640  63.954  46.877  1.00  0.00           H  
ATOM   1603  C   GLN   101      18.730  64.358  48.319  1.00  0.00           C  
ATOM   1604  O   GLN   101      25.247  61.866  48.628  1.00  0.00           O  
ATOM   1605  N   GLY   102      26.072  62.666  48.160  1.00  0.00           N  
ATOM   1606  H   GLY   102      25.519  61.128  49.702  1.00  0.00           H  
ATOM   1607  CA  GLY   102      24.839  60.468  50.051  1.00  0.00           C  
ATOM   1608  HA2 GLY   102      26.775  61.321  50.423  1.00  0.00           H  
ATOM   1609  HA3 GLY   102      27.081  62.366  50.365  1.00  0.00           H  
ATOM   1610  C   GLY   102      26.576  61.118  51.475  1.00  0.00           C  
ATOM   1611  O   GLY   102      27.959  60.457  50.018  1.00  0.00           O  
ATOM   1612  N   ILE   103      28.993  60.470  50.700  1.00  0.00           N  
ATOM   1613  H   ILE   103      27.864  59.727  48.925  1.00  0.00           H  
ATOM   1614  CA  ILE   103      27.024  59.794  48.366  1.00  0.00           C  
ATOM   1615  HA  ILE   103      28.893  58.784  48.520  1.00  0.00           H  
ATOM   1616  CB  ILE   103      29.453  58.462  49.400  1.00  0.00           C  
ATOM   1617  HB  ILE   103      28.257  57.534  47.897  1.00  0.00           H  
ATOM   1618  CG2 ILE   103      27.717  57.812  46.990  1.00  0.00           C  
ATOM   1619 HG21 ILE   103      29.334  56.534  47.539  1.00  0.00           H  
ATOM   1620 HG22 ILE   103      28.906  55.686  47.006  1.00  0.00           H  
ATOM   1621 HG23 ILE   103      30.078  56.964  46.873  1.00  0.00           H  
ATOM   1622  CG1 ILE   103      29.827  56.178  48.444  1.00  0.00           C  
ATOM   1623 HG12 ILE   103      27.264  56.929  48.914  1.00  0.00           H  
ATOM   1624 HG13 ILE   103      27.751  56.826  49.884  1.00  0.00           H  
ATOM   1625  CD1 ILE   103      26.409  57.597  49.027  1.00  0.00           C  
ATOM   1626 HD11 ILE   103      26.733  55.574  48.509  1.00  0.00           H  
ATOM   1627 HD12 ILE   103      25.972  55.276  49.230  1.00  0.00           H  
ATOM   1628 HD13 ILE   103      26.290  55.630  47.518  1.00  0.00           H  
ATOM   1629  C   ILE   103      27.516  54.821  48.532  1.00  0.00           C  
ATOM   1630  O   ILE   103      29.854  59.463  47.555  1.00  0.00           O  
ATOM   1631  N   ARG   104      29.439  60.168  46.623  1.00  0.00           N  
ATOM   1632  H   ARG   104      31.150  59.245  47.786  1.00  0.00           H  
ATOM   1633  CA  ARG   104      31.423  58.643  48.549  1.00  0.00           C  
ATOM   1634  HA  ARG   104      32.209  59.905  47.035  1.00  0.00           H  
ATOM   1635  CB  ARG   104      31.784  60.672  46.390  1.00  0.00           C  
ATOM   1636  HB2 ARG   104      33.215  60.584  47.985  1.00  0.00           H  
ATOM   1637  HB3 ARG   104      33.711  59.786  48.537  1.00  0.00           H  
ATOM   1638  CG  ARG   104      33.979  61.079  47.390  1.00  0.00           C  
ATOM   1639  HG2 ARG   104      32.638  61.621  48.935  1.00  0.00           H  
ATOM   1640  HG3 ARG   104      32.534  62.574  48.415  1.00  0.00           H  
ATOM   1641  CD  ARG   104      31.654  61.314  49.290  1.00  0.00           C  
ATOM   1642  HD2 ARG   104      33.554  61.786  50.157  1.00  0.00           H  
ATOM   1643  HD3 ARG   104      34.544  62.090  49.814  1.00  0.00           H  
ATOM   1644  NE  ARG   104      33.146  62.567  50.799  1.00  0.00           N  
ATOM   1645  HE  ARG   104      33.653  60.536  50.923  1.00  0.00           H  
ATOM   1646  CZ  ARG   104      33.033  59.774  50.678  1.00  0.00           C  
ATOM   1647  NH1 ARG   104      34.504  60.334  51.935  1.00  0.00           N  
ATOM   1648 HH11 ARG   104      35.355  61.281  52.277  1.00  0.00           H  
ATOM   1649 HH12 ARG   104      35.326  62.172  51.808  1.00  0.00           H  
ATOM   1650  NH2 ARG   104      36.010  61.119  53.029  1.00  0.00           N  
ATOM   1651 HH21 ARG   104      34.518  59.164  52.584  1.00  0.00           H  
ATOM   1652 HH22 ARG   104      33.895  58.421  52.291  1.00  0.00           H  
ATOM   1653  C   ARG   104      35.179  59.006  53.330  1.00  0.00           C  
ATOM   1654  O   ARG   104      32.956  58.904  46.165  1.00  0.00           O  
ATOM   1655  N   LEU   105      32.885  57.683  46.363  1.00  0.00           N  
ATOM   1656  H   LEU   105      33.701  59.436  45.193  1.00  0.00           H  
ATOM   1657  CA  LEU   105      33.726  60.437  45.053  1.00  0.00           C  
ATOM   1658  HA  LEU   105      34.571  58.556  44.417  1.00  0.00           H  
ATOM   1659  CB  LEU   105      33.957  57.811  43.913  1.00  0.00           C  
ATOM   1660  HB2 LEU   105      35.375  59.340  43.393  1.00  0.00           H  
ATOM   1661  HB3 LEU   105      35.848  60.186  43.892  1.00  0.00           H  
ATOM   1662  CG  LEU   105      36.173  58.689  43.034  1.00  0.00           C  
ATOM   1663  HG  LEU   105      34.615  59.866  42.159  1.00  0.00           H  
ATOM   1664  CD1 LEU   105      33.899  60.627  42.473  1.00  0.00           C  
ATOM   1665 HD11 LEU   105      35.592  60.493  41.195  1.00  0.00           H  
ATOM   1666 HD12 LEU   105      35.086  60.771  40.272  1.00  0.00           H  
ATOM   1667 HD13 LEU   105      36.034  61.382  41.636  1.00  0.00           H  
ATOM   1668  CD2 LEU   105      36.381  59.783  40.947  1.00  0.00           C  
ATOM   1669 HD21 LEU   105      33.843  58.730  41.476  1.00  0.00           H  
ATOM   1670 HD22 LEU   105      33.430  59.083  40.531  1.00  0.00           H  
ATOM   1671 HD23 LEU   105      34.507  57.888  41.275  1.00  0.00           H  
ATOM   1672  C   LEU   105      33.009  58.407  42.096  1.00  0.00           C  
ATOM   1673  O   LEU   105      35.522  57.785  45.328  1.00  0.00           O  
ATOM   1674  N   LEU   106      35.809  56.615  45.071  1.00  0.00           N  
ATOM   1675  H   LEU   106      36.013  58.430  46.400  1.00  0.00           H  
ATOM   1676  CA  LEU   106      35.783  59.398  46.578  1.00  0.00           C  
ATOM   1677  HA  LEU   106      36.877  57.735  47.356  1.00  0.00           H  
ATOM   1678  CB  LEU   106      37.812  57.477  46.860  1.00  0.00           C  
ATOM   1679  HB2 LEU   106      37.173  58.648  48.553  1.00  0.00           H  
ATOM   1680  HB3 LEU   106      37.703  59.546  48.260  1.00  0.00           H  
ATOM   1681  CG  LEU   106      36.213  59.004  48.933  1.00  0.00           C  
ATOM   1682  HG  LEU   106      37.901  58.001  49.737  1.00  0.00           H  
ATOM   1683  CD1 LEU   106      37.336  57.135  50.081  1.00  0.00           C  
ATOM   1684 HD11 LEU   106      39.280  57.522  49.308  1.00  0.00           H  
ATOM   1685 HD12 LEU   106      39.779  57.050  50.154  1.00  0.00           H  
ATOM   1686 HD13 LEU   106      39.202  56.787  48.510  1.00  0.00           H  
ATOM   1687  CD2 LEU   106      39.878  58.367  48.966  1.00  0.00           C  
ATOM   1688 HD21 LEU   106      37.995  58.953  50.925  1.00  0.00           H  
ATOM   1689 HD22 LEU   106      38.511  58.460  51.751  1.00  0.00           H  
ATOM   1690 HD23 LEU   106      38.542  59.853  50.644  1.00  0.00           H  
ATOM   1691  C   LEU   106      36.996  59.225  51.253  1.00  0.00           C  
ATOM   1692  O   LEU   106      36.221  56.457  47.853  1.00  0.00           O  
ATOM   1693  N   ASP   107      36.872  55.407  47.953  1.00  0.00           N  
ATOM   1694  H   ASP   107      34.920  56.546  48.178  1.00  0.00           H  
ATOM   1695  CA  ASP   107      34.412  57.412  48.071  1.00  0.00           C  
ATOM   1696  HA  ASP   107      34.208  55.391  48.710  1.00  0.00           H  
ATOM   1697  CB  ASP   107      34.783  55.036  49.542  1.00  0.00           C  
ATOM   1698  HB2 ASP   107      32.809  55.811  49.165  1.00  0.00           H  
ATOM   1699  HB3 ASP   107      32.234  56.176  48.315  1.00  0.00           H  
ATOM   1700  CG  ASP   107      32.306  54.936  49.557  1.00  0.00           C  
ATOM   1701  OD1 ASP   107      32.856  56.851  50.243  1.00  0.00           O  
ATOM   1702  OD2 ASP   107      33.495  56.584  51.288  1.00  0.00           O  
ATOM   1703  C   ASP   107      32.289  57.948  50.051  1.00  0.00           C  
ATOM   1704  O   ASP   107      34.139  54.272  47.689  1.00  0.00           O  
ATOM   1705  N   LEU   108      34.288  53.106  48.052  1.00  0.00           N  
ATOM   1706  H   LEU   108      33.909  54.596  46.399  1.00  0.00           H  
ATOM   1707  CA  LEU   108      33.782  55.560  46.122  1.00  0.00           C  
ATOM   1708  HA  LEU   108      33.918  53.534  45.393  1.00  0.00           H  
ATOM   1709  CB  LEU   108      33.237  52.753  45.715  1.00  0.00           C  
ATOM   1710  HB2 LEU   108      33.443  54.072  44.044  1.00  0.00           H  
ATOM   1711  HB3 LEU   108      34.109  54.884  43.750  1.00  0.00           H  
ATOM   1712  CG  LEU   108      33.546  53.286  43.303  1.00  0.00           C  
ATOM   1713  HG  LEU   108      32.020  54.595  43.989  1.00  0.00           H  
ATOM   1714  CD1 LEU   108      31.890  55.413  44.697  1.00  0.00           C  
ATOM   1715 HD11 LEU   108      31.757  55.113  42.576  1.00  0.00           H  
ATOM   1716 HD12 LEU   108      30.720  55.431  42.477  1.00  0.00           H  
ATOM   1717 HD13 LEU   108      32.418  55.954  42.366  1.00  0.00           H  
ATOM   1718  CD2 LEU   108      31.946  54.323  41.851  1.00  0.00           C  
ATOM   1719 HD21 LEU   108      31.052  53.442  44.352  1.00  0.00           H  
ATOM   1720 HD22 LEU   108      30.026  53.761  44.172  1.00  0.00           H  
ATOM   1721 HD23 LEU   108      31.257  52.560  43.743  1.00  0.00           H  
ATOM   1722  C   LEU   108      31.138  53.192  45.409  1.00  0.00           C  
ATOM   1723  O   LEU   108      35.312  52.916  45.230  1.00  0.00           O  
ATOM   1724  N   ALA   109      35.458  51.687  45.199  1.00  0.00           N  
ATOM   1725  H   ALA   109      36.346  53.756  45.191  1.00  0.00           H  
ATOM   1726  CA  ALA   109      36.185  54.751  45.260  1.00  0.00           C  
ATOM   1727  HA  ALA   109      37.710  53.280  44.942  1.00  0.00           H  
ATOM   1728  CB  ALA   109      37.714  52.731  44.000  1.00  0.00           C  
ATOM   1729  HB1 ALA   109      38.657  54.468  44.806  1.00  0.00           H  
ATOM   1730  HB2 ALA   109      39.632  54.108  44.477  1.00  0.00           H  
ATOM   1731  HB3 ALA   109      38.282  55.178  44.074  1.00  0.00           H  
ATOM   1732  C   ALA   109      38.760  54.975  45.766  1.00  0.00           C  
ATOM   1733  O   ALA   109      38.214  52.354  46.044  1.00  0.00           O  
ATOM   1734  N   THR   110      39.000  51.443  45.768  1.00  0.00           N  
ATOM   1735  H   THR   110      37.753  52.548  47.281  1.00  0.00           H  
ATOM   1736  CA  THR   110      37.090  53.287  47.472  1.00  0.00           C  
ATOM   1737  HA  THR   110      38.355  51.878  48.432  1.00  0.00           H  
ATOM   1738  CB  THR   110      39.144  51.198  48.109  1.00  0.00           C  
ATOM   1739  HB  THR   110      38.998  52.895  49.374  1.00  0.00           H  
ATOM   1740  CG2 THR   110      39.397  52.382  50.246  1.00  0.00           C  
ATOM   1741 HG21 THR   110      40.175  53.637  48.661  1.00  0.00           H  
ATOM   1742 HG22 THR   110      40.751  54.195  49.401  1.00  0.00           H  
ATOM   1743 HG23 THR   110      40.829  52.911  48.176  1.00  0.00           H  
ATOM   1744  OG1 THR   110      39.790  54.332  47.914  1.00  0.00           O  
ATOM   1745  HG1 THR   110      37.998  53.836  49.783  1.00  0.00           H  
ATOM   1746  C   THR   110      37.683  54.317  49.011  1.00  0.00           C  
ATOM   1747  O   THR   110      37.357  51.029  49.211  1.00  0.00           O  
ATOM   1748  N   TYR   111      37.658  50.637  50.325  1.00  0.00           N  
ATOM   1749  H   TYR   111      36.180  50.730  48.632  1.00  0.00           H  
ATOM   1750  CA  TYR   111      35.974  51.116  47.722  1.00  0.00           C  
ATOM   1751  HA  TYR   111      35.224  49.753  49.172  1.00  0.00           H  
ATOM   1752  CB  TYR   111      34.477  49.582  48.399  1.00  0.00           C  
ATOM   1753  HB2 TYR   111      35.874  48.391  49.495  1.00  0.00           H  
ATOM   1754  HB3 TYR   111      36.344  48.433  50.472  1.00  0.00           H  
ATOM   1755  CG  TYR   111      35.098  47.667  49.541  1.00  0.00           C  
ATOM   1756  CD1 TYR   111      36.905  47.922  48.469  1.00  0.00           C  
ATOM   1757  HD1 TYR   111      36.554  47.680  47.145  1.00  0.00           H  
ATOM   1758  CE1 TYR   111      35.529  47.814  46.834  1.00  0.00           C  
ATOM   1759  HE1 TYR   111      37.515  47.262  46.211  1.00  0.00           H  
ATOM   1760  CZ  TYR   111      37.236  47.068  45.189  1.00  0.00           C  
ATOM   1761  OH  TYR   111      38.836  47.087  46.641  1.00  0.00           O  
ATOM   1762  HH  TYR   111      39.830  46.690  45.776  1.00  0.00           H  
ATOM   1763  CE2 TYR   111      39.479  46.297  44.975  1.00  0.00           C  
ATOM   1764  HE2 TYR   111      39.184  47.311  47.941  1.00  0.00           H  
ATOM   1765  CD2 TYR   111      40.206  47.176  48.263  1.00  0.00           C  
ATOM   1766  HD2 TYR   111      38.214  47.720  48.847  1.00  0.00           H  
ATOM   1767  C   TYR   111      38.506  47.885  49.874  1.00  0.00           C  
ATOM   1768  O   TYR   111      34.492  50.250  50.411  1.00  0.00           O  
ATOM   1769  N   THR   112      34.039  49.437  51.217  1.00  0.00           N  
ATOM   1770  H   THR   112      34.325  51.564  50.569  1.00  0.00           H  
ATOM   1771  CA  THR   112      34.694  52.198  49.873  1.00  0.00           C  
ATOM   1772  HA  THR   112      33.739  52.114  51.776  1.00  0.00           H  
ATOM   1773  CB  THR   112      33.523  51.312  52.459  1.00  0.00           C  
ATOM   1774  HB  THR   112      34.692  53.114  52.465  1.00  0.00           H  
ATOM   1775  CG2 THR   112      34.214  53.490  53.370  1.00  0.00           C  
ATOM   1776 HG21 THR   112      36.016  52.420  52.890  1.00  0.00           H  
ATOM   1777 HG22 THR   112      36.452  52.951  53.735  1.00  0.00           H  
ATOM   1778 HG23 THR   112      35.847  51.384  53.172  1.00  0.00           H  
ATOM   1779  OG1 THR   112      36.722  52.440  52.061  1.00  0.00           O  
ATOM   1780  HG1 THR   112      34.984  54.219  51.592  1.00  0.00           H  
ATOM   1781  C   THR   112      34.197  54.744  51.482  1.00  0.00           C  
ATOM   1782  O   THR   112      32.388  52.767  51.523  1.00  0.00           O  
ATOM   1783  N   ALA   113      31.936  53.579  52.340  1.00  0.00           N  
ATOM   1784  H   ALA   113      31.709  52.400  50.438  1.00  0.00           H  
ATOM   1785  CA  ALA   113      32.102  51.754  49.768  1.00  0.00           C  
ATOM   1786  HA  ALA   113      30.413  53.029  50.184  1.00  0.00           H  
ATOM   1787  CB  ALA   113      30.498  54.110  50.293  1.00  0.00           C  
ATOM   1788  HB1 ALA   113      29.967  52.733  48.750  1.00  0.00           H  
ATOM   1789  HB2 ALA   113      30.703  53.121  48.044  1.00  0.00           H  
ATOM   1790  HB3 ALA   113      29.870  51.655  48.615  1.00  0.00           H  
ATOM   1791  C   ALA   113      29.005  53.201  48.552  1.00  0.00           C  
ATOM   1792  O   ALA   113      29.335  52.563  51.145  1.00  0.00           O  
ATOM   1793  N   GLY   114      28.276  53.202  51.236  1.00  0.00           N  
ATOM   1794  H   GLY   114      29.559  51.451  51.842  1.00  0.00           H  
ATOM   1795  CA  GLY   114      30.444  50.976  51.752  1.00  0.00           C  
ATOM   1796  HA2 GLY   114      28.607  51.018  52.849  1.00  0.00           H  
ATOM   1797  HA3 GLY   114      29.138  50.884  53.792  1.00  0.00           H  
ATOM   1798  C   GLY   114      27.830  51.761  53.020  1.00  0.00           C  
ATOM   1799  O   GLY   114      27.939  49.706  52.487  1.00  0.00           O  
ATOM   1800  N   GLY   115      26.805  49.431  52.914  1.00  0.00           N  
ATOM   1801  H   GLY   115      28.648  48.877  51.736  1.00  0.00           H  
ATOM   1802  CA  GLY   115      29.566  49.155  51.420  1.00  0.00           C  
ATOM   1803  HA2 GLY   115      28.179  47.530  51.474  1.00  0.00           H  
ATOM   1804  HA3 GLY   115      29.012  46.850  51.650  1.00  0.00           H  
ATOM   1805  C   GLY   115      27.380  47.243  52.159  1.00  0.00           C  
ATOM   1806  O   GLY   115      27.714  47.291  50.046  1.00  0.00           O  
ATOM   1807  N   LEU   116      26.773  46.519  49.835  1.00  0.00           N  
ATOM   1808  H   LEU   116      28.342  47.937  49.077  1.00  0.00           H  
ATOM   1809  CA  LEU   116      29.104  48.567  49.281  1.00  0.00           C  
ATOM   1810  HA  LEU   116      28.089  47.543  47.687  1.00  0.00           H  
ATOM   1811  CB  LEU   116      27.030  47.681  47.501  1.00  0.00           C  
ATOM   1812  HB2 LEU   116      28.887  48.382  46.706  1.00  0.00           H  
ATOM   1813  HB3 LEU   116      29.918  48.447  47.059  1.00  0.00           H  
ATOM   1814  CG  LEU   116      28.892  47.895  45.742  1.00  0.00           C  
ATOM   1815  HG  LEU   116      28.306  49.784  46.520  1.00  0.00           H  
ATOM   1816  CD1 LEU   116      28.088  50.244  47.483  1.00  0.00           C  
ATOM   1817 HD11 LEU   116      29.320  50.638  45.760  1.00  0.00           H  
ATOM   1818 HD12 LEU   116      28.920  51.644  45.630  1.00  0.00           H  
ATOM   1819 HD13 LEU   116      30.256  50.700  46.316  1.00  0.00           H  
ATOM   1820  CD2 LEU   116      29.517  50.204  44.779  1.00  0.00           C  
ATOM   1821 HD21 LEU   116      26.999  49.664  45.655  1.00  0.00           H  
ATOM   1822 HD22 LEU   116      26.571  50.656  45.516  1.00  0.00           H  
ATOM   1823 HD23 LEU   116      27.228  49.240  44.676  1.00  0.00           H  
ATOM   1824  C   LEU   116      26.263  49.032  46.138  1.00  0.00           C  
ATOM   1825  O   LEU   116      28.451  46.073  47.517  1.00  0.00           O  
ATOM   1826  N   PRO   117      29.437  45.608  48.103  1.00  0.00           N  
ATOM   1827  CD  PRO   117      27.678  45.314  46.752  1.00  0.00           C  
ATOM   1828  HD2 PRO   117      26.425  45.735  46.083  1.00  0.00           H  
ATOM   1829  HD3 PRO   117      26.598  46.547  45.376  1.00  0.00           H  
ATOM   1830  CG  PRO   117      25.682  46.013  46.831  1.00  0.00           C  
ATOM   1831  HG2 PRO   117      25.977  44.473  45.355  1.00  0.00           H  
ATOM   1832  HG3 PRO   117      26.511  44.443  44.419  1.00  0.00           H  
ATOM   1833  CB  PRO   117      24.896  44.404  45.233  1.00  0.00           C  
ATOM   1834  HB2 PRO   117      26.562  43.329  46.121  1.00  0.00           H  
ATOM   1835  HB3 PRO   117      26.737  42.465  45.477  1.00  0.00           H  
ATOM   1836  CA  PRO   117      25.871  43.050  46.918  1.00  0.00           C  
ATOM   1837  HA  PRO   117      27.857  43.864  46.755  1.00  0.00           H  
ATOM   1838  C   PRO   117      27.943  43.493  47.778  1.00  0.00           C  
ATOM   1839  O   PRO   117      29.072  43.442  45.951  1.00  0.00           O  
ATOM   1840  N   LEU   118      29.616  44.186  45.129  1.00  0.00           N  
ATOM   1841  H   LEU   118      29.464  42.196  46.183  1.00  0.00           H  
ATOM   1842  CA  LEU   118      28.979  41.616  46.852  1.00  0.00           C  
ATOM   1843  HA  LEU   118      30.704  41.688  45.590  1.00  0.00           H  
ATOM   1844  CB  LEU   118      31.498  42.329  45.962  1.00  0.00           C  
ATOM   1845  HB2 LEU   118      30.948  40.252  46.052  1.00  0.00           H  
ATOM   1846  HB3 LEU   118      30.940  40.237  47.144  1.00  0.00           H  
ATOM   1847  CG  LEU   118      30.136  39.614  45.700  1.00  0.00           C  
ATOM   1848  HG  LEU   118      32.276  39.684  45.565  1.00  0.00           H  
ATOM   1849  CD1 LEU   118      32.260  39.594  44.483  1.00  0.00           C  
ATOM   1850 HD11 LEU   118      33.417  40.657  45.928  1.00  0.00           H  
ATOM   1851 HD12 LEU   118      34.375  40.163  45.764  1.00  0.00           H  
ATOM   1852 HD13 LEU   118      33.407  41.531  45.282  1.00  0.00           H  
ATOM   1853  CD2 LEU   118      33.352  40.941  46.978  1.00  0.00           C  
ATOM   1854 HD21 LEU   118      32.517  38.298  46.136  1.00  0.00           H  
ATOM   1855 HD22 LEU   118      33.455  37.898  45.751  1.00  0.00           H  
ATOM   1856 HD23 LEU   118      32.573  38.345  47.225  1.00  0.00           H  
ATOM   1857  C   LEU   118      31.703  37.632  45.848  1.00  0.00           C  
ATOM   1858  O   LEU   118      30.681  41.765  44.059  1.00  0.00           O  
ATOM   1859  N   GLN   119      31.655  42.218  43.432  1.00  0.00           N  
ATOM   1860  H   GLN   119      29.609  41.260  43.419  1.00  0.00           H  
ATOM   1861  CA  GLN   119      28.820  40.907  43.941  1.00  0.00           C  
ATOM   1862  HA  GLN   119      29.621  41.068  41.981  1.00  0.00           H  
ATOM   1863  CB  GLN   119      30.548  41.435  41.546  1.00  0.00           C  
ATOM   1864  HB2 GLN   119      29.461  39.583  41.603  1.00  0.00           H  
ATOM   1865  HB3 GLN   119      28.487  39.239  41.956  1.00  0.00           H  
ATOM   1866  CG  GLN   119      29.475  39.477  40.516  1.00  0.00           C  
ATOM   1867  HG2 GLN   119      30.529  38.673  42.207  1.00  0.00           H  
ATOM   1868  HG3 GLN   119      30.552  38.780  43.290  1.00  0.00           H  
ATOM   1869  CD  GLN   119      30.248  37.640  41.998  1.00  0.00           C  
ATOM   1870  OE1 GLN   119      31.904  38.908  41.619  1.00  0.00           O  
ATOM   1871  NE2 GLN   119      32.108  39.795  40.768  1.00  0.00           N  
ATOM   1872 HE21 GLN   119      32.879  38.119  42.099  1.00  0.00           H  
ATOM   1873 HE22 GLN   119      32.680  37.443  42.823  1.00  0.00           H  
ATOM   1874  C   GLN   119      33.803  38.182  41.701  1.00  0.00           C  
ATOM   1875  O   GLN   119      28.491  41.829  41.307  1.00  0.00           O  
ATOM   1876  N   VAL   120      27.401  41.996  41.874  1.00  0.00           N  
ATOM   1877  H   VAL   120      28.767  42.288  40.097  1.00  0.00           H  
ATOM   1878  CA  VAL   120      29.678  42.127  39.692  1.00  0.00           C  
ATOM   1879  HA  VAL   120      27.660  42.643  39.204  1.00  0.00           H  
ATOM   1880  CB  VAL   120      27.024  43.356  39.727  1.00  0.00           C  
ATOM   1881  HB  VAL   120      28.193  43.343  37.939  1.00  0.00           H  
ATOM   1882  CG1 VAL   120      28.861  42.671  37.398  1.00  0.00           C  
ATOM   1883 HG11 VAL   120      27.030  43.719  37.029  1.00  0.00           H  
ATOM   1884 HG12 VAL   120      27.323  44.503  36.341  1.00  0.00           H  
ATOM   1885 HG13 VAL   120      26.711  42.845  36.462  1.00  0.00           H  
ATOM   1886  CG2 VAL   120      26.196  44.104  37.613  1.00  0.00           C  
ATOM   1887 HG21 VAL   120      28.982  44.588  38.324  1.00  0.00           H  
ATOM   1888 HG22 VAL   120      29.357  45.064  37.417  1.00  0.00           H  
ATOM   1889 HG23 VAL   120      28.336  45.294  38.846  1.00  0.00           H  
ATOM   1890  C   VAL   120      29.846  44.337  38.938  1.00  0.00           C  
ATOM   1891  O   VAL   120      26.901  41.373  38.840  1.00  0.00           O  
ATOM   1892  N   PRO   121      27.519  40.405  38.398  1.00  0.00           N  
ATOM   1893  CD  PRO   121      25.579  41.337  38.976  1.00  0.00           C  
ATOM   1894  HD2 PRO   121      24.733  42.375  39.570  1.00  0.00           H  
ATOM   1895  HD3 PRO   121      24.577  43.186  38.860  1.00  0.00           H  
ATOM   1896  CG  PRO   121      25.138  42.737  40.514  1.00  0.00           C  
ATOM   1897  HG2 PRO   121      23.424  41.628  39.811  1.00  0.00           H  
ATOM   1898  HG3 PRO   121      22.567  42.293  39.706  1.00  0.00           H  
ATOM   1899  CB  PRO   121      23.443  41.214  40.822  1.00  0.00           C  
ATOM   1900  HB2 PRO   121      23.366  40.528  38.855  1.00  0.00           H  
ATOM   1901  HB3 PRO   121      22.903  40.884  37.936  1.00  0.00           H  
ATOM   1902  CA  PRO   121      22.797  39.684  39.246  1.00  0.00           C  
ATOM   1903  HA  PRO   121      24.821  40.139  38.578  1.00  0.00           H  
ATOM   1904  C   PRO   121      25.109  39.304  39.219  1.00  0.00           C  
ATOM   1905  O   PRO   121      25.032  39.789  37.110  1.00  0.00           O  
ATOM   1906  N   ASP   122      25.186  40.665  36.259  1.00  0.00           N  
ATOM   1907  H   ASP   122      25.064  38.482  36.823  1.00  0.00           H  
ATOM   1908  CA  ASP   122      24.965  37.803  37.564  1.00  0.00           C  
ATOM   1909  HA  ASP   122      25.371  38.029  35.472  1.00  0.00           H  
ATOM   1910  CB  ASP   122      26.315  38.473  35.155  1.00  0.00           C  
ATOM   1911  HB2 ASP   122      25.493  36.505  35.444  1.00  0.00           H  
ATOM   1912  HB3 ASP   122      24.675  36.057  36.012  1.00  0.00           H  
ATOM   1913  CG  ASP   122      25.415  36.161  34.412  1.00  0.00           C  
ATOM   1914  OD1 ASP   122      26.824  36.024  35.980  1.00  0.00           O  
ATOM   1915  OD2 ASP   122      27.783  36.831  36.011  1.00  0.00           O  
ATOM   1916  C   ASP   122      26.915  34.834  36.362  1.00  0.00           C  
ATOM   1917  O   ASP   122      24.321  38.487  34.464  1.00  0.00           O  
ATOM   1918  N   ASN   123      24.628  38.628  33.271  1.00  0.00           N  
ATOM   1919  H   ASN   123      23.090  38.720  34.909  1.00  0.00           H  
ATOM   1920  CA  ASN   123      22.878  38.613  35.890  1.00  0.00           C  
ATOM   1921  HA  ASN   123      22.037  39.132  33.983  1.00  0.00           H  
ATOM   1922  CB  ASN   123      22.237  38.700  33.001  1.00  0.00           C  
ATOM   1923  HB2 ASN   123      20.671  38.577  34.433  1.00  0.00           H  
ATOM   1924  HB3 ASN   123      19.948  38.745  33.634  1.00  0.00           H  
ATOM   1925  CG  ASN   123      20.748  37.500  34.586  1.00  0.00           C  
ATOM   1926  OD1 ASN   123      20.157  39.223  35.714  1.00  0.00           O  
ATOM   1927  ND2 ASN   123      20.930  39.726  36.533  1.00  0.00           N  
ATOM   1928 HD21 ASN   123      18.840  39.203  35.893  1.00  0.00           H  
ATOM   1929 HD22 ASN   123      18.463  39.543  36.765  1.00  0.00           H  
ATOM   1930  C   ASN   123      18.236  38.822  35.181  1.00  0.00           C  
ATOM   1931  O   ASN   123      21.973  40.649  33.806  1.00  0.00           O  
ATOM   1932  N   VAL   124      21.074  41.142  33.113  1.00  0.00           N  
ATOM   1933  H   VAL   124      22.928  41.385  34.368  1.00  0.00           H  
ATOM   1934  CA  VAL   124      23.645  40.924  34.911  1.00  0.00           C  
ATOM   1935  HA  VAL   124      23.097  42.804  34.095  1.00  0.00           H  
ATOM   1936  CB  VAL   124      22.148  43.245  33.787  1.00  0.00           C  
ATOM   1937  HB  VAL   124      23.596  43.569  35.329  1.00  0.00           H  
ATOM   1938  CG1 VAL   124      24.469  43.062  35.733  1.00  0.00           C  
ATOM   1939 HG11 VAL   124      24.014  44.992  34.975  1.00  0.00           H  
ATOM   1940 HG12 VAL   124      24.284  45.521  35.888  1.00  0.00           H  
ATOM   1941 HG13 VAL   124      24.886  45.001  34.327  1.00  0.00           H  
ATOM   1942  CG2 VAL   124      23.191  45.508  34.488  1.00  0.00           C  
ATOM   1943 HG21 VAL   124      22.511  43.592  36.426  1.00  0.00           H  
ATOM   1944 HG22 VAL   124      22.908  44.073  37.319  1.00  0.00           H  
ATOM   1945 HG23 VAL   124      21.643  44.150  36.074  1.00  0.00           H  
ATOM   1946  C   VAL   124      22.202  42.580  36.679  1.00  0.00           C  
ATOM   1947  O   VAL   124      24.088  42.901  32.935  1.00  0.00           O  
ATOM   1948  N   THR   125      25.302  42.729  33.130  1.00  0.00           N  
ATOM   1949  H   THR   125      23.591  43.243  31.752  1.00  0.00           H  
ATOM   1950  CA  THR   125      22.598  43.383  31.629  1.00  0.00           C  
ATOM   1951  HA  THR   125      24.425  43.220  30.552  1.00  0.00           H  
ATOM   1952  CB  THR   125      25.475  43.118  30.823  1.00  0.00           C  
ATOM   1953  HB  THR   125      24.078  42.011  29.658  1.00  0.00           H  
ATOM   1954  CG2 THR   125      24.722  42.023  28.778  1.00  0.00           C  
ATOM   1955 HG21 THR   125      24.340  40.711  30.403  1.00  0.00           H  
ATOM   1956 HG22 THR   125      24.229  39.874  29.714  1.00  0.00           H  
ATOM   1957 HG23 THR   125      25.358  40.703  30.795  1.00  0.00           H  
ATOM   1958  OG1 THR   125      23.633  40.586  31.224  1.00  0.00           O  
ATOM   1959  HG1 THR   125      22.711  42.056  29.227  1.00  0.00           H  
ATOM   1960  C   THR   125      22.586  42.843  28.690  1.00  0.00           C  
ATOM   1961  O   THR   125      24.345  44.505  29.735  1.00  0.00           O  
ATOM   1962  N   ASP   126      24.881  44.544  28.620  1.00  0.00           N  
ATOM   1963  H   ASP   126      23.685  45.547  30.233  1.00  0.00           H  
ATOM   1964  CA  ASP   126      23.267  45.493  31.151  1.00  0.00           C  
ATOM   1965  HA  ASP   126      23.626  46.807  29.505  1.00  0.00           H  
ATOM   1966  CB  ASP   126      24.558  46.944  28.955  1.00  0.00           C  
ATOM   1967  HB2 ASP   126      22.467  46.845  28.488  1.00  0.00           H  
ATOM   1968  HB3 ASP   126      22.372  47.844  28.058  1.00  0.00           H  
ATOM   1969  CG  ASP   126      22.713  46.167  27.670  1.00  0.00           C  
ATOM   1970  OD1 ASP   126      21.132  46.426  29.079  1.00  0.00           O  
ATOM   1971  OD2 ASP   126      20.705  47.018  30.088  1.00  0.00           O  
ATOM   1972  C   ASP   126      20.484  45.519  28.509  1.00  0.00           C  
ATOM   1973  O   ASP   126      23.538  47.949  30.498  1.00  0.00           O  
ATOM   1974  N   ASN   127      23.420  47.745  31.709  1.00  0.00           N  
ATOM   1975  H   ASN   127      23.610  49.170  29.968  1.00  0.00           H  
ATOM   1976  CA  ASN   127      23.694  49.296  28.970  1.00  0.00           C  
ATOM   1977  HA  ASN   127      23.698  50.325  30.858  1.00  0.00           H  
ATOM   1978  CB  ASN   127      24.437  50.114  31.632  1.00  0.00           C  
ATOM   1979  HB2 ASN   127      24.136  51.562  30.074  1.00  0.00           H  
ATOM   1980  HB3 ASN   127      23.661  51.566  29.091  1.00  0.00           H  
ATOM   1981  CG  ASN   127      23.807  52.458  30.602  1.00  0.00           C  
ATOM   1982  OD1 ASN   127      25.652  51.656  29.940  1.00  0.00           O  
ATOM   1983  ND2 ASN   127      26.402  51.257  30.841  1.00  0.00           N  
ATOM   1984 HD21 ASN   127      26.107  52.190  28.812  1.00  0.00           H  
ATOM   1985 HD22 ASN   127      25.462  52.514  28.108  1.00  0.00           H  
ATOM   1986  C   ASN   127      27.103  52.271  28.677  1.00  0.00           C  
ATOM   1987  O   ASN   127      22.380  50.588  31.585  1.00  0.00           O  
ATOM   1988  N   ALA   128      22.407  51.020  32.741  1.00  0.00           N  
ATOM   1989  H   ALA   128      21.239  50.324  30.939  1.00  0.00           H  
ATOM   1990  CA  ALA   128      21.248  49.951  30.001  1.00  0.00           C  
ATOM   1991  HA  ALA   128      19.957  50.511  31.621  1.00  0.00           H  
ATOM   1992  CB  ALA   128      19.914  51.533  32.001  1.00  0.00           C  
ATOM   1993  HB1 ALA   128      18.790  50.324  30.647  1.00  0.00           H  
ATOM   1994  HB2 ALA   128      17.848  50.492  31.170  1.00  0.00           H  
ATOM   1995  HB3 ALA   128      18.872  51.042  29.831  1.00  0.00           H  
ATOM   1996  C   ALA   128      18.799  49.312  30.238  1.00  0.00           C  
ATOM   1997  O   ALA   128      19.828  49.560  32.800  1.00  0.00           O  
ATOM   1998  N   SER   129      19.324  49.940  33.872  1.00  0.00           N  
ATOM   1999  H   SER   129      20.278  48.315  32.630  1.00  0.00           H  
ATOM   2000  CA  SER   129      20.678  48.037  31.744  1.00  0.00           C  
ATOM   2001  HA  SER   129      20.204  47.352  33.724  1.00  0.00           H  
ATOM   2002  CB  SER   129      19.208  47.390  34.163  1.00  0.00           C  
ATOM   2003  HB2 SER   129      20.418  45.938  33.188  1.00  0.00           H  
ATOM   2004  HB3 SER   129      20.456  45.235  34.020  1.00  0.00           H  
ATOM   2005  OG  SER   129      19.587  45.668  32.535  1.00  0.00           O  
ATOM   2006  HG  SER   129      21.626  45.859  32.447  1.00  0.00           H  
ATOM   2007  C   SER   129      21.483  46.288  31.594  1.00  0.00           C  
ATOM   2008  O   SER   129      21.211  47.679  34.824  1.00  0.00           O  
ATOM   2009  N   LEU   130      20.926  47.482  36.010  1.00  0.00           N  
ATOM   2010  H   LEU   130      22.392  48.182  34.452  1.00  0.00           H  
ATOM   2011  CA  LEU   130      22.603  48.293  33.470  1.00  0.00           C  
ATOM   2012  HA  LEU   130      23.390  48.551  35.458  1.00  0.00           H  
ATOM   2013  CB  LEU   130      23.526  47.704  36.127  1.00  0.00           C  
ATOM   2014  HB2 LEU   130      24.702  48.857  34.746  1.00  0.00           H  
ATOM   2015  HB3 LEU   130      24.914  48.060  34.029  1.00  0.00           H  
ATOM   2016  CG  LEU   130      24.588  49.784  34.180  1.00  0.00           C  
ATOM   2017  HG  LEU   130      25.904  48.987  35.696  1.00  0.00           H  
ATOM   2018  CD1 LEU   130      25.669  49.719  36.466  1.00  0.00           C  
ATOM   2019 HD11 LEU   130      26.242  47.655  36.362  1.00  0.00           H  
ATOM   2020 HD12 LEU   130      27.167  47.749  36.929  1.00  0.00           H  
ATOM   2021 HD13 LEU   130      25.453  47.361  37.054  1.00  0.00           H  
ATOM   2022  CD2 LEU   130      26.382  46.878  35.611  1.00  0.00           C  
ATOM   2023 HD21 LEU   130      27.102  49.490  34.935  1.00  0.00           H  
ATOM   2024 HD22 LEU   130      27.946  49.618  35.613  1.00  0.00           H  
ATOM   2025 HD23 LEU   130      27.380  48.778  34.159  1.00  0.00           H  
ATOM   2026  C   LEU   130      26.877  50.453  34.475  1.00  0.00           C  
ATOM   2027  O   LEU   130      22.913  49.753  36.273  1.00  0.00           O  
ATOM   2028  N   LEU   131      23.087  49.805  37.495  1.00  0.00           N  
ATOM   2029  H   LEU   131      22.254  50.712  35.612  1.00  0.00           H  
ATOM   2030  CA  LEU   131      22.118  50.653  34.614  1.00  0.00           C  
ATOM   2031  HA  LEU   131      21.660  51.829  36.345  1.00  0.00           H  
ATOM   2032  CB  LEU   131      22.461  52.338  36.881  1.00  0.00           C  
ATOM   2033  HB2 LEU   131      21.004  52.812  35.362  1.00  0.00           H  
ATOM   2034  HB3 LEU   131      21.765  53.216  34.696  1.00  0.00           H  
ATOM   2035  CG  LEU   131      20.281  52.271  34.751  1.00  0.00           C  
ATOM   2036  HG  LEU   131      20.273  53.968  36.061  1.00  0.00           H  
ATOM   2037  CD1 LEU   131      19.466  53.547  36.655  1.00  0.00           C  
ATOM   2038 HD11 LEU   131      21.226  54.733  37.029  1.00  0.00           H  
ATOM   2039 HD12 LEU   131      20.673  55.544  37.503  1.00  0.00           H  
ATOM   2040 HD13 LEU   131      21.618  54.090  37.813  1.00  0.00           H  
ATOM   2041  CD2 LEU   131      22.053  55.167  36.470  1.00  0.00           C  
ATOM   2042 HD21 LEU   131      19.621  54.896  35.062  1.00  0.00           H  
ATOM   2043 HD22 LEU   131      19.063  55.671  35.590  1.00  0.00           H  
ATOM   2044 HD23 LEU   131      20.380  55.368  34.438  1.00  0.00           H  
ATOM   2045  C   LEU   131      18.931  54.335  34.431  1.00  0.00           C  
ATOM   2046  O   LEU   131      20.636  51.325  37.358  1.00  0.00           O  
ATOM   2047  N   ARG   132      20.662  51.717  38.525  1.00  0.00           N  
ATOM   2048  H   ARG   132      19.722  50.448  36.926  1.00  0.00           H  
ATOM   2049  CA  ARG   132      19.714  50.151  35.959  1.00  0.00           C  
ATOM   2050  HA  ARG   132      18.725  49.910  37.856  1.00  0.00           H  
ATOM   2051  CB  ARG   132      18.156  50.738  38.278  1.00  0.00           C  
ATOM   2052  HB2 ARG   132      17.751  48.968  37.144  1.00  0.00           H  
ATOM   2053  HB3 ARG   132      18.323  48.183  36.649  1.00  0.00           H  
ATOM   2054  CG  ARG   132      17.129  48.501  37.910  1.00  0.00           C  
ATOM   2055  HG2 ARG   132      16.837  49.639  36.146  1.00  0.00           H  
ATOM   2056  HG3 ARG   132      16.416  50.541  36.590  1.00  0.00           H  
ATOM   2057  CD  ARG   132      17.386  49.926  35.258  1.00  0.00           C  
ATOM   2058  HD2 ARG   132      15.688  48.719  35.753  1.00  0.00           H  
ATOM   2059  HD3 ARG   132      15.013  48.634  36.606  1.00  0.00           H  
ATOM   2060  NE  ARG   132      15.126  49.167  34.933  1.00  0.00           N  
ATOM   2061  HE  ARG   132      16.147  47.374  35.408  1.00  0.00           H  
ATOM   2062  CZ  ARG   132      16.233  46.708  36.161  1.00  0.00           C  
ATOM   2063  NH1 ARG   132      16.466  46.971  34.172  1.00  0.00           N  
ATOM   2064 HH11 ARG   132      16.354  47.800  33.138  1.00  0.00           H  
ATOM   2065 HH12 ARG   132      16.087  48.760  33.295  1.00  0.00           H  
ATOM   2066  NH2 ARG   132      16.568  47.482  32.204  1.00  0.00           N  
ATOM   2067 HH21 ARG   132      16.855  45.717  33.960  1.00  0.00           H  
ATOM   2068 HH22 ARG   132      16.954  45.075  34.732  1.00  0.00           H  
ATOM   2069  C   ARG   132      17.051  45.404  33.021  1.00  0.00           C  
ATOM   2070  O   ARG   132      19.390  49.164  39.016  1.00  0.00           O  
ATOM   2071  N   PHE   133      18.900  49.210  40.146  1.00  0.00           N  
ATOM   2072  H   PHE   133      20.505  48.469  38.750  1.00  0.00           H  
ATOM   2073  CA  PHE   133      20.876  48.443  37.811  1.00  0.00           C  
ATOM   2074  HA  PHE   133      21.243  47.760  39.798  1.00  0.00           H  
ATOM   2075  CB  PHE   133      20.577  47.031  40.263  1.00  0.00           C  
ATOM   2076  HB2 PHE   133      22.419  46.999  39.164  1.00  0.00           H  
ATOM   2077  HB3 PHE   133      22.018  46.199  38.540  1.00  0.00           H  
ATOM   2078  CG  PHE   133      22.984  47.652  38.510  1.00  0.00           C  
ATOM   2079  CD1 PHE   133      23.355  46.402  40.164  1.00  0.00           C  
ATOM   2080  HD1 PHE   133      22.975  45.307  40.934  1.00  0.00           H  
ATOM   2081  CE1 PHE   133      21.993  44.874  40.811  1.00  0.00           C  
ATOM   2082  HE1 PHE   133      23.860  44.760  41.869  1.00  0.00           H  
ATOM   2083  CZ  PHE   133      23.572  43.893  42.446  1.00  0.00           C  
ATOM   2084  HZ  PHE   133      25.143  45.297  42.019  1.00  0.00           H  
ATOM   2085  CE2 PHE   133      25.848  44.817  42.649  1.00  0.00           C  
ATOM   2086  HE2 PHE   133      25.523  46.384  41.273  1.00  0.00           H  
ATOM   2087  CD2 PHE   133      26.529  46.779  41.348  1.00  0.00           C  
ATOM   2088  HD2 PHE   133      24.624  46.926  40.321  1.00  0.00           H  
ATOM   2089  C   PHE   133      24.940  47.788  39.747  1.00  0.00           C  
ATOM   2090  O   PHE   133      21.726  48.716  40.882  1.00  0.00           O  
ATOM   2091  N   TYR   134      21.452  48.516  42.073  1.00  0.00           N  
ATOM   2092  H   TYR   134      22.419  49.784  40.486  1.00  0.00           H  
ATOM   2093  CA  TYR   134      22.632  49.938  39.510  1.00  0.00           C  
ATOM   2094  HA  TYR   134      22.908  50.709  41.493  1.00  0.00           H  
ATOM   2095  CB  TYR   134      23.381  50.137  42.293  1.00  0.00           C  
ATOM   2096  HB2 TYR   134      23.975  51.613  40.891  1.00  0.00           H  
ATOM   2097  HB3 TYR   134      23.609  52.022  39.948  1.00  0.00           H  
ATOM   2098  CG  TYR   134      24.152  52.454  41.561  1.00  0.00           C  
ATOM   2099  CD1 TYR   134      25.302  50.909  40.671  1.00  0.00           C  
ATOM   2100  HD1 TYR   134      26.125  50.563  41.745  1.00  0.00           H  
ATOM   2101  CE1 TYR   134      25.819  50.793  42.753  1.00  0.00           C  
ATOM   2102  HE1 TYR   134      27.349  49.917  41.528  1.00  0.00           H  
ATOM   2103  CZ  TYR   134      27.982  49.644  42.360  1.00  0.00           C  
ATOM   2104  OH  TYR   134      27.754  49.612  40.232  1.00  0.00           O  
ATOM   2105  HH  TYR   134      28.961  48.977  40.000  1.00  0.00           H  
ATOM   2106  CE2 TYR   134      29.178  48.913  39.068  1.00  0.00           C  
ATOM   2107  HE2 TYR   134      26.943  49.942  39.164  1.00  0.00           H  
ATOM   2108  CD2 TYR   134      27.261  49.717  38.159  1.00  0.00           C  
ATOM   2109  HD2 TYR   134      25.734  50.591  39.381  1.00  0.00           H  
ATOM   2110  C   TYR   134      25.142  50.867  38.524  1.00  0.00           C  
ATOM   2111  O   TYR   134      21.783  51.523  42.125  1.00  0.00           O  
ATOM   2112  N   GLN   135      21.866  51.857  43.306  1.00  0.00           N  
ATOM   2113  H   GLN   135      20.730  51.846  41.357  1.00  0.00           H  
ATOM   2114  CA  GLN   135      20.705  51.568  40.387  1.00  0.00           C  
ATOM   2115  HA  GLN   135      19.585  52.559  41.923  1.00  0.00           H  
ATOM   2116  CB  GLN   135      19.927  53.511  42.332  1.00  0.00           C  
ATOM   2117  HB2 GLN   135      18.538  52.843  40.834  1.00  0.00           H  
ATOM   2118  HB3 GLN   135      18.320  51.907  40.320  1.00  0.00           H  
ATOM   2119  CG  GLN   135      17.616  53.164  41.322  1.00  0.00           C  
ATOM   2120  HG2 GLN   135      18.903  53.914  39.803  1.00  0.00           H  
ATOM   2121  HG3 GLN   135      19.010  54.855  40.345  1.00  0.00           H  
ATOM   2122  CD  GLN   135      19.863  53.737  39.342  1.00  0.00           C  
ATOM   2123  OE1 GLN   135      17.825  54.085  38.746  1.00  0.00           O  
ATOM   2124  NE2 GLN   135      17.244  53.109  38.275  1.00  0.00           N  
ATOM   2125 HE21 GLN   135      17.530  55.334  38.398  1.00  0.00           H  
ATOM   2126 HE22 GLN   135      18.058  56.106  38.779  1.00  0.00           H  
ATOM   2127  C   GLN   135      16.769  55.504  37.757  1.00  0.00           C  
ATOM   2128  O   GLN   135      18.934  51.764  43.045  1.00  0.00           O  
ATOM   2129  N   SER   136      18.447  52.335  44.036  1.00  0.00           N  
ATOM   2130  H   SER   136      18.889  50.445  42.900  1.00  0.00           H  
ATOM   2131  CA  SER   136      19.297  50.040  42.068  1.00  0.00           C  
ATOM   2132  HA  SER   136      18.138  49.612  43.830  1.00  0.00           H  
ATOM   2133  CB  SER   136      17.218  50.129  44.108  1.00  0.00           C  
ATOM   2134  HB2 SER   136      17.741  48.291  43.163  1.00  0.00           H  
ATOM   2135  HB3 SER   136      16.994  47.791  43.781  1.00  0.00           H  
ATOM   2136  OG  SER   136      17.308  48.484  42.181  1.00  0.00           O  
ATOM   2137  HG  SER   136      18.861  47.442  43.040  1.00  0.00           H  
ATOM   2138  C   SER   136      19.514  47.868  42.468  1.00  0.00           C  
ATOM   2139  O   SER   136      18.916  49.300  45.100  1.00  0.00           O  
ATOM   2140  N   TRP   137      18.326  48.778  46.051  1.00  0.00           N  
ATOM   2141  H   TRP   137      20.208  49.597  45.118  1.00  0.00           H  
ATOM   2142  CA  TRP   137      20.623  50.043  44.313  1.00  0.00           C  
ATOM   2143  HA  TRP   137      21.093  49.172  46.198  1.00  0.00           H  
ATOM   2144  CB  TRP   137      20.945  48.105  46.376  1.00  0.00           C  
ATOM   2145  HB2 TRP   137      22.530  49.387  45.769  1.00  0.00           H  
ATOM   2146  HB3 TRP   137      22.799  48.641  45.018  1.00  0.00           H  
ATOM   2147  CG  TRP   137      22.628  50.372  45.316  1.00  0.00           C  
ATOM   2148  CD1 TRP   137      23.494  49.306  46.921  1.00  0.00           C  
ATOM   2149  HD1 TRP   137      23.855  48.193  47.605  1.00  0.00           H  
ATOM   2150  NE1 TRP   137      23.504  47.192  47.389  1.00  0.00           N  
ATOM   2151  HE1 TRP   137      24.752  48.521  48.600  1.00  0.00           H  
ATOM   2152  CE2 TRP   137      25.179  47.854  49.232  1.00  0.00           C  
ATOM   2153  CZ2 TRP   137      24.997  49.867  48.546  1.00  0.00           C  
ATOM   2154  HZ2 TRP   137      25.840  50.664  49.337  1.00  0.00           H  
ATOM   2155  CH2 TRP   137      26.422  50.237  50.139  1.00  0.00           C  
ATOM   2156  HH2 TRP   137      25.868  52.004  49.076  1.00  0.00           H  
ATOM   2157  CZ3 TRP   137      26.501  52.657  49.653  1.00  0.00           C  
ATOM   2158  HZ3 TRP   137      25.063  52.568  48.054  1.00  0.00           H  
ATOM   2159  CE3 TRP   137      25.084  53.627  47.859  1.00  0.00           C  
ATOM   2160  HE3 TRP   137      24.238  51.773  47.266  1.00  0.00           H  
ATOM   2161  CD2 TRP   137      23.609  52.215  46.508  1.00  0.00           C  
ATOM   2162  C   TRP   137      24.204  50.397  47.510  1.00  0.00           C  
ATOM   2163  O   TRP   137      20.792  49.930  47.476  1.00  0.00           O  
ATOM   2164  N   GLN   138      20.652  51.153  47.460  1.00  0.00           N  
ATOM   2165  H   GLN   138      20.685  49.198  48.583  1.00  0.00           H  
ATOM   2166  CA  GLN   138      20.823  48.199  48.533  1.00  0.00           C  
ATOM   2167  HA  GLN   138      20.368  49.789  49.884  1.00  0.00           H  
ATOM   2168  CB  GLN   138      20.129  50.843  49.769  1.00  0.00           C  
ATOM   2169  HB2 GLN   138      19.164  49.131  50.547  1.00  0.00           H  
ATOM   2170  HB3 GLN   138      19.413  48.099  50.799  1.00  0.00           H  
ATOM   2171  CG  GLN   138      18.942  49.656  51.477  1.00  0.00           C  
ATOM   2172  HG2 GLN   138      17.908  49.096  49.672  1.00  0.00           H  
ATOM   2173  HG3 GLN   138      18.106  48.523  48.766  1.00  0.00           H  
ATOM   2174  CD  GLN   138      17.117  48.578  50.215  1.00  0.00           C  
ATOM   2175  OE1 GLN   138      17.414  50.485  49.325  1.00  0.00           O  
ATOM   2176  NE2 GLN   138      17.190  51.321  50.220  1.00  0.00           N  
ATOM   2177 HE21 GLN   138      17.216  50.743  48.028  1.00  0.00           H  
ATOM   2178 HE22 GLN   138      17.429  50.040  47.334  1.00  0.00           H  
ATOM   2179  C   GLN   138      16.865  51.647  47.753  1.00  0.00           C  
ATOM   2180  O   GLN   138      21.605  49.612  50.758  1.00  0.00           O  
ATOM   2181  N   PRO   139      21.974  48.467  51.069  1.00  0.00           N  
ATOM   2182  CD  PRO   139      22.290  50.683  51.137  1.00  0.00           C  
ATOM   2183  HD2 PRO   139      22.014  52.093  50.822  1.00  0.00           H  
ATOM   2184  HD3 PRO   139      20.963  52.349  50.957  1.00  0.00           H  
ATOM   2185  CG  PRO   139      22.343  52.306  49.805  1.00  0.00           C  
ATOM   2186  HG2 PRO   139      22.874  52.852  51.826  1.00  0.00           H  
ATOM   2187  HG3 PRO   139      22.302  53.005  52.743  1.00  0.00           H  
ATOM   2188  CB  PRO   139      23.208  53.812  51.435  1.00  0.00           C  
ATOM   2189  HB2 PRO   139      24.030  51.958  52.110  1.00  0.00           H  
ATOM   2190  HB3 PRO   139      24.454  52.162  53.094  1.00  0.00           H  
ATOM   2191  CA  PRO   139      24.800  52.115  51.366  1.00  0.00           C  
ATOM   2192  HA  PRO   139      23.468  50.532  52.008  1.00  0.00           H  
ATOM   2193  C   PRO   139      24.205  49.883  51.534  1.00  0.00           C  
ATOM   2194  O   PRO   139      23.120  49.991  53.389  1.00  0.00           O  
ATOM   2195  N   LYS   140      22.052  50.241  53.949  1.00  0.00           N  
ATOM   2196  H   LYS   140      24.087  49.274  53.974  1.00  0.00           H  
ATOM   2197  CA  LYS   140      24.963  49.101  53.502  1.00  0.00           C  
ATOM   2198  HA  LYS   140      23.945  48.780  55.337  1.00  0.00           H  
ATOM   2199  CB  LYS   140      22.887  48.666  55.585  1.00  0.00           C  
ATOM   2200  HB2 LYS   140      24.607  47.404  55.475  1.00  0.00           H  
ATOM   2201  HB3 LYS   140      25.608  47.439  55.040  1.00  0.00           H  
ATOM   2202  CG  LYS   140      24.702  47.163  56.535  1.00  0.00           C  
ATOM   2203  HG2 LYS   140      23.786  46.280  54.808  1.00  0.00           H  
ATOM   2204  HG3 LYS   140      22.804  46.230  55.282  1.00  0.00           H  
ATOM   2205  CD  LYS   140      23.653  46.512  53.751  1.00  0.00           C  
ATOM   2206  HD2 LYS   140      24.470  44.930  54.935  1.00  0.00           H  
ATOM   2207  HD3 LYS   140      25.434  44.971  54.434  1.00  0.00           H  
ATOM   2208  CE  LYS   140      24.607  44.685  55.990  1.00  0.00           C  
ATOM   2209  HE2 LYS   140      23.616  43.862  54.261  1.00  0.00           H  
ATOM   2210  HE3 LYS   140      22.636  43.826  54.741  1.00  0.00           H  
ATOM   2211  NZ  LYS   140      23.487  44.115  53.207  1.00  0.00           N  
ATOM   2212  HZ1 LYS   140      24.277  42.556  54.383  1.00  0.00           H  
ATOM   2213  HZ2 LYS   140      24.403  42.313  55.356  1.00  0.00           H  
ATOM   2214  HZ3 LYS   140      23.705  41.840  53.955  1.00  0.00           H  
ATOM   2215  C   LYS   140      25.187  42.603  53.946  1.00  0.00           C  
ATOM   2216  O   LYS   140      24.545  49.732  56.365  1.00  0.00           O  
ATOM   2217  N   TRP   141      24.099  49.739  57.500  1.00  0.00           N  
ATOM   2218  H   TRP   141      25.539  50.526  55.961  1.00  0.00           H  
ATOM   2219  CA  TRP   141      25.848  50.499  54.999  1.00  0.00           C  
ATOM   2220  HA  TRP   141      26.215  51.430  56.892  1.00  0.00           H  
ATOM   2221  CB  TRP   141      25.554  51.670  57.726  1.00  0.00           C  
ATOM   2222  HB2 TRP   141      27.506  50.812  57.452  1.00  0.00           H  
ATOM   2223  HB3 TRP   141      28.188  50.589  56.630  1.00  0.00           H  
ATOM   2224  CG  TRP   141      27.994  51.523  58.120  1.00  0.00           C  
ATOM   2225  CD1 TRP   141      27.221  49.544  58.218  1.00  0.00           C  
ATOM   2226  HD1 TRP   141      27.256  48.268  57.718  1.00  0.00           H  
ATOM   2227  NE1 TRP   141      27.528  48.041  56.696  1.00  0.00           N  
ATOM   2228  HE1 TRP   141      26.902  47.370  58.698  1.00  0.00           H  
ATOM   2229  CE2 TRP   141      26.855  46.373  58.547  1.00  0.00           C  
ATOM   2230  CZ2 TRP   141      26.656  48.053  59.861  1.00  0.00           C  
ATOM   2231  HZ2 TRP   141      26.285  47.585  61.115  1.00  0.00           H  
ATOM   2232  CH2 TRP   141      26.140  46.531  61.297  1.00  0.00           C  
ATOM   2233  HH2 TRP   141      26.095  48.515  62.124  1.00  0.00           H  
ATOM   2234  CZ3 TRP   141      25.803  48.180  63.110  1.00  0.00           C  
ATOM   2235  HZ3 TRP   141      26.286  49.889  61.885  1.00  0.00           H  
ATOM   2236  CE3 TRP   141      26.112  50.596  62.684  1.00  0.00           C  
ATOM   2237  HE3 TRP   141      26.672  50.359  60.640  1.00  0.00           H  
ATOM   2238  CD2 TRP   141      26.829  51.415  60.470  1.00  0.00           C  
ATOM   2239  C   TRP   141      26.868  49.432  59.596  1.00  0.00           C  
ATOM   2240  O   TRP   141      26.545  52.727  56.168  1.00  0.00           O  
ATOM   2241  N   ALA   142      26.591  52.772  54.938  1.00  0.00           N  
ATOM   2242  H   ALA   142      26.725  53.784  56.967  1.00  0.00           H  
ATOM   2243  CA  ALA   142      26.661  53.674  57.968  1.00  0.00           C  
ATOM   2244  HA  ALA   142      27.086  55.093  56.443  1.00  0.00           H  
ATOM   2245  CB  ALA   142      26.284  55.423  55.782  1.00  0.00           C  
ATOM   2246  HB1 ALA   142      27.208  56.080  57.599  1.00  0.00           H  
ATOM   2247  HB2 ALA   142      27.465  57.071  57.229  1.00  0.00           H  
ATOM   2248  HB3 ALA   142      26.257  56.141  58.131  1.00  0.00           H  
ATOM   2249  C   ALA   142      27.984  55.748  58.291  1.00  0.00           C  
ATOM   2250  O   ALA   142      28.402  55.027  55.668  1.00  0.00           O  
ATOM   2251  N   PRO   143      29.293  54.231  55.998  1.00  0.00           N  
ATOM   2252  CD  PRO   143      28.565  55.870  54.642  1.00  0.00           C  
ATOM   2253  HD2 PRO   143      27.665  56.967  54.217  1.00  0.00           H  
ATOM   2254  HD3 PRO   143      27.364  57.602  55.048  1.00  0.00           H  
ATOM   2255  CG  PRO   143      26.798  56.553  53.702  1.00  0.00           C  
ATOM   2256  HG2 PRO   143      28.533  57.741  53.243  1.00  0.00           H  
ATOM   2257  HG3 PRO   143      29.076  58.515  53.787  1.00  0.00           H  
ATOM   2258  CB  PRO   143      27.932  58.204  52.458  1.00  0.00           C  
ATOM   2259  HB2 PRO   143      29.507  56.768  52.676  1.00  0.00           H  
ATOM   2260  HB3 PRO   143      30.413  57.262  52.320  1.00  0.00           H  
ATOM   2261  CA  PRO   143      29.034  56.219  51.861  1.00  0.00           C  
ATOM   2262  HA  PRO   143      29.782  55.801  53.829  1.00  0.00           H  
ATOM   2263  C   PRO   143      29.924  54.791  53.442  1.00  0.00           C  
ATOM   2264  O   PRO   143      31.000  56.240  54.625  1.00  0.00           O  
ATOM   2265  N   GLY   144      30.907  57.048  55.550  1.00  0.00           N  
ATOM   2266  H   GLY   144      32.150  55.697  54.232  1.00  0.00           H  
ATOM   2267  CA  GLY   144      32.184  55.064  53.448  1.00  0.00           C  
ATOM   2268  HA2 GLY   144      33.387  56.058  54.903  1.00  0.00           H  
ATOM   2269  HA3 GLY   144      34.213  55.750  54.263  1.00  0.00           H  
ATOM   2270  C   GLY   144      33.439  57.143  55.005  1.00  0.00           C  
ATOM   2271  O   GLY   144      33.592  55.434  56.256  1.00  0.00           O  
ATOM   2272  N   THR   145      34.385  55.950  57.047  1.00  0.00           N  
ATOM   2273  H   THR   145      32.872  54.359  56.586  1.00  0.00           H  
ATOM   2274  CA  THR   145      32.200  53.981  55.934  1.00  0.00           C  
ATOM   2275  HA  THR   145      32.953  53.789  57.933  1.00  0.00           H  
ATOM   2276  CB  THR   145      33.781  54.234  58.483  1.00  0.00           C  
ATOM   2277  HB  THR   145      31.664  54.070  58.746  1.00  0.00           H  
ATOM   2278  CG2 THR   145      31.796  53.684  59.757  1.00  0.00           C  
ATOM   2279 HG21 THR   145      31.360  55.561  58.830  1.00  0.00           H  
ATOM   2280 HG22 THR   145      30.548  55.728  59.537  1.00  0.00           H  
ATOM   2281 HG23 THR   145      32.243  56.094  59.182  1.00  0.00           H  
ATOM   2282  OG1 THR   145      31.068  55.951  57.857  1.00  0.00           O  
ATOM   2283  HG1 THR   145      30.557  53.399  58.134  1.00  0.00           H  
ATOM   2284  C   THR   145      30.331  53.851  57.310  1.00  0.00           C  
ATOM   2285  O   THR   145      33.202  52.282  57.941  1.00  0.00           O  
ATOM   2286  N   THR   146      33.511  51.741  59.019  1.00  0.00           N  
ATOM   2287  H   THR   146      33.029  51.592  56.812  1.00  0.00           H  
ATOM   2288  CA  THR   146      32.769  52.098  55.978  1.00  0.00           C  
ATOM   2289  HA  THR   146      33.160  50.139  56.716  1.00  0.00           H  
ATOM   2290  CB  THR   146      33.745  49.775  57.558  1.00  0.00           C  
ATOM   2291  HB  THR   146      31.805  49.426  56.701  1.00  0.00           H  
ATOM   2292  CG2 THR   146      31.971  48.348  56.709  1.00  0.00           C  
ATOM   2293 HG21 THR   146      31.008  49.805  57.911  1.00  0.00           H  
ATOM   2294 HG22 THR   146      30.145  49.144  57.990  1.00  0.00           H  
ATOM   2295 HG23 THR   146      31.613  49.687  58.811  1.00  0.00           H  
ATOM   2296  OG1 THR   146      30.653  50.830  57.837  1.00  0.00           O  
ATOM   2297  HG1 THR   146      31.086  49.787  55.495  1.00  0.00           H  
ATOM   2298  C   THR   146      31.635  49.573  54.736  1.00  0.00           C  
ATOM   2299  O   THR   146      33.901  49.796  55.439  1.00  0.00           O  
ATOM   2300  N   ARG   147      33.957  50.590  54.502  1.00  0.00           N  
ATOM   2301  H   ARG   147      34.444  48.580  55.394  1.00  0.00           H  
ATOM   2302  CA  ARG   147      34.374  47.968  56.194  1.00  0.00           C  
ATOM   2303  HA  ARG   147      35.047  48.051  54.168  1.00  0.00           H  
ATOM   2304  CB  ARG   147      34.949  48.759  53.348  1.00  0.00           C  
ATOM   2305  HB2 ARG   147      36.551  47.768  54.382  1.00  0.00           H  
ATOM   2306  HB3 ARG   147      37.040  48.699  54.637  1.00  0.00           H  
ATOM   2307  CG  ARG   147      36.675  47.064  55.208  1.00  0.00           C  
ATOM   2308  HG2 ARG   147      37.262  47.229  53.130  1.00  0.00           H  
ATOM   2309  HG3 ARG   147      36.779  46.323  52.764  1.00  0.00           H  
ATOM   2310  CD  ARG   147      37.237  47.998  52.362  1.00  0.00           C  
ATOM   2311  HD2 ARG   147      38.718  46.923  53.468  1.00  0.00           H  
ATOM   2312  HD3 ARG   147      39.153  47.802  53.945  1.00  0.00           H  
ATOM   2313  NE  ARG   147      38.761  46.106  54.190  1.00  0.00           N  
ATOM   2314  HE  ARG   147      39.553  46.607  52.286  1.00  0.00           H  
ATOM   2315  CZ  ARG   147      40.055  47.368  51.850  1.00  0.00           C  
ATOM   2316  NH1 ARG   147      39.728  45.372  51.793  1.00  0.00           N  
ATOM   2317 HH11 ARG   147      39.094  44.320  52.321  1.00  0.00           H  
ATOM   2318 HH12 ARG   147      38.490  44.441  53.117  1.00  0.00           H  
ATOM   2319  NH2 ARG   147      39.263  43.399  51.939  1.00  0.00           N  
ATOM   2320 HH21 ARG   147      40.555  45.178  50.777  1.00  0.00           H  
ATOM   2321 HH22 ARG   147      41.072  45.955  50.391  1.00  0.00           H  
ATOM   2322  C   ARG   147      40.737  44.244  50.434  1.00  0.00           C  
ATOM   2323  O   ARG   147      34.326  46.762  53.819  1.00  0.00           O  
ATOM   2324  N   LEU   148      34.170  45.886  54.683  1.00  0.00           N  
ATOM   2325  H   LEU   148      33.935  46.625  52.560  1.00  0.00           H  
ATOM   2326  CA  LEU   148      34.067  47.383  51.903  1.00  0.00           C  
ATOM   2327  HA  LEU   148      33.477  45.348  52.010  1.00  0.00           H  
ATOM   2328  CB  LEU   148      33.885  44.534  52.610  1.00  0.00           C  
ATOM   2329  HB2 LEU   148      31.953  45.245  51.975  1.00  0.00           H  
ATOM   2330  HB3 LEU   148      31.585  45.377  52.987  1.00  0.00           H  
ATOM   2331  CG  LEU   148      31.557  46.058  51.364  1.00  0.00           C  
ATOM   2332  HG  LEU   148      31.418  43.908  51.449  1.00  0.00           H  
ATOM   2333  CD1 LEU   148      31.871  43.699  50.480  1.00  0.00           C  
ATOM   2334 HD11 LEU   148      31.758  42.780  52.384  1.00  0.00           H  
ATOM   2335 HD12 LEU   148      31.353  41.855  51.977  1.00  0.00           H  
ATOM   2336 HD13 LEU   148      32.836  42.653  52.472  1.00  0.00           H  
ATOM   2337  CD2 LEU   148      31.327  42.959  53.368  1.00  0.00           C  
ATOM   2338 HD21 LEU   148      29.893  43.992  51.233  1.00  0.00           H  
ATOM   2339 HD22 LEU   148      29.531  43.056  50.807  1.00  0.00           H  
ATOM   2340 HD23 LEU   148      29.389  44.171  52.182  1.00  0.00           H  
ATOM   2341  C   LEU   148      29.658  44.804  50.546  1.00  0.00           C  
ATOM   2342  O   LEU   148      34.055  45.269  50.604  1.00  0.00           O  
ATOM   2343  N   TYR   149      33.632  46.024  49.712  1.00  0.00           N  
ATOM   2344  H   TYR   149      35.068  44.419  50.440  1.00  0.00           H  
ATOM   2345  CA  TYR   149      35.385  43.828  51.195  1.00  0.00           C  
ATOM   2346  HA  TYR   149      35.684  44.253  49.126  1.00  0.00           H  
ATOM   2347  CB  TYR   149      36.209  45.172  48.861  1.00  0.00           C  
ATOM   2348  HB2 TYR   149      36.689  43.113  49.205  1.00  0.00           H  
ATOM   2349  HB3 TYR   149      37.334  43.278  50.071  1.00  0.00           H  
ATOM   2350  CG  TYR   149      36.149  42.180  49.374  1.00  0.00           C  
ATOM   2351  CD1 TYR   149      37.569  42.957  47.978  1.00  0.00           C  
ATOM   2352  HD1 TYR   149      37.112  42.285  46.855  1.00  0.00           H  
ATOM   2353  CE1 TYR   149      36.111  41.878  46.853  1.00  0.00           C  
ATOM   2354  HE1 TYR   149      37.931  42.108  45.752  1.00  0.00           H  
ATOM   2355  CZ  TYR   149      37.570  41.571  44.887  1.00  0.00           C  
ATOM   2356  OH  TYR   149      39.209  42.594  45.760  1.00  0.00           O  
ATOM   2357  HH  TYR   149      40.007  42.384  44.666  1.00  0.00           H  
ATOM   2358  CE2 TYR   149      39.684  43.278  46.836  1.00  0.00           C  
ATOM   2359  HE2 TYR   149      40.679  43.705  46.812  1.00  0.00           H  
ATOM   2360  CD2 TYR   149      38.860  43.455  47.958  1.00  0.00           C  
ATOM   2361  HD2 TYR   149      39.256  43.960  48.826  1.00  0.00           H  
ATOM   2362  C   TYR   149      34.609  43.950  48.097  1.00  0.00           C  
ATOM   2363  O   TYR   149      33.778  43.065  48.307  1.00  0.00           O  
ATOM   2364  N   ALA   150      34.624  44.688  46.980  1.00  0.00           N  
ATOM   2365  H   ALA   150      35.316  45.409  46.839  1.00  0.00           H  
ATOM   2366  CA  ALA   150      33.503  44.577  46.037  1.00  0.00           C  
ATOM   2367  HA  ALA   150      33.171  43.544  45.999  1.00  0.00           H  
ATOM   2368  CB  ALA   150      32.353  45.431  46.511  1.00  0.00           C  
ATOM   2369  HB1 ALA   150      32.089  46.193  45.777  1.00  0.00           H  
ATOM   2370  HB2 ALA   150      31.494  44.787  46.678  1.00  0.00           H  
ATOM   2371  HB3 ALA   150      32.578  45.929  47.452  1.00  0.00           H  
ATOM   2372  C   ALA   150      33.941  44.986  44.640  1.00  0.00           C  
ATOM   2373  O   ALA   150      34.420  46.110  44.437  1.00  0.00           O  
ATOM   2374  N   ASN   151      33.738  44.092  43.677  1.00  0.00           N  
ATOM   2375  H   ASN   151      33.329  43.192  43.888  1.00  0.00           H  
ATOM   2376  CA  ASN   151      33.957  44.471  42.285  1.00  0.00           C  
ATOM   2377  HA  ASN   151      34.980  44.838  42.181  1.00  0.00           H  
ATOM   2378  CB  ASN   151      33.794  43.237  41.393  1.00  0.00           C  
ATOM   2379  HB2 ASN   151      32.810  42.793  41.487  1.00  0.00           H  
ATOM   2380  HB3 ASN   151      33.877  43.559  40.354  1.00  0.00           H  
ATOM   2381  CG  ASN   151      34.879  42.224  41.623  1.00  0.00           C  
ATOM   2382  OD1 ASN   151      35.994  42.563  42.110  1.00  0.00           O  
ATOM   2383  ND2 ASN   151      34.604  40.958  41.273  1.00  0.00           N  
ATOM   2384 HD21 ASN   151      35.308  40.249  41.404  1.00  0.00           H  
ATOM   2385 HD22 ASN   151      33.701  40.731  40.877  1.00  0.00           H  
ATOM   2386  C   ASN   151      33.040  45.599  41.848  1.00  0.00           C  
ATOM   2387  O   ASN   151      33.434  46.409  41.000  1.00  0.00           O  
ATOM   2388  N   THR   152      31.806  45.661  42.385  1.00  0.00           N  
ATOM   2389  H   THR   152      31.527  44.960  43.059  1.00  0.00           H  
ATOM   2390  CA  THR   152      30.867  46.687  41.964  1.00  0.00           C  
ATOM   2391  HA  THR   152      30.833  46.716  40.874  1.00  0.00           H  
ATOM   2392  CB  THR   152      29.448  46.409  42.483  1.00  0.00           C  
ATOM   2393  HB  THR   152      28.763  47.156  42.081  1.00  0.00           H  
ATOM   2394  CG2 THR   152      28.991  45.020  42.055  1.00  0.00           C  
ATOM   2395 HG21 THR   152      29.677  44.249  42.403  1.00  0.00           H  
ATOM   2396 HG22 THR   152      28.013  44.811  42.476  1.00  0.00           H  
ATOM   2397 HG23 THR   152      28.923  44.984  40.977  1.00  0.00           H  
ATOM   2398  OG1 THR   152      29.433  46.493  43.914  1.00  0.00           O  
ATOM   2399  HG1 THR   152      29.698  45.636  44.278  1.00  0.00           H  
ATOM   2400  C   THR   152      31.293  48.041  42.467  1.00  0.00           C  
ATOM   2401  O   THR   152      30.841  49.050  41.937  1.00  0.00           O  
ATOM   2402  N   SER   153      32.186  48.077  43.465  1.00  0.00           N  
ATOM   2403  H   SER   153      32.554  47.221  43.855  1.00  0.00           H  
ATOM   2404  CA  SER   153      32.619  49.356  44.020  1.00  0.00           C  
ATOM   2405  HA  SER   153      31.783  50.057  44.018  1.00  0.00           H  
ATOM   2406  CB  SER   153      33.054  49.146  45.485  1.00  0.00           C  
ATOM   2407  HB2 SER   153      32.241  48.663  46.029  1.00  0.00           H  
ATOM   2408  HB3 SER   153      33.930  48.502  45.531  1.00  0.00           H  
ATOM   2409  OG  SER   153      33.333  50.372  46.107  1.00  0.00           O  
ATOM   2410  HG  SER   153      34.156  50.728  45.751  1.00  0.00           H  
ATOM   2411  C   SER   153      33.752  49.941  43.179  1.00  0.00           C  
ATOM   2412  O   SER   153      33.590  50.986  42.529  1.00  0.00           O  
ATOM   2413  N   ILE   154      34.922  49.289  43.201  1.00  0.00           N  
ATOM   2414  H   ILE   154      35.031  48.449  43.749  1.00  0.00           H  
ATOM   2415  CA  ILE   154      36.040  49.808  42.405  1.00  0.00           C  
ATOM   2416  HA  ILE   154      36.129  50.867  42.635  1.00  0.00           H  
ATOM   2417  CB  ILE   154      37.352  49.140  42.855  1.00  0.00           C  
ATOM   2418  HB  ILE   154      37.409  49.216  43.943  1.00  0.00           H  
ATOM   2419  CG2 ILE   154      37.338  47.660  42.458  1.00  0.00           C  
ATOM   2420 HG21 ILE   154      38.165  47.181  42.964  1.00  0.00           H  
ATOM   2421 HG22 ILE   154      36.415  47.175  42.773  1.00  0.00           H  
ATOM   2422 HG23 ILE   154      37.458  47.549  41.380  1.00  0.00           H  
ATOM   2423  CG1 ILE   154      38.561  49.895  42.250  1.00  0.00           C  
ATOM   2424 HG12 ILE   154      38.576  49.803  41.164  1.00  0.00           H  
ATOM   2425 HG13 ILE   154      38.455  50.952  42.499  1.00  0.00           H  
ATOM   2426  CD1 ILE   154      39.886  49.435  42.781  1.00  0.00           C  
ATOM   2427 HD11 ILE   154      40.582  50.278  42.800  1.00  0.00           H  
ATOM   2428 HD12 ILE   154      39.786  49.035  43.793  1.00  0.00           H  
ATOM   2429 HD13 ILE   154      40.289  48.664  42.122  1.00  0.00           H  
ATOM   2430  C   ILE   154      35.791  49.661  40.900  1.00  0.00           C  
ATOM   2431  O   ILE   154      36.340  50.439  40.108  1.00  0.00           O  
ATOM   2432  N   GLY   155      34.948  48.707  40.481  1.00  0.00           N  
ATOM   2433  H   GLY   155      34.502  48.080  41.136  1.00  0.00           H  
ATOM   2434  CA  GLY   155      34.572  48.645  39.073  1.00  0.00           C  
ATOM   2435  HA2 GLY   155      35.462  48.467  38.483  1.00  0.00           H  
ATOM   2436  HA3 GLY   155      33.886  47.814  38.915  1.00  0.00           H  
ATOM   2437  C   GLY   155      33.894  49.926  38.624  1.00  0.00           C  
ATOM   2438  O   GLY   155      34.220  50.485  37.571  1.00  0.00           O  
ATOM   2439  N   LEU   156      32.929  50.413  39.428  1.00  0.00           N  
ATOM   2440  H   LEU   156      32.677  49.931  40.280  1.00  0.00           H  
ATOM   2441  CA  LEU   156      32.253  51.663  39.087  1.00  0.00           C  
ATOM   2442  HA  LEU   156      31.928  51.586  38.049  1.00  0.00           H  
ATOM   2443  CB  LEU   156      31.023  51.877  39.977  1.00  0.00           C  
ATOM   2444  HB2 LEU   156      30.361  51.028  39.851  1.00  0.00           H  
ATOM   2445  HB3 LEU   156      31.342  51.906  41.020  1.00  0.00           H  
ATOM   2446  CG  LEU   156      30.240  53.154  39.667  1.00  0.00           C  
ATOM   2447  HG  LEU   156      30.878  54.020  39.828  1.00  0.00           H  
ATOM   2448  CD1 LEU   156      29.750  53.162  38.263  1.00  0.00           C  
ATOM   2449 HD11 LEU   156      29.137  54.046  38.101  1.00  0.00           H  
ATOM   2450 HD12 LEU   156      30.581  53.208  37.561  1.00  0.00           H  
ATOM   2451 HD13 LEU   156      29.156  52.270  38.056  1.00  0.00           H  
ATOM   2452  CD2 LEU   156      28.995  53.297  40.595  1.00  0.00           C  
ATOM   2453 HD21 LEU   156      28.207  52.602  40.285  1.00  0.00           H  
ATOM   2454 HD22 LEU   156      29.272  53.076  41.630  1.00  0.00           H  
ATOM   2455 HD23 LEU   156      28.617  54.323  40.543  1.00  0.00           H  
ATOM   2456  C   LEU   156      33.212  52.834  39.206  1.00  0.00           C  
ATOM   2457  O   LEU   156      33.198  53.749  38.372  1.00  0.00           O  
ATOM   2458  N   PHE   157      34.085  52.813  40.220  1.00  0.00           N  
ATOM   2459  H   PHE   157      34.090  52.068  40.903  1.00  0.00           H  
ATOM   2460  CA  PHE   157      35.104  53.854  40.299  1.00  0.00           C  
ATOM   2461  HA  PHE   157      34.611  54.808  40.490  1.00  0.00           H  
ATOM   2462  CB  PHE   157      36.081  53.580  41.453  1.00  0.00           C  
ATOM   2463  HB2 PHE   157      35.573  53.694  42.403  1.00  0.00           H  
ATOM   2464  HB3 PHE   157      36.439  52.560  41.386  1.00  0.00           H  
ATOM   2465  CG  PHE   157      37.278  54.496  41.425  1.00  0.00           C  
ATOM   2466  CD1 PHE   157      37.135  55.846  41.723  1.00  0.00           C  
ATOM   2467  HD1 PHE   157      36.163  56.242  41.978  1.00  0.00           H  
ATOM   2468  CE1 PHE   157      38.248  56.705  41.642  1.00  0.00           C  
ATOM   2469  HE1 PHE   157      38.135  57.752  41.886  1.00  0.00           H  
ATOM   2470  CZ  PHE   157      39.501  56.216  41.306  1.00  0.00           C  
ATOM   2471  HZ  PHE   157      40.350  56.883  41.258  1.00  0.00           H  
ATOM   2472  CE2 PHE   157      39.648  54.858  41.001  1.00  0.00           C  
ATOM   2473  HE2 PHE   157      40.612  54.466  40.712  1.00  0.00           H  
ATOM   2474  CD2 PHE   157      38.540  54.016  41.062  1.00  0.00           C  
ATOM   2475  HD2 PHE   157      38.661  52.969  40.822  1.00  0.00           H  
ATOM   2476  C   PHE   157      35.878  53.973  38.996  1.00  0.00           C  
ATOM   2477  O   PHE   157      36.089  55.076  38.479  1.00  0.00           O  
ATOM   2478  N   GLY   158      36.349  52.841  38.459  1.00  0.00           N  
ATOM   2479  H   GLY   158      36.178  51.944  38.892  1.00  0.00           H  
ATOM   2480  CA  GLY   158      37.173  52.911  37.260  1.00  0.00           C  
ATOM   2481  HA2 GLY   158      38.040  53.545  37.453  1.00  0.00           H  
ATOM   2482  HA3 GLY   158      37.529  51.910  37.019  1.00  0.00           H  
ATOM   2483  C   GLY   158      36.409  53.456  36.069  1.00  0.00           C  
ATOM   2484  O   GLY   158      36.946  54.238  35.284  1.00  0.00           O  
ATOM   2485  N   SER   159      35.147  53.034  35.920  1.00  0.00           N  
ATOM   2486  H   SER   159      34.759  52.368  36.576  1.00  0.00           H  
ATOM   2487  CA  SER   159      34.314  53.502  34.821  1.00  0.00           C  
ATOM   2488  HA  SER   159      34.843  53.313  33.886  1.00  0.00           H  
ATOM   2489  CB  SER   159      33.009  52.699  34.799  1.00  0.00           C  
ATOM   2490  HB2 SER   159      33.238  51.638  34.704  1.00  0.00           H  
ATOM   2491  HB3 SER   159      32.475  52.858  35.738  1.00  0.00           H  
ATOM   2492  OG  SER   159      32.169  53.092  33.723  1.00  0.00           O  
ATOM   2493  HG  SER   159      32.556  52.757  32.917  1.00  0.00           H  
ATOM   2494  C   SER   159      34.043  54.996  34.930  1.00  0.00           C  
ATOM   2495  O   SER   159      34.086  55.717  33.923  1.00  0.00           O  
ATOM   2496  N   LEU   160      33.795  55.493  36.153  1.00  0.00           N  
ATOM   2497  H   LEU   160      33.789  54.893  36.965  1.00  0.00           H  
ATOM   2498  CA  LEU   160      33.530  56.924  36.307  1.00  0.00           C  
ATOM   2499  HA  LEU   160      32.872  57.254  35.506  1.00  0.00           H  
ATOM   2500  CB  LEU   160      32.835  57.190  37.646  1.00  0.00           C  
ATOM   2501  HB2 LEU   160      33.492  56.848  38.449  1.00  0.00           H  
ATOM   2502  HB3 LEU   160      32.720  58.269  37.756  1.00  0.00           H  
ATOM   2503  CG  LEU   160      31.469  56.531  37.822  1.00  0.00           C  
ATOM   2504  HG  LEU   160      31.561  55.451  37.804  1.00  0.00           H  
ATOM   2505  CD1 LEU   160      30.882  56.957  39.168  1.00  0.00           C  
ATOM   2506 HD11 LEU   160      29.920  56.463  39.310  1.00  0.00           H  
ATOM   2507 HD12 LEU   160      31.549  56.660  39.978  1.00  0.00           H  
ATOM   2508 HD13 LEU   160      30.731  58.036  39.198  1.00  0.00           H  
ATOM   2509  CD2 LEU   160      30.534  56.945  36.691  1.00  0.00           C  
ATOM   2510 HD21 LEU   160      29.545  56.528  36.875  1.00  0.00           H  
ATOM   2511 HD22 LEU   160      30.463  58.031  36.630  1.00  0.00           H  
ATOM   2512 HD23 LEU   160      30.880  56.540  35.743  1.00  0.00           H  
ATOM   2513  C   LEU   160      34.806  57.755  36.188  1.00  0.00           C  
ATOM   2514  O   LEU   160      34.780  58.872  35.644  1.00  0.00           O  
ATOM   2515  N   ALA   161      35.934  57.227  36.685  1.00  0.00           N  
ATOM   2516  H   ALA   161      35.912  56.306  37.096  1.00  0.00           H  
ATOM   2517  CA  ALA   161      37.182  57.965  36.718  1.00  0.00           C  
ATOM   2518  HA  ALA   161      37.025  58.878  37.292  1.00  0.00           H  
ATOM   2519  CB  ALA   161      38.269  57.137  37.424  1.00  0.00           C  
ATOM   2520  HB1 ALA   161      39.222  57.665  37.388  1.00  0.00           H  
ATOM   2521  HB2 ALA   161      37.992  56.976  38.466  1.00  0.00           H  
ATOM   2522  HB3 ALA   161      38.383  56.171  36.930  1.00  0.00           H  
ATOM   2523  C   ALA   161      37.657  58.354  35.330  1.00  0.00           C  
ATOM   2524  O   ALA   161      38.361  59.357  35.177  1.00  0.00           O  
ATOM   2525  N   VAL   162      37.306  57.569  34.305  1.00  0.00           N  
ATOM   2526  H   VAL   162      36.745  56.745  34.477  1.00  0.00           H  
ATOM   2527  CA  VAL   162      37.791  57.871  32.963  1.00  0.00           C  
ATOM   2528  HA  VAL   162      38.740  58.406  33.024  1.00  0.00           H  
ATOM   2529  CB  VAL   162      38.065  56.577  32.168  1.00  0.00           C  
ATOM   2530  HB  VAL   162      38.386  56.842  31.159  1.00  0.00           H  
ATOM   2531  CG1 VAL   162      39.221  55.787  32.834  1.00  0.00           C  
ATOM   2532 HG11 VAL   162      39.431  54.893  32.249  1.00  0.00           H  
ATOM   2533 HG12 VAL   162      40.118  56.404  32.865  1.00  0.00           H  
ATOM   2534 HG13 VAL   162      38.953  55.488  33.847  1.00  0.00           H  
ATOM   2535  CG2 VAL   162      36.826  55.721  32.065  1.00  0.00           C  
ATOM   2536 HG21 VAL   162      37.035  54.863  31.431  1.00  0.00           H  
ATOM   2537 HG22 VAL   162      36.528  55.353  33.043  1.00  0.00           H  
ATOM   2538 HG23 VAL   162      36.004  56.278  31.617  1.00  0.00           H  
ATOM   2539  C   VAL   162      36.829  58.756  32.190  1.00  0.00           C  
ATOM   2540  O   VAL   162      37.159  59.193  31.080  1.00  0.00           O  
ATOM   2541  N   LYS   163      35.652  59.059  32.743  1.00  0.00           N  
ATOM   2542  H   LYS   163      35.407  58.726  33.666  1.00  0.00           H  
ATOM   2543  CA  LYS   163      34.680  59.825  31.967  1.00  0.00           C  
ATOM   2544  HA  LYS   163      34.479  59.276  31.045  1.00  0.00           H  
ATOM   2545  CB  LYS   163      33.366  59.945  32.740  1.00  0.00           C  
ATOM   2546  HB2 LYS   163      33.541  60.210  33.781  1.00  0.00           H  
ATOM   2547  HB3 LYS   163      32.796  60.758  32.286  1.00  0.00           H  
ATOM   2548  CG  LYS   163      32.516  58.688  32.666  1.00  0.00           C  
ATOM   2549  HG2 LYS   163      32.506  58.315  31.641  1.00  0.00           H  
ATOM   2550  HG3 LYS   163      32.940  57.927  33.316  1.00  0.00           H  
ATOM   2551  CD  LYS   163      31.077  58.992  33.087  1.00  0.00           C  
ATOM   2552  HD2 LYS   163      31.077  59.355  34.116  1.00  0.00           H  
ATOM   2553  HD3 LYS   163      30.664  59.765  32.437  1.00  0.00           H  
ATOM   2554  CE  LYS   163      30.204  57.751  32.993  1.00  0.00           C  
ATOM   2555  HE2 LYS   163      30.236  57.364  31.974  1.00  0.00           H  
ATOM   2556  HE3 LYS   163      30.592  56.989  33.671  1.00  0.00           H  
ATOM   2557  NZ  LYS   163      28.787  58.077  33.360  1.00  0.00           N  
ATOM   2558  HZ1 LYS   163      28.407  58.746  32.703  1.00  0.00           H  
ATOM   2559  HZ2 LYS   163      28.222  57.239  33.350  1.00  0.00           H  
ATOM   2560  HZ3 LYS   163      28.766  58.481  34.289  1.00  0.00           H  
ATOM   2561  C   LYS   163      35.193  61.201  31.546  1.00  0.00           C  
ATOM   2562  O   LYS   163      34.913  61.603  30.395  1.00  0.00           O  
ATOM   2563  N   PRO   164      35.935  61.952  32.376  1.00  0.00           N  
ATOM   2564  CD  PRO   164      36.134  61.787  33.839  1.00  0.00           C  
ATOM   2565  HD2 PRO   164      37.013  61.170  34.019  1.00  0.00           H  
ATOM   2566  HD3 PRO   164      35.262  61.374  34.341  1.00  0.00           H  
ATOM   2567  CG  PRO   164      36.392  63.187  34.318  1.00  0.00           C  
ATOM   2568  HG2 PRO   164      37.006  63.194  35.212  1.00  0.00           H  
ATOM   2569  HG3 PRO   164      35.441  63.689  34.491  1.00  0.00           H  
ATOM   2570  CB  PRO   164      37.100  63.862  33.157  1.00  0.00           C  
ATOM   2571  HB2 PRO   164      38.142  63.572  33.140  1.00  0.00           H  
ATOM   2572  HB3 PRO   164      37.004  64.948  33.185  1.00  0.00           H  
ATOM   2573  CA  PRO   164      36.452  63.248  31.904  1.00  0.00           C  
ATOM   2574  HA  PRO   164      35.618  63.875  31.586  1.00  0.00           H  
ATOM   2575  C   PRO   164      37.459  63.126  30.781  1.00  0.00           C  
ATOM   2576  O   PRO   164      37.729  64.135  30.114  1.00  0.00           O  
ATOM   2577  N   SER   165      38.015  61.945  30.543  1.00  0.00           N  
ATOM   2578  H   SER   165      37.760  61.151  31.112  1.00  0.00           H  
ATOM   2579  CA  SER   165      38.989  61.779  29.461  1.00  0.00           C  
ATOM   2580  HA  SER   165      39.630  62.661  29.419  1.00  0.00           H  
ATOM   2581  CB  SER   165      39.889  60.569  29.723  1.00  0.00           C  
ATOM   2582  HB2 SER   165      40.759  60.628  29.071  1.00  0.00           H  
ATOM   2583  HB3 SER   165      40.221  60.566  30.762  1.00  0.00           H  
ATOM   2584  OG  SER   165      39.190  59.365  29.430  1.00  0.00           O  
ATOM   2585  HG  SER   165      38.487  59.248  30.083  1.00  0.00           H  
ATOM   2586  C   SER   165      38.340  61.590  28.102  1.00  0.00           C  
ATOM   2587  O   SER   165      39.032  61.713  27.076  1.00  0.00           O  
ATOM   2588  N   GLY   166      37.048  61.284  28.064  1.00  0.00           N  
ATOM   2589  H   GLY   166      36.524  61.223  28.925  1.00  0.00           H  
ATOM   2590  CA  GLY   166      36.371  60.969  26.818  1.00  0.00           C  
ATOM   2591  HA2 GLY   166      35.298  61.065  26.981  1.00  0.00           H  
ATOM   2592  HA3 GLY   166      36.659  61.695  26.056  1.00  0.00           H  
ATOM   2593  C   GLY   166      36.646  59.580  26.291  1.00  0.00           C  
ATOM   2594  O   GLY   166      36.056  59.199  25.275  1.00  0.00           O  
ATOM   2595  N   MET   167      37.487  58.808  26.964  1.00  0.00           N  
ATOM   2596  H   MET   167      37.914  59.184  27.798  1.00  0.00           H  
ATOM   2597  CA  MET   167      37.864  57.473  26.521  1.00  0.00           C  
ATOM   2598  HA  MET   167      37.618  57.349  25.465  1.00  0.00           H  
ATOM   2599  CB  MET   167      39.379  57.246  26.673  1.00  0.00           C  
ATOM   2600  HB2 MET   167      39.696  57.600  27.648  1.00  0.00           H  
ATOM   2601  HB3 MET   167      39.587  56.177  26.617  1.00  0.00           H  
ATOM   2602  CG  MET   167      40.190  57.927  25.567  1.00  0.00           C  
ATOM   2603  HG2 MET   167      39.926  57.482  24.607  1.00  0.00           H  
ATOM   2604  HG3 MET   167      39.955  58.992  25.541  1.00  0.00           H  
ATOM   2605  SD  MET   167      41.968  57.717  25.846  1.00  0.00           S  
ATOM   2606  CE  MET   167      42.226  58.766  27.225  1.00  0.00           C  
ATOM   2607  HE1 MET   167      41.879  59.772  26.984  1.00  0.00           H  
ATOM   2608  HE2 MET   167      41.693  58.390  28.097  1.00  0.00           H  
ATOM   2609  HE3 MET   167      43.292  58.800  27.447  1.00  0.00           H  
ATOM   2610  C   MET   167      37.116  56.404  27.307  1.00  0.00           C  
ATOM   2611  O   MET   167      36.842  56.560  28.499  1.00  0.00           O  
ATOM   2612  N   ARG   168      36.806  55.301  26.630  1.00  0.00           N  
ATOM   2613  H   ARG   168      37.052  55.218  25.654  1.00  0.00           H  
ATOM   2614  CA  ARG   168      36.389  54.119  27.379  1.00  0.00           C  
ATOM   2615  HA  ARG   168      35.548  54.376  28.026  1.00  0.00           H  
ATOM   2616  CB  ARG   168      35.975  52.984  26.446  1.00  0.00           C  
ATOM   2617  HB2 ARG   168      36.749  52.846  25.706  1.00  0.00           H  
ATOM   2618  HB3 ARG   168      35.897  52.068  27.032  1.00  0.00           H  
ATOM   2619  CG  ARG   168      34.634  53.236  25.716  1.00  0.00           C  
ATOM   2620  HG2 ARG   168      33.969  53.817  26.357  1.00  0.00           H  
ATOM   2621  HG3 ARG   168      34.826  53.811  24.809  1.00  0.00           H  
ATOM   2622  CD  ARG   168      33.927  51.916  25.348  1.00  0.00           C  
ATOM   2623  HD2 ARG   168      33.087  52.144  24.691  1.00  0.00           H  
ATOM   2624  HD3 ARG   168      34.628  51.277  24.809  1.00  0.00           H  
ATOM   2625  NE  ARG   168      33.420  51.213  26.533  1.00  0.00           N  
ATOM   2626  HE  ARG   168      33.495  51.688  27.420  1.00  0.00           H  
ATOM   2627  CZ  ARG   168      32.880  49.996  26.519  1.00  0.00           C  
ATOM   2628  NH1 ARG   168      32.762  49.328  25.377  1.00  0.00           N  
ATOM   2629 HH11 ARG   168      32.400  48.387  25.376  1.00  0.00           H  
ATOM   2630 HH12 ARG   168      33.085  49.741  24.515  1.00  0.00           H  
ATOM   2631  NH2 ARG   168      32.454  49.442  27.650  1.00  0.00           N  
ATOM   2632 HH21 ARG   168      32.509  49.946  28.521  1.00  0.00           H  
ATOM   2633 HH22 ARG   168      32.107  48.494  27.649  1.00  0.00           H  
ATOM   2634  C   ARG   168      37.543  53.646  28.249  1.00  0.00           C  
ATOM   2635  O   ARG   168      38.706  53.901  27.956  1.00  0.00           O  
ATOM   2636  N   PHE   169      37.186  52.904  29.308  1.00  0.00           N  
ATOM   2637  H   PHE   169      36.216  52.702  29.493  1.00  0.00           H  
ATOM   2638  CA  PHE   169      38.199  52.467  30.271  1.00  0.00           C  
ATOM   2639  HA  PHE   169      38.599  53.342  30.781  1.00  0.00           H  
ATOM   2640  CB  PHE   169      37.518  51.565  31.307  1.00  0.00           C  
ATOM   2641  HB2 PHE   169      36.702  52.118  31.776  1.00  0.00           H  
ATOM   2642  HB3 PHE   169      37.081  50.700  30.805  1.00  0.00           H  
ATOM   2643  CG  PHE   169      38.453  51.094  32.379  1.00  0.00           C  
ATOM   2644  CD1 PHE   169      38.708  51.900  33.472  1.00  0.00           C  
ATOM   2645  HD1 PHE   169      38.244  52.872  33.543  1.00  0.00           H  
ATOM   2646  CE1 PHE   169      39.577  51.476  34.484  1.00  0.00           C  
ATOM   2647  HE1 PHE   169      39.758  52.111  35.339  1.00  0.00           H  
ATOM   2648  CZ  PHE   169      40.184  50.241  34.389  1.00  0.00           C  
ATOM   2649  HZ  PHE   169      40.867  49.915  35.157  1.00  0.00           H  
ATOM   2650  CE2 PHE   169      39.953  49.427  33.268  1.00  0.00           C  
ATOM   2651  HE2 PHE   169      40.436  48.464  33.188  1.00  0.00           H  
ATOM   2652  CD2 PHE   169      39.072  49.856  32.273  1.00  0.00           C  
ATOM   2653  HD2 PHE   169      38.883  49.222  31.418  1.00  0.00           H  
ATOM   2654  C   PHE   169      39.358  51.751  29.588  1.00  0.00           C  
ATOM   2655  O   PHE   169      40.533  52.007  29.897  1.00  0.00           O  
ATOM   2656  N   GLU   170      39.049  50.840  28.649  1.00  0.00           N  
ATOM   2657  H   GLU   170      38.093  50.626  28.407  1.00  0.00           H  
ATOM   2658  CA  GLU   170      40.115  50.084  27.994  1.00  0.00           C  
ATOM   2659  HA  GLU   170      40.690  49.569  28.762  1.00  0.00           H  
ATOM   2660  CB  GLU   170      39.493  49.025  27.074  1.00  0.00           C  
ATOM   2661  HB2 GLU   170      38.876  48.347  27.666  1.00  0.00           H  
ATOM   2662  HB3 GLU   170      38.849  49.544  26.363  1.00  0.00           H  
ATOM   2663  CG  GLU   170      40.519  48.215  26.313  1.00  0.00           C  
ATOM   2664  HG2 GLU   170      41.212  48.880  25.799  1.00  0.00           H  
ATOM   2665  HG3 GLU   170      41.093  47.622  27.015  1.00  0.00           H  
ATOM   2666  CD  GLU   170      39.905  47.335  25.239  1.00  0.00           C  
ATOM   2667  OE1 GLU   170      38.744  47.600  24.820  1.00  0.00           O  
ATOM   2668  OE2 GLU   170      40.583  46.373  24.813  1.00  0.00           O  
ATOM   2669  C   GLU   170      41.074  50.989  27.223  1.00  0.00           C  
ATOM   2670  O   GLU   170      42.301  50.816  27.293  1.00  0.00           O  
ATOM   2671  N   GLN   171      40.544  51.984  26.515  1.00  0.00           N  
ATOM   2672  H   GLN   171      39.546  52.130  26.478  1.00  0.00           H  
ATOM   2673  CA  GLN   171      41.421  52.851  25.731  1.00  0.00           C  
ATOM   2674  HA  GLN   171      42.149  52.233  25.202  1.00  0.00           H  
ATOM   2675  CB  GLN   171      40.600  53.601  24.680  1.00  0.00           C  
ATOM   2676  HB2 GLN   171      39.688  53.997  25.131  1.00  0.00           H  
ATOM   2677  HB3 GLN   171      41.187  54.450  24.325  1.00  0.00           H  
ATOM   2678  CG  GLN   171      40.251  52.748  23.455  1.00  0.00           C  
ATOM   2679  HG2 GLN   171      39.746  53.379  22.723  1.00  0.00           H  
ATOM   2680  HG3 GLN   171      41.179  52.397  23.000  1.00  0.00           H  
ATOM   2681  CD  GLN   171      39.343  51.555  23.763  1.00  0.00           C  
ATOM   2682  OE1 GLN   171      38.259  51.711  24.341  1.00  0.00           O  
ATOM   2683  NE2 GLN   171      39.772  50.359  23.355  1.00  0.00           N  
ATOM   2684 HE21 GLN   171      40.641  50.272  22.846  1.00  0.00           H  
ATOM   2685 HE22 GLN   171      39.250  49.529  23.613  1.00  0.00           H  
ATOM   2686  C   GLN   171      42.212  53.820  26.614  1.00  0.00           C  
ATOM   2687  O   GLN   171      43.350  54.172  26.274  1.00  0.00           O  
ATOM   2688  N   ALA   172      41.634  54.270  27.736  1.00  0.00           N  
ATOM   2689  H   ALA   172      40.695  53.982  27.971  1.00  0.00           H  
ATOM   2690  CA  ALA   172      42.373  55.106  28.674  1.00  0.00           C  
ATOM   2691  HA  ALA   172      42.818  55.939  28.126  1.00  0.00           H  
ATOM   2692  CB  ALA   172      41.433  55.690  29.737  1.00  0.00           C  
ATOM   2693  HB1 ALA   172      41.988  56.337  30.417  1.00  0.00           H  
ATOM   2694  HB2 ALA   172      40.654  56.277  29.253  1.00  0.00           H  
ATOM   2695  HB3 ALA   172      40.966  54.882  30.301  1.00  0.00           H  
ATOM   2696  C   ALA   172      43.499  54.323  29.338  1.00  0.00           C  
ATOM   2697  O   ALA   172      44.620  54.820  29.449  1.00  0.00           O  
ATOM   2698  N   MET   173      43.220  53.090  29.758  1.00  0.00           N  
ATOM   2699  H   MET   173      42.290  52.712  29.646  1.00  0.00           H  
ATOM   2700  CA  MET   173      44.271  52.249  30.337  1.00  0.00           C  
ATOM   2701  HA  MET   173      44.651  52.744  31.230  1.00  0.00           H  
ATOM   2702  CB  MET   173      43.679  50.903  30.733  1.00  0.00           C  
ATOM   2703  HB2 MET   173      42.780  51.074  31.325  1.00  0.00           H  
ATOM   2704  HB3 MET   173      43.377  50.364  29.835  1.00  0.00           H  
ATOM   2705  CG  MET   173      44.605  50.014  31.530  1.00  0.00           C  
ATOM   2706  HG2 MET   173      44.120  49.052  31.697  1.00  0.00           H  
ATOM   2707  HG3 MET   173      45.505  49.841  30.943  1.00  0.00           H  
ATOM   2708  SD  MET   173      45.096  50.696  33.122  1.00  0.00           S  
ATOM   2709  CE  MET   173      43.624  50.365  34.119  1.00  0.00           C  
ATOM   2710  HE1 MET   173      43.667  50.940  35.039  1.00  0.00           H  
ATOM   2711  HE2 MET   173      42.738  50.666  33.564  1.00  0.00           H  
ATOM   2712  HE3 MET   173      43.560  49.301  34.345  1.00  0.00           H  
ATOM   2713  C   MET   173      45.425  52.054  29.358  1.00  0.00           C  
ATOM   2714  O   MET   173      46.596  52.145  29.734  1.00  0.00           O  
ATOM   2715  N   ALA   174      45.111  51.719  28.098  1.00  0.00           N  
ATOM   2716  H   ALA   174      44.147  51.616  27.809  1.00  0.00           H  
ATOM   2717  CA  ALA   174      46.174  51.473  27.124  1.00  0.00           C  
ATOM   2718  HA  ALA   174      46.810  50.693  27.525  1.00  0.00           H  
ATOM   2719  CB  ALA   174      45.582  50.950  25.817  1.00  0.00           C  
ATOM   2720  HB1 ALA   174      46.387  50.737  25.112  1.00  0.00           H  
ATOM   2721  HB2 ALA   174      45.027  50.032  26.009  1.00  0.00           H  
ATOM   2722  HB3 ALA   174      44.910  51.693  25.386  1.00  0.00           H  
ATOM   2723  C   ALA   174      47.009  52.725  26.895  1.00  0.00           C  
ATOM   2724  O   ALA   174      48.247  52.667  26.866  1.00  0.00           O  
ATOM   2725  N   GLU   175      46.351  53.881  26.784  1.00  0.00           N  
ATOM   2726  H   GLU   175      45.341  53.900  26.835  1.00  0.00           H  
ATOM   2727  CA  GLU   175      47.058  55.101  26.407  1.00  0.00           C  
ATOM   2728  HA  GLU   175      47.754  54.867  25.600  1.00  0.00           H  
ATOM   2729  CB  GLU   175      46.058  56.131  25.884  1.00  0.00           C  
ATOM   2730  HB2 GLU   175      45.485  55.670  25.079  1.00  0.00           H  
ATOM   2731  HB3 GLU   175      45.361  56.405  26.677  1.00  0.00           H  
ATOM   2732  CG  GLU   175      46.687  57.382  25.334  1.00  0.00           C  
ATOM   2733  HG2 GLU   175      47.125  57.960  26.150  1.00  0.00           H  
ATOM   2734  HG3 GLU   175      47.487  57.106  24.644  1.00  0.00           H  
ATOM   2735  CD  GLU   175      45.676  58.245  24.598  1.00  0.00           C  
ATOM   2736  OE1 GLU   175      45.078  59.137  25.236  1.00  0.00           O  
ATOM   2737  OE2 GLU   175      45.479  58.017  23.390  1.00  0.00           O  
ATOM   2738  C   GLU   175      47.854  55.691  27.576  1.00  0.00           C  
ATOM   2739  O   GLU   175      48.943  56.249  27.367  1.00  0.00           O  
ATOM   2740  N   ARG   176      47.318  55.598  28.792  1.00  0.00           N  
ATOM   2741  H   ARG   176      46.434  55.123  28.916  1.00  0.00           H  
ATOM   2742  CA  ARG   176      47.858  56.331  29.930  1.00  0.00           C  
ATOM   2743  HA  ARG   176      48.504  57.133  29.572  1.00  0.00           H  
ATOM   2744  CB  ARG   176      46.706  56.996  30.714  1.00  0.00           C  
ATOM   2745  HB2 ARG   176      46.018  56.230  31.067  1.00  0.00           H  
ATOM   2746  HB3 ARG   176      47.120  57.507  31.585  1.00  0.00           H  
ATOM   2747  CG  ARG   176      45.949  58.029  29.865  1.00  0.00           C  
ATOM   2748  HG2 ARG   176      46.647  58.811  29.567  1.00  0.00           H  
ATOM   2749  HG3 ARG   176      45.545  57.564  28.965  1.00  0.00           H  
ATOM   2750  CD  ARG   176      44.787  58.647  30.653  1.00  0.00           C  
ATOM   2751  HD2 ARG   176      43.967  57.929  30.711  1.00  0.00           H  
ATOM   2752  HD3 ARG   176      45.128  58.878  31.661  1.00  0.00           H  
ATOM   2753  NE  ARG   176      44.327  59.886  30.011  1.00  0.00           N  
ATOM   2754  HE  ARG   176      44.683  60.088  29.089  1.00  0.00           H  
ATOM   2755  CZ  ARG   176      43.444  60.709  30.578  1.00  0.00           C  
ATOM   2756  NH1 ARG   176      42.944  60.423  31.780  1.00  0.00           N  
ATOM   2757 HH11 ARG   176      43.256  59.604  32.275  1.00  0.00           H  
ATOM   2758 HH12 ARG   176      42.302  61.069  32.226  1.00  0.00           H  
ATOM   2759  NH2 ARG   176      43.100  61.837  29.957  1.00  0.00           N  
ATOM   2760 HH21 ARG   176      43.500  62.086  29.065  1.00  0.00           H  
ATOM   2761 HH22 ARG   176      42.457  62.479  30.409  1.00  0.00           H  
ATOM   2762  C   ARG   176      48.696  55.487  30.882  1.00  0.00           C  
ATOM   2763  O   ARG   176      49.424  56.068  31.703  1.00  0.00           O  
ATOM   2764  N   VAL   177      48.603  54.160  30.815  1.00  0.00           N  
ATOM   2765  H   VAL   177      47.974  53.758  30.134  1.00  0.00           H  
ATOM   2766  CA  VAL   177      49.312  53.282  31.740  1.00  0.00           C  
ATOM   2767  HA  VAL   177      50.023  53.856  32.335  1.00  0.00           H  
ATOM   2768  CB  VAL   177      48.362  52.573  32.722  1.00  0.00           C  
ATOM   2769  HB  VAL   177      47.640  51.969  32.173  1.00  0.00           H  
ATOM   2770  CG1 VAL   177      49.185  51.640  33.671  1.00  0.00           C  
ATOM   2771 HG11 VAL   177      48.521  51.214  34.423  1.00  0.00           H  
ATOM   2772 HG12 VAL   177      49.636  50.821  33.110  1.00  0.00           H  
ATOM   2773 HG13 VAL   177      49.966  52.215  34.169  1.00  0.00           H  
ATOM   2774  CG2 VAL   177      47.600  53.619  33.571  1.00  0.00           C  
ATOM   2775 HG21 VAL   177      46.913  53.114  34.251  1.00  0.00           H  
ATOM   2776 HG22 VAL   177      48.304  54.208  34.156  1.00  0.00           H  
ATOM   2777 HG23 VAL   177      47.029  54.285  32.930  1.00  0.00           H  
ATOM   2778  C   VAL   177      50.128  52.252  30.955  1.00  0.00           C  
ATOM   2779  O   VAL   177      51.354  52.180  31.122  1.00  0.00           O  
ATOM   2780  N   PHE   178      49.465  51.445  30.106  1.00  0.00           N  
ATOM   2781  H   PHE   178      48.464  51.521  29.988  1.00  0.00           H  
ATOM   2782  CA  PHE   178      50.198  50.381  29.407  1.00  0.00           C  
ATOM   2783  HA  PHE   178      50.712  49.760  30.139  1.00  0.00           H  
ATOM   2784  CB  PHE   178      49.268  49.504  28.569  1.00  0.00           C  
ATOM   2785  HB2 PHE   178      48.755  50.122  27.839  1.00  0.00           H  
ATOM   2786  HB3 PHE   178      49.881  48.796  28.010  1.00  0.00           H  
ATOM   2787  CG  PHE   178      48.262  48.696  29.361  1.00  0.00           C  
ATOM   2788  CD1 PHE   178      48.375  48.534  30.740  1.00  0.00           C  
ATOM   2789  HD1 PHE   178      49.171  48.986  31.309  1.00  0.00           H  
ATOM   2790  CE1 PHE   178      47.432  47.769  31.450  1.00  0.00           C  
ATOM   2791  HE1 PHE   178      47.520  47.639  32.513  1.00  0.00           H  
ATOM   2792  CZ  PHE   178      46.367  47.165  30.749  1.00  0.00           C  
ATOM   2793  HZ  PHE   178      45.635  46.570  31.277  1.00  0.00           H  
ATOM   2794  CE2 PHE   178      46.274  47.319  29.384  1.00  0.00           C  
ATOM   2795  HE2 PHE   178      45.471  46.840  28.841  1.00  0.00           H  
ATOM   2796  CD2 PHE   178      47.198  48.083  28.692  1.00  0.00           C  
ATOM   2797  HD2 PHE   178      47.102  48.204  27.623  1.00  0.00           H  
ATOM   2798  C   PHE   178      51.278  50.957  28.495  1.00  0.00           C  
ATOM   2799  O   PHE   178      52.451  50.567  28.570  1.00  0.00           O  
ATOM   2800  N   LYS   179      50.899  51.878  27.607  1.00  0.00           N  
ATOM   2801  H   LYS   179      49.934  52.179  27.569  1.00  0.00           H  
ATOM   2802  CA  LYS   179      51.855  52.347  26.601  1.00  0.00           C  
ATOM   2803  HA  LYS   179      52.259  51.466  26.097  1.00  0.00           H  
ATOM   2804  CB  LYS   179      51.127  53.190  25.542  1.00  0.00           C  
ATOM   2805  HB2 LYS   179      50.336  52.584  25.096  1.00  0.00           H  
ATOM   2806  HB3 LYS   179      50.673  54.079  25.970  1.00  0.00           H  
ATOM   2807  CG  LYS   179      52.111  53.592  24.449  1.00  0.00           C  
ATOM   2808  HG2 LYS   179      52.918  54.197  24.865  1.00  0.00           H  
ATOM   2809  HG3 LYS   179      52.530  52.699  23.984  1.00  0.00           H  
ATOM   2810  CD  LYS   179      51.388  54.429  23.398  1.00  0.00           C  
ATOM   2811  HD2 LYS   179      50.577  53.843  22.961  1.00  0.00           H  
ATOM   2812  HD3 LYS   179      50.975  55.325  23.865  1.00  0.00           H  
ATOM   2813  CE  LYS   179      52.372  54.832  22.304  1.00  0.00           C  
ATOM   2814  HE2 LYS   179      53.185  55.413  22.742  1.00  0.00           H  
ATOM   2815  HE3 LYS   179      52.783  53.934  21.840  1.00  0.00           H  
ATOM   2816  NZ  LYS   179      51.676  55.638  21.290  1.00  0.00           N  
ATOM   2817  HZ1 LYS   179      51.302  56.474  21.724  1.00  0.00           H  
ATOM   2818  HZ2 LYS   179      52.303  55.890  20.538  1.00  0.00           H  
ATOM   2819  HZ3 LYS   179      50.914  55.098  20.900  1.00  0.00           H  
ATOM   2820  C   LYS   179      53.032  53.099  27.216  1.00  0.00           C  
ATOM   2821  O   LYS   179      54.184  52.813  26.839  1.00  0.00           O  
ATOM   2822  N   PRO   180      52.835  54.060  28.135  1.00  0.00           N  
ATOM   2823  CD  PRO   180      51.559  54.612  28.643  1.00  0.00           C  
ATOM   2824  HD2 PRO   180      51.157  53.965  29.412  1.00  0.00           H  
ATOM   2825  HD3 PRO   180      50.826  54.777  27.866  1.00  0.00           H  
ATOM   2826  CG  PRO   180      51.967  55.916  29.251  1.00  0.00           C  
ATOM   2827  HG2 PRO   180      51.327  56.196  30.083  1.00  0.00           H  
ATOM   2828  HG3 PRO   180      51.921  56.689  28.482  1.00  0.00           H  
ATOM   2829  CB  PRO   180      53.366  55.756  29.686  1.00  0.00           C  
ATOM   2830  HB2 PRO   180      53.375  55.337  30.692  1.00  0.00           H  
ATOM   2831  HB3 PRO   180      53.899  56.708  29.682  1.00  0.00           H  
ATOM   2832  CA  PRO   180      53.997  54.754  28.702  1.00  0.00           C  
ATOM   2833  HA  PRO   180      54.511  55.299  27.909  1.00  0.00           H  
ATOM   2834  C   PRO   180      54.968  53.820  29.407  1.00  0.00           C  
ATOM   2835  O   PRO   180      56.182  54.085  29.443  1.00  0.00           O  
ATOM   2836  N   LEU   181      54.463  52.738  29.992  1.00  0.00           N  
ATOM   2837  H   LEU   181      53.466  52.575  29.953  1.00  0.00           H  
ATOM   2838  CA  LEU   181      55.290  51.773  30.695  1.00  0.00           C  
ATOM   2839  HA  LEU   181      56.181  52.260  31.080  1.00  0.00           H  
ATOM   2840  CB  LEU   181      54.509  51.191  31.886  1.00  0.00           C  
ATOM   2841  HB2 LEU   181      53.543  50.833  31.538  1.00  0.00           H  
ATOM   2842  HB3 LEU   181      55.052  50.337  32.294  1.00  0.00           H  
ATOM   2843  CG  LEU   181      54.292  52.196  33.017  1.00  0.00           C  
ATOM   2844  HG  LEU   181      53.695  53.008  32.617  1.00  0.00           H  
ATOM   2845  CD1 LEU   181      53.518  51.521  34.188  1.00  0.00           C  
ATOM   2846 HD11 LEU   181      53.332  52.250  34.976  1.00  0.00           H  
ATOM   2847 HD12 LEU   181      52.563  51.145  33.820  1.00  0.00           H  
ATOM   2848 HD13 LEU   181      54.099  50.691  34.594  1.00  0.00           H  
ATOM   2849  CD2 LEU   181      55.598  52.767  33.544  1.00  0.00           C  
ATOM   2850 HD21 LEU   181      56.260  51.960  33.898  1.00  0.00           H  
ATOM   2851 HD22 LEU   181      56.095  53.352  32.762  1.00  0.00           H  
ATOM   2852 HD23 LEU   181      55.364  53.436  34.384  1.00  0.00           H  
ATOM   2853  C   LEU   181      55.795  50.657  29.787  1.00  0.00           C  
ATOM   2854  O   LEU   181      56.502  49.759  30.266  1.00  0.00           O  
ATOM   2855  N   LYS   182      55.484  50.731  28.488  1.00  0.00           N  
ATOM   2856  H   LYS   182      54.906  51.494  28.168  1.00  0.00           H  
ATOM   2857  CA  LYS   182      55.887  49.727  27.488  1.00  0.00           C  
ATOM   2858  HA  LYS   182      55.400  49.984  26.547  1.00  0.00           H  
ATOM   2859  CB  LYS   182      57.400  49.747  27.258  1.00  0.00           C  
ATOM   2860  HB2 LYS   182      57.923  49.440  28.164  1.00  0.00           H  
ATOM   2861  HB3 LYS   182      57.643  49.032  26.471  1.00  0.00           H  
ATOM   2862  CG  LYS   182      57.907  51.120  26.823  1.00  0.00           C  
ATOM   2863  HG2 LYS   182      57.404  51.410  25.898  1.00  0.00           H  
ATOM   2864  HG3 LYS   182      57.677  51.858  27.592  1.00  0.00           H  
ATOM   2865  CD  LYS   182      59.417  51.124  26.597  1.00  0.00           C  
ATOM   2866  HD2 LYS   182      59.919  50.809  27.512  1.00  0.00           H  
ATOM   2867  HD3 LYS   182      59.668  50.429  25.794  1.00  0.00           H  
ATOM   2868  CE  LYS   182      59.888  52.529  26.222  1.00  0.00           C  
ATOM   2869  HE2 LYS   182      59.394  52.827  25.296  1.00  0.00           H  
ATOM   2870  HE3 LYS   182      59.580  53.219  27.010  1.00  0.00           H  
ATOM   2871  NZ  LYS   182      61.368  52.632  26.043  1.00  0.00           N  
ATOM   2872  HZ1 LYS   182      61.663  51.989  25.321  1.00  0.00           H  
ATOM   2873  HZ2 LYS   182      61.613  53.584  25.806  1.00  0.00           H  
ATOM   2874  HZ3 LYS   182      61.841  52.386  26.902  1.00  0.00           H  
ATOM   2875  C   LYS   182      55.399  48.336  27.874  1.00  0.00           C  
ATOM   2876  O   LYS   182      56.074  47.326  27.653  1.00  0.00           O  
ATOM   2877  N   LEU   183      54.180  48.284  28.399  1.00  0.00           N  
ATOM   2878  H   LEU   183      53.663  49.137  28.546  1.00  0.00           H  
ATOM   2879  CA  LEU   183      53.533  47.015  28.715  1.00  0.00           C  
ATOM   2880  HA  LEU   183      54.277  46.242  28.914  1.00  0.00           H  
ATOM   2881  CB  LEU   183      52.629  47.133  29.938  1.00  0.00           C  
ATOM   2882  HB2 LEU   183      51.777  47.766  29.688  1.00  0.00           H  
ATOM   2883  HB3 LEU   183      52.247  46.142  30.178  1.00  0.00           H  
ATOM   2884  CG  LEU   183      53.287  47.723  31.180  1.00  0.00           C  
ATOM   2885  HG  LEU   183      53.602  48.733  30.943  1.00  0.00           H  
ATOM   2886  CD1 LEU   183      52.312  47.813  32.357  1.00  0.00           C  
ATOM   2887 HD11 LEU   183      52.810  48.284  33.204  1.00  0.00           H  
ATOM   2888 HD12 LEU   183      51.448  48.416  32.080  1.00  0.00           H  
ATOM   2889 HD13 LEU   183      51.983  46.813  32.642  1.00  0.00           H  
ATOM   2890  CD2 LEU   183      54.536  46.932  31.601  1.00  0.00           C  
ATOM   2891 HD21 LEU   183      54.940  47.353  32.523  1.00  0.00           H  
ATOM   2892 HD22 LEU   183      54.273  45.889  31.767  1.00  0.00           H  
ATOM   2893 HD23 LEU   183      55.306  46.992  30.832  1.00  0.00           H  
ATOM   2894  C   LEU   183      52.762  46.638  27.454  1.00  0.00           C  
ATOM   2895  O   LEU   183      51.543  46.790  27.356  1.00  0.00           O  
ATOM   2896  N   ASN   184      53.507  46.127  26.476  1.00  0.00           N  
ATOM   2897  H   ASN   184      54.492  45.982  26.640  1.00  0.00           H  
ATOM   2898  CA  ASN   184      52.984  45.892  25.142  1.00  0.00           C  
ATOM   2899  HA  ASN   184      52.183  46.603  24.938  1.00  0.00           H  
ATOM   2900  CB  ASN   184      54.094  46.123  24.107  1.00  0.00           C  
ATOM   2901  HB2 ASN   184      54.894  45.400  24.283  1.00  0.00           H  
ATOM   2902  HB3 ASN   184      53.704  45.955  23.103  1.00  0.00           H  
ATOM   2903  CG  ASN   184      54.656  47.533  24.159  1.00  0.00           C  
ATOM   2904  OD1 ASN   184      53.924  48.496  24.371  1.00  0.00           O  
ATOM   2905  ND2 ASN   184      55.956  47.657  23.969  1.00  0.00           N  
ATOM   2906 HD21 ASN   184      56.363  48.561  23.937  1.00  0.00           H  
ATOM   2907 HD22 ASN   184      56.521  46.831  23.856  1.00  0.00           H  
ATOM   2908  C   ASN   184      52.409  44.498  24.966  1.00  0.00           C  
ATOM   2909  O   ASN   184      51.981  44.158  23.851  1.00  0.00           O  
ATOM   2910  N   HIE   185      52.416  43.683  26.020  1.00  0.00           N  
ATOM   2911  H   HIE   185      52.813  43.997  26.895  1.00  0.00           H  
ATOM   2912  CA  HIE   185      51.796  42.370  25.990  1.00  0.00           C  
ATOM   2913  HA  HIE   185      51.189  42.271  25.091  1.00  0.00           H  
ATOM   2914  CB  HIE   185      52.865  41.284  25.937  1.00  0.00           C  
ATOM   2915  HB2 HIE   185      53.508  41.369  26.814  1.00  0.00           H  
ATOM   2916  HB3 HIE   185      52.385  40.305  25.955  1.00  0.00           H  
ATOM   2917  CG  HIE   185      53.707  41.363  24.702  1.00  0.00           C  
ATOM   2918  ND1 HIE   185      54.745  42.262  24.563  1.00  0.00           N  
ATOM   2919  CE1 HIE   185      55.284  42.131  23.362  1.00  0.00           C  
ATOM   2920  HE1 HIE   185      56.103  42.717  22.971  1.00  0.00           H  
ATOM   2921  NE2 HIE   185      54.634  41.179  22.713  1.00  0.00           N  
ATOM   2922  HE2 HIE   185      54.800  40.897  21.758  1.00  0.00           H  
ATOM   2923  CD2 HIE   185      53.633  40.692  23.525  1.00  0.00           C  
ATOM   2924  HD2 HIE   185      52.910  39.929  23.271  1.00  0.00           H  
ATOM   2925  C   HIE   185      50.846  42.215  27.162  1.00  0.00           C  
ATOM   2926  O   HIE   185      50.772  41.171  27.815  1.00  0.00           O  
ATOM   2927  N   THR   186      50.115  43.289  27.465  1.00  0.00           N  
ATOM   2928  H   THR   186      50.224  44.125  26.908  1.00  0.00           H  
ATOM   2929  CA  THR   186      49.176  43.326  28.572  1.00  0.00           C  
ATOM   2930  HA  THR   186      49.055  42.335  29.006  1.00  0.00           H  
ATOM   2931  CB  THR   186      49.627  44.296  29.690  1.00  0.00           C  
ATOM   2932  HB  THR   186      49.798  45.285  29.263  1.00  0.00           H  
ATOM   2933  CG2 THR   186      48.602  44.419  30.840  1.00  0.00           C  
ATOM   2934 HG21 THR   186      48.982  45.098  31.604  1.00  0.00           H  
ATOM   2935 HG22 THR   186      47.664  44.814  30.455  1.00  0.00           H  
ATOM   2936 HG23 THR   186      48.419  43.442  31.279  1.00  0.00           H  
ATOM   2937  OG1 THR   186      50.860  43.809  30.250  1.00  0.00           O  
ATOM   2938  HG1 THR   186      51.533  43.796  29.556  1.00  0.00           H  
ATOM   2939  C   THR   186      47.863  43.771  27.964  1.00  0.00           C  
ATOM   2940  O   THR   186      47.837  44.763  27.227  1.00  0.00           O  
ATOM   2941  N   TRP   187      46.807  43.008  28.223  1.00  0.00           N  
ATOM   2942  H   TRP   187      46.896  42.215  28.840  1.00  0.00           H  
ATOM   2943  CA  TRP   187      45.600  43.108  27.401  1.00  0.00           C  
ATOM   2944  HA  TRP   187      45.603  44.039  26.832  1.00  0.00           H  
ATOM   2945  CB  TRP   187      45.507  41.946  26.417  1.00  0.00           C  
ATOM   2946  HB2 TRP   187      45.281  41.029  26.963  1.00  0.00           H  
ATOM   2947  HB3 TRP   187      44.689  42.139  25.729  1.00  0.00           H  
ATOM   2948  CG  TRP   187      46.779  41.712  25.608  1.00  0.00           C  
ATOM   2949  CD1 TRP   187      47.689  40.722  25.801  1.00  0.00           C  
ATOM   2950  HD1 TRP   187      47.602  39.952  26.555  1.00  0.00           H  
ATOM   2951  NE1 TRP   187      48.714  40.822  24.863  1.00  0.00           N  
ATOM   2952  HE1 TRP   187      49.495  40.184  24.798  1.00  0.00           H  
ATOM   2953  CE2 TRP   187      48.472  41.911  24.066  1.00  0.00           C  
ATOM   2954  CZ2 TRP   187      49.214  42.427  23.009  1.00  0.00           C  
ATOM   2955  HZ2 TRP   187      50.123  41.948  22.667  1.00  0.00           H  
ATOM   2956  CH2 TRP   187      48.729  43.540  22.387  1.00  0.00           C  
ATOM   2957  HH2 TRP   187      49.304  43.986  21.585  1.00  0.00           H  
ATOM   2958  CZ3 TRP   187      47.531  44.154  22.799  1.00  0.00           C  
ATOM   2959  HZ3 TRP   187      47.175  45.027  22.273  1.00  0.00           H  
ATOM   2960  CE3 TRP   187      46.784  43.635  23.853  1.00  0.00           C  
ATOM   2961  HE3 TRP   187      45.861  44.101  24.161  1.00  0.00           H  
ATOM   2962  CD2 TRP   187      47.265  42.504  24.512  1.00  0.00           C  
ATOM   2963  C   TRP   187      44.367  43.076  28.280  1.00  0.00           C  
ATOM   2964  O   TRP   187      44.281  42.279  29.216  1.00  0.00           O  
ATOM   2965  N   ILE   188      43.403  43.941  27.969  1.00  0.00           N  
ATOM   2966  H   ILE   188      43.529  44.608  27.221  1.00  0.00           H  
ATOM   2967  CA  ILE   188      42.048  43.758  28.501  1.00  0.00           C  
ATOM   2968  HA  ILE   188      42.095  43.299  29.490  1.00  0.00           H  
ATOM   2969  CB  ILE   188      41.356  45.132  28.659  1.00  0.00           C  
ATOM   2970  HB  ILE   188      41.591  45.732  27.784  1.00  0.00           H  
ATOM   2971  CG2 ILE   188      39.850  44.994  28.792  1.00  0.00           C  
ATOM   2972 HG21 ILE   188      39.386  45.966  28.944  1.00  0.00           H  
ATOM   2973 HG22 ILE   188      39.427  44.587  27.874  1.00  0.00           H  
ATOM   2974 HG23 ILE   188      39.601  44.334  29.624  1.00  0.00           H  
ATOM   2975  CG1 ILE   188      41.920  45.797  29.941  1.00  0.00           C  
ATOM   2976 HG12 ILE   188      41.494  45.310  30.820  1.00  0.00           H  
ATOM   2977 HG13 ILE   188      43.000  45.650  29.978  1.00  0.00           H  
ATOM   2978  CD1 ILE   188      41.682  47.289  30.043  1.00  0.00           C  
ATOM   2979 HD11 ILE   188      42.092  47.651  30.986  1.00  0.00           H  
ATOM   2980 HD12 ILE   188      42.199  47.791  29.225  1.00  0.00           H  
ATOM   2981 HD13 ILE   188      40.621  47.527  30.004  1.00  0.00           H  
ATOM   2982  C   ILE   188      41.270  42.806  27.609  1.00  0.00           C  
ATOM   2983  O   ILE   188      40.588  41.907  28.091  1.00  0.00           O  
ATOM   2984  N   ASN   189      41.444  42.933  26.290  1.00  0.00           N  
ATOM   2985  H   ASN   189      41.985  43.695  25.906  1.00  0.00           H  
ATOM   2986  CA  ASN   189      40.967  41.945  25.341  1.00  0.00           C  
ATOM   2987  HA  ASN   189      40.479  41.117  25.855  1.00  0.00           H  
ATOM   2988  CB  ASN   189      39.953  42.558  24.370  1.00  0.00           C  
ATOM   2989  HB2 ASN   189      40.398  43.422  23.873  1.00  0.00           H  
ATOM   2990  HB3 ASN   189      39.701  41.823  23.604  1.00  0.00           H  
ATOM   2991  CG  ASN   189      38.681  42.993  25.074  1.00  0.00           C  
ATOM   2992  OD1 ASN   189      38.465  44.173  25.319  1.00  0.00           O  
ATOM   2993  ND2 ASN   189      37.855  42.028  25.417  1.00  0.00           N  
ATOM   2994 HD21 ASN   189      37.034  42.271  25.926  1.00  0.00           H  
ATOM   2995 HD22 ASN   189      38.045  41.071  25.187  1.00  0.00           H  
ATOM   2996  C   ASN   189      42.166  41.395  24.591  1.00  0.00           C  
ATOM   2997  O   ASN   189      42.885  42.157  23.943  1.00  0.00           O  
ATOM   2998  N   VAL   190      42.362  40.079  24.661  1.00  0.00           N  
ATOM   2999  H   VAL   190      41.711  39.505  25.173  1.00  0.00           H  
ATOM   3000  CA  VAL   190      43.494  39.439  23.990  1.00  0.00           C  
ATOM   3001  HA  VAL   190      44.398  39.977  24.268  1.00  0.00           H  
ATOM   3002  CB  VAL   190      43.684  37.986  24.455  1.00  0.00           C  
ATOM   3003  HB  VAL   190      42.772  37.423  24.248  1.00  0.00           H  
ATOM   3004  CG1 VAL   190      44.825  37.313  23.689  1.00  0.00           C  
ATOM   3005 HG11 VAL   190      44.994  36.309  24.079  1.00  0.00           H  
ATOM   3006 HG12 VAL   190      44.572  37.208  22.637  1.00  0.00           H  
ATOM   3007 HG13 VAL   190      45.741  37.895  23.793  1.00  0.00           H  
ATOM   3008  CG2 VAL   190      43.945  37.913  25.972  1.00  0.00           C  
ATOM   3009 HG21 VAL   190      44.257  36.909  26.256  1.00  0.00           H  
ATOM   3010 HG22 VAL   190      44.714  38.629  26.263  1.00  0.00           H  
ATOM   3011 HG23 VAL   190      43.009  38.132  26.473  1.00  0.00           H  
ATOM   3012  C   VAL   190      43.255  39.496  22.483  1.00  0.00           C  
ATOM   3013  O   VAL   190      42.218  39.019  22.000  1.00  0.00           O  
ATOM   3014  N   PRO   191      44.163  40.092  21.716  1.00  0.00           N  
ATOM   3015  CD  PRO   191      45.284  40.941  22.156  1.00  0.00           C  
ATOM   3016  HD2 PRO   191      46.160  40.325  22.354  1.00  0.00           H  
ATOM   3017  HD3 PRO   191      45.042  41.552  23.021  1.00  0.00           H  
ATOM   3018  CG  PRO   191      45.522  41.829  20.948  1.00  0.00           C  
ATOM   3019  HG2 PRO   191      46.564  42.141  20.885  1.00  0.00           H  
ATOM   3020  HG3 PRO   191      44.876  42.706  21.019  1.00  0.00           H  
ATOM   3021  CB  PRO   191      45.133  41.033  19.783  1.00  0.00           C  
ATOM   3022  HB2 PRO   191      45.975  40.410  19.479  1.00  0.00           H  
ATOM   3023  HB3 PRO   191      44.834  41.667  18.948  1.00  0.00           H  
ATOM   3024  CA  PRO   191      43.975  40.150  20.259  1.00  0.00           C  
ATOM   3025  HA  PRO   191      43.021  40.629  20.031  1.00  0.00           H  
ATOM   3026  C   PRO   191      44.053  38.765  19.644  1.00  0.00           C  
ATOM   3027  O   PRO   191      44.702  37.862  20.172  1.00  0.00           O  
ATOM   3028  N   HIE   192      43.369  38.605  18.511  1.00  0.00           N  
ATOM   3029  H   HIE   192      42.836  39.378  18.141  1.00  0.00           H  
ATOM   3030  CA  HIE   192      43.420  37.335  17.787  1.00  0.00           C  
ATOM   3031  HA  HIE   192      42.921  36.571  18.384  1.00  0.00           H  
ATOM   3032  CB  HIE   192      42.665  37.473  16.456  1.00  0.00           C  
ATOM   3033  HB2 HIE   192      41.642  37.787  16.666  1.00  0.00           H  
ATOM   3034  HB3 HIE   192      43.136  38.251  15.854  1.00  0.00           H  
ATOM   3035  CG  HIE   192      42.608  36.210  15.656  1.00  0.00           C  
ATOM   3036  ND1 HIE   192      43.545  35.894  14.693  1.00  0.00           N  
ATOM   3037  CE1 HIE   192      43.244  34.724  14.156  1.00  0.00           C  
ATOM   3038  HE1 HIE   192      43.809  34.221  13.386  1.00  0.00           H  
ATOM   3039  NE2 HIE   192      42.139  34.277  14.725  1.00  0.00           N  
ATOM   3040  HE2 HIE   192      41.700  33.392  14.519  1.00  0.00           H  
ATOM   3041  CD2 HIE   192      41.724  35.184  15.672  1.00  0.00           C  
ATOM   3042  HD2 HIE   192      40.868  35.092  16.325  1.00  0.00           H  
ATOM   3043  C   HIE   192      44.860  36.896  17.555  1.00  0.00           C  
ATOM   3044  O   HIE   192      45.204  35.720  17.740  1.00  0.00           O  
ATOM   3045  N   ALA   193      45.728  37.843  17.195  1.00  0.00           N  
ATOM   3046  H   ALA   193      45.389  38.787  17.080  1.00  0.00           H  
ATOM   3047  CA  ALA   193      47.112  37.551  16.885  1.00  0.00           C  
ATOM   3048  HA  ALA   193      47.137  36.731  16.166  1.00  0.00           H  
ATOM   3049  CB  ALA   193      47.756  38.771  16.230  1.00  0.00           C  
ATOM   3050  HB1 ALA   193      48.778  38.538  15.931  1.00  0.00           H  
ATOM   3051  HB2 ALA   193      47.186  39.055  15.344  1.00  0.00           H  
ATOM   3052  HB3 ALA   193      47.770  39.606  16.933  1.00  0.00           H  
ATOM   3053  C   ALA   193      47.934  37.137  18.098  1.00  0.00           C  
ATOM   3054  O   ALA   193      49.058  36.666  17.921  1.00  0.00           O  
ATOM   3055  N   GLU   194      47.412  37.313  19.310  1.00  0.00           N  
ATOM   3056  H   GLU   194      46.485  37.703  19.398  1.00  0.00           H  
ATOM   3057  CA  GLU   194      48.108  36.927  20.533  1.00  0.00           C  
ATOM   3058  HA  GLU   194      49.155  36.717  20.314  1.00  0.00           H  
ATOM   3059  CB  GLU   194      48.084  38.078  21.553  1.00  0.00           C  
ATOM   3060  HB2 GLU   194      47.049  38.253  21.843  1.00  0.00           H  
ATOM   3061  HB3 GLU   194      48.636  37.789  22.448  1.00  0.00           H  
ATOM   3062  CG  GLU   194      48.654  39.396  21.035  1.00  0.00           C  
ATOM   3063  HG2 GLU   194      48.094  39.726  20.160  1.00  0.00           H  
ATOM   3064  HG3 GLU   194      48.518  40.145  21.810  1.00  0.00           H  
ATOM   3065  CD  GLU   194      50.146  39.318  20.689  1.00  0.00           C  
ATOM   3066  OE1 GLU   194      50.887  38.577  21.365  1.00  0.00           O  
ATOM   3067  OE2 GLU   194      50.575  39.979  19.706  1.00  0.00           O  
ATOM   3068  C   GLU   194      47.521  35.682  21.183  1.00  0.00           C  
ATOM   3069  O   GLU   194      48.013  35.269  22.232  1.00  0.00           O  
ATOM   3070  N   GLU   195      46.490  35.074  20.592  1.00  0.00           N  
ATOM   3071  H   GLU   195      46.112  35.441  19.728  1.00  0.00           H  
ATOM   3072  CA  GLU   195      45.786  33.981  21.263  1.00  0.00           C  
ATOM   3073  HA  GLU   195      45.453  34.331  22.241  1.00  0.00           H  
ATOM   3074  CB  GLU   195      44.548  33.583  20.451  1.00  0.00           C  
ATOM   3075  HB2 GLU   195      44.827  33.513  19.400  1.00  0.00           H  
ATOM   3076  HB3 GLU   195      44.205  32.601  20.781  1.00  0.00           H  
ATOM   3077  CG  GLU   195      43.395  34.557  20.626  1.00  0.00           C  
ATOM   3078  HG2 GLU   195      43.044  34.512  21.658  1.00  0.00           H  
ATOM   3079  HG3 GLU   195      43.746  35.567  20.432  1.00  0.00           H  
ATOM   3080  CD  GLU   195      42.234  34.265  19.684  1.00  0.00           C  
ATOM   3081  OE1 GLU   195      42.352  33.326  18.864  1.00  0.00           O  
ATOM   3082  OE2 GLU   195      41.220  34.981  19.766  1.00  0.00           O  
ATOM   3083  C   GLU   195      46.679  32.771  21.493  1.00  0.00           C  
ATOM   3084  O   GLU   195      46.462  32.010  22.452  1.00  0.00           O  
ATOM   3085  N   SER   196      47.668  32.549  20.620  1.00  0.00           N  
ATOM   3086  H   SER   196      47.833  33.173  19.843  1.00  0.00           H  
ATOM   3087  CA  SER   196      48.570  31.428  20.836  1.00  0.00           C  
ATOM   3088  HA  SER   196      47.975  30.513  20.841  1.00  0.00           H  
ATOM   3089  CB  SER   196      49.587  31.313  19.691  1.00  0.00           C  
ATOM   3090  HB2 SER   196      50.137  30.378  19.799  1.00  0.00           H  
ATOM   3091  HB3 SER   196      49.065  31.304  18.734  1.00  0.00           H  
ATOM   3092  OG  SER   196      50.512  32.390  19.719  1.00  0.00           O  
ATOM   3093  HG  SER   196      50.072  33.198  19.435  1.00  0.00           H  
ATOM   3094  C   SER   196      49.300  31.525  22.170  1.00  0.00           C  
ATOM   3095  O   SER   196      49.779  30.502  22.672  1.00  0.00           O  
ATOM   3096  N   HID   197      49.393  32.724  22.760  1.00  0.00           N  
ATOM   3097  H   HID   197      48.986  33.537  22.317  1.00  0.00           H  
ATOM   3098  CA  HID   197      50.107  32.894  24.034  1.00  0.00           C  
ATOM   3099  HA  HID   197      50.889  32.141  24.124  1.00  0.00           H  
ATOM   3100  CB  HID   197      50.778  34.281  24.128  1.00  0.00           C  
ATOM   3101  HB2 HID   197      50.012  35.056  24.086  1.00  0.00           H  
ATOM   3102  HB3 HID   197      51.280  34.363  25.086  1.00  0.00           H  
ATOM   3103  CG  HID   197      51.780  34.538  23.039  1.00  0.00           C  
ATOM   3104  ND1 HID   197      52.964  33.838  22.946  1.00  0.00           N  
ATOM   3105  HD1 HID   197      53.258  33.126  23.596  1.00  0.00           H  
ATOM   3106  CE1 HID   197      53.641  34.256  21.894  1.00  0.00           C  
ATOM   3107  HE1 HID   197      54.605  33.892  21.564  1.00  0.00           H  
ATOM   3108  NE2 HID   197      52.941  35.210  21.304  1.00  0.00           N  
ATOM   3109  CD2 HID   197      51.773  35.409  22.004  1.00  0.00           C  
ATOM   3110  HD2 HID   197      50.987  36.108  21.762  1.00  0.00           H  
ATOM   3111  C   HID   197      49.183  32.766  25.232  1.00  0.00           C  
ATOM   3112  O   HID   197      49.663  32.734  26.363  1.00  0.00           O  
ATOM   3113  N   TYR   198      47.887  32.665  25.013  1.00  0.00           N  
ATOM   3114  H   TYR   198      47.545  32.648  24.062  1.00  0.00           H  
ATOM   3115  CA  TYR   198      46.926  32.775  26.123  1.00  0.00           C  
ATOM   3116  HA  TYR   198      47.286  33.467  26.859  1.00  0.00           H  
ATOM   3117  CB  TYR   198      45.602  33.283  25.556  1.00  0.00           C  
ATOM   3118  HB2 TYR   198      45.820  34.162  24.948  1.00  0.00           H  
ATOM   3119  HB3 TYR   198      45.188  32.529  24.886  1.00  0.00           H  
ATOM   3120  CG  TYR   198      44.519  33.693  26.540  1.00  0.00           C  
ATOM   3121  CD1 TYR   198      44.714  33.690  27.931  1.00  0.00           C  
ATOM   3122  HD1 TYR   198      45.659  33.406  28.363  1.00  0.00           H  
ATOM   3123  CE1 TYR   198      43.678  34.104  28.802  1.00  0.00           C  
ATOM   3124  HE1 TYR   198      43.832  34.095  29.865  1.00  0.00           H  
ATOM   3125  CZ  TYR   198      42.444  34.486  28.254  1.00  0.00           C  
ATOM   3126  OH  TYR   198      41.358  34.896  29.018  1.00  0.00           O  
ATOM   3127  HH  TYR   198      41.342  34.498  29.898  1.00  0.00           H  
ATOM   3128  CE2 TYR   198      42.250  34.480  26.881  1.00  0.00           C  
ATOM   3129  HE2 TYR   198      41.299  34.787  26.472  1.00  0.00           H  
ATOM   3130  CD2 TYR   198      43.273  34.085  26.043  1.00  0.00           C  
ATOM   3131  HD2 TYR   198      43.112  34.081  24.974  1.00  0.00           H  
ATOM   3132  C   TYR   198      46.779  31.409  26.778  1.00  0.00           C  
ATOM   3133  O   TYR   198      46.215  30.483  26.177  1.00  0.00           O  
ATOM   3134  N   ALA   199      47.301  31.269  27.999  1.00  0.00           N  
ATOM   3135  H   ALA   199      47.760  32.042  28.461  1.00  0.00           H  
ATOM   3136  CA  ALA   199      47.113  30.035  28.753  1.00  0.00           C  
ATOM   3137  HA  ALA   199      47.554  29.206  28.198  1.00  0.00           H  
ATOM   3138  CB  ALA   199      47.790  30.137  30.127  1.00  0.00           C  
ATOM   3139  HB1 ALA   199      47.632  29.214  30.688  1.00  0.00           H  
ATOM   3140  HB2 ALA   199      48.857  30.287  30.004  1.00  0.00           H  
ATOM   3141  HB3 ALA   199      47.372  30.973  30.688  1.00  0.00           H  
ATOM   3142  C   ALA   199      45.632  29.764  28.978  1.00  0.00           C  
ATOM   3143  O   ALA   199      44.807  30.677  29.051  1.00  0.00           O  
ATOM   3144  N   TRP   200      45.312  28.491  29.155  1.00  0.00           N  
ATOM   3145  H   TRP   200      46.037  27.788  29.101  1.00  0.00           H  
ATOM   3146  CA  TRP   200      44.011  28.102  29.691  1.00  0.00           C  
ATOM   3147  HA  TRP   200      43.241  28.821  29.409  1.00  0.00           H  
ATOM   3148  CB  TRP   200      43.606  26.722  29.170  1.00  0.00           C  
ATOM   3149  HB2 TRP   200      44.467  26.055  29.181  1.00  0.00           H  
ATOM   3150  HB3 TRP   200      42.832  26.302  29.813  1.00  0.00           H  
ATOM   3151  CG  TRP   200      43.078  26.841  27.799  1.00  0.00           C  
ATOM   3152  CD1 TRP   200      43.764  26.651  26.624  1.00  0.00           C  
ATOM   3153  HD1 TRP   200      44.791  26.315  26.555  1.00  0.00           H  
ATOM   3154  NE1 TRP   200      42.935  26.907  25.549  1.00  0.00           N  
ATOM   3155  HE1 TRP   200      43.217  26.815  24.583  1.00  0.00           H  
ATOM   3156  CE2 TRP   200      41.713  27.295  26.020  1.00  0.00           C  
ATOM   3157  CZ2 TRP   200      40.573  27.680  25.330  1.00  0.00           C  
ATOM   3158  HZ2 TRP   200      40.555  27.705  24.250  1.00  0.00           H  
ATOM   3159  CH2 TRP   200      39.465  28.020  26.060  1.00  0.00           C  
ATOM   3160  HH2 TRP   200      38.556  28.295  25.544  1.00  0.00           H  
ATOM   3161  CZ3 TRP   200      39.474  28.008  27.460  1.00  0.00           C  
ATOM   3162  HZ3 TRP   200      38.584  28.296  28.003  1.00  0.00           H  
ATOM   3163  CE3 TRP   200      40.648  27.655  28.173  1.00  0.00           C  
ATOM   3164  HE3 TRP   200      40.674  27.662  29.251  1.00  0.00           H  
ATOM   3165  CD2 TRP   200      41.770  27.260  27.441  1.00  0.00           C  
ATOM   3166  C   TRP   200      44.119  28.075  31.202  1.00  0.00           C  
ATOM   3167  O   TRP   200      45.175  27.759  31.746  1.00  0.00           O  
ATOM   3168  N   GLY   201      43.029  28.450  31.875  1.00  0.00           N  
ATOM   3169  H   GLY   201      42.195  28.727  31.378  1.00  0.00           H  
ATOM   3170  CA  GLY   201      42.929  28.211  33.294  1.00  0.00           C  
ATOM   3171  HA2 GLY   201      43.897  28.190  33.781  1.00  0.00           H  
ATOM   3172  HA3 GLY   201      42.349  29.019  33.736  1.00  0.00           H  
ATOM   3173  C   GLY   201      42.206  26.920  33.536  1.00  0.00           C  
ATOM   3174  O   GLY   201      41.561  26.380  32.641  1.00  0.00           O  
ATOM   3175  N   TYR   202      42.329  26.390  34.754  1.00  0.00           N  
ATOM   3176  H   TYR   202      42.892  26.855  35.454  1.00  0.00           H  
ATOM   3177  CA  TYR   202      41.769  25.075  35.043  1.00  0.00           C  
ATOM   3178  HA  TYR   202      41.102  24.775  34.242  1.00  0.00           H  
ATOM   3179  CB  TYR   202      42.872  24.015  35.112  1.00  0.00           C  
ATOM   3180  HB2 TYR   202      43.632  24.309  35.837  1.00  0.00           H  
ATOM   3181  HB3 TYR   202      42.442  23.062  35.424  1.00  0.00           H  
ATOM   3182  CG  TYR   202      43.485  23.861  33.741  1.00  0.00           C  
ATOM   3183  CD1 TYR   202      42.909  23.009  32.789  1.00  0.00           C  
ATOM   3184  HD1 TYR   202      42.044  22.420  33.055  1.00  0.00           H  
ATOM   3185  CE1 TYR   202      43.448  22.905  31.497  1.00  0.00           C  
ATOM   3186  HE1 TYR   202      43.001  22.239  30.774  1.00  0.00           H  
ATOM   3187  CZ  TYR   202      44.546  23.666  31.158  1.00  0.00           C  
ATOM   3188  OH  TYR   202      45.090  23.579  29.896  1.00  0.00           O  
ATOM   3189  HH  TYR   202      45.672  24.320  29.703  1.00  0.00           H  
ATOM   3190  CE2 TYR   202      45.139  24.526  32.093  1.00  0.00           C  
ATOM   3191  HE2 TYR   202      46.008  25.101  31.814  1.00  0.00           H  
ATOM   3192  CD2 TYR   202      44.593  24.626  33.367  1.00  0.00           C  
ATOM   3193  HD2 TYR   202      45.039  25.319  34.061  1.00  0.00           H  
ATOM   3194  C   TYR   202      40.948  25.132  36.324  1.00  0.00           C  
ATOM   3195  O   TYR   202      41.449  25.537  37.379  1.00  0.00           O  
ATOM   3196  N   ARG   203      39.674  24.773  36.218  1.00  0.00           N  
ATOM   3197  H   ARG   203      39.314  24.484  35.318  1.00  0.00           H  
ATOM   3198  CA  ARG   203      38.790  24.645  37.371  1.00  0.00           C  
ATOM   3199  HA  ARG   203      39.345  24.806  38.296  1.00  0.00           H  
ATOM   3200  CB  ARG   203      37.655  25.666  37.323  1.00  0.00           C  
ATOM   3201  HB2 ARG   203      38.092  26.646  37.469  1.00  0.00           H  
ATOM   3202  HB3 ARG   203      37.217  25.669  36.324  1.00  0.00           H  
ATOM   3203  CG  ARG   203      36.544  25.369  38.320  1.00  0.00           C  
ATOM   3204  HG2 ARG   203      35.749  24.806  37.829  1.00  0.00           H  
ATOM   3205  HG3 ARG   203      36.928  24.772  39.148  1.00  0.00           H  
ATOM   3206  CD  ARG   203      35.978  26.641  38.916  1.00  0.00           C  
ATOM   3207  HD2 ARG   203      35.581  27.268  38.117  1.00  0.00           H  
ATOM   3208  HD3 ARG   203      35.162  26.364  39.585  1.00  0.00           H  
ATOM   3209  NE  ARG   203      36.992  27.378  39.650  1.00  0.00           N  
ATOM   3210  HE  ARG   203      37.960  27.179  39.441  1.00  0.00           H  
ATOM   3211  CZ  ARG   203      36.733  28.332  40.538  1.00  0.00           C  
ATOM   3212  NH1 ARG   203      35.474  28.667  40.819  1.00  0.00           N  
ATOM   3213 HH11 ARG   203      35.297  29.731  40.940  1.00  0.00           H  
ATOM   3214 HH12 ARG   203      34.716  28.028  40.490  1.00  0.00           H  
ATOM   3215  NH2 ARG   203      37.737  28.946  41.141  1.00  0.00           N  
ATOM   3216 HH21 ARG   203      37.566  29.649  41.842  1.00  0.00           H  
ATOM   3217 HH22 ARG   203      38.686  28.718  40.880  1.00  0.00           H  
ATOM   3218  C   ARG   203      38.249  23.229  37.379  1.00  0.00           C  
ATOM   3219  O   ARG   203      37.617  22.800  36.407  1.00  0.00           O  
ATOM   3220  N   GLU   204      38.508  22.510  38.469  1.00  0.00           N  
ATOM   3221  H   GLU   204      39.000  22.939  39.238  1.00  0.00           H  
ATOM   3222  CA  GLU   204      38.132  21.106  38.603  1.00  0.00           C  
ATOM   3223  HA  GLU   204      38.664  20.691  39.460  1.00  0.00           H  
ATOM   3224  CB  GLU   204      36.636  20.975  38.879  1.00  0.00           C  
ATOM   3225  HB2 GLU   204      36.069  21.540  38.140  1.00  0.00           H  
ATOM   3226  HB3 GLU   204      36.335  19.929  38.813  1.00  0.00           H  
ATOM   3227  CG  GLU   204      36.278  21.448  40.288  1.00  0.00           C  
ATOM   3228  HG2 GLU   204      36.736  20.773  41.014  1.00  0.00           H  
ATOM   3229  HG3 GLU   204      36.693  22.444  40.451  1.00  0.00           H  
ATOM   3230  CD  GLU   204      34.783  21.528  40.536  1.00  0.00           C  
ATOM   3231  OE1 GLU   204      34.075  22.131  39.697  1.00  0.00           O  
ATOM   3232  OE2 GLU   204      34.320  20.989  41.569  1.00  0.00           O  
ATOM   3233  C   GLU   204      38.568  20.297  37.382  1.00  0.00           C  
ATOM   3234  O   GLU   204      37.821  19.473  36.850  1.00  0.00           O  
ATOM   3235  N   GLY   205      39.796  20.559  36.927  1.00  0.00           N  
ATOM   3236  H   GLY   205      40.370  21.245  37.393  1.00  0.00           H  
ATOM   3237  CA  GLY   205      40.376  19.828  35.820  1.00  0.00           C  
ATOM   3238  HA2 GLY   205      41.458  19.958  35.858  1.00  0.00           H  
ATOM   3239  HA3 GLY   205      40.168  18.765  35.948  1.00  0.00           H  
ATOM   3240  C   GLY   205      39.906  20.244  34.443  1.00  0.00           C  
ATOM   3241  O   GLY   205      40.288  19.601  33.463  1.00  0.00           O  
ATOM   3242  N   LYS   206      39.100  21.296  34.333  1.00  0.00           N  
ATOM   3243  H   LYS   206      38.807  21.775  35.173  1.00  0.00           H  
ATOM   3244  CA  LYS   206      38.469  21.682  33.076  1.00  0.00           C  
ATOM   3245  HA  LYS   206      38.685  20.952  32.295  1.00  0.00           H  
ATOM   3246  CB  LYS   206      36.958  21.755  33.240  1.00  0.00           C  
ATOM   3247  HB2 LYS   206      36.554  20.743  33.188  1.00  0.00           H  
ATOM   3248  HB3 LYS   206      36.717  22.160  34.220  1.00  0.00           H  
ATOM   3249  CG  LYS   206      36.285  22.632  32.209  1.00  0.00           C  
ATOM   3250  HG2 LYS   206      36.625  23.662  32.282  1.00  0.00           H  
ATOM   3251  HG3 LYS   206      36.490  22.249  31.208  1.00  0.00           H  
ATOM   3252  CD  LYS   206      34.780  22.643  32.455  1.00  0.00           C  
ATOM   3253  HD2 LYS   206      34.390  21.626  32.380  1.00  0.00           H  
ATOM   3254  HD3 LYS   206      34.575  23.035  33.453  1.00  0.00           H  
ATOM   3255  CE  LYS   206      34.101  23.527  31.414  1.00  0.00           C  
ATOM   3256  HE2 LYS   206      34.496  24.542  31.487  1.00  0.00           H  
ATOM   3257  HE3 LYS   206      34.309  23.135  30.417  1.00  0.00           H  
ATOM   3258  NZ  LYS   206      32.651  23.537  31.651  1.00  0.00           N  
ATOM   3259  HZ1 LYS   206      32.301  22.591  31.587  1.00  0.00           H  
ATOM   3260  HZ2 LYS   206      32.459  23.928  32.563  1.00  0.00           H  
ATOM   3261  HZ3 LYS   206      32.191  24.115  30.961  1.00  0.00           H  
ATOM   3262  C   LYS   206      39.000  23.035  32.630  1.00  0.00           C  
ATOM   3263  O   LYS   206      39.037  23.977  33.425  1.00  0.00           O  
ATOM   3264  N   ALA   207      39.370  23.143  31.353  1.00  0.00           N  
ATOM   3265  H   ALA   207      39.303  22.346  30.737  1.00  0.00           H  
ATOM   3266  CA  ALA   207      39.924  24.398  30.856  1.00  0.00           C  
ATOM   3267  HA  ALA   207      40.727  24.671  31.520  1.00  0.00           H  
ATOM   3268  CB  ALA   207      40.545  24.176  29.474  1.00  0.00           C  
ATOM   3269  HB1 ALA   207      41.335  23.428  29.536  1.00  0.00           H  
ATOM   3270  HB2 ALA   207      39.783  23.833  28.772  1.00  0.00           H  
ATOM   3271  HB3 ALA   207      40.971  25.106  29.109  1.00  0.00           H  
ATOM   3272  C   ALA   207      38.849  25.479  30.794  1.00  0.00           C  
ATOM   3273  O   ALA   207      37.750  25.243  30.285  1.00  0.00           O  
ATOM   3274  N   VAL   208      39.172  26.666  31.304  1.00  0.00           N  
ATOM   3275  H   VAL   208      40.095  26.808  31.683  1.00  0.00           H  
ATOM   3276  CA  VAL   208      38.228  27.774  31.381  1.00  0.00           C  
ATOM   3277  HA  VAL   208      37.479  27.667  30.595  1.00  0.00           H  
ATOM   3278  CB  VAL   208      37.500  27.822  32.745  1.00  0.00           C  
ATOM   3279  HB  VAL   208      36.862  28.707  32.767  1.00  0.00           H  
ATOM   3280  CG1 VAL   208      36.614  26.606  32.929  1.00  0.00           C  
ATOM   3281 HG11 VAL   208      35.995  26.739  33.817  1.00  0.00           H  
ATOM   3282 HG12 VAL   208      35.964  26.473  32.064  1.00  0.00           H  
ATOM   3283 HG13 VAL   208      37.224  25.718  33.068  1.00  0.00           H  
ATOM   3284  CG2 VAL   208      38.515  27.924  33.879  1.00  0.00           C  
ATOM   3285 HG21 VAL   208      37.992  27.883  34.840  1.00  0.00           H  
ATOM   3286 HG22 VAL   208      39.230  27.094  33.855  1.00  0.00           H  
ATOM   3287 HG23 VAL   208      39.043  28.881  33.825  1.00  0.00           H  
ATOM   3288  C   VAL   208      38.969  29.081  31.142  1.00  0.00           C  
ATOM   3289  O   VAL   208      40.117  29.256  31.575  1.00  0.00           O  
ATOM   3290  N   HIP   209      38.308  29.996  30.438  1.00  0.00           N  
ATOM   3291  H   HIP   209      37.387  29.760  30.098  1.00  0.00           H  
ATOM   3292  CA  HIP   209      38.721  31.391  30.352  1.00  0.00           C  
ATOM   3293  HA  HIP   209      39.630  31.554  30.932  1.00  0.00           H  
ATOM   3294  CB  HIP   209      38.956  31.850  28.906  1.00  0.00           C  
ATOM   3295  HB2 HIP   209      38.152  31.474  28.271  1.00  0.00           H  
ATOM   3296  HB3 HIP   209      38.921  32.940  28.868  1.00  0.00           H  
ATOM   3297  CG  HIP   209      40.286  31.442  28.336  1.00  0.00           C  
ATOM   3298  ND1 HIP   209      40.465  31.191  26.992  1.00  0.00           N  
ATOM   3299  HD1 HIP   209      39.735  31.241  26.296  1.00  0.00           H  
ATOM   3300  CE1 HIP   209      41.733  30.888  26.767  1.00  0.00           C  
ATOM   3301  HE1 HIP   209      42.179  30.649  25.804  1.00  0.00           H  
ATOM   3302  NE2 HIP   209      42.383  30.926  27.924  1.00  0.00           N  
ATOM   3303  HE2 HIP   209      43.371  30.766  28.047  1.00  0.00           H  
ATOM   3304  CD2 HIP   209      41.500  31.280  28.918  1.00  0.00           C  
ATOM   3305  HD2 HIP   209      41.734  31.417  29.965  1.00  0.00           H  
ATOM   3306  C   HIP   209      37.622  32.243  30.973  1.00  0.00           C  
ATOM   3307  O   HIP   209      36.437  31.861  30.992  1.00  0.00           O  
ATOM   3308  N   VAL   210      38.012  33.434  31.426  1.00  0.00           N  
ATOM   3309  H   VAL   210      38.984  33.708  31.372  1.00  0.00           H  
ATOM   3310  CA  VAL   210      37.054  34.314  32.078  1.00  0.00           C  
ATOM   3311  HA  VAL   210      36.587  33.756  32.891  1.00  0.00           H  
ATOM   3312  CB  VAL   210      37.793  35.518  32.698  1.00  0.00           C  
ATOM   3313  HB  VAL   210      38.543  35.132  33.386  1.00  0.00           H  
ATOM   3314  CG1 VAL   210      38.508  36.362  31.627  1.00  0.00           C  
ATOM   3315 HG11 VAL   210      39.095  37.138  32.117  1.00  0.00           H  
ATOM   3316 HG12 VAL   210      39.178  35.751  31.026  1.00  0.00           H  
ATOM   3317 HG13 VAL   210      37.782  36.846  30.973  1.00  0.00           H  
ATOM   3318  CG2 VAL   210      36.849  36.387  33.510  1.00  0.00           C  
ATOM   3319 HG21 VAL   210      37.427  37.134  34.053  1.00  0.00           H  
ATOM   3320 HG22 VAL   210      36.145  36.907  32.861  1.00  0.00           H  
ATOM   3321 HG23 VAL   210      36.300  35.777  34.227  1.00  0.00           H  
ATOM   3322  C   VAL   210      35.966  34.744  31.095  1.00  0.00           C  
ATOM   3323  O   VAL   210      36.234  35.017  29.920  1.00  0.00           O  
ATOM   3324  N   SER   211      34.743  34.844  31.583  1.00  0.00           N  
ATOM   3325  H   SER   211      34.585  34.618  32.554  1.00  0.00           H  
ATOM   3326  CA  SER   211      33.578  35.261  30.799  1.00  0.00           C  
ATOM   3327  HA  SER   211      33.707  34.907  29.777  1.00  0.00           H  
ATOM   3328  CB  SER   211      32.302  34.620  31.367  1.00  0.00           C  
ATOM   3329  HB2 SER   211      32.208  34.870  32.425  1.00  0.00           H  
ATOM   3330  HB3 SER   211      31.435  35.016  30.837  1.00  0.00           H  
ATOM   3331  OG  SER   211      32.319  33.203  31.214  1.00  0.00           O  
ATOM   3332  HG  SER   211      31.510  32.855  31.598  1.00  0.00           H  
ATOM   3333  C   SER   211      33.428  36.780  30.831  1.00  0.00           C  
ATOM   3334  O   SER   211      33.762  37.417  31.823  1.00  0.00           O  
ATOM   3335  N   PRO   212      32.913  37.394  29.770  1.00  0.00           N  
ATOM   3336  CD  PRO   212      32.582  36.789  28.469  1.00  0.00           C  
ATOM   3337  HD2 PRO   212      31.638  36.249  28.544  1.00  0.00           H  
ATOM   3338  HD3 PRO   212      33.380  36.144  28.100  1.00  0.00           H  
ATOM   3339  CG  PRO   212      32.431  37.983  27.575  1.00  0.00           C  
ATOM   3340  HG2 PRO   212      31.694  37.797  26.793  1.00  0.00           H  
ATOM   3341  HG3 PRO   212      33.398  38.193  27.115  1.00  0.00           H  
ATOM   3342  CB  PRO   212      32.048  39.137  28.409  1.00  0.00           C  
ATOM   3343  HB2 PRO   212      30.958  39.192  28.451  1.00  0.00           H  
ATOM   3344  HB3 PRO   212      32.448  40.069  28.007  1.00  0.00           H  
ATOM   3345  CA  PRO   212      32.624  38.840  29.809  1.00  0.00           C  
ATOM   3346  HA  PRO   212      33.548  39.397  29.966  1.00  0.00           H  
ATOM   3347  C   PRO   212      31.590  39.161  30.871  1.00  0.00           C  
ATOM   3348  O   PRO   212      30.650  38.393  31.114  1.00  0.00           O  
ATOM   3349  N   GLY   213      31.730  40.340  31.469  1.00  0.00           N  
ATOM   3350  H   GLY   213      32.503  40.950  31.238  1.00  0.00           H  
ATOM   3351  CA  GLY   213      30.770  40.787  32.458  1.00  0.00           C  
ATOM   3352  HA2 GLY   213      29.756  40.516  32.160  1.00  0.00           H  
ATOM   3353  HA3 GLY   213      31.002  40.346  33.427  1.00  0.00           H  
ATOM   3354  C   GLY   213      30.886  42.267  32.540  1.00  0.00           C  
ATOM   3355  O   GLY   213      31.953  42.841  32.183  1.00  0.00           O  
ATOM   3356  N   MET   214      29.826  42.944  32.984  1.00  0.00           N  
ATOM   3357  H   MET   214      28.982  42.466  33.263  1.00  0.00           H  
ATOM   3358  CA  MET   214      29.923  44.373  33.178  1.00  0.00           C  
ATOM   3359  HA  MET   214      30.211  44.824  32.227  1.00  0.00           H  
ATOM   3360  CB  MET   214      28.591  44.975  33.624  1.00  0.00           C  
ATOM   3361  HB2 MET   214      28.276  44.439  34.510  1.00  0.00           H  
ATOM   3362  HB3 MET   214      28.718  46.025  33.885  1.00  0.00           H  
ATOM   3363  CG  MET   214      27.520  44.820  32.586  1.00  0.00           C  
ATOM   3364  HG2 MET   214      27.387  43.763  32.362  1.00  0.00           H  
ATOM   3365  HG3 MET   214      26.584  45.218  32.972  1.00  0.00           H  
ATOM   3366  SD  MET   214      27.922  45.669  31.055  1.00  0.00           S  
ATOM   3367  CE  MET   214      27.923  47.372  31.605  1.00  0.00           C  
ATOM   3368  HE1 MET   214      28.030  48.027  30.741  1.00  0.00           H  
ATOM   3369  HE2 MET   214      26.982  47.593  32.107  1.00  0.00           H  
ATOM   3370  HE3 MET   214      28.757  47.546  32.286  1.00  0.00           H  
ATOM   3371  C   MET   214      31.011  44.694  34.184  1.00  0.00           C  
ATOM   3372  O   MET   214      31.181  43.979  35.191  1.00  0.00           O  
ATOM   3373  N   LEU   215      31.761  45.764  33.882  1.00  0.00           N  
ATOM   3374  H   LEU   215      31.580  46.269  33.027  1.00  0.00           H  
ATOM   3375  CA  LEU   215      32.835  46.244  34.736  1.00  0.00           C  
ATOM   3376  HA  LEU   215      33.276  47.089  34.221  1.00  0.00           H  
ATOM   3377  CB  LEU   215      32.316  46.741  36.099  1.00  0.00           C  
ATOM   3378  HB2 LEU   215      31.935  45.901  36.681  1.00  0.00           H  
ATOM   3379  HB3 LEU   215      33.148  47.179  36.652  1.00  0.00           H  
ATOM   3380  CG  LEU   215      31.232  47.791  35.957  1.00  0.00           C  
ATOM   3381  HG  LEU   215      30.387  47.362  35.417  1.00  0.00           H  
ATOM   3382  CD1 LEU   215      30.694  48.202  37.336  1.00  0.00           C  
ATOM   3383 HD11 LEU   215      30.299  47.329  37.855  1.00  0.00           H  
ATOM   3384 HD12 LEU   215      31.491  48.644  37.931  1.00  0.00           H  
ATOM   3385 HD13 LEU   215      29.889  48.926  37.216  1.00  0.00           H  
ATOM   3386  CD2 LEU   215      31.689  49.001  35.201  1.00  0.00           C  
ATOM   3387 HD21 LEU   215      30.896  49.751  35.186  1.00  0.00           H  
ATOM   3388 HD22 LEU   215      32.572  49.427  35.679  1.00  0.00           H  
ATOM   3389 HD23 LEU   215      31.922  48.754  34.166  1.00  0.00           H  
ATOM   3390  C   LEU   215      33.964  45.226  34.909  1.00  0.00           C  
ATOM   3391  O   LEU   215      34.736  45.301  35.880  1.00  0.00           O  
ATOM   3392  N   ASP   216      34.091  44.282  33.979  1.00  0.00           N  
ATOM   3393  H   ASP   216      33.454  44.238  33.194  1.00  0.00           H  
ATOM   3394  CA  ASP   216      35.125  43.268  34.128  1.00  0.00           C  
ATOM   3395  HA  ASP   216      35.045  42.850  35.132  1.00  0.00           H  
ATOM   3396  CB  ASP   216      34.902  42.105  33.138  1.00  0.00           C  
ATOM   3397  HB2 ASP   216      35.740  41.410  33.209  1.00  0.00           H  
ATOM   3398  HB3 ASP   216      33.996  41.578  33.423  1.00  0.00           H  
ATOM   3399  CG  ASP   216      34.731  42.542  31.654  1.00  0.00           C  
ATOM   3400  OD1 ASP   216      34.810  43.731  31.289  1.00  0.00           O  
ATOM   3401  OD2 ASP   216      34.498  41.627  30.826  1.00  0.00           O  
ATOM   3402  C   ASP   216      36.528  43.853  33.993  1.00  0.00           C  
ATOM   3403  O   ASP   216      37.429  43.496  34.764  1.00  0.00           O  
ATOM   3404  N   ALA   217      36.736  44.766  33.041  1.00  0.00           N  
ATOM   3405  H   ALA   217      35.987  45.039  32.418  1.00  0.00           H  
ATOM   3406  CA  ALA   217      38.086  45.278  32.829  1.00  0.00           C  
ATOM   3407  HA  ALA   217      38.749  44.444  32.595  1.00  0.00           H  
ATOM   3408  CB  ALA   217      38.078  46.240  31.642  1.00  0.00           C  
ATOM   3409  HB1 ALA   217      39.090  46.601  31.461  1.00  0.00           H  
ATOM   3410  HB2 ALA   217      37.719  45.720  30.753  1.00  0.00           H  
ATOM   3411  HB3 ALA   217      37.423  47.087  31.848  1.00  0.00           H  
ATOM   3412  C   ALA   217      38.608  45.984  34.071  1.00  0.00           C  
ATOM   3413  O   ALA   217      39.768  45.819  34.466  1.00  0.00           O  
ATOM   3414  N   GLU   218      37.726  46.725  34.728  1.00  0.00           N  
ATOM   3415  H   GLU   218      36.783  46.806  34.368  1.00  0.00           H  
ATOM   3416  CA  GLU   218      38.072  47.499  35.915  1.00  0.00           C  
ATOM   3417  HA  GLU   218      38.925  48.142  35.698  1.00  0.00           H  
ATOM   3418  CB  GLU   218      36.859  48.364  36.279  1.00  0.00           C  
ATOM   3419  HB2 GLU   218      35.960  47.758  36.395  1.00  0.00           H  
ATOM   3420  HB3 GLU   218      37.095  48.828  37.237  1.00  0.00           H  
ATOM   3421  CG  GLU   218      36.607  49.512  35.300  1.00  0.00           C  
ATOM   3422  HG2 GLU   218      36.169  50.337  35.859  1.00  0.00           H  
ATOM   3423  HG3 GLU   218      37.556  49.858  34.914  1.00  0.00           H  
ATOM   3424  CD  GLU   218      35.681  49.203  34.137  1.00  0.00           C  
ATOM   3425  OE1 GLU   218      35.397  48.026  33.795  1.00  0.00           O  
ATOM   3426  OE2 GLU   218      35.250  50.178  33.471  1.00  0.00           O  
ATOM   3427  C   GLU   218      38.427  46.608  37.093  1.00  0.00           C  
ATOM   3428  O   GLU   218      39.275  46.953  37.922  1.00  0.00           O  
ATOM   3429  N   ALA   219      37.737  45.482  37.230  1.00  0.00           N  
ATOM   3430  H   ALA   219      37.038  45.226  36.546  1.00  0.00           H  
ATOM   3431  CA  ALA   219      37.808  44.721  38.466  1.00  0.00           C  
ATOM   3432  HA  ALA   219      38.254  45.323  39.257  1.00  0.00           H  
ATOM   3433  CB  ALA   219      36.381  44.371  38.946  1.00  0.00           C  
ATOM   3434  HB1 ALA   219      35.847  43.830  38.163  1.00  0.00           H  
ATOM   3435  HB2 ALA   219      36.452  43.766  39.846  1.00  0.00           H  
ATOM   3436  HB3 ALA   219      35.834  45.288  39.170  1.00  0.00           H  
ATOM   3437  C   ALA   219      38.623  43.444  38.352  1.00  0.00           C  
ATOM   3438  O   ALA   219      39.277  43.068  39.323  1.00  0.00           O  
ATOM   3439  N   TYR   220      38.617  42.764  37.190  1.00  0.00           N  
ATOM   3440  H   TYR   220      38.062  43.074  36.406  1.00  0.00           H  
ATOM   3441  CA  TYR   220      39.245  41.445  37.181  1.00  0.00           C  
ATOM   3442  HA  TYR   220      40.140  41.486  37.785  1.00  0.00           H  
ATOM   3443  CB  TYR   220      38.296  40.408  37.801  1.00  0.00           C  
ATOM   3444  HB2 TYR   220      38.760  39.420  37.798  1.00  0.00           H  
ATOM   3445  HB3 TYR   220      38.142  40.662  38.850  1.00  0.00           H  
ATOM   3446  CG  TYR   220      36.927  40.318  37.123  1.00  0.00           C  
ATOM   3447  CD1 TYR   220      36.768  39.608  35.946  1.00  0.00           C  
ATOM   3448  HD1 TYR   220      37.607  39.120  35.476  1.00  0.00           H  
ATOM   3449  CE1 TYR   220      35.511  39.524  35.315  1.00  0.00           C  
ATOM   3450  HE1 TYR   220      35.391  38.957  34.402  1.00  0.00           H  
ATOM   3451  CZ  TYR   220      34.430  40.140  35.907  1.00  0.00           C  
ATOM   3452  OH  TYR   220      33.202  40.055  35.277  1.00  0.00           O  
ATOM   3453  HH  TYR   220      33.244  39.617  34.421  1.00  0.00           H  
ATOM   3454  CE2 TYR   220      34.562  40.838  37.077  1.00  0.00           C  
ATOM   3455  HE2 TYR   220      33.697  41.311  37.520  1.00  0.00           H  
ATOM   3456  CD2 TYR   220      35.808  40.930  37.690  1.00  0.00           C  
ATOM   3457  HD2 TYR   220      35.921  41.494  38.604  1.00  0.00           H  
ATOM   3458  C   TYR   220      39.671  40.965  35.803  1.00  0.00           C  
ATOM   3459  O   TYR   220      39.962  39.777  35.642  1.00  0.00           O  
ATOM   3460  N   GLY   221      39.702  41.846  34.806  1.00  0.00           N  
ATOM   3461  H   GLY   221      39.452  42.816  34.948  1.00  0.00           H  
ATOM   3462  CA  GLY   221      39.789  41.397  33.428  1.00  0.00           C  
ATOM   3463  HA2 GLY   221      39.472  40.357  33.347  1.00  0.00           H  
ATOM   3464  HA3 GLY   221      39.050  41.971  32.867  1.00  0.00           H  
ATOM   3465  C   GLY   221      41.102  41.534  32.688  1.00  0.00           C  
ATOM   3466  O   GLY   221      41.131  41.242  31.489  1.00  0.00           O  
ATOM   3467  N   VAL   222      42.194  41.939  33.341  1.00  0.00           N  
ATOM   3468  H   VAL   222      42.142  42.168  34.322  1.00  0.00           H  
ATOM   3469  CA  VAL   222      43.469  42.108  32.618  1.00  0.00           C  
ATOM   3470  HA  VAL   222      43.255  42.487  31.618  1.00  0.00           H  
ATOM   3471  CB  VAL   222      44.354  43.145  33.320  1.00  0.00           C  
ATOM   3472  HB  VAL   222      44.547  42.825  34.340  1.00  0.00           H  
ATOM   3473  CG1 VAL   222      45.705  43.290  32.599  1.00  0.00           C  
ATOM   3474 HG11 VAL   222      46.272  44.106  33.050  1.00  0.00           H  
ATOM   3475 HG12 VAL   222      46.307  42.389  32.699  1.00  0.00           H  
ATOM   3476 HG13 VAL   222      45.542  43.514  31.544  1.00  0.00           H  
ATOM   3477  CG2 VAL   222      43.625  44.502  33.359  1.00  0.00           C  
ATOM   3478 HG21 VAL   222      42.674  44.416  33.882  1.00  0.00           H  
ATOM   3479 HG22 VAL   222      44.243  45.234  33.881  1.00  0.00           H  
ATOM   3480 HG23 VAL   222      43.441  44.856  32.345  1.00  0.00           H  
ATOM   3481  C   VAL   222      44.193  40.776  32.485  1.00  0.00           C  
ATOM   3482  O   VAL   222      44.152  39.933  33.394  1.00  0.00           O  
ATOM   3483  N   LYS   223      44.856  40.583  31.328  1.00  0.00           N  
ATOM   3484  H   LYS   223      44.857  41.314  30.632  1.00  0.00           H  
ATOM   3485  CA  LYS   223      45.705  39.431  31.067  1.00  0.00           C  
ATOM   3486  HA  LYS   223      45.730  38.809  31.955  1.00  0.00           H  
ATOM   3487  CB  LYS   223      45.157  38.589  29.867  1.00  0.00           C  
ATOM   3488  HB2 LYS   223      45.182  39.186  28.954  1.00  0.00           H  
ATOM   3489  HB3 LYS   223      45.843  37.753  29.724  1.00  0.00           H  
ATOM   3490  CG  LYS   223      43.744  37.994  30.078  1.00  0.00           C  
ATOM   3491  HG2 LYS   223      43.687  37.014  29.604  1.00  0.00           H  
ATOM   3492  HG3 LYS   223      43.551  37.885  31.145  1.00  0.00           H  
ATOM   3493  CD  LYS   223      42.686  38.920  29.436  1.00  0.00           C  
ATOM   3494  HD2 LYS   223      42.862  39.945  29.752  1.00  0.00           H  
ATOM   3495  HD3 LYS   223      42.758  38.888  28.359  1.00  0.00           H  
ATOM   3496  CE  LYS   223      41.318  38.535  29.873  1.00  0.00           C  
ATOM   3497  HE2 LYS   223      41.101  37.521  29.532  1.00  0.00           H  
ATOM   3498  HE3 LYS   223      41.272  38.561  30.962  1.00  0.00           H  
ATOM   3499  NZ  LYS   223      40.339  39.452  29.335  1.00  0.00           N  
ATOM   3500  HZ1 LYS   223      40.390  39.470  28.325  1.00  0.00           H  
ATOM   3501  HZ2 LYS   223      39.413  39.190  29.640  1.00  0.00           H  
ATOM   3502  HZ3 LYS   223      40.526  40.387  29.678  1.00  0.00           H  
ATOM   3503  C   LYS   223      47.108  39.943  30.780  1.00  0.00           C  
ATOM   3504  O   LYS   223      47.275  40.987  30.139  1.00  0.00           O  
ATOM   3505  N   SER   224      48.129  39.241  31.273  1.00  0.00           N  
ATOM   3506  H   SER   224      47.975  38.393  31.802  1.00  0.00           H  
ATOM   3507  CA  SER   224      49.490  39.710  31.037  1.00  0.00           C  
ATOM   3508  HA  SER   224      49.564  40.130  30.033  1.00  0.00           H  
ATOM   3509  CB  SER   224      49.876  40.791  32.056  1.00  0.00           C  
ATOM   3510  HB2 SER   224      49.087  41.537  32.124  1.00  0.00           H  
ATOM   3511  HB3 SER   224      50.000  40.330  33.035  1.00  0.00           H  
ATOM   3512  OG  SER   224      51.072  41.425  31.673  1.00  0.00           O  
ATOM   3513  HG  SER   224      51.334  42.036  32.365  1.00  0.00           H  
ATOM   3514  C   SER   224      50.437  38.529  31.122  1.00  0.00           C  
ATOM   3515  O   SER   224      50.079  37.455  31.617  1.00  0.00           O  
ATOM   3516  N   ASN   225      51.676  38.752  30.687  1.00  0.00           N  
ATOM   3517  H   ASN   225      51.922  39.669  30.337  1.00  0.00           H  
ATOM   3518  CA  ASN   225      52.725  37.744  30.840  1.00  0.00           C  
ATOM   3519  HA  ASN   225      52.279  36.799  31.136  1.00  0.00           H  
ATOM   3520  CB  ASN   225      53.493  37.499  29.508  1.00  0.00           C  
ATOM   3521  HB2 ASN   225      54.116  36.617  29.617  1.00  0.00           H  
ATOM   3522  HB3 ASN   225      52.767  37.275  28.726  1.00  0.00           H  
ATOM   3523  CG  ASN   225      54.347  38.673  29.077  1.00  0.00           C  
ATOM   3524  OD1 ASN   225      54.861  39.424  29.900  1.00  0.00           O  
ATOM   3525  ND2 ASN   225      54.505  38.836  27.748  1.00  0.00           N  
ATOM   3526 HD21 ASN   225      55.045  39.622  27.413  1.00  0.00           H  
ATOM   3527 HD22 ASN   225      54.008  38.240  27.103  1.00  0.00           H  
ATOM   3528  C   ASN   225      53.673  38.148  31.976  1.00  0.00           C  
ATOM   3529  O   ASN   225      53.559  39.232  32.576  1.00  0.00           O  
ATOM   3530  N   VAL   226      54.581  37.231  32.302  1.00  0.00           N  
ATOM   3531  H   VAL   226      54.633  36.349  31.812  1.00  0.00           H  
ATOM   3532  CA  VAL   226      55.386  37.449  33.503  1.00  0.00           C  
ATOM   3533  HA  VAL   226      54.711  37.737  34.310  1.00  0.00           H  
ATOM   3534  CB  VAL   226      56.067  36.131  33.921  1.00  0.00           C  
ATOM   3535  HB  VAL   226      55.328  35.338  33.830  1.00  0.00           H  
ATOM   3536  CG1 VAL   226      57.253  35.810  33.007  1.00  0.00           C  
ATOM   3537 HG11 VAL   226      57.625  34.806  33.217  1.00  0.00           H  
ATOM   3538 HG12 VAL   226      56.937  35.878  31.969  1.00  0.00           H  
ATOM   3539 HG13 VAL   226      58.070  36.512  33.174  1.00  0.00           H  
ATOM   3540  CG2 VAL   226      56.509  36.213  35.408  1.00  0.00           C  
ATOM   3541 HG21 VAL   226      57.220  37.018  35.523  1.00  0.00           H  
ATOM   3542 HG22 VAL   226      55.643  36.395  36.045  1.00  0.00           H  
ATOM   3543 HG23 VAL   226      56.973  35.270  35.695  1.00  0.00           H  
ATOM   3544  C   VAL   226      56.387  38.592  33.300  1.00  0.00           C  
ATOM   3545  O   VAL   226      56.771  39.274  34.276  1.00  0.00           O  
ATOM   3546  N   LYS   227      56.773  38.875  32.051  1.00  0.00           N  
ATOM   3547  H   LYS   227      56.404  38.367  31.260  1.00  0.00           H  
ATOM   3548  CA  LYS   227      57.733  39.950  31.817  1.00  0.00           C  
ATOM   3549  HA  LYS   227      58.547  39.866  32.535  1.00  0.00           H  
ATOM   3550  CB  LYS   227      58.324  39.836  30.412  1.00  0.00           C  
ATOM   3551  HB2 LYS   227      57.523  39.963  29.682  1.00  0.00           H  
ATOM   3552  HB3 LYS   227      59.038  40.649  30.277  1.00  0.00           H  
ATOM   3553  CG  LYS   227      59.032  38.519  30.157  1.00  0.00           C  
ATOM   3554  HG2 LYS   227      59.801  38.374  30.912  1.00  0.00           H  
ATOM   3555  HG3 LYS   227      58.324  37.695  30.234  1.00  0.00           H  
ATOM   3556  CD  LYS   227      59.699  38.481  28.757  1.00  0.00           C  
ATOM   3557  HD2 LYS   227      60.380  39.327  28.653  1.00  0.00           H  
ATOM   3558  HD3 LYS   227      60.272  37.558  28.669  1.00  0.00           H  
ATOM   3559  CE  LYS   227      58.635  38.524  27.637  1.00  0.00           C  
ATOM   3560  HE2 LYS   227      57.942  37.690  27.767  1.00  0.00           H  
ATOM   3561  HE3 LYS   227      58.079  39.461  27.702  1.00  0.00           H  
ATOM   3562  NZ  LYS   227      59.304  38.425  26.270  1.00  0.00           N  
ATOM   3563  HZ1 LYS   227      59.779  37.533  26.193  1.00  0.00           H  
ATOM   3564  HZ2 LYS   227      58.604  38.495  25.545  1.00  0.00           H  
ATOM   3565  HZ3 LYS   227      59.976  39.174  26.168  1.00  0.00           H  
ATOM   3566  C   LYS   227      57.066  41.301  32.014  1.00  0.00           C  
ATOM   3567  O   LYS   227      57.620  42.192  32.666  1.00  0.00           O  
ATOM   3568  N   ASP   228      55.875  41.475  31.427  1.00  0.00           N  
ATOM   3569  H   ASP   228      55.450  40.740  30.890  1.00  0.00           H  
ATOM   3570  CA  ASP   228      55.147  42.718  31.640  1.00  0.00           C  
ATOM   3571  HA  ASP   228      55.783  43.558  31.352  1.00  0.00           H  
ATOM   3572  CB  ASP   228      53.871  42.766  30.780  1.00  0.00           C  
ATOM   3573  HB2 ASP   228      53.432  41.771  30.712  1.00  0.00           H  
ATOM   3574  HB3 ASP   228      53.159  43.433  31.265  1.00  0.00           H  
ATOM   3575  CG  ASP   228      54.137  43.302  29.373  1.00  0.00           C  
ATOM   3576  OD1 ASP   228      55.322  43.365  28.930  1.00  0.00           O  
ATOM   3577  OD2 ASP   228      53.144  43.675  28.717  1.00  0.00           O  
ATOM   3578  C   ASP   228      54.796  42.908  33.104  1.00  0.00           C  
ATOM   3579  O   ASP   228      54.788  44.038  33.610  1.00  0.00           O  
ATOM   3580  N   MET   229      54.488  41.820  33.812  1.00  0.00           N  
ATOM   3581  H   MET   229      54.462  40.902  33.389  1.00  0.00           H  
ATOM   3582  CA  MET   229      54.107  41.991  35.212  1.00  0.00           C  
ATOM   3583  HA  MET   229      53.442  42.848  35.296  1.00  0.00           H  
ATOM   3584  CB  MET   229      53.369  40.738  35.739  1.00  0.00           C  
ATOM   3585  HB2 MET   229      53.970  39.858  35.512  1.00  0.00           H  
ATOM   3586  HB3 MET   229      53.272  40.807  36.821  1.00  0.00           H  
ATOM   3587  CG  MET   229      51.949  40.548  35.106  1.00  0.00           C  
ATOM   3588  HG2 MET   229      52.042  40.394  34.035  1.00  0.00           H  
ATOM   3589  HG3 MET   229      51.457  39.685  35.553  1.00  0.00           H  
ATOM   3590  SD  MET   229      50.958  42.037  35.388  1.00  0.00           S  
ATOM   3591  CE  MET   229      50.808  42.021  37.177  1.00  0.00           C  
ATOM   3592  HE1 MET   229      50.092  42.785  37.481  1.00  0.00           H  
ATOM   3593  HE2 MET   229      50.454  41.044  37.506  1.00  0.00           H  
ATOM   3594  HE3 MET   229      51.774  42.239  37.633  1.00  0.00           H  
ATOM   3595  C   MET   229      55.333  42.299  36.071  1.00  0.00           C  
ATOM   3596  O   MET   229      55.212  43.054  37.031  1.00  0.00           O  
ATOM   3597  N   ALA   230      56.512  41.796  35.692  1.00  0.00           N  
ATOM   3598  H   ALA   230      56.574  41.195  34.882  1.00  0.00           H  
ATOM   3599  CA  ALA   230      57.731  42.206  36.379  1.00  0.00           C  
ATOM   3600  HA  ALA   230      57.622  42.020  37.449  1.00  0.00           H  
ATOM   3601  CB  ALA   230      58.921  41.392  35.870  1.00  0.00           C  
ATOM   3602  HB1 ALA   230      59.841  41.978  35.954  1.00  0.00           H  
ATOM   3603  HB2 ALA   230      59.015  40.485  36.462  1.00  0.00           H  
ATOM   3604  HB3 ALA   230      58.783  41.127  34.819  1.00  0.00           H  
ATOM   3605  C   ALA   230      57.955  43.695  36.183  1.00  0.00           C  
ATOM   3606  O   ALA   230      58.285  44.412  37.135  1.00  0.00           O  
ATOM   3607  N   SER   231      57.764  44.186  34.951  1.00  0.00           N  
ATOM   3608  H   SER   231      57.506  43.573  34.189  1.00  0.00           H  
ATOM   3609  CA  SER   231      57.909  45.619  34.699  1.00  0.00           C  
ATOM   3610  HA  SER   231      58.916  45.928  34.972  1.00  0.00           H  
ATOM   3611  CB  SER   231      57.704  45.926  33.211  1.00  0.00           C  
ATOM   3612  HB2 SER   231      56.720  45.581  32.894  1.00  0.00           H  
ATOM   3613  HB3 SER   231      57.755  47.005  33.064  1.00  0.00           H  
ATOM   3614  OG  SER   231      58.687  45.313  32.402  1.00  0.00           O  
ATOM   3615  HG  SER   231      58.998  45.960  31.764  1.00  0.00           H  
ATOM   3616  C   SER   231      56.922  46.422  35.537  1.00  0.00           C  
ATOM   3617  O   SER   231      57.264  47.489  36.062  1.00  0.00           O  
ATOM   3618  N   TRP   232      55.678  45.943  35.625  1.00  0.00           N  
ATOM   3619  H   TRP   232      55.433  45.089  35.144  1.00  0.00           H  
ATOM   3620  CA  TRP   232      54.668  46.618  36.425  1.00  0.00           C  
ATOM   3621  HA  TRP   232      54.547  47.632  36.044  1.00  0.00           H  
ATOM   3622  CB  TRP   232      53.326  45.871  36.281  1.00  0.00           C  
ATOM   3623  HB2 TRP   232      53.040  45.879  35.229  1.00  0.00           H  
ATOM   3624  HB3 TRP   232      53.462  44.832  36.571  1.00  0.00           H  
ATOM   3625  CG  TRP   232      52.174  46.422  37.075  1.00  0.00           C  
ATOM   3626  CD1 TRP   232      51.448  45.757  38.008  1.00  0.00           C  
ATOM   3627  HD1 TRP   232      51.628  44.736  38.313  1.00  0.00           H  
ATOM   3628  NE1 TRP   232      50.443  46.561  38.491  1.00  0.00           N  
ATOM   3629  HE1 TRP   232      49.756  46.273  39.174  1.00  0.00           H  
ATOM   3630  CE2 TRP   232      50.542  47.788  37.891  1.00  0.00           C  
ATOM   3631  CZ2 TRP   232      49.751  48.915  38.051  1.00  0.00           C  
ATOM   3632  HZ2 TRP   232      48.933  48.924  38.749  1.00  0.00           H  
ATOM   3633  CH2 TRP   232      50.036  50.005  37.280  1.00  0.00           C  
ATOM   3634  HH2 TRP   232      49.445  50.899  37.373  1.00  0.00           H  
ATOM   3635  CZ3 TRP   232      51.109  50.010  36.379  1.00  0.00           C  
ATOM   3636  HZ3 TRP   232      51.291  50.889  35.774  1.00  0.00           H  
ATOM   3637  CE3 TRP   232      51.907  48.863  36.207  1.00  0.00           C  
ATOM   3638  HE3 TRP   232      52.742  48.865  35.520  1.00  0.00           H  
ATOM   3639  CD2 TRP   232      51.605  47.729  36.972  1.00  0.00           C  
ATOM   3640  C   TRP   232      55.104  46.703  37.890  1.00  0.00           C  
ATOM   3641  O   TRP   232      55.021  47.772  38.515  1.00  0.00           O  
ATOM   3642  N   VAL   233      55.576  45.588  38.456  1.00  0.00           N  
ATOM   3643  H   VAL   233      55.643  44.728  37.929  1.00  0.00           H  
ATOM   3644  CA  VAL   233      56.058  45.643  39.835  1.00  0.00           C  
ATOM   3645  HA  VAL   233      55.257  46.035  40.465  1.00  0.00           H  
ATOM   3646  CB  VAL   233      56.403  44.230  40.332  1.00  0.00           C  
ATOM   3647  HB  VAL   233      57.040  43.726  39.603  1.00  0.00           H  
ATOM   3648  CG1 VAL   233      57.166  44.302  41.673  1.00  0.00           C  
ATOM   3649 HG11 VAL   233      57.286  43.298  42.082  1.00  0.00           H  
ATOM   3650 HG12 VAL   233      58.160  44.724  41.523  1.00  0.00           H  
ATOM   3651 HG13 VAL   233      56.618  44.916  42.387  1.00  0.00           H  
ATOM   3652  CG2 VAL   233      55.124  43.452  40.484  1.00  0.00           C  
ATOM   3653 HG21 VAL   233      55.347  42.458  40.871  1.00  0.00           H  
ATOM   3654 HG22 VAL   233      54.460  43.954  41.189  1.00  0.00           H  
ATOM   3655 HG23 VAL   233      54.612  43.347  39.530  1.00  0.00           H  
ATOM   3656  C   VAL   233      57.239  46.610  39.964  1.00  0.00           C  
ATOM   3657  O   VAL   233      57.310  47.382  40.931  1.00  0.00           O  
ATOM   3658  N   MET   234      58.170  46.592  39.000  1.00  0.00           N  
ATOM   3659  H   MET   234      58.074  45.959  38.219  1.00  0.00           H  
ATOM   3660  CA  MET   234      59.325  47.480  39.084  1.00  0.00           C  
ATOM   3661  HA  MET   234      59.816  47.324  40.046  1.00  0.00           H  
ATOM   3662  CB  MET   234      60.332  47.159  37.976  1.00  0.00           C  
ATOM   3663  HB2 MET   234      59.809  47.059  37.025  1.00  0.00           H  
ATOM   3664  HB3 MET   234      61.030  47.994  37.896  1.00  0.00           H  
ATOM   3665  CG  MET   234      61.145  45.912  38.257  1.00  0.00           C  
ATOM   3666  HG2 MET   234      61.595  46.040  39.237  1.00  0.00           H  
ATOM   3667  HG3 MET   234      60.497  45.038  38.275  1.00  0.00           H  
ATOM   3668  SD  MET   234      62.482  45.662  37.089  1.00  0.00           S  
ATOM   3669  CE  MET   234      61.550  45.222  35.614  1.00  0.00           C  
ATOM   3670  HE1 MET   234      62.240  44.870  34.847  1.00  0.00           H  
ATOM   3671  HE2 MET   234      60.834  44.436  35.853  1.00  0.00           H  
ATOM   3672  HE3 MET   234      61.029  46.100  35.235  1.00  0.00           H  
ATOM   3673  C   MET   234      58.903  48.940  39.018  1.00  0.00           C  
ATOM   3674  O   MET   234      59.487  49.796  39.698  1.00  0.00           O  
ATOM   3675  N   ALA   235      57.882  49.248  38.213  1.00  0.00           N  
ATOM   3676  H   ALA   235      57.419  48.535  37.666  1.00  0.00           H  
ATOM   3677  CA  ALA   235      57.429  50.631  38.111  1.00  0.00           C  
ATOM   3678  HA  ALA   235      58.290  51.273  37.922  1.00  0.00           H  
ATOM   3679  CB  ALA   235      56.454  50.788  36.925  1.00  0.00           C  
ATOM   3680  HB1 ALA   235      56.131  51.826  36.848  1.00  0.00           H  
ATOM   3681  HB2 ALA   235      56.961  50.507  36.001  1.00  0.00           H  
ATOM   3682  HB3 ALA   235      55.582  50.148  37.065  1.00  0.00           H  
ATOM   3683  C   ALA   235      56.771  51.084  39.409  1.00  0.00           C  
ATOM   3684  O   ALA   235      56.926  52.239  39.823  1.00  0.00           O  
ATOM   3685  N   ASN   236      56.019  50.200  40.055  1.00  0.00           N  
ATOM   3686  H   ASN   236      55.907  49.261  39.698  1.00  0.00           H  
ATOM   3687  CA  ASN   236      55.340  50.579  41.288  1.00  0.00           C  
ATOM   3688  HA  ASN   236      54.966  51.599  41.200  1.00  0.00           H  
ATOM   3689  CB  ASN   236      54.125  49.659  41.531  1.00  0.00           C  
ATOM   3690  HB2 ASN   236      54.403  48.618  41.355  1.00  0.00           H  
ATOM   3691  HB3 ASN   236      53.814  49.748  42.571  1.00  0.00           H  
ATOM   3692  CG  ASN   236      52.925  50.041  40.658  1.00  0.00           C  
ATOM   3693  OD1 ASN   236      52.090  50.838  41.089  1.00  0.00           O  
ATOM   3694  ND2 ASN   236      52.844  49.500  39.415  1.00  0.00           N  
ATOM   3695 HD21 ASN   236      52.070  49.749  38.817  1.00  0.00           H  
ATOM   3696 HD22 ASN   236      53.551  48.852  39.098  1.00  0.00           H  
ATOM   3697  C   ASN   236      56.290  50.543  42.483  1.00  0.00           C  
ATOM   3698  O   ASN   236      56.066  51.249  43.472  1.00  0.00           O  
ATOM   3699  N   MET   237      57.352  49.742  42.407  1.00  0.00           N  
ATOM   3700  H   MET   237      57.512  49.169  41.591  1.00  0.00           H  
ATOM   3701  CA  MET   237      58.297  49.710  43.533  1.00  0.00           C  
ATOM   3702  HA  MET   237      57.744  49.754  44.472  1.00  0.00           H  
ATOM   3703  CB  MET   237      59.084  48.403  43.524  1.00  0.00           C  
ATOM   3704  HB2 MET   237      58.380  47.573  43.605  1.00  0.00           H  
ATOM   3705  HB3 MET   237      59.625  48.310  42.581  1.00  0.00           H  
ATOM   3706  CG  MET   237      60.081  48.329  44.695  1.00  0.00           C  
ATOM   3707  HG2 MET   237      60.909  49.018  44.534  1.00  0.00           H  
ATOM   3708  HG3 MET   237      59.553  48.600  45.607  1.00  0.00           H  
ATOM   3709  SD  MET   237      60.709  46.685  44.881  1.00  0.00           S  
ATOM   3710  CE  MET   237      61.695  46.487  43.436  1.00  0.00           C  
ATOM   3711  HE1 MET   237      62.335  45.611  43.553  1.00  0.00           H  
ATOM   3712  HE2 MET   237      61.047  46.348  42.569  1.00  0.00           H  
ATOM   3713  HE3 MET   237      62.315  47.372  43.289  1.00  0.00           H  
ATOM   3714  C   MET   237      59.252  50.885  43.492  1.00  0.00           C  
ATOM   3715  O   MET   237      59.686  51.378  44.550  1.00  0.00           O  
ATOM   3716  N   ALA   238      59.623  51.336  42.294  1.00  0.00           N  
ATOM   3717  H   ALA   238      59.241  50.888  41.473  1.00  0.00           H  
ATOM   3718  CA  ALA   238      60.629  52.384  42.137  1.00  0.00           C  
ATOM   3719  HA  ALA   238      60.805  52.889  43.087  1.00  0.00           H  
ATOM   3720  CB  ALA   238      61.962  51.783  41.687  1.00  0.00           C  
ATOM   3721  HB1 ALA   238      62.729  52.555  41.675  1.00  0.00           H  
ATOM   3722  HB2 ALA   238      62.263  51.018  42.402  1.00  0.00           H  
ATOM   3723  HB3 ALA   238      61.871  51.323  40.701  1.00  0.00           H  
ATOM   3724  C   ALA   238      60.158  53.438  41.147  1.00  0.00           C  
ATOM   3725  O   ALA   238      60.810  53.672  40.126  1.00  0.00           O  
ATOM   3726  N   PRO   239      59.037  54.113  41.429  1.00  0.00           N  
ATOM   3727  CD  PRO   239      58.178  54.012  42.626  1.00  0.00           C  
ATOM   3728  HD2 PRO   239      58.759  54.019  43.549  1.00  0.00           H  
ATOM   3729  HD3 PRO   239      57.565  53.115  42.558  1.00  0.00           H  
ATOM   3730  CG  PRO   239      57.298  55.236  42.534  1.00  0.00           C  
ATOM   3731  HG2 PRO   239      57.807  56.084  42.994  1.00  0.00           H  
ATOM   3732  HG3 PRO   239      56.334  55.071  43.015  1.00  0.00           H  
ATOM   3733  CB  PRO   239      57.147  55.485  41.048  1.00  0.00           C  
ATOM   3734  HB2 PRO   239      56.877  56.519  40.841  1.00  0.00           H  
ATOM   3735  HB3 PRO   239      56.401  54.816  40.628  1.00  0.00           H  
ATOM   3736  CA  PRO   239      58.525  55.105  40.470  1.00  0.00           C  
ATOM   3737  HA  PRO   239      58.397  54.643  39.491  1.00  0.00           H  
ATOM   3738  C   PRO   239      59.425  56.306  40.344  1.00  0.00           C  
ATOM   3739  O   PRO   239      59.304  57.051  39.365  1.00  0.00           O  
ATOM   3740  N   GLU   240      60.328  56.506  41.296  1.00  0.00           N  
ATOM   3741  H   GLU   240      60.381  55.883  42.086  1.00  0.00           H  
ATOM   3742  CA  GLU   240      61.261  57.616  41.187  1.00  0.00           C  
ATOM   3743  HA  GLU   240      60.695  58.526  40.986  1.00  0.00           H  
ATOM   3744  CB  GLU   240      61.994  57.817  42.507  1.00  0.00           C  
ATOM   3745  HB2 GLU   240      62.583  58.731  42.416  1.00  0.00           H  
ATOM   3746  HB3 GLU   240      61.284  57.983  43.317  1.00  0.00           H  
ATOM   3747  CG  GLU   240      62.951  56.690  42.856  1.00  0.00           C  
ATOM   3748  HG2 GLU   240      63.514  56.342  41.992  1.00  0.00           H  
ATOM   3749  HG3 GLU   240      63.680  57.095  43.560  1.00  0.00           H  
ATOM   3750  CD  GLU   240      62.273  55.517  43.545  1.00  0.00           C  
ATOM   3751  OE1 GLU   240      61.018  55.512  43.675  1.00  0.00           O  
ATOM   3752  OE2 GLU   240      63.016  54.594  43.964  1.00  0.00           O  
ATOM   3753  C   GLU   240      62.257  57.422  40.055  1.00  0.00           C  
ATOM   3754  O   GLU   240      62.893  58.397  39.636  1.00  0.00           O  
ATOM   3755  N   THR   241      62.414  56.196  39.553  1.00  0.00           N  
ATOM   3756  H   THR   241      61.885  55.423  39.932  1.00  0.00           H  
ATOM   3757  CA  THR   241      63.282  55.979  38.401  1.00  0.00           C  
ATOM   3758  HA  THR   241      64.149  56.636  38.479  1.00  0.00           H  
ATOM   3759  CB  THR   241      63.814  54.537  38.376  1.00  0.00           C  
ATOM   3760  HB  THR   241      64.543  54.436  37.572  1.00  0.00           H  
ATOM   3761  CG2 THR   241      64.478  54.183  39.702  1.00  0.00           C  
ATOM   3762 HG21 THR   241      64.904  53.182  39.626  1.00  0.00           H  
ATOM   3763 HG22 THR   241      65.284  54.888  39.903  1.00  0.00           H  
ATOM   3764 HG23 THR   241      63.772  54.203  40.530  1.00  0.00           H  
ATOM   3765  OG1 THR   241      62.734  53.633  38.141  1.00  0.00           O  
ATOM   3766  HG1 THR   241      62.140  53.651  38.903  1.00  0.00           H  
ATOM   3767  C   THR   241      62.581  56.300  37.094  1.00  0.00           C  
ATOM   3768  O   THR   241      63.237  56.319  36.047  1.00  0.00           O  
ATOM   3769  N   LEU   242      61.271  56.566  37.134  1.00  0.00           N  
ATOM   3770  H   LEU   242      60.785  56.556  38.020  1.00  0.00           H  
ATOM   3771  CA  LEU   242      60.516  56.984  35.977  1.00  0.00           C  
ATOM   3772  HA  LEU   242      60.883  56.439  35.107  1.00  0.00           H  
ATOM   3773  CB  LEU   242      59.031  56.663  36.170  1.00  0.00           C  
ATOM   3774  HB2 LEU   242      58.683  57.252  37.015  1.00  0.00           H  
ATOM   3775  HB3 LEU   242      58.480  57.057  35.316  1.00  0.00           H  
ATOM   3776  CG  LEU   242      58.609  55.205  36.369  1.00  0.00           C  
ATOM   3777  HG  LEU   242      59.280  54.724  37.081  1.00  0.00           H  
ATOM   3778  CD1 LEU   242      57.200  55.141  36.932  1.00  0.00           C  
ATOM   3779 HD11 LEU   242      56.925  54.107  37.142  1.00  0.00           H  
ATOM   3780 HD12 LEU   242      57.147  55.704  37.864  1.00  0.00           H  
ATOM   3781 HD13 LEU   242      56.490  55.575  36.225  1.00  0.00           H  
ATOM   3782  CD2 LEU   242      58.663  54.467  35.056  1.00  0.00           C  
ATOM   3783 HD21 LEU   242      58.373  53.427  35.207  1.00  0.00           H  
ATOM   3784 HD22 LEU   242      57.994  54.924  34.326  1.00  0.00           H  
ATOM   3785 HD23 LEU   242      59.682  54.485  34.668  1.00  0.00           H  
ATOM   3786  C   LEU   242      60.685  58.480  35.751  1.00  0.00           C  
ATOM   3787  O   LEU   242      61.042  59.224  36.671  1.00  0.00           O  
ATOM   3788  N   PRO   243      60.443  58.954  34.529  1.00  0.00           N  
ATOM   3789  CD  PRO   243      60.304  58.195  33.275  1.00  0.00           C  
ATOM   3790  HD2 PRO   243      59.592  57.375  33.363  1.00  0.00           H  
ATOM   3791  HD3 PRO   243      61.281  57.828  32.959  1.00  0.00           H  
ATOM   3792  CG  PRO   243      59.798  59.231  32.312  1.00  0.00           C  
ATOM   3793  HG2 PRO   243      58.708  59.259  32.365  1.00  0.00           H  
ATOM   3794  HG3 PRO   243      60.111  59.010  31.291  1.00  0.00           H  
ATOM   3795  CB  PRO   243      60.333  60.521  32.774  1.00  0.00           C  
ATOM   3796  HB2 PRO   243      59.695  61.351  32.470  1.00  0.00           H  
ATOM   3797  HB3 PRO   243      61.335  60.659  32.365  1.00  0.00           H  
ATOM   3798  CA  PRO   243      60.434  60.395  34.304  1.00  0.00           C  
ATOM   3799  HA  PRO   243      61.374  60.823  34.650  1.00  0.00           H  
ATOM   3800  C   PRO   243      59.235  61.031  35.000  1.00  0.00           C  
ATOM   3801  O   PRO   243      58.213  60.362  35.230  1.00  0.00           O  
ATOM   3802  N   PRO   244      59.333  62.311  35.365  1.00  0.00           N  
ATOM   3803  CD  PRO   244      60.471  63.224  35.184  1.00  0.00           C  
ATOM   3804  HD2 PRO   244      60.454  63.639  34.176  1.00  0.00           H  
ATOM   3805  HD3 PRO   244      61.428  62.749  35.399  1.00  0.00           H  
ATOM   3806  CG  PRO   244      60.196  64.293  36.198  1.00  0.00           C  
ATOM   3807  HG2 PRO   244      60.639  65.245  35.905  1.00  0.00           H  
ATOM   3808  HG3 PRO   244      60.594  63.979  37.164  1.00  0.00           H  
ATOM   3809  CB  PRO   244      58.701  64.385  36.290  1.00  0.00           C  
ATOM   3810  HB2 PRO   244      58.344  65.080  35.529  1.00  0.00           H  
ATOM   3811  HB3 PRO   244      58.385  64.727  37.276  1.00  0.00           H  
ATOM   3812  CA  PRO   244      58.185  62.973  36.003  1.00  0.00           C  
ATOM   3813  HA  PRO   244      57.943  62.472  36.920  1.00  0.00           H  
ATOM   3814  C   PRO   244      56.983  62.994  35.072  1.00  0.00           C  
ATOM   3815  O   PRO   244      57.107  63.267  33.878  1.00  0.00           O  
ATOM   3816  N   SER   245      55.812  62.680  35.628  1.00  0.00           N  
ATOM   3817  H   SER   245      55.753  62.460  36.613  1.00  0.00           H  
ATOM   3818  CA  SER   245      54.604  62.576  34.819  1.00  0.00           C  
ATOM   3819  HA  SER   245      54.479  63.494  34.242  1.00  0.00           H  
ATOM   3820  CB  SER   245      54.678  61.390  33.861  1.00  0.00           C  
ATOM   3821  HB2 SER   245      53.814  61.420  33.196  1.00  0.00           H  
ATOM   3822  HB3 SER   245      55.578  61.431  33.250  1.00  0.00           H  
ATOM   3823  OG  SER   245      54.648  60.165  34.581  1.00  0.00           O  
ATOM   3824  HG  SER   245      55.527  60.018  34.951  1.00  0.00           H  
ATOM   3825  C   SER   245      53.416  62.412  35.753  1.00  0.00           C  
ATOM   3826  O   SER   245      53.578  62.117  36.941  1.00  0.00           O  
ATOM   3827  N   THR   246      52.215  62.573  35.191  1.00  0.00           N  
ATOM   3828  H   THR   246      52.121  62.814  34.215  1.00  0.00           H  
ATOM   3829  CA  THR   246      51.014  62.284  35.973  1.00  0.00           C  
ATOM   3830  HA  THR   246      51.064  62.838  36.911  1.00  0.00           H  
ATOM   3831  CB  THR   246      49.749  62.735  35.227  1.00  0.00           C  
ATOM   3832  HB  THR   246      48.871  62.434  35.797  1.00  0.00           H  
ATOM   3833  CG2 THR   246      49.723  64.236  35.067  1.00  0.00           C  
ATOM   3834 HG21 THR   246      48.758  64.544  34.664  1.00  0.00           H  
ATOM   3835 HG22 THR   246      49.864  64.715  36.037  1.00  0.00           H  
ATOM   3836 HG23 THR   246      50.512  64.560  34.387  1.00  0.00           H  
ATOM   3837  OG1 THR   246      49.691  62.120  33.937  1.00  0.00           O  
ATOM   3838  HG1 THR   246      49.406  61.199  34.061  1.00  0.00           H  
ATOM   3839  C   THR   246      50.919  60.809  36.315  1.00  0.00           C  
ATOM   3840  O   THR   246      50.286  60.449  37.317  1.00  0.00           O  
ATOM   3841  N   LEU   247      51.522  59.938  35.500  1.00  0.00           N  
ATOM   3842  H   LEU   247      52.010  60.260  34.677  1.00  0.00           H  
ATOM   3843  CA  LEU   247      51.498  58.511  35.797  1.00  0.00           C  
ATOM   3844  HA  LEU   247      50.468  58.226  36.015  1.00  0.00           H  
ATOM   3845  CB  LEU   247      51.974  57.713  34.577  1.00  0.00           C  
ATOM   3846  HB2 LEU   247      51.285  57.901  33.752  1.00  0.00           H  
ATOM   3847  HB3 LEU   247      52.956  58.082  34.279  1.00  0.00           H  
ATOM   3848  CG  LEU   247      52.083  56.207  34.799  1.00  0.00           C  
ATOM   3849  HG  LEU   247      52.792  56.012  35.604  1.00  0.00           H  
ATOM   3850  CD1 LEU   247      50.740  55.608  35.203  1.00  0.00           C  
ATOM   3851 HD11 LEU   247      50.829  54.524  35.275  1.00  0.00           H  
ATOM   3852 HD12 LEU   247      50.427  55.988  36.174  1.00  0.00           H  
ATOM   3853 HD13 LEU   247      49.982  55.855  34.460  1.00  0.00           H  
ATOM   3854  CD2 LEU   247      52.645  55.522  33.541  1.00  0.00           C  
ATOM   3855 HD21 LEU   247      52.653  54.453  33.725  1.00  0.00           H  
ATOM   3856 HD22 LEU   247      52.011  55.732  32.679  1.00  0.00           H  
ATOM   3857 HD23 LEU   247      53.659  55.872  33.346  1.00  0.00           H  
ATOM   3858  C   LEU   247      52.356  58.201  37.024  1.00  0.00           C  
ATOM   3859  O   LEU   247      51.962  57.397  37.882  1.00  0.00           O  
ATOM   3860  N   GLN   248      53.527  58.829  37.113  1.00  0.00           N  
ATOM   3861  H   GLN   248      53.815  59.472  36.390  1.00  0.00           H  
ATOM   3862  CA  GLN   248      54.352  58.691  38.312  1.00  0.00           C  
ATOM   3863  HA  GLN   248      54.569  57.634  38.470  1.00  0.00           H  
ATOM   3864  CB  GLN   248      55.677  59.422  38.090  1.00  0.00           C  
ATOM   3865  HB2 GLN   248      56.208  58.945  37.263  1.00  0.00           H  
ATOM   3866  HB3 GLN   248      55.459  60.449  37.799  1.00  0.00           H  
ATOM   3867  CG  GLN   248      56.592  59.455  39.298  1.00  0.00           C  
ATOM   3868  HG2 GLN   248      56.066  59.854  40.165  1.00  0.00           H  
ATOM   3869  HG3 GLN   248      56.908  58.438  39.529  1.00  0.00           H  
ATOM   3870  CD  GLN   248      57.792  60.334  39.054  1.00  0.00           C  
ATOM   3871  OE1 GLN   248      57.657  61.556  38.895  1.00  0.00           O  
ATOM   3872  NE2 GLN   248      58.986  59.722  38.996  1.00  0.00           N  
ATOM   3873 HE21 GLN   248      59.045  58.725  39.098  1.00  0.00           H  
ATOM   3874 HE22 GLN   248      59.816  60.254  38.779  1.00  0.00           H  
ATOM   3875  C   GLN   248      53.614  59.219  39.541  1.00  0.00           C  
ATOM   3876  O   GLN   248      53.623  58.580  40.606  1.00  0.00           O  
ATOM   3877  N   GLN   249      52.928  60.359  39.402  1.00  0.00           N  
ATOM   3878  H   GLN   249      52.943  60.864  38.526  1.00  0.00           H  
ATOM   3879  CA  GLN   249      52.099  60.861  40.501  1.00  0.00           C  
ATOM   3880  HA  GLN   249      52.725  60.988  41.386  1.00  0.00           H  
ATOM   3881  CB  GLN   249      51.485  62.212  40.149  1.00  0.00           C  
ATOM   3882  HB2 GLN   249      50.946  62.113  39.207  1.00  0.00           H  
ATOM   3883  HB3 GLN   249      50.760  62.473  40.921  1.00  0.00           H  
ATOM   3884  CG  GLN   249      52.466  63.359  40.022  1.00  0.00           C  
ATOM   3885  HG2 GLN   249      52.918  63.553  40.996  1.00  0.00           H  
ATOM   3886  HG3 GLN   249      53.262  63.095  39.327  1.00  0.00           H  
ATOM   3887  CD  GLN   249      51.771  64.607  39.524  1.00  0.00           C  
ATOM   3888  OE1 GLN   249      51.802  64.913  38.335  1.00  0.00           O  
ATOM   3889  NE2 GLN   249      51.110  65.321  40.432  1.00  0.00           N  
ATOM   3890 HE21 GLN   249      50.642  66.167  40.147  1.00  0.00           H  
ATOM   3891 HE22 GLN   249      51.093  65.020  41.394  1.00  0.00           H  
ATOM   3892  C   GLN   249      50.984  59.887  40.844  1.00  0.00           C  
ATOM   3893  O   GLN   249      50.645  59.714  42.025  1.00  0.00           O  
ATOM   3894  N   GLY   250      50.372  59.272  39.821  1.00  0.00           N  
ATOM   3895  H   GLY   250      50.657  59.448  38.868  1.00  0.00           H  
ATOM   3896  CA  GLY   250      49.271  58.356  40.065  1.00  0.00           C  
ATOM   3897  HA2 GLY   250      48.510  58.860  40.661  1.00  0.00           H  
ATOM   3898  HA3 GLY   250      48.837  58.072  39.106  1.00  0.00           H  
ATOM   3899  C   GLY   250      49.715  57.100  40.782  1.00  0.00           C  
ATOM   3900  O   GLY   250      48.983  56.565  41.627  1.00  0.00           O  
ATOM   3901  N   ILE   251      50.926  56.625  40.474  1.00  0.00           N  
ATOM   3902  H   ILE   251      51.491  57.071  39.764  1.00  0.00           H  
ATOM   3903  CA  ILE   251      51.501  55.514  41.227  1.00  0.00           C  
ATOM   3904  HA  ILE   251      50.839  54.652  41.139  1.00  0.00           H  
ATOM   3905  CB  ILE   251      52.872  55.133  40.640  1.00  0.00           C  
ATOM   3906  HB  ILE   251      53.464  56.033  40.477  1.00  0.00           H  
ATOM   3907  CG2 ILE   251      53.647  54.212  41.582  1.00  0.00           C  
ATOM   3908 HG21 ILE   251      54.556  53.839  41.125  1.00  0.00           H  
ATOM   3909 HG22 ILE   251      53.932  54.753  42.484  1.00  0.00           H  
ATOM   3910 HG23 ILE   251      53.027  53.360  41.864  1.00  0.00           H  
ATOM   3911  CG1 ILE   251      52.657  54.422  39.311  1.00  0.00           C  
ATOM   3912 HG12 ILE   251      52.186  53.451  39.475  1.00  0.00           H  
ATOM   3913 HG13 ILE   251      51.994  55.005  38.676  1.00  0.00           H  
ATOM   3914  CD1 ILE   251      54.004  54.217  38.532  1.00  0.00           C  
ATOM   3915 HD11 ILE   251      53.777  53.909  37.511  1.00  0.00           H  
ATOM   3916 HD12 ILE   251      54.562  55.152  38.499  1.00  0.00           H  
ATOM   3917 HD13 ILE   251      54.604  53.438  38.997  1.00  0.00           H  
ATOM   3918  C   ILE   251      51.586  55.874  42.702  1.00  0.00           C  
ATOM   3919  O   ILE   251      51.243  55.065  43.580  1.00  0.00           O  
ATOM   3920  N   ALA   252      52.020  57.100  43.002  1.00  0.00           N  
ATOM   3921  H   ALA   252      52.300  57.746  42.277  1.00  0.00           H  
ATOM   3922  CA  ALA   252      52.113  57.525  44.395  1.00  0.00           C  
ATOM   3923  HA  ALA   252      52.714  56.794  44.937  1.00  0.00           H  
ATOM   3924  CB  ALA   252      52.814  58.878  44.486  1.00  0.00           C  
ATOM   3925  HB1 ALA   252      53.799  58.812  44.022  1.00  0.00           H  
ATOM   3926  HB2 ALA   252      52.232  59.651  43.988  1.00  0.00           H  
ATOM   3927  HB3 ALA   252      52.937  59.150  45.534  1.00  0.00           H  
ATOM   3928  C   ALA   252      50.739  57.594  45.041  1.00  0.00           C  
ATOM   3929  O   ALA   252      50.573  57.204  46.210  1.00  0.00           O  
ATOM   3930  N   LEU   253      49.733  58.089  44.304  1.00  0.00           N  
ATOM   3931  H   LEU   253      49.891  58.413  43.359  1.00  0.00           H  
ATOM   3932  CA  LEU   253      48.399  58.172  44.896  1.00  0.00           C  
ATOM   3933  HA  LEU   253      48.472  58.664  45.863  1.00  0.00           H  
ATOM   3934  CB  LEU   253      47.464  58.972  43.993  1.00  0.00           C  
ATOM   3935  HB2 LEU   253      47.494  58.543  42.990  1.00  0.00           H  
ATOM   3936  HB3 LEU   253      46.443  58.879  44.364  1.00  0.00           H  
ATOM   3937  CG  LEU   253      47.825  60.449  43.921  1.00  0.00           C  
ATOM   3938  HG  LEU   253      48.869  60.559  43.638  1.00  0.00           H  
ATOM   3939  CD1 LEU   253      46.983  61.156  42.859  1.00  0.00           C  
ATOM   3940 HD11 LEU   253      47.165  60.690  41.894  1.00  0.00           H  
ATOM   3941 HD12 LEU   253      45.928  61.061  43.116  1.00  0.00           H  
ATOM   3942 HD13 LEU   253      47.254  62.211  42.798  1.00  0.00           H  
ATOM   3943  CD2 LEU   253      47.632  61.131  45.302  1.00  0.00           C  
ATOM   3944 HD21 LEU   253      47.819  62.203  45.213  1.00  0.00           H  
ATOM   3945 HD22 LEU   253      46.613  60.975  45.657  1.00  0.00           H  
ATOM   3946 HD23 LEU   253      48.337  60.736  46.032  1.00  0.00           H  
ATOM   3947  C   LEU   253      47.836  56.792  45.161  1.00  0.00           C  
ATOM   3948  O   LEU   253      47.118  56.599  46.153  1.00  0.00           O  
ATOM   3949  N   ALA   254      48.179  55.802  44.322  1.00  0.00           N  
ATOM   3950  H   ALA   254      48.776  55.974  43.524  1.00  0.00           H  
ATOM   3951  CA  ALA   254      47.592  54.482  44.519  1.00  0.00           C  
ATOM   3952  HA  ALA   254      46.543  54.613  44.752  1.00  0.00           H  
ATOM   3953  CB  ALA   254      47.699  53.649  43.227  1.00  0.00           C  
ATOM   3954  HB1 ALA   254      47.231  52.678  43.367  1.00  0.00           H  
ATOM   3955  HB2 ALA   254      47.200  54.178  42.415  1.00  0.00           H  
ATOM   3956  HB3 ALA   254      48.749  53.502  42.970  1.00  0.00           H  
ATOM   3957  C   ALA   254      48.221  53.720  45.671  1.00  0.00           C  
ATOM   3958  O   ALA   254      47.612  52.778  46.180  1.00  0.00           O  
ATOM   3959  N   GLN   255      49.436  54.086  46.083  1.00  0.00           N  
ATOM   3960  H   GLN   255      49.931  54.832  45.613  1.00  0.00           H  
ATOM   3961  CA  GLN   255      50.070  53.512  47.265  1.00  0.00           C  
ATOM   3962  HA  GLN   255      49.592  52.567  47.528  1.00  0.00           H  
ATOM   3963  CB  GLN   255      51.552  53.223  46.988  1.00  0.00           C  
ATOM   3964  HB2 GLN   255      51.960  54.010  46.351  1.00  0.00           H  
ATOM   3965  HB3 GLN   255      52.121  53.217  47.917  1.00  0.00           H  
ATOM   3966  CG  GLN   255      51.766  51.886  46.345  1.00  0.00           C  
ATOM   3967  HG2 GLN   255      51.464  51.098  47.037  1.00  0.00           H  
ATOM   3968  HG3 GLN   255      51.136  51.810  45.457  1.00  0.00           H  
ATOM   3969  CD  GLN   255      53.216  51.678  45.963  1.00  0.00           C  
ATOM   3970  OE1 GLN   255      54.087  51.549  46.818  1.00  0.00           O  
ATOM   3971  NE2 GLN   255      53.480  51.692  44.659  1.00  0.00           N  
ATOM   3972 HE21 GLN   255      54.432  51.530  44.350  1.00  0.00           H  
ATOM   3973 HE22 GLN   255      52.750  51.865  43.985  1.00  0.00           H  
ATOM   3974  C   GLN   255      49.938  54.414  48.476  1.00  0.00           C  
ATOM   3975  O   GLN   255      50.595  54.174  49.504  1.00  0.00           O  
ATOM   3976  N   SER   256      49.138  55.473  48.371  1.00  0.00           N  
ATOM   3977  H   SER   256      48.627  55.656  47.519  1.00  0.00           H  
ATOM   3978  CA  SER   256      48.827  56.230  49.568  1.00  0.00           C  
ATOM   3979  HA  SER   256      49.748  56.388  50.131  1.00  0.00           H  
ATOM   3980  CB  SER   256      48.285  57.604  49.195  1.00  0.00           C  
ATOM   3981  HB2 SER   256      47.375  57.492  48.607  1.00  0.00           H  
ATOM   3982  HB3 SER   256      48.051  58.176  50.092  1.00  0.00           H  
ATOM   3983  OG  SER   256      49.264  58.301  48.427  1.00  0.00           O  
ATOM   3984  HG  SER   256      49.496  57.766  47.654  1.00  0.00           H  
ATOM   3985  C   SER   256      47.854  55.442  50.444  1.00  0.00           C  
ATOM   3986  O   SER   256      47.147  54.540  49.980  1.00  0.00           O  
ATOM   3987  N   ARG   257      47.866  55.755  51.742  1.00  0.00           N  
ATOM   3988  H   ARG   257      48.462  56.500  52.072  1.00  0.00           H  
ATOM   3989  CA  ARG   257      47.027  55.050  52.708  1.00  0.00           C  
ATOM   3990  HA  ARG   257      46.717  54.084  52.304  1.00  0.00           H  
ATOM   3991  CB  ARG   257      47.814  54.784  53.993  1.00  0.00           C  
ATOM   3992  HB2 ARG   257      48.252  55.699  54.350  1.00  0.00           H  
ATOM   3993  HB3 ARG   257      47.115  54.434  54.752  1.00  0.00           H  
ATOM   3994  CG  ARG   257      48.877  53.710  53.792  1.00  0.00           C  
ATOM   3995  HG2 ARG   257      48.751  52.971  54.577  1.00  0.00           H  
ATOM   3996  HG3 ARG   257      48.756  53.214  52.832  1.00  0.00           H  
ATOM   3997  CD  ARG   257      50.305  54.251  53.924  1.00  0.00           C  
ATOM   3998  HD2 ARG   257      50.518  54.898  53.071  1.00  0.00           H  
ATOM   3999  HD3 ARG   257      50.399  54.848  54.832  1.00  0.00           H  
ATOM   4000  NE  ARG   257      51.264  53.142  53.930  1.00  0.00           N  
ATOM   4001  HE  ARG   257      51.643  52.870  53.036  1.00  0.00           H  
ATOM   4002  CZ  ARG   257      51.609  52.473  55.029  1.00  0.00           C  
ATOM   4003  NH1 ARG   257      51.138  52.849  56.215  1.00  0.00           N  
ATOM   4004 HH11 ARG   257      50.510  53.633  56.283  1.00  0.00           H  
ATOM   4005 HH12 ARG   257      51.429  52.344  57.040  1.00  0.00           H  
ATOM   4006  NH2 ARG   257      52.464  51.456  54.947  1.00  0.00           N  
ATOM   4007 HH21 ARG   257      52.866  51.195  54.058  1.00  0.00           H  
ATOM   4008 HH22 ARG   257      52.745  50.969  55.787  1.00  0.00           H  
ATOM   4009  C   ARG   257      45.767  55.856  52.997  1.00  0.00           C  
ATOM   4010  O   ARG   257      45.848  56.974  53.524  1.00  0.00           O  
ATOM   4011  N   TYR   258      44.602  55.268  52.689  1.00  0.00           N  
ATOM   4012  H   TYR   258      44.593  54.359  52.247  1.00  0.00           H  
ATOM   4013  CA  TYR   258      43.316  55.939  52.870  1.00  0.00           C  
ATOM   4014  HA  TYR   258      43.477  57.006  53.031  1.00  0.00           H  
ATOM   4015  CB  TYR   258      42.461  55.798  51.592  1.00  0.00           C  
ATOM   4016  HB2 TYR   258      42.274  54.742  51.392  1.00  0.00           H  
ATOM   4017  HB3 TYR   258      41.495  56.279  51.753  1.00  0.00           H  
ATOM   4018  CG  TYR   258      43.135  56.424  50.395  1.00  0.00           C  
ATOM   4019  CD1 TYR   258      44.045  55.696  49.614  1.00  0.00           C  
ATOM   4020  HD1 TYR   258      44.255  54.669  49.853  1.00  0.00           H  
ATOM   4021  CE1 TYR   258      44.710  56.293  48.529  1.00  0.00           C  
ATOM   4022  HE1 TYR   258      45.388  55.705  47.928  1.00  0.00           H  
ATOM   4023  CZ  TYR   258      44.458  57.623  48.239  1.00  0.00           C  
ATOM   4024  OH  TYR   258      45.101  58.236  47.189  1.00  0.00           O  
ATOM   4025  HH  TYR   258      45.742  57.653  46.762  1.00  0.00           H  
ATOM   4026  CE2 TYR   258      43.578  58.359  49.019  1.00  0.00           C  
ATOM   4027  HE2 TYR   258      43.386  59.394  48.774  1.00  0.00           H  
ATOM   4028  CD2 TYR   258      42.917  57.759  50.088  1.00  0.00           C  
ATOM   4029  HD2 TYR   258      42.243  58.344  50.699  1.00  0.00           H  
ATOM   4030  C   TYR   258      42.519  55.421  54.047  1.00  0.00           C  
ATOM   4031  O   TYR   258      41.741  56.187  54.639  1.00  0.00           O  
ATOM   4032  N   TRP   259      42.676  54.142  54.387  1.00  0.00           N  
ATOM   4033  H   TRP   259      43.310  53.561  53.858  1.00  0.00           H  
ATOM   4034  CA  TRP   259      41.952  53.533  55.501  1.00  0.00           C  
ATOM   4035  HA  TRP   259      41.744  54.294  56.250  1.00  0.00           H  
ATOM   4036  CB  TRP   259      40.632  52.897  55.049  1.00  0.00           C  
ATOM   4037  HB2 TRP   259      40.851  51.976  54.507  1.00  0.00           H  
ATOM   4038  HB3 TRP   259      40.060  52.629  55.933  1.00  0.00           H  
ATOM   4039  CG  TRP   259      39.771  53.753  54.160  1.00  0.00           C  
ATOM   4040  CD1 TRP   259      39.713  53.744  52.772  1.00  0.00           C  
ATOM   4041  HD1 TRP   259      40.302  53.091  52.144  1.00  0.00           H  
ATOM   4042  NE1 TRP   259      38.774  54.647  52.342  1.00  0.00           N  
ATOM   4043  HE1 TRP   259      38.530  54.804  51.374  1.00  0.00           H  
ATOM   4044  CE2 TRP   259      38.198  55.259  53.430  1.00  0.00           C  
ATOM   4045  CZ2 TRP   259      37.213  56.244  53.496  1.00  0.00           C  
ATOM   4046  HZ2 TRP   259      36.758  56.642  52.601  1.00  0.00           H  
ATOM   4047  CH2 TRP   259      36.820  56.658  54.739  1.00  0.00           C  
ATOM   4048  HH2 TRP   259      36.051  57.412  54.831  1.00  0.00           H  
ATOM   4049  CZ3 TRP   259      37.405  56.134  55.916  1.00  0.00           C  
ATOM   4050  HZ3 TRP   259      37.057  56.481  56.876  1.00  0.00           H  
ATOM   4051  CE3 TRP   259      38.384  55.165  55.852  1.00  0.00           C  
ATOM   4052  HE3 TRP   259      38.791  54.731  56.750  1.00  0.00           H  
ATOM   4053  CD2 TRP   259      38.804  54.718  54.598  1.00  0.00           C  
ATOM   4054  C   TRP   259      42.830  52.446  56.097  1.00  0.00           C  
ATOM   4055  O   TRP   259      43.696  51.897  55.423  1.00  0.00           O  
ATOM   4056  N   ARG   260      42.553  52.098  57.349  1.00  0.00           N  
ATOM   4057  H   ARG   260      41.812  52.582  57.836  1.00  0.00           H  
ATOM   4058  CA  ARG   260      43.229  50.999  58.035  1.00  0.00           C  
ATOM   4059  HA  ARG   260      43.884  50.475  57.341  1.00  0.00           H  
ATOM   4060  CB  ARG   260      44.086  51.518  59.196  1.00  0.00           C  
ATOM   4061  HB2 ARG   260      44.760  52.283  58.815  1.00  0.00           H  
ATOM   4062  HB3 ARG   260      43.432  51.989  59.921  1.00  0.00           H  
ATOM   4063  CG  ARG   260      44.901  50.432  59.869  1.00  0.00           C  
ATOM   4064  HG2 ARG   260      44.244  49.629  60.198  1.00  0.00           H  
ATOM   4065  HG3 ARG   260      45.617  50.026  59.153  1.00  0.00           H  
ATOM   4066  CD  ARG   260      45.653  50.966  61.076  1.00  0.00           C  
ATOM   4067  HD2 ARG   260      46.296  50.185  61.484  1.00  0.00           H  
ATOM   4068  HD3 ARG   260      46.289  51.783  60.750  1.00  0.00           H  
ATOM   4069  NE  ARG   260      44.758  51.494  62.115  1.00  0.00           N  
ATOM   4070  HE  ARG   260      44.578  52.487  62.109  1.00  0.00           H  
ATOM   4071  CZ  ARG   260      44.159  50.752  63.043  1.00  0.00           C  
ATOM   4072  NH1 ARG   260      44.355  49.438  63.076  1.00  0.00           N  
ATOM   4073 HH11 ARG   260      44.961  49.012  62.390  1.00  0.00           H  
ATOM   4074 HH12 ARG   260      43.905  48.874  63.780  1.00  0.00           H  
ATOM   4075  NH2 ARG   260      43.353  51.313  63.952  1.00  0.00           N  
ATOM   4076 HH21 ARG   260      43.158  52.302  63.908  1.00  0.00           H  
ATOM   4077 HH22 ARG   260      42.945  50.750  64.684  1.00  0.00           H  
ATOM   4078  C   ARG   260      42.194  50.019  58.561  1.00  0.00           C  
ATOM   4079  O   ARG   260      41.191  50.433  59.147  1.00  0.00           O  
ATOM   4080  N   VAL   261      42.409  48.730  58.303  1.00  0.00           N  
ATOM   4081  H   VAL   261      43.210  48.456  57.753  1.00  0.00           H  
ATOM   4082  CA  VAL   261      41.664  47.645  58.960  1.00  0.00           C  
ATOM   4083  HA  VAL   261      41.033  48.051  59.752  1.00  0.00           H  
ATOM   4084  CB  VAL   261      40.776  46.850  57.987  1.00  0.00           C  
ATOM   4085  HB  VAL   261      41.402  46.374  57.231  1.00  0.00           H  
ATOM   4086  CG1 VAL   261      40.031  45.743  58.761  1.00  0.00           C  
ATOM   4087 HG11 VAL   261      39.418  45.175  58.065  1.00  0.00           H  
ATOM   4088 HG12 VAL   261      40.735  45.055  59.229  1.00  0.00           H  
ATOM   4089 HG13 VAL   261      39.387  46.185  59.522  1.00  0.00           H  
ATOM   4090  CG2 VAL   261      39.817  47.765  57.270  1.00  0.00           C  
ATOM   4091 HG21 VAL   261      39.156  47.183  56.628  1.00  0.00           H  
ATOM   4092 HG22 VAL   261      39.227  48.300  58.014  1.00  0.00           H  
ATOM   4093 HG23 VAL   261      40.363  48.475  56.649  1.00  0.00           H  
ATOM   4094  C   VAL   261      42.711  46.730  59.576  1.00  0.00           C  
ATOM   4095  O   VAL   261      43.413  46.011  58.846  1.00  0.00           O  
ATOM   4096  N   GLY   262      42.796  46.736  60.899  1.00  0.00           N  
ATOM   4097  H   GLY   262      42.178  47.325  61.439  1.00  0.00           H  
ATOM   4098  CA  GLY   262      43.810  45.960  61.591  1.00  0.00           C  
ATOM   4099  HA2 GLY   262      43.706  46.104  62.666  1.00  0.00           H  
ATOM   4100  HA3 GLY   262      43.686  44.901  61.358  1.00  0.00           H  
ATOM   4101  C   GLY   262      45.179  46.440  61.154  1.00  0.00           C  
ATOM   4102  O   GLY   262      45.516  47.624  61.304  1.00  0.00           O  
ATOM   4103  N   ALA   263      45.958  45.538  60.562  1.00  0.00           N  
ATOM   4104  H   ALA   263      45.626  44.593  60.431  1.00  0.00           H  
ATOM   4105  CA  ALA   263      47.298  45.885  60.105  1.00  0.00           C  
ATOM   4106  HA  ALA   263      47.641  46.782  60.621  1.00  0.00           H  
ATOM   4107  CB  ALA   263      48.304  44.774  60.460  1.00  0.00           C  
ATOM   4108  HB1 ALA   263      49.314  45.077  60.180  1.00  0.00           H  
ATOM   4109  HB2 ALA   263      48.279  44.588  61.534  1.00  0.00           H  
ATOM   4110  HB3 ALA   263      48.046  43.855  59.931  1.00  0.00           H  
ATOM   4111  C   ALA   263      47.353  46.179  58.619  1.00  0.00           C  
ATOM   4112  O   ALA   263      48.433  46.472  58.104  1.00  0.00           O  
ATOM   4113  N   MET   264      46.223  46.144  57.918  1.00  0.00           N  
ATOM   4114  H   MET   264      45.355  45.915  58.381  1.00  0.00           H  
ATOM   4115  CA  MET   264      46.213  46.360  56.483  1.00  0.00           C  
ATOM   4116  HA  MET   264      47.216  46.261  56.072  1.00  0.00           H  
ATOM   4117  CB  MET   264      45.347  45.301  55.799  1.00  0.00           C  
ATOM   4118  HB2 MET   264      45.967  44.412  55.665  1.00  0.00           H  
ATOM   4119  HB3 MET   264      44.514  45.019  56.446  1.00  0.00           H  
ATOM   4120  CG  MET   264      44.802  45.703  54.466  1.00  0.00           C  
ATOM   4121  HG2 MET   264      45.517  46.308  53.907  1.00  0.00           H  
ATOM   4122  HG3 MET   264      44.611  44.795  53.893  1.00  0.00           H  
ATOM   4123  SD  MET   264      43.230  46.564  54.664  1.00  0.00           S  
ATOM   4124  CE  MET   264      42.714  46.540  52.959  1.00  0.00           C  
ATOM   4125  HE1 MET   264      41.860  47.200  52.871  1.00  0.00           H  
ATOM   4126  HE2 MET   264      43.519  46.919  52.329  1.00  0.00           H  
ATOM   4127  HE3 MET   264      42.457  45.524  52.661  1.00  0.00           H  
ATOM   4128  C   MET   264      45.717  47.765  56.169  1.00  0.00           C  
ATOM   4129  O   MET   264      44.738  48.233  56.757  1.00  0.00           O  
ATOM   4130  N   TYR   265      46.407  48.443  55.254  1.00  0.00           N  
ATOM   4131  H   TYR   265      47.159  47.980  54.775  1.00  0.00           H  
ATOM   4132  CA  TYR   265      46.047  49.782  54.812  1.00  0.00           C  
ATOM   4133  HA  TYR   265      45.253  50.169  55.441  1.00  0.00           H  
ATOM   4134  CB  TYR   265      47.217  50.751  54.876  1.00  0.00           C  
ATOM   4135  HB2 TYR   265      48.090  50.305  54.399  1.00  0.00           H  
ATOM   4136  HB3 TYR   265      46.942  51.634  54.298  1.00  0.00           H  
ATOM   4137  CG  TYR   265      47.580  51.203  56.282  1.00  0.00           C  
ATOM   4138  CD1 TYR   265      47.003  52.334  56.846  1.00  0.00           C  
ATOM   4139  HD1 TYR   265      46.257  52.887  56.294  1.00  0.00           H  
ATOM   4140  CE1 TYR   265      47.328  52.742  58.123  1.00  0.00           C  
ATOM   4141  HE1 TYR   265      46.860  53.621  58.542  1.00  0.00           H  
ATOM   4142  CZ  TYR   265      48.256  52.032  58.846  1.00  0.00           C  
ATOM   4143  OH  TYR   265      48.586  52.440  60.108  1.00  0.00           O  
ATOM   4144  HH  TYR   265      48.174  53.275  60.351  1.00  0.00           H  
ATOM   4145  CE2 TYR   265      48.857  50.918  58.308  1.00  0.00           C  
ATOM   4146  HE2 TYR   265      49.570  50.347  58.885  1.00  0.00           H  
ATOM   4147  CD2 TYR   265      48.530  50.519  57.033  1.00  0.00           C  
ATOM   4148  HD2 TYR   265      49.020  49.655  56.604  1.00  0.00           H  
ATOM   4149  C   TYR   265      45.561  49.702  53.380  1.00  0.00           C  
ATOM   4150  O   TYR   265      46.167  49.011  52.553  1.00  0.00           O  
ATOM   4151  N   GLN   266      44.468  50.401  53.099  1.00  0.00           N  
ATOM   4152  H   GLN   266      44.023  50.951  53.819  1.00  0.00           H  
ATOM   4153  CA  GLN   266      43.844  50.361  51.784  1.00  0.00           C  
ATOM   4154  HA  GLN   266      44.068  49.404  51.308  1.00  0.00           H  
ATOM   4155  CB  GLN   266      42.326  50.493  51.918  1.00  0.00           C  
ATOM   4156  HB2 GLN   266      41.953  49.722  52.594  1.00  0.00           H  
ATOM   4157  HB3 GLN   266      42.077  51.464  52.347  1.00  0.00           H  
ATOM   4158  CG  GLN   266      41.619  50.348  50.534  1.00  0.00           C  
ATOM   4159  HG2 GLN   266      40.548  50.477  50.688  1.00  0.00           H  
ATOM   4160  HG3 GLN   266      41.937  51.143  49.869  1.00  0.00           H  
ATOM   4161  CD  GLN   266      41.826  48.983  49.920  1.00  0.00           C  
ATOM   4162  OE1 GLN   266      41.549  47.964  50.558  1.00  0.00           O  
ATOM   4163  NE2 GLN   266      42.374  48.951  48.709  1.00  0.00           N  
ATOM   4164 HE21 GLN   266      42.609  49.815  48.240  1.00  0.00           H  
ATOM   4165 HE22 GLN   266      42.580  48.063  48.275  1.00  0.00           H  
ATOM   4166  C   GLN   266      44.391  51.496  50.925  1.00  0.00           C  
ATOM   4167  O   GLN   266      44.257  52.667  51.290  1.00  0.00           O  
ATOM   4168  N   GLY   267      44.999  51.146  49.792  1.00  0.00           N  
ATOM   4169  H   GLY   267      45.093  50.161  49.584  1.00  0.00           H  
ATOM   4170  CA  GLY   267      45.375  52.103  48.750  1.00  0.00           C  
ATOM   4171  HA2 GLY   267      45.483  53.096  49.162  1.00  0.00           H  
ATOM   4172  HA3 GLY   267      46.324  51.792  48.314  1.00  0.00           H  
ATOM   4173  C   GLY   267      44.322  52.143  47.664  1.00  0.00           C  
ATOM   4174  O   GLY   267      43.174  51.734  47.879  1.00  0.00           O  
ATOM   4175  N   LEU   268      44.721  52.598  46.465  1.00  0.00           N  
ATOM   4176  H   LEU   268      45.676  52.901  46.333  1.00  0.00           H  
ATOM   4177  CA  LEU   268      43.832  52.518  45.293  1.00  0.00           C  
ATOM   4178  HA  LEU   268      42.789  52.449  45.606  1.00  0.00           H  
ATOM   4179  CB  LEU   268      43.970  53.738  44.380  1.00  0.00           C  
ATOM   4180  HB2 LEU   268      44.923  53.705  43.862  1.00  0.00           H  
ATOM   4181  HB3 LEU   268      43.199  53.654  43.613  1.00  0.00           H  
ATOM   4182  CG  LEU   268      43.813  55.114  45.053  1.00  0.00           C  
ATOM   4183  HG  LEU   268      44.621  55.235  45.774  1.00  0.00           H  
ATOM   4184  CD1 LEU   268      43.958  56.240  44.016  1.00  0.00           C  
ATOM   4185 HD11 LEU   268      43.903  57.208  44.515  1.00  0.00           H  
ATOM   4186 HD12 LEU   268      44.919  56.157  43.511  1.00  0.00           H  
ATOM   4187 HD13 LEU   268      43.158  56.172  43.276  1.00  0.00           H  
ATOM   4188  CD2 LEU   268      42.466  55.248  45.829  1.00  0.00           C  
ATOM   4189 HD21 LEU   268      42.397  56.242  46.271  1.00  0.00           H  
ATOM   4190 HD22 LEU   268      41.631  55.102  45.147  1.00  0.00           H  
ATOM   4191 HD23 LEU   268      42.418  54.515  46.634  1.00  0.00           H  
ATOM   4192  C   LEU   268      44.221  51.236  44.577  1.00  0.00           C  
ATOM   4193  O   LEU   268      45.257  51.187  43.902  1.00  0.00           O  
ATOM   4194  N   GLY   269      43.434  50.171  44.787  1.00  0.00           N  
ATOM   4195  H   GLY   269      42.617  50.239  45.377  1.00  0.00           H  
ATOM   4196  CA  GLY   269      43.814  48.871  44.241  1.00  0.00           C  
ATOM   4197  HA2 GLY   269      42.922  48.248  44.169  1.00  0.00           H  
ATOM   4198  HA3 GLY   269      44.223  48.993  43.240  1.00  0.00           H  
ATOM   4199  C   GLY   269      44.847  48.162  45.112  1.00  0.00           C  
ATOM   4200  O   GLY   269      44.542  47.118  45.709  1.00  0.00           O  
ATOM   4201  N   TRP   270      46.055  48.729  45.202  1.00  0.00           N  
ATOM   4202  H   TRP   270      46.243  49.587  44.701  1.00  0.00           H  
ATOM   4203  CA  TRP   270      47.067  48.184  46.102  1.00  0.00           C  
ATOM   4204  HA  TRP   270      47.293  47.161  45.797  1.00  0.00           H  
ATOM   4205  CB  TRP   270      48.350  49.014  46.030  1.00  0.00           C  
ATOM   4206  HB2 TRP   270      48.116  50.061  46.228  1.00  0.00           H  
ATOM   4207  HB3 TRP   270      49.034  48.675  46.809  1.00  0.00           H  
ATOM   4208  CG  TRP   270      49.077  48.900  44.705  1.00  0.00           C  
ATOM   4209  CD1 TRP   270      49.234  49.893  43.772  1.00  0.00           C  
ATOM   4210  HD1 TRP   270      48.863  50.902  43.880  1.00  0.00           H  
ATOM   4211  NE1 TRP   270      49.958  49.418  42.691  1.00  0.00           N  
ATOM   4212  HE1 TRP   270      50.245  49.979  41.897  1.00  0.00           H  
ATOM   4213  CE2 TRP   270      50.282  48.104  42.918  1.00  0.00           C  
ATOM   4214  CZ2 TRP   270      51.021  47.207  42.124  1.00  0.00           C  
ATOM   4215  HZ2 TRP   270      51.454  47.519  41.183  1.00  0.00           H  
ATOM   4216  CH2 TRP   270      51.194  45.934  42.599  1.00  0.00           C  
ATOM   4217  HH2 TRP   270      51.746  45.217  42.006  1.00  0.00           H  
ATOM   4218  CZ3 TRP   270      50.684  45.546  43.871  1.00  0.00           C  
ATOM   4219  HZ3 TRP   270      50.859  44.551  44.249  1.00  0.00           H  
ATOM   4220  CE3 TRP   270      49.942  46.447  44.663  1.00  0.00           C  
ATOM   4221  HE3 TRP   270      49.585  46.167  45.646  1.00  0.00           H  
ATOM   4222  CD2 TRP   270      49.738  47.746  44.183  1.00  0.00           C  
ATOM   4223  C   TRP   270      46.600  48.165  47.564  1.00  0.00           C  
ATOM   4224  O   TRP   270      45.842  49.028  48.019  1.00  0.00           O  
ATOM   4225  N   GLU   271      47.113  47.180  48.310  1.00  0.00           N  
ATOM   4226  H   GLU   271      47.713  46.500  47.863  1.00  0.00           H  
ATOM   4227  CA  GLU   271      46.985  47.091  49.764  1.00  0.00           C  
ATOM   4228  HA  GLU   271      46.483  47.980  50.144  1.00  0.00           H  
ATOM   4229  CB  GLU   271      46.155  45.867  50.158  1.00  0.00           C  
ATOM   4230  HB2 GLU   271      46.665  44.971  49.800  1.00  0.00           H  
ATOM   4231  HB3 GLU   271      46.068  45.815  51.245  1.00  0.00           H  
ATOM   4232  CG  GLU   271      44.741  45.926  49.532  1.00  0.00           C  
ATOM   4233  HG2 GLU   271      44.170  46.714  50.024  1.00  0.00           H  
ATOM   4234  HG3 GLU   271      44.799  46.174  48.474  1.00  0.00           H  
ATOM   4235  CD  GLU   271      43.973  44.631  49.617  1.00  0.00           C  
ATOM   4236  OE1 GLU   271      44.421  43.760  50.379  1.00  0.00           O  
ATOM   4237  OE2 GLU   271      42.922  44.479  48.901  1.00  0.00           O  
ATOM   4238  C   GLU   271      48.380  47.021  50.387  1.00  0.00           C  
ATOM   4239  O   GLU   271      49.328  46.501  49.799  1.00  0.00           O  
ATOM   4240  N   MET   272      48.502  47.553  51.591  1.00  0.00           N  
ATOM   4241  H   MET   272      47.695  47.953  52.049  1.00  0.00           H  
ATOM   4242  CA  MET   272      49.828  47.756  52.195  1.00  0.00           C  
ATOM   4243  HA  MET   272      50.558  47.138  51.690  1.00  0.00           H  
ATOM   4244  CB  MET   272      50.295  49.229  52.098  1.00  0.00           C  
ATOM   4245  HB2 MET   272      49.554  49.885  52.551  1.00  0.00           H  
ATOM   4246  HB3 MET   272      51.206  49.321  52.691  1.00  0.00           H  
ATOM   4247  CG  MET   272      50.648  49.713  50.683  1.00  0.00           C  
ATOM   4248  HG2 MET   272      51.316  50.572  50.759  1.00  0.00           H  
ATOM   4249  HG3 MET   272      51.165  48.911  50.164  1.00  0.00           H  
ATOM   4250  SD  MET   272      49.193  50.204  49.689  1.00  0.00           S  
ATOM   4251  CE  MET   272      48.461  51.543  50.641  1.00  0.00           C  
ATOM   4252  HE1 MET   272      47.687  52.022  50.050  1.00  0.00           H  
ATOM   4253  HE2 MET   272      48.020  51.154  51.559  1.00  0.00           H  
ATOM   4254  HE3 MET   272      49.230  52.278  50.876  1.00  0.00           H  
ATOM   4255  C   MET   272      49.795  47.366  53.665  1.00  0.00           C  
ATOM   4256  O   MET   272      48.794  47.567  54.366  1.00  0.00           O  
ATOM   4257  N   LEU   273      50.935  46.854  54.161  1.00  0.00           N  
ATOM   4258  H   LEU   273      51.724  46.686  53.552  1.00  0.00           H  
ATOM   4259  CA  LEU   273      51.150  46.691  55.595  1.00  0.00           C  
ATOM   4260  HA  LEU   273      50.368  47.202  56.158  1.00  0.00           H  
ATOM   4261  CB  LEU   273      51.172  45.196  56.026  1.00  0.00           C  
ATOM   4262  HB2 LEU   273      52.061  44.713  55.617  1.00  0.00           H  
ATOM   4263  HB3 LEU   273      51.296  45.190  57.110  1.00  0.00           H  
ATOM   4264  CG  LEU   273      49.896  44.388  55.645  1.00  0.00           C  
ATOM   4265  HG  LEU   273      49.028  45.045  55.648  1.00  0.00           H  
ATOM   4266  CD1 LEU   273      50.059  43.764  54.244  1.00  0.00           C  
ATOM   4267 HD11 LEU   273      49.194  43.140  54.018  1.00  0.00           H  
ATOM   4268 HD12 LEU   273      50.146  44.528  53.475  1.00  0.00           H  
ATOM   4269 HD13 LEU   273      50.945  43.129  54.211  1.00  0.00           H  
ATOM   4270  CD2 LEU   273      49.678  43.305  56.702  1.00  0.00           C  
ATOM   4271 HD21 LEU   273      48.795  42.718  56.447  1.00  0.00           H  
ATOM   4272 HD22 LEU   273      50.542  42.644  56.761  1.00  0.00           H  
ATOM   4273 HD23 LEU   273      49.516  43.768  57.675  1.00  0.00           H  
ATOM   4274  C   LEU   273      52.481  47.339  55.918  1.00  0.00           C  
ATOM   4275  O   LEU   273      53.389  47.320  55.082  1.00  0.00           O  
ATOM   4276  N   ASN   274      52.589  47.945  57.101  1.00  0.00           N  
ATOM   4277  H   ASN   274      51.817  47.941  57.750  1.00  0.00           H  
ATOM   4278  CA  ASN   274      53.872  48.493  57.519  1.00  0.00           C  
ATOM   4279  HA  ASN   274      54.199  49.233  56.785  1.00  0.00           H  
ATOM   4280  CB  ASN   274      53.762  49.166  58.891  1.00  0.00           C  
ATOM   4281  HB2 ASN   274      53.331  48.463  59.606  1.00  0.00           H  
ATOM   4282  HB3 ASN   274      54.761  49.431  59.241  1.00  0.00           H  
ATOM   4283  CG  ASN   274      52.935  50.422  58.855  1.00  0.00           C  
ATOM   4284  OD1 ASN   274      52.640  50.961  57.786  1.00  0.00           O  
ATOM   4285  ND2 ASN   274      52.570  50.916  60.024  1.00  0.00           N  
ATOM   4286 HD21 ASN   274      52.081  51.799  60.064  1.00  0.00           H  
ATOM   4287 HD22 ASN   274      52.820  50.434  60.875  1.00  0.00           H  
ATOM   4288  C   ASN   274      54.920  47.394  57.595  1.00  0.00           C  
ATOM   4289  O   ASN   274      54.671  46.313  58.127  1.00  0.00           O  
ATOM   4290  N   TRP   275      56.108  47.691  57.084  1.00  0.00           N  
ATOM   4291  H   TRP   275      56.238  48.611  56.686  1.00  0.00           H  
ATOM   4292  CA  TRP   275      57.257  46.802  57.123  1.00  0.00           C  
ATOM   4293  HA  TRP   275      56.913  45.790  57.328  1.00  0.00           H  
ATOM   4294  CB  TRP   275      57.971  46.785  55.759  1.00  0.00           C  
ATOM   4295  HB2 TRP   275      57.258  46.493  54.988  1.00  0.00           H  
ATOM   4296  HB3 TRP   275      58.336  47.784  55.532  1.00  0.00           H  
ATOM   4297  CG  TRP   275      59.138  45.838  55.713  1.00  0.00           C  
ATOM   4298  CD1 TRP   275      60.449  46.141  55.927  1.00  0.00           C  
ATOM   4299  HD1 TRP   275      60.825  47.131  56.147  1.00  0.00           H  
ATOM   4300  NE1 TRP   275      61.218  44.998  55.856  1.00  0.00           N  
ATOM   4301  HE1 TRP   275      62.217  44.971  55.998  1.00  0.00           H  
ATOM   4302  CE2 TRP   275      60.396  43.931  55.595  1.00  0.00           C  
ATOM   4303  CZ2 TRP   275      60.705  42.584  55.443  1.00  0.00           C  
ATOM   4304  HZ2 TRP   275      61.718  42.225  55.553  1.00  0.00           H  
ATOM   4305  CH2 TRP   275      59.678  41.724  55.198  1.00  0.00           C  
ATOM   4306  HH2 TRP   275      59.889  40.672  55.062  1.00  0.00           H  
ATOM   4307  CZ3 TRP   275      58.359  42.174  55.101  1.00  0.00           C  
ATOM   4308  HZ3 TRP   275      57.568  41.459  54.922  1.00  0.00           H  
ATOM   4309  CE3 TRP   275      58.047  43.520  55.238  1.00  0.00           C  
ATOM   4310  HE3 TRP   275      57.040  43.893  55.124  1.00  0.00           H  
ATOM   4311  CD2 TRP   275      59.082  44.422  55.493  1.00  0.00           C  
ATOM   4312  C   TRP   275      58.226  47.264  58.196  1.00  0.00           C  
ATOM   4313  O   TRP   275      58.491  48.467  58.316  1.00  0.00           O  
ATOM   4314  N   PRO   276      58.804  46.354  58.990  1.00  0.00           N  
ATOM   4315  CD  PRO   276      59.739  46.785  60.040  1.00  0.00           C  
ATOM   4316  HD2 PRO   276      59.284  47.517  60.708  1.00  0.00           H  
ATOM   4317  HD3 PRO   276      60.644  47.190  59.584  1.00  0.00           H  
ATOM   4318  CG  PRO   276      60.062  45.488  60.798  1.00  0.00           C  
ATOM   4319  HG2 PRO   276      59.322  45.320  61.582  1.00  0.00           H  
ATOM   4320  HG3 PRO   276      61.066  45.512  61.223  1.00  0.00           H  
ATOM   4321  CB  PRO   276      59.934  44.437  59.730  1.00  0.00           C  
ATOM   4322  HB2 PRO   276      59.791  43.443  60.157  1.00  0.00           H  
ATOM   4323  HB3 PRO   276      60.825  44.449  59.099  1.00  0.00           H  
ATOM   4324  CA  PRO   276      58.725  44.891  58.907  1.00  0.00           C  
ATOM   4325  HA  PRO   276      58.845  44.537  57.896  1.00  0.00           H  
ATOM   4326  C   PRO   276      57.434  44.326  59.490  1.00  0.00           C  
ATOM   4327  O   PRO   276      56.873  44.892  60.425  1.00  0.00           O  
ATOM   4328  N   VAL   277      56.992  43.219  58.895  1.00  0.00           N  
ATOM   4329  H   VAL   277      57.531  42.820  58.139  1.00  0.00           H  
ATOM   4330  CA  VAL   277      55.755  42.535  59.239  1.00  0.00           C  
ATOM   4331  HA  VAL   277      55.491  42.778  60.269  1.00  0.00           H  
ATOM   4332  CB  VAL   277      54.607  43.007  58.311  1.00  0.00           C  
ATOM   4333  HB  VAL   277      54.512  44.069  58.428  1.00  0.00           H  
ATOM   4334  CG1 VAL   277      54.907  42.691  56.858  1.00  0.00           C  
ATOM   4335 HG11 VAL   277      54.131  43.119  56.223  1.00  0.00           H  
ATOM   4336 HG12 VAL   277      55.854  43.135  56.599  1.00  0.00           H  
ATOM   4337 HG13 VAL   277      54.936  41.615  56.687  1.00  0.00           H  
ATOM   4338  CG2 VAL   277      53.282  42.415  58.732  1.00  0.00           C  
ATOM   4339 HG21 VAL   277      52.477  42.892  58.175  1.00  0.00           H  
ATOM   4340 HG22 VAL   277      53.265  41.347  58.537  1.00  0.00           H  
ATOM   4341 HG23 VAL   277      53.124  42.593  59.797  1.00  0.00           H  
ATOM   4342  C   VAL   277      56.017  41.034  59.145  1.00  0.00           C  
ATOM   4343  O   VAL   277      56.747  40.578  58.260  1.00  0.00           O  
ATOM   4344  N   ASP   278      55.447  40.274  60.072  1.00  0.00           N  
ATOM   4345  H   ASP   278      54.871  40.707  60.778  1.00  0.00           H  
ATOM   4346  CA  ASP   278      55.514  38.817  60.056  1.00  0.00           C  
ATOM   4347  HA  ASP   278      56.533  38.505  59.817  1.00  0.00           H  
ATOM   4348  CB  ASP   278      55.152  38.260  61.435  1.00  0.00           C  
ATOM   4349  HB2 ASP   278      55.820  38.693  62.180  1.00  0.00           H  
ATOM   4350  HB3 ASP   278      54.131  38.556  61.686  1.00  0.00           H  
ATOM   4351  CG  ASP   278      55.269  36.742  61.499  1.00  0.00           C  
ATOM   4352  OD1 ASP   278      56.423  36.244  61.530  1.00  0.00           O  
ATOM   4353  OD2 ASP   278      54.229  36.039  61.518  1.00  0.00           O  
ATOM   4354  C   ASP   278      54.552  38.226  59.030  1.00  0.00           C  
ATOM   4355  O   ASP   278      53.524  38.826  58.703  1.00  0.00           O  
ATOM   4356  N   VAL   279      54.888  37.024  58.525  1.00  0.00           N  
ATOM   4357  H   VAL   279      55.731  36.555  58.828  1.00  0.00           H  
ATOM   4358  CA  VAL   279      54.062  36.417  57.480  1.00  0.00           C  
ATOM   4359  HA  VAL   279      54.008  37.127  56.653  1.00  0.00           H  
ATOM   4360  CB  VAL   279      54.715  35.125  56.938  1.00  0.00           C  
ATOM   4361  HB  VAL   279      55.729  35.366  56.629  1.00  0.00           H  
ATOM   4362  CG1 VAL   279      54.801  34.056  58.018  1.00  0.00           C  
ATOM   4363 HG11 VAL   279      55.389  33.219  57.641  1.00  0.00           H  
ATOM   4364 HG12 VAL   279      55.290  34.441  58.913  1.00  0.00           H  
ATOM   4365 HG13 VAL   279      53.812  33.681  58.281  1.00  0.00           H  
ATOM   4366  CG2 VAL   279      53.948  34.610  55.708  1.00  0.00           C  
ATOM   4367 HG21 VAL   279      54.487  33.765  55.280  1.00  0.00           H  
ATOM   4368 HG22 VAL   279      52.944  34.285  55.980  1.00  0.00           H  
ATOM   4369 HG23 VAL   279      53.873  35.401  54.963  1.00  0.00           H  
ATOM   4370  C   VAL   279      52.637  36.174  57.975  1.00  0.00           C  
ATOM   4371  O   VAL   279      51.668  36.325  57.213  1.00  0.00           O  
ATOM   4372  N   LYS   280      52.479  35.789  59.235  1.00  0.00           N  
ATOM   4373  H   LYS   280      53.272  35.683  59.855  1.00  0.00           H  
ATOM   4374  CA  LYS   280      51.133  35.507  59.717  1.00  0.00           C  
ATOM   4375  HA  LYS   280      50.667  34.773  59.059  1.00  0.00           H  
ATOM   4376  CB  LYS   280      51.171  34.923  61.125  1.00  0.00           C  
ATOM   4377  HB2 LYS   280      51.712  35.597  61.789  1.00  0.00           H  
ATOM   4378  HB3 LYS   280      50.145  34.848  61.490  1.00  0.00           H  
ATOM   4379  CG  LYS   280      51.794  33.530  61.162  1.00  0.00           C  
ATOM   4380  HG2 LYS   280      51.213  32.857  60.530  1.00  0.00           H  
ATOM   4381  HG3 LYS   280      52.819  33.573  60.793  1.00  0.00           H  
ATOM   4382  CD  LYS   280      51.797  33.014  62.597  1.00  0.00           C  
ATOM   4383  HD2 LYS   280      52.381  33.691  63.224  1.00  0.00           H  
ATOM   4384  HD3 LYS   280      50.772  32.967  62.970  1.00  0.00           H  
ATOM   4385  CE  LYS   280      52.419  31.622  62.633  1.00  0.00           C  
ATOM   4386  HE2 LYS   280      51.837  30.951  61.999  1.00  0.00           H  
ATOM   4387  HE3 LYS   280      53.442  31.673  62.257  1.00  0.00           H  
ATOM   4388  NZ  LYS   280      52.422  31.123  64.017  1.00  0.00           N  
ATOM   4389  HZ1 LYS   280      52.811  30.190  64.050  1.00  0.00           H  
ATOM   4390  HZ2 LYS   280      52.982  31.740  64.592  1.00  0.00           H  
ATOM   4391  HZ3 LYS   280      51.474  31.096  64.369  1.00  0.00           H  
ATOM   4392  C   LYS   280      50.283  36.760  59.682  1.00  0.00           C  
ATOM   4393  O   LYS   280      49.098  36.695  59.359  1.00  0.00           O  
ATOM   4394  N   THR   281      50.878  37.915  60.008  1.00  0.00           N  
ATOM   4395  H   THR   281      51.851  37.931  60.277  1.00  0.00           H  
ATOM   4396  CA  THR   281      50.139  39.173  59.926  1.00  0.00           C  
ATOM   4397  HA  THR   281      49.229  39.079  60.522  1.00  0.00           H  
ATOM   4398  CB  THR   281      50.979  40.308  60.513  1.00  0.00           C  
ATOM   4399  HB  THR   281      51.904  40.399  59.951  1.00  0.00           H  
ATOM   4400  CG2 THR   281      50.207  41.628  60.435  1.00  0.00           C  
ATOM   4401 HG21 THR   281      50.740  42.398  60.993  1.00  0.00           H  
ATOM   4402 HG22 THR   281      50.125  41.959  59.401  1.00  0.00           H  
ATOM   4403 HG23 THR   281      49.210  41.504  60.859  1.00  0.00           H  
ATOM   4404  OG1 THR   281      51.310  40.018  61.877  1.00  0.00           O  
ATOM   4405  HG1 THR   281      51.992  40.631  62.158  1.00  0.00           H  
ATOM   4406  C   THR   281      49.735  39.489  58.490  1.00  0.00           C  
ATOM   4407  O   THR   281      48.615  39.960  58.237  1.00  0.00           O  
ATOM   4408  N   VAL   282      50.616  39.216  57.515  1.00  0.00           N  
ATOM   4409  H   VAL   282      51.520  38.814  57.725  1.00  0.00           H  
ATOM   4410  CA  VAL   282      50.243  39.477  56.127  1.00  0.00           C  
ATOM   4411  HA  VAL   282      49.890  40.505  56.050  1.00  0.00           H  
ATOM   4412  CB  VAL   282      51.454  39.323  55.182  1.00  0.00           C  
ATOM   4413  HB  VAL   282      51.818  38.296  55.235  1.00  0.00           H  
ATOM   4414  CG1 VAL   282      51.049  39.606  53.745  1.00  0.00           C  
ATOM   4415 HG11 VAL   282      51.908  39.471  53.088  1.00  0.00           H  
ATOM   4416 HG12 VAL   282      50.270  38.928  53.406  1.00  0.00           H  
ATOM   4417 HG13 VAL   282      50.689  40.631  53.656  1.00  0.00           H  
ATOM   4418  CG2 VAL   282      52.566  40.230  55.590  1.00  0.00           C  
ATOM   4419 HG21 VAL   282      53.388  40.144  54.878  1.00  0.00           H  
ATOM   4420 HG22 VAL   282      52.225  41.265  55.605  1.00  0.00           H  
ATOM   4421 HG23 VAL   282      52.948  39.961  56.569  1.00  0.00           H  
ATOM   4422  C   VAL   282      49.105  38.564  55.709  1.00  0.00           C  
ATOM   4423  O   VAL   282      48.163  39.001  55.044  1.00  0.00           O  
ATOM   4424  N   VAL   283      49.168  37.289  56.102  1.00  0.00           N  
ATOM   4425  H   VAL   283      49.946  36.954  56.653  1.00  0.00           H  
ATOM   4426  CA  VAL   283      48.089  36.344  55.793  1.00  0.00           C  
ATOM   4427  HA  VAL   283      47.956  36.308  54.711  1.00  0.00           H  
ATOM   4428  CB  VAL   283      48.454  34.927  56.282  1.00  0.00           C  
ATOM   4429  HB  VAL   283      48.822  34.976  57.307  1.00  0.00           H  
ATOM   4430  CG1 VAL   283      47.224  34.025  56.259  1.00  0.00           C  
ATOM   4431 HG11 VAL   283      47.518  32.992  56.442  1.00  0.00           H  
ATOM   4432 HG12 VAL   283      46.531  34.311  57.051  1.00  0.00           H  
ATOM   4433 HG13 VAL   283      46.723  34.098  55.294  1.00  0.00           H  
ATOM   4434  CG2 VAL   283      49.564  34.343  55.393  1.00  0.00           C  
ATOM   4435 HG21 VAL   283      49.202  34.226  54.372  1.00  0.00           H  
ATOM   4436 HG22 VAL   283      50.435  34.994  55.388  1.00  0.00           H  
ATOM   4437 HG23 VAL   283      49.866  33.368  55.777  1.00  0.00           H  
ATOM   4438  C   VAL   283      46.772  36.814  56.405  1.00  0.00           C  
ATOM   4439  O   VAL   283      45.735  36.860  55.726  1.00  0.00           O  
ATOM   4440  N   ASP   284      46.802  37.197  57.674  1.00  0.00           N  
ATOM   4441  H   ASP   284      47.660  37.144  58.204  1.00  0.00           H  
ATOM   4442  CA  ASP   284      45.588  37.624  58.367  1.00  0.00           C  
ATOM   4443  HA  ASP   284      44.798  36.895  58.181  1.00  0.00           H  
ATOM   4444  CB  ASP   284      45.815  37.708  59.873  1.00  0.00           C  
ATOM   4445  HB2 ASP   284      46.683  38.339  60.074  1.00  0.00           H  
ATOM   4446  HB3 ASP   284      44.948  38.175  60.344  1.00  0.00           H  
ATOM   4447  CG  ASP   284      46.013  36.347  60.524  1.00  0.00           C  
ATOM   4448  OD1 ASP   284      45.774  35.320  59.848  1.00  0.00           O  
ATOM   4449  OD2 ASP   284      46.420  36.318  61.699  1.00  0.00           O  
ATOM   4450  C   ASP   284      45.094  38.967  57.869  1.00  0.00           C  
ATOM   4451  O   ASP   284      43.951  39.336  58.156  1.00  0.00           O  
ATOM   4452  N   GLY   285      45.933  39.711  57.158  1.00  0.00           N  
ATOM   4453  H   GLY   285      46.868  39.371  56.977  1.00  0.00           H  
ATOM   4454  CA  GLY   285      45.575  41.004  56.629  1.00  0.00           C  
ATOM   4455  HA2 GLY   285      44.743  41.432  57.188  1.00  0.00           H  
ATOM   4456  HA3 GLY   285      46.431  41.666  56.759  1.00  0.00           H  
ATOM   4457  C   GLY   285      45.215  40.991  55.159  1.00  0.00           C  
ATOM   4458  O   GLY   285      45.063  42.063  54.563  1.00  0.00           O  
ATOM   4459  N   SER   286      45.071  39.815  54.551  1.00  0.00           N  
ATOM   4460  H   SER   286      45.216  38.974  55.095  1.00  0.00           H  
ATOM   4461  CA  SER   286      44.764  39.728  53.126  1.00  0.00           C  
ATOM   4462  HA  SER   286      44.482  40.704  52.732  1.00  0.00           H  
ATOM   4463  CB  SER   286      45.986  39.260  52.337  1.00  0.00           C  
ATOM   4464  HB2 SER   286      45.758  39.200  51.272  1.00  0.00           H  
ATOM   4465  HB3 SER   286      46.762  39.997  52.505  1.00  0.00           H  
ATOM   4466  OG  SER   286      46.425  38.015  52.812  1.00  0.00           O  
ATOM   4467  HG  SER   286      46.735  38.127  53.717  1.00  0.00           H  
ATOM   4468  C   SER   286      43.572  38.809  52.886  1.00  0.00           C  
ATOM   4469  O   SER   286      43.472  38.153  51.844  1.00  0.00           O  
ATOM   4470  N   ASP   287      42.665  38.744  53.854  1.00  0.00           N  
ATOM   4471  H   ASP   287      42.806  39.291  54.691  1.00  0.00           H  
ATOM   4472  CA  ASP   287      41.405  38.026  53.697  1.00  0.00           C  
ATOM   4473  HA  ASP   287      41.477  37.314  52.874  1.00  0.00           H  
ATOM   4474  CB  ASP   287      41.065  37.233  54.960  1.00  0.00           C  
ATOM   4475  HB2 ASP   287      41.880  36.537  55.166  1.00  0.00           H  
ATOM   4476  HB3 ASP   287      40.992  37.923  55.798  1.00  0.00           H  
ATOM   4477  CG  ASP   287      39.772  36.428  54.822  1.00  0.00           C  
ATOM   4478  OD1 ASP   287      39.290  36.222  53.693  1.00  0.00           O  
ATOM   4479  OD2 ASP   287      39.232  35.988  55.858  1.00  0.00           O  
ATOM   4480  C   ASP   287      40.326  39.057  53.374  1.00  0.00           C  
ATOM   4481  O   ASP   287      39.993  39.904  54.208  1.00  0.00           O  
ATOM   4482  N   ASN   288      39.777  38.991  52.163  1.00  0.00           N  
ATOM   4483  H   ASN   288      40.066  38.279  51.508  1.00  0.00           H  
ATOM   4484  CA  ASN   288      38.646  39.854  51.825  1.00  0.00           C  
ATOM   4485  HA  ASN   288      38.733  40.811  52.343  1.00  0.00           H  
ATOM   4486  CB  ASN   288      38.619  40.142  50.333  1.00  0.00           C  
ATOM   4487  HB2 ASN   288      38.590  39.199  49.784  1.00  0.00           H  
ATOM   4488  HB3 ASN   288      37.718  40.697  50.088  1.00  0.00           H  
ATOM   4489  CG  ASN   288      39.831  40.953  49.906  1.00  0.00           C  
ATOM   4490  OD1 ASN   288      40.187  41.949  50.562  1.00  0.00           O  
ATOM   4491  ND2 ASN   288      40.487  40.515  48.832  1.00  0.00           N  
ATOM   4492 HD21 ASN   288      41.293  41.022  48.502  1.00  0.00           H  
ATOM   4493 HD22 ASN   288      40.145  39.707  48.336  1.00  0.00           H  
ATOM   4494  C   ASN   288      37.388  39.156  52.313  1.00  0.00           C  
ATOM   4495  O   ASN   288      36.814  38.298  51.636  1.00  0.00           O  
ATOM   4496  N   LYS   289      36.985  39.514  53.530  1.00  0.00           N  
ATOM   4497  H   LYS   289      37.509  40.208  54.042  1.00  0.00           H  
ATOM   4498  CA  LYS   289      35.881  38.843  54.203  1.00  0.00           C  
ATOM   4499  HA  LYS   289      36.129  37.784  54.302  1.00  0.00           H  
ATOM   4500  CB  LYS   289      35.684  39.445  55.594  1.00  0.00           C  
ATOM   4501  HB2 LYS   289      35.446  40.502  55.464  1.00  0.00           H  
ATOM   4502  HB3 LYS   289      34.828  38.980  56.085  1.00  0.00           H  
ATOM   4503  CG  LYS   289      36.911  39.359  56.481  1.00  0.00           C  
ATOM   4504  HG2 LYS   289      37.836  39.493  55.923  1.00  0.00           H  
ATOM   4505  HG3 LYS   289      36.847  40.167  57.211  1.00  0.00           H  
ATOM   4506  CD  LYS   289      36.943  38.046  57.245  1.00  0.00           C  
ATOM   4507  HD2 LYS   289      35.981  37.902  57.737  1.00  0.00           H  
ATOM   4508  HD3 LYS   289      37.100  37.215  56.559  1.00  0.00           H  
ATOM   4509  CE  LYS   289      38.011  38.047  58.337  1.00  0.00           C  
ATOM   4510  HE2 LYS   289      37.923  38.966  58.918  1.00  0.00           H  
ATOM   4511  HE3 LYS   289      37.821  37.202  59.000  1.00  0.00           H  
ATOM   4512  NZ  LYS   289      39.403  37.921  57.812  1.00  0.00           N  
ATOM   4513  HZ1 LYS   289      39.608  38.678  57.177  1.00  0.00           H  
ATOM   4514  HZ2 LYS   289      40.064  37.939  58.576  1.00  0.00           H  
ATOM   4515  HZ3 LYS   289      39.490  37.046  57.310  1.00  0.00           H  
ATOM   4516  C   LYS   289      34.591  38.978  53.399  1.00  0.00           C  
ATOM   4517  O   LYS   289      34.393  39.946  52.663  1.00  0.00           O  
ATOM   4518  N   VAL   290      33.714  37.985  53.553  1.00  0.00           N  
ATOM   4519  H   VAL   290      33.953  37.199  54.142  1.00  0.00           H  
ATOM   4520  CA  VAL   290      32.366  38.069  52.992  1.00  0.00           C  
ATOM   4521  HA  VAL   290      32.437  38.386  51.950  1.00  0.00           H  
ATOM   4522  CB  VAL   290      31.707  36.677  53.026  1.00  0.00           C  
ATOM   4523  HB  VAL   290      31.729  36.307  54.053  1.00  0.00           H  
ATOM   4524  CG1 VAL   290      30.238  36.728  52.586  1.00  0.00           C  
ATOM   4525 HG11 VAL   290      29.827  35.720  52.525  1.00  0.00           H  
ATOM   4526 HG12 VAL   290      29.643  37.285  53.309  1.00  0.00           H  
ATOM   4527 HG13 VAL   290      30.163  37.202  51.607  1.00  0.00           H  
ATOM   4528  CG2 VAL   290      32.500  35.701  52.159  1.00  0.00           C  
ATOM   4529 HG21 VAL   290      32.018  34.724  52.167  1.00  0.00           H  
ATOM   4530 HG22 VAL   290      32.545  36.067  51.132  1.00  0.00           H  
ATOM   4531 HG23 VAL   290      33.514  35.580  52.542  1.00  0.00           H  
ATOM   4532  C   VAL   290      31.544  39.110  53.740  1.00  0.00           C  
ATOM   4533  O   VAL   290      30.635  39.723  53.168  1.00  0.00           O  
ATOM   4534  N   ALA   291      31.862  39.348  55.015  1.00  0.00           N  
ATOM   4535  H   ALA   291      32.639  38.860  55.434  1.00  0.00           H  
ATOM   4536  CA  ALA   291      31.122  40.268  55.867  1.00  0.00           C  
ATOM   4537  HA  ALA   291      30.121  40.416  55.460  1.00  0.00           H  
ATOM   4538  CB  ALA   291      30.965  39.688  57.273  1.00  0.00           C  
ATOM   4539  HB1 ALA   291      30.379  40.365  57.896  1.00  0.00           H  
ATOM   4540  HB2 ALA   291      30.450  38.729  57.216  1.00  0.00           H  
ATOM   4541  HB3 ALA   291      31.947  39.541  57.728  1.00  0.00           H  
ATOM   4542  C   ALA   291      31.818  41.620  55.942  1.00  0.00           C  
ATOM   4543  O   ALA   291      33.026  41.737  55.733  1.00  0.00           O  
ATOM   4544  N   LEU   292      31.028  42.654  56.241  1.00  0.00           N  
ATOM   4545  H   LEU   292      30.045  42.502  56.410  1.00  0.00           H  
ATOM   4546  CA  LEU   292      31.565  44.002  56.434  1.00  0.00           C  
ATOM   4547  HA  LEU   292      32.192  44.266  55.580  1.00  0.00           H  
ATOM   4548  CB  LEU   292      30.414  45.015  56.536  1.00  0.00           C  
ATOM   4549  HB2 LEU   292      29.750  44.645  57.319  1.00  0.00           H  
ATOM   4550  HB3 LEU   292      30.821  45.945  56.940  1.00  0.00           H  
ATOM   4551  CG  LEU   292      29.581  45.321  55.287  1.00  0.00           C  
ATOM   4552  HG  LEU   292      29.789  44.566  54.529  1.00  0.00           H  
ATOM   4553  CD1 LEU   292      28.081  45.305  55.572  1.00  0.00           C  
ATOM   4554 HD11 LEU   292      27.550  45.703  54.709  1.00  0.00           H  
ATOM   4555 HD12 LEU   292      27.758  44.282  55.767  1.00  0.00           H  
ATOM   4556 HD13 LEU   292      27.856  45.907  56.449  1.00  0.00           H  
ATOM   4557  CD2 LEU   292      30.001  46.676  54.746  1.00  0.00           C  
ATOM   4558 HD21 LEU   292      29.559  46.835  53.768  1.00  0.00           H  
ATOM   4559 HD22 LEU   292      29.656  47.465  55.416  1.00  0.00           H  
ATOM   4560 HD23 LEU   292      31.086  46.740  54.665  1.00  0.00           H  
ATOM   4561  C   LEU   292      32.399  44.077  57.710  1.00  0.00           C  
ATOM   4562  O   LEU   292      32.110  43.397  58.706  1.00  0.00           O  
ATOM   4563  N   VAL   293      33.426  44.925  57.685  1.00  0.00           N  
ATOM   4564  H   VAL   293      33.625  45.431  56.832  1.00  0.00           H  
ATOM   4565  CA  VAL   293      34.250  45.218  58.865  1.00  0.00           C  
ATOM   4566  HA  VAL   293      33.748  44.840  59.755  1.00  0.00           H  
ATOM   4567  CB  VAL   293      35.635  44.542  58.767  1.00  0.00           C  
ATOM   4568  HB  VAL   293      36.181  44.725  59.693  1.00  0.00           H  
ATOM   4569  CG1 VAL   293      35.484  43.039  58.604  1.00  0.00           C  
ATOM   4570 HG11 VAL   293      36.463  42.564  58.670  1.00  0.00           H  
ATOM   4571 HG12 VAL   293      34.852  42.644  59.400  1.00  0.00           H  
ATOM   4572 HG13 VAL   293      35.047  42.789  57.636  1.00  0.00           H  
ATOM   4573  CG2 VAL   293      36.415  45.118  57.646  1.00  0.00           C  
ATOM   4574 HG21 VAL   293      37.325  44.537  57.507  1.00  0.00           H  
ATOM   4575 HG22 VAL   293      35.852  45.086  56.712  1.00  0.00           H  
ATOM   4576 HG23 VAL   293      36.713  46.145  57.863  1.00  0.00           H  
ATOM   4577  C   VAL   293      34.406  46.732  58.998  1.00  0.00           C  
ATOM   4578  O   VAL   293      34.382  47.443  57.992  1.00  0.00           O  
ATOM   4579  N   PRO   294      34.575  47.277  60.198  1.00  0.00           N  
ATOM   4580  CD  PRO   294      34.484  46.615  61.512  1.00  0.00           C  
ATOM   4581  HD2 PRO   294      35.108  45.722  61.564  1.00  0.00           H  
ATOM   4582  HD3 PRO   294      33.443  46.377  61.734  1.00  0.00           H  
ATOM   4583  CG  PRO   294      34.997  47.681  62.462  1.00  0.00           C  
ATOM   4584  HG2 PRO   294      36.084  47.617  62.529  1.00  0.00           H  
ATOM   4585  HG3 PRO   294      34.556  47.577  63.454  1.00  0.00           H  
ATOM   4586  CB  PRO   294      34.604  48.992  61.813  1.00  0.00           C  
ATOM   4587  HB2 PRO   294      35.218  49.821  62.170  1.00  0.00           H  
ATOM   4588  HB3 PRO   294      33.550  49.194  62.010  1.00  0.00           H  
ATOM   4589  CA  PRO   294      34.798  48.723  60.316  1.00  0.00           C  
ATOM   4590  HA  PRO   294      34.050  49.277  59.751  1.00  0.00           H  
ATOM   4591  C   PRO   294      36.192  49.117  59.866  1.00  0.00           C  
ATOM   4592  O   PRO   294      37.131  48.310  59.891  1.00  0.00           O  
ATOM   4593  N   VAL   295      36.318  50.382  59.441  1.00  0.00           N  
ATOM   4594  H   VAL   295      35.515  50.997  59.452  1.00  0.00           H  
ATOM   4595  CA  VAL   295      37.607  50.929  59.033  1.00  0.00           C  
ATOM   4596  HA  VAL   295      38.380  50.168  59.139  1.00  0.00           H  
ATOM   4597  CB  VAL   295      37.627  51.406  57.571  1.00  0.00           C  
ATOM   4598  HB  VAL   295      38.630  51.752  57.332  1.00  0.00           H  
ATOM   4599  CG1 VAL   295      37.287  50.270  56.633  1.00  0.00           C  
ATOM   4600 HG11 VAL   295      37.195  50.668  55.622  1.00  0.00           H  
ATOM   4601 HG12 VAL   295      38.082  49.540  56.633  1.00  0.00           H  
ATOM   4602 HG13 VAL   295      36.347  49.795  56.909  1.00  0.00           H  
ATOM   4603  CG2 VAL   295      36.661  52.568  57.387  1.00  0.00           C  
ATOM   4604 HG21 VAL   295      36.624  52.861  56.337  1.00  0.00           H  
ATOM   4605 HG22 VAL   295      35.672  52.278  57.700  1.00  0.00           H  
ATOM   4606 HG23 VAL   295      36.981  53.439  57.958  1.00  0.00           H  
ATOM   4607  C   VAL   295      37.983  52.088  59.937  1.00  0.00           C  
ATOM   4608  O   VAL   295      37.138  52.714  60.586  1.00  0.00           O  
ATOM   4609  N   ALA   296      39.286  52.349  59.998  1.00  0.00           N  
ATOM   4610  H   ALA   296      39.929  51.781  59.468  1.00  0.00           H  
ATOM   4611  CA  ALA   296      39.812  53.574  60.578  1.00  0.00           C  
ATOM   4612  HA  ALA   296      39.038  54.072  61.164  1.00  0.00           H  
ATOM   4613  CB  ALA   296      40.985  53.291  61.516  1.00  0.00           C  
ATOM   4614  HB1 ALA   296      41.356  54.229  61.930  1.00  0.00           H  
ATOM   4615  HB2 ALA   296      40.663  52.640  62.331  1.00  0.00           H  
ATOM   4616  HB3 ALA   296      41.780  52.799  60.966  1.00  0.00           H  
ATOM   4617  C   ALA   296      40.241  54.508  59.452  1.00  0.00           C  
ATOM   4618  O   ALA   296      40.924  54.092  58.513  1.00  0.00           O  
ATOM   4619  N   GLU   297      39.847  55.771  59.549  1.00  0.00           N  
ATOM   4620  H   GLU   297      39.300  56.076  60.342  1.00  0.00           H  
ATOM   4621  CA  GLU   297      40.131  56.729  58.488  1.00  0.00           C  
ATOM   4622  HA  GLU   297      39.999  56.264  57.516  1.00  0.00           H  
ATOM   4623  CB  GLU   297      39.156  57.906  58.601  1.00  0.00           C  
ATOM   4624  HB2 GLU   297      38.137  57.526  58.551  1.00  0.00           H  
ATOM   4625  HB3 GLU   297      39.287  58.355  59.587  1.00  0.00           H  
ATOM   4626  CG  GLU   297      39.310  58.989  57.562  1.00  0.00           C  
ATOM   4627  HG2 GLU   297      40.319  59.360  57.661  1.00  0.00           H  
ATOM   4628  HG3 GLU   297      39.196  58.550  56.569  1.00  0.00           H  
ATOM   4629  CD  GLU   297      38.294  60.113  57.750  1.00  0.00           C  
ATOM   4630  OE1 GLU   297      38.002  60.476  58.916  1.00  0.00           O  
ATOM   4631  OE2 GLU   297      37.784  60.628  56.728  1.00  0.00           O  
ATOM   4632  C   GLU   297      41.562  57.224  58.586  1.00  0.00           C  
ATOM   4633  O   GLU   297      42.074  57.437  59.682  1.00  0.00           O  
ATOM   4634  N   VAL   298      42.212  57.398  57.440  1.00  0.00           N  
ATOM   4635  H   VAL   298      41.745  57.183  56.569  1.00  0.00           H  
ATOM   4636  CA  VAL   298      43.515  58.066  57.371  1.00  0.00           C  
ATOM   4637  HA  VAL   298      43.891  58.264  58.375  1.00  0.00           H  
ATOM   4638  CB  VAL   298      44.563  57.220  56.641  1.00  0.00           C  
ATOM   4639  HB  VAL   298      44.298  57.162  55.587  1.00  0.00           H  
ATOM   4640  CG1 VAL   298      45.967  57.863  56.758  1.00  0.00           C  
ATOM   4641 HG11 VAL   298      46.696  57.245  56.235  1.00  0.00           H  
ATOM   4642 HG12 VAL   298      45.965  58.847  56.293  1.00  0.00           H  
ATOM   4643 HG13 VAL   298      46.258  57.955  57.806  1.00  0.00           H  
ATOM   4644  CG2 VAL   298      44.574  55.814  57.169  1.00  0.00           C  
ATOM   4645 HG21 VAL   298      45.354  55.236  56.674  1.00  0.00           H  
ATOM   4646 HG22 VAL   298      44.757  55.819  58.244  1.00  0.00           H  
ATOM   4647 HG23 VAL   298      43.624  55.324  56.973  1.00  0.00           H  
ATOM   4648  C   VAL   298      43.273  59.399  56.672  1.00  0.00           C  
ATOM   4649  O   VAL   298      43.161  59.460  55.443  1.00  0.00           O  
ATOM   4650  N   ASN   299      43.156  60.467  57.450  1.00  0.00           N  
ATOM   4651  H   ASN   299      43.256  60.372  58.451  1.00  0.00           H  
ATOM   4652  CA  ASN   299      42.727  61.768  56.936  1.00  0.00           C  
ATOM   4653  HA  ASN   299      42.741  61.736  55.851  1.00  0.00           H  
ATOM   4654  CB  ASN   299      41.288  62.067  57.351  1.00  0.00           C  
ATOM   4655  HB2 ASN   299      40.679  61.218  57.114  1.00  0.00           H  
ATOM   4656  HB3 ASN   299      41.213  62.278  58.419  1.00  0.00           H  
ATOM   4657  CG  ASN   299      40.667  63.181  56.531  1.00  0.00           C  
ATOM   4658  OD1 ASN   299      41.259  63.653  55.554  1.00  0.00           O  
ATOM   4659  ND2 ASN   299      39.461  63.598  56.914  1.00  0.00           N  
ATOM   4660 HD21 ASN   299      38.998  63.146  57.691  1.00  0.00           H  
ATOM   4661 HD22 ASN   299      38.987  64.310  56.382  1.00  0.00           H  
ATOM   4662  C   ASN   299      43.670  62.844  57.452  1.00  0.00           C  
ATOM   4663  O   ASN   299      43.716  63.084  58.676  1.00  0.00           O  
ATOM   4664  N   PRO   300      44.448  63.508  56.582  1.00  0.00           N  
ATOM   4665  CD  PRO   300      45.389  64.555  57.019  1.00  0.00           C  
ATOM   4666  HD2 PRO   300      45.978  64.237  57.880  1.00  0.00           H  
ATOM   4667  HD3 PRO   300      44.843  65.472  57.241  1.00  0.00           H  
ATOM   4668  CG  PRO   300      46.272  64.748  55.811  1.00  0.00           C  
ATOM   4669  HG2 PRO   300      47.090  64.028  55.838  1.00  0.00           H  
ATOM   4670  HG3 PRO   300      46.663  65.764  55.763  1.00  0.00           H  
ATOM   4671  CB  PRO   300      45.376  64.445  54.640  1.00  0.00           C  
ATOM   4672  HB2 PRO   300      45.952  64.190  53.750  1.00  0.00           H  
ATOM   4673  HB3 PRO   300      44.739  65.308  54.439  1.00  0.00           H  
ATOM   4674  CA  PRO   300      44.512  63.285  55.132  1.00  0.00           C  
ATOM   4675  HA  PRO   300      43.525  63.360  54.684  1.00  0.00           H  
ATOM   4676  C   PRO   300      45.164  61.956  54.793  1.00  0.00           C  
ATOM   4677  O   PRO   300      45.826  61.378  55.667  1.00  0.00           O  
ATOM   4678  N   PRO   301      44.981  61.466  53.564  1.00  0.00           N  
ATOM   4679  CD  PRO   301      44.088  61.966  52.504  1.00  0.00           C  
ATOM   4680  HD2 PRO   301      44.555  62.812  51.999  1.00  0.00           H  
ATOM   4681  HD3 PRO   301      43.105  62.236  52.892  1.00  0.00           H  
ATOM   4682  CG  PRO   301      43.970  60.785  51.556  1.00  0.00           C  
ATOM   4683  HG2 PRO   301      43.795  61.110  50.530  1.00  0.00           H  
ATOM   4684  HG3 PRO   301      43.160  60.139  51.896  1.00  0.00           H  
ATOM   4685  CB  PRO   301      45.297  60.053  51.700  1.00  0.00           C  
ATOM   4686  HB2 PRO   301      46.042  60.541  51.069  1.00  0.00           H  
ATOM   4687  HB3 PRO   301      45.211  59.000  51.431  1.00  0.00           H  
ATOM   4688  CA  PRO   301      45.659  60.220  53.179  1.00  0.00           C  
ATOM   4689  HA  PRO   301      45.246  59.398  53.763  1.00  0.00           H  
ATOM   4690  C   PRO   301      47.158  60.341  53.378  1.00  0.00           C  
ATOM   4691  O   PRO   301      47.755  61.382  53.097  1.00  0.00           O  
ATOM   4692  N   ALA   302      47.761  59.272  53.867  1.00  0.00           N  
ATOM   4693  H   ALA   302      47.231  58.438  54.075  1.00  0.00           H  
ATOM   4694  CA  ALA   302      49.205  59.278  54.083  1.00  0.00           C  
ATOM   4695  HA  ALA   302      49.477  60.265  54.450  1.00  0.00           H  
ATOM   4696  CB  ALA   302      49.628  58.278  55.161  1.00  0.00           C  
ATOM   4697  HB1 ALA   302      50.707  58.122  55.124  1.00  0.00           H  
ATOM   4698  HB2 ALA   302      49.363  58.677  56.141  1.00  0.00           H  
ATOM   4699  HB3 ALA   302      49.126  57.336  55.030  1.00  0.00           H  
ATOM   4700  C   ALA   302      49.914  58.955  52.775  1.00  0.00           C  
ATOM   4701  O   ALA   302      49.554  57.981  52.102  1.00  0.00           O  
ATOM   4702  N   PRO   303      50.929  59.728  52.397  1.00  0.00           N  
ATOM   4703  CD  PRO   303      51.379  60.959  53.070  1.00  0.00           C  
ATOM   4704  HD2 PRO   303      51.467  60.835  54.149  1.00  0.00           H  
ATOM   4705  HD3 PRO   303      50.714  61.785  52.816  1.00  0.00           H  
ATOM   4706  CG  PRO   303      52.744  61.177  52.474  1.00  0.00           C  
ATOM   4707  HG2 PRO   303      53.480  60.635  53.071  1.00  0.00           H  
ATOM   4708  HG3 PRO   303      53.000  62.237  52.444  1.00  0.00           H  
ATOM   4709  CB  PRO   303      52.701  60.584  51.106  1.00  0.00           C  
ATOM   4710  HB2 PRO   303      53.691  60.247  50.790  1.00  0.00           H  
ATOM   4711  HB3 PRO   303      52.329  61.334  50.406  1.00  0.00           H  
ATOM   4712  CA  PRO   303      51.683  59.432  51.179  1.00  0.00           C  
ATOM   4713  HA  PRO   303      51.019  59.457  50.316  1.00  0.00           H  
ATOM   4714  C   PRO   303      52.367  58.082  51.289  1.00  0.00           C  
ATOM   4715  O   PRO   303      52.493  57.539  52.404  1.00  0.00           O  
ATOM   4716  N   PRO   304      52.834  57.522  50.170  1.00  0.00           N  
ATOM   4717  CD  PRO   304      52.841  58.084  48.805  1.00  0.00           C  
ATOM   4718  HD2 PRO   304      53.630  58.832  48.723  1.00  0.00           H  
ATOM   4719  HD3 PRO   304      51.878  58.509  48.528  1.00  0.00           H  
ATOM   4720  CG  PRO   304      53.165  56.890  47.932  1.00  0.00           C  
ATOM   4721  HG2 PRO   304      53.705  57.178  47.031  1.00  0.00           H  
ATOM   4722  HG3 PRO   304      52.245  56.368  47.682  1.00  0.00           H  
ATOM   4723  CB  PRO   304      53.954  55.970  48.778  1.00  0.00           C  
ATOM   4724  HB2 PRO   304      55.006  56.257  48.718  1.00  0.00           H  
ATOM   4725  HB3 PRO   304      53.846  54.933  48.458  1.00  0.00           H  
ATOM   4726  CA  PRO   304      53.425  56.178  50.206  1.00  0.00           C  
ATOM   4727  HA  PRO   304      52.646  55.448  50.429  1.00  0.00           H  
ATOM   4728  C   PRO   304      54.559  56.087  51.208  1.00  0.00           C  
ATOM   4729  O   PRO   304      55.331  57.030  51.390  1.00  0.00           O  
ATOM   4730  N   VAL   305      54.627  54.941  51.868  1.00  0.00           N  
ATOM   4731  H   VAL   305      53.953  54.222  51.650  1.00  0.00           H  
ATOM   4732  CA  VAL   305      55.619  54.635  52.886  1.00  0.00           C  
ATOM   4733  HA  VAL   305      56.186  55.533  53.137  1.00  0.00           H  
ATOM   4734  CB  VAL   305      54.962  54.109  54.171  1.00  0.00           C  
ATOM   4735  HB  VAL   305      54.338  53.254  53.928  1.00  0.00           H  
ATOM   4736  CG1 VAL   305      56.017  53.668  55.160  1.00  0.00           C  
ATOM   4737 HG11 VAL   305      55.542  53.390  56.102  1.00  0.00           H  
ATOM   4738 HG12 VAL   305      56.540  52.793  54.790  1.00  0.00           H  
ATOM   4739 HG13 VAL   305      56.727  54.475  55.345  1.00  0.00           H  
ATOM   4740  CG2 VAL   305      54.057  55.182  54.773  1.00  0.00           C  
ATOM   4741 HG21 VAL   305      53.625  54.815  55.704  1.00  0.00           H  
ATOM   4742 HG22 VAL   305      54.636  56.081  54.985  1.00  0.00           H  
ATOM   4743 HG23 VAL   305      53.245  55.431  54.091  1.00  0.00           H  
ATOM   4744  C   VAL   305      56.562  53.611  52.278  1.00  0.00           C  
ATOM   4745  O   VAL   305      56.142  52.514  51.895  1.00  0.00           O  
ATOM   4746  N   LYS   306      57.848  53.962  52.169  1.00  0.00           N  
ATOM   4747  H   LYS   306      58.154  54.877  52.472  1.00  0.00           H  
ATOM   4748  CA  LYS   306      58.781  53.021  51.563  1.00  0.00           C  
ATOM   4749  HA  LYS   306      58.416  52.780  50.563  1.00  0.00           H  
ATOM   4750  CB  LYS   306      60.167  53.671  51.433  1.00  0.00           C  
ATOM   4751  HB2 LYS   306      60.037  54.688  51.058  1.00  0.00           H  
ATOM   4752  HB3 LYS   306      60.632  53.730  52.420  1.00  0.00           H  
ATOM   4753  CG  LYS   306      61.055  52.950  50.503  1.00  0.00           C  
ATOM   4754  HG2 LYS   306      61.190  51.949  50.874  1.00  0.00           H  
ATOM   4755  HG3 LYS   306      60.611  52.930  49.508  1.00  0.00           H  
ATOM   4756  CD  LYS   306      62.403  53.660  50.434  1.00  0.00           C  
ATOM   4757  HD2 LYS   306      62.261  54.681  50.075  1.00  0.00           H  
ATOM   4758  HD3 LYS   306      62.859  53.692  51.424  1.00  0.00           H  
ATOM   4759  CE  LYS   306      63.322  52.914  49.472  1.00  0.00           C  
ATOM   4760  HE2 LYS   306      63.468  51.892  49.818  1.00  0.00           H  
ATOM   4761  HE3 LYS   306      62.867  52.891  48.480  1.00  0.00           H  
ATOM   4762  NZ  LYS   306      64.621  53.598  49.406  1.00  0.00           N  
ATOM   4763  HZ1 LYS   306      65.043  53.608  50.324  1.00  0.00           H  
ATOM   4764  HZ2 LYS   306      65.236  53.102  48.777  1.00  0.00           H  
ATOM   4765  HZ3 LYS   306      64.485  54.542  49.073  1.00  0.00           H  
ATOM   4766  C   LYS   306      58.851  51.734  52.376  1.00  0.00           C  
ATOM   4767  O   LYS   306      58.968  50.635  51.821  1.00  0.00           O  
ATOM   4768  N   ALA   307      58.772  51.851  53.703  1.00  0.00           N  
ATOM   4769  H   ALA   307      58.694  52.763  54.124  1.00  0.00           H  
ATOM   4770  CA  ALA   307      58.765  50.677  54.576  1.00  0.00           C  
ATOM   4771  HA  ALA   307      59.448  49.921  54.188  1.00  0.00           H  
ATOM   4772  CB  ALA   307      59.236  51.048  55.975  1.00  0.00           C  
ATOM   4773  HB1 ALA   307      59.270  50.157  56.597  1.00  0.00           H  
ATOM   4774  HB2 ALA   307      60.240  51.470  55.921  1.00  0.00           H  
ATOM   4775  HB3 ALA   307      58.566  51.782  56.424  1.00  0.00           H  
ATOM   4776  C   ALA   307      57.357  50.083  54.605  1.00  0.00           C  
ATOM   4777  O   ALA   307      56.614  50.180  55.590  1.00  0.00           O  
ATOM   4778  N   SER   308      57.015  49.417  53.508  1.00  0.00           N  
ATOM   4779  H   SER   308      57.663  49.354  52.734  1.00  0.00           H  
ATOM   4780  CA  SER   308      55.719  48.774  53.349  1.00  0.00           C  
ATOM   4781  HA  SER   308      55.281  48.597  54.328  1.00  0.00           H  
ATOM   4782  CB  SER   308      54.700  49.587  52.491  1.00  0.00           C  
ATOM   4783  HB2 SER   308      55.089  49.702  51.479  1.00  0.00           H  
ATOM   4784  HB3 SER   308      53.757  49.041  52.447  1.00  0.00           H  
ATOM   4785  OG  SER   308      54.454  50.877  53.038  1.00  0.00           O  
ATOM   4786  HG  SER   308      55.178  51.455  52.759  1.00  0.00           H  
ATOM   4787  C   SER   308      55.903  47.437  52.655  1.00  0.00           C  
ATOM   4788  O   SER   308      56.766  47.283  51.787  1.00  0.00           O  
ATOM   4789  N   TRP   309      55.055  46.487  53.019  1.00  0.00           N  
ATOM   4790  H   TRP   309      54.409  46.680  53.767  1.00  0.00           H  
ATOM   4791  CA  TRP   309      54.767  45.316  52.196  1.00  0.00           C  
ATOM   4792  HA  TRP   309      55.617  45.063  51.560  1.00  0.00           H  
ATOM   4793  CB  TRP   309      54.418  44.112  53.078  1.00  0.00           C  
ATOM   4794  HB2 TRP   309      55.294  43.857  53.675  1.00  0.00           H  
ATOM   4795  HB3 TRP   309      53.624  44.392  53.771  1.00  0.00           H  
ATOM   4796  CG  TRP   309      53.972  42.880  52.329  1.00  0.00           C  
ATOM   4797  CD1 TRP   309      52.726  42.640  51.778  1.00  0.00           C  
ATOM   4798  HD1 TRP   309      51.899  43.338  51.776  1.00  0.00           H  
ATOM   4799  NE1 TRP   309      52.706  41.397  51.170  1.00  0.00           N  
ATOM   4800  HE1 TRP   309      51.892  41.004  50.712  1.00  0.00           H  
ATOM   4801  CE2 TRP   309      53.941  40.804  51.364  1.00  0.00           C  
ATOM   4802  CZ2 TRP   309      54.402  39.554  50.946  1.00  0.00           C  
ATOM   4803  HZ2 TRP   309      53.784  38.875  50.383  1.00  0.00           H  
ATOM   4804  CH2 TRP   309      55.704  39.214  51.268  1.00  0.00           C  
ATOM   4805  HH2 TRP   309      56.081  38.246  50.973  1.00  0.00           H  
ATOM   4806  CZ3 TRP   309      56.546  40.096  51.972  1.00  0.00           C  
ATOM   4807  HZ3 TRP   309      57.559  39.798  52.199  1.00  0.00           H  
ATOM   4808  CE3 TRP   309      56.082  41.330  52.407  1.00  0.00           C  
ATOM   4809  HE3 TRP   309      56.729  42.018  52.925  1.00  0.00           H  
ATOM   4810  CD2 TRP   309      54.757  41.710  52.068  1.00  0.00           C  
ATOM   4811  C   TRP   309      53.574  45.713  51.349  1.00  0.00           C  
ATOM   4812  O   TRP   309      52.499  45.959  51.894  1.00  0.00           O  
ATOM   4813  N   VAL   310      53.763  45.803  50.032  1.00  0.00           N  
ATOM   4814  H   VAL   310      54.670  45.583  49.647  1.00  0.00           H  
ATOM   4815  CA  VAL   310      52.699  46.215  49.112  1.00  0.00           C  
ATOM   4816  HA  VAL   310      51.837  46.574  49.671  1.00  0.00           H  
ATOM   4817  CB  VAL   310      53.184  47.350  48.188  1.00  0.00           C  
ATOM   4818  HB  VAL   310      53.930  46.943  47.504  1.00  0.00           H  
ATOM   4819  CG1 VAL   310      52.015  47.879  47.353  1.00  0.00           C  
ATOM   4820 HG11 VAL   310      52.328  48.745  46.771  1.00  0.00           H  
ATOM   4821 HG12 VAL   310      51.674  47.108  46.664  1.00  0.00           H  
ATOM   4822 HG13 VAL   310      51.191  48.172  48.002  1.00  0.00           H  
ATOM   4823  CG2 VAL   310      53.879  48.466  48.995  1.00  0.00           C  
ATOM   4824 HG21 VAL   310      54.093  49.312  48.344  1.00  0.00           H  
ATOM   4825 HG22 VAL   310      53.249  48.798  49.815  1.00  0.00           H  
ATOM   4826 HG23 VAL   310      54.828  48.107  49.394  1.00  0.00           H  
ATOM   4827  C   VAL   310      52.302  45.002  48.285  1.00  0.00           C  
ATOM   4828  O   VAL   310      53.176  44.337  47.711  1.00  0.00           O  
ATOM   4829  N   HIE   311      50.996  44.706  48.197  1.00  0.00           N  
ATOM   4830  H   HIE   311      50.292  45.265  48.660  1.00  0.00           H  
ATOM   4831  CA  HIE   311      50.624  43.491  47.487  1.00  0.00           C  
ATOM   4832  HA  HIE   311      51.264  43.408  46.611  1.00  0.00           H  
ATOM   4833  CB  HIE   311      50.838  42.255  48.371  1.00  0.00           C  
ATOM   4834  HB2 HIE   311      50.741  41.356  47.766  1.00  0.00           H  
ATOM   4835  HB3 HIE   311      51.852  42.266  48.765  1.00  0.00           H  
ATOM   4836  CG  HIE   311      49.880  42.120  49.510  1.00  0.00           C  
ATOM   4837  ND1 HIE   311      49.707  40.928  50.183  1.00  0.00           N  
ATOM   4838  CE1 HIE   311      48.802  41.091  51.138  1.00  0.00           C  
ATOM   4839  HE1 HIE   311      48.536  40.334  51.856  1.00  0.00           H  
ATOM   4840  NE2 HIE   311      48.386  42.346  51.108  1.00  0.00           N  
ATOM   4841  HE2 HIE   311      47.694  42.756  51.719  1.00  0.00           H  
ATOM   4842  CD2 HIE   311      49.070  43.021  50.120  1.00  0.00           C  
ATOM   4843  HD2 HIE   311      48.963  44.059  49.854  1.00  0.00           H  
ATOM   4844  C   HIE   311      49.191  43.530  46.974  1.00  0.00           C  
ATOM   4845  O   HIE   311      48.400  44.418  47.309  1.00  0.00           O  
ATOM   4846  N   LYS   312      48.885  42.542  46.132  1.00  0.00           N  
ATOM   4847  H   LYS   312      49.584  41.857  45.876  1.00  0.00           H  
ATOM   4848  CA  LYS   312      47.516  42.327  45.679  1.00  0.00           C  
ATOM   4849  HA  LYS   312      46.866  42.489  46.539  1.00  0.00           H  
ATOM   4850  CB  LYS   312      47.134  43.296  44.556  1.00  0.00           C  
ATOM   4851  HB2 LYS   312      47.353  44.321  44.857  1.00  0.00           H  
ATOM   4852  HB3 LYS   312      47.740  43.071  43.676  1.00  0.00           H  
ATOM   4853  CG  LYS   312      45.635  43.200  44.164  1.00  0.00           C  
ATOM   4854  HG2 LYS   312      45.460  43.788  43.266  1.00  0.00           H  
ATOM   4855  HG3 LYS   312      45.366  42.174  43.944  1.00  0.00           H  
ATOM   4856  CD  LYS   312      44.753  43.776  45.296  1.00  0.00           C  
ATOM   4857  HD2 LYS   312      44.941  43.282  46.248  1.00  0.00           H  
ATOM   4858  HD3 LYS   312      44.993  44.824  45.404  1.00  0.00           H  
ATOM   4859  CE  LYS   312      43.239  43.614  44.948  1.00  0.00           C  
ATOM   4860  HE2 LYS   312      42.670  44.329  45.545  1.00  0.00           H  
ATOM   4861  HE3 LYS   312      43.079  43.836  43.893  1.00  0.00           H  
ATOM   4862  NZ  LYS   312      42.736  42.220  45.268  1.00  0.00           N  
ATOM   4863  HZ1 LYS   312      43.250  41.546  44.720  1.00  0.00           H  
ATOM   4864  HZ2 LYS   312      42.849  42.034  46.254  1.00  0.00           H  
ATOM   4865  HZ3 LYS   312      41.750  42.154  45.055  1.00  0.00           H  
ATOM   4866  C   LYS   312      47.370  40.884  45.228  1.00  0.00           C  
ATOM   4867  O   LYS   312      48.230  40.374  44.496  1.00  0.00           O  
ATOM   4868  N   THR   313      46.281  40.233  45.678  1.00  0.00           N  
ATOM   4869  H   THR   313      45.644  40.706  46.302  1.00  0.00           H  
ATOM   4870  CA  THR   313      45.900  38.906  45.205  1.00  0.00           C  
ATOM   4871  HA  THR   313      46.773  38.368  44.835  1.00  0.00           H  
ATOM   4872  CB  THR   313      45.257  38.101  46.323  1.00  0.00           C  
ATOM   4873  HB  THR   313      44.946  37.126  45.946  1.00  0.00           H  
ATOM   4874  CG2 THR   313      46.207  37.902  47.476  1.00  0.00           C  
ATOM   4875 HG21 THR   313      45.661  37.490  48.325  1.00  0.00           H  
ATOM   4876 HG22 THR   313      46.966  37.173  47.206  1.00  0.00           H  
ATOM   4877 HG23 THR   313      46.666  38.840  47.786  1.00  0.00           H  
ATOM   4878  OG1 THR   313      44.093  38.821  46.791  1.00  0.00           O  
ATOM   4879  HG1 THR   313      43.770  38.387  47.589  1.00  0.00           H  
ATOM   4880  C   THR   313      44.887  39.033  44.071  1.00  0.00           C  
ATOM   4881  O   THR   313      44.197  40.036  43.937  1.00  0.00           O  
ATOM   4882  N   GLY   314      44.786  37.987  43.261  1.00  0.00           N  
ATOM   4883  H   GLY   314      45.373  37.169  43.351  1.00  0.00           H  
ATOM   4884  CA  GLY   314      43.686  38.019  42.319  1.00  0.00           C  
ATOM   4885  HA2 GLY   314      42.780  38.292  42.855  1.00  0.00           H  
ATOM   4886  HA3 GLY   314      43.888  38.747  41.537  1.00  0.00           H  
ATOM   4887  C   GLY   314      43.437  36.671  41.687  1.00  0.00           C  
ATOM   4888  O   GLY   314      44.381  35.910  41.466  1.00  0.00           O  
ATOM   4889  N   SER   315      42.170  36.370  41.378  1.00  0.00           N  
ATOM   4890  H   SER   315      41.419  37.019  41.564  1.00  0.00           H  
ATOM   4891  CA  SER   315      41.844  35.091  40.790  1.00  0.00           C  
ATOM   4892  HA  SER   315      42.704  34.704  40.244  1.00  0.00           H  
ATOM   4893  CB  SER   315      41.403  34.063  41.840  1.00  0.00           C  
ATOM   4894  HB2 SER   315      40.445  34.366  42.261  1.00  0.00           H  
ATOM   4895  HB3 SER   315      41.289  33.083  41.378  1.00  0.00           H  
ATOM   4896  OG  SER   315      42.353  33.982  42.896  1.00  0.00           O  
ATOM   4897  HG  SER   315      43.197  33.783  42.485  1.00  0.00           H  
ATOM   4898  C   SER   315      40.716  35.280  39.808  1.00  0.00           C  
ATOM   4899  O   SER   315      39.964  36.249  39.878  1.00  0.00           O  
ATOM   4900  N   THR   316      40.613  34.328  38.903  1.00  0.00           N  
ATOM   4901  H   THR   316      41.310  33.595  38.895  1.00  0.00           H  
ATOM   4902  CA  THR   316      39.396  34.124  38.117  1.00  0.00           C  
ATOM   4903  HA  THR   316      38.605  34.796  38.453  1.00  0.00           H  
ATOM   4904  CB  THR   316      39.635  34.365  36.624  1.00  0.00           C  
ATOM   4905  HB  THR   316      38.713  34.181  36.071  1.00  0.00           H  
ATOM   4906  CG2 THR   316      40.076  35.826  36.363  1.00  0.00           C  
ATOM   4907 HG21 THR   316      40.081  36.017  35.289  1.00  0.00           H  
ATOM   4908 HG22 THR   316      39.375  36.516  36.834  1.00  0.00           H  
ATOM   4909 HG23 THR   316      41.077  35.991  36.762  1.00  0.00           H  
ATOM   4910  OG1 THR   316      40.651  33.472  36.162  1.00  0.00           O  
ATOM   4911  HG1 THR   316      40.764  33.608  35.211  1.00  0.00           H  
ATOM   4912  C   THR   316      38.951  32.697  38.413  1.00  0.00           C  
ATOM   4913  O   THR   316      39.428  32.068  39.349  1.00  0.00           O  
ATOM   4914  N   GLY   317      38.014  32.180  37.620  1.00  0.00           N  
ATOM   4915  H   GLY   317      37.616  32.695  36.848  1.00  0.00           H  
ATOM   4916  CA  GLY   317      37.640  30.782  37.818  1.00  0.00           C  
ATOM   4917  HA2 GLY   317      37.221  30.661  38.817  1.00  0.00           H  
ATOM   4918  HA3 GLY   317      36.871  30.518  37.092  1.00  0.00           H  
ATOM   4919  C   GLY   317      38.809  29.833  37.647  1.00  0.00           C  
ATOM   4920  O   GLY   317      38.883  28.793  38.320  1.00  0.00           O  
ATOM   4921  N   GLY   318      39.737  30.174  36.761  1.00  0.00           N  
ATOM   4922  H   GLY   318      39.662  31.044  36.252  1.00  0.00           H  
ATOM   4923  CA  GLY   318      40.773  29.233  36.370  1.00  0.00           C  
ATOM   4924  HA2 GLY   318      40.610  28.248  36.807  1.00  0.00           H  
ATOM   4925  HA3 GLY   318      40.711  29.108  35.292  1.00  0.00           H  
ATOM   4926  C   GLY   318      42.194  29.655  36.682  1.00  0.00           C  
ATOM   4927  O   GLY   318      43.130  28.905  36.395  1.00  0.00           O  
ATOM   4928  N   PHE   319      42.376  30.843  37.254  1.00  0.00           N  
ATOM   4929  H   PHE   319      41.585  31.436  37.462  1.00  0.00           H  
ATOM   4930  CA  PHE   319      43.718  31.388  37.468  1.00  0.00           C  
ATOM   4931  HA  PHE   319      44.480  30.624  37.317  1.00  0.00           H  
ATOM   4932  CB  PHE   319      43.999  32.544  36.504  1.00  0.00           C  
ATOM   4933  HB2 PHE   319      43.194  33.275  36.561  1.00  0.00           H  
ATOM   4934  HB3 PHE   319      44.906  33.056  36.831  1.00  0.00           H  
ATOM   4935  CG  PHE   319      44.196  32.121  35.070  1.00  0.00           C  
ATOM   4936  CD1 PHE   319      43.125  31.870  34.222  1.00  0.00           C  
ATOM   4937  HD1 PHE   319      42.119  31.934  34.605  1.00  0.00           H
[truncated: 3,717,612 more chars]
