# Supplementary material for: Insights into the Enhanced Ceftazidime Hydrolysis by Ent385 AmpC β‑Lactamase from Multiscale Simulations
Source: ACS Catal. 2025 Jun 23;15(13):11739–48. doi: 10.1021/acscatal.5c02383 (PMC12235585; doi:10.1021/acscatal.5c02383)
Supplement: Supplementary file 2 [file cs5c02383_si_002.zip › SI_paper_AmpC_Ent385/initial-structures/P99.ctz.tyrosinate.pdb]

CRYST1   89.278   83.053   79.484  90.00  90.00  90.00 P 1           1
ATOM      1  N   PRO     1      26.711  -2.906  10.302  1.00  0.00
ATOM      2  H2  PRO     1      26.018  -2.798   9.576  1.00  0.00
ATOM      3  H3  PRO     1      27.094  -1.997  10.523  1.00  0.00
ATOM      4  CD  PRO     1      26.101  -3.460  11.527  1.00  0.00
ATOM      5  HD2 PRO     1      25.160  -3.963  11.303  1.00  0.00
ATOM      6  HD3 PRO     1      25.955  -2.676  12.271  1.00  0.00
ATOM      7  CG  PRO     1      27.132  -4.473  11.999  1.00  0.00
ATOM      8  HG2 PRO     1      26.767  -5.484  11.808  1.00  0.00
ATOM      9  HG3 PRO     1      27.326  -4.358  13.067  1.00  0.00
ATOM     10  CB  PRO     1      28.384  -4.192  11.192  1.00  0.00
ATOM     11  HB2 PRO     1      29.073  -5.037  11.152  1.00  0.00
ATOM     12  HB3 PRO     1      28.912  -3.346  11.636  1.00  0.00
ATOM     13  CA  PRO     1      27.792  -3.759   9.857  1.00  0.00
ATOM     14  HA  PRO     1      28.515  -3.231   9.235  1.00  0.00
ATOM     15  C   PRO     1      27.287  -5.029   9.165  1.00  0.00
ATOM     16  O   PRO     1      27.830  -6.096   9.451  1.00  0.00
ATOM     17  N   VAL     2      26.250  -4.963   8.325  1.00  0.00
ATOM     18  H   VAL     2      25.833  -4.079   8.070  1.00  0.00
ATOM     19  CA  VAL     2      25.645  -6.202   7.799  1.00  0.00
ATOM     20  HA  VAL     2      26.018  -7.068   8.345  1.00  0.00
ATOM     21  CB  VAL     2      24.103  -6.222   7.951  1.00  0.00
ATOM     22  HB  VAL     2      23.680  -5.370   7.422  1.00  0.00
ATOM     23  CG1 VAL     2      23.508  -7.489   7.336  1.00  0.00
ATOM     24 HG11 VAL     2      22.438  -7.527   7.536  1.00  0.00
ATOM     25 HG12 VAL     2      23.636  -7.491   6.257  1.00  0.00
ATOM     26 HG13 VAL     2      23.973  -8.372   7.773  1.00  0.00
ATOM     27  CG2 VAL     2      23.703  -6.105   9.418  1.00  0.00
ATOM     28 HG21 VAL     2      22.620  -6.153   9.491  1.00  0.00
ATOM     29 HG22 VAL     2      24.138  -6.922   9.994  1.00  0.00
ATOM     30 HG23 VAL     2      24.032  -5.151   9.828  1.00  0.00
ATOM     31  C   VAL     2      25.992  -6.374   6.337  1.00  0.00
ATOM     32  O   VAL     2      25.710  -5.502   5.534  1.00  0.00
ATOM     33  N   SER     3      26.597  -7.505   5.998  1.00  0.00
ATOM     34  H   SER     3      26.797  -8.187   6.715  1.00  0.00
ATOM     35  CA  SER     3      27.000  -7.789   4.629  1.00  0.00
ATOM     36  HA  SER     3      27.453  -6.894   4.200  1.00  0.00
ATOM     37  CB  SER     3      28.040  -8.901   4.621  1.00  0.00
ATOM     38  HB2 SER     3      28.481  -8.967   3.627  1.00  0.00
ATOM     39  HB3 SER     3      28.831  -8.675   5.339  1.00  0.00
ATOM     40  OG  SER     3      27.453 -10.141   4.936  1.00  0.00
ATOM     41  HG  SER     3      27.176 -10.113   5.856  1.00  0.00
ATOM     42  C   SER     3      25.818  -8.212   3.767  1.00  0.00
ATOM     43  O   SER     3      24.798  -8.639   4.289  1.00  0.00
ATOM     44  N   GLU     4      25.980  -8.114   2.446  1.00  0.00
ATOM     45  H   GLU     4      26.841  -7.746   2.070  1.00  0.00
ATOM     46  CA  GLU     4      24.959  -8.600   1.501  1.00  0.00
ATOM     47  HA  GLU     4      24.049  -8.011   1.624  1.00  0.00
ATOM     48  CB  GLU     4      25.436  -8.470   0.048  1.00  0.00
ATOM     49  HB2 GLU     4      26.435  -8.906  -0.011  1.00  0.00
ATOM     50  HB3 GLU     4      24.802  -9.064  -0.610  1.00  0.00
ATOM     51  CG  GLU     4      25.523  -7.040  -0.475  1.00  0.00
ATOM     52  HG2 GLU     4      25.772  -6.358   0.339  1.00  0.00
ATOM     53  HG3 GLU     4      26.340  -6.999  -1.199  1.00  0.00
ATOM     54  CD  GLU     4      24.264  -6.554  -1.179  1.00  0.00
ATOM     55  OE1 GLU     4      23.223  -7.268  -1.184  1.00  0.00
ATOM     56  OE2 GLU     4      24.324  -5.435  -1.741  1.00  0.00
ATOM     57  C   GLU     4      24.621 -10.058   1.772  1.00  0.00
ATOM     58  O   GLU     4      23.456 -10.459   1.720  1.00  0.00
ATOM     59  N   LYS     5      25.654 -10.853   2.048  1.00  0.00
ATOM     60  H   LYS     5      26.587 -10.468   2.084  1.00  0.00
ATOM     61  CA  LYS     5      25.476 -12.275   2.296  1.00  0.00
ATOM     62  HA  LYS     5      24.944 -12.716   1.451  1.00  0.00
ATOM     63  CB  LYS     5      26.826 -12.988   2.451  1.00  0.00
ATOM     64  HB2 LYS     5      27.355 -12.895   1.502  1.00  0.00
ATOM     65  HB3 LYS     5      27.421 -12.488   3.217  1.00  0.00
ATOM     66  CG  LYS     5      26.703 -14.468   2.809  1.00  0.00
ATOM     67  HG2 LYS     5      26.482 -14.575   3.873  1.00  0.00
ATOM     68  HG3 LYS     5      25.871 -14.893   2.245  1.00  0.00
ATOM     69  CD  LYS     5      27.961 -15.282   2.458  1.00  0.00
ATOM     70  HD2 LYS     5      27.731 -16.337   2.611  1.00  0.00
ATOM     71  HD3 LYS     5      28.203 -15.135   1.404  1.00  0.00
ATOM     72  CE  LYS     5      29.160 -14.921   3.314  1.00  0.00
ATOM     73  HE2 LYS     5      29.404 -13.868   3.167  1.00  0.00
ATOM     74  HE3 LYS     5      28.909 -15.084   4.364  1.00  0.00
ATOM     75  NZ  LYS     5      30.341 -15.770   2.941  1.00  0.00
ATOM     76  HZ1 LYS     5      30.111 -16.745   3.079  1.00  0.00
ATOM     77  HZ2 LYS     5      30.577 -15.626   1.970  1.00  0.00
ATOM     78  HZ3 LYS     5      31.132 -15.525   3.521  1.00  0.00
ATOM     79  C   LYS     5      24.633 -12.474   3.542  1.00  0.00
ATOM     80  O   LYS     5      23.699 -13.263   3.537  1.00  0.00
ATOM     81  N   GLN     6      24.969 -11.756   4.605  1.00  0.00
ATOM     82  H   GLN     6      25.741 -11.109   4.550  1.00  0.00
ATOM     83  CA  GLN     6      24.245 -11.889   5.883  1.00  0.00
ATOM     84  HA  GLN     6      24.272 -12.936   6.193  1.00  0.00
ATOM     85  CB  GLN     6      24.921 -11.045   6.969  1.00  0.00
ATOM     86  HB2 GLN     6      25.065 -10.038   6.582  1.00  0.00
ATOM     87  HB3 GLN     6      24.269 -10.987   7.842  1.00  0.00
ATOM     88  CG  GLN     6      26.259 -11.620   7.404  1.00  0.00
ATOM     89  HG2 GLN     6      26.049 -12.532   7.966  1.00  0.00
ATOM     90  HG3 GLN     6      26.853 -11.929   6.547  1.00  0.00
ATOM     91  CD  GLN     6      27.095 -10.695   8.275  1.00  0.00
ATOM     92  OE1 GLN     6      27.053  -9.462   8.155  1.00  0.00
ATOM     93  NE2 GLN     6      27.889 -11.296   9.150  1.00  0.00
ATOM     94 HE21 GLN     6      28.439 -10.733   9.780  1.00  0.00
ATOM     95 HE22 GLN     6      27.916 -12.303   9.203  1.00  0.00
ATOM     96  C   GLN     6      22.780 -11.487   5.733  1.00  0.00
ATOM     97  O   GLN     6      21.882 -12.170   6.236  1.00  0.00
ATOM     98  N   LEU     7      22.540 -10.392   5.024  1.00  0.00
ATOM     99  H   LEU     7      23.307  -9.864   4.632  1.00  0.00
ATOM    100  CA  LEU     7      21.163  -9.921   4.784  1.00  0.00
ATOM    101  HA  LEU     7      20.671  -9.829   5.753  1.00  0.00
ATOM    102  CB  LEU     7      21.151  -8.538   4.104  1.00  0.00
ATOM    103  HB2 LEU     7      21.683  -7.842   4.752  1.00  0.00
ATOM    104  HB3 LEU     7      21.715  -8.608   3.171  1.00  0.00
ATOM    105  CG  LEU     7      19.768  -7.938   3.782  1.00  0.00
ATOM    106  HG  LEU     7      19.266  -8.586   3.067  1.00  0.00
ATOM    107  CD1 LEU     7      18.879  -7.863   5.030  1.00  0.00
ATOM    108 HD11 LEU     7      19.402  -7.376   5.846  1.00  0.00
ATOM    109 HD12 LEU     7      17.956  -7.339   4.809  1.00  0.00
ATOM    110 HD13 LEU     7      18.611  -8.867   5.355  1.00  0.00
ATOM    111  CD2 LEU     7      19.868  -6.557   3.163  1.00  0.00
ATOM    112 HD21 LEU     7      18.875  -6.198   2.894  1.00  0.00
ATOM    113 HD22 LEU     7      20.319  -5.861   3.870  1.00  0.00
ATOM    114 HD23 LEU     7      20.478  -6.601   2.261  1.00  0.00
ATOM    115  C   LEU     7      20.389 -10.940   3.952  1.00  0.00
ATOM    116  O   LEU     7      19.247 -11.277   4.268  1.00  0.00
ATOM    117  N   ALA     8      21.021 -11.456   2.907  1.00  0.00
ATOM    118  H   ALA     8      21.964 -11.175   2.679  1.00  0.00
ATOM    119  CA  ALA     8      20.370 -12.452   2.059  1.00  0.00
ATOM    120  HA  ALA     8      19.462 -12.010   1.647  1.00  0.00
ATOM    121  CB  ALA     8      21.285 -12.838   0.894  1.00  0.00
ATOM    122  HB1 ALA     8      20.773 -13.554   0.251  1.00  0.00
ATOM    123  HB2 ALA     8      21.529 -11.951   0.310  1.00  0.00
ATOM    124  HB3 ALA     8      22.207 -13.285   1.267  1.00  0.00
ATOM    125  C   ALA     8      19.970 -13.678   2.875  1.00  0.00
ATOM    126  O   ALA     8      18.900 -14.266   2.657  1.00  0.00
ATOM    127  N   GLU     9      20.825 -14.055   3.829  1.00  0.00
ATOM    128  H   GLU     9      21.690 -13.548   3.963  1.00  0.00
ATOM    129  CA  GLU     9      20.566 -15.210   4.691  1.00  0.00
ATOM    130  HA  GLU     9      20.311 -16.066   4.063  1.00  0.00
ATOM    131  CB  GLU     9      21.818 -15.580   5.519  1.00  0.00
ATOM    132  HB2 GLU     9      22.209 -14.679   5.985  1.00  0.00
ATOM    133  HB3 GLU     9      21.531 -16.276   6.309  1.00  0.00
ATOM    134  CG  GLU     9      22.914 -16.239   4.688  1.00  0.00
ATOM    135  HG2 GLU     9      22.568 -17.229   4.389  1.00  0.00
ATOM    136  HG3 GLU     9      23.087 -15.669   3.778  1.00  0.00
ATOM    137  CD  GLU     9      24.242 -16.390   5.430  1.00  0.00
ATOM    138  OE1 GLU     9      24.374 -15.856   6.558  1.00  0.00
ATOM    139  OE2 GLU     9      25.179 -17.030   4.890  1.00  0.00
ATOM    140  C   GLU     9      19.395 -14.954   5.621  1.00  0.00
ATOM    141  O   GLU     9      18.528 -15.802   5.772  1.00  0.00
ATOM    142  N   VAL    10      19.353 -13.783   6.239  1.00  0.00
ATOM    143  H   VAL    10      20.076 -13.090   6.094  1.00  0.00
ATOM    144  CA  VAL    10      18.241 -13.498   7.150  1.00  0.00
ATOM    145  HA  VAL    10      18.179 -14.323   7.860  1.00  0.00
ATOM    146  CB  VAL    10      18.463 -12.210   7.969  1.00  0.00
ATOM    147  HB  VAL    10      18.552 -11.358   7.294  1.00  0.00
ATOM    148  CG1 VAL    10      17.304 -11.974   8.935  1.00  0.00
ATOM    149 HG11 VAL    10      17.520 -11.116   9.566  1.00  0.00
ATOM    150 HG12 VAL    10      16.391 -11.755   8.385  1.00  0.00
ATOM    151 HG13 VAL    10      17.146 -12.851   9.565  1.00  0.00
ATOM    152  CG2 VAL    10      19.739 -12.330   8.795  1.00  0.00
ATOM    153 HG21 VAL    10      19.950 -11.380   9.284  1.00  0.00
ATOM    154 HG22 VAL    10      19.619 -13.100   9.558  1.00  0.00
ATOM    155 HG23 VAL    10      20.593 -12.598   8.186  1.00  0.00
ATOM    156  C   VAL    10      16.915 -13.453   6.385  1.00  0.00
ATOM    157  O   VAL    10      15.894 -13.912   6.898  1.00  0.00
ATOM    158  N   VAL    11      16.912 -12.893   5.179  1.00  0.00
ATOM    159  H   VAL    11      17.763 -12.512   4.788  1.00  0.00
ATOM    160  CA  VAL    11      15.678 -12.856   4.381  1.00  0.00
ATOM    161  HA  VAL    11      14.889 -12.425   5.000  1.00  0.00
ATOM    162  CB  VAL    11      15.815 -11.966   3.125  1.00  0.00
ATOM    163  HB  VAL    11      16.702 -12.277   2.572  1.00  0.00
ATOM    164  CG1 VAL    11      14.606 -12.116   2.198  1.00  0.00
ATOM    165 HG11 VAL    11      14.696 -11.425   1.362  1.00  0.00
ATOM    166 HG12 VAL    11      14.552 -13.124   1.808  1.00  0.00
ATOM    167 HG13 VAL    11      13.689 -11.888   2.742  1.00  0.00
ATOM    168  CG2 VAL    11      15.995 -10.508   3.531  1.00  0.00
ATOM    169 HG21 VAL    11      16.174  -9.902   2.644  1.00  0.00
ATOM    170 HG22 VAL    11      15.097 -10.147   4.033  1.00  0.00
ATOM    171 HG23 VAL    11      16.843 -10.393   4.201  1.00  0.00
ATOM    172  C   VAL    11      15.238 -14.285   4.016  1.00  0.00
ATOM    173  O   VAL    11      14.111 -14.656   4.264  1.00  0.00
ATOM    174  N   ALA    12      16.148 -15.102   3.499  1.00  0.00
ATOM    175  H   ALA    12      17.092 -14.776   3.337  1.00  0.00
ATOM    176  CA  ALA    12      15.810 -16.490   3.128  1.00  0.00
ATOM    177  HA  ALA    12      15.003 -16.452   2.395  1.00  0.00
ATOM    178  CB  ALA    12      17.007 -17.186   2.464  1.00  0.00
ATOM    179  HB1 ALA    12      17.311 -16.628   1.577  1.00  0.00
ATOM    180  HB2 ALA    12      17.845 -17.235   3.161  1.00  0.00
ATOM    181  HB3 ALA    12      16.725 -18.197   2.169  1.00  0.00
ATOM    182  C   ALA    12      15.312 -17.306   4.334  1.00  0.00
ATOM    183  O   ALA    12      14.304 -18.023   4.242  1.00  0.00
ATOM    184  N   ASN    13      16.010 -17.159   5.460  1.00  0.00
ATOM    185  H   ASN    13      16.821 -16.557   5.464  1.00  0.00
ATOM    186  CA  ASN    13      15.722 -17.926   6.680  1.00  0.00
ATOM    187  HA  ASN    13      15.658 -18.986   6.428  1.00  0.00
ATOM    188  CB  ASN    13      16.843 -17.725   7.711  1.00  0.00
ATOM    189  HB2 ASN    13      17.001 -16.657   7.872  1.00  0.00
ATOM    190  HB3 ASN    13      16.536 -18.162   8.661  1.00  0.00
ATOM    191  CG  ASN    13      18.149 -18.376   7.313  1.00  0.00
ATOM    192  OD1 ASN    13      18.233 -19.106   6.321  1.00  0.00
ATOM    193  ND2 ASN    13      19.190 -18.115   8.099  1.00  0.00
ATOM    194 HD21 ASN    13      20.091 -18.501   7.859  1.00  0.00
ATOM    195 HD22 ASN    13      19.087 -17.502   8.891  1.00  0.00
ATOM    196  C   ASN    13      14.402 -17.517   7.318  1.00  0.00
ATOM    197  O   ASN    13      13.847 -18.259   8.122  1.00  0.00
ATOM    198  N   THR    14      13.917 -16.323   6.980  1.00  0.00
ATOM    199  H   THR    14      14.420 -15.744   6.322  1.00  0.00
ATOM    200  CA  THR    14      12.640 -15.838   7.494  1.00  0.00
ATOM    201  HA  THR    14      12.418 -16.319   8.448  1.00  0.00
ATOM    202  CB  THR    14      12.696 -14.313   7.739  1.00  0.00
ATOM    203  HB  THR    14      12.833 -13.799   6.788  1.00  0.00
ATOM    204  CG2 THR    14      11.410 -13.811   8.388  1.00  0.00
ATOM    205 HG21 THR    14      11.521 -12.760   8.652  1.00  0.00
ATOM    206 HG22 THR    14      10.576 -13.907   7.694  1.00  0.00
ATOM    207 HG23 THR    14      11.198 -14.384   9.292  1.00  0.00
ATOM    208  OG1 THR    14      13.817 -14.002   8.568  1.00  0.00
ATOM    209  HG1 THR    14      14.618 -14.122   8.043  1.00  0.00
ATOM    210  C   THR    14      11.491 -16.127   6.534  1.00  0.00
ATOM    211  O   THR    14      10.442 -16.643   6.929  1.00  0.00
ATOM    212  N   ILE    15      11.683 -15.745   5.273  1.00  0.00
ATOM    213  H   ILE    15      12.558 -15.314   5.014  1.00  0.00
ATOM    214  CA  ILE    15      10.644 -15.889   4.232  1.00  0.00
ATOM    215  HA  ILE    15       9.712 -15.497   4.632  1.00  0.00
ATOM    216  CB  ILE    15      11.027 -15.078   2.969  1.00  0.00
ATOM    217  HB  ILE    15      12.009 -15.402   2.621  1.00  0.00
ATOM    218  CG2 ILE    15      10.030 -15.301   1.839  1.00  0.00
ATOM    219 HG21 ILE    15      10.178 -14.559   1.056  1.00  0.00
ATOM    220 HG22 ILE    15      10.188 -16.282   1.394  1.00  0.00
ATOM    221 HG23 ILE    15       9.007 -15.244   2.209  1.00  0.00
ATOM    222  CG1 ILE    15      11.108 -13.581   3.308  1.00  0.00
ATOM    223 HG12 ILE    15      11.844 -13.408   4.092  1.00  0.00
ATOM    224 HG13 ILE    15      11.459 -13.051   2.425  1.00  0.00
ATOM    225  CD1 ILE    15       9.797 -12.976   3.751  1.00  0.00
ATOM    226 HD11 ILE    15       9.027 -13.097   2.992  1.00  0.00
ATOM    227 HD12 ILE    15       9.460 -13.404   4.694  1.00  0.00
ATOM    228 HD13 ILE    15       9.943 -11.906   3.907  1.00  0.00
ATOM    229  C   ILE    15      10.359 -17.356   3.849  1.00  0.00
ATOM    230  O   ILE    15       9.199 -17.729   3.689  1.00  0.00
ATOM    231  N   THR    16      11.397 -18.187   3.722  1.00  0.00
ATOM    232  H   THR    16      12.337 -17.856   3.881  1.00  0.00
ATOM    233  CA  THR    16      11.187 -19.594   3.343  1.00  0.00
ATOM    234  HA  THR    16      10.701 -19.584   2.367  1.00  0.00
ATOM    235  CB  THR    16      12.519 -20.341   3.157  1.00  0.00
ATOM    236  HB  THR    16      13.129 -20.303   4.050  1.00  0.00
ATOM    237  CG2 THR    16      12.277 -21.812   2.802  1.00  0.00
ATOM    238 HG21 THR    16      13.223 -22.282   2.536  1.00  0.00
ATOM    239 HG22 THR    16      11.864 -22.342   3.661  1.00  0.00
ATOM    240 HG23 THR    16      11.587 -21.891   1.961  1.00  0.00
ATOM    241  OG1 THR    16      13.264 -19.708   2.111  1.00  0.00
ATOM    242  HG1 THR    16      13.573 -18.850   2.449  1.00  0.00
ATOM    243  C   THR    16      10.217 -20.331   4.303  1.00  0.00
ATOM    244  O   THR    16       9.205 -20.847   3.862  1.00  0.00
ATOM    245  N   PRO    17      10.488 -20.321   5.621  1.00  0.00
ATOM    246  CD  PRO    17      11.679 -19.816   6.310  1.00  0.00
ATOM    247  HD2 PRO    17      11.667 -18.732   6.343  1.00  0.00
ATOM    248  HD3 PRO    17      12.607 -20.180   5.887  1.00  0.00
ATOM    249  CG  PRO    17      11.545 -20.379   7.693  1.00  0.00
ATOM    250  HG2 PRO    17      11.870 -19.668   8.449  1.00  0.00
ATOM    251  HG3 PRO    17      12.166 -21.272   7.761  1.00  0.00
ATOM    252  CB  PRO    17      10.141 -20.761   7.945  1.00  0.00
ATOM    253  HB2 PRO    17       9.656 -19.965   8.514  1.00  0.00
ATOM    254  HB3 PRO    17      10.080 -21.696   8.503  1.00  0.00
ATOM    255  CA  PRO    17       9.490 -20.902   6.557  1.00  0.00
ATOM    256  HA  PRO    17       9.361 -21.961   6.327  1.00  0.00
ATOM    257  C   PRO    17       8.130 -20.209   6.565  1.00  0.00
ATOM    258  O   PRO    17       7.110 -20.883   6.749  1.00  0.00
ATOM    259  N   LEU    18       8.108 -18.889   6.375  1.00  0.00
ATOM    260  H   LEU    18       8.968 -18.382   6.220  1.00  0.00
ATOM    261  CA  LEU    18       6.823 -18.154   6.357  1.00  0.00
ATOM    262  HA  LEU    18       6.304 -18.346   7.296  1.00  0.00
ATOM    263  CB  LEU    18       7.072 -16.646   6.241  1.00  0.00
ATOM    264  HB2 LEU    18       7.643 -16.328   7.115  1.00  0.00
ATOM    265  HB3 LEU    18       7.717 -16.491   5.378  1.00  0.00
ATOM    266  CG  LEU    18       5.880 -15.704   6.074  1.00  0.00
ATOM    267  HG  LEU    18       5.245 -16.069   5.266  1.00  0.00
ATOM    268  CD1 LEU    18       5.050 -15.681   7.358  1.00  0.00
ATOM    269 HD11 LEU    18       4.176 -15.049   7.214  1.00  0.00
ATOM    270 HD12 LEU    18       4.713 -16.686   7.606  1.00  0.00
ATOM    271 HD13 LEU    18       5.638 -15.281   8.183  1.00  0.00
ATOM    272  CD2 LEU    18       6.334 -14.294   5.686  1.00  0.00
ATOM    273 HD21 LEU    18       5.471 -13.635   5.632  1.00  0.00
ATOM    274 HD22 LEU    18       7.030 -13.911   6.430  1.00  0.00
ATOM    275 HD23 LEU    18       6.827 -14.313   4.713  1.00  0.00
ATOM    276  C   LEU    18       5.934 -18.646   5.209  1.00  0.00
ATOM    277  O   LEU    18       4.742 -18.928   5.396  1.00  0.00
ATOM    278  N   MET    19       6.519 -18.766   4.023  1.00  0.00
ATOM    279  H   MET    19       7.495 -18.532   3.907  1.00  0.00
ATOM    280  CA  MET    19       5.757 -19.203   2.856  1.00  0.00
ATOM    281  HA  MET    19       4.888 -18.554   2.762  1.00  0.00
ATOM    282  CB  MET    19       6.598 -19.078   1.580  1.00  0.00
ATOM    283  HB2 MET    19       7.544 -19.605   1.717  1.00  0.00
ATOM    284  HB3 MET    19       6.055 -19.557   0.766  1.00  0.00
ATOM    285  CG  MET    19       6.878 -17.638   1.203  1.00  0.00
ATOM    286  HG2 MET    19       5.940 -17.126   0.995  1.00  0.00
ATOM    287  HG3 MET    19       7.359 -17.133   2.039  1.00  0.00
ATOM    288  SD  MET    19       7.955 -17.493  -0.234  1.00  0.00
ATOM    289  CE  MET    19       6.860 -18.126  -1.514  1.00  0.00
ATOM    290  HE1 MET    19       6.686 -19.191  -1.363  1.00  0.00
ATOM    291  HE2 MET    19       5.911 -17.590  -1.487  1.00  0.00
ATOM    292  HE3 MET    19       7.325 -17.980  -2.488  1.00  0.00
ATOM    293  C   MET    19       5.252 -20.627   3.046  1.00  0.00
ATOM    294  O   MET    19       4.130 -20.936   2.656  1.00  0.00
ATOM    295  N   LYS    20       6.069 -21.483   3.663  1.00  0.00
ATOM    296  H   LYS    20       6.985 -21.176   3.958  1.00  0.00
ATOM    297  CA  LYS    20       5.643 -22.852   3.981  1.00  0.00
ATOM    298  HA  LYS    20       5.303 -23.319   3.056  1.00  0.00
ATOM    299  CB  LYS    20       6.809 -23.681   4.531  1.00  0.00
ATOM    300  HB2 LYS    20       7.664 -23.563   3.862  1.00  0.00
ATOM    301  HB3 LYS    20       7.097 -23.287   5.506  1.00  0.00
ATOM    302  CG  LYS    20       6.512 -25.175   4.660  1.00  0.00
ATOM    303  HG2 LYS    20       5.592 -25.307   5.232  1.00  0.00
ATOM    304  HG3 LYS    20       6.364 -25.604   3.669  1.00  0.00
ATOM    305  CD  LYS    20       7.627 -25.921   5.382  1.00  0.00
ATOM    306  HD2 LYS    20       8.512 -25.898   4.743  1.00  0.00
ATOM    307  HD3 LYS    20       7.867 -25.418   6.319  1.00  0.00
ATOM    308  CE  LYS    20       7.236 -27.366   5.695  1.00  0.00
ATOM    309  HE2 LYS    20       6.872 -27.433   6.722  1.00  0.00
ATOM    310  HE3 LYS    20       6.442 -27.679   5.015  1.00  0.00
ATOM    311  NZ  LYS    20       8.413 -28.255   5.498  1.00  0.00
ATOM    312  HZ1 LYS    20       8.711 -28.213   4.533  1.00  0.00
ATOM    313  HZ2 LYS    20       9.168 -27.959   6.103  1.00  0.00
ATOM    314  HZ3 LYS    20       8.167 -29.208   5.728  1.00  0.00
ATOM    315  C   LYS    20       4.475 -22.864   4.971  1.00  0.00
ATOM    316  O   LYS    20       3.453 -23.487   4.717  1.00  0.00
ATOM    317  N   ALA    21       4.624 -22.159   6.087  1.00  0.00
ATOM    318  H   ALA    21       5.472 -21.631   6.234  1.00  0.00
ATOM    319  CA  ALA    21       3.596 -22.138   7.146  1.00  0.00
ATOM    320  HA  ALA    21       3.393 -23.170   7.435  1.00  0.00
ATOM    321  CB  ALA    21       4.109 -21.405   8.380  1.00  0.00
ATOM    322  HB1 ALA    21       3.353 -21.434   9.166  1.00  0.00
ATOM    323  HB2 ALA    21       5.017 -21.885   8.744  1.00  0.00
ATOM    324  HB3 ALA    21       4.329 -20.366   8.131  1.00  0.00
ATOM    325  C   ALA    21       2.279 -21.521   6.679  1.00  0.00
ATOM    326  O   ALA    21       1.209 -21.972   7.082  1.00  0.00
ATOM    327  N   GLN    22       2.367 -20.511   5.813  1.00  0.00
ATOM    328  H   GLN    22       3.276 -20.199   5.502  1.00  0.00
ATOM    329  CA  GLN    22       1.197 -19.773   5.367  1.00  0.00
ATOM    330  HA  GLN    22       0.369 -19.959   6.050  1.00  0.00
ATOM    331  CB  GLN    22       1.501 -18.282   5.410  1.00  0.00
ATOM    332  HB2 GLN    22       2.318 -18.071   4.727  1.00  0.00
ATOM    333  HB3 GLN    22       0.631 -17.717   5.079  1.00  0.00
ATOM    334  CG  GLN    22       1.939 -17.758   6.776  1.00  0.00
ATOM    335  HG2 GLN    22       2.845 -18.271   7.096  1.00  0.00
ATOM    336  HG3 GLN    22       2.187 -16.702   6.681  1.00  0.00
ATOM    337  CD  GLN    22       0.879 -17.906   7.854  1.00  0.00
ATOM    338  OE1 GLN    22      -0.315 -18.032   7.576  1.00  0.00
ATOM    339  NE2 GLN    22       1.326 -17.890   9.117  1.00  0.00
ATOM    340 HE21 GLN    22       2.317 -17.850   9.301  1.00  0.00
ATOM    341 HE22 GLN    22       0.660 -17.963   9.871  1.00  0.00
ATOM    342  C   GLN    22       0.689 -20.148   3.961  1.00  0.00
ATOM    343  O   GLN    22      -0.215 -19.480   3.451  1.00  0.00
ATOM    344  N   SER    23       1.244 -21.210   3.367  1.00  0.00
ATOM    345  H   SER    23       1.969 -21.720   3.853  1.00  0.00
ATOM    346  CA  SER    23       0.835 -21.703   2.034  1.00  0.00
ATOM    347  HA  SER    23       1.530 -22.485   1.733  1.00  0.00
ATOM    348  CB  SER    23      -0.571 -22.302   2.077  1.00  0.00
ATOM    349  HB2 SER    23      -1.295 -21.551   2.395  1.00  0.00
ATOM    350  HB3 SER    23      -0.848 -22.660   1.085  1.00  0.00
ATOM    351  OG  SER    23      -0.616 -23.400   2.965  1.00  0.00
ATOM    352  HG  SER    23      -1.530 -23.677   3.058  1.00  0.00
ATOM    353  C   SER    23       0.871 -20.603   0.973  1.00  0.00
ATOM    354  O   SER    23      -0.087 -20.433   0.210  1.00  0.00
ATOM    355  N   VAL    24       1.980 -19.877   0.924  1.00  0.00
ATOM    356  H   VAL    24       2.739 -20.076   1.559  1.00  0.00
ATOM    357  CA  VAL    24       2.136 -18.750   0.002  1.00  0.00
ATOM    358  HA  VAL    24       1.157 -18.341  -0.241  1.00  0.00
ATOM    359  CB  VAL    24       2.939 -17.630   0.662  1.00  0.00
ATOM    360  HB  VAL    24       3.931 -17.997   0.907  1.00  0.00
ATOM    361  CG1 VAL    24       3.085 -16.443  -0.294  1.00  0.00
ATOM    362 HG11 VAL    24       3.567 -15.631   0.244  1.00  0.00
ATOM    363 HG12 VAL    24       3.709 -16.709  -1.145  1.00  0.00
ATOM    364 HG13 VAL    24       2.106 -16.123  -0.650  1.00  0.00
ATOM    365  CG2 VAL    24       2.249 -17.218   1.946  1.00  0.00
ATOM    366 HG21 VAL    24       2.798 -16.400   2.412  1.00  0.00
ATOM    367 HG22 VAL    24       1.229 -16.894   1.746  1.00  0.00
ATOM    368 HG23 VAL    24       2.232 -18.054   2.635  1.00  0.00
ATOM    369  C   VAL    24       2.880 -19.197  -1.254  1.00  0.00
ATOM    370  O   VAL    24       4.022 -19.658  -1.156  1.00  0.00
ATOM    371  N   PRO    25       2.247 -19.056  -2.435  1.00  0.00
ATOM    372  CD  PRO    25       0.814 -18.807  -2.694  1.00  0.00
ATOM    373  HD2 PRO    25       0.641 -17.739  -2.820  1.00  0.00
ATOM    374  HD3 PRO    25       0.180 -19.219  -1.916  1.00  0.00
ATOM    375  CG  PRO    25       0.555 -19.540  -3.981  1.00  0.00
ATOM    376  HG2 PRO    25      -0.250 -19.078  -4.544  1.00  0.00
ATOM    377  HG3 PRO    25       0.306 -20.578  -3.754  1.00  0.00
ATOM    378  CB  PRO    25       1.847 -19.496  -4.728  1.00  0.00
ATOM    379  HB2 PRO    25       1.901 -18.558  -5.282  1.00  0.00
ATOM    380  HB3 PRO    25       1.944 -20.334  -5.417  1.00  0.00
ATOM    381  CA  PRO    25       2.936 -19.540  -3.641  1.00  0.00
ATOM    382  HA  PRO    25       3.232 -20.579  -3.485  1.00  0.00
ATOM    383  C   PRO    25       4.156 -18.720  -4.041  1.00  0.00
ATOM    384  O   PRO    25       5.173 -19.295  -4.453  1.00  0.00
ATOM    385  N   GLY    26       4.051 -17.395  -3.911  1.00  0.00
ATOM    386  H   GLY    26       3.189 -16.990  -3.573  1.00  0.00
ATOM    387  CA  GLY    26       5.097 -16.497  -4.399  1.00  0.00
ATOM    388  HA2 GLY    26       6.047 -17.019  -4.378  1.00  0.00
ATOM    389  HA3 GLY    26       4.868 -16.214  -5.424  1.00  0.00
ATOM    390  C   GLY    26       5.201 -15.239  -3.563  1.00  0.00
ATOM    391  O   GLY    26       4.204 -14.742  -3.056  1.00  0.00
ATOM    392  N   MET    27       6.426 -14.755  -3.394  1.00  0.00
ATOM    393  H   MET    27       7.211 -15.227  -3.821  1.00  0.00
ATOM    394  CA  MET    27       6.681 -13.494  -2.697  1.00  0.00
ATOM    395  HA  MET    27       5.782 -12.905  -2.768  1.00  0.00
ATOM    396  CB  MET    27       7.047 -13.733  -1.229  1.00  0.00
ATOM    397  HB2 MET    27       7.894 -14.419  -1.168  1.00  0.00
ATOM    398  HB3 MET    27       7.371 -12.774  -0.832  1.00  0.00
ATOM    399  CG  MET    27       5.922 -14.261  -0.375  1.00  0.00
ATOM    400  HG2 MET    27       5.033 -13.669  -0.572  1.00  0.00
ATOM    401  HG3 MET    27       5.722 -15.293  -0.656  1.00  0.00
ATOM    402  SD  MET    27       6.286 -14.192   1.391  1.00  0.00
ATOM    403  CE  MET    27       6.558 -12.448   1.628  1.00  0.00
ATOM    404  HE1 MET    27       6.541 -12.227   2.695  1.00  0.00
ATOM    405  HE2 MET    27       7.530 -12.163   1.228  1.00  0.00
ATOM    406  HE3 MET    27       5.772 -11.881   1.131  1.00  0.00
ATOM    407  C   MET    27       7.823 -12.736  -3.355  1.00  0.00
ATOM    408  O   MET    27       8.781 -13.337  -3.863  1.00  0.00
ATOM    409  N   ALA    28       7.699 -11.408  -3.368  1.00  0.00
ATOM    410  H   ALA    28       6.880 -10.975  -2.964  1.00  0.00
ATOM    411  CA  ALA    28       8.772 -10.545  -3.776  1.00  0.00
ATOM    412  HA  ALA    28       9.677 -11.114  -3.993  1.00  0.00
ATOM    413  CB  ALA    28       8.405  -9.729  -5.007  1.00  0.00
ATOM    414  HB1 ALA    28       9.258  -9.117  -5.295  1.00  0.00
ATOM    415  HB2 ALA    28       8.160 -10.387  -5.835  1.00  0.00
ATOM    416  HB3 ALA    28       7.548  -9.088  -4.798  1.00  0.00
ATOM    417  C   ALA    28       9.019  -9.633  -2.597  1.00  0.00
ATOM    418  O   ALA    28       8.084  -9.055  -2.050  1.00  0.00
ATOM    419  N   VAL    29      10.282  -9.516  -2.235  1.00  0.00
ATOM    420  H   VAL    29      10.994 -10.007  -2.756  1.00  0.00
ATOM    421  CA  VAL    29      10.709  -8.777  -1.056  1.00  0.00
ATOM    422  HA  VAL    29       9.853  -8.265  -0.649  1.00  0.00
ATOM    423  CB  VAL    29      11.281  -9.747   0.006  1.00  0.00
ATOM    424  HB  VAL    29      12.057 -10.357  -0.452  1.00  0.00
ATOM    425  CG1 VAL    29      11.912  -8.986   1.172  1.00  0.00
ATOM    426 HG11 VAL    29      12.245  -9.693   1.932  1.00  0.00
ATOM    427 HG12 VAL    29      12.785  -8.423   0.846  1.00  0.00
ATOM    428 HG13 VAL    29      11.185  -8.309   1.623  1.00  0.00
ATOM    429  CG2 VAL    29      10.184 -10.680   0.521  1.00  0.00
ATOM    430 HG21 VAL    29      10.577 -11.301   1.323  1.00  0.00
ATOM    431 HG22 VAL    29       9.346 -10.098   0.901  1.00  0.00
ATOM    432 HG23 VAL    29       9.834 -11.335  -0.277  1.00  0.00
ATOM    433  C   VAL    29      11.778  -7.777  -1.472  1.00  0.00
ATOM    434  O   VAL    29      12.655  -8.106  -2.260  1.00  0.00
ATOM    435  N   ALA    30      11.701  -6.557  -0.951  1.00  0.00
ATOM    436  H   ALA    30      10.945  -6.339  -0.317  1.00  0.00
ATOM    437  CA  ALA    30      12.796  -5.588  -1.070  1.00  0.00
ATOM    438  HA  ALA    30      13.642  -6.067  -1.542  1.00  0.00
ATOM    439  CB  ALA    30      12.398  -4.387  -1.939  1.00  0.00
ATOM    440  HB1 ALA    30      13.226  -3.681  -1.975  1.00  0.00
ATOM    441  HB2 ALA    30      12.191  -4.721  -2.949  1.00  0.00
ATOM    442  HB3 ALA    30      11.522  -3.888  -1.527  1.00  0.00
ATOM    443  C   ALA    30      13.188  -5.123   0.312  1.00  0.00
ATOM    444  O   ALA    30      12.312  -4.845   1.142  1.00  0.00
ATOM    445  N   VAL    31      14.494  -5.073   0.587  1.00  0.00
ATOM    446  H   VAL    31      15.159  -5.352  -0.118  1.00  0.00
ATOM    447  CA  VAL    31      14.995  -4.482   1.822  1.00  0.00
ATOM    448  HA  VAL    31      14.162  -4.172   2.452  1.00  0.00
ATOM    449  CB  VAL    31      15.846  -5.465   2.625  1.00  0.00
ATOM    450  HB  VAL    31      16.705  -5.770   2.030  1.00  0.00
ATOM    451  CG1 VAL    31      16.345  -4.801   3.902  1.00  0.00
ATOM    452 HG11 VAL    31      16.804  -5.544   4.546  1.00  0.00
ATOM    453 HG12 VAL    31      17.089  -4.038   3.676  1.00  0.00
ATOM    454 HG13 VAL    31      15.513  -4.348   4.443  1.00  0.00
ATOM    455  CG2 VAL    31      15.024  -6.705   2.936  1.00  0.00
ATOM    456 HG21 VAL    31      15.617  -7.391   3.541  1.00  0.00
ATOM    457 HG22 VAL    31      14.129  -6.432   3.494  1.00  0.00
ATOM    458 HG23 VAL    31      14.743  -7.230   2.024  1.00  0.00
ATOM    459  C   VAL    31      15.814  -3.261   1.466  1.00  0.00
ATOM    460  O   VAL    31      16.720  -3.352   0.634  1.00  0.00
ATOM    461  N   ILE    32      15.458  -2.115   2.057  1.00  0.00
ATOM    462  H   ILE    32      14.696  -2.112   2.716  1.00  0.00
ATOM    463  CA  ILE    32      16.170  -0.854   1.825  1.00  0.00
ATOM    464  HA  ILE    32      16.688  -0.898   0.867  1.00  0.00
ATOM    465  CB  ILE    32      15.206   0.357   1.807  1.00  0.00
ATOM    466  HB  ILE    32      14.801   0.498   2.810  1.00  0.00
ATOM    467  CG2 ILE    32      15.949   1.631   1.427  1.00  0.00
ATOM    468 HG21 ILE    32      15.248   2.461   1.386  1.00  0.00
ATOM    469 HG22 ILE    32      16.691   1.874   2.187  1.00  0.00
ATOM    470 HG23 ILE    32      16.456   1.529   0.469  1.00  0.00
ATOM    471  CG1 ILE    32      14.009   0.116   0.878  1.00  0.00
ATOM    472 HG12 ILE    32      13.379  -0.680   1.277  1.00  0.00
ATOM    473 HG13 ILE    32      13.399   1.021   0.861  1.00  0.00
ATOM    474  CD1 ILE    32      14.386  -0.224  -0.532  1.00  0.00
ATOM    475 HD11 ILE    32      13.484  -0.145  -1.130  1.00  0.00
ATOM    476 HD12 ILE    32      15.129   0.463  -0.931  1.00  0.00
ATOM    477 HD13 ILE    32      14.742  -1.251  -0.583  1.00  0.00
ATOM    478  C   ILE    32      17.191  -0.657   2.946  1.00  0.00
ATOM    479  O   ILE    32      16.829  -0.664   4.113  1.00  0.00
ATOM    480  N   TYR    33      18.461  -0.501   2.576  1.00  0.00
ATOM    481  H   TYR    33      18.692  -0.495   1.591  1.00  0.00
ATOM    482  CA  TYR    33      19.551  -0.486   3.525  1.00  0.00
ATOM    483  HA  TYR    33      19.270   0.076   4.417  1.00  0.00
ATOM    484  CB  TYR    33      19.900  -1.937   3.894  1.00  0.00
ATOM    485  HB2 TYR    33      19.012  -2.408   4.316  1.00  0.00
ATOM    486  HB3 TYR    33      20.140  -2.483   2.981  1.00  0.00
ATOM    487  CG  TYR    33      21.013  -2.126   4.885  1.00  0.00
ATOM    488  CD1 TYR    33      20.990  -1.492   6.132  1.00  0.00
ATOM    489  HD1 TYR    33      20.153  -0.865   6.393  1.00  0.00
ATOM    490  CE1 TYR    33      22.017  -1.672   7.045  1.00  0.00
ATOM    491  HE1 TYR    33      21.985  -1.178   8.006  1.00  0.00
ATOM    492  CZ  TYR    33      23.080  -2.502   6.713  1.00  0.00
ATOM    493  OH  TYR    33      24.120  -2.712   7.582  1.00  0.00
ATOM    494  HH  TYR    33      23.940  -2.312   8.436  1.00  0.00
ATOM    495  CE2 TYR    33      23.120  -3.132   5.485  1.00  0.00
ATOM    496  HE2 TYR    33      23.948  -3.774   5.229  1.00  0.00
ATOM    497  CD2 TYR    33      22.097  -2.946   4.587  1.00  0.00
ATOM    498  HD2 TYR    33      22.147  -3.443   3.629  1.00  0.00
ATOM    499  C   TYR    33      20.720   0.186   2.826  1.00  0.00
ATOM    500  O   TYR    33      21.042  -0.179   1.689  1.00  0.00
ATOM    501  N   GLN    34      21.361   1.138   3.501  1.00  0.00
ATOM    502  H   GLN    34      21.056   1.389   4.431  1.00  0.00
ATOM    503  CA  GLN    34      22.537   1.823   2.955  1.00  0.00
ATOM    504  HA  GLN    34      22.825   2.596   3.666  1.00  0.00
ATOM    505  CB  GLN    34      23.697   0.855   2.828  1.00  0.00
ATOM    506  HB2 GLN    34      23.522   0.131   2.032  1.00  0.00
ATOM    507  HB3 GLN    34      24.581   1.430   2.549  1.00  0.00
ATOM    508  CG  GLN    34      23.975   0.113   4.122  1.00  0.00
ATOM    509  HG2 GLN    34      23.453   0.581   4.958  1.00  0.00
ATOM    510  HG3 GLN    34      23.605  -0.901   4.016  1.00  0.00
ATOM    511  CD  GLN    34      25.433   0.071   4.468  1.00  0.00
ATOM    512  OE1 GLN    34      26.086  -0.962   4.336  1.00  0.00
ATOM    513  NE2 GLN    34      25.958   1.194   4.916  1.00  0.00
ATOM    514 HE21 GLN    34      25.404   2.034   4.962  1.00  0.00
ATOM    515 HE22 GLN    34      26.927   1.203   5.196  1.00  0.00
ATOM    516  C   GLN    34      22.252   2.517   1.623  1.00  0.00
ATOM    517  O   GLN    34      23.094   2.536   0.690  1.00  0.00
ATOM    518  N   GLY    35      21.048   3.073   1.554  1.00  0.00
ATOM    519  H   GLY    35      20.430   2.998   2.348  1.00  0.00
ATOM    520  CA  GLY    35      20.603   3.893   0.446  1.00  0.00
ATOM    521  HA2 GLY    35      19.746   4.476   0.782  1.00  0.00
ATOM    522  HA3 GLY    35      21.396   4.597   0.191  1.00  0.00
ATOM    523  C   GLY    35      20.198   3.160  -0.813  1.00  0.00
ATOM    524  O   GLY    35      19.968   3.795  -1.845  1.00  0.00
ATOM    525  N   LYS    36      20.108   1.835  -0.755  1.00  0.00
ATOM    526  H   LYS    36      20.314   1.340   0.102  1.00  0.00
ATOM    527  CA  LYS    36      19.723   1.082  -1.929  1.00  0.00
ATOM    528  HA  LYS    36      19.210   1.761  -2.603  1.00  0.00
ATOM    529  CB  LYS    36      20.957   0.572  -2.676  1.00  0.00
ATOM    530  HB2 LYS    36      20.652   0.212  -3.658  1.00  0.00
ATOM    531  HB3 LYS    36      21.620   1.423  -2.839  1.00  0.00
ATOM    532  CG  LYS    36      21.742  -0.536  -2.002  1.00  0.00
ATOM    533  HG2 LYS    36      21.986  -0.220  -0.987  1.00  0.00
ATOM    534  HG3 LYS    36      21.133  -1.437  -1.948  1.00  0.00
ATOM    535  CD  LYS    36      23.066  -0.846  -2.744  1.00  0.00
ATOM    536  HD2 LYS    36      23.353  -0.005  -3.377  1.00  0.00
ATOM    537  HD3 LYS    36      23.850  -0.984  -1.998  1.00  0.00
ATOM    538  CE  LYS    36      22.997  -2.119  -3.584  1.00  0.00
ATOM    539  HE2 LYS    36      22.819  -2.962  -2.914  1.00  0.00
ATOM    540  HE3 LYS    36      22.144  -2.044  -4.260  1.00  0.00
ATOM    541  NZ  LYS    36      24.228  -2.401  -4.393  1.00  0.00
ATOM    542  HZ1 LYS    36      24.954  -1.743  -4.147  1.00  0.00
ATOM    543  HZ2 LYS    36      24.557  -3.337  -4.191  1.00  0.00
ATOM    544  HZ3 LYS    36      24.013  -2.334  -5.377  1.00  0.00
ATOM    545  C   LYS    36      18.765  -0.059  -1.628  1.00  0.00
ATOM    546  O   LYS    36      18.782  -0.611  -0.531  1.00  0.00
ATOM    547  N   PRO    37      17.919  -0.398  -2.607  1.00  0.00
ATOM    548  CD  PRO    37      17.701   0.304  -3.885  1.00  0.00
ATOM    549  HD2 PRO    37      18.599   0.319  -4.501  1.00  0.00
ATOM    550  HD3 PRO    37      17.343   1.316  -3.697  1.00  0.00
ATOM    551  CG  PRO    37      16.621  -0.502  -4.560  1.00  0.00
ATOM    552  HG2 PRO    37      17.081  -1.171  -5.288  1.00  0.00
ATOM    553  HG3 PRO    37      15.901   0.145  -5.062  1.00  0.00
ATOM    554  CB  PRO    37      15.964  -1.317  -3.499  1.00  0.00
ATOM    555  HB2 PRO    37      15.545  -2.245  -3.887  1.00  0.00
ATOM    556  HB3 PRO    37      15.182  -0.713  -3.049  1.00  0.00
ATOM    557  CA  PRO    37      17.059  -1.565  -2.467  1.00  0.00
ATOM    558  HA  PRO    37      16.636  -1.622  -1.466  1.00  0.00
ATOM    559  C   PRO    37      17.819  -2.843  -2.782  1.00  0.00
ATOM    560  O   PRO    37      18.721  -2.847  -3.641  1.00  0.00
ATOM    561  N   HIP    38      17.464  -3.896  -2.064  1.00  0.00
ATOM    562  H   HIP    38      16.755  -3.784  -1.351  1.00  0.00
ATOM    563  CA  HIP    38      18.003  -5.223  -2.268  1.00  0.00
ATOM    564  HA  HIP    38      18.660  -5.248  -3.138  1.00  0.00
ATOM    565  CB  HIP    38      18.779  -5.666  -1.039  1.00  0.00
ATOM    566  HB2 HIP    38      18.092  -5.809  -0.204  1.00  0.00
ATOM    567  HB3 HIP    38      19.241  -6.630  -1.253  1.00  0.00
ATOM    568  CG  HIP    38      19.848  -4.695  -0.581  1.00  0.00
ATOM    569  ND1 HIP    38      21.170  -4.952  -0.705  1.00  0.00
ATOM    570  HD1 HIP    38      21.575  -5.796  -1.099  1.00  0.00
ATOM    571  CE1 HIP    38      21.874  -3.915  -0.205  1.00  0.00
ATOM    572  HE1 HIP    38      22.954  -3.848  -0.160  1.00  0.00
ATOM    573  NE2 HIP    38      21.003  -3.014   0.264  1.00  0.00
ATOM    574  HE2 HIP    38      21.237  -2.132   0.706  1.00  0.00
ATOM    575  CD2 HIP    38      19.750  -3.462   0.037  1.00  0.00
ATOM    576  HD2 HIP    38      18.864  -2.929   0.298  1.00  0.00
ATOM    577  C   HIP    38      16.820  -6.128  -2.490  1.00  0.00
ATOM    578  O   HIP    38      15.922  -6.204  -1.623  1.00  0.00
ATOM    579  N   TYR    39      16.808  -6.840  -3.620  1.00  0.00
ATOM    580  H   TYR    39      17.582  -6.776  -4.264  1.00  0.00
ATOM    581  CA  TYR    39      15.628  -7.614  -4.039  1.00  0.00
ATOM    582  HA  TYR    39      14.768  -7.297  -3.451  1.00  0.00
ATOM    583  CB  TYR    39      15.293  -7.320  -5.511  1.00  0.00
ATOM    584  HB2 TYR    39      16.134  -7.623  -6.138  1.00  0.00
ATOM    585  HB3 TYR    39      14.431  -7.921  -5.803  1.00  0.00
ATOM    586  CG  TYR    39      14.964  -5.864  -5.774  1.00  0.00
ATOM    587  CD1 TYR    39      13.786  -5.303  -5.287  1.00  0.00
ATOM    588  HD1 TYR    39      13.097  -5.919  -4.726  1.00  0.00
ATOM    589  CE1 TYR    39      13.474  -3.973  -5.509  1.00  0.00
ATOM    590  HE1 TYR    39      12.556  -3.558  -5.122  1.00  0.00
ATOM    591  CZ  TYR    39      14.345  -3.186  -6.224  1.00  0.00
ATOM    592  OH  TYR    39      14.019  -1.869  -6.422  1.00  0.00
ATOM    593  HH  TYR    39      14.705  -1.379  -6.882  1.00  0.00
ATOM    594  CE2 TYR    39      15.527  -3.709  -6.713  1.00  0.00
ATOM    595  HE2 TYR    39      16.210  -3.081  -7.267  1.00  0.00
ATOM    596  CD2 TYR    39      15.831  -5.044  -6.491  1.00  0.00
ATOM    597  HD2 TYR    39      16.758  -5.447  -6.874  1.00  0.00
ATOM    598  C   TYR    39      15.795  -9.124  -3.855  1.00  0.00
ATOM    599  O   TYR    39      16.861  -9.687  -4.142  1.00  0.00
ATOM    600  N   TYR    40      14.720  -9.768  -3.395  1.00  0.00
ATOM    601  H   TYR    40      13.886  -9.243  -3.173  1.00  0.00
ATOM    602  CA  TYR    40      14.668 -11.216  -3.198  1.00  0.00
ATOM    603  HA  TYR    40      15.467 -11.696  -3.764  1.00  0.00
ATOM    604  CB  TYR    40      14.845 -11.560  -1.708  1.00  0.00
ATOM    605  HB2 TYR    40      13.946 -11.287  -1.161  1.00  0.00
ATOM    606  HB3 TYR    40      14.993 -12.635  -1.603  1.00  0.00
ATOM    607  CG  TYR    40      16.015 -10.824  -1.088  1.00  0.00
ATOM    608  CD1 TYR    40      17.303 -11.337  -1.170  1.00  0.00
ATOM    609  HD1 TYR    40      17.470 -12.283  -1.668  1.00  0.00
ATOM    610  CE1 TYR    40      18.379 -10.651  -0.648  1.00  0.00
ATOM    611  HE1 TYR    40      19.369 -11.076  -0.728  1.00  0.00
ATOM    612  CZ  TYR    40      18.189  -9.437  -0.027  1.00  0.00
ATOM    613  OH  TYR    40      19.284  -8.764   0.483  1.00  0.00
ATOM    614  HH  TYR    40      20.097  -9.271   0.412  1.00  0.00
ATOM    615  CE2 TYR    40      16.924  -8.889   0.061  1.00  0.00
ATOM    616  HE2 TYR    40      16.777  -7.930   0.534  1.00  0.00
ATOM    617  CD2 TYR    40      15.844  -9.580  -0.479  1.00  0.00
ATOM    618  HD2 TYR    40      14.856  -9.148  -0.422  1.00  0.00
ATOM    619  C   TYR    40      13.316 -11.726  -3.705  1.00  0.00
ATOM    620  O   TYR    40      12.292 -11.237  -3.273  1.00  0.00
ATOM    621  N   THR    41      13.321 -12.715  -4.602  1.00  0.00
ATOM    622  H   THR    41      14.199 -13.095  -4.928  1.00  0.00
ATOM    623  CA  THR    41      12.093 -13.294  -5.121  1.00  0.00
ATOM    624  HA  THR    41      11.231 -12.833  -4.640  1.00  0.00
ATOM    625  CB  THR    41      11.940 -13.045  -6.641  1.00  0.00
ATOM    626  HB  THR    41      11.066 -13.582  -7.008  1.00  0.00
ATOM    627  CG2 THR    41      11.767 -11.546  -6.926  1.00  0.00
ATOM    628 HG21 THR    41      11.594 -11.403  -7.990  1.00  0.00
ATOM    629 HG22 THR    41      10.909 -11.162  -6.374  1.00  0.00
ATOM    630 HG23 THR    41      12.658 -10.990  -6.636  1.00  0.00
ATOM    631  OG1 THR    41      13.101 -13.499  -7.329  1.00  0.00
ATOM    632  HG1 THR    41      13.173 -14.449  -7.211  1.00  0.00
ATOM    633  C   THR    41      12.024 -14.795  -4.809  1.00  0.00
ATOM    634  O   THR    41      13.052 -15.481  -4.749  1.00  0.00
ATOM    635  N   PHE    42      10.807 -15.274  -4.563  1.00  0.00
ATOM    636  H   PHE    42      10.013 -14.652  -4.616  1.00  0.00
ATOM    637  CA  PHE    42      10.556 -16.638  -4.109  1.00  0.00
ATOM    638  HA  PHE    42      11.415 -17.275  -4.328  1.00  0.00
ATOM    639  CB  PHE    42      10.289 -16.663  -2.605  1.00  0.00
ATOM    640  HB2 PHE    42       9.378 -16.099  -2.399  1.00  0.00
ATOM    641  HB3 PHE    42      10.118 -17.696  -2.298  1.00  0.00
ATOM    642  CG  PHE    42      11.398 -16.080  -1.778  1.00  0.00
ATOM    643  CD1 PHE    42      11.479 -14.711  -1.580  1.00  0.00
ATOM    644  HD1 PHE    42      10.745 -14.056  -2.027  1.00  0.00
ATOM    645  CE1 PHE    42      12.492 -14.166  -0.819  1.00  0.00
ATOM    646  HE1 PHE    42      12.544 -13.098  -0.672  1.00  0.00
ATOM    647  CZ  PHE    42      13.437 -14.989  -0.233  1.00  0.00
ATOM    648  HZ  PHE    42      14.250 -14.583   0.343  1.00  0.00
ATOM    649  CE2 PHE    42      13.353 -16.351  -0.417  1.00  0.00
ATOM    650  HE2 PHE    42      14.083 -17.005   0.040  1.00  0.00
ATOM    651  CD2 PHE    42      12.327 -16.888  -1.179  1.00  0.00
ATOM    652  HD2 PHE    42      12.284 -17.960  -1.318  1.00  0.00
ATOM    653  C   PHE    42       9.327 -17.199  -4.792  1.00  0.00
ATOM    654  O   PHE    42       8.302 -16.535  -4.853  1.00  0.00
ATOM    655  N   GLY    43       9.422 -18.431  -5.290  1.00  0.00
ATOM    656  H   GLY    43      10.298 -18.927  -5.227  1.00  0.00
ATOM    657  CA  GLY    43       8.243 -19.148  -5.748  1.00  0.00
ATOM    658  HA2 GLY    43       8.527 -20.186  -5.911  1.00  0.00
ATOM    659  HA3 GLY    43       7.520 -19.135  -4.937  1.00  0.00
ATOM    660  C   GLY    43       7.579 -18.646  -7.023  1.00  0.00
ATOM    661  O   GLY    43       8.236 -18.084  -7.908  1.00  0.00
ATOM    662  N   LYS    44       6.262 -18.850  -7.096  1.00  0.00
ATOM    663  H   LYS    44       5.788 -19.245  -6.295  1.00  0.00
ATOM    664  CA  LYS    44       5.499 -18.751  -8.324  1.00  0.00
ATOM    665  HA  LYS    44       6.182 -18.658  -9.168  1.00  0.00
ATOM    666  CB  LYS    44       4.668 -20.020  -8.523  1.00  0.00
ATOM    667  HB2 LYS    44       3.884 -20.044  -7.765  1.00  0.00
ATOM    668  HB3 LYS    44       4.179 -19.986  -9.499  1.00  0.00
ATOM    669  CG  LYS    44       5.455 -21.307  -8.393  1.00  0.00
ATOM    670  HG2 LYS    44       6.016 -21.352  -7.459  1.00  0.00
ATOM    671  HG3 LYS    44       4.730 -22.122  -8.370  1.00  0.00
ATOM    672  CD  LYS    44       6.375 -21.541  -9.569  1.00  0.00
ATOM    673  HD2 LYS    44       5.842 -21.381 -10.509  1.00  0.00
ATOM    674  HD3 LYS    44       7.205 -20.834  -9.509  1.00  0.00
ATOM    675  CE  LYS    44       6.913 -22.967  -9.546  1.00  0.00
ATOM    676  HE2 LYS    44       7.114 -23.244  -8.511  1.00  0.00
ATOM    677  HE3 LYS    44       6.157 -23.644  -9.945  1.00  0.00
ATOM    678  NZ  LYS    44       8.179 -23.107 -10.322  1.00  0.00
ATOM    679  HZ1 LYS    44       7.997 -22.908 -11.297  1.00  0.00
ATOM    680  HZ2 LYS    44       8.875 -22.467  -9.965  1.00  0.00
ATOM    681  HZ3 LYS    44       8.514 -24.057 -10.252  1.00  0.00
ATOM    682  C   LYS    44       4.530 -17.585  -8.350  1.00  0.00
ATOM    683  O   LYS    44       3.786 -17.381  -7.401  1.00  0.00
ATOM    684  N   ALA    45       4.502 -16.878  -9.476  1.00  0.00
ATOM    685  H   ALA    45       5.170 -17.080 -10.200  1.00  0.00
ATOM    686  CA  ALA    45       3.483 -15.861  -9.761  1.00  0.00
ATOM    687  HA  ALA    45       3.263 -15.315  -8.841  1.00  0.00
ATOM    688  CB  ALA    45       4.021 -14.862 -10.774  1.00  0.00
ATOM    689  HB1 ALA    45       3.277 -14.090 -10.965  1.00  0.00
ATOM    690  HB2 ALA    45       4.929 -14.398 -10.391  1.00  0.00
ATOM    691  HB3 ALA    45       4.253 -15.369 -11.712  1.00  0.00
ATOM    692  C   ALA    45       2.176 -16.469 -10.276  1.00  0.00
ATOM    693  O   ALA    45       1.070 -15.995  -9.975  1.00  0.00
ATOM    694  N   ASP    46       2.331 -17.530 -11.058  1.00  0.00
ATOM    695  H   ASP    46       3.265 -17.857 -11.261  1.00  0.00
ATOM    696  CA  ASP    46       1.221 -18.257 -11.650  1.00  0.00
ATOM    697  HA  ASP    46       0.300 -18.074 -11.096  1.00  0.00
ATOM    698  CB  ASP    46       1.028 -17.808 -13.106  1.00  0.00
ATOM    699  HB2 ASP    46       0.855 -16.731 -13.119  1.00  0.00
ATOM    700  HB3 ASP    46       1.929 -18.013 -13.677  1.00  0.00
ATOM    701  CG  ASP    46      -0.135 -18.501 -13.808  1.00  0.00
ATOM    702  OD1 ASP    46      -0.496 -19.636 -13.461  1.00  0.00
ATOM    703  OD2 ASP    46      -0.694 -17.893 -14.737  1.00  0.00
ATOM    704  C   ASP    46       1.590 -19.729 -11.570  1.00  0.00
ATOM    705  O   ASP    46       2.506 -20.172 -12.253  1.00  0.00
ATOM    706  N   ILE    47       0.876 -20.481 -10.735  1.00  0.00
ATOM    707  H   ILE    47       0.131 -20.062 -10.199  1.00  0.00
ATOM    708  CA  ILE    47       1.193 -21.889 -10.497  1.00  0.00
ATOM    709  HA  ILE    47       2.252 -21.965 -10.242  1.00  0.00
ATOM    710  CB  ILE    47       0.372 -22.482  -9.329  1.00  0.00
ATOM    711  HB  ILE    47      -0.687 -22.316  -9.533  1.00  0.00
ATOM    712  CG2 ILE    47       0.609 -23.974  -9.183  1.00  0.00
ATOM    713 HG21 ILE    47       0.052 -24.377  -8.338  1.00  0.00
ATOM    714 HG22 ILE    47       0.258 -24.508 -10.066  1.00  0.00
ATOM    715 HG23 ILE    47       1.671 -24.178  -9.043  1.00  0.00
ATOM    716  CG1 ILE    47       0.739 -21.805  -8.013  1.00  0.00
ATOM    717 HG12 ILE    47       1.757 -22.065  -7.718  1.00  0.00
ATOM    718 HG13 ILE    47       0.700 -20.724  -8.145  1.00  0.00
ATOM    719  CD1 ILE    47      -0.222 -22.141  -6.893  1.00  0.00
ATOM    720 HD11 ILE    47      -0.104 -21.422  -6.085  1.00  0.00
ATOM    721 HD12 ILE    47      -1.252 -22.101  -7.248  1.00  0.00
ATOM    722 HD13 ILE    47      -0.008 -23.133  -6.494  1.00  0.00
ATOM    723  C   ILE    47       0.953 -22.717 -11.760  1.00  0.00
ATOM    724  O   ILE    47       1.844 -23.462 -12.197  1.00  0.00
ATOM    725  N   ALA    48      -0.223 -22.555 -12.356  1.00  0.00
ATOM    726  H   ALA    48      -0.887 -21.889 -11.989  1.00  0.00
ATOM    727  CA  ALA    48      -0.627 -23.372 -13.519  1.00  0.00
ATOM    728  HA  ALA    48      -0.586 -24.423 -13.233  1.00  0.00
ATOM    729  CB  ALA    48      -2.051 -23.052 -13.937  1.00  0.00
ATOM    730  HB1 ALA    48      -2.332 -23.673 -14.789  1.00  0.00
ATOM    731  HB2 ALA    48      -2.733 -23.255 -13.111  1.00  0.00
ATOM    732  HB3 ALA    48      -2.134 -22.001 -14.219  1.00  0.00
ATOM    733  C   ALA    48       0.313 -23.157 -14.685  1.00  0.00
ATOM    734  O   ALA    48       0.725 -24.122 -15.331  1.00  0.00
ATOM    735  N   ALA    49       0.653 -21.894 -14.944  1.00  0.00
ATOM    736  H   ALA    49       0.267 -21.149 -14.378  1.00  0.00
ATOM    737  CA  ALA    49       1.580 -21.531 -16.028  1.00  0.00
ATOM    738  HA  ALA    49       1.388 -22.196 -16.871  1.00  0.00
ATOM    739  CB  ALA    49       1.295 -20.119 -16.510  1.00  0.00
ATOM    740  HB1 ALA    49       1.957 -19.857 -17.335  1.00  0.00
ATOM    741  HB2 ALA    49       0.262 -20.057 -16.854  1.00  0.00
ATOM    742  HB3 ALA    49       1.431 -19.418 -15.689  1.00  0.00
ATOM    743  C   ALA    49       3.075 -21.699 -15.657  1.00  0.00
ATOM    744  O   ALA    49       3.954 -21.515 -16.508  1.00  0.00
ATOM    745  N   ASN    50       3.358 -22.087 -14.412  1.00  0.00
ATOM    746  H   ASN    50       2.604 -22.253 -13.759  1.00  0.00
ATOM    747  CA  ASN    50       4.730 -22.214 -13.904  1.00  0.00
ATOM    748  HA  ASN    50       4.637 -22.331 -12.824  1.00  0.00
ATOM    749  CB  ASN    50       5.398 -23.474 -14.466  1.00  0.00
ATOM    750  HB2 ASN    50       4.676 -24.292 -14.458  1.00  0.00
ATOM    751  HB3 ASN    50       5.690 -23.306 -15.504  1.00  0.00
ATOM    752  CG  ASN    50       6.596 -23.923 -13.650  1.00  0.00
ATOM    753  OD1 ASN    50       6.651 -23.737 -12.435  1.00  0.00
ATOM    754  ND2 ASN    50       7.570 -24.532 -14.326  1.00  0.00
ATOM    755 HD21 ASN    50       7.468 -24.682 -15.320  1.00  0.00
ATOM    756 HD22 ASN    50       8.398 -24.843 -13.843  1.00  0.00
ATOM    757  C   ASN    50       5.611 -20.973 -14.157  1.00  0.00
ATOM    758  O   ASN    50       6.751 -21.071 -14.603  1.00  0.00
ATOM    759  N   LYS    51       5.064 -19.814 -13.822  1.00  0.00
ATOM    760  H   LYS    51       4.123 -19.814 -13.450  1.00  0.00
ATOM    761  CA  LYS    51       5.750 -18.540 -13.969  1.00  0.00
ATOM    762  HA  LYS    51       6.529 -18.632 -14.722  1.00  0.00
ATOM    763  CB  LYS    51       4.784 -17.456 -14.433  1.00  0.00
ATOM    764  HB2 LYS    51       3.986 -17.347 -13.700  1.00  0.00
ATOM    765  HB3 LYS    51       5.344 -16.519 -14.432  1.00  0.00
ATOM    766  CG  LYS    51       4.182 -17.638 -15.826  1.00  0.00
ATOM    767  HG2 LYS    51       4.971 -17.859 -16.545  1.00  0.00
ATOM    768  HG3 LYS    51       3.470 -18.460 -15.809  1.00  0.00
ATOM    769  CD  LYS    51       3.490 -16.344 -16.215  1.00  0.00
ATOM    770  HD2 LYS    51       2.806 -16.044 -15.419  1.00  0.00
ATOM    771  HD3 LYS    51       4.255 -15.571 -16.317  1.00  0.00
ATOM    772  CE  LYS    51       2.698 -16.427 -17.508  1.00  0.00
ATOM    773  HE2 LYS    51       3.298 -16.930 -18.269  1.00  0.00
ATOM    774  HE3 LYS    51       1.777 -16.988 -17.341  1.00  0.00
ATOM    775  NZ  LYS    51       2.391 -15.031 -17.954  1.00  0.00
ATOM    776  HZ1 LYS    51       3.253 -14.525 -18.110  1.00  0.00
ATOM    777  HZ2 LYS    51       1.845 -15.053 -18.804  1.00  0.00
ATOM    778  HZ3 LYS    51       1.861 -14.550 -17.238  1.00  0.00
ATOM    779  C   LYS    51       6.319 -18.140 -12.617  1.00  0.00
ATOM    780  O   LYS    51       5.566 -18.059 -11.643  1.00  0.00
ATOM    781  N   PRO    52       7.643 -17.896 -12.551  1.00  0.00
ATOM    782  CD  PRO    52       8.638 -17.910 -13.647  1.00  0.00
ATOM    783  HD2 PRO    52       8.335 -17.265 -14.473  1.00  0.00
ATOM    784  HD3 PRO    52       8.795 -18.934 -13.988  1.00  0.00
ATOM    785  CG  PRO    52       9.895 -17.377 -12.993  1.00  0.00
ATOM    786  HG2 PRO    52       9.944 -16.294 -13.120  1.00  0.00
ATOM    787  HG3 PRO    52      10.789 -17.840 -13.413  1.00  0.00
ATOM    788  CB  PRO    52       9.736 -17.710 -11.544  1.00  0.00
ATOM    789  HB2 PRO    52      10.351 -17.069 -10.911  1.00  0.00
ATOM    790  HB3 PRO    52      10.002 -18.756 -11.382  1.00  0.00
ATOM    791  CA  PRO    52       8.247 -17.528 -11.282  1.00  0.00
ATOM    792  HA  PRO    52       7.921 -18.187 -10.479  1.00  0.00
ATOM    793  C   PRO    52       7.983 -16.066 -10.932  1.00  0.00
ATOM    794  O   PRO    52       7.769 -15.266 -11.819  1.00  0.00
ATOM    795  N   VAL    53       7.998 -15.741  -9.642  1.00  0.00
ATOM    796  H   VAL    53       8.186 -16.450  -8.946  1.00  0.00
ATOM    797  CA  VAL    53       8.000 -14.343  -9.223  1.00  0.00
ATOM    798  HA  VAL    53       7.181 -13.830  -9.723  1.00  0.00
ATOM    799  CB  VAL    53       7.809 -14.190  -7.707  1.00  0.00
ATOM    800  HB  VAL    53       8.551 -14.796  -7.186  1.00  0.00
ATOM    801  CG1 VAL    53       8.014 -12.731  -7.296  1.00  0.00
ATOM    802 HG11 VAL    53       7.775 -12.627  -6.240  1.00  0.00
ATOM    803 HG12 VAL    53       9.047 -12.424  -7.434  1.00  0.00
ATOM    804 HG13 VAL    53       7.357 -12.078  -7.872  1.00  0.00
ATOM    805  CG2 VAL    53       6.416 -14.678  -7.310  1.00  0.00
ATOM    806 HG21 VAL    53       6.258 -14.491  -6.251  1.00  0.00
ATOM    807 HG22 VAL    53       5.649 -14.150  -7.876  1.00  0.00
ATOM    808 HG23 VAL    53       6.334 -15.746  -7.490  1.00  0.00
ATOM    809  C   VAL    53       9.323 -13.731  -9.679  1.00  0.00
ATOM    810  O   VAL    53      10.380 -14.330  -9.497  1.00  0.00
ATOM    811  N   THR    54       9.235 -12.552 -10.293  1.00  0.00
ATOM    812  H   THR    54       8.331 -12.124 -10.420  1.00  0.00
ATOM    813  CA  THR    54      10.401 -11.774 -10.683  1.00  0.00
ATOM    814  HA  THR    54      11.301 -12.223 -10.264  1.00  0.00
ATOM    815  CB  THR    54      10.551 -11.689 -12.215  1.00  0.00
ATOM    816  HB  THR    54      11.560 -11.362 -12.461  1.00  0.00
ATOM    817  CG2 THR    54      10.309 -13.055 -12.882  1.00  0.00
ATOM    818 HG21 THR    54      10.606 -13.001 -13.929  1.00  0.00
ATOM    819 HG22 THR    54      10.907 -13.822 -12.389  1.00  0.00
ATOM    820 HG23 THR    54       9.254 -13.323 -12.837  1.00  0.00
ATOM    821  OG1 THR    54       9.618 -10.741 -12.747  1.00  0.00
ATOM    822  HG1 THR    54       9.680 -10.772 -13.714  1.00  0.00
ATOM    823  C   THR    54      10.245 -10.351 -10.151  1.00  0.00
ATOM    824  O   THR    54       9.168  -9.977  -9.647  1.00  0.00
ATOM    825  N   PRO    55      11.294  -9.533 -10.296  1.00  0.00
ATOM    826  CD  PRO    55      12.715  -9.884 -10.500  1.00  0.00
ATOM    827  HD2 PRO    55      12.964  -9.818 -11.558  1.00  0.00
ATOM    828  HD3 PRO    55      12.965 -10.865 -10.097  1.00  0.00
ATOM    829  CG  PRO    55      13.426  -8.812  -9.734  1.00  0.00
ATOM    830  HG2 PRO    55      14.439  -8.660 -10.109  1.00  0.00
ATOM    831  HG3 PRO    55      13.449  -9.072  -8.674  1.00  0.00
ATOM    832  CB  PRO    55      12.573  -7.590  -9.936  1.00  0.00
ATOM    833  HB2 PRO    55      12.762  -7.172 -10.927  1.00  0.00
ATOM    834  HB3 PRO    55      12.755  -6.840  -9.165  1.00  0.00
ATOM    835  CA  PRO    55      11.137  -8.146  -9.855  1.00  0.00
ATOM    836  HA  PRO    55      10.808  -8.142  -8.817  1.00  0.00
ATOM    837  C   PRO    55      10.166  -7.325 -10.716  1.00  0.00
ATOM    838  O   PRO    55       9.903  -6.185 -10.369  1.00  0.00
ATOM    839  N   GLN    56       9.631  -7.903 -11.793  1.00  0.00
ATOM    840  H   GLN    56       9.889  -8.850 -12.030  1.00  0.00
ATOM    841  CA  GLN    56       8.627  -7.238 -12.627  1.00  0.00
ATOM    842  HA  GLN    56       8.624  -6.167 -12.421  1.00  0.00
ATOM    843  CB  GLN    56       8.963  -7.415 -14.110  1.00  0.00
ATOM    844  HB2 GLN    56       9.044  -8.478 -14.338  1.00  0.00
ATOM    845  HB3 GLN    56       8.151  -7.001 -14.708  1.00  0.00
ATOM    846  CG  GLN    56      10.257  -6.714 -14.514  1.00  0.00
ATOM    847  HG2 GLN    56      10.143  -5.643 -14.341  1.00  0.00
ATOM    848  HG3 GLN    56      11.075  -7.070 -13.887  1.00  0.00
ATOM    849  CD  GLN    56      10.643  -6.932 -15.966  1.00  0.00
ATOM    850  OE1 GLN    56      11.718  -7.482 -16.261  1.00  0.00
ATOM    851  NE2 GLN    56       9.792  -6.504 -16.878  1.00  0.00
ATOM    852 HE21 GLN    56      10.028  -6.609 -17.853  1.00  0.00
ATOM    853 HE22 GLN    56       8.918  -6.085 -16.597  1.00  0.00
ATOM    854  C   GLN    56       7.208  -7.753 -12.360  1.00  0.00
ATOM    855  O   GLN    56       6.243  -7.219 -12.901  1.00  0.00
ATOM    856  N   THR    57       7.069  -8.783 -11.530  1.00  0.00
ATOM    857  H   THR    57       7.878  -9.210 -11.102  1.00  0.00
ATOM    858  CA  THR    57       5.752  -9.343 -11.247  1.00  0.00
ATOM    859  HA  THR    57       5.291  -9.643 -12.188  1.00  0.00
ATOM    860  CB  THR    57       5.866 -10.572 -10.337  1.00  0.00
ATOM    861  HB  THR    57       6.388 -10.300  -9.419  1.00  0.00
ATOM    862  CG2 THR    57       4.477 -11.094  -9.969  1.00  0.00
ATOM    863 HG21 THR    57       4.584 -12.039  -9.438  1.00  0.00
ATOM    864 HG22 THR    57       3.960 -10.398  -9.309  1.00  0.00
ATOM    865 HG23 THR    57       3.885 -11.253 -10.871  1.00  0.00
ATOM    866  OG1 THR    57       6.626 -11.592 -11.007  1.00  0.00
ATOM    867  HG1 THR    57       6.392 -12.440 -10.623  1.00  0.00
ATOM    868  C   THR    57       4.869  -8.312 -10.545  1.00  0.00
ATOM    869  O   THR    57       5.319  -7.682  -9.593  1.00  0.00
ATOM    870  N   LEU    58       3.635  -8.136 -11.014  1.00  0.00
ATOM    871  H   LEU    58       3.315  -8.683 -11.795  1.00  0.00
ATOM    872  CA  LEU    58       2.698  -7.188 -10.408  1.00  0.00
ATOM    873  HA  LEU    58       3.262  -6.386  -9.946  1.00  0.00
ATOM    874  CB  LEU    58       1.761  -6.566 -11.469  1.00  0.00
ATOM    875  HB2 LEU    58       1.186  -7.357 -11.917  1.00  0.00
ATOM    876  HB3 LEU    58       1.046  -5.929 -10.944  1.00  0.00
ATOM    877  CG  LEU    58       2.394  -5.734 -12.599  1.00  0.00
ATOM    878  HG  LEU    58       3.184  -6.315 -13.074  1.00  0.00
ATOM    879  CD1 LEU    58       1.337  -5.422 -13.647  1.00  0.00
ATOM    880 HD11 LEU    58       1.777  -4.829 -14.449  1.00  0.00
ATOM    881 HD12 LEU    58       0.955  -6.349 -14.077  1.00  0.00
ATOM    882 HD13 LEU    58       0.512  -4.865 -13.202  1.00  0.00
ATOM    883  CD2 LEU    58       3.001  -4.445 -12.036  1.00  0.00
ATOM    884 HD21 LEU    58       3.414  -3.847 -12.849  1.00  0.00
ATOM    885 HD22 LEU    58       2.240  -3.863 -11.516  1.00  0.00
ATOM    886 HD23 LEU    58       3.805  -4.689 -11.347  1.00  0.00
ATOM    887  C   LEU    58       1.859  -7.909  -9.348  1.00  0.00
ATOM    888  O   LEU    58       1.359  -9.009  -9.586  1.00  0.00
ATOM    889  N   PHE    59       1.725  -7.281  -8.181  1.00  0.00
ATOM    890  H   PHE    59       2.166  -6.383  -8.050  1.00  0.00
ATOM    891  CA  PHE    59       0.917  -7.781  -7.075  1.00  0.00
ATOM    892  HA  PHE    59       0.436  -8.722  -7.337  1.00  0.00
ATOM    893  CB  PHE    59       1.774  -7.974  -5.815  1.00  0.00
ATOM    894  HB2 PHE    59       2.277  -7.035  -5.584  1.00  0.00
ATOM    895  HB3 PHE    59       1.115  -8.197  -4.975  1.00  0.00
ATOM    896  CG  PHE    59       2.806  -9.073  -5.918  1.00  0.00
ATOM    897  CD1 PHE    59       4.025  -8.858  -6.571  1.00  0.00
ATOM    898  HD1 PHE    59       4.232  -7.900  -7.026  1.00  0.00
ATOM    899  CE1 PHE    59       4.977  -9.868  -6.649  1.00  0.00
ATOM    900  HE1 PHE    59       5.914  -9.690  -7.159  1.00  0.00
ATOM    901  CZ  PHE    59       4.731 -11.098  -6.067  1.00  0.00
ATOM    902  HZ  PHE    59       5.473 -11.882  -6.112  1.00  0.00
ATOM    903  CE2 PHE    59       3.521 -11.322  -5.399  1.00  0.00
ATOM    904  HE2 PHE    59       3.324 -12.280  -4.937  1.00  0.00
ATOM    905  CD2 PHE    59       2.578 -10.312  -5.325  1.00  0.00
ATOM    906  HD2 PHE    59       1.668 -10.499  -4.785  1.00  0.00
ATOM    907  C   PHE    59      -0.146  -6.735  -6.764  1.00  0.00
ATOM    908  O   PHE    59       0.067  -5.544  -6.980  1.00  0.00
ATOM    909  N   GLU    60      -1.286  -7.198  -6.270  1.00  0.00
ATOM    910  H   GLU    60      -1.403  -8.192  -6.137  1.00  0.00
ATOM    911  CA  GLU    60      -2.334  -6.319  -5.759  1.00  0.00
ATOM    912  HA  GLU    60      -2.437  -5.455  -6.417  1.00  0.00
ATOM    913  CB  GLU    60      -3.678  -7.049  -5.707  1.00  0.00
ATOM    914  HB2 GLU    60      -3.567  -7.947  -5.106  1.00  0.00
ATOM    915  HB3 GLU    60      -4.408  -6.403  -5.220  1.00  0.00
ATOM    916  CG  GLU    60      -4.211  -7.419  -7.084  1.00  0.00
ATOM    917  HG2 GLU    60      -4.467  -6.506  -7.621  1.00  0.00
ATOM    918  HG3 GLU    60      -3.425  -7.932  -7.633  1.00  0.00
ATOM    919  CD  GLU    60      -5.432  -8.331  -7.056  1.00  0.00
ATOM    920  OE1 GLU    60      -5.940  -8.669  -5.972  1.00  0.00
ATOM    921  OE2 GLU    60      -5.877  -8.728  -8.157  1.00  0.00
ATOM    922  C   GLU    60      -1.932  -5.842  -4.370  1.00  0.00
ATOM    923  O   GLU    60      -1.653  -6.666  -3.471  1.00  0.00
ATOM    924  N   LEU    61      -1.853  -4.520  -4.206  1.00  0.00
ATOM    925  H   LEU    61      -2.058  -3.906  -4.982  1.00  0.00
ATOM    926  CA  LEU    61      -1.483  -3.916  -2.936  1.00  0.00
ATOM    927  HA  LEU    61      -0.674  -4.501  -2.500  1.00  0.00
ATOM    928  CB  LEU    61      -0.987  -2.475  -3.136  1.00  0.00
ATOM    929  HB2 LEU    61      -1.762  -1.934  -3.681  1.00  0.00
ATOM    930  HB3 LEU    61      -0.923  -1.989  -2.174  1.00  0.00
ATOM    931  CG  LEU    61       0.348  -2.263  -3.864  1.00  0.00
ATOM    932  HG  LEU    61       0.268  -2.661  -4.876  1.00  0.00
ATOM    933  CD1 LEU    61       0.633  -0.765  -3.949  1.00  0.00
ATOM    934 HD11 LEU    61       1.530  -0.579  -4.536  1.00  0.00
ATOM    935 HD12 LEU    61      -0.202  -0.253  -4.421  1.00  0.00
ATOM    936 HD13 LEU    61       0.775  -0.359  -2.948  1.00  0.00
ATOM    937  CD2 LEU    61       1.484  -2.975  -3.132  1.00  0.00
ATOM    938 HD21 LEU    61       2.442  -2.715  -3.579  1.00  0.00
ATOM    939 HD22 LEU    61       1.499  -2.680  -2.083  1.00  0.00
ATOM    940 HD23 LEU    61       1.359  -4.054  -3.206  1.00  0.00
ATOM    941  C   LEU    61      -2.604  -3.892  -1.898  1.00  0.00
ATOM    942  O   LEU    61      -2.319  -3.692  -0.712  1.00  0.00
ATOM    943  N   GLY    62      -3.855  -4.037  -2.336  1.00  0.00
ATOM    944  H   GLY    62      -4.025  -4.184  -3.321  1.00  0.00
ATOM    945  CA  GLY    62      -4.983  -3.849  -1.428  1.00  0.00
ATOM    946  HA2 GLY    62      -5.913  -3.870  -1.992  1.00  0.00
ATOM    947  HA3 GLY    62      -4.987  -4.660  -0.703  1.00  0.00
ATOM    948  C   GLY    62      -4.844  -2.516  -0.715  1.00  0.00
ATOM    949  O   GLY    62      -4.574  -1.491  -1.350  1.00  0.00
ATOM    950  N   CTZ    63      -4.922  -2.549   0.743  1.00  0.00
ATOM    951  H4  CTZ    63      -5.162  -3.375   1.248  1.00  0.00
ATOM    952  C9  CTZ    63      -4.962  -1.291   1.484  1.00  0.00
ATOM    953  H5  CTZ    63      -5.665  -0.613   1.020  1.00  0.00
ATOM    954  C   CTZ    63      -3.641  -0.539   1.557  1.00  0.00
ATOM    955  O   CTZ    63      -3.654   0.612   2.011  1.00  0.00
ATOM    956  CB  CTZ    63      -5.463  -1.540   2.926  1.00  0.00
ATOM    957  H6  CTZ    63      -5.054  -2.411   3.413  1.00  0.00
ATOM    958  H7  CTZ    63      -5.295  -0.674   3.549  1.00  0.00
ATOM    959  OG  CTZ    63      -6.882  -1.667   2.902  1.00  0.00
ATOM    960  S1  CTZ    63     -10.285  -3.386   5.488  1.00  0.00
ATOM    961  C2  CTZ    63     -10.315  -3.311   7.153  1.00  0.00
ATOM    962  H12 CTZ    63     -11.358  -3.591   7.233  1.00  0.00
ATOM    963  H13 CTZ    63     -10.196  -2.341   7.626  1.00  0.00
ATOM    964  C3  CTZ    63      -9.398  -4.384   7.844  1.00  0.00
ATOM    965  C3' CTZ    63      -9.803  -5.172   8.819  1.00  0.00
ATOM    966  H14 CTZ    63     -10.819  -5.118   9.177  1.00  0.00
ATOM    967  H15 CTZ    63      -9.144  -5.892   9.259  1.00  0.00
ATOM    968  CA  CTZ    63      -7.945  -4.682   6.955  1.00  0.00
ATOM    969  C4' CTZ    63      -6.648  -5.079   7.658  1.00  0.00
ATOM    970  O4A CTZ    63      -6.020  -6.086   7.240  1.00  0.00
ATOM    971  O4B CTZ    63      -6.210  -4.420   8.637  1.00  0.00
ATOM    972  N5  CTZ    63      -7.874  -4.291   5.410  1.00  0.00
ATOM    973  C6  CTZ    63      -8.694  -3.165   4.984  1.00  0.00
ATOM    974  H16 CTZ    63      -8.074  -2.342   5.318  1.00  0.00
ATOM    975  C7  CTZ    63      -8.572  -3.174   3.377  1.00  0.00
ATOM    976  H17 CTZ    63      -9.151  -2.429   2.852  1.00  0.00
ATOM    977  C8  CTZ    63      -7.132  -3.000   3.002  1.00  0.00
ATOM    978  O9  CTZ    63      -6.448  -3.954   2.833  1.00  0.00
ATOM    979  N10 CTZ    63      -8.932  -4.481   2.955  1.00  0.00
ATOM    980  H18 CTZ    63      -8.383  -5.292   3.131  1.00  0.00
ATOM    981  C11 CTZ    63     -10.147  -4.598   2.168  1.00  0.00
ATOM    982  O12 CTZ    63     -10.797  -3.647   1.896  1.00  0.00
ATOM    983  C13 CTZ    63     -10.565  -5.990   1.698  1.00  0.00
ATOM    984  C14 CTZ    63     -10.718  -6.297   0.210  1.00  0.00
ATOM    985  C15 CTZ    63     -10.549  -5.440  -0.934  1.00  0.00
ATOM    986  H19 CTZ    63     -10.300  -4.404  -0.994  1.00  0.00
ATOM    987  N16 CTZ    63     -10.789  -6.904   2.519  1.00  0.00
ATOM    988  S16 CTZ    63     -10.826  -6.266  -2.174  1.00  0.00
ATOM    989  C17 CTZ    63     -11.179  -7.692  -1.700  1.00  0.00
ATOM    990  N18 CTZ    63     -11.522  -8.851  -2.505  1.00  0.00
ATOM    991  H20 CTZ    63     -11.845  -9.592  -1.916  1.00  0.00
ATOM    992  H21 CTZ    63     -12.177  -8.657  -3.233  1.00  0.00
ATOM    993  O17 CTZ    63     -10.672  -6.705   3.904  1.00  0.00
ATOM    994  C18 CTZ    63     -11.208  -7.839   4.523  1.00  0.00
ATOM    995  C19 CTZ    63     -12.545  -8.178   3.867  1.00  0.00
ATOM    996  H22 CTZ    63     -12.412  -8.405   2.817  1.00  0.00
ATOM    997  H23 CTZ    63     -13.000  -9.041   4.351  1.00  0.00
ATOM    998  H24 CTZ    63     -13.206  -7.328   3.948  1.00  0.00
ATOM    999  C20 CTZ    63     -11.417  -7.566   6.011  1.00  0.00
ATOM   1000  H25 CTZ    63     -11.900  -8.408   6.502  1.00  0.00
ATOM   1001  H26 CTZ    63     -10.460  -7.390   6.490  1.00  0.00
ATOM   1002  H27 CTZ    63     -12.032  -6.682   6.126  1.00  0.00
ATOM   1003  C21 CTZ    63     -10.229  -8.993   4.317  1.00  0.00
ATOM   1004  O2A CTZ    63      -9.014  -8.755   4.085  1.00  0.00
ATOM   1005  O2B CTZ    63     -10.629 -10.185   4.380  1.00  0.00
ATOM   1006  N19 CTZ    63     -11.118  -7.725  -0.283  1.00  0.00
ATOM   1007  N   ILE    64      -2.583  -1.001   0.974  1.00  0.00
ATOM   1008  H   ILE    64      -2.585  -1.930   0.573  1.00  0.00
ATOM   1009  CA  ILE    64      -1.373  -0.170   0.850  1.00  0.00
ATOM   1010  HA  ILE    64      -1.205   0.330   1.805  1.00  0.00
ATOM   1011  CB  ILE    64      -0.119  -1.006   0.564  1.00  0.00
ATOM   1012  HB  ILE    64      -0.291  -1.645  -0.290  1.00  0.00
ATOM   1013  CG2 ILE    64       1.076  -0.096   0.275  1.00  0.00
ATOM   1014 HG21 ILE    64       1.986  -0.678   0.278  1.00  0.00
ATOM   1015 HG22 ILE    64       0.970   0.376  -0.702  1.00  0.00
ATOM   1016 HG23 ILE    64       1.161   0.672   1.045  1.00  0.00
ATOM   1017  CG1 ILE    64       0.164  -1.905   1.757  1.00  0.00
ATOM   1018 HG12 ILE    64       0.523  -1.284   2.577  1.00  0.00
ATOM   1019 HG13 ILE    64      -0.754  -2.368   2.094  1.00  0.00
ATOM   1020  CD1 ILE    64       1.168  -3.019   1.531  1.00  0.00
ATOM   1021 HD11 ILE    64       1.372  -3.518   2.476  1.00  0.00
ATOM   1022 HD12 ILE    64       0.743  -3.735   0.830  1.00  0.00
ATOM   1023 HD13 ILE    64       2.093  -2.640   1.117  1.00  0.00
ATOM   1024  C   ILE    64      -1.648   0.950  -0.190  1.00  0.00
ATOM   1025  O   ILE    64      -1.008   2.008  -0.190  1.00  0.00
ATOM   1026  N   SER    65      -2.673   0.737  -1.017  1.00  0.00
ATOM   1027  H   SER    65      -3.158  -0.148  -0.995  1.00  0.00
ATOM   1028  CA  SER    65      -3.198   1.791  -1.901  1.00  0.00
ATOM   1029  HA  SER    65      -2.439   2.020  -2.650  1.00  0.00
ATOM   1030  CB  SER    65      -4.442   1.286  -2.635  1.00  0.00
ATOM   1031  HB2 SER    65      -5.218   1.028  -1.914  1.00  0.00
ATOM   1032  HB3 SER    65      -4.820   2.077  -3.281  1.00  0.00
ATOM   1033  OG  SER    65      -4.134   0.149  -3.437  1.00  0.00
ATOM   1034  HG  SER    65      -4.107  -0.625  -2.867  1.00  0.00
ATOM   1035  C   SER    65      -3.545   3.073  -1.175  1.00  0.00
ATOM   1036  O   SER    65      -3.410   4.149  -1.730  1.00  0.00
ATOM   1037  N   LYS    66      -3.963   2.953   0.077  1.00  0.00
ATOM   1038  H   LYS    66      -4.045   2.035   0.490  1.00  0.00
ATOM   1039  CA  LYS    66      -4.309   4.117   0.904  1.00  0.00
ATOM   1040  HA  LYS    66      -5.070   4.694   0.378  1.00  0.00
ATOM   1041  CB  LYS    66      -4.921   3.629   2.232  1.00  0.00
ATOM   1042  HB2 LYS    66      -4.204   2.986   2.741  1.00  0.00
ATOM   1043  HB3 LYS    66      -5.078   4.496   2.874  1.00  0.00
ATOM   1044  CG  LYS    66      -6.254   2.915   2.083  1.00  0.00
ATOM   1045  HG2 LYS    66      -6.997   3.616   1.701  1.00  0.00
ATOM   1046  HG3 LYS    66      -6.143   2.098   1.374  1.00  0.00
ATOM   1047  CD  LYS    66      -6.722   2.338   3.410  1.00  0.00
ATOM   1048  HD2 LYS    66      -6.002   1.599   3.761  1.00  0.00
ATOM   1049  HD3 LYS    66      -6.742   3.150   4.126  1.00  0.00
ATOM   1050  CE  LYS    66      -8.119   1.709   3.374  1.00  0.00
ATOM   1051  HE2 LYS    66      -8.404   1.452   4.396  1.00  0.00
ATOM   1052  HE3 LYS    66      -8.826   2.457   3.012  1.00  0.00
ATOM   1053  NZ  LYS    66      -8.255   0.473   2.519  1.00  0.00
ATOM   1054  HZ1 LYS    66      -7.629  -0.239   2.865  1.00  0.00
ATOM   1055  HZ2 LYS    66      -9.185   0.100   2.560  1.00  0.00
ATOM   1056  HZ3 LYS    66      -8.011   0.696   1.564  1.00  0.00
ATOM   1057  C   LYS    66      -3.131   5.062   1.176  1.00  0.00
ATOM   1058  O   LYS    66      -3.341   6.248   1.453  1.00  0.00
ATOM   1059  N   THR    67      -1.898   4.542   1.102  1.00  0.00
ATOM   1060  H   THR    67      -1.776   3.570   0.861  1.00  0.00
ATOM   1061  CA  THR    67      -0.711   5.378   1.278  1.00  0.00
ATOM   1062  HA  THR    67      -0.870   5.997   2.163  1.00  0.00
ATOM   1063  CB  THR    67       0.582   4.569   1.541  1.00  0.00
ATOM   1064  HB  THR    67       1.361   5.277   1.811  1.00  0.00
ATOM   1065  CG2 THR    67       0.382   3.591   2.709  1.00  0.00
ATOM   1066 HG21 THR    67       1.314   3.063   2.901  1.00  0.00
ATOM   1067 HG22 THR    67       0.093   4.139   3.605  1.00  0.00
ATOM   1068 HG23 THR    67      -0.385   2.856   2.465  1.00  0.00
ATOM   1069  OG1 THR    67       1.024   3.867   0.364  1.00  0.00
ATOM   1070  HG1 THR    67       0.377   3.186   0.155  1.00  0.00
ATOM   1071  C   THR    67      -0.576   6.328   0.086  1.00  0.00
ATOM   1072  O   THR    67      -0.265   7.477   0.260  1.00  0.00
ATOM   1073  N   PHE    68      -0.870   5.839  -1.122  1.00  0.00
ATOM   1074  H   PHE    68      -1.130   4.867  -1.208  1.00  0.00
ATOM   1075  CA  PHE    68      -0.940   6.674  -2.326  1.00  0.00
ATOM   1076  HA  PHE    68       0.003   7.212  -2.424  1.00  0.00
ATOM   1077  CB  PHE    68      -1.113   5.801  -3.583  1.00  0.00
ATOM   1078  HB2 PHE    68      -2.008   5.187  -3.505  1.00  0.00
ATOM   1079  HB3 PHE    68      -1.250   6.462  -4.434  1.00  0.00
ATOM   1080  CG  PHE    68       0.073   4.933  -3.875  1.00  0.00
ATOM   1081  CD1 PHE    68       1.064   5.372  -4.740  1.00  0.00
ATOM   1082  HD1 PHE    68       0.978   6.345  -5.205  1.00  0.00
ATOM   1083  CE1 PHE    68       2.168   4.593  -5.004  1.00  0.00
ATOM   1084  HE1 PHE    68       2.933   4.961  -5.673  1.00  0.00
ATOM   1085  CZ  PHE    68       2.309   3.347  -4.421  1.00  0.00
ATOM   1086  HZ  PHE    68       3.176   2.737  -4.632  1.00  0.00
ATOM   1087  CE2 PHE    68       1.333   2.901  -3.560  1.00  0.00
ATOM   1088  HE2 PHE    68       1.434   1.937  -3.086  1.00  0.00
ATOM   1089  CD2 PHE    68       0.218   3.690  -3.293  1.00  0.00
ATOM   1090  HD2 PHE    68      -0.535   3.330  -2.608  1.00  0.00
ATOM   1091  C   PHE    68      -2.060   7.716  -2.228  1.00  0.00
ATOM   1092  O   PHE    68      -1.877   8.882  -2.574  1.00  0.00
ATOM   1093  N   THR    69      -3.208   7.301  -1.708  1.00  0.00
ATOM   1094  H   THR    69      -3.332   6.329  -1.461  1.00  0.00
ATOM   1095  CA  THR    69      -4.342   8.219  -1.518  1.00  0.00
ATOM   1096  HA  THR    69      -4.610   8.651  -2.482  1.00  0.00
ATOM   1097  CB  THR    69      -5.557   7.480  -0.930  1.00  0.00
ATOM   1098  HB  THR    69      -5.380   7.244   0.120  1.00  0.00
ATOM   1099  CG2 THR    69      -6.802   8.352  -1.035  1.00  0.00
ATOM   1100 HG21 THR    69      -7.679   7.787  -0.720  1.00  0.00
ATOM   1101 HG22 THR    69      -6.706   9.216  -0.381  1.00  0.00
ATOM   1102 HG23 THR    69      -6.944   8.697  -2.057  1.00  0.00
ATOM   1103  OG1 THR    69      -5.743   6.248  -1.631  1.00  0.00
ATOM   1104  HG1 THR    69      -6.595   5.872  -1.383  1.00  0.00
ATOM   1105  C   THR    69      -3.948   9.338  -0.578  1.00  0.00
ATOM   1106  O   THR    69      -4.197  10.515  -0.852  1.00  0.00
ATOM   1107  N   GLY    70      -3.321   8.969   0.534  1.00  0.00
ATOM   1108  H   GLY    70      -3.138   7.991   0.708  1.00  0.00
ATOM   1109  CA  GLY    70      -2.883   9.946   1.534  1.00  0.00
ATOM   1110  HA2 GLY    70      -3.751  10.476   1.925  1.00  0.00
ATOM   1111  HA3 GLY    70      -2.404   9.410   2.345  1.00  0.00
ATOM   1112  C   GLY    70      -1.888  10.950   0.968  1.00  0.00
ATOM   1113  O   GLY    70      -2.002  12.149   1.228  1.00  0.00
ATOM   1114  N   VAL    71      -0.928  10.463   0.178  1.00  0.00
ATOM   1115  H   VAL    71      -0.888   9.470  -0.004  1.00  0.00
ATOM   1116  CA  VAL    71       0.116  11.312  -0.385  1.00  0.00
ATOM   1117  HA  VAL    71       0.480  11.968   0.407  1.00  0.00
ATOM   1118  CB  VAL    71       1.324  10.496  -0.890  1.00  0.00
ATOM   1119  HB  VAL    71       0.939   9.677  -1.494  1.00  0.00
ATOM   1120  CG1 VAL    71       2.247  11.348  -1.757  1.00  0.00
ATOM   1121 HG11 VAL    71       3.152  10.789  -1.999  1.00  0.00
ATOM   1122 HG12 VAL    71       1.756  11.610  -2.694  1.00  0.00
ATOM   1123 HG13 VAL    71       2.532  12.256  -1.225  1.00  0.00
ATOM   1124  CG2 VAL    71       2.109   9.920   0.311  1.00  0.00
ATOM   1125 HG21 VAL    71       2.432  10.732   0.956  1.00  0.00
ATOM   1126 HG22 VAL    71       1.478   9.252   0.894  1.00  0.00
ATOM   1127 HG23 VAL    71       2.982   9.368  -0.033  1.00  0.00
ATOM   1128  C   VAL    71      -0.461  12.225  -1.474  1.00  0.00
ATOM   1129  O   VAL    71      -0.145  13.408  -1.523  1.00  0.00
ATOM   1130  N   LEU    72      -1.365  11.691  -2.288  1.00  0.00
ATOM   1131  H   LEU    72      -1.619  10.718  -2.200  1.00  0.00
ATOM   1132  CA  LEU    72      -2.047  12.503  -3.306  1.00  0.00
ATOM   1133  HA  LEU    72      -1.277  12.955  -3.930  1.00  0.00
ATOM   1134  CB  LEU    72      -2.930  11.634  -4.191  1.00  0.00
ATOM   1135  HB2 LEU    72      -2.304  10.854  -4.626  1.00  0.00
ATOM   1136  HB3 LEU    72      -3.658  11.137  -3.550  1.00  0.00
ATOM   1137  CG  LEU    72      -3.693  12.326  -5.341  1.00  0.00
ATOM   1138  HG  LEU    72      -4.351  13.086  -4.922  1.00  0.00
ATOM   1139  CD1 LEU    72      -2.759  13.003  -6.348  1.00  0.00
ATOM   1140 HD11 LEU    72      -2.116  12.258  -6.812  1.00  0.00
ATOM   1141 HD12 LEU    72      -3.348  13.495  -7.121  1.00  0.00
ATOM   1142 HD13 LEU    72      -2.149  13.759  -5.856  1.00  0.00
ATOM   1143  CD2 LEU    72      -4.575  11.275  -6.025  1.00  0.00
ATOM   1144 HD21 LEU    72      -5.158  11.745  -6.816  1.00  0.00
ATOM   1145 HD22 LEU    72      -3.949  10.509  -6.477  1.00  0.00
ATOM   1146 HD23 LEU    72      -5.248  10.823  -5.299  1.00  0.00
ATOM   1147  C   LEU    72      -2.871  13.632  -2.682  1.00  0.00
ATOM   1148  O   LEU    72      -2.857  14.758  -3.177  1.00  0.00
ATOM   1149  N   GLY    73      -3.599  13.319  -1.609  1.00  0.00
ATOM   1150  H   GLY    73      -3.593  12.367  -1.272  1.00  0.00
ATOM   1151  CA  GLY    73      -4.272  14.330  -0.815  1.00  0.00
ATOM   1152  HA2 GLY    73      -5.011  14.834  -1.438  1.00  0.00
ATOM   1153  HA3 GLY    73      -4.794  13.835   0.002  1.00  0.00
ATOM   1154  C   GLY    73      -3.342  15.362  -0.229  1.00  0.00
ATOM   1155  O   GLY    73      -3.621  16.553  -0.287  1.00  0.00
ATOM   1156  N   GLY    74      -2.235  14.906   0.332  1.00  0.00
ATOM   1157  H   GLY    74      -2.041  13.914   0.347  1.00  0.00
ATOM   1158  CA  GLY    74      -1.235  15.829   0.884  1.00  0.00
ATOM   1159  HA2 GLY    74      -1.640  16.395   1.703  1.00  0.00
ATOM   1160  HA3 GLY    74      -0.406  15.235   1.267  1.00  0.00
ATOM   1161  C   GLY    74      -0.699  16.780  -0.179  1.00  0.00
ATOM   1162  O   GLY    74      -0.494  17.974   0.070  1.00  0.00
ATOM   1163  N   ASP    75      -0.471  16.249  -1.376  1.00  0.00
ATOM   1164  H   ASP    75      -0.646  15.268  -1.538  1.00  0.00
ATOM   1165  CA  ASP    75       0.017  17.047  -2.487  1.00  0.00
ATOM   1166  HA  ASP    75       0.947  17.536  -2.192  1.00  0.00
ATOM   1167  CB  ASP    75       0.319  16.134  -3.687  1.00  0.00
ATOM   1168  HB2 ASP    75       1.125  15.450  -3.419  1.00  0.00
ATOM   1169  HB3 ASP    75      -0.558  15.534  -3.924  1.00  0.00
ATOM   1170  CG  ASP    75       0.716  16.906  -4.913  1.00  0.00
ATOM   1171  OD1 ASP    75       1.910  17.251  -5.039  1.00  0.00
ATOM   1172  OD2 ASP    75      -0.165  17.151  -5.770  1.00  0.00
ATOM   1173  C   ASP    75      -1.006  18.138  -2.860  1.00  0.00
ATOM   1174  O   ASP    75      -0.630  19.275  -3.141  1.00  0.00
ATOM   1175  N   ALA    76      -2.298  17.798  -2.821  1.00  0.00
ATOM   1176  H   ALA    76      -2.562  16.849  -2.593  1.00  0.00
ATOM   1177  CA  ALA    76      -3.351  18.765  -3.066  1.00  0.00
ATOM   1178  HA  ALA    76      -3.155  19.240  -4.029  1.00  0.00
ATOM   1179  CB  ALA    76      -4.710  18.071  -3.167  1.00  0.00
ATOM   1180  HB1 ALA    76      -5.479  18.803  -3.414  1.00  0.00
ATOM   1181  HB2 ALA    76      -4.679  17.318  -3.955  1.00  0.00
ATOM   1182  HB3 ALA    76      -4.966  17.590  -2.225  1.00  0.00
ATOM   1183  C   ALA    76      -3.385  19.862  -2.002  1.00  0.00
ATOM   1184  O   ALA    76      -3.615  21.020  -2.331  1.00  0.00
ATOM   1185  N   ILE    77      -3.138  19.494  -0.742  1.00  0.00
ATOM   1186  H   ILE    77      -2.954  18.523  -0.530  1.00  0.00
ATOM   1187  CA  ILE    77      -3.044  20.476   0.342  1.00  0.00
ATOM   1188  HA  ILE    77      -3.962  21.058   0.365  1.00  0.00
ATOM   1189  CB  ILE    77      -2.845  19.792   1.719  1.00  0.00
ATOM   1190  HB  ILE    77      -1.985  19.132   1.657  1.00  0.00
ATOM   1191  CG2 ILE    77      -2.568  20.833   2.781  1.00  0.00
ATOM   1192 HG21 ILE    77      -2.528  20.372   3.767  1.00  0.00
ATOM   1193 HG22 ILE    77      -1.605  21.311   2.610  1.00  0.00
ATOM   1194 HG23 ILE    77      -3.353  21.591   2.782  1.00  0.00
ATOM   1195  CG1 ILE    77      -4.071  18.966   2.120  1.00  0.00
ATOM   1196 HG12 ILE    77      -4.857  19.618   2.504  1.00  0.00
ATOM   1197 HG13 ILE    77      -4.459  18.455   1.243  1.00  0.00
ATOM   1198  CD1 ILE    77      -3.754  17.886   3.147  1.00  0.00
ATOM   1199 HD11 ILE    77      -4.611  17.222   3.245  1.00  0.00
ATOM   1200 HD12 ILE    77      -2.898  17.304   2.858  1.00  0.00
ATOM   1201 HD13 ILE    77      -3.537  18.344   4.109  1.00  0.00
ATOM   1202  C   ILE    77      -1.877  21.431   0.057  1.00  0.00
ATOM   1203  O   ILE    77      -2.012  22.647   0.132  1.00  0.00
ATOM   1204  N   ALA    78      -0.731  20.862  -0.297  1.00  0.00
ATOM   1205  H   ALA    78      -0.671  19.856  -0.370  1.00  0.00
ATOM   1206  CA  ALA    78       0.477  21.638  -0.538  1.00  0.00
ATOM   1207  HA  ALA    78       0.629  22.292   0.323  1.00  0.00
ATOM   1208  CB  ALA    78       1.690  20.709  -0.611  1.00  0.00
ATOM   1209  HB1 ALA    78       2.593  21.301  -0.757  1.00  0.00
ATOM   1210  HB2 ALA    78       1.778  20.148   0.319  1.00  0.00
ATOM   1211  HB3 ALA    78       1.574  20.011  -1.439  1.00  0.00
ATOM   1212  C   ALA    78       0.375  22.537  -1.778  1.00  0.00
ATOM   1213  O   ALA    78       1.054  23.574  -1.859  1.00  0.00
ATOM   1214  N   ARG    79      -0.511  22.190  -2.714  1.00  0.00
ATOM   1215  H   ARG    79      -1.036  21.332  -2.616  1.00  0.00
ATOM   1216  CA  ARG    79      -0.804  23.062  -3.857  1.00  0.00
ATOM   1217  HA  ARG    79       0.124  23.502  -4.226  1.00  0.00
ATOM   1218  CB  ARG    79      -1.434  22.256  -4.987  1.00  0.00
ATOM   1219  HB2 ARG    79      -2.237  21.642  -4.573  1.00  0.00
ATOM   1220  HB3 ARG    79      -1.884  22.937  -5.711  1.00  0.00
ATOM   1221  CG  ARG    79      -0.454  21.368  -5.739  1.00  0.00
ATOM   1222  HG2 ARG    79       0.178  21.993  -6.371  1.00  0.00
ATOM   1223  HG3 ARG    79       0.187  20.849  -5.028  1.00  0.00
ATOM   1224  CD  ARG    79      -1.170  20.329  -6.590  1.00  0.00
ATOM   1225  HD2 ARG    79      -1.777  19.698  -5.940  1.00  0.00
ATOM   1226  HD3 ARG    79      -1.829  20.822  -7.305  1.00  0.00
ATOM   1227  NE  ARG    79      -0.193  19.485  -7.270  1.00  0.00
ATOM   1228  HE  ARG    79       0.137  18.672  -6.765  1.00  0.00
ATOM   1229  CZ  ARG    79       0.339  19.743  -8.460  1.00  0.00
ATOM   1230  NH1 ARG    79      -0.015  20.809  -9.169  1.00  0.00
ATOM   1231 HH11 ARG    79      -0.715  21.435  -8.800  1.00  0.00
ATOM   1232 HH12 ARG    79       0.462  21.021 -10.031  1.00  0.00
ATOM   1233  NH2 ARG    79       1.247  18.928  -8.960  1.00  0.00
ATOM   1234 HH21 ARG    79       1.495  18.097  -8.438  1.00  0.00
ATOM   1235 HH22 ARG    79       1.759  19.182  -9.790  1.00  0.00
ATOM   1236  C   ARG    79      -1.736  24.216  -3.467  1.00  0.00
ATOM   1237  O   ARG    79      -1.852  25.191  -4.193  1.00  0.00
ATOM   1238  N   GLY    80      -2.437  24.095  -2.340  1.00  0.00
ATOM   1239  H   GLY    80      -2.317  23.281  -1.754  1.00  0.00
ATOM   1240  CA  GLY    80      -3.425  25.108  -1.938  1.00  0.00
ATOM   1241  HA2 GLY    80      -3.416  25.175  -0.850  1.00  0.00
ATOM   1242  HA3 GLY    80      -3.153  26.089  -2.326  1.00  0.00
ATOM   1243  C   GLY    80      -4.848  24.781  -2.375  1.00  0.00
ATOM   1244  O   GLY    80      -5.746  25.616  -2.257  1.00  0.00
ATOM   1245  N   GLU    81      -5.055  23.576  -2.893  1.00  0.00
ATOM   1246  H   GLU    81      -4.294  22.913  -2.949  1.00  0.00
ATOM   1247  CA  GLU    81      -6.349  23.192  -3.477  1.00  0.00
ATOM   1248  HA  GLU    81      -6.767  24.047  -4.009  1.00  0.00
ATOM   1249  CB  GLU    81      -6.185  22.059  -4.469  1.00  0.00
ATOM   1250  HB2 GLU    81      -5.562  21.286  -4.023  1.00  0.00
ATOM   1251  HB3 GLU    81      -7.155  21.616  -4.676  1.00  0.00
ATOM   1252  CG  GLU    81      -5.583  22.501  -5.782  1.00  0.00
ATOM   1253  HG2 GLU    81      -6.263  23.211  -6.256  1.00  0.00
ATOM   1254  HG3 GLU    81      -4.638  23.011  -5.588  1.00  0.00
ATOM   1255  CD  GLU    81      -5.313  21.358  -6.735  1.00  0.00
ATOM   1256  OE1 GLU    81      -5.172  20.202  -6.286  1.00  0.00
ATOM   1257  OE2 GLU    81      -5.211  21.636  -7.947  1.00  0.00
ATOM   1258  C   GLU    81      -7.373  22.753  -2.457  1.00  0.00
ATOM   1259  O   GLU    81      -8.567  22.978  -2.664  1.00  0.00
ATOM   1260  N   ILE    82      -6.918  22.089  -1.401  1.00  0.00
ATOM   1261  H   ILE    82      -5.925  21.936  -1.294  1.00  0.00
ATOM   1262  CA  ILE    82      -7.804  21.636  -0.323  1.00  0.00
ATOM   1263  HA  ILE    82      -8.716  22.219  -0.368  1.00  0.00
ATOM   1264  CB  ILE    82      -8.153  20.120  -0.430  1.00  0.00
ATOM   1265  HB  ILE    82      -8.893  19.894   0.339  1.00  0.00
ATOM   1266  CG2 ILE    82      -8.782  19.771  -1.783  1.00  0.00
ATOM   1267 HG21 ILE    82      -9.245  18.786  -1.750  1.00  0.00
ATOM   1268 HG22 ILE    82      -9.560  20.495  -2.010  1.00  0.00
ATOM   1269 HG23 ILE    82      -8.035  19.795  -2.577  1.00  0.00
ATOM   1270  CG1 ILE    82      -6.936  19.237  -0.192  1.00  0.00
ATOM   1271 HG12 ILE    82      -6.177  19.433  -0.948  1.00  0.00
ATOM   1272 HG13 ILE    82      -6.515  19.467   0.783  1.00  0.00
ATOM   1273  CD1 ILE    82      -7.258  17.740  -0.176  1.00  0.00
ATOM   1274 HD11 ILE    82      -6.379  17.184   0.152  1.00  0.00
ATOM   1275 HD12 ILE    82      -8.082  17.540   0.512  1.00  0.00
ATOM   1276 HD13 ILE    82      -7.523  17.407  -1.176  1.00  0.00
ATOM   1277  C   ILE    82      -7.172  21.896   1.039  1.00  0.00
ATOM   1278  O   ILE    82      -5.968  22.134   1.151  1.00  0.00
ATOM   1279  N   SER    83      -7.996  21.808   2.076  1.00  0.00
ATOM   1280  H   SER    83      -8.982  21.652   1.914  1.00  0.00
ATOM   1281  CA  SER    83      -7.520  21.818   3.466  1.00  0.00
ATOM   1282  HA  SER    83      -6.441  21.664   3.500  1.00  0.00
ATOM   1283  CB  SER    83      -7.850  23.143   4.151  1.00  0.00
ATOM   1284  HB2 SER    83      -7.308  23.948   3.656  1.00  0.00
ATOM   1285  HB3 SER    83      -8.918  23.337   4.069  1.00  0.00
ATOM   1286  OG  SER    83      -7.500  23.119   5.531  1.00  0.00
ATOM   1287  HG  SER    83      -7.739  23.965   5.921  1.00  0.00
ATOM   1288  C   SER    83      -8.201  20.698   4.223  1.00  0.00
ATOM   1289  O   SER    83      -9.387  20.452   4.020  1.00  0.00
ATOM   1290  N   LEU    84      -7.458  20.031   5.104  1.00  0.00
ATOM   1291  H   LEU    84      -6.492  20.291   5.240  1.00  0.00
ATOM   1292  CA  LEU    84      -8.034  19.007   5.964  1.00  0.00
ATOM   1293  HA  LEU    84      -8.548  18.278   5.343  1.00  0.00
ATOM   1294  CB  LEU    84      -6.940  18.286   6.757  1.00  0.00
ATOM   1295  HB2 LEU    84      -6.411  19.026   7.359  1.00  0.00
ATOM   1296  HB3 LEU    84      -7.404  17.582   7.425  1.00  0.00
ATOM   1297  CG  LEU    84      -5.927  17.487   5.927  1.00  0.00
ATOM   1298  HG  LEU    84      -5.495  18.163   5.194  1.00  0.00
ATOM   1299  CD1 LEU    84      -4.806  16.997   6.841  1.00  0.00
ATOM   1300 HD11 LEU    84      -4.035  16.515   6.240  1.00  0.00
ATOM   1301 HD12 LEU    84      -4.360  17.838   7.374  1.00  0.00
ATOM   1302 HD13 LEU    84      -5.195  16.275   7.555  1.00  0.00
ATOM   1303  CD2 LEU    84      -6.594  16.329   5.200  1.00  0.00
ATOM   1304 HD21 LEU    84      -5.840  15.730   4.688  1.00  0.00
ATOM   1305 HD22 LEU    84      -7.123  15.693   5.908  1.00  0.00
ATOM   1306 HD23 LEU    84      -7.295  16.704   4.455  1.00  0.00
ATOM   1307  C   LEU    84      -9.061  19.607   6.907  1.00  0.00
ATOM   1308  O   LEU    84      -9.944  18.898   7.406  1.00  0.00
ATOM   1309  N   ASP    85      -8.971  20.918   7.143  1.00  0.00
ATOM   1310  H   ASP    85      -8.242  21.470   6.714  1.00  0.00
ATOM   1311  CA  ASP    85      -9.906  21.572   8.052  1.00  0.00
ATOM   1312  HA  ASP    85     -10.163  20.877   8.852  1.00  0.00
ATOM   1313  CB  ASP    85      -9.244  22.771   8.709  1.00  0.00
ATOM   1314  HB2 ASP    85      -8.908  23.467   7.939  1.00  0.00
ATOM   1315  HB3 ASP    85      -9.974  23.285   9.335  1.00  0.00
ATOM   1316  CG  ASP    85      -8.086  22.377   9.585  1.00  0.00
ATOM   1317  OD1 ASP    85      -8.094  21.294  10.177  1.00  0.00
ATOM   1318  OD2 ASP    85      -7.141  23.154   9.687  1.00  0.00
ATOM   1319  C   ASP    85     -11.221  21.971   7.382  1.00  0.00
ATOM   1320  O   ASP    85     -12.164  22.347   8.065  1.00  0.00
ATOM   1321  N   ASP    86     -11.288  21.824   6.063  1.00  0.00
ATOM   1322  H   ASP    86     -10.480  21.487   5.560  1.00  0.00
ATOM   1323  CA  ASP    86     -12.504  22.091   5.304  1.00  0.00
ATOM   1324  HA  ASP    86     -12.879  23.077   5.585  1.00  0.00
ATOM   1325  CB  ASP    86     -12.219  22.089   3.798  1.00  0.00
ATOM   1326  HB2 ASP    86     -11.692  21.176   3.533  1.00  0.00
ATOM   1327  HB3 ASP    86     -13.171  22.096   3.266  1.00  0.00
ATOM   1328  CG  ASP    86     -11.432  23.324   3.326  1.00  0.00
ATOM   1329  OD1 ASP    86     -11.451  24.370   4.013  1.00  0.00
ATOM   1330  OD2 ASP    86     -10.798  23.199   2.262  1.00  0.00
ATOM   1331  C   ASP    86     -13.598  21.064   5.583  1.00  0.00
ATOM   1332  O   ASP    86     -13.333  19.869   5.761  1.00  0.00
ATOM   1333  N   ALA    87     -14.827  21.558   5.615  1.00  0.00
ATOM   1334  H   ALA    87     -14.965  22.550   5.500  1.00  0.00
ATOM   1335  CA  ALA    87     -15.994  20.694   5.620  1.00  0.00
ATOM   1336  HA  ALA    87     -15.965  20.080   6.521  1.00  0.00
ATOM   1337  CB  ALA    87     -17.267  21.529   5.647  1.00  0.00
ATOM   1338  HB1 ALA    87     -18.135  20.871   5.692  1.00  0.00
ATOM   1339  HB2 ALA    87     -17.268  22.170   6.529  1.00  0.00
ATOM   1340  HB3 ALA    87     -17.331  22.145   4.750  1.00  0.00
ATOM   1341  C   ALA    87     -15.989  19.789   4.391  1.00  0.00
ATOM   1342  O   ALA    87     -15.666  20.215   3.276  1.00  0.00
ATOM   1343  N   VAL    88     -16.376  18.526   4.595  1.00  0.00
ATOM   1344  H   VAL    88     -16.608  18.212   5.528  1.00  0.00
ATOM   1345  CA  VAL    88     -16.591  17.605   3.466  1.00  0.00
ATOM   1346  HA  VAL    88     -15.626  17.414   2.994  1.00  0.00
ATOM   1347  CB  VAL    88     -17.159  16.255   3.975  1.00  0.00
ATOM   1348  HB  VAL    88     -18.082  16.447   4.524  1.00  0.00
ATOM   1349  CG1 VAL    88     -17.485  15.318   2.810  1.00  0.00
ATOM   1350 HG11 VAL    88     -17.850  14.366   3.198  1.00  0.00
ATOM   1351 HG12 VAL    88     -18.262  15.732   2.170  1.00  0.00
ATOM   1352 HG13 VAL    88     -16.582  15.144   2.235  1.00  0.00
ATOM   1353  CG2 VAL    88     -16.165  15.587   4.927  1.00  0.00
ATOM   1354 HG21 VAL    88     -16.591  14.657   5.302  1.00  0.00
ATOM   1355 HG22 VAL    88     -15.235  15.371   4.402  1.00  0.00
ATOM   1356 HG23 VAL    88     -15.942  16.227   5.774  1.00  0.00
ATOM   1357  C   VAL    88     -17.525  18.207   2.402  1.00  0.00
ATOM   1358  O   VAL    88     -17.302  18.078   1.187  1.00  0.00
ATOM   1359  N   THR    89     -18.570  18.871   2.866  1.00  0.00
ATOM   1360  H   THR    89     -18.706  18.957   3.863  1.00  0.00
ATOM   1361  CA  THR    89     -19.582  19.415   1.991  1.00  0.00
ATOM   1362  HA  THR    89     -19.923  18.612   1.336  1.00  0.00
ATOM   1363  CB  THR    89     -20.796  19.902   2.792  1.00  0.00
ATOM   1364  HB  THR    89     -21.521  20.352   2.113  1.00  0.00
ATOM   1365  CG2 THR    89     -21.445  18.715   3.496  1.00  0.00
ATOM   1366 HG21 THR    89     -22.392  19.028   3.936  1.00  0.00
ATOM   1367 HG22 THR    89     -21.637  17.917   2.781  1.00  0.00
ATOM   1368 HG23 THR    89     -20.799  18.336   4.288  1.00  0.00
ATOM   1369  OG1 THR    89     -20.359  20.876   3.744  1.00  0.00
ATOM   1370  HG1 THR    89     -21.135  21.219   4.194  1.00  0.00
ATOM   1371  C   THR    89     -19.062  20.523   1.093  1.00  0.00
ATOM   1372  O   THR    89     -19.708  20.832   0.082  1.00  0.00
ATOM   1373  N   ARG    90     -17.905  21.112   1.422  1.00  0.00
ATOM   1374  H   ARG    90     -17.405  20.829   2.254  1.00  0.00
ATOM   1375  CA  ARG    90     -17.295  22.086   0.515  1.00  0.00
ATOM   1376  HA  ARG    90     -18.003  22.901   0.357  1.00  0.00
ATOM   1377  CB  ARG    90     -16.015  22.674   1.116  1.00  0.00
ATOM   1378  HB2 ARG    90     -16.247  23.110   2.089  1.00  0.00
ATOM   1379  HB3 ARG    90     -15.317  21.852   1.277  1.00  0.00
ATOM   1380  CG  ARG    90     -15.317  23.725   0.267  1.00  0.00
ATOM   1381  HG2 ARG    90     -15.200  23.365  -0.754  1.00  0.00
ATOM   1382  HG3 ARG    90     -15.916  24.635   0.253  1.00  0.00
ATOM   1383  CD  ARG    90     -13.922  24.016   0.804  1.00  0.00
ATOM   1384  HD2 ARG    90     -14.000  24.409   1.819  1.00  0.00
ATOM   1385  HD3 ARG    90     -13.363  23.087   0.860  1.00  0.00
ATOM   1386  NE  ARG    90     -13.177  24.958  -0.033  1.00  0.00
ATOM   1387  HE  ARG    90     -12.451  24.563  -0.613  1.00  0.00
ATOM   1388  CZ  ARG    90     -13.336  26.283  -0.022  1.00  0.00
ATOM   1389  NH1 ARG    90     -14.242  26.869   0.765  1.00  0.00
ATOM   1390 HH11 ARG    90     -14.369  27.869   0.732  1.00  0.00
ATOM   1391 HH12 ARG    90     -14.772  26.305   1.411  1.00  0.00
ATOM   1392  NH2 ARG    90     -12.585  27.033  -0.823  1.00  0.00
ATOM   1393 HH21 ARG    90     -12.636  28.038  -0.768  1.00  0.00
ATOM   1394 HH22 ARG    90     -11.917  26.591  -1.439  1.00  0.00
ATOM   1395  C   ARG    90     -17.005  21.437  -0.853  1.00  0.00
ATOM   1396  O   ARG    90     -17.130  22.085  -1.891  1.00  0.00
ATOM   1397  N   TYR    91     -16.653  20.153  -0.839  1.00  0.00
ATOM   1398  H   TYR    91     -16.583  19.662   0.042  1.00  0.00
ATOM   1399  CA  TYR    91     -16.273  19.431  -2.049  1.00  0.00
ATOM   1400  HA  TYR    91     -15.986  20.149  -2.817  1.00  0.00
ATOM   1401  CB  TYR    91     -15.025  18.570  -1.762  1.00  0.00
ATOM   1402  HB2 TYR    91     -15.268  17.814  -1.014  1.00  0.00
ATOM   1403  HB3 TYR    91     -14.703  18.070  -2.676  1.00  0.00
ATOM   1404  CG  TYR    91     -13.918  19.455  -1.258  1.00  0.00
ATOM   1405  CD1 TYR    91     -13.199  20.246  -2.150  1.00  0.00
ATOM   1406  HD1 TYR    91     -13.398  20.173  -3.209  1.00  0.00
ATOM   1407  CE1 TYR    91     -12.233  21.117  -1.705  1.00  0.00
ATOM   1408  HE1 TYR    91     -11.676  21.723  -2.405  1.00  0.00
ATOM   1409  CZ  TYR    91     -11.981  21.222  -0.355  1.00  0.00
ATOM   1410  OH  TYR    91     -11.022  22.097   0.067  1.00  0.00
ATOM   1411  HH  TYR    91     -11.024  22.277   1.016  1.00  0.00
ATOM   1412  CE2 TYR    91     -12.681  20.464   0.556  1.00  0.00
ATOM   1413  HE2 TYR    91     -12.470  20.524   1.609  1.00  0.00
ATOM   1414  CD2 TYR    91     -13.663  19.597   0.094  1.00  0.00
ATOM   1415  HD2 TYR    91     -14.232  19.024   0.815  1.00  0.00
ATOM   1416  C   TYR    91     -17.432  18.601  -2.629  1.00  0.00
ATOM   1417  O   TYR    91     -17.316  18.034  -3.716  1.00  0.00
ATOM   1418  N   TRP    92     -18.541  18.523  -1.904  1.00  0.00
ATOM   1419  H   TRP    92     -18.597  18.992  -1.011  1.00  0.00
ATOM   1420  CA  TRP    92     -19.709  17.786  -2.376  1.00  0.00
ATOM   1421  HA  TRP    92     -19.717  17.794  -3.465  1.00  0.00
ATOM   1422  CB  TRP    92     -19.654  16.324  -1.924  1.00  0.00
ATOM   1423  HB2 TRP    92     -18.622  15.990  -2.016  1.00  0.00
ATOM   1424  HB3 TRP    92     -19.916  16.215  -0.871  1.00  0.00
ATOM   1425  CG  TRP    92     -20.470  15.374  -2.765  1.00  0.00
ATOM   1426  CD1 TRP    92     -21.266  15.662  -3.876  1.00  0.00
ATOM   1427  HD1 TRP    92     -21.403  16.647  -4.286  1.00  0.00
ATOM   1428  NE1 TRP    92     -21.858  14.530  -4.364  1.00  0.00
ATOM   1429  HE1 TRP    92     -22.474  14.523  -5.163  1.00  0.00
ATOM   1430  CE2 TRP    92     -21.494  13.456  -3.630  1.00  0.00
ATOM   1431  CZ2 TRP    92     -21.843  12.126  -3.749  1.00  0.00
ATOM   1432  HZ2 TRP    92     -22.468  11.777  -4.555  1.00  0.00
ATOM   1433  CH2 TRP    92     -21.300  11.250  -2.809  1.00  0.00
ATOM   1434  HH2 TRP    92     -21.533  10.198  -2.874  1.00  0.00
ATOM   1435  CZ3 TRP    92     -20.458  11.692  -1.786  1.00  0.00
ATOM   1436  HZ3 TRP    92     -20.063  10.974  -1.082  1.00  0.00
ATOM   1437  CE3 TRP    92     -20.105  13.025  -1.655  1.00  0.00
ATOM   1438  HE3 TRP    92     -19.446  13.349  -0.863  1.00  0.00
ATOM   1439  CD2 TRP    92     -20.604  13.932  -2.574  1.00  0.00
ATOM   1440  C   TRP    92     -20.951  18.453  -1.862  1.00  0.00
ATOM   1441  O   TRP    92     -21.567  17.978  -0.927  1.00  0.00
ATOM   1442  N   PRO    93     -21.333  19.577  -2.482  1.00  0.00
ATOM   1443  CD  PRO    93     -20.701  20.125  -3.695  1.00  0.00
ATOM   1444  HD2 PRO    93     -20.980  19.527  -4.562  1.00  0.00
ATOM   1445  HD3 PRO    93     -19.617  20.192  -3.606  1.00  0.00
ATOM   1446  CG  PRO    93     -21.278  21.493  -3.805  1.00  0.00
ATOM   1447  HG2 PRO    93     -21.440  21.768  -4.847  1.00  0.00
ATOM   1448  HG3 PRO    93     -20.578  22.197  -3.352  1.00  0.00
ATOM   1449  CB  PRO    93     -22.545  21.528  -3.036  1.00  0.00
ATOM   1450  HB2 PRO    93     -23.374  21.369  -3.727  1.00  0.00
ATOM   1451  HB3 PRO    93     -22.673  22.488  -2.534  1.00  0.00
ATOM   1452  CA  PRO    93     -22.479  20.386  -2.020  1.00  0.00
ATOM   1453  HA  PRO    93     -22.272  20.780  -1.025  1.00  0.00
ATOM   1454  C   PRO    93     -23.812  19.619  -2.022  1.00  0.00
ATOM   1455  O   PRO    93     -24.706  19.910  -1.216  1.00  0.00
ATOM   1456  N   GLN    94     -23.934  18.640  -2.916  1.00  0.00
ATOM   1457  H   GLN    94     -23.177  18.443  -3.555  1.00  0.00
ATOM   1458  CA  GLN    94     -25.128  17.795  -2.983  1.00  0.00
ATOM   1459  HA  GLN    94     -26.005  18.432  -3.097  1.00  0.00
ATOM   1460  CB  GLN    94     -25.037  16.861  -4.210  1.00  0.00
ATOM   1461  HB2 GLN    94     -24.114  16.282  -4.172  1.00  0.00
ATOM   1462  HB3 GLN    94     -25.860  16.150  -4.139  1.00  0.00
ATOM   1463  CG  GLN    94     -25.176  17.556  -5.572  1.00  0.00
ATOM   1464  HG2 GLN    94     -25.424  16.798  -6.318  1.00  0.00
ATOM   1465  HG3 GLN    94     -26.012  18.255  -5.526  1.00  0.00
ATOM   1466  CD  GLN    94     -23.927  18.287  -6.059  1.00  0.00
ATOM   1467  OE1 GLN    94     -22.816  18.074  -5.577  1.00  0.00
ATOM   1468  NE2 GLN    94     -24.119  19.183  -7.035  1.00  0.00
ATOM   1469 HE21 GLN    94     -25.051  19.361  -7.375  1.00  0.00
ATOM   1470 HE22 GLN    94     -23.326  19.652  -7.444  1.00  0.00
ATOM   1471  C   GLN    94     -25.317  16.967  -1.703  1.00  0.00
ATOM   1472  O   GLN    94     -26.395  16.432  -1.450  1.00  0.00
ATOM   1473  N   LEU    95     -24.255  16.836  -0.907  1.00  0.00
ATOM   1474  H   LEU    95     -23.382  17.281  -1.154  1.00  0.00
ATOM   1475  CA  LEU    95     -24.312  16.116   0.358  1.00  0.00
ATOM   1476  HA  LEU    95     -24.945  15.241   0.217  1.00  0.00
ATOM   1477  CB  LEU    95     -22.891  15.646   0.713  1.00  0.00
ATOM   1478  HB2 LEU    95     -22.438  15.276  -0.209  1.00  0.00
ATOM   1479  HB3 LEU    95     -22.306  16.512   1.017  1.00  0.00
ATOM   1480  CG  LEU    95     -22.703  14.564   1.750  1.00  0.00
ATOM   1481  HG  LEU    95     -23.090  14.927   2.703  1.00  0.00
ATOM   1482  CD1 LEU    95     -23.473  13.309   1.377  1.00  0.00
ATOM   1483 HD11 LEU    95     -23.313  12.563   2.153  1.00  0.00
ATOM   1484 HD12 LEU    95     -24.540  13.507   1.332  1.00  0.00
ATOM   1485 HD13 LEU    95     -23.123  12.916   0.424  1.00  0.00
ATOM   1486  CD2 LEU    95     -21.199  14.295   1.914  1.00  0.00
ATOM   1487 HD21 LEU    95     -21.040  13.516   2.659  1.00  0.00
ATOM   1488 HD22 LEU    95     -20.771  13.968   0.968  1.00  0.00
ATOM   1489 HD23 LEU    95     -20.697  15.204   2.246  1.00  0.00
ATOM   1490  C   LEU    95     -24.933  16.998   1.453  1.00  0.00
ATOM   1491  O   LEU    95     -24.245  17.576   2.289  1.00  0.00
ATOM   1492  N   THR    96     -26.261  17.095   1.434  1.00  0.00
ATOM   1493  H   THR    96     -26.769  16.591   0.720  1.00  0.00
ATOM   1494  CA  THR    96     -26.995  18.082   2.221  1.00  0.00
ATOM   1495  HA  THR    96     -26.364  18.960   2.366  1.00  0.00
ATOM   1496  CB  THR    96     -28.252  18.529   1.450  1.00  0.00
ATOM   1497  HB  THR    96     -28.818  19.241   2.052  1.00  0.00
ATOM   1498  CG2 THR    96     -27.873  19.199   0.146  1.00  0.00
ATOM   1499 HG21 THR    96     -28.771  19.584  -0.337  1.00  0.00
ATOM   1500 HG22 THR    96     -27.199  20.033   0.344  1.00  0.00
ATOM   1501 HG23 THR    96     -27.389  18.503  -0.530  1.00  0.00
ATOM   1502  OG1 THR    96     -29.065  17.387   1.181  1.00  0.00
ATOM   1503  HG1 THR    96     -29.461  17.099   2.007  1.00  0.00
ATOM   1504  C   THR    96     -27.445  17.610   3.604  1.00  0.00
ATOM   1505  O   THR    96     -27.958  18.419   4.396  1.00  0.00
ATOM   1506  N   GLY    97     -27.276  16.319   3.902  1.00  0.00
ATOM   1507  H   GLY    97     -26.837  15.694   3.240  1.00  0.00
ATOM   1508  CA  GLY    97     -27.756  15.786   5.172  1.00  0.00
ATOM   1509  HA2 GLY    97     -28.840  15.891   5.226  1.00  0.00
ATOM   1510  HA3 GLY    97     -27.502  14.728   5.224  1.00  0.00
ATOM   1511  C   GLY    97     -27.102  16.517   6.328  1.00  0.00
ATOM   1512  O   GLY    97     -25.905  16.766   6.314  1.00  0.00
ATOM   1513  N   LYS    98     -27.873  16.862   7.351  1.00  0.00
ATOM   1514  H   LYS    98     -28.856  16.633   7.378  1.00  0.00
ATOM   1515  CA  LYS    98     -27.289  17.736   8.336  1.00  0.00
ATOM   1516  HA  LYS    98     -26.595  18.398   7.816  1.00  0.00
ATOM   1517  CB  LYS    98     -28.322  18.669   8.950  1.00  0.00
ATOM   1518  HB2 LYS    98     -29.305  18.193   8.953  1.00  0.00
ATOM   1519  HB3 LYS    98     -28.047  18.928   9.973  1.00  0.00
ATOM   1520  CG  LYS    98     -28.328  19.953   8.091  1.00  0.00
ATOM   1521  HG2 LYS    98     -27.459  20.559   8.350  1.00  0.00
ATOM   1522  HG3 LYS    98     -28.199  19.637   7.053  1.00  0.00
ATOM   1523  CD  LYS    98     -29.553  20.809   8.120  1.00  0.00
ATOM   1524  HD2 LYS    98     -30.427  20.187   8.316  1.00  0.00
ATOM   1525  HD3 LYS    98     -29.470  21.555   8.912  1.00  0.00
ATOM   1526  CE  LYS    98     -29.758  21.490   6.752  1.00  0.00
ATOM   1527  HE2 LYS    98     -29.840  20.719   5.984  1.00  0.00
ATOM   1528  HE3 LYS    98     -30.693  22.050   6.778  1.00  0.00
ATOM   1529  NZ  LYS    98     -28.643  22.417   6.399  1.00  0.00
ATOM   1530  HZ1 LYS    98     -27.773  21.902   6.368  1.00  0.00
ATOM   1531  HZ2 LYS    98     -28.811  22.826   5.491  1.00  0.00
ATOM   1532  HZ3 LYS    98     -28.573  23.148   7.093  1.00  0.00
ATOM   1533  C   LYS    98     -26.342  17.013   9.302  1.00  0.00
ATOM   1534  O   LYS    98     -25.536  17.657   9.980  1.00  0.00
ATOM   1535  N   GLN    99     -26.358  15.681   9.270  1.00  0.00
ATOM   1536  H   GLN    99     -27.020  15.200   8.679  1.00  0.00
ATOM   1537  CA  GLN    99     -25.351  14.890   9.981  1.00  0.00
ATOM   1538  HA  GLN    99     -25.383  15.190  11.030  1.00  0.00
ATOM   1539  CB  GLN    99     -25.669  13.391   9.931  1.00  0.00
ATOM   1540  HB2 GLN    99     -25.071  12.922  10.709  1.00  0.00
ATOM   1541  HB3 GLN    99     -26.715  13.220  10.194  1.00  0.00
ATOM   1542  CG  GLN    99     -25.337  12.683   8.616  1.00  0.00
ATOM   1543  HG2 GLN    99     -24.410  13.039   8.173  1.00  0.00
ATOM   1544  HG3 GLN    99     -25.162  11.636   8.849  1.00  0.00
ATOM   1545  CD  GLN    99     -26.448  12.744   7.597  1.00  0.00
ATOM   1546  OE1 GLN    99     -27.202  13.712   7.536  1.00  0.00
ATOM   1547  NE2 GLN    99     -26.557  11.688   6.788  1.00  0.00
ATOM   1548 HE21 GLN    99     -25.939  10.897   6.906  1.00  0.00
ATOM   1549 HE22 GLN    99     -27.312  11.648   6.118  1.00  0.00
ATOM   1550  C   GLN    99     -23.919  15.153   9.467  1.00  0.00
ATOM   1551  O   GLN    99     -22.955  14.824  10.149  1.00  0.00
ATOM   1552  N   TRP   100     -23.793  15.741   8.278  1.00  0.00
ATOM   1553  H   TRP   100     -24.618  15.987   7.750  1.00  0.00
ATOM   1554  CA  TRP   100     -22.479  16.018   7.681  1.00  0.00
ATOM   1555  HA  TRP   100     -21.796  15.227   7.987  1.00  0.00
ATOM   1556  CB  TRP   100     -22.561  15.957   6.151  1.00  0.00
ATOM   1557  HB2 TRP   100     -23.418  16.517   5.780  1.00  0.00
ATOM   1558  HB3 TRP   100     -21.657  16.388   5.721  1.00  0.00
ATOM   1559  CG  TRP   100     -22.640  14.520   5.727  1.00  0.00
ATOM   1560  CD1 TRP   100     -23.773  13.738   5.519  1.00  0.00
ATOM   1561  HD1 TRP   100     -24.788  14.100   5.594  1.00  0.00
ATOM   1562  NE1 TRP   100     -23.423  12.452   5.206  1.00  0.00
ATOM   1563  HE1 TRP   100     -24.095  11.724   5.001  1.00  0.00
ATOM   1564  CE2 TRP   100     -22.075  12.307   5.225  1.00  0.00
ATOM   1565  CZ2 TRP   100     -21.279  11.206   4.986  1.00  0.00
ATOM   1566  HZ2 TRP   100     -21.722  10.253   4.753  1.00  0.00
ATOM   1567  CH2 TRP   100     -19.895  11.382   5.062  1.00  0.00
ATOM   1568  HH2 TRP   100     -19.245  10.542   4.866  1.00  0.00
ATOM   1569  CZ3 TRP   100     -19.333  12.619   5.389  1.00  0.00
ATOM   1570  HZ3 TRP   100     -18.260  12.717   5.449  1.00  0.00
ATOM   1571  CE3 TRP   100     -20.133  13.737   5.658  1.00  0.00
ATOM   1572  HE3 TRP   100     -19.686  14.692   5.894  1.00  0.00
ATOM   1573  CD2 TRP   100     -21.511  13.603   5.580  1.00  0.00
ATOM   1574  C   TRP   100     -21.868  17.295   8.184  1.00  0.00
ATOM   1575  O   TRP   100     -20.657  17.498   8.061  1.00  0.00
ATOM   1576  N   GLN   101     -22.670  18.152   8.815  1.00  0.00
ATOM   1577  H   GLN   101     -23.643  17.925   8.966  1.00  0.00
ATOM   1578  CA  GLN   101     -22.132  19.395   9.368  1.00  0.00
ATOM   1579  HA  GLN   101     -21.620  19.935   8.570  1.00  0.00
ATOM   1580  CB  GLN   101     -23.269  20.287   9.908  1.00  0.00
ATOM   1581  HB2 GLN   101     -23.948  20.533   9.091  1.00  0.00
ATOM   1582  HB3 GLN   101     -23.815  19.745  10.683  1.00  0.00
ATOM   1583  CG  GLN   101     -22.678  21.564  10.496  1.00  0.00
ATOM   1584  HG2 GLN   101     -22.007  21.332  11.322  1.00  0.00
ATOM   1585  HG3 GLN   101     -22.119  22.097   9.726  1.00  0.00
ATOM   1586  CD  GLN   101     -23.771  22.473  11.040  1.00  0.00
ATOM   1587  OE1 GLN   101     -24.951  22.138  10.973  1.00  0.00
ATOM   1588  NE2 GLN   101     -23.373  23.626  11.582  1.00  0.00
ATOM   1589 HE21 GLN   101     -22.391  23.844  11.643  1.00  0.00
ATOM   1590 HE22 GLN   101     -24.067  24.264  11.941  1.00  0.00
ATOM   1591  C   GLN   101     -21.131  19.055  10.465  1.00  0.00
ATOM   1592  O   GLN   101     -21.381  18.173  11.305  1.00  0.00
ATOM   1593  N   GLY   102     -19.964  19.691  10.445  1.00  0.00
ATOM   1594  H   GLY   102     -19.772  20.382   9.736  1.00  0.00
ATOM   1595  CA  GLY   102     -18.949  19.417  11.451  1.00  0.00
ATOM   1596  HA2 GLY   102     -18.346  20.316  11.572  1.00  0.00
ATOM   1597  HA3 GLY   102     -19.419  19.214  12.414  1.00  0.00
ATOM   1598  C   GLY   102     -18.010  18.274  11.121  1.00  0.00
ATOM   1599  O   GLY   102     -17.083  17.984  11.885  1.00  0.00
ATOM   1600  N   ILE   103     -18.226  17.613   9.989  1.00  0.00
ATOM   1601  H   ILE   103     -19.007  17.868   9.400  1.00  0.00
ATOM   1602  CA  ILE   103     -17.338  16.528   9.539  1.00  0.00
ATOM   1603  HA  ILE   103     -16.774  16.134  10.386  1.00  0.00
ATOM   1604  CB  ILE   103     -18.124  15.352   8.924  1.00  0.00
ATOM   1605  HB  ILE   103     -18.664  15.704   8.045  1.00  0.00
ATOM   1606  CG2 ILE   103     -17.175  14.225   8.482  1.00  0.00
ATOM   1607 HG21 ILE   103     -17.717  13.458   7.929  1.00  0.00
ATOM   1608 HG22 ILE   103     -16.405  14.608   7.815  1.00  0.00
ATOM   1609 HG23 ILE   103     -16.694  13.780   9.353  1.00  0.00
ATOM   1610  CG1 ILE   103     -19.136  14.824   9.946  1.00  0.00
ATOM   1611 HG12 ILE   103     -18.605  14.597  10.866  1.00  0.00
ATOM   1612 HG13 ILE   103     -19.884  15.590  10.152  1.00  0.00
ATOM   1613  CD1 ILE   103     -19.864  13.568   9.516  1.00  0.00
ATOM   1614 HD11 ILE   103     -20.290  13.701   8.524  1.00  0.00
ATOM   1615 HD12 ILE   103     -19.190  12.714   9.519  1.00  0.00
ATOM   1616 HD13 ILE   103     -20.663  13.355  10.226  1.00  0.00
ATOM   1617  C   ILE   103     -16.363  17.124   8.535  1.00  0.00
ATOM   1618  O   ILE   103     -16.777  17.745   7.550  1.00  0.00
ATOM   1619  N   ARG   104     -15.073  17.004   8.838  1.00  0.00
ATOM   1620  H   ARG   104     -14.805  16.504   9.675  1.00  0.00
ATOM   1621  CA  ARG   104     -14.024  17.625   8.046  1.00  0.00
ATOM   1622  HA  ARG   104     -14.433  18.459   7.476  1.00  0.00
ATOM   1623  CB  ARG   104     -12.904  18.158   8.959  1.00  0.00
ATOM   1624  HB2 ARG   104     -12.471  17.310   9.492  1.00  0.00
ATOM   1625  HB3 ARG   104     -12.135  18.589   8.329  1.00  0.00
ATOM   1626  CG  ARG   104     -13.314  19.238   9.956  1.00  0.00
ATOM   1627  HG2 ARG   104     -13.571  20.149   9.412  1.00  0.00
ATOM   1628  HG3 ARG   104     -14.180  18.916  10.535  1.00  0.00
ATOM   1629  CD  ARG   104     -12.157  19.519  10.905  1.00  0.00
ATOM   1630  HD2 ARG   104     -11.270  19.739  10.314  1.00  0.00
ATOM   1631  HD3 ARG   104     -12.402  20.406  11.489  1.00  0.00
ATOM   1632  NE  ARG   104     -11.872  18.427  11.832  1.00  0.00
ATOM   1633  HE  ARG   104     -12.607  17.745  11.966  1.00  0.00
ATOM   1634  CZ  ARG   104     -10.730  18.253  12.502  1.00  0.00
ATOM   1635  NH1 ARG   104      -9.707  19.079  12.340  1.00  0.00
ATOM   1636 HH11 ARG   104      -9.775  19.796  11.585  1.00  0.00
ATOM   1637 HH12 ARG   104      -9.105  19.214  13.231  1.00  0.00
ATOM   1638  NH2 ARG   104     -10.597  17.216  13.334  1.00  0.00
ATOM   1639 HH21 ARG   104     -11.354  16.556  13.443  1.00  0.00
ATOM   1640 HH22 ARG   104      -9.741  17.099  13.857  1.00  0.00
ATOM   1641  C   ARG   104     -13.389  16.631   7.093  1.00  0.00
ATOM   1642  O   ARG   104     -13.462  15.413   7.297  1.00  0.00
ATOM   1643  N   MET   105     -12.708  17.141   6.074  1.00  0.00
ATOM   1644  H   MET   105     -12.654  18.142   5.950  1.00  0.00
ATOM   1645  CA  MET   105     -11.905  16.270   5.226  1.00  0.00
ATOM   1646  HA  MET   105     -12.572  15.581   4.708  1.00  0.00
ATOM   1647  CB  MET   105     -11.137  17.082   4.181  1.00  0.00
ATOM   1648  HB2 MET   105     -10.644  17.918   4.677  1.00  0.00
ATOM   1649  HB3 MET   105     -10.371  16.459   3.721  1.00  0.00
ATOM   1650  CG  MET   105     -12.035  17.633   3.090  1.00  0.00
ATOM   1651  HG2 MET   105     -12.889  18.130   3.551  1.00  0.00
ATOM   1652  HG3 MET   105     -11.481  18.381   2.524  1.00  0.00
ATOM   1653  SD  MET   105     -12.644  16.378   1.943  1.00  0.00
ATOM   1654  CE  MET   105     -11.306  16.349   0.748  1.00  0.00
ATOM   1655  HE1 MET   105     -11.502  15.586  -0.003  1.00  0.00
ATOM   1656  HE2 MET   105     -11.227  17.322   0.262  1.00  0.00
ATOM   1657  HE3 MET   105     -10.367  16.120   1.250  1.00  0.00
ATOM   1658  C   MET   105     -10.936  15.425   6.061  1.00  0.00
ATOM   1659  O   MET   105     -10.702  14.259   5.744  1.00  0.00
ATOM   1660  N   LEU   106     -10.411  15.997   7.135  1.00  0.00
ATOM   1661  H   LEU   106     -10.616  16.964   7.347  1.00  0.00
ATOM   1662  CA  LEU   106      -9.509  15.248   8.044  1.00  0.00
ATOM   1663  HA  LEU   106      -8.636  14.960   7.463  1.00  0.00
ATOM   1664  CB  LEU   106      -9.062  16.094   9.239  1.00  0.00
ATOM   1665  HB2 LEU   106      -8.529  16.986   8.950  1.00  0.00
ATOM   1666  HB3 LEU   106      -9.962  16.441   9.750  1.00  0.00
ATOM   1667  CG  LEU   106      -8.232  15.286  10.256  1.00  0.00
ATOM   1668  HG  LEU   106      -8.745  14.367  10.536  1.00  0.00
ATOM   1669  CD1 LEU   106      -6.906  14.883   9.626  1.00  0.00
ATOM   1670 HD11 LEU   106      -6.366  14.248  10.324  1.00  0.00
ATOM   1671 HD12 LEU   106      -7.047  14.318   8.708  1.00  0.00
ATOM   1672 HD13 LEU   106      -6.316  15.775   9.424  1.00  0.00
ATOM   1673  CD2 LEU   106      -8.081  16.046  11.547  1.00  0.00
ATOM   1674 HD21 LEU   106      -7.283  15.604  12.143  1.00  0.00
ATOM   1675 HD22 LEU   106      -7.858  17.098  11.364  1.00  0.00
ATOM   1676 HD23 LEU   106      -8.999  15.927  12.099  1.00  0.00
ATOM   1677  C   LEU   106     -10.184  13.982   8.548  1.00  0.00
ATOM   1678  O   LEU   106      -9.590  12.902   8.548  1.00  0.00
ATOM   1679  N   ASP   107     -11.425  14.112   8.994  1.00  0.00
ATOM   1680  H   ASP   107     -11.881  15.013   8.962  1.00  0.00
ATOM   1681  CA  ASP   107     -12.185  12.972   9.486  1.00  0.00
ATOM   1682  HA  ASP   107     -11.612  12.569  10.304  1.00  0.00
ATOM   1683  CB  ASP   107     -13.558  13.415  10.005  1.00  0.00
ATOM   1684  HB2 ASP   107     -14.145  13.848   9.196  1.00  0.00
ATOM   1685  HB3 ASP   107     -14.073  12.533  10.359  1.00  0.00
ATOM   1686  CG  ASP   107     -13.455  14.392  11.161  1.00  0.00
ATOM   1687  OD1 ASP   107     -12.793  14.073  12.179  1.00  0.00
ATOM   1688  OD2 ASP   107     -14.027  15.503  11.057  1.00  0.00
ATOM   1689  C   ASP   107     -12.319  11.849   8.429  1.00  0.00
ATOM   1690  O   ASP   107     -12.126  10.670   8.750  1.00  0.00
ATOM   1691  N   LEU   108     -12.641  12.201   7.186  1.00  0.00
ATOM   1692  H   LEU   108     -12.790  13.175   6.959  1.00  0.00
ATOM   1693  CA  LEU   108     -12.710  11.207   6.125  1.00  0.00
ATOM   1694  HA  LEU   108     -13.418  10.443   6.433  1.00  0.00
ATOM   1695  CB  LEU   108     -13.177  11.782   4.778  1.00  0.00
ATOM   1696  HB2 LEU   108     -12.564  12.654   4.544  1.00  0.00
ATOM   1697  HB3 LEU   108     -12.963  11.016   4.034  1.00  0.00
ATOM   1698  CG  LEU   108     -14.632  12.144   4.583  1.00  0.00
ATOM   1699  HG  LEU   108     -14.864  12.982   5.240  1.00  0.00
ATOM   1700  CD1 LEU   108     -14.805  12.597   3.149  1.00  0.00
ATOM   1701 HD11 LEU   108     -15.843  12.877   2.979  1.00  0.00
ATOM   1702 HD12 LEU   108     -14.177  13.467   2.954  1.00  0.00
ATOM   1703 HD13 LEU   108     -14.535  11.795   2.464  1.00  0.00
ATOM   1704  CD2 LEU   108     -15.575  10.989   4.942  1.00  0.00
ATOM   1705 HD21 LEU   108     -16.599  11.258   4.687  1.00  0.00
ATOM   1706 HD22 LEU   108     -15.298  10.091   4.388  1.00  0.00
ATOM   1707 HD23 LEU   108     -15.535  10.787   6.012  1.00  0.00
ATOM   1708  C   LEU   108     -11.364  10.538   5.940  1.00  0.00
ATOM   1709  O   LEU   108     -11.268   9.307   5.833  1.00  0.00
ATOM   1710  N   ALA   109     -10.299  11.341   5.916  1.00  0.00
ATOM   1711  H   ALA   109     -10.413  12.338   6.033  1.00  0.00
ATOM   1712  CA  ALA   109      -8.989  10.823   5.584  1.00  0.00
ATOM   1713  HA  ALA   109      -9.055  10.286   4.637  1.00  0.00
ATOM   1714  CB  ALA   109      -8.000  11.967   5.417  1.00  0.00
ATOM   1715  HB1 ALA   109      -7.065  11.581   5.010  1.00  0.00
ATOM   1716  HB2 ALA   109      -8.399  12.720   4.743  1.00  0.00
ATOM   1717  HB3 ALA   109      -7.808  12.439   6.381  1.00  0.00
ATOM   1718  C   ALA   109      -8.467   9.860   6.662  1.00  0.00
ATOM   1719  O   ALA   109      -7.690   8.971   6.346  1.00  0.00
ATOM   1720  N   THR   110      -8.890  10.060   7.920  1.00  0.00
ATOM   1721  H   THR   110      -9.546  10.807   8.101  1.00  0.00
ATOM   1722  CA  THR   110      -8.287   9.377   9.086  1.00  0.00
ATOM   1723  HA  THR   110      -7.493   8.712   8.748  1.00  0.00
ATOM   1724  CB  THR   110      -7.650  10.388  10.053  1.00  0.00
ATOM   1725  HB  THR   110      -7.224   9.847  10.897  1.00  0.00
ATOM   1726  CG2 THR   110      -6.492  11.153   9.351  1.00  0.00
ATOM   1727 HG21 THR   110      -6.891  11.843   8.608  1.00  0.00
ATOM   1728 HG22 THR   110      -5.925  11.713  10.093  1.00  0.00
ATOM   1729 HG23 THR   110      -5.829  10.447   8.858  1.00  0.00
ATOM   1730  OG1 THR   110      -8.648  11.297  10.547  1.00  0.00
ATOM   1731  HG1 THR   110      -9.007  11.793   9.804  1.00  0.00
ATOM   1732  C   THR   110      -9.286   8.501   9.846  1.00  0.00
ATOM   1733  O   THR   110      -8.995   8.052  10.948  1.00  0.00
ATOM   1734  N   TYR   111     -10.430   8.220   9.223  1.00  0.00
ATOM   1735  H   TYR   111     -10.607   8.642   8.323  1.00  0.00
ATOM   1736  CA  TYR   111     -11.442   7.277   9.748  1.00  0.00
ATOM   1737  HA  TYR   111     -12.193   7.156   8.969  1.00  0.00
ATOM   1738  CB  TYR   111     -10.816   5.883  10.009  1.00  0.00
ATOM   1739  HB2 TYR   111     -10.416   5.833  11.015  1.00  0.00
ATOM   1740  HB3 TYR   111     -11.622   5.193   9.933  1.00  0.00
ATOM   1741  CG  TYR   111      -9.760   5.419   9.029  1.00  0.00
ATOM   1742  CD1 TYR   111     -10.076   5.158   7.689  1.00  0.00
ATOM   1743  HD1 TYR   111     -11.087   5.303   7.344  1.00  0.00
ATOM   1744  CE1 TYR   111      -9.111   4.701   6.804  1.00  0.00
ATOM   1745  HE1 TYR   111      -9.373   4.509   5.777  1.00  0.00
ATOM   1746  CZ  TYR   111      -7.819   4.490   7.259  1.00  0.00
ATOM   1747  OH  TYR   111      -6.854   4.033   6.400  1.00  0.00
ATOM   1748  HH  TYR   111      -7.091   4.177   5.482  1.00  0.00
ATOM   1749  CE2 TYR   111      -7.499   4.693   8.583  1.00  0.00
ATOM   1750  HE2 TYR   111      -6.497   4.490   8.930  1.00  0.00
ATOM   1751  CD2 TYR   111      -8.457   5.160   9.455  1.00  0.00
ATOM   1752  HD2 TYR   111      -8.186   5.326  10.488  1.00  0.00
ATOM   1753  C   TYR   111     -12.177   7.732  11.029  1.00  0.00
ATOM   1754  O   TYR   111     -12.679   6.894  11.787  1.00  0.00
ATOM   1755  N   THR   112     -12.309   9.039  11.231  1.00  0.00
ATOM   1756  H   THR   112     -11.911   9.698  10.574  1.00  0.00
ATOM   1757  CA  THR   112     -12.912   9.561  12.461  1.00  0.00
ATOM   1758  HA  THR   112     -13.147   8.749  13.135  1.00  0.00
ATOM   1759  CB  THR   112     -11.932  10.491  13.202  1.00  0.00
ATOM   1760  HB  THR   112     -12.422  10.912  14.080  1.00  0.00
ATOM   1761  CG2 THR   112     -10.665   9.752  13.711  1.00  0.00
ATOM   1762 HG21 THR   112     -10.129  10.393  14.409  1.00  0.00
ATOM   1763 HG22 THR   112     -10.955   8.838  14.229  1.00  0.00
ATOM   1764 HG23 THR   112     -10.012   9.504  12.876  1.00  0.00
ATOM   1765  OG1 THR   112     -11.540  11.554  12.330  1.00  0.00
ATOM   1766  HG1 THR   112     -12.188  12.266  12.387  1.00  0.00
ATOM   1767  C   THR   112     -14.221  10.330  12.226  1.00  0.00
ATOM   1768  O   THR   112     -14.618  11.138  13.068  1.00  0.00
ATOM   1769  N   ALA   113     -14.893  10.099  11.097  1.00  0.00
ATOM   1770  H   ALA   113     -14.521   9.462  10.408  1.00  0.00
ATOM   1771  CA  ALA   113     -16.151  10.797  10.796  1.00  0.00
ATOM   1772  HA  ALA   113     -15.985  11.867  10.904  1.00  0.00
ATOM   1773  CB  ALA   113     -16.563  10.549   9.336  1.00  0.00
ATOM   1774  HB1 ALA   113     -17.474  11.101   9.110  1.00  0.00
ATOM   1775  HB2 ALA   113     -15.772  10.884   8.665  1.00  0.00
ATOM   1776  HB3 ALA   113     -16.737   9.485   9.181  1.00  0.00
ATOM   1777  C   ALA   113     -17.293  10.448  11.762  1.00  0.00
ATOM   1778  O   ALA   113     -18.213  11.261  11.966  1.00  0.00
ATOM   1779  N   GLY   114     -17.231   9.255  12.369  1.00  0.00
ATOM   1780  H   GLY   114     -16.449   8.646  12.180  1.00  0.00
ATOM   1781  CA  GLY   114     -18.203   8.840  13.386  1.00  0.00
ATOM   1782  HA2 GLY   114     -17.673   8.729  14.331  1.00  0.00
ATOM   1783  HA3 GLY   114     -18.956   9.611  13.531  1.00  0.00
ATOM   1784  C   GLY   114     -18.928   7.535  13.098  1.00  0.00
ATOM   1785  O   GLY   114     -20.109   7.376  13.461  1.00  0.00
ATOM   1786  N   GLY   115     -18.227   6.589  12.475  1.00  0.00
ATOM   1787  H   GLY   115     -17.272   6.771  12.207  1.00  0.00
ATOM   1788  CA  GLY   115     -18.747   5.241  12.275  1.00  0.00
ATOM   1789  HA2 GLY   115     -18.028   4.546  12.710  1.00  0.00
ATOM   1790  HA3 GLY   115     -19.682   5.104  12.817  1.00  0.00
ATOM   1791  C   GLY   115     -18.972   4.813  10.832  1.00  0.00
ATOM   1792  O   GLY   115     -19.617   3.785  10.587  1.00  0.00
ATOM   1793  N   LEU   116     -18.475   5.578   9.860  1.00  0.00
ATOM   1794  H   LEU   116     -17.967   6.422  10.079  1.00  0.00
ATOM   1795  CA  LEU   116     -18.520   5.113   8.470  1.00  0.00
ATOM   1796  HA  LEU   116     -19.570   5.102   8.195  1.00  0.00
ATOM   1797  CB  LEU   116     -17.774   6.034   7.513  1.00  0.00
ATOM   1798  HB2 LEU   116     -16.795   6.240   7.949  1.00  0.00
ATOM   1799  HB3 LEU   116     -17.591   5.482   6.589  1.00  0.00
ATOM   1800  CG  LEU   116     -18.421   7.360   7.127  1.00  0.00
ATOM   1801  HG  LEU   116     -18.649   7.904   8.042  1.00  0.00
ATOM   1802  CD1 LEU   116     -17.446   8.231   6.299  1.00  0.00
ATOM   1803 HD11 LEU   116     -17.890   9.209   6.125  1.00  0.00
ATOM   1804 HD12 LEU   116     -16.506   8.364   6.833  1.00  0.00
ATOM   1805 HD13 LEU   116     -17.249   7.754   5.340  1.00  0.00
ATOM   1806  CD2 LEU   116     -19.720   7.111   6.375  1.00  0.00
ATOM   1807 HD21 LEU   116     -20.162   8.067   6.092  1.00  0.00
ATOM   1808 HD22 LEU   116     -19.527   6.531   5.473  1.00  0.00
ATOM   1809 HD23 LEU   116     -20.434   6.572   6.990  1.00  0.00
ATOM   1810  C   LEU   116     -17.959   3.694   8.396  1.00  0.00
ATOM   1811  O   LEU   116     -16.916   3.395   8.997  1.00  0.00
ATOM   1812  N   PRO   117     -18.664   2.798   7.679  1.00  0.00
ATOM   1813  CD  PRO   117     -19.899   3.046   6.910  1.00  0.00
ATOM   1814  HD2 PRO   117     -19.757   3.830   6.165  1.00  0.00
ATOM   1815  HD3 PRO   117     -20.716   3.293   7.589  1.00  0.00
ATOM   1816  CG  PRO   117     -20.162   1.723   6.250  1.00  0.00
ATOM   1817  HG2 PRO   117     -19.593   1.660   5.322  1.00  0.00
ATOM   1818  HG3 PRO   117     -21.224   1.582   6.050  1.00  0.00
ATOM   1819  CB  PRO   117     -19.648   0.716   7.220  1.00  0.00
ATOM   1820  HB2 PRO   117     -19.473  -0.249   6.744  1.00  0.00
ATOM   1821  HB3 PRO   117     -20.354   0.609   8.046  1.00  0.00
ATOM   1822  CA  PRO   117     -18.349   1.361   7.733  1.00  0.00
ATOM   1823  HA  PRO   117     -18.182   1.056   8.767  1.00  0.00
ATOM   1824  C   PRO   117     -17.147   0.951   6.890  1.00  0.00
ATOM   1825  O   PRO   117     -16.709   1.703   6.008  1.00  0.00
ATOM   1826  N   LEU   118     -16.641  -0.254   7.155  1.00  0.00
ATOM   1827  H   LEU   118     -17.055  -0.809   7.890  1.00  0.00
ATOM   1828  CA  LEU   118     -15.474  -0.794   6.467  1.00  0.00
ATOM   1829  HA  LEU   118     -14.625  -0.210   6.794  1.00  0.00
ATOM   1830  CB  LEU   118     -15.229  -2.247   6.917  1.00  0.00
ATOM   1831  HB2 LEU   118     -15.108  -2.262   8.002  1.00  0.00
ATOM   1832  HB3 LEU   118     -16.121  -2.830   6.679  1.00  0.00
ATOM   1833  CG  LEU   118     -14.023  -2.934   6.272  1.00  0.00
ATOM   1834  HG  LEU   118     -14.109  -2.891   5.187  1.00  0.00
ATOM   1835  CD1 LEU   118     -12.731  -2.219   6.682  1.00  0.00
ATOM   1836 HD11 LEU   118     -11.869  -2.762   6.293  1.00  0.00
ATOM   1837 HD12 LEU   118     -12.709  -1.211   6.269  1.00  0.00
ATOM   1838 HD13 LEU   118     -12.659  -2.163   7.769  1.00  0.00
ATOM   1839  CD2 LEU   118     -13.963  -4.408   6.669  1.00  0.00
ATOM   1840 HD21 LEU   118     -14.870  -4.920   6.345  1.00  0.00
ATOM   1841 HD22 LEU   118     -13.105  -4.883   6.194  1.00  0.00
ATOM   1842 HD23 LEU   118     -13.866  -4.501   7.752  1.00  0.00
ATOM   1843  C   LEU   118     -15.573  -0.708   4.947  1.00  0.00
ATOM   1844  O   LEU   118     -14.612  -0.304   4.275  1.00  0.00
ATOM   1845  N   GLN   119     -16.725  -1.093   4.412  1.00  0.00
ATOM   1846  H   GLN   119     -17.485  -1.384   5.009  1.00  0.00
ATOM   1847  CA  GLN   119     -16.921  -1.158   2.971  1.00  0.00
ATOM   1848  HA  GLN   119     -16.014  -0.845   2.460  1.00  0.00
ATOM   1849  CB  GLN   119     -17.244  -2.593   2.540  1.00  0.00
ATOM   1850  HB2 GLN   119     -18.131  -2.934   3.077  1.00  0.00
ATOM   1851  HB3 GLN   119     -17.482  -2.599   1.475  1.00  0.00
ATOM   1852  CG  GLN   119     -16.099  -3.609   2.780  1.00  0.00
ATOM   1853  HG2 GLN   119     -15.891  -3.659   3.849  1.00  0.00
ATOM   1854  HG3 GLN   119     -16.456  -4.594   2.479  1.00  0.00
ATOM   1855  CD  GLN   119     -14.799  -3.338   2.033  1.00  0.00
ATOM   1856  OE1 GLN   119     -14.698  -2.445   1.208  1.00  0.00
ATOM   1857  NE2 GLN   119     -13.753  -4.134   2.341  1.00  0.00
ATOM   1858 HE21 GLN   119     -13.864  -4.869   3.024  1.00  0.00
ATOM   1859 HE22 GLN   119     -12.895  -4.040   1.818  1.00  0.00
ATOM   1860  C   GLN   119     -18.032  -0.225   2.502  1.00  0.00
ATOM   1861  O   GLN   119     -18.998   0.035   3.219  1.00  0.00
ATOM   1862  N   VAL   120     -17.883   0.267   1.285  1.00  0.00
ATOM   1863  H   VAL   120     -17.063   0.008   0.754  1.00  0.00
ATOM   1864  CA  VAL   120     -18.983   0.868   0.549  1.00  0.00
ATOM   1865  HA  VAL   120     -19.500   1.584   1.187  1.00  0.00
ATOM   1866  CB  VAL   120     -18.475   1.590  -0.718  1.00  0.00
ATOM   1867  HB  VAL   120     -17.917   0.878  -1.327  1.00  0.00
ATOM   1868  CG1 VAL   120     -19.633   2.092  -1.544  1.00  0.00
ATOM   1869 HG11 VAL   120     -19.256   2.647  -2.403  1.00  0.00
ATOM   1870 HG12 VAL   120     -20.216   1.255  -1.919  1.00  0.00
ATOM   1871 HG13 VAL   120     -20.267   2.749  -0.947  1.00  0.00
ATOM   1872  CG2 VAL   120     -17.519   2.724  -0.347  1.00  0.00
ATOM   1873 HG21 VAL   120     -17.166   3.197  -1.262  1.00  0.00
ATOM   1874 HG22 VAL   120     -18.034   3.462   0.267  1.00  0.00
ATOM   1875 HG23 VAL   120     -16.654   2.337   0.191  1.00  0.00
ATOM   1876  C   VAL   120     -19.880  -0.307   0.151  1.00  0.00
ATOM   1877  O   VAL   120     -19.367  -1.297  -0.369  1.00  0.00
ATOM   1878  N   PRO   121     -21.196  -0.217   0.398  1.00  0.00
ATOM   1879  CD  PRO   121     -21.911   0.862   1.102  1.00  0.00
ATOM   1880  HD2 PRO   121     -21.943   1.753   0.475  1.00  0.00
ATOM   1881  HD3 PRO   121     -21.448   1.081   2.063  1.00  0.00
ATOM   1882  CG  PRO   121     -23.289   0.329   1.302  1.00  0.00
ATOM   1883  HG2 PRO   121     -24.038   1.099   1.115  1.00  0.00
ATOM   1884  HG3 PRO   121     -23.379  -0.017   2.332  1.00  0.00
ATOM   1885  CB  PRO   121     -23.479  -0.828   0.394  1.00  0.00
ATOM   1886  HB2 PRO   121     -23.939  -0.461  -0.522  1.00  0.00
ATOM   1887  HB3 PRO   121     -24.105  -1.598   0.844  1.00  0.00
ATOM   1888  CA  PRO   121     -22.076  -1.350   0.082  1.00  0.00
ATOM   1889  HA  PRO   121     -21.835  -2.186   0.740  1.00  0.00
ATOM   1890  C   PRO   121     -21.971  -1.768  -1.385  1.00  0.00
ATOM   1891  O   PRO   121     -21.795  -0.913  -2.258  1.00  0.00
ATOM   1892  N   ASP   122     -22.061  -3.068  -1.647  1.00  0.00
ATOM   1893  H   ASP   122     -22.165  -3.737  -0.898  1.00  0.00
ATOM   1894  CA  ASP   122     -22.028  -3.574  -3.020  1.00  0.00
ATOM   1895  HA  ASP   122     -21.096  -3.240  -3.478  1.00  0.00
ATOM   1896  CB  ASP   122     -22.045  -5.115  -3.063  1.00  0.00
ATOM   1897  HB2 ASP   122     -22.946  -5.474  -2.561  1.00  0.00
ATOM   1898  HB3 ASP   122     -22.083  -5.440  -4.103  1.00  0.00
ATOM   1899  CG  ASP   122     -20.828  -5.739  -2.425  1.00  0.00
ATOM   1900  OD1 ASP   122     -19.737  -5.148  -2.493  1.00  0.00
ATOM   1901  OD2 ASP   122     -20.963  -6.822  -1.804  1.00  0.00
ATOM   1902  C   ASP   122     -23.167  -3.030  -3.877  1.00  0.00
ATOM   1903  O   ASP   122     -23.054  -2.977  -5.093  1.00  0.00
ATOM   1904  N   GLU   123     -24.278  -2.648  -3.268  1.00  0.00
ATOM   1905  H   GLU   123     -24.356  -2.708  -2.264  1.00  0.00
ATOM   1906  CA  GLU   123     -25.398  -2.092  -4.040  1.00  0.00
ATOM   1907  HA  GLU   123     -25.574  -2.744  -4.897  1.00  0.00
ATOM   1908  CB  GLU   123     -26.680  -2.104  -3.200  1.00  0.00
ATOM   1909  HB2 GLU   123     -27.525  -1.812  -3.825  1.00  0.00
ATOM   1910  HB3 GLU   123     -26.849  -3.124  -2.854  1.00  0.00
ATOM   1911  CG  GLU   123     -26.612  -1.180  -2.000  1.00  0.00
ATOM   1912  HG2 GLU   123     -25.692  -1.387  -1.457  1.00  0.00
ATOM   1913  HG3 GLU   123     -26.588  -0.143  -2.339  1.00  0.00
ATOM   1914  CD  GLU   123     -27.752  -1.350  -1.026  1.00  0.00
ATOM   1915  OE1 GLU   123     -28.682  -2.168  -1.257  1.00  0.00
ATOM   1916  OE2 GLU   123     -27.694  -0.615  -0.014  1.00  0.00
ATOM   1917  C   GLU   123     -25.122  -0.682  -4.585  1.00  0.00
ATOM   1918  O   GLU   123     -25.867  -0.191  -5.426  1.00  0.00
ATOM   1919  N   VAL   124     -24.046  -0.041  -4.118  1.00  0.00
ATOM   1920  H   VAL   124     -23.450  -0.503  -3.445  1.00  0.00
ATOM   1921  CA  VAL   124     -23.616   1.271  -4.637  1.00  0.00
ATOM   1922  HA  VAL   124     -24.497   1.873  -4.856  1.00  0.00
ATOM   1923  CB  VAL   124     -22.747   2.034  -3.627  1.00  0.00
ATOM   1924  HB  VAL   124     -21.912   1.405  -3.330  1.00  0.00
ATOM   1925  CG1 VAL   124     -22.178   3.295  -4.259  1.00  0.00
ATOM   1926 HG11 VAL   124     -22.044   4.041  -3.489  1.00  0.00
ATOM   1927 HG12 VAL   124     -21.180   3.084  -4.601  1.00  0.00
ATOM   1928 HG13 VAL   124     -22.812   3.695  -5.048  1.00  0.00
ATOM   1929  CG2 VAL   124     -23.554   2.372  -2.382  1.00  0.00
ATOM   1930 HG21 VAL   124     -22.929   2.905  -1.666  1.00  0.00
ATOM   1931 HG22 VAL   124     -24.409   2.991  -2.646  1.00  0.00
ATOM   1932 HG23 VAL   124     -23.906   1.456  -1.912  1.00  0.00
ATOM   1933  C   VAL   124     -22.817   1.058  -5.915  1.00  0.00
ATOM   1934  O   VAL   124     -21.755   0.452  -5.894  1.00  0.00
ATOM   1935  N   THR   125     -23.344   1.563  -7.026  1.00  0.00
ATOM   1936  H   THR   125     -24.233   2.039  -6.979  1.00  0.00
ATOM   1937  CA  THR   125     -22.768   1.300  -8.343  1.00  0.00
ATOM   1938  HA  THR   125     -21.798   0.813  -8.243  1.00  0.00
ATOM   1939  CB  THR   125     -23.689   0.352  -9.115  1.00  0.00
ATOM   1940  HB  THR   125     -23.243   0.109 -10.079  1.00  0.00
ATOM   1941  CG2 THR   125     -23.897  -0.925  -8.333  1.00  0.00
ATOM   1942 HG21 THR   125     -24.375  -1.665  -8.975  1.00  0.00
ATOM   1943 HG22 THR   125     -22.937  -1.325  -8.003  1.00  0.00
ATOM   1944 HG23 THR   125     -24.535  -0.759  -7.470  1.00  0.00
ATOM   1945  OG1 THR   125     -24.942   1.006  -9.316  1.00  0.00
ATOM   1946  HG1 THR   125     -25.517   0.411  -9.800  1.00  0.00
ATOM   1947  C   THR   125     -22.544   2.544  -9.213  1.00  0.00
ATOM   1948  O   THR   125     -22.091   2.422 -10.353  1.00  0.00
ATOM   1949  N   ASP   126     -22.848   3.728  -8.688  1.00  0.00
ATOM   1950  H   ASP   126     -23.203   3.776  -7.743  1.00  0.00
ATOM   1951  CA  ASP   126     -22.659   4.984  -9.421  1.00  0.00
ATOM   1952  HA  ASP   126     -21.668   4.968  -9.877  1.00  0.00
ATOM   1953  CB  ASP   126     -23.704   5.157 -10.549  1.00  0.00
ATOM   1954  HB2 ASP   126     -23.466   6.058 -11.116  1.00  0.00
ATOM   1955  HB3 ASP   126     -23.637   4.319 -11.242  1.00  0.00
ATOM   1956  CG  ASP   126     -25.149   5.264 -10.050  1.00  0.00
ATOM   1957  OD1 ASP   126     -25.443   5.208  -8.832  1.00  0.00
ATOM   1958  OD2 ASP   126     -26.031   5.413 -10.921  1.00  0.00
ATOM   1959  C   ASP   126     -22.693   6.144  -8.429  1.00  0.00
ATOM   1960  O   ASP   126     -22.877   5.918  -7.238  1.00  0.00
ATOM   1961  N   ASN   127     -22.512   7.370  -8.917  1.00  0.00
ATOM   1962  H   ASN   127     -22.359   7.514  -9.904  1.00  0.00
ATOM   1963  CA  ASN   127     -22.457   8.519  -8.008  1.00  0.00
ATOM   1964  HA  ASN   127     -21.739   8.286  -7.220  1.00  0.00
ATOM   1965  CB  ASN   127     -21.968   9.780  -8.731  1.00  0.00
ATOM   1966  HB2 ASN   127     -22.487   9.886  -9.684  1.00  0.00
ATOM   1967  HB3 ASN   127     -22.199  10.653  -8.119  1.00  0.00
ATOM   1968  CG  ASN   127     -20.462   9.764  -8.958  1.00  0.00
ATOM   1969  OD1 ASN   127     -19.742   8.859  -8.474  1.00  0.00
ATOM   1970  ND2 ASN   127     -19.961  10.764  -9.687  1.00  0.00
ATOM   1971 HD21 ASN   127     -18.960  10.843  -9.781  1.00  0.00
ATOM   1972 HD22 ASN   127     -20.580  11.409 -10.156  1.00  0.00
ATOM   1973  C   ASN   127     -23.771   8.760  -7.306  1.00  0.00
ATOM   1974  O   ASN   127     -23.783   9.083  -6.122  1.00  0.00
ATOM   1975  N   ALA   128     -24.889   8.571  -8.006  1.00  0.00
ATOM   1976  H   ALA   128     -24.839   8.263  -8.968  1.00  0.00
ATOM   1977  CA  ALA   128     -26.198   8.790  -7.388  1.00  0.00
ATOM   1978  HA  ALA   128     -26.225   9.812  -7.007  1.00  0.00
ATOM   1979  CB  ALA   128     -27.318   8.653  -8.429  1.00  0.00
ATOM   1980  HB1 ALA   128     -28.283   8.843  -7.958  1.00  0.00
ATOM   1981  HB2 ALA   128     -27.165   9.378  -9.230  1.00  0.00
ATOM   1982  HB3 ALA   128     -27.314   7.648  -8.853  1.00  0.00
ATOM   1983  C   ALA   128     -26.430   7.838  -6.199  1.00  0.00
ATOM   1984  O   ALA   128     -26.929   8.256  -5.140  1.00  0.00
ATOM   1985  N   SER   129     -26.060   6.568  -6.355  1.00  0.00
ATOM   1986  H   SER   129     -25.643   6.258  -7.225  1.00  0.00
ATOM   1987  CA  SER   129     -26.232   5.590  -5.263  1.00  0.00
ATOM   1988  HA  SER   129     -27.210   5.749  -4.813  1.00  0.00
ATOM   1989  CB  SER   129     -26.202   4.137  -5.758  1.00  0.00
ATOM   1990  HB2 SER   129     -26.248   3.465  -4.899  1.00  0.00
ATOM   1991  HB3 SER   129     -27.076   3.960  -6.383  1.00  0.00
ATOM   1992  OG  SER   129     -25.052   3.832  -6.529  1.00  0.00
ATOM   1993  HG  SER   129     -25.139   4.261  -7.391  1.00  0.00
ATOM   1994  C   SER   129     -25.194   5.805  -4.150  1.00  0.00
ATOM   1995  O   SER   129     -25.467   5.573  -2.978  1.00  0.00
ATOM   1996  N   LEU   130     -24.005   6.251  -4.524  1.00  0.00
ATOM   1997  H   LEU   130     -23.802   6.388  -5.505  1.00  0.00
ATOM   1998  CA  LEU   130     -22.990   6.632  -3.547  1.00  0.00
ATOM   1999  HA  LEU   130     -22.822   5.796  -2.876  1.00  0.00
ATOM   2000  CB  LEU   130     -21.692   7.002  -4.256  1.00  0.00
ATOM   2001  HB2 LEU   130     -21.445   6.207  -4.961  1.00  0.00
ATOM   2002  HB3 LEU   130     -21.868   7.905  -4.838  1.00  0.00
ATOM   2003  CG  LEU   130     -20.483   7.236  -3.365  1.00  0.00
ATOM   2004  HG  LEU   130     -20.770   7.946  -2.594  1.00  0.00
ATOM   2005  CD1 LEU   130     -20.041   5.938  -2.694  1.00  0.00
ATOM   2006 HD11 LEU   130     -19.114   6.095  -2.144  1.00  0.00
ATOM   2007 HD12 LEU   130     -20.800   5.595  -1.991  1.00  0.00
ATOM   2008 HD13 LEU   130     -19.859   5.167  -3.442  1.00  0.00
ATOM   2009  CD2 LEU   130     -19.340   7.865  -4.149  1.00  0.00
ATOM   2010 HD21 LEU   130     -18.506   8.070  -3.479  1.00  0.00
ATOM   2011 HD22 LEU   130     -19.010   7.189  -4.937  1.00  0.00
ATOM   2012 HD23 LEU   130     -19.665   8.805  -4.594  1.00  0.00
ATOM   2013  C   LEU   130     -23.506   7.799  -2.686  1.00  0.00
ATOM   2014  O   LEU   130     -23.430   7.750  -1.471  1.00  0.00
ATOM   2015  N   LEU   131     -24.080   8.821  -3.318  1.00  0.00
ATOM   2016  H   LEU   131     -24.141   8.817  -4.326  1.00  0.00
ATOM   2017  CA  LEU   131     -24.739   9.915  -2.576  1.00  0.00
ATOM   2018  HA  LEU   131     -23.969  10.393  -1.972  1.00  0.00
ATOM   2019  CB  LEU   131     -25.320  10.962  -3.534  1.00  0.00
ATOM   2020  HB2 LEU   131     -24.527  11.336  -4.175  1.00  0.00
ATOM   2021  HB3 LEU   131     -26.034  10.462  -4.187  1.00  0.00
ATOM   2022  CG  LEU   131     -26.039  12.153  -2.885  1.00  0.00
ATOM   2023  HG  LEU   131     -26.867  11.794  -2.274  1.00  0.00
ATOM   2024  CD1 LEU   131     -25.065  12.916  -1.998  1.00  0.00
ATOM   2025 HD11 LEU   131     -25.575  13.776  -1.565  1.00  0.00
ATOM   2026 HD12 LEU   131     -24.715  12.292  -1.179  1.00  0.00
ATOM   2027 HD13 LEU   131     -24.217  13.271  -2.581  1.00  0.00
ATOM   2028  CD2 LEU   131     -26.618  13.059  -3.967  1.00  0.00
ATOM   2029 HD21 LEU   131     -27.137  13.898  -3.502  1.00  0.00
ATOM   2030 HD22 LEU   131     -25.818  13.442  -4.602  1.00  0.00
ATOM   2031 HD23 LEU   131     -27.328  12.503  -4.579  1.00  0.00
ATOM   2032  C   LEU   131     -25.826   9.420  -1.634  1.00  0.00
ATOM   2033  O   LEU   131     -25.879   9.837  -0.497  1.00  0.00
ATOM   2034  N   ARG   132     -26.698   8.533  -2.108  1.00  0.00
ATOM   2035  H   ARG   132     -26.620   8.222  -3.067  1.00  0.00
ATOM   2036  CA  ARG   132     -27.779   7.997  -1.280  1.00  0.00
ATOM   2037  HA  ARG   132     -28.414   8.826  -0.965  1.00  0.00
ATOM   2038  CB  ARG   132     -28.600   6.999  -2.108  1.00  0.00
ATOM   2039  HB2 ARG   132     -28.315   7.139  -3.151  1.00  0.00
ATOM   2040  HB3 ARG   132     -28.314   5.975  -1.859  1.00  0.00
ATOM   2041  CG  ARG   132     -30.101   7.114  -2.050  1.00  0.00
ATOM   2042  HG2 ARG   132     -30.484   6.454  -1.270  1.00  0.00
ATOM   2043  HG3 ARG   132     -30.378   8.137  -1.797  1.00  0.00
ATOM   2044  CD  ARG   132     -30.765   6.773  -3.399  1.00  0.00
ATOM   2045  HD2 ARG   132     -31.848   6.798  -3.272  1.00  0.00
ATOM   2046  HD3 ARG   132     -30.490   7.540  -4.124  1.00  0.00
ATOM   2047  NE  ARG   132     -30.375   5.446  -3.890  1.00  0.00
ATOM   2048  HE  ARG   132     -30.488   4.684  -3.238  1.00  0.00
ATOM   2049  CZ  ARG   132     -29.859   5.141  -5.094  1.00  0.00
ATOM   2050  NH1 ARG   132     -29.644   6.042  -6.050  1.00  0.00
ATOM   2051 HH11 ARG   132     -29.252   5.754  -6.935  1.00  0.00
ATOM   2052 HH12 ARG   132     -29.864   7.012  -5.883  1.00  0.00
ATOM   2053  NH2 ARG   132     -29.549   3.882  -5.338  1.00  0.00
ATOM   2054 HH21 ARG   132     -29.752   3.167  -4.656  1.00  0.00
ATOM   2055 HH22 ARG   132     -29.105   3.632  -6.209  1.00  0.00
ATOM   2056  C   ARG   132     -27.204   7.315  -0.024  1.00  0.00
ATOM   2057  O   ARG   132     -27.716   7.516   1.076  1.00  0.00
ATOM   2058  N   PHE   133     -26.164   6.499  -0.208  1.00  0.00
ATOM   2059  H   PHE   133     -25.795   6.368  -1.140  1.00  0.00
ATOM   2060  CA  PHE   133     -25.472   5.815   0.905  1.00  0.00
ATOM   2061  HA  PHE   133     -26.178   5.136   1.384  1.00  0.00
ATOM   2062  CB  PHE   133     -24.317   4.975   0.341  1.00  0.00
ATOM   2063  HB2 PHE   133     -24.737   4.086  -0.128  1.00  0.00
ATOM   2064  HB3 PHE   133     -23.808   5.534  -0.440  1.00  0.00
ATOM   2065  CG  PHE   133     -23.298   4.542   1.359  1.00  0.00
ATOM   2066  CD1 PHE   133     -23.656   3.758   2.442  1.00  0.00
ATOM   2067  HD1 PHE   133     -24.682   3.442   2.562  1.00  0.00
ATOM   2068  CE1 PHE   133     -22.707   3.362   3.373  1.00  0.00
ATOM   2069  HE1 PHE   133     -22.999   2.743   4.209  1.00  0.00
ATOM   2070  CZ  PHE   133     -21.387   3.742   3.226  1.00  0.00
ATOM   2071  HZ  PHE   133     -20.647   3.422   3.943  1.00  0.00
ATOM   2072  CE2 PHE   133     -21.019   4.541   2.172  1.00  0.00
ATOM   2073  HE2 PHE   133     -19.991   4.843   2.052  1.00  0.00
ATOM   2074  CD2 PHE   133     -21.973   4.938   1.234  1.00  0.00
ATOM   2075  HD2 PHE   133     -21.672   5.562   0.405  1.00  0.00
ATOM   2076  C   PHE   133     -24.993   6.812   1.969  1.00  0.00
ATOM   2077  O   PHE   133     -25.285   6.654   3.163  1.00  0.00
ATOM   2078  N   TYR   134     -24.296   7.858   1.548  1.00  0.00
ATOM   2079  H   TYR   134     -24.073   7.968   0.568  1.00  0.00
ATOM   2080  CA  TYR   134     -23.769   8.847   2.521  1.00  0.00
ATOM   2081  HA  TYR   134     -23.307   8.292   3.338  1.00  0.00
ATOM   2082  CB  TYR   134     -22.681   9.710   1.891  1.00  0.00
ATOM   2083  HB2 TYR   134     -23.054  10.141   0.961  1.00  0.00
ATOM   2084  HB3 TYR   134     -22.449  10.530   2.566  1.00  0.00
ATOM   2085  CG  TYR   134     -21.396   8.952   1.639  1.00  0.00
ATOM   2086  CD1 TYR   134     -20.654   8.423   2.684  1.00  0.00
ATOM   2087  HD1 TYR   134     -20.992   8.528   3.702  1.00  0.00
ATOM   2088  CE1 TYR   134     -19.476   7.716   2.438  1.00  0.00
ATOM   2089  HE1 TYR   134     -18.905   7.318   3.262  1.00  0.00
ATOM   2090  CZ  TYR   134     -19.048   7.527   1.148  1.00  0.00
ATOM   2091  OH  TYR   134     -17.898   6.820   0.900  1.00  0.00
ATOM   2092  HH  TYR   134     -17.369   6.680   1.692  1.00  0.00
ATOM   2093  CE2 TYR   134     -19.779   8.035   0.096  1.00  0.00
ATOM   2094  HE2 TYR   134     -19.411   7.932  -0.907  1.00  0.00
ATOM   2095  CD2 TYR   134     -20.940   8.727   0.345  1.00  0.00
ATOM   2096  HD2 TYR   134     -21.500   9.125  -0.488  1.00  0.00
ATOM   2097  C   TYR   134     -24.876   9.690   3.149  1.00  0.00
ATOM   2098  O   TYR   134     -24.831  10.008   4.341  1.00  0.00
ATOM   2099  N   GLN   135     -25.907  10.006   2.363  1.00  0.00
ATOM   2100  H   GLN   135     -25.916   9.720   1.395  1.00  0.00
ATOM   2101  CA  GLN   135     -27.072  10.730   2.892  1.00  0.00
ATOM   2102  HA  GLN   135     -26.715  11.628   3.397  1.00  0.00
ATOM   2103  CB  GLN   135     -28.007  11.152   1.755  1.00  0.00
ATOM   2104  HB2 GLN   135     -28.228  10.271   1.150  1.00  0.00
ATOM   2105  HB3 GLN   135     -28.953  11.498   2.176  1.00  0.00
ATOM   2106  CG  GLN   135     -27.468  12.249   0.831  1.00  0.00
ATOM   2107  HG2 GLN   135     -26.413  12.082   0.618  1.00  0.00
ATOM   2108  HG3 GLN   135     -28.013  12.200  -0.113  1.00  0.00
ATOM   2109  CD  GLN   135     -27.635  13.633   1.434  1.00  0.00
ATOM   2110  OE1 GLN   135     -27.017  13.938   2.446  1.00  0.00
ATOM   2111  NE2 GLN   135     -28.457  14.480   0.801  1.00  0.00
ATOM   2112 HE21 GLN   135     -28.549  15.428   1.132  1.00  0.00
ATOM   2113 HE22 GLN   135     -28.948  14.185  -0.028  1.00  0.00
ATOM   2114  C   GLN   135     -27.858   9.917   3.922  1.00  0.00
ATOM   2115  O   GLN   135     -28.451  10.492   4.834  1.00  0.00
ATOM   2116  N   ASN   136     -27.871   8.596   3.792  1.00  0.00
ATOM   2117  H   ASN   136     -27.377   8.173   3.019  1.00  0.00
ATOM   2118  CA  ASN   136     -28.640   7.719   4.679  1.00  0.00
ATOM   2119  HA  ASN   136     -29.478   8.274   5.103  1.00  0.00
ATOM   2120  CB  ASN   136     -29.207   6.508   3.905  1.00  0.00
ATOM   2121  HB2 ASN   136     -28.423   6.080   3.278  1.00  0.00
ATOM   2122  HB3 ASN   136     -29.528   5.734   4.602  1.00  0.00
ATOM   2123  CG  ASN   136     -30.422   6.867   3.062  1.00  0.00
ATOM   2124  OD1 ASN   136     -31.226   7.712   3.452  1.00  0.00
ATOM   2125  ND2 ASN   136     -30.610   6.173   1.949  1.00  0.00
ATOM   2126 HD21 ASN   136     -31.439   6.344   1.401  1.00  0.00
ATOM   2127 HD22 ASN   136     -29.935   5.478   1.672  1.00  0.00
ATOM   2128  C   ASN   136     -27.820   7.221   5.858  1.00  0.00
ATOM   2129  O   ASN   136     -28.345   6.512   6.722  1.00  0.00
ATOM   2130  N   TRP   137     -26.539   7.586   5.889  1.00  0.00
ATOM   2131  H   TRP   137     -26.155   8.158   5.151  1.00  0.00
ATOM   2132  CA  TRP   137     -25.663   7.172   6.975  1.00  0.00
ATOM   2133  HA  TRP   137     -25.807   6.108   7.163  1.00  0.00
ATOM   2134  CB  TRP   137     -24.221   7.385   6.567  1.00  0.00
ATOM   2135  HB2 TRP   137     -23.964   6.674   5.780  1.00  0.00
ATOM   2136  HB3 TRP   137     -24.112   8.387   6.158  1.00  0.00
ATOM   2137  CG  TRP   137     -23.242   7.237   7.693  1.00  0.00
ATOM   2138  CD1 TRP   137     -22.973   6.114   8.468  1.00  0.00
ATOM   2139  HD1 TRP   137     -23.475   5.162   8.358  1.00  0.00
ATOM   2140  NE1 TRP   137     -21.972   6.387   9.397  1.00  0.00
ATOM   2141  HE1 TRP   137     -21.620   5.706  10.056  1.00  0.00
ATOM   2142  CE2 TRP   137     -21.592   7.673   9.296  1.00  0.00
ATOM   2143  CZ2 TRP   137     -20.640   8.394  10.006  1.00  0.00
ATOM   2144  HZ2 TRP   137     -20.067   7.942  10.794  1.00  0.00
ATOM   2145  CH2 TRP   137     -20.447   9.721   9.631  1.00  0.00
ATOM   2146  HH2 TRP   137     -19.718  10.315  10.159  1.00  0.00
ATOM   2147  CZ3 TRP   137     -21.184  10.319   8.604  1.00  0.00
ATOM   2148  HZ3 TRP   137     -21.013  11.356   8.362  1.00  0.00
ATOM   2149  CE3 TRP   137     -22.143   9.607   7.869  1.00  0.00
ATOM   2150  HE3 TRP   137     -22.701  10.084   7.077  1.00  0.00
ATOM   2151  CD2 TRP   137     -22.364   8.276   8.201  1.00  0.00
ATOM   2152  C   TRP   137     -25.977   7.948   8.228  1.00  0.00
ATOM   2153  O   TRP   137     -25.992   9.184   8.210  1.00  0.00
ATOM   2154  N   GLN   138     -26.195   7.203   9.319  1.00  0.00
ATOM   2155  H   GLN   138     -26.143   6.199   9.231  1.00  0.00
ATOM   2156  CA  GLN   138     -26.519   7.742  10.644  1.00  0.00
ATOM   2157  HA  GLN   138     -26.782   8.795  10.565  1.00  0.00
ATOM   2158  CB  GLN   138     -27.726   7.020  11.262  1.00  0.00
ATOM   2159  HB2 GLN   138     -27.537   5.945  11.258  1.00  0.00
ATOM   2160  HB3 GLN   138     -27.818   7.340  12.301  1.00  0.00
ATOM   2161  CG  GLN   138     -29.068   7.281  10.562  1.00  0.00
ATOM   2162  HG2 GLN   138     -29.303   8.343  10.625  1.00  0.00
ATOM   2163  HG3 GLN   138     -28.962   7.030   9.506  1.00  0.00
ATOM   2164  CD  GLN   138     -30.224   6.492  11.151  1.00  0.00
ATOM   2165  OE1 GLN   138     -30.466   6.551  12.359  1.00  0.00
ATOM   2166  NE2 GLN   138     -30.945   5.763  10.308  1.00  0.00
ATOM   2167 HE21 GLN   138     -30.703   5.736   9.329  1.00  0.00
ATOM   2168 HE22 GLN   138     -31.739   5.251  10.660  1.00  0.00
ATOM   2169  C   GLN   138     -25.279   7.560  11.516  1.00  0.00
ATOM   2170  O   GLN   138     -24.977   6.435  11.934  1.00  0.00
ATOM   2171  N   PRO   139     -24.541   8.653  11.772  1.00  0.00
ATOM   2172  CD  PRO   139     -24.733  10.051  11.353  1.00  0.00
ATOM   2173  HD2 PRO   139     -25.454  10.539  12.010  1.00  0.00
ATOM   2174  HD3 PRO   139     -25.038  10.116  10.314  1.00  0.00
ATOM   2175  CG  PRO   139     -23.378  10.643  11.535  1.00  0.00
ATOM   2176  HG2 PRO   139     -23.427  11.713  11.736  1.00  0.00
ATOM   2177  HG3 PRO   139     -22.806  10.470  10.632  1.00  0.00
ATOM   2178  CB  PRO   139     -22.747   9.916  12.672  1.00  0.00
ATOM   2179  HB2 PRO   139     -23.050  10.389  13.606  1.00  0.00
ATOM   2180  HB3 PRO   139     -21.659   9.917  12.594  1.00  0.00
ATOM   2181  CA  PRO   139     -23.319   8.490  12.576  1.00  0.00
ATOM   2182  HA  PRO   139     -22.619   7.847  12.042  1.00  0.00
ATOM   2183  C   PRO   139     -23.608   7.940  13.968  1.00  0.00
ATOM   2184  O   PRO   139     -24.546   8.376  14.653  1.00  0.00
ATOM   2185  N   GLN   140     -22.782   7.003  14.386  1.00  0.00
ATOM   2186  H   GLN   140     -22.024   6.700  13.792  1.00  0.00
ATOM   2187  CA  GLN   140     -22.922   6.396  15.688  1.00  0.00
ATOM   2188  HA  GLN   140     -23.980   6.377  15.959  1.00  0.00
ATOM   2189  CB  GLN   140     -22.446   4.943  15.640  1.00  0.00
ATOM   2190  HB2 GLN   140     -23.025   4.452  14.856  1.00  0.00
ATOM   2191  HB3 GLN   140     -21.396   4.906  15.353  1.00  0.00
ATOM   2192  CG  GLN   140     -22.641   4.196  16.952  1.00  0.00
ATOM   2193  HG2 GLN   140     -21.872   4.515  17.657  1.00  0.00
ATOM   2194  HG3 GLN   140     -23.614   4.451  17.373  1.00  0.00
ATOM   2195  CD  GLN   140     -22.588   2.699  16.795  1.00  0.00
ATOM   2196  OE1 GLN   140     -22.972   2.143  15.745  1.00  0.00
ATOM   2197  NE2 GLN   140     -22.123   2.018  17.848  1.00  0.00
ATOM   2198 HE21 GLN   140     -21.805   2.514  18.666  1.00  0.00
ATOM   2199 HE22 GLN   140     -22.081   1.012  17.803  1.00  0.00
ATOM   2200  C   GLN   140     -22.184   7.207  16.750  1.00  0.00
ATOM   2201  O   GLN   140     -22.516   7.113  17.938  1.00  0.00
ATOM   2202  N   TRP   141     -21.200   7.996  16.322  1.00  0.00
ATOM   2203  H   TRP   141     -20.995   8.023  15.332  1.00  0.00
ATOM   2204  CA  TRP   141     -20.437   8.887  17.195  1.00  0.00
ATOM   2205  HA  TRP   141     -20.928   8.961  18.166  1.00  0.00
ATOM   2206  CB  TRP   141     -19.026   8.351  17.407  1.00  0.00
ATOM   2207  HB2 TRP   141     -18.510   8.267  16.450  1.00  0.00
ATOM   2208  HB3 TRP   141     -18.485   9.053  18.029  1.00  0.00
ATOM   2209  CG  TRP   141     -19.002   7.014  18.109  1.00  0.00
ATOM   2210  CD1 TRP   141     -19.094   6.764  19.472  1.00  0.00
ATOM   2211  HD1 TRP   141     -19.196   7.530  20.227  1.00  0.00
ATOM   2212  NE1 TRP   141     -19.061   5.414  19.724  1.00  0.00
ATOM   2213  HE1 TRP   141     -19.108   5.021  20.652  1.00  0.00
ATOM   2214  CE2 TRP   141     -18.945   4.720  18.572  1.00  0.00
ATOM   2215  CZ2 TRP   141     -18.847   3.351  18.341  1.00  0.00
ATOM   2216  HZ2 TRP   141     -18.872   2.639  19.152  1.00  0.00
ATOM   2217  CH2 TRP   141     -18.740   2.941  17.014  1.00  0.00
ATOM   2218  HH2 TRP   141     -18.676   1.886  16.795  1.00  0.00
ATOM   2219  CZ3 TRP   141     -18.700   3.859  15.950  1.00  0.00
ATOM   2220  HZ3 TRP   141     -18.607   3.491  14.940  1.00  0.00
ATOM   2221  CE3 TRP   141     -18.768   5.232  16.175  1.00  0.00
ATOM   2222  HE3 TRP   141     -18.730   5.928  15.353  1.00  0.00
ATOM   2223  CD2 TRP   141     -18.904   5.689  17.485  1.00  0.00
ATOM   2224  C   TRP   141     -20.346  10.266  16.605  1.00  0.00
ATOM   2225  O   TRP   141     -20.485  10.448  15.395  1.00  0.00
ATOM   2226  N   LYS   142     -20.124  11.252  17.478  1.00  0.00
ATOM   2227  H   LYS   142     -20.040  11.033  18.459  1.00  0.00
ATOM   2228  CA  LYS   142     -19.772  12.590  17.035  1.00  0.00
ATOM   2229  HA  LYS   142     -20.566  12.946  16.379  1.00  0.00
ATOM   2230  CB  LYS   142     -19.654  13.521  18.230  1.00  0.00
ATOM   2231  HB2 LYS   142     -18.845  13.145  18.858  1.00  0.00
ATOM   2232  HB3 LYS   142     -19.372  14.515  17.885  1.00  0.00
ATOM   2233  CG  LYS   142     -20.916  13.646  19.056  1.00  0.00
ATOM   2234  HG2 LYS   142     -21.732  13.986  18.418  1.00  0.00
ATOM   2235  HG3 LYS   142     -21.183  12.673  19.467  1.00  0.00
ATOM   2236  CD  LYS   142     -20.745  14.637  20.215  1.00  0.00
ATOM   2237  HD2 LYS   142     -20.648  15.641  19.799  1.00  0.00
ATOM   2238  HD3 LYS   142     -21.643  14.616  20.831  1.00  0.00
ATOM   2239  CE  LYS   142     -19.530  14.370  21.093  1.00  0.00
ATOM   2240  HE2 LYS   142     -18.633  14.440  20.476  1.00  0.00
ATOM   2241  HE3 LYS   142     -19.474  15.165  21.837  1.00  0.00
ATOM   2242  NZ  LYS   142     -19.520  13.057  21.810  1.00  0.00
ATOM   2243  HZ1 LYS   142     -18.667  12.967  22.345  1.00  0.00
ATOM   2244  HZ2 LYS   142     -20.310  13.005  22.438  1.00  0.00
ATOM   2245  HZ3 LYS   142     -19.574  12.305  21.137  1.00  0.00
ATOM   2246  C   LYS   142     -18.453  12.558  16.279  1.00  0.00
ATOM   2247  O   LYS   142     -17.637  11.657  16.479  1.00  0.00
ATOM   2248  N   PRO   143     -18.224  13.541  15.392  1.00  0.00
ATOM   2249  CD  PRO   143     -19.093  14.674  15.043  1.00  0.00
ATOM   2250  HD2 PRO   143     -19.068  15.419  15.838  1.00  0.00
ATOM   2251  HD3 PRO   143     -20.115  14.356  14.835  1.00  0.00
ATOM   2252  CG  PRO   143     -18.468  15.233  13.812  1.00  0.00
ATOM   2253  HG2 PRO   143     -18.523  16.322  13.806  1.00  0.00
ATOM   2254  HG3 PRO   143     -19.029  14.847  12.964  1.00  0.00
ATOM   2255  CB  PRO   143     -17.086  14.769  13.720  1.00  0.00
ATOM   2256  HB2 PRO   143     -16.423  15.565  14.063  1.00  0.00
ATOM   2257  HB3 PRO   143     -16.827  14.503  12.694  1.00  0.00
ATOM   2258  CA  PRO   143     -16.971  13.540  14.654  1.00  0.00
ATOM   2259  HA  PRO   143     -16.895  12.629  14.059  1.00  0.00
ATOM   2260  C   PRO   143     -15.767  13.686  15.570  1.00  0.00
ATOM   2261  O   PRO   143     -15.891  14.275  16.631  1.00  0.00
ATOM   2262  N   GLY   144     -14.631  13.126  15.187  1.00  0.00
ATOM   2263  H   GLY   144     -14.593  12.651  14.296  1.00  0.00
ATOM   2264  CA  GLY   144     -13.386  13.327  15.931  1.00  0.00
ATOM   2265  HA2 GLY   144     -12.565  12.942  15.329  1.00  0.00
ATOM   2266  HA3 GLY   144     -13.227  14.397  16.069  1.00  0.00
ATOM   2267  C   GLY   144     -13.335  12.648  17.291  1.00  0.00
ATOM   2268  O   GLY   144     -12.599  13.094  18.181  1.00  0.00
ATOM   2269  N   THR   145     -14.099  11.568  17.459  1.00  0.00
ATOM   2270  H   THR   145     -14.682  11.257  16.696  1.00  0.00
ATOM   2271  CA  THR   145     -14.156  10.833  18.744  1.00  0.00
ATOM   2272  HA  THR   145     -13.408  11.249  19.416  1.00  0.00
ATOM   2273  CB  THR   145     -15.513  11.032  19.464  1.00  0.00
ATOM   2274  HB  THR   145     -15.443  10.626  20.473  1.00  0.00
ATOM   2275  CG2 THR   145     -15.862  12.493  19.536  1.00  0.00
ATOM   2276 HG21 THR   145     -16.667  12.633  20.257  1.00  0.00
ATOM   2277 HG22 THR   145     -14.999  13.074  19.864  1.00  0.00
ATOM   2278 HG23 THR   145     -16.205  12.851  18.571  1.00  0.00
ATOM   2279  OG1 THR   145     -16.556  10.360  18.753  1.00  0.00
ATOM   2280  HG1 THR   145     -16.652  10.773  17.888  1.00  0.00
ATOM   2281  C   THR   145     -13.821   9.333  18.679  1.00  0.00
ATOM   2282  O   THR   145     -13.279   8.763  19.653  1.00  0.00
ATOM   2283  N   THR   146     -14.085   8.711  17.533  1.00  0.00
ATOM   2284  H   THR   146     -14.494   9.232  16.771  1.00  0.00
ATOM   2285  CA  THR   146     -13.944   7.276  17.360  1.00  0.00
ATOM   2286  HA  THR   146     -13.305   6.868  18.140  1.00  0.00
ATOM   2287  CB  THR   146     -15.322   6.580  17.437  1.00  0.00
ATOM   2288  HB  THR   146     -15.995   7.020  16.702  1.00  0.00
ATOM   2289  CG2 THR   146     -15.218   5.065  17.169  1.00  0.00
ATOM   2290 HG21 THR   146     -16.164   4.583  17.405  1.00  0.00
ATOM   2291 HG22 THR   146     -14.996   4.882  16.117  1.00  0.00
ATOM   2292 HG23 THR   146     -14.434   4.626  17.785  1.00  0.00
ATOM   2293  OG1 THR   146     -15.880   6.783  18.749  1.00  0.00
ATOM   2294  HG1 THR   146     -15.289   6.388  19.394  1.00  0.00
ATOM   2295  C   THR   146     -13.306   6.978  15.988  1.00  0.00
ATOM   2296  O   THR   146     -13.794   7.461  14.977  1.00  0.00
ATOM   2297  N   ARG   147     -12.240   6.177  15.984  1.00  0.00
ATOM   2298  H   ARG   147     -11.884   5.811  16.855  1.00  0.00
ATOM   2299  CA  ARG   147     -11.610   5.714  14.761  1.00  0.00
ATOM   2300  HA  ARG   147     -11.773   6.432  13.960  1.00  0.00
ATOM   2301  CB  ARG   147     -10.112   5.532  14.946  1.00  0.00
ATOM   2302  HB2 ARG   147      -9.682   6.499  15.195  1.00  0.00
ATOM   2303  HB3 ARG   147      -9.936   4.855  15.785  1.00  0.00
ATOM   2304  CG  ARG   147      -9.379   5.001  13.718  1.00  0.00
ATOM   2305  HG2 ARG   147      -9.786   4.036  13.417  1.00  0.00
ATOM   2306  HG3 ARG   147      -9.491   5.718  12.911  1.00  0.00
ATOM   2307  CD  ARG   147      -7.895   4.861  14.033  1.00  0.00
ATOM   2308  HD2 ARG   147      -7.504   5.853  14.255  1.00  0.00
ATOM   2309  HD3 ARG   147      -7.774   4.235  14.917  1.00  0.00
ATOM   2310  NE  ARG   147      -7.089   4.291  12.944  1.00  0.00
ATOM   2311  HE  ARG   147      -6.486   4.925  12.439  1.00  0.00
ATOM   2312  CZ  ARG   147      -7.068   3.005  12.581  1.00  0.00
ATOM   2313  NH1 ARG   147      -7.811   2.096  13.214  1.00  0.00
ATOM   2314 HH11 ARG   147      -8.424   2.380  13.962  1.00  0.00
ATOM   2315 HH12 ARG   147      -7.740   1.120  12.965  1.00  0.00
ATOM   2316  NH2 ARG   147      -6.273   2.612  11.583  1.00  0.00
ATOM   2317 HH21 ARG   147      -5.663   3.283  11.137  1.00  0.00
ATOM   2318 HH22 ARG   147      -6.188   1.635  11.345  1.00  0.00
ATOM   2319  C   ARG   147     -12.235   4.368  14.408  1.00  0.00
ATOM   2320  O   ARG   147     -12.236   3.451  15.231  1.00  0.00
ATOM   2321  N   LEU   148     -12.784   4.261  13.210  1.00  0.00
ATOM   2322  H   LEU   148     -12.795   5.066  12.598  1.00  0.00
ATOM   2323  CA  LEU   148     -13.180   2.949  12.659  1.00  0.00
ATOM   2324  HA  LEU   148     -12.772   2.155  13.284  1.00  0.00
ATOM   2325  CB  LEU   148     -14.706   2.800  12.617  1.00  0.00
ATOM   2326  HB2 LEU   148     -15.089   2.920  13.632  1.00  0.00
ATOM   2327  HB3 LEU   148     -15.109   3.618  12.018  1.00  0.00
ATOM   2328  CG  LEU   148     -15.223   1.479  12.053  1.00  0.00
ATOM   2329  HG  LEU   148     -14.813   1.333  11.054  1.00  0.00
ATOM   2330  CD1 LEU   148     -14.799   0.295  12.924  1.00  0.00
ATOM   2331 HD11 LEU   148     -15.210  -0.628  12.517  1.00  0.00
ATOM   2332 HD12 LEU   148     -13.715   0.201  12.937  1.00  0.00
ATOM   2333 HD13 LEU   148     -15.164   0.423  13.941  1.00  0.00
ATOM   2334  CD2 LEU   148     -16.740   1.568  11.913  1.00  0.00
ATOM   2335 HD21 LEU   148     -17.114   0.673  11.414  1.00  0.00
ATOM   2336 HD22 LEU   148     -17.203   1.651  12.896  1.00  0.00
ATOM   2337 HD23 LEU   148     -17.014   2.438  11.322  1.00  0.00
ATOM   2338  C   LEU   148     -12.579   2.818  11.266  1.00  0.00
ATOM   2339  O   LEU   148     -12.995   3.513  10.337  1.00  0.00
ATOM   2340  N   TYC   149     -11.588   1.951  11.130  1.00  0.00
ATOM   2341  H   TYC   149     -11.293   1.394  11.918  1.00  0.00
ATOM   2342  CA  TYC   149     -10.915   1.753   9.835  1.00  0.00
ATOM   2343  HA  TYC   149     -10.368   2.664   9.586  1.00  0.00
ATOM   2344  CB  TYC   149      -9.924   0.619   9.969  1.00  0.00
ATOM   2345  HB2 TYC   149      -9.237   0.856  10.783  1.00  0.00
ATOM   2346  HB3 TYC   149     -10.458  -0.288  10.258  1.00  0.00
ATOM   2347  CG  TYC   149      -9.113   0.338   8.744  1.00  0.00
ATOM   2348  CD1 TYC   149      -7.910   1.003   8.502  1.00  0.00
ATOM   2349  HD1 TYC   149      -7.567   1.762   9.191  1.00  0.00
ATOM   2350  CE1 TYC   149      -7.151   0.709   7.393  1.00  0.00
ATOM   2351  HE1 TYC   149      -6.223   1.233   7.219  1.00  0.00
ATOM   2352  CZ  TYC   149      -7.583  -0.273   6.513  1.00  0.00
ATOM   2353  OH  TYC   149      -6.837  -0.650   5.412  1.00  0.00
ATOM   2354  CE2 TYC   149      -8.756  -0.951   6.749  1.00  0.00
ATOM   2355  HE2 TYC   149      -9.090  -1.727   6.074  1.00  0.00
ATOM   2356  CD2 TYC   149      -9.507  -0.647   7.863  1.00  0.00
ATOM   2357  HD2 TYC   149     -10.418  -1.196   8.054  1.00  0.00
ATOM   2358  C   TYC   149     -11.927   1.456   8.742  1.00  0.00
ATOM   2359  O   TYC   149     -12.804   0.584   8.908  1.00  0.00
ATOM   2360  N   ALA   150     -11.872   2.235   7.665  1.00  0.00
ATOM   2361  H   ALA   150     -11.168   2.956   7.598  1.00  0.00
ATOM   2362  CA  ALA   150     -12.988   2.231   6.700  1.00  0.00
ATOM   2363  HA  ALA   150     -13.335   1.210   6.605  1.00  0.00
ATOM   2364  CB  ALA   150     -14.142   3.073   7.225  1.00  0.00
ATOM   2365  HB1 ALA   150     -14.865   3.264   6.436  1.00  0.00
ATOM   2366  HB2 ALA   150     -14.626   2.556   8.051  1.00  0.00
ATOM   2367  HB3 ALA   150     -13.768   4.033   7.581  1.00  0.00
ATOM   2368  C   ALA   150     -12.641   2.690   5.295  1.00  0.00
ATOM   2369  O   ALA   150     -12.212   3.837   5.102  1.00  0.00
ATOM   2370  N   ASN   151     -12.904   1.821   4.319  1.00  0.00
ATOM   2371  H   ASN   151     -13.250   0.902   4.552  1.00  0.00
ATOM   2372  CA  ASN   151     -12.813   2.196   2.898  1.00  0.00
ATOM   2373  HA  ASN   151     -11.818   2.599   2.700  1.00  0.00
ATOM   2374  CB  ASN   151     -13.048   0.968   2.000  1.00  0.00
ATOM   2375  HB2 ASN   151     -14.024   0.524   2.164  1.00  0.00
ATOM   2376  HB3 ASN   151     -13.058   1.308   0.963  1.00  0.00
ATOM   2377  CG  ASN   151     -11.938  -0.059   2.105  1.00  0.00
ATOM   2378  OD1 ASN   151     -10.836   0.269   2.496  1.00  0.00
ATOM   2379  ND2 ASN   151     -12.213  -1.296   1.681  1.00  0.00
ATOM   2380 HD21 ASN   151     -13.154  -1.521   1.390  1.00  0.00
ATOM   2381 HD22 ASN   151     -11.462  -1.952   1.542  1.00  0.00
ATOM   2382  C   ASN   151     -13.827   3.267   2.535  1.00  0.00
ATOM   2383  O   ASN   151     -13.547   4.139   1.699  1.00  0.00
ATOM   2384  N   ALA   152     -15.003   3.202   3.166  1.00  0.00
ATOM   2385  H   ALA   152     -15.171   2.460   3.831  1.00  0.00
ATOM   2386  CA  ALA   152     -16.082   4.181   2.932  1.00  0.00
ATOM   2387  HA  ALA   152     -16.262   4.228   1.857  1.00  0.00
ATOM   2388  CB  ALA   152     -17.389   3.759   3.599  1.00  0.00
ATOM   2389  HB1 ALA   152     -18.176   4.459   3.326  1.00  0.00
ATOM   2390  HB2 ALA   152     -17.669   2.757   3.276  1.00  0.00
ATOM   2391  HB3 ALA   152     -17.275   3.780   4.680  1.00  0.00
ATOM   2392  C   ALA   152     -15.671   5.578   3.391  1.00  0.00
ATOM   2393  O   ALA   152     -16.228   6.565   2.926  1.00  0.00
ATOM   2394  N   SER   153     -14.679   5.639   4.278  1.00  0.00
ATOM   2395  H   SER   153     -14.260   4.784   4.615  1.00  0.00
ATOM   2396  CA  SER   153     -14.121   6.908   4.754  1.00  0.00
ATOM   2397  HA  SER   153     -14.920   7.651   4.767  1.00  0.00
ATOM   2398  CB  SER   153     -13.633   6.753   6.204  1.00  0.00
ATOM   2399  HB2 SER   153     -14.420   6.279   6.791  1.00  0.00
ATOM   2400  HB3 SER   153     -12.745   6.127   6.240  1.00  0.00
ATOM   2401  OG  SER   153     -13.351   8.021   6.787  1.00  0.00
ATOM   2402  HG  SER   153     -12.563   8.395   6.373  1.00  0.00
ATOM   2403  C   SER   153     -12.997   7.452   3.861  1.00  0.00
ATOM   2404  O   SER   153     -13.197   8.463   3.182  1.00  0.00
ATOM   2405  N   ILE   154     -11.839   6.786   3.827  1.00  0.00
ATOM   2406  H   ILE   154     -11.730   5.952   4.386  1.00  0.00
ATOM   2407  CA  ILE   154     -10.693   7.276   3.064  1.00  0.00
ATOM   2408  HA  ILE   154     -10.591   8.330   3.322  1.00  0.00
ATOM   2409  CB  ILE   154      -9.355   6.604   3.483  1.00  0.00
ATOM   2410  HB  ILE   154      -9.281   6.685   4.569  1.00  0.00
ATOM   2411  CG2 ILE   154      -9.323   5.115   3.114  1.00  0.00
ATOM   2412 HG21 ILE   154      -8.489   4.614   3.591  1.00  0.00
ATOM   2413 HG22 ILE   154     -10.239   4.628   3.449  1.00  0.00
ATOM   2414 HG23 ILE   154      -9.239   4.993   2.036  1.00  0.00
ATOM   2415  CG1 ILE   154      -8.166   7.361   2.881  1.00  0.00
ATOM   2416 HG12 ILE   154      -8.189   7.267   1.796  1.00  0.00
ATOM   2417 HG13 ILE   154      -8.251   8.419   3.129  1.00  0.00
ATOM   2418  CD1 ILE   154      -6.812   6.857   3.362  1.00  0.00
ATOM   2419 HD11 ILE   154      -6.182   6.628   2.502  1.00  0.00
ATOM   2420 HD12 ILE   154      -6.327   7.645   3.940  1.00  0.00
ATOM   2421 HD13 ILE   154      -6.889   5.981   4.003  1.00  0.00
ATOM   2422  C   ILE   154     -10.949   7.221   1.545  1.00  0.00
ATOM   2423  O   ILE   154     -10.447   8.076   0.797  1.00  0.00
ATOM   2424  N   GLY   155     -11.769   6.267   1.091  1.00  0.00
ATOM   2425  H   GLY   155     -12.178   5.607   1.736  1.00  0.00
ATOM   2426  CA  GLY   155     -12.164   6.200  -0.314  1.00  0.00
ATOM   2427  HA2 GLY   155     -11.280   6.019  -0.923  1.00  0.00
ATOM   2428  HA3 GLY   155     -12.862   5.378  -0.462  1.00  0.00
ATOM   2429  C   GLY   155     -12.828   7.503  -0.751  1.00  0.00
ATOM   2430  O   GLY   155     -12.504   8.046  -1.808  1.00  0.00
ATOM   2431  N   LEU   156     -13.741   8.024   0.071  1.00  0.00
ATOM   2432  H   LEU   156     -13.980   7.553   0.931  1.00  0.00
ATOM   2433  CA  LEU   156     -14.405   9.307  -0.238  1.00  0.00
ATOM   2434  HA  LEU   156     -14.742   9.239  -1.271  1.00  0.00
ATOM   2435  CB  LEU   156     -15.638   9.556   0.637  1.00  0.00
ATOM   2436  HB2 LEU   156     -16.276   8.684   0.547  1.00  0.00
ATOM   2437  HB3 LEU   156     -15.317   9.616   1.678  1.00  0.00
ATOM   2438  CG  LEU   156     -16.497  10.801   0.315  1.00  0.00
ATOM   2439  HG  LEU   156     -15.868  11.680   0.435  1.00  0.00
ATOM   2440  CD1 LEU   156     -17.009  10.786  -1.116  1.00  0.00
ATOM   2441 HD11 LEU   156     -17.598  11.683  -1.299  1.00  0.00
ATOM   2442 HD12 LEU   156     -16.179  10.791  -1.822  1.00  0.00
ATOM   2443 HD13 LEU   156     -17.627   9.904  -1.287  1.00  0.00
ATOM   2444  CD2 LEU   156     -17.679  10.953   1.283  1.00  0.00
ATOM   2445 HD21 LEU   156     -18.171  11.911   1.114  1.00  0.00
ATOM   2446 HD22 LEU   156     -18.402  10.158   1.131  1.00  0.00
ATOM   2447 HD23 LEU   156     -17.324  10.918   2.312  1.00  0.00
ATOM   2448  C   LEU   156     -13.431  10.480  -0.143  1.00  0.00
ATOM   2449  O   LEU   156     -13.468  11.359  -0.986  1.00  0.00
ATOM   2450  N   PHE   157     -12.560  10.490   0.863  1.00  0.00
ATOM   2451  H   PHE   157     -12.568   9.754   1.554  1.00  0.00
ATOM   2452  CA  PHE   157     -11.524  11.521   0.936  1.00  0.00
ATOM   2453  HA  PHE   157     -12.006  12.488   1.094  1.00  0.00
ATOM   2454  CB  PHE   157     -10.566  11.265   2.110  1.00  0.00
ATOM   2455  HB2 PHE   157     -11.086  11.444   3.043  1.00  0.00
ATOM   2456  HB3 PHE   157     -10.257  10.222   2.106  1.00  0.00
ATOM   2457  CG  PHE   157      -9.345  12.126   2.086  1.00  0.00
ATOM   2458  CD1 PHE   157      -9.425  13.469   2.419  1.00  0.00
ATOM   2459  HD1 PHE   157     -10.374  13.890   2.720  1.00  0.00
ATOM   2460  CE1 PHE   157      -8.306  14.277   2.386  1.00  0.00
ATOM   2461  HE1 PHE   157      -8.387  15.320   2.655  1.00  0.00
ATOM   2462  CZ  PHE   157      -7.091  13.760   1.996  1.00  0.00
ATOM   2463  HZ  PHE   157      -6.216  14.394   1.963  1.00  0.00
ATOM   2464  CE2 PHE   157      -6.994  12.417   1.661  1.00  0.00
ATOM   2465  HE2 PHE   157      -6.042  12.002   1.360  1.00  0.00
ATOM   2466  CD2 PHE   157      -8.128  11.610   1.690  1.00  0.00
ATOM   2467  HD2 PHE   157      -8.040  10.571   1.408  1.00  0.00
ATOM   2468  C   PHE   157     -10.730  11.594  -0.388  1.00  0.00
ATOM   2469  O   PHE   157     -10.504  12.679  -0.933  1.00  0.00
ATOM   2470  N   GLY   158     -10.297  10.446  -0.887  1.00  0.00
ATOM   2471  H   GLY   158     -10.492   9.580  -0.402  1.00  0.00
ATOM   2472  CA  GLY   158      -9.552  10.399  -2.157  1.00  0.00
ATOM   2473  HA2 GLY   158      -8.612  10.938  -2.035  1.00  0.00
ATOM   2474  HA3 GLY   158      -9.322   9.359  -2.386  1.00  0.00
ATOM   2475  C   GLY   158     -10.314  10.995  -3.334  1.00  0.00
ATOM   2476  O   GLY   158      -9.768  11.798  -4.129  1.00  0.00
ATOM   2477  N   ALA   159     -11.568  10.597  -3.465  1.00  0.00
ATOM   2478  H   ALA   159     -11.973   9.950  -2.802  1.00  0.00
ATOM   2479  CA  ALA   159     -12.416  11.092  -4.549  1.00  0.00
ATOM   2480  HA  ALA   159     -11.927  10.866  -5.497  1.00  0.00
ATOM   2481  CB  ALA   159     -13.754  10.364  -4.524  1.00  0.00
ATOM   2482  HB1 ALA   159     -14.376  10.708  -5.351  1.00  0.00
ATOM   2483  HB2 ALA   159     -13.586   9.293  -4.631  1.00  0.00
ATOM   2484  HB3 ALA   159     -14.271  10.554  -3.583  1.00  0.00
ATOM   2485  C   ALA   159     -12.636  12.601  -4.476  1.00  0.00
ATOM   2486  O   ALA   159     -12.596  13.285  -5.493  1.00  0.00
ATOM   2487  N   LEU   160     -12.870  13.115  -3.275  1.00  0.00
ATOM   2488  H   LEU   160     -12.885  12.521  -2.458  1.00  0.00
ATOM   2489  CA  LEU   160     -13.142  14.543  -3.102  1.00  0.00
ATOM   2490  HA  LEU   160     -13.787  14.882  -3.912  1.00  0.00
ATOM   2491  CB  LEU   160     -13.853  14.804  -1.782  1.00  0.00
ATOM   2492  HB2 LEU   160     -13.198  14.460  -0.981  1.00  0.00
ATOM   2493  HB3 LEU   160     -13.963  15.882  -1.667  1.00  0.00
ATOM   2494  CG  LEU   160     -15.224  14.152  -1.568  1.00  0.00
ATOM   2495  HG  LEU   160     -15.117  13.073  -1.616  1.00  0.00
ATOM   2496  CD1 LEU   160     -15.764  14.502  -0.180  1.00  0.00
ATOM   2497 HD11 LEU   160     -16.726  14.011  -0.027  1.00  0.00
ATOM   2498 HD12 LEU   160     -15.064  14.161   0.582  1.00  0.00
ATOM   2499 HD13 LEU   160     -15.896  15.581  -0.094  1.00  0.00
ATOM   2500  CD2 LEU   160     -16.171  14.552  -2.685  1.00  0.00
ATOM   2501 HD21 LEU   160     -17.160  14.138  -2.487  1.00  0.00
ATOM   2502 HD22 LEU   160     -16.240  15.638  -2.748  1.00  0.00
ATOM   2503 HD23 LEU   160     -15.831  14.148  -3.638  1.00  0.00
ATOM   2504  C   LEU   160     -11.858  15.372  -3.188  1.00  0.00
ATOM   2505  O   LEU   160     -11.876  16.514  -3.685  1.00  0.00
ATOM   2506  N   ALA   161     -10.734  14.804  -2.749  1.00  0.00
ATOM   2507  H   ALA   161     -10.744  13.866  -2.378  1.00  0.00
ATOM   2508  CA  ALA   161      -9.485  15.547  -2.727  1.00  0.00
ATOM   2509  HA  ALA   161      -9.654  16.462  -2.158  1.00  0.00
ATOM   2510  CB  ALA   161      -8.396  14.756  -1.996  1.00  0.00
ATOM   2511  HB1 ALA   161      -7.446  15.288  -2.049  1.00  0.00
ATOM   2512  HB2 ALA   161      -8.669  14.630  -0.949  1.00  0.00
ATOM   2513  HB3 ALA   161      -8.271  13.778  -2.460  1.00  0.00
ATOM   2514  C   ALA   161      -8.998  15.959  -4.115  1.00  0.00
ATOM   2515  O   ALA   161      -8.293  16.932  -4.233  1.00  0.00
ATOM   2516  N   VAL   162      -9.355  15.196  -5.145  1.00  0.00
ATOM   2517  H   VAL   162      -9.932  14.382  -4.989  1.00  0.00
ATOM   2518  CA  VAL   162      -8.915  15.491  -6.509  1.00  0.00
ATOM   2519  HA  VAL   162      -7.971  16.037  -6.473  1.00  0.00
ATOM   2520  CB  VAL   162      -8.655  14.193  -7.328  1.00  0.00
ATOM   2521  HB  VAL   162      -8.302  14.479  -8.320  1.00  0.00
ATOM   2522  CG1 VAL   162      -7.548  13.361  -6.689  1.00  0.00
ATOM   2523 HG11 VAL   162      -7.345  12.491  -7.313  1.00  0.00
ATOM   2524 HG12 VAL   162      -6.638  13.956  -6.607  1.00  0.00
ATOM   2525 HG13 VAL   162      -7.844  13.022  -5.696  1.00  0.00
ATOM   2526  CG2 VAL   162      -9.939  13.390  -7.512  1.00  0.00
ATOM   2527 HG21 VAL   162      -9.740  12.538  -8.161  1.00  0.00
ATOM   2528 HG22 VAL   162     -10.285  13.016  -6.551  1.00  0.00
ATOM   2529 HG23 VAL   162     -10.720  13.988  -7.978  1.00  0.00
ATOM   2530  C   VAL   162      -9.913  16.365  -7.267  1.00  0.00
ATOM   2531  O   VAL   162      -9.657  16.722  -8.414  1.00  0.00
ATOM   2532  N   LYS   163     -11.046  16.724  -6.651  1.00  0.00
ATOM   2533  H   LYS   163     -11.234  16.438  -5.700  1.00  0.00
ATOM   2534  CA  LYS   163     -12.055  17.522  -7.386  1.00  0.00
ATOM   2535  HA  LYS   163     -12.286  16.946  -8.284  1.00  0.00
ATOM   2536  CB  LYS   163     -13.390  17.643  -6.606  1.00  0.00
ATOM   2537  HB2 LYS   163     -13.726  16.643  -6.324  1.00  0.00
ATOM   2538  HB3 LYS   163     -13.265  18.231  -5.699  1.00  0.00
ATOM   2539  CG  LYS   163     -14.442  18.294  -7.498  1.00  0.00
ATOM   2540  HG2 LYS   163     -14.124  19.295  -7.788  1.00  0.00
ATOM   2541  HG3 LYS   163     -14.592  17.687  -8.392  1.00  0.00
ATOM   2542  CD  LYS   163     -15.756  18.414  -6.732  1.00  0.00
ATOM   2543  HD2 LYS   163     -16.095  17.421  -6.431  1.00  0.00
ATOM   2544  HD3 LYS   163     -15.603  19.026  -5.842  1.00  0.00
ATOM   2545  CE  LYS   163     -16.807  19.064  -7.623  1.00  0.00
ATOM   2546  HE2 LYS   163     -16.462  20.056  -7.920  1.00  0.00
ATOM   2547  HE3 LYS   163     -16.954  18.455  -8.515  1.00  0.00
ATOM   2548  NZ  LYS   163     -18.073  19.179  -6.884  1.00  0.00
ATOM   2549  HZ1 LYS   163     -17.923  19.705  -6.034  1.00  0.00
ATOM   2550  HZ2 LYS   163     -18.763  19.650  -7.453  1.00  0.00
ATOM   2551  HZ3 LYS   163     -18.405  18.257  -6.639  1.00  0.00
ATOM   2552  C   LYS   163     -11.531  18.883  -7.884  1.00  0.00
ATOM   2553  O   LYS   163     -11.753  19.219  -9.050  1.00  0.00
ATOM   2554  N   PRO   164     -10.807  19.656  -7.037  1.00  0.00
ATOM   2555  CD  PRO   164     -10.652  19.554  -5.565  1.00  0.00
ATOM   2556  HD2 PRO   164      -9.782  18.939  -5.333  1.00  0.00
ATOM   2557  HD3 PRO   164     -11.534  19.169  -5.062  1.00  0.00
ATOM   2558  CG  PRO   164     -10.400  20.984  -5.140  1.00  0.00
ATOM   2559  HG2 PRO   164      -9.827  21.033  -4.217  1.00  0.00
ATOM   2560  HG3 PRO   164     -11.349  21.511  -5.033  1.00  0.00
ATOM   2561  CB  PRO   164      -9.627  21.554  -6.291  1.00  0.00
ATOM   2562  HB2 PRO   164      -8.595  21.209  -6.246  1.00  0.00
ATOM   2563  HB3 PRO   164      -9.667  22.644  -6.306  1.00  0.00
ATOM   2564  CA  PRO   164     -10.313  20.939  -7.529  1.00  0.00
ATOM   2565  HA  PRO   164     -11.162  21.563  -7.812  1.00  0.00
ATOM   2566  C   PRO   164      -9.342  20.832  -8.706  1.00  0.00
ATOM   2567  O   PRO   164      -9.306  21.738  -9.534  1.00  0.00
ATOM   2568  N   SER   165      -8.591  19.728  -8.793  1.00  0.00
ATOM   2569  H   SER   165      -8.666  19.014  -8.084  1.00  0.00
ATOM   2570  CA  SER   165      -7.647  19.515  -9.896  1.00  0.00
ATOM   2571  HA  SER   165      -6.954  20.358  -9.912  1.00  0.00
ATOM   2572  CB  SER   165      -6.827  18.232  -9.693  1.00  0.00
ATOM   2573  HB2 SER   165      -5.951  18.277 -10.338  1.00  0.00
ATOM   2574  HB3 SER   165      -6.493  18.168  -8.658  1.00  0.00
ATOM   2575  OG  SER   165      -7.568  17.064 -10.030  1.00  0.00
ATOM   2576  HG  SER   165      -8.297  16.967  -9.406  1.00  0.00
ATOM   2577  C   SER   165      -8.335  19.434 -11.250  1.00  0.00
ATOM   2578  O   SER   165      -7.710  19.692 -12.292  1.00  0.00
ATOM   2579  N   GLY   166      -9.597  19.032 -11.239  1.00  0.00
ATOM   2580  H   GLY   166     -10.050  18.842 -10.356  1.00  0.00
ATOM   2581  CA  GLY   166     -10.348  18.804 -12.458  1.00  0.00
ATOM   2582  HA2 GLY   166     -11.409  18.830 -12.209  1.00  0.00
ATOM   2583  HA3 GLY   166     -10.155  19.619 -13.157  1.00  0.00
ATOM   2584  C   GLY   166     -10.062  17.492 -13.155  1.00  0.00
ATOM   2585  O   GLY   166     -10.608  17.246 -14.222  1.00  0.00
ATOM   2586  N   MET   167      -9.209  16.650 -12.574  1.00  0.00
ATOM   2587  H   MET   167      -8.790  16.890 -11.687  1.00  0.00
ATOM   2588  CA  MET   167      -8.827  15.386 -13.195  1.00  0.00
ATOM   2589  HA  MET   167      -9.049  15.418 -14.259  1.00  0.00
ATOM   2590  CB  MET   167      -7.321  15.139 -13.034  1.00  0.00
ATOM   2591  HB2 MET   167      -7.046  15.310 -11.995  1.00  0.00
ATOM   2592  HB3 MET   167      -7.111  14.094 -13.263  1.00  0.00
ATOM   2593  CG  MET   167      -6.443  15.983 -13.936  1.00  0.00
ATOM   2594  HG2 MET   167      -6.672  15.741 -14.973  1.00  0.00
ATOM   2595  HG3 MET   167      -6.664  17.039 -13.777  1.00  0.00
ATOM   2596  SD  MET   167      -4.693  15.700 -13.651  1.00  0.00
ATOM   2597  CE  MET   167      -4.480  16.639 -12.147  1.00  0.00
ATOM   2598  HE1 MET   167      -3.420  16.679 -11.901  1.00  0.00
ATOM   2599  HE2 MET   167      -4.858  17.650 -12.290  1.00  0.00
ATOM   2600  HE3 MET   167      -5.019  16.157 -11.331  1.00  0.00
ATOM   2601  C   MET   167      -9.568  14.243 -12.525  1.00  0.00
ATOM   2602  O   MET   167      -9.795  14.288 -11.317  1.00  0.00
ATOM   2603  N   PRO   168      -9.889  13.187 -13.293  1.00  0.00
ATOM   2604  CD  PRO   168      -9.844  13.050 -14.756  1.00  0.00
ATOM   2605  HD2 PRO   168      -8.832  12.801 -15.075  1.00  0.00
ATOM   2606  HD3 PRO   168     -10.209  13.943 -15.264  1.00  0.00
ATOM   2607  CG  PRO   168     -10.778  11.891 -15.011  1.00  0.00
ATOM   2608  HG2 PRO   168     -10.531  11.373 -15.938  1.00  0.00
ATOM   2609  HG3 PRO   168     -11.807  12.252 -15.038  1.00  0.00
ATOM   2610  CB  PRO   168     -10.587  11.008 -13.811  1.00  0.00
ATOM   2611  HB2 PRO   168      -9.713  10.376 -13.977  1.00  0.00
ATOM   2612  HB3 PRO   168     -11.465  10.387 -13.632  1.00  0.00
ATOM   2613  CA  PRO   168     -10.334  11.964 -12.645  1.00  0.00
ATOM   2614  HA  PRO   168     -11.255  12.145 -12.089  1.00  0.00
ATOM   2615  C   PRO   168      -9.226  11.436 -11.737  1.00  0.00
ATOM   2616  O   PRO   168      -8.044  11.725 -11.954  1.00  0.00
ATOM   2617  N   TYR   169      -9.616  10.649 -10.740  1.00  0.00
ATOM   2618  H   TYR   169     -10.595  10.441 -10.618  1.00  0.00
ATOM   2619  CA  TYR   169      -8.676  10.173  -9.738  1.00  0.00
ATOM   2620  HA  TYR   169      -8.326  11.041  -9.179  1.00  0.00
ATOM   2621  CB  TYR   169      -9.383   9.241  -8.759  1.00  0.00
ATOM   2622  HB2 TYR   169     -10.272   9.744  -8.377  1.00  0.00
ATOM   2623  HB3 TYR   169      -9.713   8.344  -9.285  1.00  0.00
ATOM   2624  CG  TYR   169      -8.523   8.852  -7.587  1.00  0.00
ATOM   2625  CD1 TYR   169      -8.393   9.692  -6.486  1.00  0.00
ATOM   2626  HD1 TYR   169      -8.916  10.637  -6.465  1.00  0.00
ATOM   2627  CE1 TYR   169      -7.592   9.334  -5.418  1.00  0.00
ATOM   2628  HE1 TYR   169      -7.496   9.994  -4.568  1.00  0.00
ATOM   2629  CZ  TYR   169      -6.930   8.132  -5.431  1.00  0.00
ATOM   2630  OH  TYR   169      -6.151   7.760  -4.360  1.00  0.00
ATOM   2631  HH  TYR   169      -5.793   6.874  -4.447  1.00  0.00
ATOM   2632  CE2 TYR   169      -7.047   7.275  -6.508  1.00  0.00
ATOM   2633  HE2 TYR   169      -6.526   6.328  -6.519  1.00  0.00
ATOM   2634  CD2 TYR   169      -7.851   7.640  -7.571  1.00  0.00
ATOM   2635  HD2 TYR   169      -7.949   6.962  -8.407  1.00  0.00
ATOM   2636  C   TYR   169      -7.435   9.489 -10.347  1.00  0.00
ATOM   2637  O   TYR   169      -6.306   9.773  -9.950  1.00  0.00
ATOM   2638  N   GLU   170      -7.640   8.563 -11.291  1.00  0.00
ATOM   2639  H   GLU   170      -8.578   8.334 -11.587  1.00  0.00
ATOM   2640  CA  GLU   170      -6.519   7.831 -11.861  1.00  0.00
ATOM   2641  HA  GLU   170      -6.002   7.314 -11.054  1.00  0.00
ATOM   2642  CB  GLU   170      -6.998   6.764 -12.880  1.00  0.00
ATOM   2643  HB2 GLU   170      -7.549   5.992 -12.343  1.00  0.00
ATOM   2644  HB3 GLU   170      -7.676   7.234 -13.593  1.00  0.00
ATOM   2645  CG  GLU   170      -5.859   6.103 -13.661  1.00  0.00
ATOM   2646  HG2 GLU   170      -5.367   6.845 -14.290  1.00  0.00
ATOM   2647  HG3 GLU   170      -5.124   5.722 -12.949  1.00  0.00
ATOM   2648  CD  GLU   170      -6.320   4.957 -14.564  1.00  0.00
ATOM   2649  OE1 GLU   170      -7.272   5.141 -15.341  1.00  0.00
ATOM   2650  OE2 GLU   170      -5.694   3.886 -14.549  1.00  0.00
ATOM   2651  C   GLU   170      -5.514   8.792 -12.508  1.00  0.00
ATOM   2652  O   GLU   170      -4.316   8.682 -12.286  1.00  0.00
ATOM   2653  N   GLN   171      -6.000   9.726 -13.314  1.00  0.00
ATOM   2654  H   GLN   171      -6.994   9.792 -13.475  1.00  0.00
ATOM   2655  CA  GLN   171      -5.112  10.672 -13.978  1.00  0.00
ATOM   2656  HA  GLN   171      -4.346  10.111 -14.516  1.00  0.00
ATOM   2657  CB  GLN   171      -5.897  11.499 -14.982  1.00  0.00
ATOM   2658  HB2 GLN   171      -6.369  10.818 -15.691  1.00  0.00
ATOM   2659  HB3 GLN   171      -6.681  12.051 -14.463  1.00  0.00
ATOM   2660  CG  GLN   171      -5.029  12.464 -15.746  1.00  0.00
ATOM   2661  HG2 GLN   171      -4.669  13.253 -15.090  1.00  0.00
ATOM   2662  HG3 GLN   171      -4.164  11.927 -16.140  1.00  0.00
ATOM   2663  CD  GLN   171      -5.796  13.093 -16.884  1.00  0.00
ATOM   2664  OE1 GLN   171      -6.792  13.757 -16.658  1.00  0.00
ATOM   2665  NE2 GLN   171      -5.322  12.890 -18.122  1.00  0.00
ATOM   2666 HE21 GLN   171      -4.622  12.176 -18.267  1.00  0.00
ATOM   2667 HE22 GLN   171      -5.414  13.659 -18.775  1.00  0.00
ATOM   2668  C   GLN   171      -4.414  11.614 -12.970  1.00  0.00
ATOM   2669  O   GLN   171      -3.243  11.899 -13.122  1.00  0.00
ATOM   2670  N   ALA   172      -5.127  12.068 -11.943  1.00  0.00
ATOM   2671  H   ALA   172      -6.097  11.803 -11.841  1.00  0.00
ATOM   2672  CA  ALA   172      -4.500  12.882 -10.892  1.00  0.00
ATOM   2673  HA  ALA   172      -4.083  13.780 -11.348  1.00  0.00
ATOM   2674  CB  ALA   172      -5.532  13.316  -9.838  1.00  0.00
ATOM   2675  HB1 ALA   172      -5.040  13.896  -9.057  1.00  0.00
ATOM   2676  HB2 ALA   172      -6.302  13.930 -10.304  1.00  0.00
ATOM   2677  HB3 ALA   172      -6.002  12.439  -9.391  1.00  0.00
ATOM   2678  C   ALA   172      -3.351  12.099 -10.231  1.00  0.00
ATOM   2679  O   ALA   172      -2.236  12.608 -10.081  1.00  0.00
ATOM   2680  N   MET   173      -3.618  10.841  -9.880  1.00  0.00
ATOM   2681  H   MET   173      -4.536  10.453 -10.047  1.00  0.00
ATOM   2682  CA  MET   173      -2.613   9.994  -9.251  1.00  0.00
ATOM   2683  HA  MET   173      -2.303  10.469  -8.320  1.00  0.00
ATOM   2684  CB  MET   173      -3.192   8.609  -8.926  1.00  0.00
ATOM   2685  HB2 MET   173      -4.099   8.735  -8.334  1.00  0.00
ATOM   2686  HB3 MET   173      -3.474   8.108  -9.851  1.00  0.00
ATOM   2687  CG  MET   173      -2.235   7.703  -8.169  1.00  0.00
ATOM   2688  HG2 MET   173      -2.704   6.726  -8.047  1.00  0.00
ATOM   2689  HG3 MET   173      -1.339   7.558  -8.768  1.00  0.00
ATOM   2690  SD  MET   173      -1.746   8.304  -6.539  1.00  0.00
ATOM   2691  CE  MET   173      -3.217   7.928  -5.584  1.00  0.00
ATOM   2692  HE1 MET   173      -4.098   8.287  -6.112  1.00  0.00
ATOM   2693  HE2 MET   173      -3.305   6.852  -5.449  1.00  0.00
ATOM   2694  HE3 MET   173      -3.167   8.420  -4.617  1.00  0.00
ATOM   2695  C   MET   173      -1.377   9.825 -10.140  1.00  0.00
ATOM   2696  O   MET   173      -0.243   9.932  -9.672  1.00  0.00
ATOM   2697  N   THR   174      -1.605   9.525 -11.421  1.00  0.00
ATOM   2698  H   THR   174      -2.553   9.414 -11.758  1.00  0.00
ATOM   2699  CA  THR   174      -0.500   9.281 -12.345  1.00  0.00
ATOM   2700  HA  THR   174       0.150   8.535 -11.894  1.00  0.00
ATOM   2701  CB  THR   174      -1.015   8.714 -13.685  1.00  0.00
ATOM   2702  HB  THR   174      -1.657   9.449 -14.172  1.00  0.00
ATOM   2703  CG2 THR   174       0.124   8.395 -14.576  1.00  0.00
ATOM   2704 HG21 THR   174      -0.244   7.864 -15.455  1.00  0.00
ATOM   2705 HG22 THR   174       0.615   9.307 -14.916  1.00  0.00
ATOM   2706 HG23 THR   174       0.847   7.761 -14.060  1.00  0.00
ATOM   2707  OG1 THR   174      -1.790   7.526 -13.431  1.00  0.00
ATOM   2708  HG1 THR   174      -1.213   6.852 -13.065  1.00  0.00
ATOM   2709  C   THR   174       0.326  10.550 -12.587  1.00  0.00
ATOM   2710  O   THR   174       1.564  10.514 -12.552  1.00  0.00
ATOM   2711  N   THR   175      -0.365  11.665 -12.839  1.00  0.00
ATOM   2712  H   THR   175      -1.375  11.623 -12.854  1.00  0.00
ATOM   2713  CA  THR   175       0.269  12.941 -13.159  1.00  0.00
ATOM   2714  HA  THR   175       0.976  12.776 -13.972  1.00  0.00
ATOM   2715  CB  THR   175      -0.810  13.955 -13.656  1.00  0.00
ATOM   2716  HB  THR   175      -1.614  14.032 -12.924  1.00  0.00
ATOM   2717  CG2 THR   175      -0.210  15.322 -13.885  1.00  0.00
ATOM   2718 HG21 THR   175      -0.936  15.960 -14.389  1.00  0.00
ATOM   2719 HG22 THR   175       0.045  15.792 -12.935  1.00  0.00
ATOM   2720 HG23 THR   175       0.684  15.242 -14.504  1.00  0.00
ATOM   2721  OG1 THR   175      -1.340  13.498 -14.909  1.00  0.00
ATOM   2722  HG1 THR   175      -2.170  13.954 -15.068  1.00  0.00
ATOM   2723  C   THR   175       1.047  13.556 -11.981  1.00  0.00
ATOM   2724  O   THR   175       2.154  14.101 -12.156  1.00  0.00
ATOM   2725  N   ARG   176       0.464  13.456 -10.788  1.00  0.00
ATOM   2726  H   ARG   176      -0.422  12.977 -10.707  1.00  0.00
ATOM   2727  CA  ARG   176       0.978  14.158  -9.615  1.00  0.00
ATOM   2728  HA  ARG   176       1.627  14.967  -9.954  1.00  0.00
ATOM   2729  CB  ARG   176      -0.169  14.829  -8.841  1.00  0.00
ATOM   2730  HB2 ARG   176      -0.842  14.063  -8.456  1.00  0.00
ATOM   2731  HB3 ARG   176       0.256  15.358  -7.985  1.00  0.00
ATOM   2732  CG  ARG   176      -0.939  15.811  -9.664  1.00  0.00
ATOM   2733  HG2 ARG   176      -0.250  16.582 -10.012  1.00  0.00
ATOM   2734  HG3 ARG   176      -1.392  15.327 -10.528  1.00  0.00
ATOM   2735  CD  ARG   176      -2.028  16.445  -8.844  1.00  0.00
ATOM   2736  HD2 ARG   176      -2.871  15.757  -8.768  1.00  0.00
ATOM   2737  HD3 ARG   176      -1.650  16.641  -7.840  1.00  0.00
ATOM   2738  NE  ARG   176      -2.465  17.709  -9.422  1.00  0.00
ATOM   2739  HE  ARG   176      -2.101  17.954 -10.329  1.00  0.00
ATOM   2740  CZ  ARG   176      -3.303  18.543  -8.826  1.00  0.00
ATOM   2741  NH1 ARG   176      -3.787  18.263  -7.630  1.00  0.00
ATOM   2742 HH11 ARG   176      -3.481  17.437  -7.141  1.00  0.00
ATOM   2743 HH12 ARG   176      -4.430  18.902  -7.185  1.00  0.00
ATOM   2744  NH2 ARG   176      -3.626  19.677  -9.428  1.00  0.00
ATOM   2745 HH21 ARG   176      -3.278  19.893 -10.348  1.00  0.00
ATOM   2746 HH22 ARG   176      -4.242  20.328  -8.952  1.00  0.00
ATOM   2747  C   ARG   176       1.818  13.348  -8.639  1.00  0.00
ATOM   2748  O   ARG   176       2.566  13.935  -7.843  1.00  0.00
ATOM   2749  N   VAL   177       1.680  12.022  -8.669  1.00  0.00
ATOM   2750  H   VAL   177       1.035  11.594  -9.318  1.00  0.00
ATOM   2751  CA  VAL   177       2.431  11.146  -7.764  1.00  0.00
ATOM   2752  HA  VAL   177       3.122  11.751  -7.177  1.00  0.00
ATOM   2753  CB  VAL   177       1.502  10.453  -6.751  1.00  0.00
ATOM   2754  HB  VAL   177       0.785   9.841  -7.293  1.00  0.00
ATOM   2755  CG1 VAL   177       2.295   9.523  -5.821  1.00  0.00
ATOM   2756 HG11 VAL   177       1.631   9.105  -5.066  1.00  0.00
ATOM   2757 HG12 VAL   177       2.734   8.697  -6.379  1.00  0.00
ATOM   2758 HG13 VAL   177       3.088  10.082  -5.325  1.00  0.00
ATOM   2759  CG2 VAL   177       0.713  11.483  -5.931  1.00  0.00
ATOM   2760 HG21 VAL   177       0.112  12.113  -6.583  1.00  0.00
ATOM   2761 HG22 VAL   177       0.048  10.968  -5.237  1.00  0.00
ATOM   2762 HG23 VAL   177       1.394  12.112  -5.362  1.00  0.00
ATOM   2763  C   VAL   177       3.311  10.115  -8.497  1.00  0.00
ATOM   2764  O   VAL   177       4.541  10.075  -8.285  1.00  0.00
ATOM   2765  N   LEU   178       2.711   9.296  -9.358  1.00  0.00
ATOM   2766  H   LEU   178       1.715   9.362  -9.517  1.00  0.00
ATOM   2767  CA  LEU   178       3.451   8.197  -9.974  1.00  0.00
ATOM   2768  HA  LEU   178       3.978   7.670  -9.178  1.00  0.00
ATOM   2769  CB  LEU   178       2.523   7.202 -10.644  1.00  0.00
ATOM   2770  HB2 LEU   178       2.091   7.672 -11.526  1.00  0.00
ATOM   2771  HB3 LEU   178       3.126   6.364 -10.994  1.00  0.00
ATOM   2772  CG  LEU   178       1.395   6.659  -9.775  1.00  0.00
ATOM   2773  HG  LEU   178       0.738   7.477  -9.491  1.00  0.00
ATOM   2774  CD1 LEU   178       0.565   5.650 -10.579  1.00  0.00
ATOM   2775 HD11 LEU   178      -0.252   5.270  -9.967  1.00  0.00
ATOM   2776 HD12 LEU   178       0.152   6.128 -11.466  1.00  0.00
ATOM   2777 HD13 LEU   178       1.199   4.818 -10.883  1.00  0.00
ATOM   2778  CD2 LEU   178       1.952   6.031  -8.503  1.00  0.00
ATOM   2779 HD21 LEU   178       1.139   5.567  -7.944  1.00  0.00
ATOM   2780 HD22 LEU   178       2.690   5.267  -8.751  1.00  0.00
ATOM   2781 HD23 LEU   178       2.408   6.788  -7.869  1.00  0.00
ATOM   2782  C   LEU   178       4.528   8.700 -10.949  1.00  0.00
ATOM   2783  O   LEU   178       5.683   8.321 -10.806  1.00  0.00
ATOM   2784  N   LYS   179       4.171   9.575 -11.887  1.00  0.00
ATOM   2785  H   LYS   179       3.211   9.878 -11.952  1.00  0.00
ATOM   2786  CA  LYS   179       5.118  10.013 -12.924  1.00  0.00
ATOM   2787  HA  LYS   179       5.537   9.116 -13.384  1.00  0.00
ATOM   2788  CB  LYS   179       4.395  10.807 -14.028  1.00  0.00
ATOM   2789  HB2 LYS   179       3.606  10.183 -14.452  1.00  0.00
ATOM   2790  HB3 LYS   179       3.944  11.713 -13.628  1.00  0.00
ATOM   2791  CG  LYS   179       5.389  11.173 -15.125  1.00  0.00
ATOM   2792  HG2 LYS   179       6.186  11.800 -14.725  1.00  0.00
ATOM   2793  HG3 LYS   179       5.821  10.265 -15.547  1.00  0.00
ATOM   2794  CD  LYS   179       4.672  11.959 -16.218  1.00  0.00
ATOM   2795  HD2 LYS   179       3.872  11.349 -16.640  1.00  0.00
ATOM   2796  HD3 LYS   179       4.247  12.870 -15.793  1.00  0.00
ATOM   2797  CE  LYS   179       5.666  12.325 -17.315  1.00  0.00
ATOM   2798  HE2 LYS   179       6.463  12.934 -16.887  1.00  0.00
ATOM   2799  HE3 LYS   179       6.097  11.414 -17.736  1.00  0.00
ATOM   2800  NZ  LYS   179       4.975  13.083 -18.369  1.00  0.00
ATOM   2801  HZ1 LYS   179       5.644  13.383 -19.067  1.00  0.00
ATOM   2802  HZ2 LYS   179       4.276  12.495 -18.803  1.00  0.00
ATOM   2803  HZ3 LYS   179       4.522  13.893 -17.965  1.00  0.00
ATOM   2804  C   LYS   179       6.303  10.813 -12.314  1.00  0.00
ATOM   2805  O   LYS   179       7.454  10.583 -12.681  1.00  0.00
ATOM   2806  N   PRO   180       6.040  11.739 -11.364  1.00  0.00
ATOM   2807  CD  PRO   180       4.761  12.286 -10.874  1.00  0.00
ATOM   2808  HD2 PRO   180       4.396  11.699 -10.046  1.00  0.00
ATOM   2809  HD3 PRO   180       4.002  12.360 -11.647  1.00  0.00
ATOM   2810  CG  PRO   180       5.146  13.654 -10.387  1.00  0.00
ATOM   2811  HG2 PRO   180       4.464  14.022  -9.624  1.00  0.00
ATOM   2812  HG3 PRO   180       5.169  14.346 -11.231  1.00  0.00
ATOM   2813  CB  PRO   180       6.531  13.479  -9.847  1.00  0.00
ATOM   2814  HB2 PRO   180       6.470  13.055  -8.845  1.00  0.00
ATOM   2815  HB3 PRO   180       7.077  14.422  -9.832  1.00  0.00
ATOM   2816  CA  PRO   180       7.183  12.462 -10.807  1.00  0.00
ATOM   2817  HA  PRO   180       7.684  13.005 -11.609  1.00  0.00
ATOM   2818  C   PRO   180       8.199  11.560 -10.084  1.00  0.00
ATOM   2819  O   PRO   180       9.405  11.858 -10.088  1.00  0.00
ATOM   2820  N   LEU   181       7.725  10.449  -9.529  1.00  0.00
ATOM   2821  H   LEU   181       6.735  10.247  -9.568  1.00  0.00
ATOM   2822  CA  LEU   181       8.606   9.478  -8.829  1.00  0.00
ATOM   2823  HA  LEU   181       9.508   9.985  -8.488  1.00  0.00
ATOM   2824  CB  LEU   181       7.884   8.924  -7.605  1.00  0.00
ATOM   2825  HB2 LEU   181       6.963   8.458  -7.956  1.00  0.00
ATOM   2826  HB3 LEU   181       8.496   8.147  -7.144  1.00  0.00
ATOM   2827  CG  LEU   181       7.503   9.929  -6.527  1.00  0.00
ATOM   2828  HG  LEU   181       6.916  10.723  -6.983  1.00  0.00
ATOM   2829  CD1 LEU   181       6.658   9.248  -5.463  1.00  0.00
ATOM   2830 HD11 LEU   181       6.361   9.973  -4.705  1.00  0.00
ATOM   2831 HD12 LEU   181       5.760   8.832  -5.919  1.00  0.00
ATOM   2832 HD13 LEU   181       7.224   8.445  -4.989  1.00  0.00
ATOM   2833  CD2 LEU   181       8.752  10.539  -5.895  1.00  0.00
ATOM   2834 HD21 LEU   181       8.466  11.194  -5.075  1.00  0.00
ATOM   2835 HD22 LEU   181       9.400   9.751  -5.511  1.00  0.00
ATOM   2836 HD23 LEU   181       9.303  11.129  -6.624  1.00  0.00
ATOM   2837  C   LEU   181       9.071   8.336  -9.733  1.00  0.00
ATOM   2838  O   LEU   181       9.719   7.402  -9.252  1.00  0.00
ATOM   2839  N   LYS   182       8.764   8.418 -11.031  1.00  0.00
ATOM   2840  H   LYS   182       8.224   9.205 -11.361  1.00  0.00
ATOM   2841  CA  LYS   182       9.162   7.394 -12.012  1.00  0.00
ATOM   2842  HA  LYS   182       8.711   7.650 -12.973  1.00  0.00
ATOM   2843  CB  LYS   182      10.698   7.377 -12.187  1.00  0.00
ATOM   2844  HB2 LYS   182      11.196   7.085 -11.263  1.00  0.00
ATOM   2845  HB3 LYS   182      10.933   6.621 -12.938  1.00  0.00
ATOM   2846  CG  LYS   182      11.257   8.695 -12.669  1.00  0.00
ATOM   2847  HG2 LYS   182      10.658   9.056 -13.506  1.00  0.00
ATOM   2848  HG3 LYS   182      11.216   9.428 -11.862  1.00  0.00
ATOM   2849  CD  LYS   182      12.704   8.517 -13.136  1.00  0.00
ATOM   2850  HD2 LYS   182      13.317   8.136 -12.318  1.00  0.00
ATOM   2851  HD3 LYS   182      12.718   7.782 -13.941  1.00  0.00
ATOM   2852  CE  LYS   182      13.306   9.803 -13.678  1.00  0.00
ATOM   2853  HE2 LYS   182      14.197   9.554 -14.255  1.00  0.00
ATOM   2854  HE3 LYS   182      12.585  10.291 -14.337  1.00  0.00
ATOM   2855  NZ  LYS   182      13.692  10.717 -12.565  1.00  0.00
ATOM   2856  HZ1 LYS   182      12.869  10.961 -12.030  1.00  0.00
ATOM   2857  HZ2 LYS   182      14.351  10.254 -11.956  1.00  0.00
ATOM   2858  HZ3 LYS   182      14.116  11.553 -12.942  1.00  0.00
ATOM   2859  C   LYS   182       8.647   5.998 -11.630  1.00  0.00
ATOM   2860  O   LYS   182       9.319   4.980 -11.841  1.00  0.00
ATOM   2861  N   LEU   183       7.435   5.963 -11.081  1.00  0.00
ATOM   2862  H   LEU   183       6.934   6.829 -10.944  1.00  0.00
ATOM   2863  CA  LEU   183       6.757   4.721 -10.756  1.00  0.00
ATOM   2864  HA  LEU   183       7.476   3.925 -10.567  1.00  0.00
ATOM   2865  CB  LEU   183       5.884   4.913  -9.507  1.00  0.00
ATOM   2866  HB2 LEU   183       5.121   5.663  -9.717  1.00  0.00
ATOM   2867  HB3 LEU   183       5.376   3.971  -9.298  1.00  0.00
ATOM   2868  CG  LEU   183       6.638   5.346  -8.264  1.00  0.00
ATOM   2869  HG  LEU   183       7.069   6.326  -8.449  1.00  0.00
ATOM   2870  CD1 LEU   183       5.751   5.453  -7.032  1.00  0.00
ATOM   2871 HD11 LEU   183       6.342   5.795  -6.184  1.00  0.00
ATOM   2872 HD12 LEU   183       4.954   6.173  -7.216  1.00  0.00
ATOM   2873 HD13 LEU   183       5.313   4.481  -6.800  1.00  0.00
ATOM   2874  CD2 LEU   183       7.785   4.383  -7.967  1.00  0.00
ATOM   2875 HD21 LEU   183       8.250   4.642  -7.016  1.00  0.00
ATOM   2876 HD22 LEU   183       7.409   3.364  -7.911  1.00  0.00
ATOM   2877 HD23 LEU   183       8.553   4.447  -8.738  1.00  0.00
ATOM   2878  C   LEU   183       5.938   4.333 -11.992  1.00  0.00
ATOM   2879  O   LEU   183       4.719   4.493 -12.033  1.00  0.00
ATOM   2880  N   ASP   184       6.654   3.854 -13.000  1.00  0.00
ATOM   2881  H   ASP   184       7.653   3.760 -12.881  1.00  0.00
ATOM   2882  CA  ASP   184       6.113   3.640 -14.336  1.00  0.00
ATOM   2883  HA  ASP   184       5.334   4.381 -14.521  1.00  0.00
ATOM   2884  CB  ASP   184       7.217   3.863 -15.375  1.00  0.00
ATOM   2885  HB2 ASP   184       8.047   3.187 -15.165  1.00  0.00
ATOM   2886  HB3 ASP   184       6.832   3.632 -16.368  1.00  0.00
ATOM   2887  CG  ASP   184       7.717   5.293 -15.400  1.00  0.00
ATOM   2888  OD1 ASP   184       6.957   6.230 -15.114  1.00  0.00
ATOM   2889  OD2 ASP   184       8.895   5.485 -15.722  1.00  0.00
ATOM   2890  C   ASP   184       5.471   2.272 -14.528  1.00  0.00
ATOM   2891  O   ASP   184       4.951   1.983 -15.613  1.00  0.00
ATOM   2892  N   HIP   185       5.512   1.427 -13.496  1.00  0.00
ATOM   2893  H   HIP   185       5.952   1.727 -12.636  1.00  0.00
ATOM   2894  CA  HIP   185       4.828   0.115 -13.510  1.00  0.00
ATOM   2895  HA  HIP   185       4.179   0.058 -14.384  1.00  0.00
ATOM   2896  CB  HIP   185       5.878  -0.998 -13.654  1.00  0.00
ATOM   2897  HB2 HIP   185       6.565  -0.955 -12.807  1.00  0.00
ATOM   2898  HB3 HIP   185       5.379  -1.967 -13.641  1.00  0.00
ATOM   2899  CG  HIP   185       6.656  -0.888 -14.937  1.00  0.00
ATOM   2900  ND1 HIP   185       7.687  -0.023 -15.086  1.00  0.00
ATOM   2901  HD1 HIP   185       8.013   0.623 -14.378  1.00  0.00
ATOM   2902  CE1 HIP   185       8.147  -0.091 -16.354  1.00  0.00
ATOM   2903  HE1 HIP   185       8.921   0.533 -16.778  1.00  0.00
ATOM   2904  NE2 HIP   185       7.413  -0.995 -17.017  1.00  0.00
ATOM   2905  HE2 HIP   185       7.479  -1.209 -18.004  1.00  0.00
ATOM   2906  CD2 HIP   185       6.470  -1.492 -16.174  1.00  0.00
ATOM   2907  HD2 HIP   185       5.696  -2.205 -16.429  1.00  0.00
ATOM   2908  C   HIP   185       3.923  -0.060 -12.304  1.00  0.00
ATOM   2909  O   HIP   185       3.833  -1.136 -11.690  1.00  0.00
ATOM   2910  N   THR   186       3.252   1.039 -11.961  1.00  0.00
ATOM   2911  H   THR   186       3.395   1.888 -12.488  1.00  0.00
ATOM   2912  CA  THR   186       2.282   1.074 -10.885  1.00  0.00
ATOM   2913  HA  THR   186       2.162   0.082 -10.451  1.00  0.00
ATOM   2914  CB  THR   186       2.755   2.026  -9.776  1.00  0.00
ATOM   2915  HB  THR   186       2.891   3.026 -10.188  1.00  0.00
ATOM   2916  CG2 THR   186       1.707   2.095  -8.630  1.00  0.00
ATOM   2917 HG21 THR   186       2.119   2.661  -7.795  1.00  0.00
ATOM   2918 HG22 THR   186       0.804   2.597  -8.978  1.00  0.00
ATOM   2919 HG23 THR   186       1.455   1.090  -8.295  1.00  0.00
ATOM   2920  OG1 THR   186       4.020   1.569  -9.262  1.00  0.00
ATOM   2921  HG1 THR   186       4.679   1.610  -9.966  1.00  0.00
ATOM   2922  C   THR   186       0.954   1.521 -11.490  1.00  0.00
ATOM   2923  O   THR   186       0.888   2.551 -12.182  1.00  0.00
ATOM   2924  N   TRP   187      -0.087   0.723 -11.255  1.00  0.00
ATOM   2925  H   TRP   187       0.048  -0.080 -10.663  1.00  0.00
ATOM   2926  CA  TRP   187      -1.301   0.774 -12.064  1.00  0.00
ATOM   2927  HA  TRP   187      -1.311   1.670 -12.685  1.00  0.00
ATOM   2928  CB  TRP   187      -1.369  -0.450 -12.967  1.00  0.00
ATOM   2929  HB2 TRP   187      -1.510  -1.340 -12.352  1.00  0.00
ATOM   2930  HB3 TRP   187      -2.233  -0.356 -13.623  1.00  0.00
ATOM   2931  CG  TRP   187      -0.156  -0.667 -13.814  1.00  0.00
ATOM   2932  CD1 TRP   187       0.817  -1.649 -13.685  1.00  0.00
ATOM   2933  HD1 TRP   187       0.825  -2.398 -12.905  1.00  0.00
ATOM   2934  NE1 TRP   187       1.773  -1.515 -14.661  1.00  0.00
ATOM   2935  HE1 TRP   187       2.574  -2.125 -14.743  1.00  0.00
ATOM   2936  CE2 TRP   187       1.485  -0.469 -15.466  1.00  0.00
ATOM   2937  CZ2 TRP   187       2.158   0.039 -16.566  1.00  0.00
ATOM   2938  HZ2 TRP   187       3.076  -0.404 -16.930  1.00  0.00
ATOM   2939  CH2 TRP   187       1.590   1.155 -17.189  1.00  0.00
ATOM   2940  HH2 TRP   187       2.090   1.588 -18.046  1.00  0.00
ATOM   2941  CZ3 TRP   187       0.398   1.739 -16.728  1.00  0.00
ATOM   2942  HZ3 TRP   187      -0.008   2.596 -17.251  1.00  0.00
ATOM   2943  CE3 TRP   187      -0.277   1.239 -15.607  1.00  0.00
ATOM   2944  HE3 TRP   187      -1.189   1.701 -15.258  1.00  0.00
ATOM   2945  CD2 TRP   187       0.251   0.135 -14.960  1.00  0.00
ATOM   2946  C   TRP   187      -2.541   0.732 -11.229  1.00  0.00
ATOM   2947  O   TRP   187      -2.629  -0.041 -10.277  1.00  0.00
ATOM   2948  N   ILE   188      -3.516   1.547 -11.602  1.00  0.00
ATOM   2949  H   ILE   188      -3.360   2.182 -12.372  1.00  0.00
ATOM   2950  CA  ILE   188      -4.866   1.414 -11.092  1.00  0.00
ATOM   2951  HA  ILE   188      -4.853   0.944 -10.107  1.00  0.00
ATOM   2952  CB  ILE   188      -5.549   2.802 -10.948  1.00  0.00
ATOM   2953  HB  ILE   188      -5.291   3.412 -11.815  1.00  0.00
ATOM   2954  CG2 ILE   188      -7.071   2.672 -10.885  1.00  0.00
ATOM   2955 HG21 ILE   188      -7.517   3.651 -10.723  1.00  0.00
ATOM   2956 HG22 ILE   188      -7.463   2.280 -11.822  1.00  0.00
ATOM   2957 HG23 ILE   188      -7.362   2.006 -10.071  1.00  0.00
ATOM   2958  CG1 ILE   188      -5.018   3.469  -9.672  1.00  0.00
ATOM   2959 HG12 ILE   188      -5.540   3.071  -8.803  1.00  0.00
ATOM   2960 HG13 ILE   188      -3.962   3.227  -9.550  1.00  0.00
ATOM   2961  CD1 ILE   188      -5.114   4.986  -9.668  1.00  0.00
ATOM   2962 HD11 ILE   188      -4.716   5.370  -8.728  1.00  0.00
ATOM   2963 HD12 ILE   188      -4.533   5.398 -10.494  1.00  0.00
ATOM   2964 HD13 ILE   188      -6.154   5.297  -9.762  1.00  0.00
ATOM   2965  C   ILE   188      -5.604   0.465 -12.043  1.00  0.00
ATOM   2966  O   ILE   188      -6.343  -0.410 -11.603  1.00  0.00
ATOM   2967  N   ASN   189      -5.405   0.653 -13.338  1.00  0.00
ATOM   2968  H   ASN   189      -4.837   1.427 -13.654  1.00  0.00
ATOM   2969  CA  ASN   189      -5.885  -0.297 -14.342  1.00  0.00
ATOM   2970  HA  ASN   189      -6.387  -1.146 -13.877  1.00  0.00
ATOM   2971  CB  ASN   189      -6.873   0.386 -15.285  1.00  0.00
ATOM   2972  HB2 ASN   189      -6.393   1.247 -15.752  1.00  0.00
ATOM   2973  HB3 ASN   189      -7.146  -0.312 -16.077  1.00  0.00
ATOM   2974  CG  ASN   189      -8.151   0.827 -14.578  1.00  0.00
ATOM   2975  OD1 ASN   189      -8.987   0.000 -14.207  1.00  0.00
ATOM   2976  ND2 ASN   189      -8.298   2.123 -14.384  1.00  0.00
ATOM   2977 HD21 ASN   189      -9.129   2.463 -13.926  1.00  0.00
ATOM   2978 HD22 ASN   189      -7.589   2.772 -14.703  1.00  0.00
ATOM   2979  C   ASN   189      -4.651  -0.804 -15.101  1.00  0.00
ATOM   2980  O   ASN   189      -3.910  -0.010 -15.693  1.00  0.00
ATOM   2981  N   VAL   190      -4.407  -2.109 -15.042  1.00  0.00
ATOM   2982  H   VAL   190      -5.042  -2.711 -14.540  1.00  0.00
ATOM   2983  CA  VAL   190      -3.260  -2.719 -15.700  1.00  0.00
ATOM   2984  HA  VAL   190      -2.384  -2.101 -15.510  1.00  0.00
ATOM   2985  CB  VAL   190      -2.963  -4.119 -15.112  1.00  0.00
ATOM   2986  HB  VAL   190      -3.851  -4.743 -15.225  1.00  0.00
ATOM   2987  CG1 VAL   190      -1.825  -4.788 -15.867  1.00  0.00
ATOM   2988 HG11 VAL   190      -2.118  -5.005 -16.893  1.00  0.00
ATOM   2989 HG12 VAL   190      -0.945  -4.145 -15.857  1.00  0.00
ATOM   2990 HG13 VAL   190      -1.575  -5.738 -15.396  1.00  0.00
ATOM   2991  CG2 VAL   190      -2.639  -4.037 -13.610  1.00  0.00
ATOM   2992 HG21 VAL   190      -2.467  -5.040 -13.215  1.00  0.00
ATOM   2993 HG22 VAL   190      -1.745  -3.435 -13.456  1.00  0.00
ATOM   2994 HG23 VAL   190      -3.477  -3.595 -13.079  1.00  0.00
ATOM   2995  C   VAL   190      -3.544  -2.819 -17.213  1.00  0.00
ATOM   2996  O   VAL   190      -4.510  -3.497 -17.626  1.00  0.00
ATOM   2997  N   PRO   191      -2.743  -2.128 -18.046  1.00  0.00
ATOM   2998  CD  PRO   191      -1.627  -1.222 -17.719  1.00  0.00
ATOM   2999  HD2 PRO   191      -0.752  -1.810 -17.440  1.00  0.00
ATOM   3000  HD3 PRO   191      -1.881  -0.523 -16.926  1.00  0.00
ATOM   3001  CG  PRO   191      -1.363  -0.481 -18.988  1.00  0.00
ATOM   3002  HG2 PRO   191      -0.298  -0.286 -19.116  1.00  0.00
ATOM   3003  HG3 PRO   191      -1.902   0.467 -18.953  1.00  0.00
ATOM   3004  CB  PRO   191      -1.901  -1.294 -20.105  1.00  0.00
ATOM   3005  HB2 PRO   191      -1.089  -1.893 -20.521  1.00  0.00
ATOM   3006  HB3 PRO   191      -2.324  -0.660 -20.886  1.00  0.00
ATOM   3007  CA  PRO   191      -2.975  -2.216 -19.494  1.00  0.00
ATOM   3008  HA  PRO   191      -3.969  -1.834 -19.727  1.00  0.00
ATOM   3009  C   PRO   191      -2.810  -3.642 -19.992  1.00  0.00
ATOM   3010  O   PRO   191      -2.018  -4.412 -19.429  1.00  0.00
ATOM   3011  N   LYS   192      -3.567  -3.995 -21.037  1.00  0.00
ATOM   3012  H   LYS   192      -4.220  -3.327 -21.421  1.00  0.00
ATOM   3013  CA  LYS   192      -3.452  -5.313 -21.683  1.00  0.00
ATOM   3014  HA  LYS   192      -3.903  -6.059 -21.026  1.00  0.00
ATOM   3015  CB  LYS   192      -4.234  -5.284 -23.014  1.00  0.00
ATOM   3016  HB2 LYS   192      -5.252  -4.967 -22.781  1.00  0.00
ATOM   3017  HB3 LYS   192      -3.797  -4.527 -23.668  1.00  0.00
ATOM   3018  CG  LYS   192      -4.312  -6.609 -23.781  1.00  0.00
ATOM   3019  HG2 LYS   192      -3.329  -6.861 -24.182  1.00  0.00
ATOM   3020  HG3 LYS   192      -4.627  -7.396 -23.095  1.00  0.00
ATOM   3021  CD  LYS   192      -5.327  -6.505 -24.916  1.00  0.00
ATOM   3022  HD2 LYS   192      -6.277  -6.159 -24.505  1.00  0.00
ATOM   3023  HD3 LYS   192      -4.985  -5.770 -25.647  1.00  0.00
ATOM   3024  CE  LYS   192      -5.593  -7.829 -25.617  1.00  0.00
ATOM   3025  HE2 LYS   192      -5.880  -8.575 -24.873  1.00  0.00
ATOM   3026  HE3 LYS   192      -6.422  -7.696 -26.312  1.00  0.00
ATOM   3027  NZ  LYS   192      -4.399  -8.311 -26.373  1.00  0.00
ATOM   3028  HZ1 LYS   192      -3.631  -8.462 -25.734  1.00  0.00
ATOM   3029  HZ2 LYS   192      -4.623  -9.178 -26.843  1.00  0.00
ATOM   3030  HZ3 LYS   192      -4.125  -7.623 -27.061  1.00  0.00
ATOM   3031  C   LYS   192      -1.982  -5.719 -21.939  1.00  0.00
ATOM   3032  O   LYS   192      -1.588  -6.867 -21.700  1.00  0.00
ATOM   3033  N   ALA   193      -1.177  -4.768 -22.406  1.00  0.00
ATOM   3034  H   ALA   193      -1.548  -3.842 -22.552  1.00  0.00
ATOM   3035  CA  ALA   193       0.230  -5.007 -22.731  1.00  0.00
ATOM   3036  HA  ALA   193       0.274  -5.834 -23.441  1.00  0.00
ATOM   3037  CB  ALA   193       0.807  -3.780 -23.417  1.00  0.00
ATOM   3038  HB1 ALA   193       1.835  -3.979 -23.723  1.00  0.00
ATOM   3039  HB2 ALA   193       0.217  -3.537 -24.301  1.00  0.00
ATOM   3040  HB3 ALA   193       0.798  -2.931 -22.732  1.00  0.00
ATOM   3041  C   ALA   193       1.102  -5.391 -21.520  1.00  0.00
ATOM   3042  O   ALA   193       2.189  -5.938 -21.693  1.00  0.00
ATOM   3043  N   GLU   194       0.631  -5.085 -20.314  1.00  0.00
ATOM   3044  H   GLU   194      -0.261  -4.621 -20.227  1.00  0.00
ATOM   3045  CA  GLU   194       1.349  -5.424 -19.075  1.00  0.00
ATOM   3046  HA  GLU   194       2.387  -5.669 -19.300  1.00  0.00
ATOM   3047  CB  GLU   194       1.362  -4.224 -18.118  1.00  0.00
ATOM   3048  HB2 GLU   194       0.331  -4.010 -17.835  1.00  0.00
ATOM   3049  HB3 GLU   194       1.906  -4.478 -17.209  1.00  0.00
ATOM   3050  CG  GLU   194       1.942  -2.954 -18.704  1.00  0.00
ATOM   3051  HG2 GLU   194       1.426  -2.695 -19.630  1.00  0.00
ATOM   3052  HG3 GLU   194       1.750  -2.150 -18.000  1.00  0.00
ATOM   3053  CD  GLU   194       3.439  -3.024 -18.948  1.00  0.00
ATOM   3054  OE1 GLU   194       4.144  -3.710 -18.188  1.00  0.00
ATOM   3055  OE2 GLU   194       3.920  -2.367 -19.896  1.00  0.00
ATOM   3056  C   GLU   194       0.743  -6.612 -18.337  1.00  0.00
ATOM   3057  O   GLU   194       1.306  -7.061 -17.340  1.00  0.00
ATOM   3058  N   GLU   195      -0.392  -7.125 -18.820  1.00  0.00
ATOM   3059  H   GLU   195      -0.815  -6.722 -19.645  1.00  0.00
ATOM   3060  CA  GLU   195      -1.098  -8.190 -18.129  1.00  0.00
ATOM   3061  HA  GLU   195      -1.353  -7.816 -17.136  1.00  0.00
ATOM   3062  CB  GLU   195      -2.430  -8.524 -18.849  1.00  0.00
ATOM   3063  HB2 GLU   195      -3.035  -7.621 -18.939  1.00  0.00
ATOM   3064  HB3 GLU   195      -2.223  -8.917 -19.845  1.00  0.00
ATOM   3065  CG  GLU   195      -3.188  -9.556 -18.050  1.00  0.00
ATOM   3066  HG2 GLU   195      -2.623 -10.483 -17.972  1.00  0.00
ATOM   3067  HG3 GLU   195      -3.391  -9.177 -17.046  1.00  0.00
ATOM   3068  CD  GLU   195      -4.500  -9.885 -18.759  1.00  0.00
ATOM   3069  OE1 GLU   195      -4.482 -10.826 -19.596  1.00  0.00
ATOM   3070  OE2 GLU   195      -5.508  -9.190 -18.457  1.00  0.00
ATOM   3071  C   GLU   195      -0.229  -9.443 -17.933  1.00  0.00
ATOM   3072  O   GLU   195      -0.414 -10.159 -16.961  1.00  0.00
ATOM   3073  N   ALA   196       0.744  -9.694 -18.813  1.00  0.00
ATOM   3074  H   ALA   196       0.891  -9.067 -19.591  1.00  0.00
ATOM   3075  CA  ALA   196       1.629 -10.859 -18.655  1.00  0.00
ATOM   3076  HA  ALA   196       0.999 -11.749 -18.622  1.00  0.00
ATOM   3077  CB  ALA   196       2.562 -11.003 -19.859  1.00  0.00
ATOM   3078  HB1 ALA   196       3.162 -11.907 -19.756  1.00  0.00
ATOM   3079  HB2 ALA   196       1.972 -11.072 -20.773  1.00  0.00
ATOM   3080  HB3 ALA   196       3.223 -10.138 -19.922  1.00  0.00
ATOM   3081  C   ALA   196       2.458 -10.829 -17.354  1.00  0.00
ATOM   3082  O   ALA   196       2.872 -11.874 -16.855  1.00  0.00
ATOM   3083  N   HIE   197       2.676  -9.636 -16.811  1.00  0.00
ATOM   3084  H   HIE   197       2.312  -8.809 -17.265  1.00  0.00
ATOM   3085  CA  HIE   197       3.364  -9.468 -15.512  1.00  0.00
ATOM   3086  HA  HIE   197       4.166 -10.202 -15.439  1.00  0.00
ATOM   3087  CB  HIE   197       3.994  -8.087 -15.458  1.00  0.00
ATOM   3088  HB2 HIE   197       3.224  -7.325 -15.573  1.00  0.00
ATOM   3089  HB3 HIE   197       4.448  -7.949 -14.481  1.00  0.00
ATOM   3090  CG  HIE   197       5.060  -7.873 -16.491  1.00  0.00
ATOM   3091  ND1 HIE   197       6.160  -8.648 -16.560  1.00  0.00
ATOM   3092  CE1 HIE   197       6.937  -8.237 -17.584  1.00  0.00
ATOM   3093  HE1 HIE   197       7.888  -8.662 -17.868  1.00  0.00
ATOM   3094  NE2 HIE   197       6.321  -7.205 -18.183  1.00  0.00
ATOM   3095  HE2 HIE   197       6.672  -6.688 -18.977  1.00  0.00
ATOM   3096  CD2 HIE   197       5.156  -6.957 -17.529  1.00  0.00
ATOM   3097  HD2 HIE   197       4.429  -6.196 -17.768  1.00  0.00
ATOM   3098  C   HIE   197       2.479  -9.646 -14.294  1.00  0.00
ATOM   3099  O   HIE   197       2.989  -9.744 -13.173  1.00  0.00
ATOM   3100  N   TYR   198       1.161  -9.685 -14.486  1.00  0.00
ATOM   3101  H   TYR   198       0.795  -9.626 -15.427  1.00  0.00
ATOM   3102  CA  TYR   198       0.192  -9.707 -13.375  1.00  0.00
ATOM   3103  HA  TYR   198       0.520  -9.030 -12.604  1.00  0.00
ATOM   3104  CB  TYR   198      -1.178  -9.231 -13.892  1.00  0.00
ATOM   3105  HB2 TYR   198      -0.994  -8.384 -14.555  1.00  0.00
ATOM   3106  HB3 TYR   198      -1.618 -10.018 -14.506  1.00  0.00
ATOM   3107  CG  TYR   198      -2.231  -8.767 -12.894  1.00  0.00
ATOM   3108  CD1 TYR   198      -2.132  -8.990 -11.508  1.00  0.00
ATOM   3109  HD1 TYR   198      -1.271  -9.478 -11.086  1.00  0.00
ATOM   3110  CE1 TYR   198      -3.151  -8.582 -10.642  1.00  0.00
ATOM   3111  HE1 TYR   198      -3.069  -8.797  -9.589  1.00  0.00
ATOM   3112  CZ  TYR   198      -4.263  -7.914 -11.145  1.00  0.00
ATOM   3113  OH  TYR   198      -5.300  -7.495 -10.341  1.00  0.00
ATOM   3114  HH  TYR   198      -5.354  -7.976  -9.504  1.00  0.00
ATOM   3115  CE2 TYR   198      -4.371  -7.684 -12.503  1.00  0.00
ATOM   3116  HE2 TYR   198      -5.236  -7.174 -12.901  1.00  0.00
ATOM   3117  CD2 TYR   198      -3.374  -8.122 -13.363  1.00  0.00
ATOM   3118  HD2 TYR   198      -3.488  -7.956 -14.426  1.00  0.00
ATOM   3119  C   TYR   198       0.106 -11.115 -12.758  1.00  0.00
ATOM   3120  O   TYR   198      -0.343 -12.082 -13.397  1.00  0.00
ATOM   3121  N   ALA   199       0.578 -11.252 -11.523  1.00  0.00
ATOM   3122  H   ALA   199       0.960 -10.453 -11.034  1.00  0.00
ATOM   3123  CA  ALA   199       0.441 -12.511 -10.786  1.00  0.00
ATOM   3124  HA  ALA   199       0.938 -13.303 -11.349  1.00  0.00
ATOM   3125  CB  ALA   199       1.099 -12.404  -9.416  1.00  0.00
ATOM   3126  HB1 ALA   199       0.942 -13.323  -8.850  1.00  0.00
ATOM   3127  HB2 ALA   199       2.165 -12.249  -9.530  1.00  0.00
ATOM   3128  HB3 ALA   199       0.670 -11.568  -8.865  1.00  0.00
ATOM   3129  C   ALA   199      -1.030 -12.885 -10.602  1.00  0.00
ATOM   3130  O   ALA   199      -1.924 -12.040 -10.685  1.00  0.00
ATOM   3131  N   TRP   200      -1.276 -14.170 -10.376  1.00  0.00
ATOM   3132  H   TRP   200      -0.509 -14.828 -10.347  1.00  0.00
ATOM   3133  CA  TRP   200      -2.561 -14.614  -9.852  1.00  0.00
ATOM   3134  HA  TRP   200      -3.345 -13.917 -10.152  1.00  0.00
ATOM   3135  CB  TRP   200      -2.952 -16.000 -10.390  1.00  0.00
ATOM   3136  HB2 TRP   200      -2.076 -16.645 -10.429  1.00  0.00
ATOM   3137  HB3 TRP   200      -3.686 -16.453  -9.723  1.00  0.00
ATOM   3138  CG  TRP   200      -3.567 -15.878 -11.756  1.00  0.00
ATOM   3139  CD1 TRP   200      -2.942 -16.035 -12.992  1.00  0.00
ATOM   3140  HD1 TRP   200      -1.898 -16.290 -13.123  1.00  0.00
ATOM   3141  NE1 TRP   200      -3.835 -15.782 -14.027  1.00  0.00
ATOM   3142  HE1 TRP   200      -3.587 -15.872 -15.001  1.00  0.00
ATOM   3143  CE2 TRP   200      -5.046 -15.452 -13.540  1.00  0.00
ATOM   3144  CZ2 TRP   200      -6.240 -15.140 -14.194  1.00  0.00
ATOM   3145  HZ2 TRP   200      -6.305 -15.129 -15.272  1.00  0.00
ATOM   3146  CH2 TRP   200      -7.339 -14.839 -13.396  1.00  0.00
ATOM   3147  HH2 TRP   200      -8.277 -14.582 -13.866  1.00  0.00
ATOM   3148  CZ3 TRP   200      -7.266 -14.867 -11.991  1.00  0.00
ATOM   3149  HZ3 TRP   200      -8.148 -14.625 -11.415  1.00  0.00
ATOM   3150  CE3 TRP   200      -6.079 -15.184 -11.323  1.00  0.00
ATOM   3151  HE3 TRP   200      -6.029 -15.203 -10.245  1.00  0.00
ATOM   3152  CD2 TRP   200      -4.952 -15.485 -12.076  1.00  0.00
ATOM   3153  C   TRP   200      -2.484 -14.593  -8.351  1.00  0.00
ATOM   3154  O   TRP   200      -1.442 -14.917  -7.764  1.00  0.00
ATOM   3155  N   GLY   201      -3.560 -14.152  -7.713  1.00  0.00
ATOM   3156  H   GLY   201      -4.367 -13.848  -8.239  1.00  0.00
ATOM   3157  CA  GLY   201      -3.731 -14.353  -6.279  1.00  0.00
ATOM   3158  HA2 GLY   201      -2.795 -14.220  -5.746  1.00  0.00
ATOM   3159  HA3 GLY   201      -4.439 -13.614  -5.912  1.00  0.00
ATOM   3160  C   GLY   201      -4.297 -15.746  -6.032  1.00  0.00
ATOM   3161  O   GLY   201      -4.908 -16.354  -6.918  1.00  0.00
ATOM   3162  N   TYR   202      -4.079 -16.248  -4.827  1.00  0.00
ATOM   3163  H   TYR   202      -3.553 -15.716  -4.146  1.00  0.00
ATOM   3164  CA  TYR   202      -4.501 -17.596  -4.459  1.00  0.00
ATOM   3165  HA  TYR   202      -5.193 -17.965  -5.203  1.00  0.00
ATOM   3166  CB  TYR   202      -3.307 -18.552  -4.456  1.00  0.00
ATOM   3167  HB2 TYR   202      -2.503 -18.150  -3.838  1.00  0.00
ATOM   3168  HB3 TYR   202      -3.615 -19.508  -4.030  1.00  0.00
ATOM   3169  CG  TYR   202      -2.819 -18.787  -5.878  1.00  0.00
ATOM   3170  CD1 TYR   202      -3.441 -19.719  -6.701  1.00  0.00
ATOM   3171  HD1 TYR   202      -4.262 -20.305  -6.313  1.00  0.00
ATOM   3172  CE1 TYR   202      -3.035 -19.906  -8.006  1.00  0.00
ATOM   3173  HE1 TYR   202      -3.525 -20.647  -8.621  1.00  0.00
ATOM   3174  CZ  TYR   202      -2.005 -19.149  -8.523  1.00  0.00
ATOM   3175  OH  TYR   202      -1.630 -19.347  -9.833  1.00  0.00
ATOM   3176  HH  TYR   202      -2.256 -19.884 -10.323  1.00  0.00
ATOM   3177  CE2 TYR   202      -1.379 -18.196  -7.740  1.00  0.00
ATOM   3178  HE2 TYR   202      -0.581 -17.593  -8.148  1.00  0.00
ATOM   3179  CD2 TYR   202      -1.791 -18.017  -6.419  1.00  0.00
ATOM   3180  HD2 TYR   202      -1.318 -17.256  -5.815  1.00  0.00
ATOM   3181  C   TYR   202      -5.226 -17.591  -3.125  1.00  0.00
ATOM   3182  O   TYR   202      -4.759 -17.010  -2.151  1.00  0.00
ATOM   3183  N   ARG   203      -6.398 -18.215  -3.115  1.00  0.00
ATOM   3184  H   ARG   203      -6.736 -18.649  -3.963  1.00  0.00
ATOM   3185  CA  ARG   203      -7.174 -18.381  -1.896  1.00  0.00
ATOM   3186  HA  ARG   203      -6.546 -18.219  -1.018  1.00  0.00
ATOM   3187  CB  ARG   203      -8.319 -17.376  -1.876  1.00  0.00
ATOM   3188  HB2 ARG   203      -7.891 -16.376  -1.957  1.00  0.00
ATOM   3189  HB3 ARG   203      -8.932 -17.551  -2.761  1.00  0.00
ATOM   3190  CG  ARG   203      -9.184 -17.427  -0.616  1.00  0.00
ATOM   3191  HG2 ARG   203      -9.700 -18.385  -0.592  1.00  0.00
ATOM   3192  HG3 ARG   203      -8.555 -17.345   0.270  1.00  0.00
ATOM   3193  CD  ARG   203     -10.236 -16.321  -0.588  1.00  0.00
ATOM   3194  HD2 ARG   203     -10.968 -16.539   0.190  1.00  0.00
ATOM   3195  HD3 ARG   203      -9.740 -15.379  -0.354  1.00  0.00
ATOM   3196  NE  ARG   203     -10.903 -16.208  -1.883  1.00  0.00
ATOM   3197  HE  ARG   203     -10.755 -16.972  -2.525  1.00  0.00
ATOM   3198  CZ  ARG   203     -11.658 -15.184  -2.276  1.00  0.00
ATOM   3199  NH1 ARG   203     -11.922 -14.167  -1.456  1.00  0.00
ATOM   3200 HH11 ARG   203     -11.496 -14.147  -0.540  1.00  0.00
ATOM   3201 HH12 ARG   203     -12.570 -13.445  -1.732  1.00  0.00
ATOM   3202  NH2 ARG   203     -12.187 -15.215  -3.501  1.00  0.00
ATOM   3203 HH21 ARG   203     -11.884 -15.919  -4.158  1.00  0.00
ATOM   3204 HH22 ARG   203     -12.853 -14.509  -3.779  1.00  0.00
ATOM   3205  C   ARG   203      -7.721 -19.808  -1.858  1.00  0.00
ATOM   3206  O   ARG   203      -8.499 -20.195  -2.726  1.00  0.00
ATOM   3207  N   ASP   204      -7.288 -20.579  -0.861  1.00  0.00
ATOM   3208  H   ASP   204      -6.665 -20.189  -0.167  1.00  0.00
ATOM   3209  CA  ASP   204      -7.749 -21.958  -0.657  1.00  0.00
ATOM   3210  HA  ASP   204      -7.128 -22.404   0.120  1.00  0.00
ATOM   3211  CB  ASP   204      -9.197 -21.961  -0.157  1.00  0.00
ATOM   3212  HB2 ASP   204      -9.868 -21.649  -0.960  1.00  0.00
ATOM   3213  HB3 ASP   204      -9.471 -22.974   0.140  1.00  0.00
ATOM   3214  CG  ASP   204      -9.394 -21.048   1.031  1.00  0.00
ATOM   3215  OD1 ASP   204      -8.552 -21.113   1.961  1.00  0.00
ATOM   3216  OD2 ASP   204     -10.362 -20.228   1.043  1.00  0.00
ATOM   3217  C   ASP   204      -7.602 -22.812  -1.916  1.00  0.00
ATOM   3218  O   ASP   204      -8.457 -23.617  -2.225  1.00  0.00
ATOM   3219  N   GLY   205      -6.506 -22.606  -2.640  1.00  0.00
ATOM   3220  H   GLY   205      -5.831 -21.922  -2.330  1.00  0.00
ATOM   3221  CA  GLY   205      -6.196 -23.382  -3.825  1.00  0.00
ATOM   3222  HA2 GLY   205      -5.112 -23.483  -3.886  1.00  0.00
ATOM   3223  HA3 GLY   205      -6.611 -24.385  -3.734  1.00  0.00
ATOM   3224  C   GLY   205      -6.683 -22.772  -5.128  1.00  0.00
ATOM   3225  O   GLY   205      -6.296 -23.242  -6.199  1.00  0.00
ATOM   3226  N   LYS   206      -7.513 -21.733  -5.061  1.00  0.00
ATOM   3227  H   LYS   206      -7.808 -21.385  -4.159  1.00  0.00
ATOM   3228  CA  LYS   206      -8.121 -21.167  -6.264  1.00  0.00
ATOM   3229  HA  LYS   206      -8.037 -21.877  -7.088  1.00  0.00
ATOM   3230  CB  LYS   206      -9.614 -20.898  -6.045  1.00  0.00
ATOM   3231  HB2 LYS   206     -10.112 -21.834  -5.791  1.00  0.00
ATOM   3232  HB3 LYS   206      -9.744 -20.189  -5.225  1.00  0.00
ATOM   3233  CG  LYS   206     -10.220 -20.325  -7.322  1.00  0.00
ATOM   3234  HG2 LYS   206      -9.766 -19.372  -7.544  1.00  0.00
ATOM   3235  HG3 LYS   206     -10.079 -21.018  -8.154  1.00  0.00
ATOM   3236  CD  LYS   206     -11.705 -20.057  -7.104  1.00  0.00
ATOM   3237  HD2 LYS   206     -12.209 -20.991  -6.849  1.00  0.00
ATOM   3238  HD3 LYS   206     -11.831 -19.343  -6.288  1.00  0.00
ATOM   3239  CE  LYS   206     -12.311 -19.484  -8.381  1.00  0.00
ATOM   3240  HE2 LYS   206     -11.800 -18.553  -8.636  1.00  0.00
ATOM   3241  HE3 LYS   206     -12.180 -20.197  -9.196  1.00  0.00
ATOM   3242  NZ  LYS   206     -13.743 -19.226  -8.171  1.00  0.00
ATOM   3243  HZ1 LYS   206     -14.145 -18.831  -9.010  1.00  0.00
ATOM   3244  HZ2 LYS   206     -14.215 -20.094  -7.955  1.00  0.00
ATOM   3245  HZ3 LYS   206     -13.868 -18.582  -7.403  1.00  0.00
ATOM   3246  C   LYS   206      -7.423 -19.872  -6.668  1.00  0.00
ATOM   3247  O   LYS   206      -7.125 -19.031  -5.812  1.00  0.00
ATOM   3248  N   ALA   207      -7.174 -19.719  -7.971  1.00  0.00
ATOM   3249  H   ALA   207      -7.414 -20.458  -8.614  1.00  0.00
ATOM   3250  CA  ALA   207      -6.683 -18.458  -8.528  1.00  0.00
ATOM   3251  HA  ALA   207      -5.833 -18.163  -7.927  1.00  0.00
ATOM   3252  CB  ALA   207      -6.168 -18.647  -9.953  1.00  0.00
ATOM   3253  HB1 ALA   207      -6.988 -18.933 -10.613  1.00  0.00
ATOM   3254  HB2 ALA   207      -5.726 -17.720 -10.309  1.00  0.00
ATOM   3255  HB3 ALA   207      -5.405 -19.424  -9.970  1.00  0.00
ATOM   3256  C   ALA   207      -7.765 -17.368  -8.494  1.00  0.00
ATOM   3257  O   ALA   207      -8.936 -17.605  -8.866  1.00  0.00
ATOM   3258  N   VAL   208      -7.387 -16.175  -8.031  1.00  0.00
ATOM   3259  H   VAL   208      -6.431 -16.019  -7.756  1.00  0.00
ATOM   3260  CA  VAL   208      -8.319 -15.054  -7.944  1.00  0.00
ATOM   3261  HA  VAL   208      -9.055 -15.157  -8.743  1.00  0.00
ATOM   3262  CB  VAL   208      -9.072 -15.044  -6.592  1.00  0.00
ATOM   3263  HB  VAL   208      -9.545 -16.017  -6.458  1.00  0.00
ATOM   3264  CG1 VAL   208      -8.119 -14.804  -5.430  1.00  0.00
ATOM   3265 HG11 VAL   208      -8.663 -14.910  -4.492  1.00  0.00
ATOM   3266 HG12 VAL   208      -7.315 -15.540  -5.434  1.00  0.00
ATOM   3267 HG13 VAL   208      -7.698 -13.801  -5.476  1.00  0.00
ATOM   3268  CG2 VAL   208     -10.170 -13.989  -6.596  1.00  0.00
ATOM   3269 HG21 VAL   208     -10.826 -14.153  -5.743  1.00  0.00
ATOM   3270 HG22 VAL   208      -9.759 -12.984  -6.508  1.00  0.00
ATOM   3271 HG23 VAL   208     -10.763 -14.065  -7.508  1.00  0.00
ATOM   3272  C   VAL   208      -7.613 -13.709  -8.147  1.00  0.00
ATOM   3273  O   VAL   208      -6.424 -13.562  -7.820  1.00  0.00
ATOM   3274  N   ARG   209      -8.350 -12.744  -8.705  1.00  0.00
ATOM   3275  H   ARG   209      -9.305 -12.943  -8.965  1.00  0.00
ATOM   3276  CA  ARG   209      -7.915 -11.346  -8.777  1.00  0.00
ATOM   3277  HA  ARG   209      -7.070 -11.193  -8.102  1.00  0.00
ATOM   3278  CB  ARG   209      -7.476 -10.938 -10.182  1.00  0.00
ATOM   3279  HB2 ARG   209      -8.223 -11.278 -10.900  1.00  0.00
ATOM   3280  HB3 ARG   209      -7.415  -9.851 -10.248  1.00  0.00
ATOM   3281  CG  ARG   209      -6.111 -11.502 -10.552  1.00  0.00
ATOM   3282  HG2 ARG   209      -5.354 -11.095  -9.881  1.00  0.00
ATOM   3283  HG3 ARG   209      -6.130 -12.584 -10.440  1.00  0.00
ATOM   3284  CD  ARG   209      -5.750 -11.166 -11.977  1.00  0.00
ATOM   3285  HD2 ARG   209      -6.567 -11.486 -12.622  1.00  0.00
ATOM   3286  HD3 ARG   209      -5.624 -10.090 -12.079  1.00  0.00
ATOM   3287  NE  ARG   209      -4.531 -11.845 -12.379  1.00  0.00
ATOM   3288  HE  ARG   209      -3.916 -12.184 -11.652  1.00  0.00
ATOM   3289  CZ  ARG   209      -4.151 -12.009 -13.642  1.00  0.00
ATOM   3290  NH1 ARG   209      -4.903 -11.550 -14.637  1.00  0.00
ATOM   3291 HH11 ARG   209      -5.742 -11.029 -14.431  1.00  0.00
ATOM   3292 HH12 ARG   209      -4.628 -11.707 -15.595  1.00  0.00
ATOM   3293  NH2 ARG   209      -3.022 -12.646 -13.917  1.00  0.00
ATOM   3294 HH21 ARG   209      -2.745 -12.796 -14.874  1.00  0.00
ATOM   3295 HH22 ARG   209      -2.407 -12.929 -13.169  1.00  0.00
ATOM   3296  C   ARG   209      -9.038 -10.433  -8.285  1.00  0.00
ATOM   3297  O   ARG   209     -10.203 -10.834  -8.181  1.00  0.00
ATOM   3298  N   VAL   210      -8.666  -9.214  -7.950  1.00  0.00
ATOM   3299  H   VAL   210      -7.703  -8.926  -8.044  1.00  0.00
ATOM   3300  CA  VAL   210      -9.611  -8.284  -7.342  1.00  0.00
ATOM   3301  HA  VAL   210     -10.111  -8.809  -6.526  1.00  0.00
ATOM   3302  CB  VAL   210      -8.907  -7.045  -6.747  1.00  0.00
ATOM   3303  HB  VAL   210      -8.096  -7.391  -6.111  1.00  0.00
ATOM   3304  CG1 VAL   210      -8.317  -6.129  -7.836  1.00  0.00
ATOM   3305 HG11 VAL   210      -7.698  -5.368  -7.361  1.00  0.00
ATOM   3306 HG12 VAL   210      -7.692  -6.703  -8.520  1.00  0.00
ATOM   3307 HG13 VAL   210      -9.103  -5.628  -8.399  1.00  0.00
ATOM   3308  CG2 VAL   210      -9.878  -6.286  -5.856  1.00  0.00
ATOM   3309 HG21 VAL   210      -9.327  -5.531  -5.295  1.00  0.00
ATOM   3310 HG22 VAL   210     -10.638  -5.778  -6.445  1.00  0.00
ATOM   3311 HG23 VAL   210     -10.355  -6.964  -5.148  1.00  0.00
ATOM   3312  C   VAL   210     -10.654  -7.843  -8.357  1.00  0.00
ATOM   3313  O   VAL   210     -10.334  -7.661  -9.530  1.00  0.00
ATOM   3314  N   SER   211     -11.885  -7.675  -7.885  1.00  0.00
ATOM   3315  H   SER   211     -12.065  -7.832  -6.904  1.00  0.00
ATOM   3316  CA  SER   211     -13.016  -7.240  -8.721  1.00  0.00
ATOM   3317  HA  SER   211     -12.826  -7.527  -9.753  1.00  0.00
ATOM   3318  CB  SER   211     -14.308  -7.922  -8.256  1.00  0.00
ATOM   3319  HB2 SER   211     -14.480  -7.693  -7.204  1.00  0.00
ATOM   3320  HB3 SER   211     -15.148  -7.545  -8.838  1.00  0.00
ATOM   3321  OG  SER   211     -14.233  -9.328  -8.420  1.00  0.00
ATOM   3322  HG  SER   211     -14.231  -9.523  -9.361  1.00  0.00
ATOM   3323  C   SER   211     -13.214  -5.731  -8.615  1.00  0.00
ATOM   3324  O   SER   211     -12.873  -5.150  -7.591  1.00  0.00
ATOM   3325  N   PRO   212     -13.769  -5.098  -9.673  1.00  0.00
ATOM   3326  CD  PRO   212     -14.035  -5.627 -11.027  1.00  0.00
ATOM   3327  HD2 PRO   212     -14.943  -6.230 -11.014  1.00  0.00
ATOM   3328  HD3 PRO   212     -13.191  -6.202 -11.413  1.00  0.00
ATOM   3329  CG  PRO   212     -14.242  -4.389 -11.858  1.00  0.00
ATOM   3330  HG2 PRO   212     -14.916  -4.576 -12.694  1.00  0.00
ATOM   3331  HG3 PRO   212     -13.276  -4.040 -12.227  1.00  0.00
ATOM   3332  CB  PRO   212     -14.800  -3.377 -10.915  1.00  0.00
ATOM   3333  HB2 PRO   212     -15.881  -3.522 -10.845  1.00  0.00
ATOM   3334  HB3 PRO   212     -14.582  -2.360 -11.245  1.00  0.00
ATOM   3335  CA  PRO   212     -14.136  -3.678  -9.562  1.00  0.00
ATOM   3336  HA  PRO   212     -13.231  -3.083  -9.448  1.00  0.00
ATOM   3337  C   PRO   212     -15.120  -3.408  -8.432  1.00  0.00
ATOM   3338  O   PRO   212     -15.958  -4.248  -8.141  1.00  0.00
ATOM   3339  N   GLY   213     -15.015  -2.237  -7.798  1.00  0.00
ATOM   3340  H   GLY   213     -14.285  -1.589  -8.067  1.00  0.00
ATOM   3341  CA  GLY   213     -16.008  -1.762  -6.842  1.00  0.00
ATOM   3342  HA2 GLY   213     -17.006  -2.060  -7.167  1.00  0.00
ATOM   3343  HA3 GLY   213     -15.808  -2.200  -5.865  1.00  0.00
ATOM   3344  C   GLY   213     -15.955  -0.250  -6.734  1.00  0.00
ATOM   3345  O   GLY   213     -14.978   0.369  -7.158  1.00  0.00
ATOM   3346  N   MET   214     -16.986   0.366  -6.165  1.00  0.00
ATOM   3347  H   MET   214     -17.773  -0.161  -5.813  1.00  0.00
ATOM   3348  CA  MET   214     -16.991   1.820  -6.038  1.00  0.00
ATOM   3349  HA  MET   214     -16.788   2.245  -7.022  1.00  0.00
ATOM   3350  CB  MET   214     -18.354   2.364  -5.558  1.00  0.00
ATOM   3351  HB2 MET   214     -18.733   1.728  -4.756  1.00  0.00
ATOM   3352  HB3 MET   214     -18.218   3.367  -5.151  1.00  0.00
ATOM   3353  CG  MET   214     -19.412   2.453  -6.674  1.00  0.00
ATOM   3354  HG2 MET   214     -19.495   1.463  -7.120  1.00  0.00
ATOM   3355  HG3 MET   214     -20.389   2.698  -6.299  1.00  0.00
ATOM   3356  SD  MET   214     -19.062   3.610  -8.003  1.00  0.00
ATOM   3357  CE  MET   214     -19.488   5.216  -7.350  1.00  0.00
ATOM   3358  HE1 MET   214     -20.300   5.112  -6.629  1.00  0.00
ATOM   3359  HE2 MET   214     -18.614   5.651  -6.862  1.00  0.00
ATOM   3360  HE3 MET   214     -19.807   5.865  -8.167  1.00  0.00
ATOM   3361  C   MET   214     -15.875   2.265  -5.097  1.00  0.00
ATOM   3362  O   MET   214     -15.669   1.673  -4.023  1.00  0.00
ATOM   3363  N   LEU   215     -15.158   3.294  -5.532  1.00  0.00
ATOM   3364  H   LEU   215     -15.394   3.705  -6.422  1.00  0.00
ATOM   3365  CA  LEU   215     -14.025   3.861  -4.797  1.00  0.00
ATOM   3366  HA  LEU   215     -13.648   4.666  -5.415  1.00  0.00
ATOM   3367  CB  LEU   215     -14.484   4.477  -3.458  1.00  0.00
ATOM   3368  HB2 LEU   215     -14.760   3.677  -2.773  1.00  0.00
ATOM   3369  HB3 LEU   215     -13.616   4.969  -3.017  1.00  0.00
ATOM   3370  CG  LEU   215     -15.624   5.502  -3.474  1.00  0.00
ATOM   3371  HG  LEU   215     -16.529   5.028  -3.856  1.00  0.00
ATOM   3372  CD1 LEU   215     -15.923   6.008  -2.067  1.00  0.00
ATOM   3373 HD11 LEU   215     -16.661   5.358  -1.598  1.00  0.00
ATOM   3374 HD12 LEU   215     -15.020   6.005  -1.458  1.00  0.00
ATOM   3375 HD13 LEU   215     -16.334   7.019  -2.093  1.00  0.00
ATOM   3376  CD2 LEU   215     -15.293   6.667  -4.392  1.00  0.00
ATOM   3377 HD21 LEU   215     -16.097   7.401  -4.368  1.00  0.00
ATOM   3378 HD22 LEU   215     -14.365   7.138  -4.067  1.00  0.00
ATOM   3379 HD23 LEU   215     -15.184   6.324  -5.420  1.00  0.00
ATOM   3380  C   LEU   215     -12.873   2.855  -4.596  1.00  0.00
ATOM   3381  O   LEU   215     -12.069   2.983  -3.661  1.00  0.00
ATOM   3382  N   ASP   216     -12.781   1.876  -5.496  1.00  0.00
ATOM   3383  H   ASP   216     -13.447   1.815  -6.253  1.00  0.00
ATOM   3384  CA  ASP   216     -11.736   0.872  -5.419  1.00  0.00
ATOM   3385  HA  ASP   216     -11.770   0.458  -4.411  1.00  0.00
ATOM   3386  CB  ASP   216     -11.978  -0.316  -6.374  1.00  0.00
ATOM   3387  HB2 ASP   216     -11.132  -1.001  -6.303  1.00  0.00
ATOM   3388  HB3 ASP   216     -12.869  -0.846  -6.046  1.00  0.00
ATOM   3389  CG  ASP   216     -12.174   0.074  -7.848  1.00  0.00
ATOM   3390  OD1 ASP   216     -12.053   1.235  -8.261  1.00  0.00
ATOM   3391  OD2 ASP   216     -12.453  -0.873  -8.622  1.00  0.00
ATOM   3392  C   ASP   216     -10.343   1.476  -5.590  1.00  0.00
ATOM   3393  O   ASP   216      -9.431   1.154  -4.811  1.00  0.00
ATOM   3394  N   ALA   217     -10.162   2.371  -6.554  1.00  0.00
ATOM   3395  H   ALA   217     -10.913   2.597  -7.193  1.00  0.00
ATOM   3396  CA  ALA   217      -8.847   2.934  -6.757  1.00  0.00
ATOM   3397  HA  ALA   217      -8.162   2.114  -6.977  1.00  0.00
ATOM   3398  CB  ALA   217      -8.812   3.886  -7.943  1.00  0.00
ATOM   3399  HB1 ALA   217      -7.794   4.239  -8.105  1.00  0.00
ATOM   3400  HB2 ALA   217      -9.162   3.368  -8.835  1.00  0.00
ATOM   3401  HB3 ALA   217      -9.463   4.740  -7.753  1.00  0.00
ATOM   3402  C   ALA   217      -8.336   3.652  -5.517  1.00  0.00
ATOM   3403  O   ALA   217      -7.167   3.566  -5.217  1.00  0.00
ATOM   3404  N   GLN   218      -9.229   4.369  -4.834  1.00  0.00
ATOM   3405  H   GLN   218     -10.193   4.371  -5.140  1.00  0.00
ATOM   3406  CA  GLN   218      -8.878   5.233  -3.718  1.00  0.00
ATOM   3407  HA  GLN   218      -7.977   5.794  -3.963  1.00  0.00
ATOM   3408  CB  GLN   218     -10.031   6.223  -3.465  1.00  0.00
ATOM   3409  HB2 GLN   218     -10.944   5.678  -3.223  1.00  0.00
ATOM   3410  HB3 GLN   218      -9.761   6.806  -2.583  1.00  0.00
ATOM   3411  CG  GLN   218     -10.316   7.232  -4.580  1.00  0.00
ATOM   3412  HG2 GLN   218     -10.767   8.111  -4.124  1.00  0.00
ATOM   3413  HG3 GLN   218      -9.386   7.529  -5.032  1.00  0.00
ATOM   3414  CD  GLN   218     -11.247   6.745  -5.668  1.00  0.00
ATOM   3415  OE1 GLN   218     -11.541   5.555  -5.794  1.00  0.00
ATOM   3416  NE2 GLN   218     -11.747   7.691  -6.478  1.00  0.00
ATOM   3417 HE21 GLN   218     -11.470   8.653  -6.360  1.00  0.00
ATOM   3418 HE22 GLN   218     -12.385   7.422  -7.210  1.00  0.00
ATOM   3419  C   GLN   218      -8.624   4.440  -2.432  1.00  0.00
ATOM   3420  O   GLN   218      -7.974   4.933  -1.520  1.00  0.00
ATOM   3421  N   ALA   219      -9.152   3.214  -2.345  1.00  0.00
ATOM   3422  H   ALA   219      -9.702   2.843  -3.108  1.00  0.00
ATOM   3423  CA  ALA   219      -9.082   2.435  -1.099  1.00  0.00
ATOM   3424  HA  ALA   219      -8.620   3.034  -0.315  1.00  0.00
ATOM   3425  CB  ALA   219     -10.495   2.095  -0.600  1.00  0.00
ATOM   3426  HB1 ALA   219     -10.427   1.526   0.322  1.00  0.00
ATOM   3427  HB2 ALA   219     -11.049   3.015  -0.409  1.00  0.00
ATOM   3428  HB3 ALA   219     -11.026   1.516  -1.354  1.00  0.00
ATOM   3429  C   ALA   219      -8.262   1.156  -1.206  1.00  0.00
ATOM   3430  O   ALA   219      -7.620   0.771  -0.228  1.00  0.00
ATOM   3431  N   TYR   220      -8.275   0.463  -2.355  1.00  0.00
ATOM   3432  H   TYR   220      -8.821   0.779  -3.143  1.00  0.00
ATOM   3433  CA  TYR   220      -7.607  -0.838  -2.414  1.00  0.00
ATOM   3434  HA  TYR   220      -6.703  -0.768  -1.826  1.00  0.00
ATOM   3435  CB  TYR   220      -8.502  -1.917  -1.769  1.00  0.00
ATOM   3436  HB2 TYR   220      -8.026  -2.895  -1.811  1.00  0.00
ATOM   3437  HB3 TYR   220      -8.609  -1.685  -0.709  1.00  0.00
ATOM   3438  CG  TYR   220      -9.894  -2.012  -2.375  1.00  0.00
ATOM   3439  CD1 TYR   220     -10.127  -2.717  -3.560  1.00  0.00
ATOM   3440  HD1 TYR   220      -9.314  -3.212  -4.067  1.00  0.00
ATOM   3441  CE1 TYR   220     -11.402  -2.795  -4.109  1.00  0.00
ATOM   3442  HE1 TYR   220     -11.569  -3.350  -5.021  1.00  0.00
ATOM   3443  CZ  TYR   220     -12.463  -2.178  -3.470  1.00  0.00
ATOM   3444  OH  TYR   220     -13.721  -2.264  -4.036  1.00  0.00
ATOM   3445  HH  TYR   220     -13.732  -2.757  -4.860  1.00  0.00
ATOM   3446  CE2 TYR   220     -12.262  -1.464  -2.301  1.00  0.00
ATOM   3447  HE2 TYR   220     -13.100  -0.980  -1.816  1.00  0.00
ATOM   3448  CD2 TYR   220     -10.985  -1.385  -1.755  1.00  0.00
ATOM   3449  HD2 TYR   220     -10.840  -0.823  -0.845  1.00  0.00
ATOM   3450  C   TYR   220      -7.178  -1.357  -3.804  1.00  0.00
ATOM   3451  O   TYR   220      -6.868  -2.532  -3.940  1.00  0.00
ATOM   3452  N   GLY   221      -7.155  -0.495  -4.808  1.00  0.00
ATOM   3453  H   GLY   221      -7.415   0.468  -4.641  1.00  0.00
ATOM   3454  CA  GLY   221      -7.064  -0.943  -6.208  1.00  0.00
ATOM   3455  HA2 GLY   221      -7.417  -1.972  -6.284  1.00  0.00
ATOM   3456  HA3 GLY   221      -7.766  -0.337  -6.781  1.00  0.00
ATOM   3457  C   GLY   221      -5.726  -0.859  -6.915  1.00  0.00
ATOM   3458  O   GLY   221      -5.657  -1.148  -8.124  1.00  0.00
ATOM   3459  N   VAL   222      -4.662  -0.458  -6.227  1.00  0.00
ATOM   3460  H   VAL   222      -4.742  -0.226  -5.248  1.00  0.00
ATOM   3461  CA  VAL   222      -3.366  -0.276  -6.904  1.00  0.00
ATOM   3462  HA  VAL   222      -3.558   0.115  -7.903  1.00  0.00
ATOM   3463  CB  VAL   222      -2.481   0.753  -6.189  1.00  0.00
ATOM   3464  HB  VAL   222      -2.266   0.399  -5.183  1.00  0.00
ATOM   3465  CG1 VAL   222      -1.143   0.915  -6.921  1.00  0.00
ATOM   3466 HG11 VAL   222      -0.575   1.727  -6.467  1.00  0.00
ATOM   3467 HG12 VAL   222      -0.544   0.009  -6.847  1.00  0.00
ATOM   3468 HG13 VAL   222      -1.316   1.155  -7.971  1.00  0.00
ATOM   3469  CG2 VAL   222      -3.201   2.096  -6.082  1.00  0.00
ATOM   3470 HG21 VAL   222      -2.571   2.806  -5.548  1.00  0.00
ATOM   3471 HG22 VAL   222      -3.413   2.489  -7.077  1.00  0.00
ATOM   3472 HG23 VAL   222      -4.139   1.996  -5.539  1.00  0.00
ATOM   3473  C   VAL   222      -2.616  -1.612  -7.044  1.00  0.00
ATOM   3474  O   VAL   222      -2.628  -2.425  -6.115  1.00  0.00
ATOM   3475  N   LYS   223      -1.991  -1.825  -8.215  1.00  0.00
ATOM   3476  H   LYS   223      -2.040  -1.107  -8.922  1.00  0.00
ATOM   3477  CA  LYS   223      -1.130  -2.998  -8.500  1.00  0.00
ATOM   3478  HA  LYS   223      -1.080  -3.625  -7.616  1.00  0.00
ATOM   3479  CB  LYS   223      -1.658  -3.815  -9.689  1.00  0.00
ATOM   3480  HB2 LYS   223      -1.651  -3.208 -10.596  1.00  0.00
ATOM   3481  HB3 LYS   223      -0.963  -4.640  -9.848  1.00  0.00
ATOM   3482  CG  LYS   223      -3.035  -4.424  -9.462  1.00  0.00
ATOM   3483  HG2 LYS   223      -3.116  -5.342 -10.045  1.00  0.00
ATOM   3484  HG3 LYS   223      -3.175  -4.659  -8.409  1.00  0.00
ATOM   3485  CD  LYS   223      -4.108  -3.449  -9.937  1.00  0.00
ATOM   3486  HD2 LYS   223      -4.043  -2.522  -9.385  1.00  0.00
ATOM   3487  HD3 LYS   223      -3.945  -3.214 -10.985  1.00  0.00
ATOM   3488  CE  LYS   223      -5.495  -3.981  -9.786  1.00  0.00
ATOM   3489  HE2 LYS   223      -5.612  -4.870 -10.407  1.00  0.00
ATOM   3490  HE3 LYS   223      -5.657  -4.255  -8.743  1.00  0.00
ATOM   3491  NZ  LYS   223      -6.493  -2.959 -10.180  1.00  0.00
ATOM   3492  HZ1 LYS   223      -6.365  -2.705 -11.149  1.00  0.00
ATOM   3493  HZ2 LYS   223      -7.430  -3.312 -10.044  1.00  0.00
ATOM   3494  HZ3 LYS   223      -6.373  -2.130  -9.614  1.00  0.00
ATOM   3495  C   LYS   223       0.250  -2.482  -8.842  1.00  0.00
ATOM   3496  O   LYS   223       0.369  -1.443  -9.504  1.00  0.00
ATOM   3497  N   THR   224       1.296  -3.167  -8.384  1.00  0.00
ATOM   3498  H   THR   224       1.164  -4.009  -7.840  1.00  0.00
ATOM   3499  CA  THR   224       2.658  -2.697  -8.641  1.00  0.00
ATOM   3500  HA  THR   224       2.709  -2.304  -9.656  1.00  0.00
ATOM   3501  CB  THR   224       3.066  -1.566  -7.658  1.00  0.00
ATOM   3502  HB  THR   224       2.277  -0.818  -7.633  1.00  0.00
ATOM   3503  CG2 THR   224       3.297  -2.076  -6.257  1.00  0.00
ATOM   3504 HG21 THR   224       3.489  -1.233  -5.595  1.00  0.00
ATOM   3505 HG22 THR   224       2.416  -2.614  -5.916  1.00  0.00
ATOM   3506 HG23 THR   224       4.155  -2.746  -6.217  1.00  0.00
ATOM   3507  OG1 THR   224       4.259  -0.952  -8.116  1.00  0.00
ATOM   3508  HG1 THR   224       5.003  -1.518  -7.897  1.00  0.00
ATOM   3509  C   THR   224       3.648  -3.849  -8.537  1.00  0.00
ATOM   3510  O   THR   224       3.284  -4.930  -8.102  1.00  0.00
ATOM   3511  N   ASN   225       4.879  -3.622  -8.972  1.00  0.00
ATOM   3512  H   ASN   225       5.122  -2.719  -9.356  1.00  0.00
ATOM   3513  CA  ASN   225       5.942  -4.610  -8.778  1.00  0.00
ATOM   3514  HA  ASN   225       5.500  -5.556  -8.476  1.00  0.00
ATOM   3515  CB  ASN   225       6.717  -4.884 -10.092  1.00  0.00
ATOM   3516  HB2 ASN   225       7.377  -5.737  -9.948  1.00  0.00
ATOM   3517  HB3 ASN   225       6.005  -5.160 -10.869  1.00  0.00
ATOM   3518  CG  ASN   225       7.553  -3.700 -10.565  1.00  0.00
ATOM   3519  OD1 ASN   225       8.126  -2.976  -9.760  1.00  0.00
ATOM   3520  ND2 ASN   225       7.630  -3.506 -11.901  1.00  0.00
ATOM   3521 HD21 ASN   225       8.182  -2.738 -12.254  1.00  0.00
ATOM   3522 HD22 ASN   225       7.141  -4.126 -12.530  1.00  0.00
ATOM   3523  C   ASN   225       6.843  -4.182  -7.613  1.00  0.00
ATOM   3524  O   ASN   225       6.685  -3.091  -7.032  1.00  0.00
ATOM   3525  N   VAL   226       7.776  -5.048  -7.246  1.00  0.00
ATOM   3526  H   VAL   226       7.880  -5.916  -7.751  1.00  0.00
ATOM   3527  CA  VAL   226       8.569  -4.832  -6.032  1.00  0.00
ATOM   3528  HA  VAL   226       7.883  -4.550  -5.232  1.00  0.00
ATOM   3529  CB  VAL   226       9.280  -6.142  -5.604  1.00  0.00
ATOM   3530  HB  VAL   226       8.555  -6.950  -5.694  1.00  0.00
ATOM   3531  CG1 VAL   226      10.468  -6.460  -6.531  1.00  0.00
ATOM   3532 HG11 VAL   226      10.864  -7.449  -6.298  1.00  0.00
ATOM   3533 HG12 VAL   226      10.137  -6.449  -7.568  1.00  0.00
ATOM   3534 HG13 VAL   226      11.266  -5.732  -6.404  1.00  0.00
ATOM   3535  CG2 VAL   226       9.705  -6.072  -4.137  1.00  0.00
ATOM   3536 HG21 VAL   226      10.387  -5.241  -3.987  1.00  0.00
ATOM   3537 HG22 VAL   226       8.829  -5.937  -3.504  1.00  0.00
ATOM   3538 HG23 VAL   226      10.197  -7.001  -3.856  1.00  0.00
ATOM   3539  C   VAL   226       9.582  -3.689  -6.209  1.00  0.00
ATOM   3540  O   VAL   226      10.000  -3.059  -5.225  1.00  0.00
ATOM   3541  N   GLN   227       9.989  -3.428  -7.443  1.00  0.00
ATOM   3542  H   GLN   227       9.614  -3.946  -8.225  1.00  0.00
ATOM   3543  CA  GLN   227      10.893  -2.292  -7.720  1.00  0.00
ATOM   3544  HA  GLN   227      11.723  -2.347  -7.026  1.00  0.00
ATOM   3545  CB  GLN   227      11.449  -2.352  -9.144  1.00  0.00
ATOM   3546  HB2 GLN   227      10.624  -2.277  -9.852  1.00  0.00
ATOM   3547  HB3 GLN   227      12.094  -1.485  -9.300  1.00  0.00
ATOM   3548  CG  GLN   227      12.244  -3.598  -9.469  1.00  0.00
ATOM   3549  HG2 GLN   227      13.161  -3.606  -8.881  1.00  0.00
ATOM   3550  HG3 GLN   227      11.667  -4.483  -9.203  1.00  0.00
ATOM   3551  CD  GLN   227      12.580  -3.678 -10.952  1.00  0.00
ATOM   3552  OE1 GLN   227      11.843  -4.288 -11.747  1.00  0.00
ATOM   3553  NE2 GLN   227      13.662  -3.038 -11.336  1.00  0.00
ATOM   3554 HE21 GLN   227      14.263  -2.603 -10.655  1.00  0.00
ATOM   3555 HE22 GLN   227      13.873  -2.985 -12.321  1.00  0.00
ATOM   3556  C   GLN   227      10.203  -0.956  -7.521  1.00  0.00
ATOM   3557  O   GLN   227      10.702  -0.093  -6.779  1.00  0.00
ATOM   3558  N   ASP   228       9.032  -0.772  -8.129  1.00  0.00
ATOM   3559  H   ASP   228       8.650  -1.483  -8.735  1.00  0.00
ATOM   3560  CA  ASP   228       8.273   0.470  -7.905  1.00  0.00
ATOM   3561  HA  ASP   228       8.897   1.324  -8.168  1.00  0.00
ATOM   3562  CB  ASP   228       7.002   0.520  -8.759  1.00  0.00
ATOM   3563  HB2 ASP   228       6.589  -0.485  -8.832  1.00  0.00
ATOM   3564  HB3 ASP   228       6.286   1.170  -8.259  1.00  0.00
ATOM   3565  CG  ASP   228       7.236   1.052 -10.166  1.00  0.00
ATOM   3566  OD1 ASP   228       8.406   1.106 -10.630  1.00  0.00
ATOM   3567  OD2 ASP   228       6.219   1.394 -10.810  1.00  0.00
ATOM   3568  C   ASP   228       7.916   0.597  -6.425  1.00  0.00
ATOM   3569  O   ASP   228       7.970   1.676  -5.854  1.00  0.00
ATOM   3570  N   MET   229       7.592  -0.515  -5.775  1.00  0.00
ATOM   3571  H   MET   229       7.544  -1.405  -6.253  1.00  0.00
ATOM   3572  CA  MET   229       7.273  -0.441  -4.355  1.00  0.00
ATOM   3573  HA  MET   229       6.546   0.362  -4.257  1.00  0.00
ATOM   3574  CB  MET   229       6.620  -1.737  -3.882  1.00  0.00
ATOM   3575  HB2 MET   229       6.002  -2.137  -4.685  1.00  0.00
ATOM   3576  HB3 MET   229       7.391  -2.471  -3.660  1.00  0.00
ATOM   3577  CG  MET   229       5.717  -1.538  -2.702  1.00  0.00
ATOM   3578  HG2 MET   229       5.262  -2.490  -2.433  1.00  0.00
ATOM   3579  HG3 MET   229       6.325  -1.202  -1.865  1.00  0.00
ATOM   3580  SD  MET   229       4.393  -0.300  -2.972  1.00  0.00
ATOM   3581  CE  MET   229       4.045  -0.037  -1.249  1.00  0.00
ATOM   3582  HE1 MET   229       3.263   0.714  -1.155  1.00  0.00
ATOM   3583  HE2 MET   229       3.717  -0.984  -0.828  1.00  0.00
ATOM   3584  HE3 MET   229       4.945   0.313  -0.746  1.00  0.00
ATOM   3585  C   MET   229       8.472  -0.063  -3.489  1.00  0.00
ATOM   3586  O   MET   229       8.333   0.747  -2.570  1.00  0.00
ATOM   3587  N   ALA   230       9.650  -0.612  -3.795  1.00  0.00
ATOM   3588  H   ALA   230       9.728  -1.260  -4.565  1.00  0.00
ATOM   3589  CA  ALA   230      10.879  -0.186  -3.108  1.00  0.00
ATOM   3590  HA  ALA   230      10.742  -0.359  -2.040  1.00  0.00
ATOM   3591  CB  ALA   230      12.076  -1.021  -3.550  1.00  0.00
ATOM   3592  HB1 ALA   230      12.159  -0.992  -4.635  1.00  0.00
ATOM   3593  HB2 ALA   230      12.988  -0.618  -3.130  1.00  0.00
ATOM   3594  HB3 ALA   230      11.939  -2.050  -3.231  1.00  0.00
ATOM   3595  C   ALA   230      11.144   1.310  -3.293  1.00  0.00
ATOM   3596  O   ALA   230      11.518   1.993  -2.333  1.00  0.00
ATOM   3597  N   ASN   231      10.942   1.815  -4.509  1.00  0.00
ATOM   3598  H   ASN   231      10.635   1.212  -5.260  1.00  0.00
ATOM   3599  CA  ASN   231      11.143   3.232  -4.791  1.00  0.00
ATOM   3600  HA  ASN   231      12.089   3.517  -4.329  1.00  0.00
ATOM   3601  CB  ASN   231      11.314   3.464  -6.295  1.00  0.00
ATOM   3602  HB2 ASN   231      10.513   2.959  -6.837  1.00  0.00
ATOM   3603  HB3 ASN   231      11.236   4.531  -6.504  1.00  0.00
ATOM   3604  CG  ASN   231      12.676   2.994  -6.780  1.00  0.00
ATOM   3605  OD1 ASN   231      13.717   3.426  -6.253  1.00  0.00
ATOM   3606  ND2 ASN   231      12.692   2.071  -7.734  1.00  0.00
ATOM   3607 HD21 ASN   231      11.820   1.728  -8.109  1.00  0.00
ATOM   3608 HD22 ASN   231      13.575   1.722  -8.071  1.00  0.00
ATOM   3609  C   ASN   231      10.084   4.126  -4.117  1.00  0.00
ATOM   3610  O   ASN   231      10.399   5.225  -3.669  1.00  0.00
ATOM   3611  N   TRP   232       8.851   3.631  -3.989  1.00  0.00
ATOM   3612  H   TRP   232       8.635   2.727  -4.385  1.00  0.00
ATOM   3613  CA  TRP   232       7.817   4.309  -3.182  1.00  0.00
ATOM   3614  HA  TRP   232       7.675   5.316  -3.573  1.00  0.00
ATOM   3615  CB  TRP   232       6.506   3.539  -3.311  1.00  0.00
ATOM   3616  HB2 TRP   232       6.218   3.527  -4.363  1.00  0.00
ATOM   3617  HB3 TRP   232       6.653   2.505  -3.008  1.00  0.00
ATOM   3618  CG  TRP   232       5.346   4.079  -2.530  1.00  0.00
ATOM   3619  CD1 TRP   232       4.601   3.415  -1.570  1.00  0.00
ATOM   3620  HD1 TRP   232       4.809   2.412  -1.248  1.00  0.00
ATOM   3621  NE1 TRP   232       3.607   4.203  -1.095  1.00  0.00
ATOM   3622  HE1 TRP   232       2.944   3.908  -0.391  1.00  0.00
ATOM   3623  CE2 TRP   232       3.629   5.411  -1.703  1.00  0.00
ATOM   3624  CZ2 TRP   232       2.802   6.517  -1.569  1.00  0.00
ATOM   3625  HZ2 TRP   232       1.990   6.528  -0.860  1.00  0.00
ATOM   3626  CH2 TRP   232       3.095   7.629  -2.359  1.00  0.00
ATOM   3627  HH2 TRP   232       2.460   8.493  -2.313  1.00  0.00
ATOM   3628  CZ3 TRP   232       4.151   7.623  -3.273  1.00  0.00
ATOM   3629  HZ3 TRP   232       4.330   8.503  -3.873  1.00  0.00
ATOM   3630  CE3 TRP   232       4.983   6.512  -3.410  1.00  0.00
ATOM   3631  HE3 TRP   232       5.807   6.531  -4.104  1.00  0.00
ATOM   3632  CD2 TRP   232       4.729   5.390  -2.652  1.00  0.00
ATOM   3633  C   TRP   232       8.201   4.412  -1.726  1.00  0.00
ATOM   3634  O   TRP   232       8.089   5.476  -1.102  1.00  0.00
ATOM   3635  N   VAL   233       8.655   3.305  -1.161  1.00  0.00
ATOM   3636  H   VAL   233       8.719   2.448  -1.694  1.00  0.00
ATOM   3637  CA  VAL   233       9.136   3.322   0.216  1.00  0.00
ATOM   3638  HA  VAL   233       8.335   3.733   0.834  1.00  0.00
ATOM   3639  CB  VAL   233       9.417   1.904   0.741  1.00  0.00
ATOM   3640  HB  VAL   233      10.099   1.395   0.058  1.00  0.00
ATOM   3641  CG1 VAL   233      10.099   1.967   2.100  1.00  0.00
ATOM   3642 HG11 VAL   233      10.182   0.967   2.526  1.00  0.00
ATOM   3643 HG12 VAL   233      11.106   2.359   1.984  1.00  0.00
ATOM   3644 HG13 VAL   233       9.532   2.603   2.779  1.00  0.00
ATOM   3645  CG2 VAL   233       8.119   1.097   0.805  1.00  0.00
ATOM   3646 HG21 VAL   233       8.243   0.241   1.474  1.00  0.00
ATOM   3647 HG22 VAL   233       7.307   1.724   1.178  1.00  0.00
ATOM   3648 HG23 VAL   233       7.855   0.723  -0.181  1.00  0.00
ATOM   3649  C   VAL   233      10.329   4.267   0.386  1.00  0.00
ATOM   3650  O   VAL   233      10.364   5.057   1.347  1.00  0.00
ATOM   3651  N   MET   234      11.268   4.260  -0.561  1.00  0.00
ATOM   3652  H   MET   234      11.192   3.631  -1.348  1.00  0.00
ATOM   3653  CA  MET   234      12.422   5.146  -0.463  1.00  0.00
ATOM   3654  HA  MET   234      12.891   4.975   0.507  1.00  0.00
ATOM   3655  CB  MET   234      13.469   4.825  -1.532  1.00  0.00
ATOM   3656  HB2 MET   234      12.994   4.819  -2.513  1.00  0.00
ATOM   3657  HB3 MET   234      14.226   5.608  -1.519  1.00  0.00
ATOM   3658  CG  MET   234      14.147   3.489  -1.289  1.00  0.00
ATOM   3659  HG2 MET   234      14.733   3.569  -0.376  1.00  0.00
ATOM   3660  HG3 MET   234      13.412   2.705  -1.140  1.00  0.00
ATOM   3661  SD  MET   234      15.249   3.021  -2.633  1.00  0.00
ATOM   3662  CE  MET   234      16.496   4.232  -2.438  1.00  0.00
ATOM   3663  HE1 MET   234      16.098   5.222  -2.664  1.00  0.00
ATOM   3664  HE2 MET   234      16.875   4.210  -1.416  1.00  0.00
ATOM   3665  HE3 MET   234      17.314   4.015  -3.122  1.00  0.00
ATOM   3666  C   MET   234      12.025   6.621  -0.512  1.00  0.00
ATOM   3667  O   MET   234      12.622   7.422   0.178  1.00  0.00
ATOM   3668  N   ALA   235      11.019   6.969  -1.318  1.00  0.00
ATOM   3669  H   ALA   235      10.557   6.274  -1.889  1.00  0.00
ATOM   3670  CA  ALA   235      10.563   8.369  -1.395  1.00  0.00
ATOM   3671  HA  ALA   235      11.431   9.011  -1.553  1.00  0.00
ATOM   3672  CB  ALA   235       9.590   8.593  -2.572  1.00  0.00
ATOM   3673  HB1 ALA   235       9.286   9.638  -2.608  1.00  0.00
ATOM   3674  HB2 ALA   235      10.086   8.334  -3.507  1.00  0.00
ATOM   3675  HB3 ALA   235       8.706   7.965  -2.453  1.00  0.00
ATOM   3676  C   ALA   235       9.908   8.769  -0.086  1.00  0.00
ATOM   3677  O   ALA   235      10.029   9.918   0.346  1.00  0.00
ATOM   3678  N   ASN   236       9.187   7.839   0.533  1.00  0.00
ATOM   3679  H   ASN   236       9.101   6.913   0.138  1.00  0.00
ATOM   3680  CA  ASN   236       8.513   8.132   1.790  1.00  0.00
ATOM   3681  HA  ASN   236       8.077   9.124   1.730  1.00  0.00
ATOM   3682  CB  ASN   236       7.349   7.144   2.036  1.00  0.00
ATOM   3683  HB2 ASN   236       7.657   6.129   1.781  1.00  0.00
ATOM   3684  HB3 ASN   236       7.098   7.157   3.093  1.00  0.00
ATOM   3685  CG  ASN   236       6.092   7.528   1.266  1.00  0.00
ATOM   3686  OD1 ASN   236       5.216   8.232   1.788  1.00  0.00
ATOM   3687  ND2 ASN   236       5.987   7.061   0.012  1.00  0.00
ATOM   3688 HD21 ASN   236       5.171   7.286  -0.537  1.00  0.00
ATOM   3689 HD22 ASN   236       6.717   6.482  -0.374  1.00  0.00
ATOM   3690  C   ASN   236       9.499   8.155   2.967  1.00  0.00
ATOM   3691  O   ASN   236       9.281   8.869   3.952  1.00  0.00
ATOM   3692  N   MET   237      10.571   7.382   2.857  1.00  0.00
ATOM   3693  H   MET   237      10.693   6.811   2.033  1.00  0.00
ATOM   3694  CA  MET   237      11.625   7.355   3.876  1.00  0.00
ATOM   3695  HA  MET   237      11.174   7.211   4.859  1.00  0.00
ATOM   3696  CB  MET   237      12.603   6.209   3.613  1.00  0.00
ATOM   3697  HB2 MET   237      12.957   6.276   2.584  1.00  0.00
ATOM   3698  HB3 MET   237      13.464   6.354   4.265  1.00  0.00
ATOM   3699  CG  MET   237      12.084   4.814   3.847  1.00  0.00
ATOM   3700  HG2 MET   237      11.956   4.710   4.922  1.00  0.00
ATOM   3701  HG3 MET   237      11.103   4.663   3.423  1.00  0.00
ATOM   3702  SD  MET   237      13.221   3.494   3.314  1.00  0.00
ATOM   3703  CE  MET   237      14.613   3.868   4.348  1.00  0.00
ATOM   3704  HE1 MET   237      15.346   3.067   4.254  1.00  0.00
ATOM   3705  HE2 MET   237      15.071   4.804   4.033  1.00  0.00
ATOM   3706  HE3 MET   237      14.286   3.941   5.385  1.00  0.00
ATOM   3707  C   MET   237      12.448   8.642   3.905  1.00  0.00
ATOM   3708  O   MET   237      12.847   9.117   4.983  1.00  0.00
ATOM   3709  N   ALA   238      12.729   9.171   2.712  1.00  0.00
ATOM   3710  H   ALA   238      12.385   8.718   1.877  1.00  0.00
ATOM   3711  CA  ALA   238      13.612  10.324   2.544  1.00  0.00
ATOM   3712  HA  ALA   238      13.765  10.831   3.498  1.00  0.00
ATOM   3713  CB  ALA   238      14.969   9.864   2.052  1.00  0.00
ATOM   3714  HB1 ALA   238      15.630  10.723   1.926  1.00  0.00
ATOM   3715  HB2 ALA   238      15.415   9.195   2.788  1.00  0.00
ATOM   3716  HB3 ALA   238      14.873   9.331   1.105  1.00  0.00
ATOM   3717  C   ALA   238      13.007  11.330   1.560  1.00  0.00
ATOM   3718  O   ALA   238      13.539  11.505   0.454  1.00  0.00
ATOM   3719  N   PRO   239      11.909  11.985   1.959  1.00  0.00
ATOM   3720  CD  PRO   239      11.143  11.752   3.195  1.00  0.00
ATOM   3721  HD2 PRO   239      11.785  11.681   4.072  1.00  0.00
ATOM   3722  HD3 PRO   239      10.529  10.861   3.078  1.00  0.00
ATOM   3723  CG  PRO   239      10.275  12.963   3.281  1.00  0.00
ATOM   3724  HG2 PRO   239      10.835  13.776   3.743  1.00  0.00
ATOM   3725  HG3 PRO   239       9.365  12.762   3.849  1.00  0.00
ATOM   3726  CB  PRO   239       9.972  13.311   1.863  1.00  0.00
ATOM   3727  HB2 PRO   239       9.735  14.371   1.758  1.00  0.00
ATOM   3728  HB3 PRO   239       9.133  12.724   1.510  1.00  0.00
ATOM   3729  CA  PRO   239      11.205  12.908   1.065  1.00  0.00
ATOM   3730  HA  PRO   239      10.902  12.396   0.152  1.00  0.00
ATOM   3731  C   PRO   239      12.015  14.137   0.707  1.00  0.00
ATOM   3732  O   PRO   239      11.750  14.766  -0.306  1.00  0.00
ATOM   3733  N   GLU   240      13.005  14.471   1.523  1.00  0.00
ATOM   3734  H   GLU   240      13.191  13.925   2.351  1.00  0.00
ATOM   3735  CA  GLU   240      13.831  15.644   1.240  1.00  0.00
ATOM   3736  HA  GLU   240      13.178  16.516   1.236  1.00  0.00
ATOM   3737  CB  GLU   240      14.868  15.854   2.357  1.00  0.00
ATOM   3738  HB2 GLU   240      15.435  16.753   2.108  1.00  0.00
ATOM   3739  HB3 GLU   240      14.361  16.048   3.303  1.00  0.00
ATOM   3740  CG  GLU   240      15.852  14.714   2.525  1.00  0.00
ATOM   3741  HG2 GLU   240      16.123  14.278   1.568  1.00  0.00
ATOM   3742  HG3 GLU   240      16.762  15.134   2.954  1.00  0.00
ATOM   3743  CD  GLU   240      15.367  13.611   3.475  1.00  0.00
ATOM   3744  OE1 GLU   240      14.152  13.547   3.810  1.00  0.00
ATOM   3745  OE2 GLU   240      16.237  12.802   3.880  1.00  0.00
ATOM   3746  C   GLU   240      14.497  15.559  -0.147  1.00  0.00
ATOM   3747  O   GLU   240      14.763  16.600  -0.760  1.00  0.00
ATOM   3748  N   ASN   241      14.731  14.337  -0.632  1.00  0.00
ATOM   3749  H   ASN   241      14.487  13.537  -0.064  1.00  0.00
ATOM   3750  CA  ASN   241      15.323  14.077  -1.933  1.00  0.00
ATOM   3751  HA  ASN   241      16.099  14.822  -2.110  1.00  0.00
ATOM   3752  CB  ASN   241      15.988  12.696  -1.950  1.00  0.00
ATOM   3753  HB2 ASN   241      15.228  11.935  -1.765  1.00  0.00
ATOM   3754  HB3 ASN   241      16.422  12.505  -2.932  1.00  0.00
ATOM   3755  CG  ASN   241      17.099  12.560  -0.921  1.00  0.00
ATOM   3756  OD1 ASN   241      17.718  13.553  -0.507  1.00  0.00
ATOM   3757  ND2 ASN   241      17.351  11.315  -0.490  1.00  0.00
ATOM   3758 HD21 ASN   241      18.021  11.178   0.251  1.00  0.00
ATOM   3759 HD22 ASN   241      16.839  10.536  -0.873  1.00  0.00
ATOM   3760  C   ASN   241      14.360  14.136  -3.132  1.00  0.00
ATOM   3761  O   ASN   241      14.814  14.101  -4.269  1.00  0.00
ATOM   3762  N   VAL   242      13.052  14.198  -2.872  1.00  0.00
ATOM   3763  H   VAL   242      12.741  14.212  -1.911  1.00  0.00
ATOM   3764  CA  VAL   242      12.035  14.305  -3.927  1.00  0.00
ATOM   3765  HA  VAL   242      12.300  13.621  -4.736  1.00  0.00
ATOM   3766  CB  VAL   242      10.627  13.914  -3.414  1.00  0.00
ATOM   3767  HB  VAL   242      10.395  14.510  -2.535  1.00  0.00
ATOM   3768  CG1 VAL   242       9.547  14.203  -4.474  1.00  0.00
ATOM   3769 HG11 VAL   242       8.584  13.835  -4.119  1.00  0.00
ATOM   3770 HG12 VAL   242       9.448  15.275  -4.642  1.00  0.00
ATOM   3771 HG13 VAL   242       9.793  13.703  -5.411  1.00  0.00
ATOM   3772  CG2 VAL   242      10.603  12.434  -2.992  1.00  0.00
ATOM   3773 HG21 VAL   242       9.612  12.174  -2.624  1.00  0.00
ATOM   3774 HG22 VAL   242      10.845  11.799  -3.844  1.00  0.00
ATOM   3775 HG23 VAL   242      11.325  12.252  -2.196  1.00  0.00
ATOM   3776  C   VAL   242      12.051  15.739  -4.468  1.00  0.00
ATOM   3777  O   VAL   242      12.096  16.708  -3.704  1.00  0.00
ATOM   3778  N   ALA   243      12.031  15.864  -5.792  1.00  0.00
ATOM   3779  H   ALA   243      11.991  15.042  -6.376  1.00  0.00
ATOM   3780  CA  ALA   243      12.187  17.171  -6.437  1.00  0.00
ATOM   3781  HA  ALA   243      12.966  17.726  -5.919  1.00  0.00
ATOM   3782  CB  ALA   243      12.635  16.986  -7.884  1.00  0.00
ATOM   3783  HB1 ALA   243      12.765  17.961  -8.354  1.00  0.00
ATOM   3784  HB2 ALA   243      13.587  16.454  -7.905  1.00  0.00
ATOM   3785  HB3 ALA   243      11.895  16.413  -8.444  1.00  0.00
ATOM   3786  C   ALA   243      10.898  17.995  -6.390  1.00  0.00
ATOM   3787  O   ALA   243      10.917  19.180  -6.047  1.00  0.00
ATOM   3788  N   ASP   244       9.794  17.367  -6.795  1.00  0.00
ATOM   3789  H   ASP   244       9.851  16.398  -7.067  1.00  0.00
ATOM   3790  CA  ASP   244       8.465  18.010  -6.860  1.00  0.00
ATOM   3791  HA  ASP   244       8.478  18.798  -7.613  1.00  0.00
ATOM   3792  CB  ASP   244       7.477  16.918  -7.301  1.00  0.00
ATOM   3793  HB2 ASP   244       7.774  16.582  -8.297  1.00  0.00
ATOM   3794  HB3 ASP   244       7.565  16.059  -6.639  1.00  0.00
ATOM   3795  CG  ASP   244       6.037  17.360  -7.364  1.00  0.00
ATOM   3796  OD1 ASP   244       5.606  18.273  -6.640  1.00  0.00
ATOM   3797  OD2 ASP   244       5.287  16.703  -8.137  1.00  0.00
ATOM   3798  C   ASP   244       8.093  18.605  -5.498  1.00  0.00
ATOM   3799  O   ASP   244       7.935  17.865  -4.527  1.00  0.00
ATOM   3800  N   ALA   245       7.999  19.939  -5.428  1.00  0.00
ATOM   3801  H   ALA   245       8.128  20.497  -6.260  1.00  0.00
ATOM   3802  CA  ALA   245       7.875  20.631  -4.142  1.00  0.00
ATOM   3803  HA  ALA   245       8.688  20.280  -3.508  1.00  0.00
ATOM   3804  CB  ALA   245       8.073  22.141  -4.325  1.00  0.00
ATOM   3805  HB1 ALA   245       8.043  22.637  -3.354  1.00  0.00
ATOM   3806  HB2 ALA   245       9.040  22.329  -4.790  1.00  0.00
ATOM   3807  HB3 ALA   245       7.284  22.545  -4.960  1.00  0.00
ATOM   3808  C   ALA   245       6.569  20.366  -3.399  1.00  0.00
ATOM   3809  O   ALA   245       6.565  20.298  -2.159  1.00  0.00
ATOM   3810  N   SER   246       5.457  20.238  -4.112  1.00  0.00
ATOM   3811  H   SER   246       5.479  20.255  -5.123  1.00  0.00
ATOM   3812  CA  SER   246       4.189  19.943  -3.433  1.00  0.00
ATOM   3813  HA  SER   246       4.135  20.532  -2.517  1.00  0.00
ATOM   3814  CB  SER   246       2.962  20.328  -4.267  1.00  0.00
ATOM   3815  HB2 SER   246       2.055  20.024  -3.743  1.00  0.00
ATOM   3816  HB3 SER   246       2.946  21.411  -4.387  1.00  0.00
ATOM   3817  OG  SER   246       2.978  19.727  -5.559  1.00  0.00
ATOM   3818  HG  SER   246       2.780  18.786  -5.462  1.00  0.00
ATOM   3819  C   SER   246       4.130  18.472  -3.039  1.00  0.00
ATOM   3820  O   SER   246       3.575  18.128  -1.995  1.00  0.00
ATOM   3821  N   LEU   247       4.744  17.611  -3.848  1.00  0.00
ATOM   3822  H   LEU   247       5.172  17.933  -4.706  1.00  0.00
ATOM   3823  CA  LEU   247       4.698  16.172  -3.588  1.00  0.00
ATOM   3824  HA  LEU   247       3.659  15.895  -3.403  1.00  0.00
ATOM   3825  CB  LEU   247       5.212  15.371  -4.799  1.00  0.00
ATOM   3826  HB2 LEU   247       4.598  15.633  -5.662  1.00  0.00
ATOM   3827  HB3 LEU   247       6.230  15.695  -4.996  1.00  0.00
ATOM   3828  CG  LEU   247       5.231  13.831  -4.656  1.00  0.00
ATOM   3829  HG  LEU   247       5.921  13.560  -3.855  1.00  0.00
ATOM   3830  CD1 LEU   247       3.841  13.278  -4.289  1.00  0.00
ATOM   3831 HD11 LEU   247       3.866  12.190  -4.276  1.00  0.00
ATOM   3832 HD12 LEU   247       3.544  13.618  -3.298  1.00  0.00
ATOM   3833 HD13 LEU   247       3.109  13.618  -5.021  1.00  0.00
ATOM   3834  CD2 LEU   247       5.744  13.188  -5.940  1.00  0.00
ATOM   3835 HD21 LEU   247       5.689  12.109  -5.839  1.00  0.00
ATOM   3836 HD22 LEU   247       5.125  13.495  -6.783  1.00  0.00
ATOM   3837 HD23 LEU   247       6.777  13.486  -6.123  1.00  0.00
ATOM   3838  C   LEU   247       5.520  15.844  -2.352  1.00  0.00
ATOM   3839  O   LEU   247       5.094  15.061  -1.511  1.00  0.00
ATOM   3840  N   LYS   248       6.688  16.459  -2.209  1.00  0.00
ATOM   3841  H   LYS   248       7.024  17.102  -2.914  1.00  0.00
ATOM   3842  CA  LYS   248       7.489  16.190  -1.014  1.00  0.00
ATOM   3843  HA  LYS   248       7.619  15.110  -0.936  1.00  0.00
ATOM   3844  CB  LYS   248       8.871  16.793  -1.123  1.00  0.00
ATOM   3845  HB2 LYS   248       9.470  16.417  -0.293  1.00  0.00
ATOM   3846  HB3 LYS   248       9.308  16.407  -2.043  1.00  0.00
ATOM   3847  CG  LYS   248       8.972  18.297  -1.144  1.00  0.00
ATOM   3848  HG2 LYS   248       8.185  18.665  -1.780  1.00  0.00
ATOM   3849  HG3 LYS   248       8.858  18.705  -0.138  1.00  0.00
ATOM   3850  CD  LYS   248      10.292  18.741  -1.762  1.00  0.00
ATOM   3851  HD2 LYS   248      10.349  18.366  -2.785  1.00  0.00
ATOM   3852  HD3 LYS   248      10.300  19.830  -1.808  1.00  0.00
ATOM   3853  CE  LYS   248      11.510  18.281  -0.967  1.00  0.00
ATOM   3854  HE2 LYS   248      11.488  18.731   0.026  1.00  0.00
ATOM   3855  HE3 LYS   248      11.475  17.195  -0.863  1.00  0.00
ATOM   3856  NZ  LYS   248      12.756  18.643  -1.652  1.00  0.00
ATOM   3857  HZ1 LYS   248      12.834  19.645  -1.745  1.00  0.00
ATOM   3858  HZ2 LYS   248      13.550  18.284  -1.138  1.00  0.00
ATOM   3859  HZ3 LYS   248      12.760  18.212  -2.568  1.00  0.00
ATOM   3860  C   LYS   248       6.756  16.662   0.274  1.00  0.00
ATOM   3861  O   LYS   248       6.826  16.008   1.320  1.00  0.00
ATOM   3862  N   GLN   249       6.035  17.774   0.171  1.00  0.00
ATOM   3863  H   GLN   249       5.992  18.280  -0.703  1.00  0.00
ATOM   3864  CA  GLN   249       5.215  18.225   1.297  1.00  0.00
ATOM   3865  HA  GLN   249       5.839  18.218   2.191  1.00  0.00
ATOM   3866  CB  GLN   249       4.712  19.669   1.115  1.00  0.00
ATOM   3867  HB2 GLN   249       4.244  19.765   0.136  1.00  0.00
ATOM   3868  HB3 GLN   249       3.961  19.862   1.883  1.00  0.00
ATOM   3869  CG  GLN   249       5.823  20.702   1.245  1.00  0.00
ATOM   3870  HG2 GLN   249       6.334  20.560   2.197  1.00  0.00
ATOM   3871  HG3 GLN   249       6.551  20.546   0.449  1.00  0.00
ATOM   3872  CD  GLN   249       5.312  22.123   1.191  1.00  0.00
ATOM   3873  OE1 GLN   249       4.150  22.389   1.516  1.00  0.00
ATOM   3874  NE2 GLN   249       6.177  23.045   0.798  1.00  0.00
ATOM   3875 HE21 GLN   249       7.103  22.778   0.505  1.00  0.00
ATOM   3876 HE22 GLN   249       5.886  24.010   0.775  1.00  0.00
ATOM   3877  C   GLN   249       4.060  17.270   1.567  1.00  0.00
ATOM   3878  O   GLN   249       3.737  16.980   2.730  1.00  0.00
ATOM   3879  N   GLY   250       3.455  16.747   0.506  1.00  0.00
ATOM   3880  H   GLY   250       3.750  17.020  -0.421  1.00  0.00
ATOM   3881  CA  GLY   250       2.381  15.762   0.623  1.00  0.00
ATOM   3882  HA2 GLY   250       1.566  16.215   1.184  1.00  0.00
ATOM   3883  HA3 GLY   250       2.025  15.511  -0.375  1.00  0.00
ATOM   3884  C   GLY   250       2.802  14.487   1.322  1.00  0.00
ATOM   3885  O   GLY   250       2.058  13.962   2.157  1.00  0.00
ATOM   3886  N   ILE   251       4.019  14.033   1.022  1.00  0.00
ATOM   3887  H   ILE   251       4.569  14.507   0.318  1.00  0.00
ATOM   3888  CA  ILE   251       4.608  12.880   1.707  1.00  0.00
ATOM   3889  HA  ILE   251       3.943  12.027   1.595  1.00  0.00
ATOM   3890  CB  ILE   251       5.973  12.513   1.086  1.00  0.00
ATOM   3891  HB  ILE   251       6.577  13.417   1.002  1.00  0.00
ATOM   3892  CG2 ILE   251       6.734  11.516   1.954  1.00  0.00
ATOM   3893 HG21 ILE   251       7.635  11.174   1.455  1.00  0.00
ATOM   3894 HG22 ILE   251       7.038  11.979   2.892  1.00  0.00
ATOM   3895 HG23 ILE   251       6.102  10.657   2.172  1.00  0.00
ATOM   3896  CG1 ILE   251       5.761  11.934  -0.311  1.00  0.00
ATOM   3897 HG12 ILE   251       5.284  10.956  -0.231  1.00  0.00
ATOM   3898 HG13 ILE   251       5.086  12.574  -0.875  1.00  0.00
ATOM   3899  CD1 ILE   251       7.035  11.794  -1.133  1.00  0.00
ATOM   3900 HD11 ILE   251       7.577  12.739  -1.142  1.00  0.00
ATOM   3901 HD12 ILE   251       7.675  11.008  -0.734  1.00  0.00
ATOM   3902 HD13 ILE   251       6.774  11.531  -2.158  1.00  0.00
ATOM   3903  C   ILE   251       4.715  13.183   3.203  1.00  0.00
ATOM   3904  O   ILE   251       4.312  12.348   4.028  1.00  0.00
ATOM   3905  N   ALA   252       5.221  14.374   3.550  1.00  0.00
ATOM   3906  H   ALA   252       5.528  15.021   2.837  1.00  0.00
ATOM   3907  CA  ALA   252       5.313  14.789   4.968  1.00  0.00
ATOM   3908  HA  ALA   252       5.916  14.049   5.496  1.00  0.00
ATOM   3909  CB  ALA   252       5.998  16.151   5.115  1.00  0.00
ATOM   3910  HB1 ALA   252       7.003  16.097   4.696  1.00  0.00
ATOM   3911  HB2 ALA   252       5.437  16.924   4.593  1.00  0.00
ATOM   3912  HB3 ALA   252       6.065  16.424   6.167  1.00  0.00
ATOM   3913  C   ALA   252       3.943  14.839   5.620  1.00  0.00
ATOM   3914  O   ALA   252       3.774  14.399   6.752  1.00  0.00
ATOM   3915  N   LEU   253       2.957  15.383   4.919  1.00  0.00
ATOM   3916  H   LEU   253       3.126  15.729   3.986  1.00  0.00
ATOM   3917  CA  LEU   253       1.603  15.472   5.479  1.00  0.00
ATOM   3918  HA  LEU   253       1.677  15.972   6.443  1.00  0.00
ATOM   3919  CB  LEU   253       0.703  16.327   4.593  1.00  0.00
ATOM   3920  HB2 LEU   253       0.756  15.934   3.577  1.00  0.00
ATOM   3921  HB3 LEU   253      -0.329  16.216   4.930  1.00  0.00
ATOM   3922  CG  LEU   253       1.039  17.828   4.570  1.00  0.00
ATOM   3923  HG  LEU   253       2.114  17.936   4.436  1.00  0.00
ATOM   3924  CD1 LEU   253       0.383  18.540   3.397  1.00  0.00
ATOM   3925 HD11 LEU   253      -0.698  18.437   3.467  1.00  0.00
ATOM   3926 HD12 LEU   253       0.647  19.599   3.403  1.00  0.00
ATOM   3927 HD13 LEU   253       0.730  18.102   2.462  1.00  0.00
ATOM   3928  CD2 LEU   253       0.688  18.545   5.891  1.00  0.00
ATOM   3929 HD21 LEU   253      -0.383  18.463   6.083  1.00  0.00
ATOM   3930 HD22 LEU   253       1.236  18.102   6.723  1.00  0.00
ATOM   3931 HD23 LEU   253       0.958  19.599   5.824  1.00  0.00
ATOM   3932  C   LEU   253       0.986  14.098   5.759  1.00  0.00
ATOM   3933  O   LEU   253       0.285  13.925   6.760  1.00  0.00
ATOM   3934  N   ALA   254       1.284  13.117   4.904  1.00  0.00
ATOM   3935  H   ALA   254       1.870  13.321   4.105  1.00  0.00
ATOM   3936  CA  ALA   254       0.761  11.760   5.039  1.00  0.00
ATOM   3937  HA  ALA   254      -0.295  11.847   5.249  1.00  0.00
ATOM   3938  CB  ALA   254       0.935  10.989   3.720  1.00  0.00
ATOM   3939  HB1 ALA   254       0.481  10.004   3.804  1.00  0.00
ATOM   3940  HB2 ALA   254       0.448  11.532   2.911  1.00  0.00
ATOM   3941  HB3 ALA   254       1.996  10.876   3.493  1.00  0.00
ATOM   3942  C   ALA   254       1.380  11.008   6.202  1.00  0.00
ATOM   3943  O   ALA   254       0.757  10.101   6.739  1.00  0.00
ATOM   3944  N   GLN   255       2.577  11.408   6.609  1.00  0.00
ATOM   3945  H   GLN   255       3.047  12.154   6.112  1.00  0.00
ATOM   3946  CA  GLN   255       3.254  10.837   7.787  1.00  0.00
ATOM   3947  HA  GLN   255       2.820   9.865   8.025  1.00  0.00
ATOM   3948  CB  GLN   255       4.739  10.623   7.480  1.00  0.00
ATOM   3949  HB2 GLN   255       5.096  11.440   6.851  1.00  0.00
ATOM   3950  HB3 GLN   255       5.347  10.627   8.384  1.00  0.00
ATOM   3951  CG  GLN   255       5.018   9.312   6.807  1.00  0.00
ATOM   3952  HG2 GLN   255       4.775   8.498   7.490  1.00  0.00
ATOM   3953  HG3 GLN   255       4.378   9.219   5.926  1.00  0.00
ATOM   3954  CD  GLN   255       6.476   9.202   6.397  1.00  0.00
ATOM   3955  OE1 GLN   255       7.367   9.147   7.244  1.00  0.00
ATOM   3956  NE2 GLN   255       6.718   9.162   5.103  1.00  0.00
ATOM   3957 HE21 GLN   255       5.957   9.169   4.441  1.00  0.00
ATOM   3958 HE22 GLN   255       7.675   9.166   4.786  1.00  0.00
ATOM   3959  C   GLN   255       3.148  11.678   9.053  1.00  0.00
ATOM   3960  O   GLN   255       3.861  11.436  10.019  1.00  0.00
ATOM   3961  N   SER   256       2.284  12.678   9.049  1.00  0.00
ATOM   3962  H   SER   256       1.721  12.850   8.228  1.00  0.00
ATOM   3963  CA  SER   256       2.077  13.510  10.206  1.00  0.00
ATOM   3964  HA  SER   256       3.024  13.656  10.727  1.00  0.00
ATOM   3965  CB  SER   256       1.531  14.875   9.788  1.00  0.00
ATOM   3966  HB2 SER   256       0.614  14.743   9.216  1.00  0.00
ATOM   3967  HB3 SER   256       1.301  15.477  10.666  1.00  0.00
ATOM   3968  OG  SER   256       2.492  15.552   8.990  1.00  0.00
ATOM   3969  HG  SER   256       2.644  15.043   8.187  1.00  0.00
ATOM   3970  C   SER   256       1.121  12.749  11.094  1.00  0.00
ATOM   3971  O   SER   256       0.355  11.912  10.611  1.00  0.00
ATOM   3972  N   ARG   257       1.174  13.037  12.387  1.00  0.00
ATOM   3973  H   ARG   257       1.822  13.734  12.722  1.00  0.00
ATOM   3974  CA  ARG   257       0.288  12.379  13.349  1.00  0.00
ATOM   3975  HA  ARG   257      -0.054  11.424  12.946  1.00  0.00
ATOM   3976  CB  ARG   257       1.029  12.090  14.647  1.00  0.00
ATOM   3977  HB2 ARG   257       1.421  13.000  15.081  1.00  0.00
ATOM   3978  HB3 ARG   257       0.293  11.702  15.352  1.00  0.00
ATOM   3979  CG  ARG   257       2.124  11.024  14.500  1.00  0.00
ATOM   3980  HG2 ARG   257       2.068  10.391  15.382  1.00  0.00
ATOM   3981  HG3 ARG   257       1.936  10.400  13.629  1.00  0.00
ATOM   3982  CD  ARG   257       3.551  11.594  14.444  1.00  0.00
ATOM   3983  HD2 ARG   257       3.680  12.150  13.514  1.00  0.00
ATOM   3984  HD3 ARG   257       3.711  12.276  15.281  1.00  0.00
ATOM   3985  NE  ARG   257       4.535  10.501  14.497  1.00  0.00
ATOM   3986  HE  ARG   257       4.950  10.219  13.621  1.00  0.00
ATOM   3987  CZ  ARG   257       4.864   9.823  15.595  1.00  0.00
ATOM   3988  NH1 ARG   257       4.383  10.157  16.791  1.00  0.00
ATOM   3989 HH11 ARG   257       4.695   9.651  17.608  1.00  0.00
ATOM   3990 HH12 ARG   257       3.725  10.915  16.884  1.00  0.00
ATOM   3991  NH2 ARG   257       5.719   8.817  15.507  1.00  0.00
ATOM   3992 HH21 ARG   257       6.125   8.563  14.619  1.00  0.00
ATOM   3993 HH22 ARG   257       5.999   8.316  16.338  1.00  0.00
ATOM   3994  C   ARG   257      -0.927  13.251  13.597  1.00  0.00
ATOM   3995  O   ARG   257      -0.783  14.390  14.071  1.00  0.00
ATOM   3996  N   TYR   258      -2.114  12.712  13.294  1.00  0.00
ATOM   3997  H   TYR   258      -2.148  11.789  12.887  1.00  0.00
ATOM   3998  CA  TYR   258      -3.397  13.429  13.466  1.00  0.00
ATOM   3999  HA  TYR   258      -3.201  14.495  13.591  1.00  0.00
ATOM   4000  CB  TYR   258      -4.237  13.268  12.196  1.00  0.00
ATOM   4001  HB2 TYR   258      -4.432  12.210  12.020  1.00  0.00
ATOM   4002  HB3 TYR   258      -5.198  13.764  12.344  1.00  0.00
ATOM   4003  CG  TYR   258      -3.562  13.858  11.003  1.00  0.00
ATOM   4004  CD1 TYR   258      -3.741  15.187  10.683  1.00  0.00
ATOM   4005  HD1 TYR   258      -4.396  15.801  11.285  1.00  0.00
ATOM   4006  CE1 TYR   258      -3.089  15.758   9.601  1.00  0.00
ATOM   4007  HE1 TYR   258      -3.236  16.804   9.374  1.00  0.00
ATOM   4008  CZ  TYR   258      -2.265  14.989   8.835  1.00  0.00
ATOM   4009  OH  TYR   258      -1.621  15.600   7.786  1.00  0.00
ATOM   4010  HH  TYR   258      -1.808  16.539   7.727  1.00  0.00
ATOM   4011  CE2 TYR   258      -2.050  13.658   9.138  1.00  0.00
ATOM   4012  HE2 TYR   258      -1.368  13.066   8.547  1.00  0.00
ATOM   4013  CD2 TYR   258      -2.712  13.092  10.204  1.00  0.00
ATOM   4014  HD2 TYR   258      -2.565  12.053  10.426  1.00  0.00
ATOM   4015  C   TYR   258      -4.200  12.976  14.696  1.00  0.00
ATOM   4016  O   TYR   258      -5.006  13.752  15.263  1.00  0.00
ATOM   4017  N   TRP   259      -4.000  11.722  15.087  1.00  0.00
ATOM   4018  H   TRP   259      -3.347  11.150  14.572  1.00  0.00
ATOM   4019  CA  TRP   259      -4.703  11.094  16.201  1.00  0.00
ATOM   4020  HA  TRP   259      -4.954  11.854  16.939  1.00  0.00
ATOM   4021  CB  TRP   259      -5.986  10.379  15.751  1.00  0.00
ATOM   4022  HB2 TRP   259      -5.712   9.508  15.156  1.00  0.00
ATOM   4023  HB3 TRP   259      -6.526  10.028  16.631  1.00  0.00
ATOM   4024  CG  TRP   259      -6.906  11.214  14.913  1.00  0.00
ATOM   4025  CD1 TRP   259      -6.971  11.263  13.528  1.00  0.00
ATOM   4026  HD1 TRP   259      -6.343  10.689  12.863  1.00  0.00
ATOM   4027  NE1 TRP   259      -7.930  12.161  13.115  1.00  0.00
ATOM   4028  HE1 TRP   259      -8.166  12.326  12.145  1.00  0.00
ATOM   4029  CE2 TRP   259      -8.544  12.719  14.195  1.00  0.00
ATOM   4030  CZ2 TRP   259      -9.568  13.648  14.279  1.00  0.00
ATOM   4031  HZ2 TRP   259     -10.037  14.052  13.393  1.00  0.00
ATOM   4032  CH2 TRP   259      -9.983  14.018  15.557  1.00  0.00
ATOM   4033  HH2 TRP   259     -10.773  14.747  15.663  1.00  0.00
ATOM   4034  CZ3 TRP   259      -9.391  13.493  16.707  1.00  0.00
ATOM   4035  HZ3 TRP   259      -9.756  13.809  17.674  1.00  0.00
ATOM   4036  CE3 TRP   259      -8.376  12.555  16.641  1.00  0.00
ATOM   4037  HE3 TRP   259      -7.956  12.126  17.537  1.00  0.00
ATOM   4038  CD2 TRP   259      -7.921  12.154  15.386  1.00  0.00
ATOM   4039  C   TRP   259      -3.833  10.053  16.811  1.00  0.00
ATOM   4040  O   TRP   259      -3.075   9.412  16.112  1.00  0.00
ATOM   4041  N   ARG   260      -3.953   9.862  18.121  1.00  0.00
ATOM   4042  H   ARG   260      -4.596  10.438  18.647  1.00  0.00
ATOM   4043  CA  ARG   260      -3.340   8.733  18.799  1.00  0.00
ATOM   4044  HA  ARG   260      -2.639   8.222  18.138  1.00  0.00
ATOM   4045  CB  ARG   260      -2.590   9.166  20.050  1.00  0.00
ATOM   4046  HB2 ARG   260      -1.841   9.909  19.777  1.00  0.00
ATOM   4047  HB3 ARG   260      -3.296   9.636  20.735  1.00  0.00
ATOM   4048  CG  ARG   260      -1.898   7.997  20.752  1.00  0.00
ATOM   4049  HG2 ARG   260      -2.605   7.188  20.923  1.00  0.00
ATOM   4050  HG3 ARG   260      -1.102   7.621  20.110  1.00  0.00
ATOM   4051  CD  ARG   260      -1.300   8.399  22.103  1.00  0.00
ATOM   4052  HD2 ARG   260      -0.716   7.560  22.485  1.00  0.00
ATOM   4053  HD3 ARG   260      -0.612   9.230  21.945  1.00  0.00
ATOM   4054  NE  ARG   260      -2.278   8.792  23.114  1.00  0.00
ATOM   4055  HE  ARG   260      -2.363   9.780  23.302  1.00  0.00
ATOM   4056  CZ  ARG   260      -3.057   7.965  23.817  1.00  0.00
ATOM   4057  NH1 ARG   260      -3.032   6.640  23.625  1.00  0.00
ATOM   4058 HH11 ARG   260      -2.419   6.241  22.926  1.00  0.00
ATOM   4059 HH12 ARG   260      -3.591   6.030  24.201  1.00  0.00
ATOM   4060  NH2 ARG   260      -3.881   8.486  24.726  1.00  0.00
ATOM   4061 HH21 ARG   260      -4.478   7.886  25.273  1.00  0.00
ATOM   4062 HH22 ARG   260      -3.918   9.485  24.865  1.00  0.00
ATOM   4063  C   ARG   260      -4.474   7.785  19.175  1.00  0.00
ATOM   4064  O   ARG   260      -5.521   8.209  19.684  1.00  0.00
ATOM   4065  N   ILE   261      -4.246   6.503  18.892  1.00  0.00
ATOM   4066  H   ILE   261      -3.379   6.249  18.442  1.00  0.00
ATOM   4067  CA  ILE   261      -5.155   5.424  19.251  1.00  0.00
ATOM   4068  HA  ILE   261      -5.881   5.778  19.984  1.00  0.00
ATOM   4069  CB  ILE   261      -5.916   4.851  18.031  1.00  0.00
ATOM   4070  HB  ILE   261      -5.252   4.252  17.421  1.00  0.00
ATOM   4071  CG2 ILE   261      -7.022   3.925  18.522  1.00  0.00
ATOM   4072 HG21 ILE   261      -6.605   3.115  19.122  1.00  0.00
ATOM   4073 HG22 ILE   261      -7.743   4.481  19.119  1.00  0.00
ATOM   4074 HG23 ILE   261      -7.533   3.485  17.665  1.00  0.00
ATOM   4075  CG1 ILE   261      -6.490   5.985  17.153  1.00  0.00
ATOM   4076 HG12 ILE   261      -7.401   5.637  16.669  1.00  0.00
ATOM   4077 HG13 ILE   261      -6.771   6.830  17.777  1.00  0.00
ATOM   4078  CD1 ILE   261      -5.539   6.457  16.060  1.00  0.00
ATOM   4079 HD11 ILE   261      -6.013   7.268  15.510  1.00  0.00
ATOM   4080 HD12 ILE   261      -4.588   6.813  16.446  1.00  0.00
ATOM   4081 HD13 ILE   261      -5.354   5.645  15.360  1.00  0.00
ATOM   4082  C   ILE   261      -4.279   4.347  19.884  1.00  0.00
ATOM   4083  O   ILE   261      -3.572   3.630  19.185  1.00  0.00
ATOM   4084  N   GLY   262      -4.341   4.236  21.209  1.00  0.00
ATOM   4085  H   GLY   262      -4.965   4.828  21.736  1.00  0.00
ATOM   4086  CA  GLY   262      -3.391   3.396  21.929  1.00  0.00
ATOM   4087  HA2 GLY   262      -3.571   3.504  22.998  1.00  0.00
ATOM   4088  HA3 GLY   262      -3.572   2.355  21.660  1.00  0.00
ATOM   4089  C   GLY   262      -1.940   3.747  21.649  1.00  0.00
ATOM   4090  O   GLY   262      -1.521   4.886  21.881  1.00  0.00
ATOM   4091  N   SER   263      -1.163   2.764  21.175  1.00  0.00
ATOM   4092  H   SER   263      -1.555   1.850  20.996  1.00  0.00
ATOM   4093  CA  SER   263       0.276   2.955  20.939  1.00  0.00
ATOM   4094  HA  SER   263       0.638   3.768  21.566  1.00  0.00
ATOM   4095  CB  SER   263       1.076   1.692  21.351  1.00  0.00
ATOM   4096  HB2 SER   263       2.142   1.852  21.179  1.00  0.00
ATOM   4097  HB3 SER   263       0.920   1.508  22.413  1.00  0.00
ATOM   4098  OG  SER   263       0.640   0.543  20.614  1.00  0.00
ATOM   4099  HG  SER   263       0.877  -0.251  21.111  1.00  0.00
ATOM   4100  C   SER   263       0.571   3.342  19.483  1.00  0.00
ATOM   4101  O   SER   263       1.734   3.468  19.080  1.00  0.00
ATOM   4102  N   MET   264      -0.479   3.537  18.681  1.00  0.00
ATOM   4103  H   MET   264      -1.426   3.426  19.014  1.00  0.00
ATOM   4104  CA  MET   264      -0.266   3.978  17.299  1.00  0.00
ATOM   4105  HA  MET   264       0.798   4.096  17.109  1.00  0.00
ATOM   4106  CB  MET   264      -0.738   2.920  16.286  1.00  0.00
ATOM   4107  HB2 MET   264      -0.495   3.246  15.274  1.00  0.00
ATOM   4108  HB3 MET   264      -0.157   2.015  16.469  1.00  0.00
ATOM   4109  CG  MET   264      -2.191   2.532  16.355  1.00  0.00
ATOM   4110  HG2 MET   264      -2.318   1.607  15.795  1.00  0.00
ATOM   4111  HG3 MET   264      -2.460   2.320  17.388  1.00  0.00
ATOM   4112  SD  MET   264      -3.331   3.724  15.675  1.00  0.00
ATOM   4113  CE  MET   264      -2.911   3.755  13.925  1.00  0.00
ATOM   4114  HE1 MET   264      -2.198   4.553  13.735  1.00  0.00
ATOM   4115  HE2 MET   264      -2.468   2.801  13.636  1.00  0.00
ATOM   4116  HE3 MET   264      -3.813   3.927  13.337  1.00  0.00
ATOM   4117  C   MET   264      -0.866   5.349  17.017  1.00  0.00
ATOM   4118  O   MET   264      -1.662   5.875  17.815  1.00  0.00
ATOM   4119  N   TYR   265      -0.400   5.934  15.912  1.00  0.00
ATOM   4120  H   TYR   265       0.241   5.429  15.319  1.00  0.00
ATOM   4121  CA  TYR   265      -0.836   7.256  15.446  1.00  0.00
ATOM   4122  HA  TYR   265      -1.645   7.597  16.081  1.00  0.00
ATOM   4123  CB  TYR   265       0.301   8.269  15.494  1.00  0.00
ATOM   4124  HB2 TYR   265       1.092   7.957  14.812  1.00  0.00
ATOM   4125  HB3 TYR   265      -0.084   9.227  15.145  1.00  0.00
ATOM   4126  CG  TYR   265       0.887   8.443  16.873  1.00  0.00
ATOM   4127  CD1 TYR   265       1.884   7.580  17.324  1.00  0.00
ATOM   4128  HD1 TYR   265       2.227   6.788  16.676  1.00  0.00
ATOM   4129  CE1 TYR   265       2.428   7.700  18.597  1.00  0.00
ATOM   4130  HE1 TYR   265       3.203   7.022  18.927  1.00  0.00
ATOM   4131  CZ  TYR   265       1.972   8.703  19.411  1.00  0.00
ATOM   4132  OH  TYR   265       2.513   8.802  20.676  1.00  0.00
ATOM   4133  HH  TYR   265       3.099   8.072  20.884  1.00  0.00
ATOM   4134  CE2 TYR   265       0.979   9.577  18.988  1.00  0.00
ATOM   4135  HE2 TYR   265       0.619  10.348  19.654  1.00  0.00
ATOM   4136  CD2 TYR   265       0.443   9.449  17.719  1.00  0.00
ATOM   4137  HD2 TYR   265      -0.326  10.136  17.391  1.00  0.00
ATOM   4138  C   TYR   265      -1.325   7.140  14.015  1.00  0.00
ATOM   4139  O   TYR   265      -0.708   6.459  13.190  1.00  0.00
ATOM   4140  N   GLN   266      -2.401   7.852  13.701  1.00  0.00
ATOM   4141  H   GLN   266      -2.863   8.416  14.401  1.00  0.00
ATOM   4142  CA  GLN   266      -2.961   7.787  12.367  1.00  0.00
ATOM   4143  HA  GLN   266      -2.696   6.836  11.903  1.00  0.00
ATOM   4144  CB  GLN   266      -4.471   7.860  12.440  1.00  0.00
ATOM   4145  HB2 GLN   266      -4.820   7.096  13.136  1.00  0.00
ATOM   4146  HB3 GLN   266      -4.769   8.830  12.842  1.00  0.00
ATOM   4147  CG  GLN   266      -5.177   7.644  11.115  1.00  0.00
ATOM   4148  HG2 GLN   266      -6.250   7.704  11.289  1.00  0.00
ATOM   4149  HG3 GLN   266      -4.925   8.452  10.434  1.00  0.00
ATOM   4150  CD  GLN   266      -4.889   6.301  10.498  1.00  0.00
ATOM   4151  OE1 GLN   266      -5.161   5.256  11.100  1.00  0.00
ATOM   4152  NE2 GLN   266      -4.333   6.311   9.294  1.00  0.00
ATOM   4153 HE21 GLN   266      -4.115   7.191   8.846  1.00  0.00
ATOM   4154 HE22 GLN   266      -4.084   5.435   8.857  1.00  0.00
ATOM   4155  C   GLN   266      -2.440   8.930  11.511  1.00  0.00
ATOM   4156  O   GLN   266      -2.580  10.092  11.883  1.00  0.00
ATOM   4157  N   GLY   267      -1.836   8.570  10.377  1.00  0.00
ATOM   4158  H   GLY   267      -1.734   7.587  10.158  1.00  0.00
ATOM   4159  CA  GLY   267      -1.455   9.525   9.337  1.00  0.00
ATOM   4160  HA2 GLY   267      -1.338  10.518   9.749  1.00  0.00
ATOM   4161  HA3 GLY   267      -0.506   9.209   8.907  1.00  0.00
ATOM   4162  C   GLY   267      -2.507   9.565   8.250  1.00  0.00
ATOM   4163  O   GLY   267      -3.659   9.192   8.483  1.00  0.00
ATOM   4164  N   LEU   268      -2.120  10.008   7.061  1.00  0.00
ATOM   4165  H   LEU   268      -1.164  10.305   6.924  1.00  0.00
ATOM   4166  CA  LEU   268      -2.997   9.911   5.887  1.00  0.00
ATOM   4167  HA  LEU   268      -4.037   9.839   6.206  1.00  0.00
ATOM   4168  CB  LEU   268      -2.891  11.162   5.004  1.00  0.00
ATOM   4169  HB2 LEU   268      -1.984  11.105   4.408  1.00  0.00
ATOM   4170  HB3 LEU   268      -3.715  11.111   4.292  1.00  0.00
ATOM   4171  CG  LEU   268      -2.948  12.540   5.680  1.00  0.00
ATOM   4172  HG  LEU   268      -2.131  12.616   6.396  1.00  0.00
ATOM   4173  CD1 LEU   268      -2.766  13.657   4.649  1.00  0.00
ATOM   4174 HD11 LEU   268      -1.720  13.966   4.632  1.00  0.00
ATOM   4175 HD12 LEU   268      -3.045  13.312   3.651  1.00  0.00
ATOM   4176 HD13 LEU   268      -3.378  14.525   4.902  1.00  0.00
ATOM   4177  CD2 LEU   268      -4.253  12.754   6.451  1.00  0.00
ATOM   4178 HD21 LEU   268      -4.245  13.729   6.939  1.00  0.00
ATOM   4179 HD22 LEU   268      -5.100  12.706   5.768  1.00  0.00
ATOM   4180 HD23 LEU   268      -4.363  11.992   7.221  1.00  0.00
ATOM   4181  C   LEU   268      -2.626   8.628   5.151  1.00  0.00
ATOM   4182  O   LEU   268      -1.632   8.585   4.419  1.00  0.00
ATOM   4183  N   GLY   269      -3.397   7.562   5.406  1.00  0.00
ATOM   4184  H   GLY   269      -4.175   7.643   6.045  1.00  0.00
ATOM   4185  CA  GLY   269      -3.075   6.229   4.874  1.00  0.00
ATOM   4186  HA2 GLY   269      -3.981   5.625   4.860  1.00  0.00
ATOM   4187  HA3 GLY   269      -2.699   6.318   3.856  1.00  0.00
ATOM   4188  C   GLY   269      -2.022   5.534   5.725  1.00  0.00
ATOM   4189  O   GLY   269      -2.269   4.463   6.267  1.00  0.00
ATOM   4190  N   TRP   270      -0.845   6.137   5.861  1.00  0.00
ATOM   4191  H   TRP   270      -0.680   7.024   5.405  1.00  0.00
ATOM   4192  CA  TRP   270       0.212   5.594   6.732  1.00  0.00
ATOM   4193  HA  TRP   270       0.439   4.575   6.414  1.00  0.00
ATOM   4194  CB  TRP   270       1.495   6.432   6.653  1.00  0.00
ATOM   4195  HB2 TRP   270       1.261   7.477   6.855  1.00  0.00
ATOM   4196  HB3 TRP   270       2.190   6.091   7.422  1.00  0.00
ATOM   4197  CG  TRP   270       2.205   6.322   5.316  1.00  0.00
ATOM   4198  CD1 TRP   270       2.370   7.304   4.359  1.00  0.00
ATOM   4199  HD1 TRP   270       2.007   8.316   4.455  1.00  0.00
ATOM   4200  NE1 TRP   270       3.092   6.824   3.277  1.00  0.00
ATOM   4201  HE1 TRP   270       3.362   7.398   2.489  1.00  0.00
ATOM   4202  CE2 TRP   270       3.401   5.530   3.461  1.00  0.00
ATOM   4203  CZ2 TRP   270       4.071   4.622   2.643  1.00  0.00
ATOM   4204  HZ2 TRP   270       4.482   4.919   1.687  1.00  0.00
ATOM   4205  CH2 TRP   270       4.230   3.314   3.136  1.00  0.00
ATOM   4206  HH2 TRP   270       4.769   2.596   2.536  1.00  0.00
ATOM   4207  CZ3 TRP   270       3.713   2.923   4.379  1.00  0.00
ATOM   4208  HZ3 TRP   270       3.874   1.936   4.757  1.00  0.00
ATOM   4209  CE3 TRP   270       3.038   3.822   5.215  1.00  0.00
ATOM   4210  HE3 TRP   270       2.686   3.522   6.191  1.00  0.00
ATOM   4211  CD2 TRP   270       2.845   5.138   4.763  1.00  0.00
ATOM   4212  C   TRP   270      -0.238   5.566   8.165  1.00  0.00
ATOM   4213  O   TRP   270      -1.024   6.430   8.586  1.00  0.00
ATOM   4214  N   GLU   271       0.264   4.578   8.908  1.00  0.00
ATOM   4215  H   GLU   271       0.877   3.903   8.471  1.00  0.00
ATOM   4216  CA  GLU   271       0.141   4.507  10.371  1.00  0.00
ATOM   4217  HA  GLU   271      -0.364   5.400  10.742  1.00  0.00
ATOM   4218  CB  GLU   271      -0.666   3.283  10.809  1.00  0.00
ATOM   4219  HB2 GLU   271      -0.201   2.384  10.402  1.00  0.00
ATOM   4220  HB3 GLU   271      -0.667   3.219  11.898  1.00  0.00
ATOM   4221  CG  GLU   271      -2.112   3.376  10.304  1.00  0.00
ATOM   4222  HG2 GLU   271      -2.618   4.179  10.840  1.00  0.00
ATOM   4223  HG3 GLU   271      -2.119   3.620   9.242  1.00  0.00
ATOM   4224  CD  GLU   271      -2.893   2.095  10.479  1.00  0.00
ATOM   4225  OE1 GLU   271      -2.556   1.311  11.403  1.00  0.00
ATOM   4226  OE2 GLU   271      -3.864   1.888   9.705  1.00  0.00
ATOM   4227  C   GLU   271       1.545   4.480  10.944  1.00  0.00
ATOM   4228  O   GLU   271       2.476   4.004  10.296  1.00  0.00
ATOM   4229  N   MET   272       1.682   5.036  12.144  1.00  0.00
ATOM   4230  H   MET   272       0.867   5.414  12.606  1.00  0.00
ATOM   4231  CA  MET   272       2.977   5.169  12.820  1.00  0.00
ATOM   4232  HA  MET   272       3.697   4.553  12.299  1.00  0.00
ATOM   4233  CB  MET   272       3.457   6.620  12.746  1.00  0.00
ATOM   4234  HB2 MET   272       2.728   7.278  13.217  1.00  0.00
ATOM   4235  HB3 MET   272       4.377   6.693  13.326  1.00  0.00
ATOM   4236  CG  MET   272       3.786   7.113  11.347  1.00  0.00
ATOM   4237  HG2 MET   272       4.448   7.974  11.437  1.00  0.00
ATOM   4238  HG3 MET   272       4.334   6.324  10.836  1.00  0.00
ATOM   4239  SD  MET   272       2.403   7.597  10.298  1.00  0.00
ATOM   4240  CE  MET   272       1.775   8.980  11.233  1.00  0.00
ATOM   4241  HE1 MET   272       1.032   9.498  10.632  1.00  0.00
ATOM   4242  HE2 MET   272       1.302   8.625  12.147  1.00  0.00
ATOM   4243  HE3 MET   272       2.587   9.664  11.473  1.00  0.00
ATOM   4244  C   MET   272       2.953   4.742  14.283  1.00  0.00
ATOM   4245  O   MET   272       1.966   4.915  14.975  1.00  0.00
ATOM   4246  N   LEU   273       4.072   4.200  14.743  1.00  0.00
ATOM   4247  H   LEU   273       4.843   4.045  14.106  1.00  0.00
ATOM   4248  CA  LEU   273       4.336   4.050  16.176  1.00  0.00
ATOM   4249  HA  LEU   273       3.571   4.558  16.765  1.00  0.00
ATOM   4250  CB  LEU   273       4.379   2.579  16.586  1.00  0.00
ATOM   4251  HB2 LEU   273       5.220   2.090  16.093  1.00  0.00
ATOM   4252  HB3 LEU   273       4.596   2.571  17.656  1.00  0.00
ATOM   4253  CG  LEU   273       3.112   1.747  16.345  1.00  0.00
ATOM   4254  HG  LEU   273       2.243   2.385  16.494  1.00  0.00
ATOM   4255  CD1 LEU   273       3.034   1.143  14.948  1.00  0.00
ATOM   4256 HD11 LEU   273       2.137   0.531  14.854  1.00  0.00
ATOM   4257 HD12 LEU   273       2.980   1.917  14.187  1.00  0.00
ATOM   4258 HD13 LEU   273       3.908   0.521  14.760  1.00  0.00
ATOM   4259  CD2 LEU   273       3.047   0.633  17.371  1.00  0.00
ATOM   4260 HD21 LEU   273       2.151   0.031  17.215  1.00  0.00
ATOM   4261 HD22 LEU   273       3.922  -0.001  17.291  1.00  0.00
ATOM   4262 HD23 LEU   273       2.998   1.056  18.375  1.00  0.00
ATOM   4263  C   LEU   273       5.676   4.709  16.440  1.00  0.00
ATOM   4264  O   LEU   273       6.530   4.780  15.550  1.00  0.00
ATOM   4265  N   ASN   274       5.893   5.180  17.659  1.00  0.00
ATOM   4266  H   ASN   274       5.194   5.076  18.380  1.00  0.00
ATOM   4267  CA  ASN   274       7.213   5.738  17.995  1.00  0.00
ATOM   4268  HA  ASN   274       7.474   6.492  17.251  1.00  0.00
ATOM   4269  CB  ASN   274       7.168   6.416  19.364  1.00  0.00
ATOM   4270  HB2 ASN   274       6.796   5.705  20.103  1.00  0.00
ATOM   4271  HB3 ASN   274       8.180   6.701  19.654  1.00  0.00
ATOM   4272  CG  ASN   274       6.310   7.673  19.377  1.00  0.00
ATOM   4273  OD1 ASN   274       6.097   8.328  18.347  1.00  0.00
ATOM   4274  ND2 ASN   274       5.789   8.007  20.549  1.00  0.00
ATOM   4275 HD21 ASN   274       6.033   7.477  21.373  1.00  0.00
ATOM   4276 HD22 ASN   274       5.208   8.829  20.616  1.00  0.00
ATOM   4277  C   ASN   274       8.295   4.666  17.968  1.00  0.00
ATOM   4278  O   ASN   274       8.048   3.545  18.428  1.00  0.00
ATOM   4279  N   TRP   275       9.467   4.987  17.396  1.00  0.00
ATOM   4280  H   TRP   275       9.592   5.919  17.030  1.00  0.00
ATOM   4281  CA  TRP   275      10.657   4.121  17.436  1.00  0.00
ATOM   4282  HA  TRP   275      10.335   3.094  17.591  1.00  0.00
ATOM   4283  CB  TRP   275      11.485   4.172  16.121  1.00  0.00
ATOM   4284  HB2 TRP   275      10.847   3.905  15.279  1.00  0.00
ATOM   4285  HB3 TRP   275      11.883   5.173  15.965  1.00  0.00
ATOM   4286  CG  TRP   275      12.619   3.197  16.205  1.00  0.00
ATOM   4287  CD1 TRP   275      13.938   3.445  16.566  1.00  0.00
ATOM   4288  HD1 TRP   275      14.330   4.427  16.807  1.00  0.00
ATOM   4289  NE1 TRP   275      14.649   2.267  16.653  1.00  0.00
ATOM   4290  HE1 TRP   275      15.614   2.229  16.943  1.00  0.00
ATOM   4291  CE2 TRP   275      13.856   1.215  16.356  1.00  0.00
ATOM   4292  CZ2 TRP   275      14.128  -0.141  16.314  1.00  0.00
ATOM   4293  HZ2 TRP   275      15.113  -0.530  16.526  1.00  0.00
ATOM   4294  CH2 TRP   275      13.077  -0.981  16.003  1.00  0.00
ATOM   4295  HH2 TRP   275      13.251  -2.048  15.973  1.00  0.00
ATOM   4296  CZ3 TRP   275      11.795  -0.496  15.723  1.00  0.00
ATOM   4297  HZ3 TRP   275      11.010  -1.200  15.486  1.00  0.00
ATOM   4298  CE3 TRP   275      11.508   0.868  15.739  1.00  0.00
ATOM   4299  HE3 TRP   275      10.522   1.238  15.505  1.00  0.00
ATOM   4300  CD2 TRP   275      12.526   1.745  16.069  1.00  0.00
ATOM   4301  C   TRP   275      11.532   4.598  18.571  1.00  0.00
ATOM   4302  O   TRP   275      11.740   5.799  18.706  1.00  0.00
ATOM   4303  N   PRO   276      12.061   3.685  19.392  1.00  0.00
ATOM   4304  CD  PRO   276      12.940   4.147  20.478  1.00  0.00
ATOM   4305  HD2 PRO   276      12.340   4.555  21.292  1.00  0.00
ATOM   4306  HD3 PRO   276      13.662   4.884  20.122  1.00  0.00
ATOM   4307  CG  PRO   276      13.637   2.920  20.915  1.00  0.00
ATOM   4308  HG2 PRO   276      13.566   2.827  22.000  1.00  0.00
ATOM   4309  HG3 PRO   276      14.692   3.000  20.647  1.00  0.00
ATOM   4310  CB  PRO   276      13.072   1.737  20.273  1.00  0.00
ATOM   4311  HB2 PRO   276      12.673   1.056  21.028  1.00  0.00
ATOM   4312  HB3 PRO   276      13.846   1.219  19.705  1.00  0.00
ATOM   4313  CA  PRO   276      11.982   2.223  19.322  1.00  0.00
ATOM   4314  HA  PRO   276      12.223   1.861  18.347  1.00  0.00
ATOM   4315  C   PRO   276      10.658   1.634  19.753  1.00  0.00
ATOM   4316  O   PRO   276      10.015   2.137  20.659  1.00  0.00
ATOM   4317  N   VAL   277      10.283   0.543  19.109  1.00  0.00
ATOM   4318  H   VAL   277      10.869   0.153  18.383  1.00  0.00
ATOM   4319  CA  VAL   277       9.098  -0.201  19.507  1.00  0.00
ATOM   4320  HA  VAL   277       8.818   0.061  20.528  1.00  0.00
ATOM   4321  CB  VAL   277       7.915   0.102  18.588  1.00  0.00
ATOM   4322  HB  VAL   277       7.764   1.173  18.566  1.00  0.00
ATOM   4323  CG1 VAL   277       8.173  -0.381  17.165  1.00  0.00
ATOM   4324 HG11 VAL   277       7.355  -0.054  16.522  1.00  0.00
ATOM   4325 HG12 VAL   277       9.093   0.049  16.782  1.00  0.00
ATOM   4326 HG13 VAL   277       8.235  -1.467  17.119  1.00  0.00
ATOM   4327  CG2 VAL   277       6.624  -0.523  19.123  1.00  0.00
ATOM   4328 HG21 VAL   277       5.778  -0.136  18.562  1.00  0.00
ATOM   4329 HG22 VAL   277       6.664  -1.598  19.001  1.00  0.00
ATOM   4330 HG23 VAL   277       6.494  -0.270  20.175  1.00  0.00
ATOM   4331  C   VAL   277       9.483  -1.675  19.487  1.00  0.00
ATOM   4332  O   VAL   277      10.313  -2.095  18.674  1.00  0.00
ATOM   4333  N   GLU   278       8.917  -2.423  20.432  1.00  0.00
ATOM   4334  H   GLU   278       8.275  -1.995  21.082  1.00  0.00
ATOM   4335  CA  GLU   278       9.132  -3.853  20.539  1.00  0.00
ATOM   4336  HA  GLU   278      10.161  -4.085  20.264  1.00  0.00
ATOM   4337  CB  GLU   278       8.890  -4.349  21.977  1.00  0.00
ATOM   4338  HB2 GLU   278       7.844  -4.157  22.222  1.00  0.00
ATOM   4339  HB3 GLU   278       9.050  -5.426  22.031  1.00  0.00
ATOM   4340  CG  GLU   278       9.750  -3.660  23.041  1.00  0.00
ATOM   4341  HG2 GLU   278       9.818  -2.589  22.854  1.00  0.00
ATOM   4342  HG3 GLU   278       9.239  -3.783  23.998  1.00  0.00
ATOM   4343  CD  GLU   278      11.136  -4.235  23.186  1.00  0.00
ATOM   4344  OE1 GLU   278      11.677  -4.788  22.196  1.00  0.00
ATOM   4345  OE2 GLU   278      11.713  -4.138  24.316  1.00  0.00
ATOM   4346  C   GLU   278       8.188  -4.565  19.575  1.00  0.00
ATOM   4347  O   GLU   278       7.144  -4.028  19.191  1.00  0.00
ATOM   4348  N   ALA   279       8.570  -5.771  19.174  1.00  0.00
ATOM   4349  H   ALA   279       9.449  -6.162  19.483  1.00  0.00
ATOM   4350  CA  ALA   279       7.739  -6.550  18.250  1.00  0.00
ATOM   4351  HA  ALA   279       7.698  -6.006  17.305  1.00  0.00
ATOM   4352  CB  ALA   279       8.368  -7.909  17.968  1.00  0.00
ATOM   4353  HB1 ALA   279       7.782  -8.442  17.217  1.00  0.00
ATOM   4354  HB2 ALA   279       9.381  -7.780  17.592  1.00  0.00
ATOM   4355  HB3 ALA   279       8.406  -8.504  18.881  1.00  0.00
ATOM   4356  C   ALA   279       6.318  -6.738  18.741  1.00  0.00
ATOM   4357  O   ALA   279       5.361  -6.570  17.958  1.00  0.00
ATOM   4358  N   ASN   280       6.160  -7.113  20.011  1.00  0.00
ATOM   4359  H   ASN   280       6.954  -7.230  20.623  1.00  0.00
ATOM   4360  CA  ASN   280       4.813  -7.434  20.499  1.00  0.00
ATOM   4361  HA  ASN   280       4.437  -8.215  19.836  1.00  0.00
ATOM   4362  CB  ASN   280       4.811  -8.068  21.901  1.00  0.00
ATOM   4363  HB2 ASN   280       3.797  -8.397  22.123  1.00  0.00
ATOM   4364  HB3 ASN   280       5.449  -8.951  21.895  1.00  0.00
ATOM   4365  CG  ASN   280       5.277  -7.134  23.026  1.00  0.00
ATOM   4366  OD1 ASN   280       5.929  -6.103  22.809  1.00  0.00
ATOM   4367  ND2 ASN   280       4.967  -7.542  24.266  1.00  0.00
ATOM   4368 HD21 ASN   280       5.260  -6.989  25.057  1.00  0.00
ATOM   4369 HD22 ASN   280       4.406  -8.373  24.391  1.00  0.00
ATOM   4370  C   ASN   280       3.816  -6.273  20.369  1.00  0.00
ATOM   4371  O   ASN   280       2.655  -6.476  20.033  1.00  0.00
ATOM   4372  N   THR   281       4.278  -5.060  20.637  1.00  0.00
ATOM   4373  H   THR   281       5.245  -4.946  20.907  1.00  0.00
ATOM   4374  CA  THR   281       3.450  -3.874  20.439  1.00  0.00
ATOM   4375  HA  THR   281       2.613  -3.923  21.138  1.00  0.00
ATOM   4376  CB  THR   281       4.257  -2.598  20.742  1.00  0.00
ATOM   4377  HB  THR   281       5.098  -2.560  20.057  1.00  0.00
ATOM   4378  CG2 THR   281       3.400  -1.337  20.542  1.00  0.00
ATOM   4379 HG21 THR   281       2.498  -1.415  21.147  1.00  0.00
ATOM   4380 HG22 THR   281       3.963  -0.455  20.846  1.00  0.00
ATOM   4381 HG23 THR   281       3.125  -1.226  19.495  1.00  0.00
ATOM   4382  OG1 THR   281       4.773  -2.663  22.071  1.00  0.00
ATOM   4383  HG1 THR   281       5.320  -3.448  22.149  1.00  0.00
ATOM   4384  C   THR   281       2.880  -3.800  19.020  1.00  0.00
ATOM   4385  O   THR   281       1.663  -3.648  18.840  1.00  0.00
ATOM   4386  N   VAL   282       3.740  -3.918  18.014  1.00  0.00
ATOM   4387  H   VAL   282       4.720  -4.077  18.204  1.00  0.00
ATOM   4388  CA  VAL   282       3.316  -3.773  16.624  1.00  0.00
ATOM   4389  HA  VAL   282       2.665  -2.899  16.562  1.00  0.00
ATOM   4390  CB  VAL   282       4.508  -3.542  15.671  1.00  0.00
ATOM   4391  HB  VAL   282       5.023  -4.492  15.522  1.00  0.00
ATOM   4392  CG1 VAL   282       4.016  -3.060  14.305  1.00  0.00
ATOM   4393 HG11 VAL   282       4.855  -3.051  13.612  1.00  0.00
ATOM   4394 HG12 VAL   282       3.240  -3.710  13.908  1.00  0.00
ATOM   4395 HG13 VAL   282       3.614  -2.051  14.392  1.00  0.00
ATOM   4396  CG2 VAL   282       5.522  -2.581  16.256  1.00  0.00
ATOM   4397 HG21 VAL   282       6.297  -2.379  15.515  1.00  0.00
ATOM   4398 HG22 VAL   282       5.043  -1.645  16.524  1.00  0.00
ATOM   4399 HG23 VAL   282       6.009  -3.014  17.126  1.00  0.00
ATOM   4400  C   VAL   282       2.528  -4.992  16.143  1.00  0.00
ATOM   4401  O   VAL   282       1.485  -4.863  15.493  1.00  0.00
ATOM   4402  N   VAL   283       3.023  -6.185  16.463  1.00  0.00
ATOM   4403  H   VAL   283       3.869  -6.246  17.009  1.00  0.00
ATOM   4404  CA  VAL   283       2.318  -7.428  16.118  1.00  0.00
ATOM   4405  HA  VAL   283       2.225  -7.464  15.032  1.00  0.00
ATOM   4406  CB  VAL   283       3.154  -8.658  16.553  1.00  0.00
ATOM   4407  HB  VAL   283       3.363  -8.585  17.622  1.00  0.00
ATOM   4408  CG1 VAL   283       2.389  -9.948  16.298  1.00  0.00
ATOM   4409 HG11 VAL   283       3.011 -10.799  16.577  1.00  0.00
ATOM   4410 HG12 VAL   283       1.477  -9.992  16.893  1.00  0.00
ATOM   4411 HG13 VAL   283       2.155 -10.019  15.238  1.00  0.00
ATOM   4412  CG2 VAL   283       4.482  -8.673  15.789  1.00  0.00
ATOM   4413 HG21 VAL   283       5.128  -9.447  16.204  1.00  0.00
ATOM   4414 HG22 VAL   283       4.303  -8.901  14.738  1.00  0.00
ATOM   4415 HG23 VAL   283       5.005  -7.724  15.844  1.00  0.00
ATOM   4416  C   VAL   283       0.892  -7.484  16.695  1.00  0.00
ATOM   4417  O   VAL   283      -0.079  -7.756  15.965  1.00  0.00
ATOM   4418  N   GLU   284       0.755  -7.209  17.991  1.00  0.00
ATOM   4419  H   GLU   284       1.563  -6.987  18.555  1.00  0.00
ATOM   4420  CA  GLU   284      -0.555  -7.257  18.641  1.00  0.00
ATOM   4421  HA  GLU   284      -1.010  -8.223  18.414  1.00  0.00
ATOM   4422  CB  GLU   284      -0.403  -7.165  20.173  1.00  0.00
ATOM   4423  HB2 GLU   284       0.168  -6.277  20.441  1.00  0.00
ATOM   4424  HB3 GLU   284      -1.393  -7.086  20.626  1.00  0.00
ATOM   4425  CG  GLU   284       0.269  -8.421  20.702  1.00  0.00
ATOM   4426  HG2 GLU   284      -0.404  -9.263  20.528  1.00  0.00
ATOM   4427  HG3 GLU   284       1.180  -8.618  20.136  1.00  0.00
ATOM   4428  CD  GLU   284       0.634  -8.407  22.173  1.00  0.00
ATOM   4429  OE1 GLU   284       0.108  -7.580  22.949  1.00  0.00
ATOM   4430  OE2 GLU   284       1.452  -9.261  22.538  1.00  0.00
ATOM   4431  C   GLU   284      -1.509  -6.185  18.118  1.00  0.00
ATOM   4432  O   GLU   284      -2.735  -6.423  18.023  1.00  0.00
ATOM   4433  N   GLY   285      -0.965  -5.019  17.766  1.00  0.00
ATOM   4434  H   GLY   285       0.029  -4.872  17.877  1.00  0.00
ATOM   4435  CA  GLY   285      -1.788  -3.927  17.213  1.00  0.00
ATOM   4436  HA2 GLY   285      -2.599  -3.700  17.904  1.00  0.00
ATOM   4437  HA3 GLY   285      -1.166  -3.039  17.097  1.00  0.00
ATOM   4438  C   GLY   285      -2.373  -4.302  15.856  1.00  0.00
ATOM   4439  O   GLY   285      -3.395  -3.755  15.428  1.00  0.00
ATOM   4440  N   SER   286      -1.738  -5.257  15.171  1.00  0.00
ATOM   4441  H   SER   286      -0.908  -5.689  15.553  1.00  0.00
ATOM   4442  CA  SER   286      -2.150  -5.602  13.809  1.00  0.00
ATOM   4443  HA  SER   286      -2.563  -4.716  13.328  1.00  0.00
ATOM   4444  CB  SER   286      -0.948  -6.028  12.989  1.00  0.00
ATOM   4445  HB2 SER   286      -1.214  -6.002  11.933  1.00  0.00
ATOM   4446  HB3 SER   286      -0.125  -5.334  13.156  1.00  0.00
ATOM   4447  OG  SER   286      -0.537  -7.344  13.313  1.00  0.00
ATOM   4448  HG  SER   286      -0.284  -7.370  14.244  1.00  0.00
ATOM   4449  C   SER   286      -3.220  -6.692  13.783  1.00  0.00
ATOM   4450  O   SER   286      -3.789  -6.969  12.731  1.00  0.00
ATOM   4451  N   ASP   287      -3.477  -7.313  14.925  1.00  0.00
ATOM   4452  H   ASP   287      -2.993  -7.046  15.773  1.00  0.00
ATOM   4453  CA  ASP   287      -4.524  -8.328  15.002  1.00  0.00
ATOM   4454  HA  ASP   287      -4.291  -9.121  14.292  1.00  0.00
ATOM   4455  CB  ASP   287      -4.608  -8.944  16.394  1.00  0.00
ATOM   4456  HB2 ASP   287      -3.605  -9.228  16.716  1.00  0.00
ATOM   4457  HB3 ASP   287      -4.993  -8.208  17.102  1.00  0.00
ATOM   4458  CG  ASP   287      -5.489 -10.173  16.407  1.00  0.00
ATOM   4459  OD1 ASP   287      -6.723 -10.022  16.484  1.00  0.00
ATOM   4460  OD2 ASP   287      -4.942 -11.286  16.331  1.00  0.00
ATOM   4461  C   ASP   287      -5.857  -7.677  14.622  1.00  0.00
ATOM   4462  O   ASP   287      -6.144  -6.560  15.043  1.00  0.00
ATOM   4463  N   SER   288      -6.663  -8.366  13.823  1.00  0.00
ATOM   4464  H   SER   288      -6.394  -9.289  13.515  1.00  0.00
ATOM   4465  CA  SER   288      -7.955  -7.828  13.380  1.00  0.00
ATOM   4466  HA  SER   288      -7.758  -6.948  12.768  1.00  0.00
ATOM   4467  CB  SER   288      -8.692  -8.833  12.515  1.00  0.00
ATOM   4468  HB2 SER   288      -9.604  -8.373  12.134  1.00  0.00
ATOM   4469  HB3 SER   288      -8.066  -9.124  11.672  1.00  0.00
ATOM   4470  OG  SER   288      -9.033  -9.976  13.269  1.00  0.00
ATOM   4471  HG  SER   288      -8.224 -10.476  13.457  1.00  0.00
ATOM   4472  C   SER   288      -8.876  -7.395  14.539  1.00  0.00
ATOM   4473  O   SER   288      -9.657  -6.472  14.380  1.00  0.00
ATOM   4474  N   LYS   289      -8.772  -8.031  15.702  1.00  0.00
ATOM   4475  H   LYS   289      -8.098  -8.776  15.818  1.00  0.00
ATOM   4476  CA  LYS   289      -9.630  -7.646  16.824  1.00  0.00
ATOM   4477  HA  LYS   289     -10.662  -7.617  16.475  1.00  0.00
ATOM   4478  CB  LYS   289      -9.553  -8.669  17.956  1.00  0.00
ATOM   4479  HB2 LYS   289      -8.522  -8.716  18.306  1.00  0.00
ATOM   4480  HB3 LYS   289     -10.176  -8.320  18.780  1.00  0.00
ATOM   4481  CG  LYS   289     -10.024 -10.048  17.554  1.00  0.00
ATOM   4482  HG2 LYS   289     -11.032  -9.967  17.146  1.00  0.00
ATOM   4483  HG3 LYS   289      -9.380 -10.457  16.776  1.00  0.00
ATOM   4484  CD  LYS   289     -10.067 -10.997  18.740  1.00  0.00
ATOM   4485  HD2 LYS   289     -10.755 -10.610  19.493  1.00  0.00
ATOM   4486  HD3 LYS   289     -10.440 -11.964  18.400  1.00  0.00
ATOM   4487  CE  LYS   289      -8.690 -11.195  19.377  1.00  0.00
ATOM   4488  HE2 LYS   289      -8.379 -10.246  19.817  1.00  0.00
ATOM   4489  HE3 LYS   289      -8.788 -11.917  20.189  1.00  0.00
ATOM   4490  NZ  LYS   289      -7.602 -11.660  18.451  1.00  0.00
ATOM   4491  HZ1 LYS   289      -7.818 -12.579  18.093  1.00  0.00
ATOM   4492  HZ2 LYS   289      -7.520 -11.015  17.680  1.00  0.00
ATOM   4493  HZ3 LYS   289      -6.714 -11.694  18.932  1.00  0.00
ATOM   4494  C   LYS   289      -9.300  -6.267  17.363  1.00  0.00
ATOM   4495  O   LYS   289     -10.109  -5.663  18.070  1.00  0.00
ATOM   4496  N   VAL   290      -8.112  -5.766  17.042  1.00  0.00
ATOM   4497  H   VAL   290      -7.480  -6.320  16.482  1.00  0.00
ATOM   4498  CA  VAL   290      -7.727  -4.405  17.368  1.00  0.00
ATOM   4499  HA  VAL   290      -8.350  -4.008  18.170  1.00  0.00
ATOM   4500  CB  VAL   290      -6.255  -4.346  17.829  1.00  0.00
ATOM   4501  HB  VAL   290      -5.623  -4.802  17.066  1.00  0.00
ATOM   4502  CG1 VAL   290      -5.790  -2.915  18.009  1.00  0.00
ATOM   4503 HG11 VAL   290      -4.781  -2.908  18.423  1.00  0.00
ATOM   4504 HG12 VAL   290      -5.761  -2.396  17.052  1.00  0.00
ATOM   4505 HG13 VAL   290      -6.455  -2.385  18.691  1.00  0.00
ATOM   4506  CG2 VAL   290      -6.082  -5.161  19.123  1.00  0.00
ATOM   4507 HG21 VAL   290      -5.046  -5.098  19.456  1.00  0.00
ATOM   4508 HG22 VAL   290      -6.732  -4.767  19.904  1.00  0.00
ATOM   4509 HG23 VAL   290      -6.318  -6.212  18.949  1.00  0.00
ATOM   4510  C   VAL   290      -7.929  -3.540  16.130  1.00  0.00
ATOM   4511  O   VAL   290      -8.595  -2.521  16.196  1.00  0.00
ATOM   4512  N   ALA   291      -7.358  -3.963  15.001  1.00  0.00
ATOM   4513  H   ALA   291      -6.835  -4.825  15.011  1.00  0.00
ATOM   4514  CA  ALA   291      -7.244  -3.109  13.801  1.00  0.00
ATOM   4515  HA  ALA   291      -6.743  -2.190  14.108  1.00  0.00
ATOM   4516  CB  ALA   291      -6.350  -3.776  12.740  1.00  0.00
ATOM   4517  HB1 ALA   291      -6.216  -3.103  11.894  1.00  0.00
ATOM   4518  HB2 ALA   291      -5.375  -4.005  13.172  1.00  0.00
ATOM   4519  HB3 ALA   291      -6.813  -4.701  12.395  1.00  0.00
ATOM   4520  C   ALA   291      -8.575  -2.711  13.176  1.00  0.00
ATOM   4521  O   ALA   291      -8.679  -1.600  12.623  1.00  0.00
ATOM   4522  N   LEU   292      -9.574  -3.586  13.265  1.00  0.00
ATOM   4523  H   LEU   292      -9.423  -4.466  13.739  1.00  0.00
ATOM   4524  CA  LEU   292     -10.914  -3.317  12.710  1.00  0.00
ATOM   4525  HA  LEU   292     -10.845  -2.521  11.970  1.00  0.00
ATOM   4526  CB  LEU   292     -11.471  -4.569  12.005  1.00  0.00
ATOM   4527  HB2 LEU   292     -11.551  -5.380  12.729  1.00  0.00
ATOM   4528  HB3 LEU   292     -12.480  -4.338  11.658  1.00  0.00
ATOM   4529  CG  LEU   292     -10.668  -5.057  10.789  1.00  0.00
ATOM   4530  HG  LEU   292      -9.739  -5.491  11.161  1.00  0.00
ATOM   4531  CD1 LEU   292     -11.416  -6.162  10.068  1.00  0.00
ATOM   4532 HD11 LEU   292     -10.793  -6.570   9.273  1.00  0.00
ATOM   4533 HD12 LEU   292     -11.658  -6.961  10.769  1.00  0.00
ATOM   4534 HD13 LEU   292     -12.339  -5.770   9.639  1.00  0.00
ATOM   4535  CD2 LEU   292     -10.282  -3.944   9.823  1.00  0.00
ATOM   4536 HD21 LEU   292      -9.804  -4.370   8.942  1.00  0.00
ATOM   4537 HD22 LEU   292     -11.172  -3.394   9.516  1.00  0.00
ATOM   4538 HD23 LEU   292      -9.579  -3.258  10.294  1.00  0.00
ATOM   4539  C   LEU   292     -11.922  -2.819  13.755  1.00  0.00
ATOM   4540  O   LEU   292     -13.057  -2.513  13.407  1.00  0.00
ATOM   4541  N   ALA   293     -11.508  -2.687  15.015  1.00  0.00
ATOM   4542  H   ALA   293     -10.550  -2.890  15.266  1.00  0.00
ATOM   4543  CA  ALA   293     -12.428  -2.255  16.083  1.00  0.00
ATOM   4544  HA  ALA   293     -13.373  -2.768  15.919  1.00  0.00
ATOM   4545  CB  ALA   293     -11.904  -2.692  17.446  1.00  0.00
ATOM   4546  HB1 ALA   293     -12.597  -2.388  18.230  1.00  0.00
ATOM   4547  HB2 ALA   293     -11.814  -3.778  17.462  1.00  0.00
ATOM   4548  HB3 ALA   293     -10.927  -2.246  17.636  1.00  0.00
ATOM   4549  C   ALA   293     -12.655  -0.738  16.095  1.00  0.00
ATOM   4550  O   ALA   293     -11.742   0.049  15.794  1.00  0.00
ATOM   4551  N   PRO   294     -13.874  -0.315  16.474  1.00  0.00
ATOM   4552  CD  PRO   294     -15.081  -1.118  16.723  1.00  0.00
ATOM   4553  HD2 PRO   294     -14.888  -1.938  17.414  1.00  0.00
ATOM   4554  HD3 PRO   294     -15.471  -1.493  15.775  1.00  0.00
ATOM   4555  CG  PRO   294     -16.055  -0.130  17.337  1.00  0.00
ATOM   4556  HG2 PRO   294     -15.993  -0.179  18.424  1.00  0.00
ATOM   4557  HG3 PRO   294     -17.078  -0.338  17.020  1.00  0.00
ATOM   4558  CB  PRO   294     -15.599   1.219  16.851  1.00  0.00
ATOM   4559  HB2 PRO   294     -15.902   2.013  17.535  1.00  0.00
ATOM   4560  HB3 PRO   294     -16.013   1.408  15.860  1.00  0.00
ATOM   4561  CA  PRO   294     -14.082   1.102  16.755  1.00  0.00
ATOM   4562  HA  PRO   294     -13.711   1.728  15.948  1.00  0.00
ATOM   4563  C   PRO   294     -13.405   1.423  18.092  1.00  0.00
ATOM   4564  O   PRO   294     -13.712   0.796  19.106  1.00  0.00
ATOM   4565  N   LEU   295     -12.499   2.401  18.085  1.00  0.00
ATOM   4566  H   LEU   295     -12.295   2.875  17.215  1.00  0.00
ATOM   4567  CA  LEU   295     -11.706   2.752  19.264  1.00  0.00
ATOM   4568  HA  LEU   295     -12.145   2.287  20.142  1.00  0.00
ATOM   4569  CB  LEU   295     -10.263   2.263  19.103  1.00  0.00
ATOM   4570  HB2 LEU   295      -9.870   2.680  18.174  1.00  0.00
ATOM   4571  HB3 LEU   295      -9.662   2.663  19.920  1.00  0.00
ATOM   4572  CG  LEU   295     -10.076   0.741  19.072  1.00  0.00
ATOM   4573  HG  LEU   295     -10.682   0.339  18.262  1.00  0.00
ATOM   4574  CD1 LEU   295      -8.634   0.376  18.757  1.00  0.00
ATOM   4575 HD11 LEU   295      -8.534  -0.707  18.688  1.00  0.00
ATOM   4576 HD12 LEU   295      -8.342   0.810  17.800  1.00  0.00
ATOM   4577 HD13 LEU   295      -7.973   0.747  19.539  1.00  0.00
ATOM   4578  CD2 LEU   295     -10.564   0.089  20.373  1.00  0.00
ATOM   4579 HD21 LEU   295     -10.370  -0.983  20.334  1.00  0.00
ATOM   4580 HD22 LEU   295     -10.035   0.514  21.226  1.00  0.00
ATOM   4581 HD23 LEU   295     -11.635   0.226  20.505  1.00  0.00
ATOM   4582  C   LEU   295     -11.694   4.256  19.484  1.00  0.00
ATOM   4583  O   LEU   295     -11.687   5.024  18.517  1.00  0.00
ATOM   4584  N   PRO   296     -11.662   4.678  20.766  1.00  0.00
ATOM   4585  CD  PRO   296     -11.562   3.863  21.993  1.00  0.00
ATOM   4586  HD2 PRO   296     -10.711   3.182  21.955  1.00  0.00
ATOM   4587  HD3 PRO   296     -12.491   3.313  22.146  1.00  0.00
ATOM   4588  CG  PRO   296     -11.378   4.880  23.093  1.00  0.00
ATOM   4589  HG2 PRO   296     -10.327   4.890  23.382  1.00  0.00
ATOM   4590  HG3 PRO   296     -11.988   4.634  23.963  1.00  0.00
ATOM   4591  CB  PRO   296     -11.733   6.207  22.550  1.00  0.00
ATOM   4592  HB2 PRO   296     -11.122   6.997  22.989  1.00  0.00
ATOM   4593  HB3 PRO   296     -12.785   6.403  22.762  1.00  0.00
ATOM   4594  CA  PRO   296     -11.555   6.108  21.039  1.00  0.00
ATOM   4595  HA  PRO   296     -12.368   6.637  20.546  1.00  0.00
ATOM   4596  C   PRO   296     -10.215   6.707  20.612  1.00  0.00
ATOM   4597  O   PRO   296      -9.192   6.023  20.607  1.00  0.00
ATOM   4598  N   VAL   297     -10.238   7.984  20.264  1.00  0.00
ATOM   4599  H   VAL   297     -11.109   8.496  20.299  1.00  0.00
ATOM   4600  CA  VAL   297      -9.056   8.686  19.774  1.00  0.00
ATOM   4601  HA  VAL   297      -8.202   8.011  19.734  1.00  0.00
ATOM   4602  CB  VAL   297      -9.273   9.261  18.363  1.00  0.00
ATOM   4603  HB  VAL   297      -8.344   9.726  18.033  1.00  0.00
ATOM   4604  CG1 VAL   297      -9.610   8.153  17.371  1.00  0.00
ATOM   4605 HG11 VAL   297      -9.558   8.550  16.357  1.00  0.00
ATOM   4606 HG12 VAL   297      -8.910   7.331  17.473  1.00  0.00
ATOM   4607 HG13 VAL   297     -10.617   7.783  17.559  1.00  0.00
ATOM   4608  CG2 VAL   297     -10.370  10.333  18.390  1.00  0.00
ATOM   4609 HG21 VAL   297     -10.646  10.607  17.370  1.00  0.00
ATOM   4610 HG22 VAL   297     -11.252   9.980  18.907  1.00  0.00
ATOM   4611 HG23 VAL   297     -10.013  11.233  18.886  1.00  0.00
ATOM   4612  C   VAL   297      -8.713   9.840  20.690  1.00  0.00
ATOM   4613  O   VAL   297      -9.582  10.359  21.438  1.00  0.00
ATOM   4614  N   ALA   298      -7.440  10.203  20.652  1.00  0.00
ATOM   4615  H   ALA   298      -6.801   9.692  20.060  1.00  0.00
ATOM   4616  CA  ALA   298      -6.961  11.456  21.221  1.00  0.00
ATOM   4617  HA  ALA   298      -7.772  11.987  21.723  1.00  0.00
ATOM   4618  CB  ALA   298      -5.859  11.200  22.227  1.00  0.00
ATOM   4619  HB1 ALA   298      -5.486  12.149  22.611  1.00  0.00
ATOM   4620  HB2 ALA   298      -6.256  10.614  23.057  1.00  0.00
ATOM   4621  HB3 ALA   298      -5.042  10.650  21.763  1.00  0.00
ATOM   4622  C   ALA   298      -6.453  12.296  20.065  1.00  0.00
ATOM   4623  O   ALA   298      -5.552  11.872  19.350  1.00  0.00
ATOM   4624  N   GLU   299      -7.029  13.484  19.896  1.00  0.00
ATOM   4625  H   GLU   299      -7.760  13.773  20.530  1.00  0.00
ATOM   4626  CA  GLU   299      -6.642  14.424  18.832  1.00  0.00
ATOM   4627  HA  GLU   299      -6.732  13.942  17.864  1.00  0.00
ATOM   4628  CB  GLU   299      -7.556  15.669  18.873  1.00  0.00
ATOM   4629  HB2 GLU   299      -8.565  15.349  19.129  1.00  0.00
ATOM   4630  HB3 GLU   299      -7.213  16.336  19.665  1.00  0.00
ATOM   4631  CG  GLU   299      -7.650  16.444  17.560  1.00  0.00
ATOM   4632  HG2 GLU   299      -6.645  16.716  17.246  1.00  0.00
ATOM   4633  HG3 GLU   299      -8.063  15.798  16.787  1.00  0.00
ATOM   4634  CD  GLU   299      -8.518  17.702  17.665  1.00  0.00
ATOM   4635  OE1 GLU   299      -9.029  17.987  18.767  1.00  0.00
ATOM   4636  OE2 GLU   299      -8.679  18.417  16.649  1.00  0.00
ATOM   4637  C   GLU   299      -5.193  14.873  19.016  1.00  0.00
ATOM   4638  O   GLU   299      -4.769  15.114  20.130  1.00  0.00
ATOM   4639  N   VAL   300      -4.437  14.949  17.922  1.00  0.00
ATOM   4640  H   VAL   300      -4.843  14.701  17.030  1.00  0.00
ATOM   4641  CA  VAL   300      -3.145  15.638  17.896  1.00  0.00
ATOM   4642  HA  VAL   300      -2.828  15.874  18.911  1.00  0.00
ATOM   4643  CB  VAL   300      -2.032  14.798  17.244  1.00  0.00
ATOM   4644  HB  VAL   300      -2.277  14.634  16.196  1.00  0.00
ATOM   4645  CG1 VAL   300      -0.691  15.523  17.331  1.00  0.00
ATOM   4646 HG11 VAL   300       0.092  14.906  16.891  1.00  0.00
ATOM   4647 HG12 VAL   300      -0.739  16.460  16.780  1.00  0.00
ATOM   4648 HG13 VAL   300      -0.443  15.733  18.371  1.00  0.00
ATOM   4649  CG2 VAL   300      -1.912  13.430  17.916  1.00  0.00
ATOM   4650 HG21 VAL   300      -1.104  12.862  17.454  1.00  0.00
ATOM   4651 HG22 VAL   300      -1.704  13.554  18.979  1.00  0.00
ATOM   4652 HG23 VAL   300      -2.835  12.864  17.799  1.00  0.00
ATOM   4653  C   VAL   300      -3.384  16.955  17.136  1.00  0.00
ATOM   4654  O   VAL   300      -3.484  16.977  15.909  1.00  0.00
ATOM   4655  N   ASN   301      -3.508  18.048  17.887  1.00  0.00
ATOM   4656  H   ASN   301      -3.409  17.984  18.889  1.00  0.00
ATOM   4657  CA  ASN   301      -3.947  19.308  17.324  1.00  0.00
ATOM   4658  HA  ASN   301      -3.897  19.263  16.242  1.00  0.00
ATOM   4659  CB  ASN   301      -5.422  19.529  17.636  1.00  0.00
ATOM   4660  HB2 ASN   301      -6.006  18.764  17.135  1.00  0.00
ATOM   4661  HB3 ASN   301      -5.587  19.440  18.711  1.00  0.00
ATOM   4662  CG  ASN   301      -5.928  20.873  17.143  1.00  0.00
ATOM   4663  OD1 ASN   301      -5.720  21.240  15.985  1.00  0.00
ATOM   4664  ND2 ASN   301      -6.606  21.606  18.016  1.00  0.00
ATOM   4665 HD21 ASN   301      -7.000  22.484  17.720  1.00  0.00
ATOM   4666 HD22 ASN   301      -6.783  21.244  18.940  1.00  0.00
ATOM   4667  C   ASN   301      -3.110  20.465  17.860  1.00  0.00
ATOM   4668  O   ASN   301      -3.129  20.720  19.052  1.00  0.00
ATOM   4669  N   PRO   302      -2.350  21.142  16.984  1.00  0.00
ATOM   4670  CD  PRO   302      -1.416  22.202  17.409  1.00  0.00
ATOM   4671  HD2 PRO   302      -0.483  21.754  17.752  1.00  0.00
ATOM   4672  HD3 PRO   302      -1.847  22.842  18.179  1.00  0.00
ATOM   4673  CG  PRO   302      -1.195  22.971  16.143  1.00  0.00
ATOM   4674  HG2 PRO   302      -0.224  23.468  16.144  1.00  0.00
ATOM   4675  HG3 PRO   302      -1.989  23.710  16.035  1.00  0.00
ATOM   4676  CB  PRO   302      -1.302  21.981  15.041  1.00  0.00
ATOM   4677  HB2 PRO   302      -0.307  21.588  14.823  1.00  0.00
ATOM   4678  HB3 PRO   302      -1.717  22.440  14.143  1.00  0.00
ATOM   4679  CA  PRO   302      -2.220  20.858  15.566  1.00  0.00
ATOM   4680  HA  PRO   302      -3.198  20.926  15.092  1.00  0.00
ATOM   4681  C   PRO   302      -1.544  19.502  15.330  1.00  0.00
ATOM   4682  O   PRO   302      -0.896  18.979  16.225  1.00  0.00
ATOM   4683  N   PRO   303      -1.691  18.950  14.122  1.00  0.00
ATOM   4684  CD  PRO   303      -2.513  19.461  13.006  1.00  0.00
ATOM   4685  HD2 PRO   303      -1.988  20.274  12.504  1.00  0.00
ATOM   4686  HD3 PRO   303      -3.502  19.778  13.335  1.00  0.00
ATOM   4687  CG  PRO   303      -2.631  18.280  12.099  1.00  0.00
ATOM   4688  HG2 PRO   303      -2.752  18.584  11.059  1.00  0.00
ATOM   4689  HG3 PRO   303      -3.486  17.678  12.411  1.00  0.00
ATOM   4690  CB  PRO   303      -1.379  17.500  12.308  1.00  0.00
ATOM   4691  HB2 PRO   303      -0.590  17.924  11.685  1.00  0.00
ATOM   4692  HB3 PRO   303      -1.514  16.445  12.068  1.00  0.00
ATOM   4693  CA  PRO   303      -1.037  17.691  13.791  1.00  0.00
ATOM   4694  HA  PRO   303      -1.476  16.886  14.381  1.00  0.00
ATOM   4695  C   PRO   303       0.481  17.765  14.013  1.00  0.00
ATOM   4696  O   PRO   303       1.110  18.827  13.803  1.00  0.00
ATOM   4697  N   ALA   304       1.073  16.662  14.448  1.00  0.00
ATOM   4698  H   ALA   304       0.527  15.827  14.608  1.00  0.00
ATOM   4699  CA  ALA   304       2.530  16.598  14.583  1.00  0.00
ATOM   4700  HA  ALA   304       2.883  17.556  14.959  1.00  0.00
ATOM   4701  CB  ALA   304       2.924  15.566  15.620  1.00  0.00
ATOM   4702  HB1 ALA   304       3.985  15.672  15.845  1.00  0.00
ATOM   4703  HB2 ALA   304       2.355  15.722  16.537  1.00  0.00
ATOM   4704  HB3 ALA   304       2.760  14.566  15.241  1.00  0.00
ATOM   4705  C   ALA   304       3.165  16.262  13.246  1.00  0.00
ATOM   4706  O   ALA   304       2.804  15.264  12.617  1.00  0.00
ATOM   4707  N   PRO   305       4.116  17.096  12.778  1.00  0.00
ATOM   4708  CD  PRO   305       4.473  18.453  13.235  1.00  0.00
ATOM   4709  HD2 PRO   305       5.242  18.393  14.005  1.00  0.00
ATOM   4710  HD3 PRO   305       3.612  19.019  13.584  1.00  0.00
ATOM   4711  CG  PRO   305       5.021  19.070  11.992  1.00  0.00
ATOM   4712  HG2 PRO   305       5.689  19.901  12.223  1.00  0.00
ATOM   4713  HG3 PRO   305       4.199  19.421  11.367  1.00  0.00
ATOM   4714  CB  PRO   305       5.732  17.981  11.306  1.00  0.00
ATOM   4715  HB2 PRO   305       6.706  17.831  11.774  1.00  0.00
ATOM   4716  HB3 PRO   305       5.850  18.199  10.245  1.00  0.00
ATOM   4717  CA  PRO   305       4.821  16.751  11.545  1.00  0.00
ATOM   4718  HA  PRO   305       4.098  16.655  10.737  1.00  0.00
ATOM   4719  C   PRO   305       5.640  15.495  11.701  1.00  0.00
ATOM   4720  O   PRO   305       5.820  15.007  12.827  1.00  0.00
ATOM   4721  N   PRO   306       6.141  14.963  10.581  1.00  0.00
ATOM   4722  CD  PRO   306       6.100  15.542   9.224  1.00  0.00
ATOM   4723  HD2 PRO   306       6.807  16.368   9.156  1.00  0.00
ATOM   4724  HD3 PRO   306       5.100  15.864   8.937  1.00  0.00
ATOM   4725  CG  PRO   306       6.557  14.416   8.350  1.00  0.00
ATOM   4726  HG2 PRO   306       7.145  14.770   7.503  1.00  0.00
ATOM   4727  HG3 PRO   306       5.696  13.855   8.005  1.00  0.00
ATOM   4728  CB  PRO   306       7.336  13.495   9.197  1.00  0.00
ATOM   4729  HB2 PRO   306       8.382  13.804   9.173  1.00  0.00
ATOM   4730  HB3 PRO   306       7.255  12.466   8.846  1.00  0.00
ATOM   4731  CA  PRO   306       6.776  13.642  10.608  1.00  0.00
ATOM   4732  HA  PRO   306       6.009  12.885  10.779  1.00  0.00
ATOM   4733  C   PRO   306       7.889  13.531  11.650  1.00  0.00
ATOM   4734  O   PRO   306       8.767  14.411  11.742  1.00  0.00
ATOM   4735  N   VAL   307       7.824  12.449  12.425  1.00  0.00
ATOM   4736  H   VAL   307       7.079  11.786  12.277  1.00  0.00
ATOM   4737  CA  VAL   307       8.796  12.144  13.451  1.00  0.00
ATOM   4738  HA  VAL   307       9.364  13.031  13.732  1.00  0.00
ATOM   4739  CB  VAL   307       8.068  11.586  14.690  1.00  0.00
ATOM   4740  HB  VAL   307       7.427  10.764  14.374  1.00  0.00
ATOM   4741  CG1 VAL   307       9.046  11.036  15.722  1.00  0.00
ATOM   4742 HG11 VAL   307       8.497  10.697  16.600  1.00  0.00
ATOM   4743 HG12 VAL   307       9.587  10.183  15.319  1.00  0.00
ATOM   4744 HG13 VAL   307       9.753  11.810  16.022  1.00  0.00
ATOM   4745  CG2 VAL   307       7.166  12.656  15.306  1.00  0.00
ATOM   4746 HG21 VAL   307       6.678  12.262  16.198  1.00  0.00
ATOM   4747 HG22 VAL   307       7.758  13.529  15.583  1.00  0.00
ATOM   4748 HG23 VAL   307       6.395  12.959  14.600  1.00  0.00
ATOM   4749  C   VAL   307       9.728  11.094  12.835  1.00  0.00
ATOM   4750  O   VAL   307       9.276  10.009  12.480  1.00  0.00
ATOM   4751  N   LYS   308      11.021  11.391  12.726  1.00  0.00
ATOM   4752  H   LYS   308      11.374  12.293  13.011  1.00  0.00
ATOM   4753  CA  LYS   308      11.906  10.454  12.045  1.00  0.00
ATOM   4754  HA  LYS   308      11.478  10.227  11.068  1.00  0.00
ATOM   4755  CB  LYS   308      13.296  11.010  11.839  1.00  0.00
ATOM   4756  HB2 LYS   308      13.698  11.355  12.794  1.00  0.00
ATOM   4757  HB3 LYS   308      13.900  10.156  11.523  1.00  0.00
ATOM   4758  CG  LYS   308      13.462  12.106  10.801  1.00  0.00
ATOM   4759  HG2 LYS   308      12.797  11.942   9.952  1.00  0.00
ATOM   4760  HG3 LYS   308      13.252  13.074  11.257  1.00  0.00
ATOM   4761  CD  LYS   308      14.926  12.018  10.333  1.00  0.00
ATOM   4762  HD2 LYS   308      15.534  11.524  11.092  1.00  0.00
ATOM   4763  HD3 LYS   308      14.980  11.398   9.438  1.00  0.00
ATOM   4764  CE  LYS   308      15.645  13.328  10.085  1.00  0.00
ATOM   4765  HE2 LYS   308      15.541  13.964  10.964  1.00  0.00
ATOM   4766  HE3 LYS   308      16.704  13.109   9.943  1.00  0.00
ATOM   4767  NZ  LYS   308      15.151  14.052   8.883  1.00  0.00
ATOM   4768  HZ1 LYS   308      15.711  14.879   8.723  1.00  0.00
ATOM   4769  HZ2 LYS   308      15.214  13.446   8.073  1.00  0.00
ATOM   4770  HZ3 LYS   308      14.188  14.329   9.015  1.00  0.00
ATOM   4771  C   LYS   308      12.026   9.146  12.815  1.00  0.00
ATOM   4772  O   LYS   308      12.179   8.103  12.196  1.00  0.00
ATOM   4773  N   ALA   309      11.974   9.215  14.154  1.00  0.00
ATOM   4774  H   ALA   309      11.860  10.110  14.607  1.00  0.00
ATOM   4775  CA  ALA   309      12.038   8.021  14.991  1.00  0.00
ATOM   4776  HA  ALA   309      12.689   7.279  14.525  1.00  0.00
ATOM   4777  CB  ALA   309      12.620   8.344  16.365  1.00  0.00
ATOM   4778  HB1 ALA   309      12.719   7.431  16.948  1.00  0.00
ATOM   4779  HB2 ALA   309      13.609   8.785  16.247  1.00  0.00
ATOM   4780  HB3 ALA   309      11.978   9.046  16.895  1.00  0.00
ATOM   4781  C   ALA   309      10.619   7.444  15.088  1.00  0.00
ATOM   4782  O   ALA   309       9.947   7.532  16.109  1.00  0.00
ATOM   4783  N   SER   310      10.194   6.847  13.983  1.00  0.00
ATOM   4784  H   SER   310      10.807   6.805  13.181  1.00  0.00
ATOM   4785  CA  SER   310       8.904   6.206  13.840  1.00  0.00
ATOM   4786  HA  SER   310       8.456   6.048  14.819  1.00  0.00
ATOM   4787  CB  SER   310       7.947   7.022  12.962  1.00  0.00
ATOM   4788  HB2 SER   310       8.400   7.202  11.986  1.00  0.00
ATOM   4789  HB3 SER   310       7.022   6.460  12.823  1.00  0.00
ATOM   4790  OG  SER   310       7.631   8.263  13.568  1.00  0.00
ATOM   4791  HG  SER   310       8.349   8.875  13.366  1.00  0.00
ATOM   4792  C   SER   310       9.078   4.878  13.136  1.00  0.00
ATOM   4793  O   SER   310       9.938   4.754  12.269  1.00  0.00
ATOM   4794  N   TRP   311       8.234   3.920  13.516  1.00  0.00
ATOM   4795  H   TRP   311       7.608   4.113  14.281  1.00  0.00
ATOM   4796  CA  TRP   311       7.926   2.732  12.708  1.00  0.00
ATOM   4797  HA  TRP   311       8.778   2.458  12.084  1.00  0.00
ATOM   4798  CB  TRP   311       7.571   1.567  13.624  1.00  0.00
ATOM   4799  HB2 TRP   311       8.428   1.358  14.265  1.00  0.00
ATOM   4800  HB3 TRP   311       6.743   1.851  14.274  1.00  0.00
ATOM   4801  CG  TRP   311       7.196   0.290  12.905  1.00  0.00
ATOM   4802  CD1 TRP   311       5.937  -0.079  12.409  1.00  0.00
ATOM   4803  HD1 TRP   311       5.055   0.549  12.457  1.00  0.00
ATOM   4804  NE1 TRP   311       5.984  -1.346  11.852  1.00  0.00
ATOM   4805  HE1 TRP   311       5.188  -1.803  11.431  1.00  0.00
ATOM   4806  CE2 TRP   311       7.243  -1.839  11.927  1.00  0.00
ATOM   4807  CZ2 TRP   311       7.761  -3.043  11.496  1.00  0.00
ATOM   4808  HZ2 TRP   311       7.148  -3.778  10.994  1.00  0.00
ATOM   4809  CH2 TRP   311       9.117  -3.277  11.745  1.00  0.00
ATOM   4810  HH2 TRP   311       9.548  -4.200  11.395  1.00  0.00
ATOM   4811  CZ3 TRP   311       9.936  -2.335  12.387  1.00  0.00
ATOM   4812  HZ3 TRP   311      10.982  -2.561  12.544  1.00  0.00
ATOM   4813  CE3 TRP   311       9.419  -1.108  12.834  1.00  0.00
ATOM   4814  HE3 TRP   311      10.051  -0.388  13.334  1.00  0.00
ATOM   4815  CD2 TRP   311       8.069  -0.838  12.614  1.00  0.00
ATOM   4816  C   TRP   311       6.747   3.133  11.850  1.00  0.00
ATOM   4817  O   TRP   311       5.657   3.358  12.386  1.00  0.00
ATOM   4818  N   VAL   312       6.963   3.320  10.554  1.00  0.00
ATOM   4819  H   VAL   312       7.879   3.151  10.164  1.00  0.00
ATOM   4820  CA  VAL   312       5.888   3.736   9.636  1.00  0.00
ATOM   4821  HA  VAL   312       5.023   4.087  10.196  1.00  0.00
ATOM   4822  CB  VAL   312       6.350   4.863   8.699  1.00  0.00
ATOM   4823  HB  VAL   312       7.078   4.451   8.000  1.00  0.00
ATOM   4824  CG1 VAL   312       5.180   5.419   7.882  1.00  0.00
ATOM   4825 HG11 VAL   312       5.519   6.247   7.263  1.00  0.00
ATOM   4826 HG12 VAL   312       4.777   4.646   7.231  1.00  0.00
ATOM   4827 HG13 VAL   312       4.395   5.773   8.550  1.00  0.00
ATOM   4828  CG2 VAL   312       7.070   5.959   9.488  1.00  0.00
ATOM   4829 HG21 VAL   312       7.302   6.794   8.826  1.00  0.00
ATOM   4830 HG22 VAL   312       6.444   6.316  10.302  1.00  0.00
ATOM   4831 HG23 VAL   312       8.012   5.588   9.891  1.00  0.00
ATOM   4832  C   VAL   312       5.512   2.517   8.814  1.00  0.00
ATOM   4833  O   VAL   312       6.398   1.871   8.240  1.00  0.00
ATOM   4834  N   HID   313       4.222   2.196   8.738  1.00  0.00
ATOM   4835  H   HID   313       3.522   2.758   9.204  1.00  0.00
ATOM   4836  CA  HID   313       3.823   0.952   8.096  1.00  0.00
ATOM   4837  HA  HID   313       4.457   0.833   7.218  1.00  0.00
ATOM   4838  CB  HID   313       4.086  -0.247   9.027  1.00  0.00
ATOM   4839  HB2 HID   313       4.002  -1.168   8.455  1.00  0.00
ATOM   4840  HB3 HID   313       5.105  -0.196   9.408  1.00  0.00
ATOM   4841  CG  HID   313       3.136  -0.344  10.196  1.00  0.00
ATOM   4842  ND1 HID   313       2.915  -1.508  10.861  1.00  0.00
ATOM   4843  HD1 HID   313       3.244  -2.407  10.579  1.00  0.00
ATOM   4844  CE1 HID   313       2.041  -1.290  11.860  1.00  0.00
ATOM   4845  HE1 HID   313       1.651  -2.033  12.541  1.00  0.00
ATOM   4846  NE2 HID   313       1.711   0.016  11.851  1.00  0.00
ATOM   4847  CD2 HID   313       2.363   0.621  10.830  1.00  0.00
ATOM   4848  HD2 HID   313       2.295   1.659  10.568  1.00  0.00
ATOM   4849  C   HID   313       2.417   0.923   7.585  1.00  0.00
ATOM   4850  O   HID   313       1.578   1.787   7.904  1.00  0.00
ATOM   4851  N   LYS   314       2.146  -0.099   6.778  1.00  0.00
ATOM   4852  H   LYS   314       2.877  -0.756   6.536  1.00  0.00
ATOM   4853  CA  LYS   314       0.788  -0.348   6.316  1.00  0.00
ATOM   4854  HA  LYS   314       0.132  -0.233   7.177  1.00  0.00
ATOM   4855  CB  LYS   314       0.387   0.636   5.214  1.00  0.00
ATOM   4856  HB2 LYS   314       0.598   1.658   5.530  1.00  0.00
ATOM   4857  HB3 LYS   314       0.989   0.443   4.324  1.00  0.00
ATOM   4858  CG  LYS   314      -1.089   0.554   4.841  1.00  0.00
ATOM   4859  HG2 LYS   314      -1.258   1.203   3.981  1.00  0.00
ATOM   4860  HG3 LYS   314      -1.331  -0.454   4.529  1.00  0.00
ATOM   4861  CD  LYS   314      -2.019   1.007   5.952  1.00  0.00
ATOM   4862  HD2 LYS   314      -1.807   0.491   6.888  1.00  0.00
ATOM   4863  HD3 LYS   314      -1.855   2.067   6.117  1.00  0.00
ATOM   4864  CE  LYS   314      -3.489   0.777   5.604  1.00  0.00
ATOM   4865  HE2 LYS   314      -4.087   1.467   6.201  1.00  0.00
ATOM   4866  HE3 LYS   314      -3.652   1.004   4.550  1.00  0.00
ATOM   4867  NZ  LYS   314      -3.937  -0.604   5.904  1.00  0.00
ATOM   4868  HZ1 LYS   314      -4.919  -0.694   5.692  1.00  0.00
ATOM   4869  HZ2 LYS   314      -3.406  -1.266   5.357  1.00  0.00
ATOM   4870  HZ3 LYS   314      -3.781  -0.804   6.883  1.00  0.00
ATOM   4871  C   LYS   314       0.653  -1.759   5.780  1.00  0.00
ATOM   4872  O   LYS   314       1.483  -2.191   4.992  1.00  0.00
ATOM   4873  N   THR   315      -0.393  -2.461   6.224  1.00  0.00
ATOM   4874  H   THR   315      -1.016  -2.054   6.907  1.00  0.00
ATOM   4875  CA  THR   315      -0.779  -3.750   5.650  1.00  0.00
ATOM   4876  HA  THR   315       0.103  -4.283   5.298  1.00  0.00
ATOM   4877  CB  THR   315      -1.509  -4.633   6.693  1.00  0.00
ATOM   4878  HB  THR   315      -1.875  -5.543   6.214  1.00  0.00
ATOM   4879  CG2 THR   315      -0.613  -5.012   7.840  1.00  0.00
ATOM   4880 HG21 THR   315      -1.196  -5.491   8.626  1.00  0.00
ATOM   4881 HG22 THR   315       0.136  -5.724   7.499  1.00  0.00
ATOM   4882 HG23 THR   315      -0.126  -4.134   8.265  1.00  0.00
ATOM   4883  OG1 THR   315      -2.620  -3.908   7.241  1.00  0.00
ATOM   4884  HG1 THR   315      -2.981  -4.423   7.969  1.00  0.00
ATOM   4885  C   THR   315      -1.722  -3.535   4.462  1.00  0.00
ATOM   4886  O   THR   315      -2.486  -2.590   4.436  1.00  0.00
ATOM   4887  N   GLY   316      -1.685  -4.433   3.479  1.00  0.00
ATOM   4888  H   GLY   316      -1.021  -5.195   3.504  1.00  0.00
ATOM   4889  CA  GLY   316      -2.676  -4.391   2.409  1.00  0.00
ATOM   4890  HA2 GLY   316      -3.582  -3.888   2.742  1.00  0.00
ATOM   4891  HA3 GLY   316      -2.255  -3.838   1.581  1.00  0.00
ATOM   4892  C   GLY   316      -3.045  -5.781   1.950  1.00  0.00
ATOM   4893  O   GLY   316      -2.176  -6.630   1.803  1.00  0.00
ATOM   4894  N   SER   317      -4.336  -6.002   1.695  1.00  0.00
ATOM   4895  H   SER   317      -5.012  -5.263   1.807  1.00  0.00
ATOM   4896  CA  SER   317      -4.824  -7.318   1.294  1.00  0.00
ATOM   4897  HA  SER   317      -4.010  -7.888   0.851  1.00  0.00
ATOM   4898  CB  SER   317      -5.358  -8.078   2.503  1.00  0.00
ATOM   4899  HB2 SER   317      -6.297  -7.629   2.827  1.00  0.00
ATOM   4900  HB3 SER   317      -5.541  -9.117   2.228  1.00  0.00
ATOM   4901  OG  SER   317      -4.443  -8.029   3.584  1.00  0.00
ATOM   4902  HG  SER   317      -3.652  -8.480   3.286  1.00  0.00
ATOM   4903  C   SER   317      -5.940  -7.211   0.270  1.00  0.00
ATOM   4904  O   SER   317      -6.711  -6.246   0.270  1.00  0.00
ATOM   4905  N   THR   318      -6.033  -8.240  -0.560  1.00  0.00
ATOM   4906  H   THR   318      -5.343  -8.978  -0.510  1.00  0.00
ATOM   4907  CA  THR   318      -7.221  -8.501  -1.368  1.00  0.00
ATOM   4908  HA  THR   318      -8.056  -7.901  -1.006  1.00  0.00
ATOM   4909  CB  THR   318      -6.987  -8.162  -2.844  1.00  0.00
ATOM   4910  HB  THR   318      -7.896  -8.375  -3.407  1.00  0.00
ATOM   4911  CG2 THR   318      -6.641  -6.663  -3.034  1.00  0.00
ATOM   4912 HG21 THR   318      -6.633  -6.427  -4.098  1.00  0.00
ATOM   4913 HG22 THR   318      -7.391  -6.043  -2.544  1.00  0.00
ATOM   4914 HG23 THR   318      -5.656  -6.449  -2.618  1.00  0.00
ATOM   4915  OG1 THR   318      -5.936  -8.984  -3.340  1.00  0.00
ATOM   4916  HG1 THR   318      -5.862  -8.838  -4.294  1.00  0.00
ATOM   4917  C   THR   318      -7.584  -9.968  -1.157  1.00  0.00
ATOM   4918  O   THR   318      -7.018 -10.619  -0.265  1.00  0.00
ATOM   4919  N   GLY   319      -8.541 -10.497  -1.924  1.00  0.00
ATOM   4920  H   GLY   319      -8.991  -9.923  -2.623  1.00  0.00
ATOM   4921  CA  GLY   319      -8.936 -11.870  -1.780  1.00  0.00
ATOM   4922  HA2 GLY   319      -9.385 -12.009  -0.795  1.00  0.00
ATOM   4923  HA3 GLY   319      -9.688 -12.102  -2.534  1.00  0.00
ATOM   4924  C   GLY   319      -7.783 -12.834  -1.934  1.00  0.00
ATOM   4925  O   GLY   319      -7.681 -13.829  -1.207  1.00  0.00
ATOM   4926  N   GLY   320      -6.886 -12.518  -2.868  1.00  0.00
ATOM   4927  H   GLY   320      -7.001 -11.671  -3.404  1.00  0.00
ATOM   4928  CA  GLY   320      -5.789 -13.406  -3.215  1.00  0.00
ATOM   4929  HA2 GLY   320      -5.921 -14.381  -2.749  1.00  0.00
ATOM   4930  HA3 GLY   320      -5.832 -13.569  -4.289  1.00  0.00
ATOM   4931  C   GLY   320      -4.382 -12.930  -2.900  1.00  0.00
ATOM   4932  O   GLY   320      -3.413 -13.641  -3.190  1.00  0.00
ATOM   4933  N   PHE   321      -4.248 -11.741  -2.314  1.00  0.00
ATOM   4934  H   PHE   321      -5.068 -11.205  -2.070  1.00  0.00
ATOM   4935  CA  PHE   321      -2.921 -11.142  -2.098  1.00  0.00
ATOM   4936  HA  PHE   321      -2.134 -11.879  -2.252  1.00  0.00
ATOM   4937  CB  PHE   321      -2.694  -9.989  -3.074  1.00  0.00
ATOM   4938  HB2 PHE   321      -3.509  -9.275  -3.006  1.00  0.00
ATOM   4939  HB3 PHE   321      -1.797  -9.452  -2.759  1.00  0.00
ATOM   4940  CG  PHE   321      -2.487 -10.407  -4.518  1.00  0.00
ATOM   4941  CD1 PHE   321      -3.582 -10.689  -5.346  1.00  0.00
ATOM   4942  HD1 PHE   321      -4.583 -10.643  -4.946  1.00  0.00
ATOM   4943  CE1 PHE   321      -3.392 -11.038  -6.669  1.00  0.00
ATOM   4944  HE1 PHE   321      -4.246 -11.238  -7.299  1.00  0.00
ATOM   4945  CZ  PHE   321      -2.112 -11.111  -7.192  1.00  0.00
ATOM   4946  HZ  PHE   321      -1.967 -11.380  -8.226  1.00  0.00
ATOM   4947  CE2 PHE   321      -1.018 -10.847  -6.393  1.00  0.00
ATOM   4948  HE2 PHE   321      -0.019 -10.923  -6.795  1.00  0.00
ATOM   4949  CD2 PHE   321      -1.204 -10.488  -5.062  1.00  0.00
ATOM   4950  HD2 PHE   321      -0.360 -10.247  -4.441  1.00  0.00
ATOM   4951  C   PHE   321      -2.772 -10.598  -0.667  1.00  0.00
ATOM   4952  O   PHE   321      -3.740 -10.120  -0.056  1.00  0.00
ATOM   4953  N   GLY   322      -1.541 -10.622  -0.159  1.00  0.00
ATOM   4954  H   GLY   322      -0.777 -10.988  -0.712  1.00  0.00
ATOM   4955  CA  GLY   322      -1.232 -10.130   1.190  1.00  0.00
ATOM   4956  HA2 GLY   322      -1.997  -9.437   1.538  1.00  0.00
ATOM   4957  HA3 GLY   322      -1.169 -10.972   1.878  1.00  0.00
ATOM   4958  C   GLY   322       0.104  -9.436   1.144  1.00  0.00
ATOM   4959  O   GLY   322       1.105 -10.041   0.758  1.00  0.00
ATOM   4960  N   SER   323       0.114  -8.152   1.492  1.00  0.00
ATOM   4961  H   SER   323      -0.738  -7.710   1.796  1.00  0.00
ATOM   4962  CA  SER   323       1.312  -7.362   1.406  1.00  0.00
ATOM   4963  HA  SER   323       2.165  -8.024   1.292  1.00  0.00
ATOM   4964  CB  SER   323       1.253  -6.449   0.183  1.00  0.00
ATOM   4965  HB2 SER   323       0.349  -5.840   0.237  1.00  0.00
ATOM   4966  HB3 SER   323       2.123  -5.794   0.169  1.00  0.00
ATOM   4967  OG  SER   323       1.221  -7.194  -1.023  1.00  0.00
ATOM   4968  HG  SER   323       2.081  -7.599  -1.156  1.00  0.00
ATOM   4969  C   SER   323       1.542  -6.545   2.674  1.00  0.00
ATOM   4970  O   SER   323       0.628  -6.322   3.466  1.00  0.00
ATOM   4971  N   TYR   324       2.795  -6.119   2.849  1.00  0.00
ATOM   4972  H   TYR   324       3.502  -6.353   2.165  1.00  0.00
ATOM   4973  CA  TYR   324       3.184  -5.299   3.990  1.00  0.00
ATOM   4974  HA  TYR   324       2.358  -4.637   4.251  1.00  0.00
ATOM   4975  CB  TYR   324       3.500  -6.181   5.182  1.00  0.00
ATOM   4976  HB2 TYR   324       2.651  -6.841   5.353  1.00  0.00
ATOM   4977  HB3 TYR   324       4.359  -6.811   4.942  1.00  0.00
ATOM   4978  CG  TYR   324       3.760  -5.438   6.488  1.00  0.00
ATOM   4979  CD1 TYR   324       2.768  -4.659   7.098  1.00  0.00
ATOM   4980  HD1 TYR   324       1.816  -4.552   6.611  1.00  0.00
ATOM   4981  CE1 TYR   324       2.987  -4.013   8.310  1.00  0.00
ATOM   4982  HE1 TYR   324       2.213  -3.408   8.757  1.00  0.00
ATOM   4983  CZ  TYR   324       4.240  -4.128   8.911  1.00  0.00
ATOM   4984  OH  TYR   324       4.512  -3.508  10.084  1.00  0.00
ATOM   4985  HH  TYR   324       3.832  -3.662  10.743  1.00  0.00
ATOM   4986  CE2 TYR   324       5.227  -4.895   8.323  1.00  0.00
ATOM   4987  HE2 TYR   324       6.195  -4.957   8.793  1.00  0.00
ATOM   4988  CD2 TYR   324       4.990  -5.532   7.126  1.00  0.00
ATOM   4989  HD2 TYR   324       5.777  -6.118   6.676  1.00  0.00
ATOM   4990  C   TYR   324       4.403  -4.452   3.648  1.00  0.00
ATOM   4991  O   TYR   324       5.296  -4.898   2.954  1.00  0.00
ATOM   4992  N   VAL   325       4.391  -3.214   4.126  1.00  0.00
ATOM   4993  H   VAL   325       3.605  -2.900   4.678  1.00  0.00
ATOM   4994  CA  VAL   325       5.526  -2.311   4.001  1.00  0.00
ATOM   4995  HA  VAL   325       6.409  -2.888   3.737  1.00  0.00
ATOM   4996  CB  VAL   325       5.280  -1.263   2.877  1.00  0.00
ATOM   4997  HB  VAL   325       6.165  -0.628   2.809  1.00  0.00
ATOM   4998  CG1 VAL   325       5.081  -1.962   1.527  1.00  0.00
ATOM   4999 HG11 VAL   325       5.113  -1.219   0.746  1.00  0.00
ATOM   5000 HG12 VAL   325       5.908  -2.648   1.353  1.00  0.00
ATOM   5001 HG13 VAL   325       4.153  -2.519   1.501  1.00  0.00
ATOM   5002  CG2 VAL   325       4.072  -0.381   3.175  1.00  0.00
ATOM   5003 HG21 VAL   325       3.993   0.404   2.425  1.00  0.00
ATOM   5004 HG22 VAL   325       3.154  -0.969   3.158  1.00  0.00
ATOM   5005 HG23 VAL   325       4.183   0.050   4.155  1.00  0.00
ATOM   5006  C   VAL   325       5.778  -1.664   5.370  1.00  0.00
ATOM   5007  O   VAL   325       4.830  -1.317   6.085  1.00  0.00
ATOM   5008  N   ALA   326       7.049  -1.539   5.754  1.00  0.00
ATOM   5009  H   ALA   326       7.798  -1.861   5.156  1.00  0.00
ATOM   5010  CA  ALA   326       7.399  -0.851   7.000  1.00  0.00
ATOM   5011  HA  ALA   326       6.650  -0.095   7.183  1.00  0.00
ATOM   5012  CB  ALA   326       7.425  -1.817   8.182  1.00  0.00
ATOM   5013  HB1 ALA   326       8.147  -2.614   8.002  1.00  0.00
ATOM   5014  HB2 ALA   326       7.705  -1.276   9.086  1.00  0.00
ATOM   5015  HB3 ALA   326       6.438  -2.252   8.324  1.00  0.00
ATOM   5016  C   ALA   326       8.757  -0.197   6.814  1.00  0.00
ATOM   5017  O   ALA   326       9.610  -0.718   6.095  1.00  0.00
ATOM   5018  N   PHE   327       8.951   0.963   7.441  1.00  0.00
ATOM   5019  H   PHE   327       8.214   1.364   8.004  1.00  0.00
ATOM   5020  CA  PHE   327      10.246   1.648   7.414  1.00  0.00
ATOM   5021  HA  PHE   327      11.025   0.887   7.453  1.00  0.00
ATOM   5022  CB  PHE   327      10.428   2.442   6.101  1.00  0.00
ATOM   5023  HB2 PHE   327      11.426   2.881   6.100  1.00  0.00
ATOM   5024  HB3 PHE   327      10.392   1.750   5.260  1.00  0.00
ATOM   5025  CG  PHE   327       9.408   3.536   5.871  1.00  0.00
ATOM   5026  CD1 PHE   327       9.629   4.835   6.331  1.00  0.00
ATOM   5027  HD1 PHE   327      10.542   5.074   6.855  1.00  0.00
ATOM   5028  CE1 PHE   327       8.714   5.843   6.077  1.00  0.00
ATOM   5029  HE1 PHE   327       8.903   6.846   6.428  1.00  0.00
ATOM   5030  CZ  PHE   327       7.541   5.553   5.405  1.00  0.00
ATOM   5031  HZ  PHE   327       6.809   6.327   5.227  1.00  0.00
ATOM   5032  CE2 PHE   327       7.299   4.258   4.972  1.00  0.00
ATOM   5033  HE2 PHE   327       6.388   4.032   4.444  1.00  0.00
ATOM   5034  CD2 PHE   327       8.237   3.270   5.185  1.00  0.00
ATOM   5035  HD2 PHE   327       8.034   2.267   4.838  1.00  0.00
ATOM   5036  C   PHE   327      10.454   2.541   8.633  1.00  0.00
ATOM   5037  O   PHE   327       9.499   2.899   9.322  1.00  0.00
ATOM   5038  N   ILE   328      11.723   2.841   8.914  1.00  0.00
ATOM   5039  H   ILE   328      12.452   2.489   8.310  1.00  0.00
ATOM   5040  CA  ILE   328      12.135   3.622  10.071  1.00  0.00
ATOM   5041  HA  ILE   328      11.265   4.032  10.560  1.00  0.00
ATOM   5042  CB  ILE   328      12.915   2.750  11.093  1.00  0.00
ATOM   5043  HB  ILE   328      13.845   2.412  10.633  1.00  0.00
ATOM   5044  CG2 ILE   328      13.249   3.571  12.316  1.00  0.00
ATOM   5045 HG21 ILE   328      13.809   2.977  13.035  1.00  0.00
ATOM   5046 HG22 ILE   328      13.858   4.433  12.047  1.00  0.00
ATOM   5047 HG23 ILE   328      12.338   3.921  12.798  1.00  0.00
ATOM   5048  CG1 ILE   328      12.102   1.501  11.468  1.00  0.00
ATOM   5049 HG12 ILE   328      11.225   1.792  12.048  1.00  0.00
ATOM   5050 HG13 ILE   328      11.754   0.986  10.575  1.00  0.00
ATOM   5051  CD1 ILE   328      12.898   0.465  12.243  1.00  0.00
ATOM   5052 HD11 ILE   328      12.300  -0.437  12.360  1.00  0.00
ATOM   5053 HD12 ILE   328      13.805   0.212  11.698  1.00  0.00
ATOM   5054 HD13 ILE   328      13.160   0.842  13.230  1.00  0.00
ATOM   5055  C   ILE   328      13.041   4.747   9.563  1.00  0.00
ATOM   5056  O   ILE   328      14.219   4.523   9.290  1.00  0.00
ATOM   5057  N   PRO   329      12.494   5.954   9.393  1.00  0.00
ATOM   5058  CD  PRO   329      11.080   6.350   9.505  1.00  0.00
ATOM   5059  HD2 PRO   329      10.834   6.544  10.548  1.00  0.00
ATOM   5060  HD3 PRO   329      10.409   5.603   9.083  1.00  0.00
ATOM   5061  CG  PRO   329      11.023   7.628   8.715  1.00  0.00
ATOM   5062  HG2 PRO   329      10.271   8.308   9.116  1.00  0.00
ATOM   5063  HG3 PRO   329      10.790   7.395   7.676  1.00  0.00
ATOM   5064  CB  PRO   329      12.378   8.226   8.771  1.00  0.00
ATOM   5065  HB2 PRO   329      12.493   8.792   9.693  1.00  0.00
ATOM   5066  HB3 PRO   329      12.568   8.871   7.913  1.00  0.00
ATOM   5067  CA  PRO   329      13.312   7.007   8.772  1.00  0.00
ATOM   5068  HA  PRO   329      13.524   6.720   7.741  1.00  0.00
ATOM   5069  C   PRO   329      14.626   7.317   9.498  1.00  0.00
ATOM   5070  O   PRO   329      15.658   7.541   8.842  1.00  0.00
ATOM   5071  N   GLU   330      14.606   7.313  10.827  1.00  0.00
ATOM   5072  H   GLU   330      13.747   7.131  11.329  1.00  0.00
ATOM   5073  CA  GLU   330      15.830   7.584  11.596  1.00  0.00
ATOM   5074  HA  GLU   330      16.137   8.616  11.421  1.00  0.00
ATOM   5075  CB  GLU   330      15.557   7.404  13.098  1.00  0.00
ATOM   5076  HB2 GLU   330      14.882   8.190  13.435  1.00  0.00
ATOM   5077  HB3 GLU   330      15.072   6.438  13.254  1.00  0.00
ATOM   5078  CG  GLU   330      16.816   7.446  13.922  1.00  0.00
ATOM   5079  HG2 GLU   330      17.511   6.670  13.603  1.00  0.00
ATOM   5080  HG3 GLU   330      17.292   8.420  13.794  1.00  0.00
ATOM   5081  CD  GLU   330      16.593   7.189  15.383  1.00  0.00
ATOM   5082  OE1 GLU   330      15.492   6.837  15.832  1.00  0.00
ATOM   5083  OE2 GLU   330      17.598   7.271  16.074  1.00  0.00
ATOM   5084  C   GLU   330      16.986   6.670  11.187  1.00  0.00
ATOM   5085  O   GLU   330      18.165   7.071  11.176  1.00  0.00
ATOM   5086  N   LYS   331      16.664   5.424  10.894  1.00  0.00
ATOM   5087  H   LYS   331      15.695   5.138  10.912  1.00  0.00
ATOM   5088  CA  LYS   331      17.677   4.438  10.567  1.00  0.00
ATOM   5089  HA  LYS   331      18.635   4.737  10.989  1.00  0.00
ATOM   5090  CB  LYS   331      17.318   3.109  11.192  1.00  0.00
ATOM   5091  HB2 LYS   331      16.472   2.735  10.621  1.00  0.00
ATOM   5092  HB3 LYS   331      18.134   2.391  11.092  1.00  0.00
ATOM   5093  CG  LYS   331      16.838   3.222  12.621  1.00  0.00
ATOM   5094  HG2 LYS   331      16.315   4.142  12.873  1.00  0.00
ATOM   5095  HG3 LYS   331      16.073   2.446  12.699  1.00  0.00
ATOM   5096  CD  LYS   331      17.908   2.990  13.620  1.00  0.00
ATOM   5097  HD2 LYS   331      18.797   2.553  13.167  1.00  0.00
ATOM   5098  HD3 LYS   331      18.165   3.919  14.133  1.00  0.00
ATOM   5099  CE  LYS   331      17.297   1.988  14.587  1.00  0.00
ATOM   5100  HE2 LYS   331      16.477   2.472  15.115  1.00  0.00
ATOM   5101  HE3 LYS   331      16.899   1.143  14.019  1.00  0.00
ATOM   5102  NZ  LYS   331      18.252   1.462  15.541  1.00  0.00
ATOM   5103  HZ1 LYS   331      18.643   2.209  16.095  1.00  0.00
ATOM   5104  HZ2 LYS   331      17.803   0.772  16.125  1.00  0.00
ATOM   5105  HZ3 LYS   331      18.987   0.987  15.032  1.00  0.00
ATOM   5106  C   LYS   331      17.869   4.257   9.066  1.00  0.00
ATOM   5107  O   LYS   331      18.785   3.562   8.670  1.00  0.00
ATOM   5108  N   GLN   332      17.009   4.859   8.243  1.00  0.00
ATOM   5109  H   GLN   332      16.277   5.438   8.632  1.00  0.00
ATOM   5110  CA  GLN   332      17.022   4.655   6.794  1.00  0.00
ATOM   5111  HA  GLN   332      16.067   5.015   6.414  1.00  0.00
ATOM   5112  CB  GLN   332      18.136   5.469   6.113  1.00  0.00
ATOM   5113  HB2 GLN   332      19.093   5.271   6.597  1.00  0.00
ATOM   5114  HB3 GLN   332      18.221   5.161   5.071  1.00  0.00
ATOM   5115  CG  GLN   332      17.871   6.974   6.123  1.00  0.00
ATOM   5116  HG2 GLN   332      17.818   7.320   7.156  1.00  0.00
ATOM   5117  HG3 GLN   332      18.712   7.482   5.654  1.00  0.00
ATOM   5118  CD  GLN   332      16.592   7.365   5.369  1.00  0.00
ATOM   5119  OE1 GLN   332      16.452   7.081   4.183  1.00  0.00
ATOM   5120  NE2 GLN   332      15.663   8.000   6.053  1.00  0.00
ATOM   5121 HE21 GLN   332      15.815   8.203   7.030  1.00  0.00
ATOM   5122 HE22 GLN   332      14.820   8.299   5.585  1.00  0.00
ATOM   5123  C   GLN   332      17.085   3.168   6.462  1.00  0.00
ATOM   5124  O   GLN   332      17.902   2.718   5.654  1.00  0.00
ATOM   5125  N   ILE   333      16.204   2.411   7.110  1.00  0.00
ATOM   5126  H   ILE   333      15.575   2.840   7.775  1.00  0.00
ATOM   5127  CA  ILE   333      15.951   1.029   6.726  1.00  0.00
ATOM   5128  HA  ILE   333      16.454   0.857   5.785  1.00  0.00
ATOM   5129  CB  ILE   333      16.515   0.002   7.745  1.00  0.00
ATOM   5130  HB  ILE   333      16.379  -0.990   7.312  1.00  0.00
ATOM   5131  CG2 ILE   333      18.015   0.218   7.954  1.00  0.00
ATOM   5132 HG21 ILE   333      18.470  -0.678   8.373  1.00  0.00
ATOM   5133 HG22 ILE   333      18.489   0.430   6.998  1.00  0.00
ATOM   5134 HG23 ILE   333      18.192   1.054   8.629  1.00  0.00
ATOM   5135  CG1 ILE   333      15.794   0.042   9.094  1.00  0.00
ATOM   5136 HG12 ILE   333      15.901   1.019   9.550  1.00  0.00
ATOM   5137 HG13 ILE   333      14.731  -0.144   8.941  1.00  0.00
ATOM   5138  CD1 ILE   333      16.305  -1.031  10.050  1.00  0.00
ATOM   5139 HD11 ILE   333      15.668  -1.063  10.934  1.00  0.00
ATOM   5140 HD12 ILE   333      16.279  -2.008   9.567  1.00  0.00
ATOM   5141 HD13 ILE   333      17.320  -0.809  10.376  1.00  0.00
ATOM   5142  C   ILE   333      14.456   0.816   6.477  1.00  0.00
ATOM   5143  O   ILE   333      13.599   1.470   7.066  1.00  0.00
ATOM   5144  N   GLY   334      14.138  -0.112   5.591  1.00  0.00
ATOM   5145  H   GLY   334      14.859  -0.642   5.121  1.00  0.00
ATOM   5146  CA  GLY   334      12.746  -0.371   5.258  1.00  0.00
ATOM   5147  HA2 GLY   334      12.162  -0.398   6.176  1.00  0.00
ATOM   5148  HA3 GLY   334      12.373   0.425   4.613  1.00  0.00
ATOM   5149  C   GLY   334      12.574  -1.695   4.559  1.00  0.00
ATOM   5150  O   GLY   334      13.534  -2.286   4.088  1.00  0.00
ATOM   5151  N   ILE   335      11.341  -2.165   4.485  1.00  0.00
ATOM   5152  H   ILE   335      10.564  -1.648   4.865  1.00  0.00
ATOM   5153  CA  ILE   335      11.078  -3.448   3.855  1.00  0.00
ATOM   5154  HA  ILE   335      11.849  -3.620   3.110  1.00  0.00
ATOM   5155  CB  ILE   335      11.153  -4.599   4.893  1.00  0.00
ATOM   5156  HB  ILE   335      12.127  -4.533   5.378  1.00  0.00
ATOM   5157  CG2 ILE   335      10.084  -4.450   5.967  1.00  0.00
ATOM   5158 HG21 ILE   335      10.284  -5.153   6.774  1.00  0.00
ATOM   5159 HG22 ILE   335      10.095  -3.449   6.393  1.00  0.00
ATOM   5160 HG23 ILE   335       9.094  -4.651   5.558  1.00  0.00
ATOM   5161  CG1 ILE   335      11.076  -5.970   4.207  1.00  0.00
ATOM   5162 HG12 ILE   335      10.103  -6.117   3.739  1.00  0.00
ATOM   5163 HG13 ILE   335      11.839  -6.010   3.433  1.00  0.00
ATOM   5164  CD1 ILE   335      11.326  -7.122   5.165  1.00  0.00
ATOM   5165 HD11 ILE   335      10.408  -7.345   5.715  1.00  0.00
ATOM   5166 HD12 ILE   335      11.623  -8.005   4.593  1.00  0.00
ATOM   5167 HD13 ILE   335      12.123  -6.863   5.868  1.00  0.00
ATOM   5168  C   ILE   335       9.725  -3.433   3.127  1.00  0.00
ATOM   5169  O   ILE   335       8.796  -2.783   3.575  1.00  0.00
ATOM   5170  N   VAL   336       9.684  -4.144   2.000  1.00  0.00
ATOM   5171  H   VAL   336      10.531  -4.610   1.709  1.00  0.00
ATOM   5172  CA  VAL   336       8.481  -4.452   1.225  1.00  0.00
ATOM   5173  HA  VAL   336       7.600  -4.019   1.694  1.00  0.00
ATOM   5174  CB  VAL   336       8.629  -3.934  -0.232  1.00  0.00
ATOM   5175  HB  VAL   336       9.510  -4.399  -0.672  1.00  0.00
ATOM   5176  CG1 VAL   336       7.421  -4.315  -1.100  1.00  0.00
ATOM   5177 HG11 VAL   336       7.582  -3.981  -2.120  1.00  0.00
ATOM   5178 HG12 VAL   336       7.319  -5.397  -1.128  1.00  0.00
ATOM   5179 HG13 VAL   336       6.508  -3.879  -0.697  1.00  0.00
ATOM   5180  CG2 VAL   336       8.833  -2.423  -0.247  1.00  0.00
ATOM   5181 HG21 VAL   336       7.972  -1.917  -0.678  1.00  0.00
ATOM   5182 HG22 VAL   336       8.980  -2.014   0.752  1.00  0.00
ATOM   5183 HG23 VAL   336       9.709  -2.185  -0.850  1.00  0.00
ATOM   5184  C   VAL   336       8.348  -5.965   1.146  1.00  0.00
ATOM   5185  O   VAL   336       9.318  -6.645   0.762  1.00  0.00
ATOM   5186  N   MET   337       7.163  -6.483   1.477  1.00  0.00
ATOM   5187  H   MET   337       6.426  -5.866   1.787  1.00  0.00
ATOM   5188  CA  MET   337       6.844  -7.895   1.321  1.00  0.00
ATOM   5189  HA  MET   337       7.631  -8.405   0.765  1.00  0.00
ATOM   5190  CB  MET   337       6.698  -8.582   2.692  1.00  0.00
ATOM   5191  HB2 MET   337       5.987  -8.012   3.292  1.00  0.00
ATOM   5192  HB3 MET   337       6.291  -9.580   2.525  1.00  0.00
ATOM   5193  CG  MET   337       7.998  -8.714   3.463  1.00  0.00
ATOM   5194  HG2 MET   337       8.562  -9.560   3.071  1.00  0.00
ATOM   5195  HG3 MET   337       8.595  -7.814   3.325  1.00  0.00
ATOM   5196  SD  MET   337       7.748  -8.935   5.238  1.00  0.00
ATOM   5197  CE  MET   337       6.622 -10.313   5.319  1.00  0.00
ATOM   5198  HE1 MET   337       7.182 -11.245   5.212  1.00  0.00
ATOM   5199  HE2 MET   337       6.124 -10.301   6.289  1.00  0.00
ATOM   5200  HE3 MET   337       5.860 -10.248   4.542  1.00  0.00
ATOM   5201  C   MET   337       5.542  -8.032   0.548  1.00  0.00
ATOM   5202  O   MET   337       4.479  -7.681   1.068  1.00  0.00
ATOM   5203  N   LEU   338       5.633  -8.487  -0.700  1.00  0.00
ATOM   5204  H   LEU   338       6.537  -8.744  -1.071  1.00  0.00
ATOM   5205  CA  LEU   338       4.472  -8.679  -1.568  1.00  0.00
ATOM   5206  HA  LEU   338       3.589  -8.242  -1.109  1.00  0.00
ATOM   5207  CB  LEU   338       4.683  -8.028  -2.944  1.00  0.00
ATOM   5208  HB2 LEU   338       5.444  -8.597  -3.481  1.00  0.00
ATOM   5209  HB3 LEU   338       3.749  -8.126  -3.496  1.00  0.00
ATOM   5210  CG  LEU   338       5.101  -6.557  -2.961  1.00  0.00
ATOM   5211  HG  LEU   338       6.084  -6.479  -2.507  1.00  0.00
ATOM   5212  CD1 LEU   338       5.223  -6.071  -4.406  1.00  0.00
ATOM   5213 HD11 LEU   338       5.592  -5.045  -4.418  1.00  0.00
ATOM   5214 HD12 LEU   338       5.928  -6.702  -4.949  1.00  0.00
ATOM   5215 HD13 LEU   338       4.256  -6.101  -4.904  1.00  0.00
ATOM   5216  CD2 LEU   338       4.124  -5.692  -2.182  1.00  0.00
ATOM   5217 HD21 LEU   338       4.410  -4.645  -2.270  1.00  0.00
ATOM   5218 HD22 LEU   338       3.117  -5.815  -2.580  1.00  0.00
ATOM   5219 HD23 LEU   338       4.139  -5.961  -1.126  1.00  0.00
ATOM   5220  C   LEU   338       4.251 -10.174  -1.728  1.00  0.00
ATOM   5221  O   LEU   338       5.194 -10.909  -2.065  1.00  0.00
ATOM   5222  N   ALA   339       3.018 -10.629  -1.487  1.00  0.00
ATOM   5223  H   ALA   339       2.289  -9.995  -1.195  1.00  0.00
ATOM   5224  CA  ALA   339       2.670 -12.065  -1.607  1.00  0.00
ATOM   5225  HA  ALA   339       3.453 -12.577  -2.163  1.00  0.00
ATOM   5226  CB  ALA   339       2.557 -12.708  -0.246  1.00  0.00
ATOM   5227  HB1 ALA   339       2.494 -13.784  -0.368  1.00  0.00
ATOM   5228  HB2 ALA   339       3.422 -12.459   0.367  1.00  0.00
ATOM   5229  HB3 ALA   339       1.651 -12.379   0.257  1.00  0.00
ATOM   5230  C   ALA   339       1.365 -12.267  -2.336  1.00  0.00
ATOM   5231  O   ALA   339       0.466 -11.431  -2.252  1.00  0.00
ATOM   5232  N   ASN   340       1.245 -13.400  -3.040  1.00  0.00
ATOM   5233  H   ASN   340       2.017 -14.054  -3.076  1.00  0.00
ATOM   5234  CA  ASN   340      -0.008 -13.771  -3.698  1.00  0.00
ATOM   5235  HA  ASN   340      -0.648 -12.893  -3.753  1.00  0.00
ATOM   5236  CB  ASN   340       0.216 -14.182  -5.173  1.00  0.00
ATOM   5237  HB2 ASN   340      -0.751 -14.413  -5.589  1.00  0.00
ATOM   5238  HB3 ASN   340       0.639 -13.344  -5.726  1.00  0.00
ATOM   5239  CG  ASN   340       1.111 -15.374  -5.327  1.00  0.00
ATOM   5240  OD1 ASN   340       1.677 -15.875  -4.345  1.00  0.00
ATOM   5241  ND2 ASN   340       1.235 -15.866  -6.590  1.00  0.00
ATOM   5242 HD21 ASN   340       1.830 -16.663  -6.761  1.00  0.00
ATOM   5243 HD22 ASN   340       0.702 -15.453  -7.343  1.00  0.00
ATOM   5244  C   ASN   340      -0.818 -14.807  -2.891  1.00  0.00
ATOM   5245  O   ASN   340      -1.373 -15.771  -3.436  1.00  0.00
ATOM   5246  N   THR   341      -0.901 -14.542  -1.590  1.00  0.00
ATOM   5247  H   THR   341      -0.378 -13.755  -1.235  1.00  0.00
ATOM   5248  CA  THR   341      -1.875 -15.141  -0.684  1.00  0.00
ATOM   5249  HA  THR   341      -2.825 -15.273  -1.203  1.00  0.00
ATOM   5250  CB  THR   341      -1.418 -16.495  -0.117  1.00  0.00
ATOM   5251  HB  THR   341      -0.387 -16.424   0.225  1.00  0.00
ATOM   5252  CG2 THR   341      -2.314 -16.942   1.056  1.00  0.00
ATOM   5253 HG21 THR   341      -2.083 -17.977   1.309  1.00  0.00
ATOM   5254 HG22 THR   341      -2.120 -16.338   1.942  1.00  0.00
ATOM   5255 HG23 THR   341      -3.366 -16.874   0.777  1.00  0.00
ATOM   5256  OG1 THR   341      -1.504 -17.456  -1.154  1.00  0.00
ATOM   5257  HG1 THR   341      -1.227 -18.305  -0.798  1.00  0.00
ATOM   5258  C   THR   341      -2.056 -14.176   0.461  1.00  0.00
ATOM   5259  O   THR   341      -1.081 -13.591   0.960  1.00  0.00
ATOM   5260  N   SER   342      -3.302 -13.993   0.862  1.00  0.00
ATOM   5261  H   SER   342      -4.048 -14.500   0.408  1.00  0.00
ATOM   5262  CA  SER   342      -3.623 -13.171   2.022  1.00  0.00
ATOM   5263  HA  SER   342      -2.945 -12.319   2.068  1.00  0.00
ATOM   5264  CB  SER   342      -5.047 -12.628   1.916  1.00  0.00
ATOM   5265  HB2 SER   342      -5.130 -12.030   1.011  1.00  0.00
ATOM   5266  HB3 SER   342      -5.758 -13.453   1.851  1.00  0.00
ATOM   5267  OG  SER   342      -5.369 -11.817   3.033  1.00  0.00
ATOM   5268  HG  SER   342      -5.702 -12.394   3.726  1.00  0.00
ATOM   5269  C   SER   342      -3.468 -14.020   3.275  1.00  0.00
ATOM   5270  O   SER   342      -4.270 -14.905   3.536  1.00  0.00
ATOM   5271  N   TYR   343      -2.412 -13.779   4.028  1.00  0.00
ATOM   5272  H   TYR   343      -1.744 -13.081   3.733  1.00  0.00
ATOM   5273  CA  TYR   343      -2.123 -14.528   5.248  1.00  0.00
ATOM   5274  HA  TYR   343      -2.904 -15.266   5.426  1.00  0.00
ATOM   5275  CB  TYR   343      -0.801 -15.288   5.088  1.00  0.00
ATOM   5276  HB2 TYR   343      -0.656 -15.928   5.955  1.00  0.00
ATOM   5277  HB3 TYR   343      -0.879 -15.945   4.220  1.00  0.00
ATOM   5278  CG  TYR   343       0.415 -14.406   4.924  1.00  0.00
ATOM   5279  CD1 TYR   343       0.751 -13.871   3.686  1.00  0.00
ATOM   5280  HD1 TYR   343       0.154 -14.122   2.834  1.00  0.00
ATOM   5281  CE1 TYR   343       1.864 -13.051   3.522  1.00  0.00
ATOM   5282  HE1 TYR   343       2.116 -12.662   2.549  1.00  0.00
ATOM   5283  CZ  TYR   343       2.669 -12.781   4.626  1.00  0.00
ATOM   5284  OH  TYR   343       3.770 -11.986   4.479  1.00  0.00
ATOM   5285  HH  TYR   343       3.938 -11.759   3.562  1.00  0.00
ATOM   5286  CE2 TYR   343       2.355 -13.313   5.860  1.00  0.00
ATOM   5287  HE2 TYR   343       2.983 -13.095   6.711  1.00  0.00
ATOM   5288  CD2 TYR   343       1.237 -14.119   6.003  1.00  0.00
ATOM   5289  HD2 TYR   343       1.000 -14.531   6.972  1.00  0.00
ATOM   5290  C   TYR   343      -2.126 -13.536   6.427  1.00  0.00
ATOM   5291  O   TYR   343      -2.128 -12.323   6.203  1.00  0.00
ATOM   5292  N   PRO   344      -2.210 -14.041   7.680  1.00  0.00
ATOM   5293  CD  PRO   344      -2.273 -15.445   8.128  1.00  0.00
ATOM   5294  HD2 PRO   344      -1.260 -15.816   8.278  1.00  0.00
ATOM   5295  HD3 PRO   344      -2.835 -16.081   7.445  1.00  0.00
ATOM   5296  CG  PRO   344      -2.970 -15.338   9.441  1.00  0.00
ATOM   5297  HG2 PRO   344      -2.698 -16.162  10.102  1.00  0.00
ATOM   5298  HG3 PRO   344      -4.049 -15.322   9.282  1.00  0.00
ATOM   5299  CB  PRO   344      -2.524 -14.029   9.987  1.00  0.00
ATOM   5300  HB2 PRO   344      -1.510 -14.124  10.381  1.00  0.00
ATOM   5301  HB3 PRO   344      -3.199 -13.668  10.764  1.00  0.00
ATOM   5302  CA  PRO   344      -2.540 -13.120   8.768  1.00  0.00
ATOM   5303  HA  PRO   344      -3.556 -12.754   8.612  1.00  0.00
ATOM   5304  C   PRO   344      -1.586 -11.939   8.943  1.00  0.00
ATOM   5305  O   PRO   344      -0.366 -12.090   8.834  1.00  0.00
ATOM   5306  N   ASN   345      -2.145 -10.763   9.212  1.00  0.00
ATOM   5307  H   ASN   345      -3.148 -10.674   9.273  1.00  0.00
ATOM   5308  CA  ASN   345      -1.311  -9.568   9.415  1.00  0.00
ATOM   5309  HA  ASN   345      -0.750  -9.414   8.494  1.00  0.00
ATOM   5310  CB  ASN   345      -2.157  -8.323   9.649  1.00  0.00
ATOM   5311  HB2 ASN   345      -2.902  -8.507  10.422  1.00  0.00
ATOM   5312  HB3 ASN   345      -1.515  -7.511   9.992  1.00  0.00
ATOM   5313  CG  ASN   345      -2.863  -7.858   8.384  1.00  0.00
ATOM   5314  OD1 ASN   345      -2.555  -8.325   7.306  1.00  0.00
ATOM   5315  ND2 ASN   345      -3.774  -6.891   8.514  1.00  0.00
ATOM   5316 HD21 ASN   345      -4.276  -6.572   7.700  1.00  0.00
ATOM   5317 HD22 ASN   345      -3.997  -6.530   9.431  1.00  0.00
ATOM   5318  C   ASN   345      -0.248  -9.711  10.504  1.00  0.00
ATOM   5319  O   ASN   345       0.874  -9.269  10.302  1.00  0.00
ATOM   5320  N   PRO   346      -0.576 -10.315  11.654  1.00  0.00
ATOM   5321  CD  PRO   346      -1.895 -10.668  12.215  1.00  0.00
ATOM   5322  HD2 PRO   346      -2.194 -11.654  11.861  1.00  0.00
ATOM   5323  HD3 PRO   346      -2.657  -9.925  11.993  1.00  0.00
ATOM   5324  CG  PRO   346      -1.637 -10.712  13.703  1.00  0.00
ATOM   5325  HG2 PRO   346      -2.311 -11.405  14.205  1.00  0.00
ATOM   5326  HG3 PRO   346      -1.748  -9.712  14.122  1.00  0.00
ATOM   5327  CB  PRO   346      -0.207 -11.147  13.824  1.00  0.00
ATOM   5328  HB2 PRO   346      -0.151 -12.230  13.704  1.00  0.00
ATOM   5329  HB3 PRO   346       0.202 -10.857  14.787  1.00  0.00
ATOM   5330  CA  PRO   346       0.495 -10.451  12.649  1.00  0.00
ATOM   5331  HA  PRO   346       0.821  -9.461  12.968  1.00  0.00
ATOM   5332  C   PRO   346       1.719 -11.241  12.154  1.00  0.00
ATOM   5333  O   PRO   346       2.847 -10.975  12.599  1.00  0.00
ATOM   5334  N   ALA   347       1.519 -12.200  11.244  1.00  0.00
ATOM   5335  H   ALA   347       0.587 -12.384  10.903  1.00  0.00
ATOM   5336  CA  ALA   347       2.632 -12.961  10.667  1.00  0.00
ATOM   5337  HA  ALA   347       3.264 -13.306  11.488  1.00  0.00
ATOM   5338  CB  ALA   347       2.119 -14.214   9.925  1.00  0.00
ATOM   5339  HB1 ALA   347       1.470 -14.793  10.585  1.00  0.00
ATOM   5340  HB2 ALA   347       1.555 -13.911   9.044  1.00  0.00
ATOM   5341  HB3 ALA   347       2.967 -14.830   9.624  1.00  0.00
ATOM   5342  C   ALA   347       3.497 -12.098   9.741  1.00  0.00
ATOM   5343  O   ALA   347       4.709 -12.249   9.711  1.00  0.00
ATOM   5344  N   ARG   348       2.862 -11.209   8.988  1.00  0.00
ATOM   5345  H   ARG   348       1.855 -11.144   9.059  1.00  0.00
ATOM   5346  CA  ARG   348       3.568 -10.240   8.142  1.00  0.00
ATOM   5347  HA  ARG   348       4.198 -10.780   7.434  1.00  0.00
ATOM   5348  CB  ARG   348       2.583  -9.354   7.368  1.00  0.00
ATOM   5349  HB2 ARG   348       2.048  -8.705   8.060  1.00  0.00
ATOM   5350  HB3 ARG   348       3.158  -8.721   6.693  1.00  0.00
ATOM   5351  CG  ARG   348       1.565 -10.132   6.556  1.00  0.00
ATOM   5352  HG2 ARG   348       2.095 -10.697   5.812  1.00  0.00
ATOM   5353  HG3 ARG   348       1.014 -10.806   7.205  1.00  0.00
ATOM   5354  CD  ARG   348       0.590  -9.248   5.822  1.00  0.00
ATOM   5355  HD2 ARG   348       0.287  -8.431   6.477  1.00  0.00
ATOM   5356  HD3 ARG   348       1.077  -8.834   4.937  1.00  0.00
ATOM   5357  NE  ARG   348      -0.605  -9.998   5.440  1.00  0.00
ATOM   5358  HE  ARG   348      -0.701 -10.940   5.795  1.00  0.00
ATOM   5359  CZ  ARG   348      -1.589  -9.490   4.717  1.00  0.00
ATOM   5360  NH1 ARG   348      -1.533  -8.225   4.269  1.00  0.00
ATOM   5361 HH11 ARG   348      -0.711  -7.668   4.451  1.00  0.00
ATOM   5362 HH12 ARG   348      -2.290  -7.826   3.739  1.00  0.00
ATOM   5363  NH2 ARG   348      -2.654 -10.238   4.481  1.00  0.00
ATOM   5364 HH21 ARG   348      -2.652 -11.203   4.782  1.00  0.00
ATOM   5365 HH22 ARG   348      -3.508  -9.829   4.137  1.00  0.00
ATOM   5366  C   ARG   348       4.446  -9.354   9.017  1.00  0.00
ATOM   5367  O   ARG   348       5.627  -9.156   8.734  1.00  0.00
ATOM   5368  N   VAL   349       3.854  -8.828  10.092  1.00  0.00
ATOM   5369  H   VAL   349       2.884  -9.032  10.286  1.00  0.00
ATOM   5370  CA  VAL   349       4.559  -7.880  10.942  1.00  0.00
ATOM   5371  HA  VAL   349       4.956  -7.083  10.312  1.00  0.00
ATOM   5372  CB  VAL   349       3.623  -7.246  11.981  1.00  0.00
ATOM   5373  HB  VAL   349       3.171  -8.031  12.590  1.00  0.00
ATOM   5374  CG1 VAL   349       4.416  -6.322  12.898  1.00  0.00
ATOM   5375 HG11 VAL   349       3.739  -5.871  13.619  1.00  0.00
ATOM   5376 HG12 VAL   349       5.164  -6.870  13.469  1.00  0.00
ATOM   5377 HG13 VAL   349       4.908  -5.541  12.318  1.00  0.00
ATOM   5378  CG2 VAL   349       2.505  -6.469  11.288  1.00  0.00
ATOM   5379 HG21 VAL   349       1.862  -7.127  10.718  1.00  0.00
ATOM   5380 HG22 VAL   349       1.900  -5.952  12.033  1.00  0.00
ATOM   5381 HG23 VAL   349       2.934  -5.733  10.613  1.00  0.00
ATOM   5382  C   VAL   349       5.740  -8.558  11.630  1.00  0.00
ATOM   5383  O   VAL   349       6.840  -7.994  11.691  1.00  0.00
ATOM   5384  N   GLU   350       5.531  -9.777  12.124  1.00  0.00
ATOM   5385  H   GLU   350       4.617 -10.206  12.066  1.00  0.00
ATOM   5386  CA  GLU   350       6.599 -10.493  12.809  1.00  0.00
ATOM   5387  HA  GLU   350       6.934  -9.887  13.653  1.00  0.00
ATOM   5388  CB  GLU   350       6.124 -11.852  13.359  1.00  0.00
ATOM   5389  HB2 GLU   350       5.297 -11.679  14.049  1.00  0.00
ATOM   5390  HB3 GLU   350       5.761 -12.476  12.541  1.00  0.00
ATOM   5391  CG  GLU   350       7.234 -12.594  14.102  1.00  0.00
ATOM   5392  HG2 GLU   350       6.804 -13.493  14.549  1.00  0.00
ATOM   5393  HG3 GLU   350       7.997 -12.923  13.396  1.00  0.00
ATOM   5394  CD  GLU   350       7.873 -11.763  15.201  1.00  0.00
ATOM   5395  OE1 GLU   350       7.147 -11.396  16.147  1.00  0.00
ATOM   5396  OE2 GLU   350       9.108 -11.460  15.133  1.00  0.00
ATOM   5397  C   GLU   350       7.802 -10.737  11.884  1.00  0.00
ATOM   5398  O   GLU   350       8.934 -10.549  12.293  1.00  0.00
ATOM   5399  N   ALA   351       7.541 -11.199  10.664  1.00  0.00
ATOM   5400  H   ALA   351       6.586 -11.364  10.376  1.00  0.00
ATOM   5401  CA  ALA   351       8.616 -11.462   9.712  1.00  0.00
ATOM   5402  HA  ALA   351       9.322 -12.153  10.174  1.00  0.00
ATOM   5403  CB  ALA   351       8.064 -12.126   8.459  1.00  0.00
ATOM   5404  HB1 ALA   351       8.861 -12.257   7.728  1.00  0.00
ATOM   5405  HB2 ALA   351       7.641 -13.099   8.712  1.00  0.00
ATOM   5406  HB3 ALA   351       7.283 -11.503   8.025  1.00  0.00
ATOM   5407  C   ALA   351       9.382 -10.168   9.351  1.00  0.00
ATOM   5408  O   ALA   351      10.605 -10.134   9.353  1.00  0.00
ATOM   5409  N   ALA   352       8.655  -9.108   9.040  1.00  0.00
ATOM   5410  H   ALA   352       7.647  -9.178   9.057  1.00  0.00
ATOM   5411  CA  ALA   352       9.254  -7.812   8.734  1.00  0.00
ATOM   5412  HA  ALA   352       9.905  -7.938   7.869  1.00  0.00
ATOM   5413  CB  ALA   352       8.158  -6.798   8.355  1.00  0.00
ATOM   5414  HB1 ALA   352       8.592  -5.811   8.198  1.00  0.00
ATOM   5415  HB2 ALA   352       7.655  -7.124   7.449  1.00  0.00
ATOM   5416  HB3 ALA   352       7.432  -6.743   9.166  1.00  0.00
ATOM   5417  C   ALA   352      10.113  -7.264   9.885  1.00  0.00
ATOM   5418  O   ALA   352      11.236  -6.804   9.675  1.00  0.00
ATOM   5419  N   TYR   353       9.579  -7.315  11.104  1.00  0.00
ATOM   5420  H   TYR   353       8.656  -7.703  11.236  1.00  0.00
ATOM   5421  CA  TYR   353      10.306  -6.858  12.271  1.00  0.00
ATOM   5422  HA  TYR   353      10.599  -5.822  12.120  1.00  0.00
ATOM   5423  CB  TYR   353       9.414  -6.923  13.516  1.00  0.00
ATOM   5424  HB2 TYR   353       8.452  -6.466  13.280  1.00  0.00
ATOM   5425  HB3 TYR   353       9.222  -7.964  13.777  1.00  0.00
ATOM   5426  CG  TYR   353       9.993  -6.208  14.711  1.00  0.00
ATOM   5427  CD1 TYR   353      10.956  -6.815  15.511  1.00  0.00
ATOM   5428  HD1 TYR   353      11.289  -7.819  15.283  1.00  0.00
ATOM   5429  CE1 TYR   353      11.500  -6.168  16.603  1.00  0.00
ATOM   5430  HE1 TYR   353      12.241  -6.662  17.216  1.00  0.00
ATOM   5431  CZ  TYR   353      11.087  -4.895  16.898  1.00  0.00
ATOM   5432  OH  TYR   353      11.616  -4.223  17.974  1.00  0.00
ATOM   5433  HH  TYR   353      12.273  -4.737  18.449  1.00  0.00
ATOM   5434  CE2 TYR   353      10.151  -4.271  16.113  1.00  0.00
ATOM   5435  HE2 TYR   353       9.820  -3.273  16.358  1.00  0.00
ATOM   5436  CD2 TYR   353       9.601  -4.928  15.036  1.00  0.00
ATOM   5437  HD2 TYR   353       8.867  -4.414  14.429  1.00  0.00
ATOM   5438  C   TYR   353      11.581  -7.658  12.450  1.00  0.00
ATOM   5439  O   TYR   353      12.641  -7.097  12.732  1.00  0.00
ATOM   5440  N   HIP   354      11.488  -8.978  12.291  1.00  0.00
ATOM   5441  H   HIP   354      10.597  -9.411  12.089  1.00  0.00
ATOM   5442  CA  HIP   354      12.656  -9.821  12.440  1.00  0.00
ATOM   5443  HA  HIP   354      13.047  -9.674  13.449  1.00  0.00
ATOM   5444  CB  HIP   354      12.264 -11.290  12.297  1.00  0.00
ATOM   5445  HB2 HIP   354      11.478 -11.517  13.020  1.00  0.00
ATOM   5446  HB3 HIP   354      11.859 -11.468  11.300  1.00  0.00
ATOM   5447  CG  HIP   354      13.402 -12.230  12.526  1.00  0.00
ATOM   5448  ND1 HIP   354      13.869 -12.503  13.755  1.00  0.00
ATOM   5449  HD1 HIP   354      13.510 -12.108  14.615  1.00  0.00
ATOM   5450  CE1 HIP   354      14.896 -13.358  13.657  1.00  0.00
ATOM   5451  HE1 HIP   354      15.481 -13.737  14.486  1.00  0.00
ATOM   5452  NE2 HIP   354      15.105 -13.611  12.364  1.00  0.00
ATOM   5453  HE2 HIP   354      15.842 -14.189  11.985  1.00  0.00
ATOM   5454  CD2 HIP   354      14.202 -12.923  11.637  1.00  0.00
ATOM   5455  HD2 HIP   354      14.140 -12.856  10.568  1.00  0.00
ATOM   5456  C   HIP   354      13.752  -9.453  11.462  1.00  0.00
ATOM   5457  O   HIP   354      14.930  -9.343  11.846  1.00  0.00
ATOM   5458  N   ILE   355      13.382  -9.255  10.197  1.00  0.00
ATOM   5459  H   ILE   355      12.407  -9.349   9.946  1.00  0.00
ATOM   5460  CA  ILE   355      14.349  -8.907   9.157  1.00  0.00
ATOM   5461  HA  ILE   355      15.157  -9.639   9.192  1.00  0.00
ATOM   5462  CB  ILE   355      13.723  -8.970   7.735  1.00  0.00
ATOM   5463  HB  ILE   355      12.778  -8.424   7.750  1.00  0.00
ATOM   5464  CG2 ILE   355      14.648  -8.322   6.707  1.00  0.00
ATOM   5465 HG21 ILE   355      14.251  -8.466   5.703  1.00  0.00
ATOM   5466 HG22 ILE   355      14.717  -7.247   6.874  1.00  0.00
ATOM   5467 HG23 ILE   355      15.644  -8.763   6.761  1.00  0.00
ATOM   5468  CG1 ILE   355      13.461 -10.433   7.356  1.00  0.00
ATOM   5469 HG12 ILE   355      14.383 -10.897   7.003  1.00  0.00
ATOM   5470 HG13 ILE   355      13.144 -10.986   8.240  1.00  0.00
ATOM   5471  CD1 ILE   355      12.371 -10.624   6.312  1.00  0.00
ATOM   5472 HD11 ILE   355      12.208 -11.687   6.142  1.00  0.00
ATOM   5473 HD12 ILE   355      11.440 -10.173   6.655  1.00  0.00
ATOM   5474 HD13 ILE   355      12.669 -10.165   5.370  1.00  0.00
ATOM   5475  C   ILE   355      14.970  -7.547   9.434  1.00  0.00
ATOM   5476  O   ILE   355      16.180  -7.416   9.369  1.00  0.00
ATOM   5477  N   LEU   356      14.167  -6.543   9.782  1.00  0.00
ATOM   5478  H   LEU   356      13.170  -6.686   9.862  1.00  0.00
ATOM   5479  CA  LEU   356      14.715  -5.228  10.056  1.00  0.00
ATOM   5480  HA  LEU   356      15.393  -4.971   9.242  1.00  0.00
ATOM   5481  CB  LEU   356      13.613  -4.161  10.097  1.00  0.00
ATOM   5482  HB2 LEU   356      12.863  -4.472  10.828  1.00  0.00
ATOM   5483  HB3 LEU   356      14.064  -3.241  10.471  1.00  0.00
ATOM   5484  CG  LEU   356      12.911  -3.829   8.776  1.00  0.00
ATOM   5485  HG  LEU   356      12.343  -4.700   8.452  1.00  0.00
ATOM   5486  CD1 LEU   356      11.925  -2.691   9.015  1.00  0.00
ATOM   5487 HD11 LEU   356      11.396  -2.455   8.092  1.00  0.00
ATOM   5488 HD12 LEU   356      11.195  -2.987   9.766  1.00  0.00
ATOM   5489 HD13 LEU   356      12.454  -1.801   9.356  1.00  0.00
ATOM   5490  CD2 LEU   356      13.883  -3.467   7.646  1.00  0.00
ATOM   5491 HD21 LEU   356      13.327  -3.130   6.775  1.00  0.00
ATOM   5492 HD22 LEU   356      14.547  -2.666   7.968  1.00  0.00
ATOM   5493 HD23 LEU   356      14.470  -4.339   7.357  1.00  0.00
ATOM   5494  C   LEU   356      15.571  -5.185  11.330  1.00  0.00
ATOM   5495  O   LEU   356      16.564  -4.426  11.389  1.00  0.00
ATOM   5496  N   GLU   357      15.216  -6.006  12.323  1.00  0.00
ATOM   5497  H   GLU   357      14.403  -6.595  12.218  1.00  0.00
ATOM   5498  CA  GLU   357      16.006  -6.116  13.559  1.00  0.00
ATOM   5499  HA  GLU   357      16.018  -5.143  14.050  1.00  0.00
ATOM   5500  CB  GLU   357      15.364  -7.139  14.515  1.00  0.00
ATOM   5501  HB2 GLU   357      14.356  -6.799  14.754  1.00  0.00
ATOM   5502  HB3 GLU   357      15.286  -8.104  14.019  1.00  0.00
ATOM   5503  CG  GLU   357      16.105  -7.346  15.833  1.00  0.00
ATOM   5504  HG2 GLU   357      17.083  -7.788  15.637  1.00  0.00
ATOM   5505  HG3 GLU   357      16.260  -6.375  16.308  1.00  0.00
ATOM   5506  CD  GLU   357      15.345  -8.255  16.779  1.00  0.00
ATOM   5507  OE1 GLU   357      15.391  -9.494  16.610  1.00  0.00
ATOM   5508  OE2 GLU   357      14.718  -7.729  17.713  1.00  0.00
ATOM   5509  C   GLU   357      17.453  -6.511  13.249  1.00  0.00
ATOM   5510  O   GLU   357      18.394  -6.061  13.931  1.00  0.00
ATOM   5511  N   ALA   358      17.637  -7.331  12.216  1.00  0.00
ATOM   5512  H   ALA   358      16.840  -7.658  11.690  1.00  0.00
ATOM   5513  CA  ALA   358      18.963  -7.759  11.798  1.00  0.00
ATOM   5514  HA  ALA   358      19.440  -8.231  12.658  1.00  0.00
ATOM   5515  CB  ALA   358      18.862  -8.815  10.695  1.00  0.00
ATOM   5516  HB1 ALA   358      19.849  -9.234  10.499  1.00  0.00
ATOM   5517  HB2 ALA   358      18.196  -9.610  11.027  1.00  0.00
ATOM   5518  HB3 ALA   358      18.483  -8.371   9.776  1.00  0.00
ATOM   5519  C   ALA   358      19.872  -6.611  11.339  1.00  0.00
ATOM   5520  O   ALA   358      21.096  -6.740  11.386  1.00  0.00
ATOM   5521  N   LEU   359      19.282  -5.500  10.913  1.00  0.00
ATOM   5522  H   LEU   359      18.273  -5.434  10.940  1.00  0.00
ATOM   5523  CA  LEU   359      20.027  -4.355  10.408  1.00  0.00
ATOM   5524  HA  LEU   359      21.004  -4.668  10.045  1.00  0.00
ATOM   5525  CB  LEU   359      19.256  -3.705   9.245  1.00  0.00
ATOM   5526  HB2 LEU   359      18.317  -3.314   9.636  1.00  0.00
ATOM   5527  HB3 LEU   359      19.833  -2.857   8.875  1.00  0.00
ATOM   5528  CG  LEU   359      18.940  -4.627   8.075  1.00  0.00
ATOM   5529  HG  LEU   359      18.325  -5.464   8.408  1.00  0.00
ATOM   5530  CD1 LEU   359      18.166  -3.882   7.015  1.00  0.00
ATOM   5531 HD11 LEU   359      17.208  -3.556   7.423  1.00  0.00
ATOM   5532 HD12 LEU   359      18.723  -3.011   6.675  1.00  0.00
ATOM   5533 HD13 LEU   359      17.979  -4.540   6.172  1.00  0.00
ATOM   5534  CD2 LEU   359      20.235  -5.166   7.487  1.00  0.00
ATOM   5535 HD21 LEU   359      20.087  -5.488   6.461  1.00  0.00
ATOM   5536 HD22 LEU   359      21.001  -4.392   7.473  1.00  0.00
ATOM   5537 HD23 LEU   359      20.586  -6.008   8.083  1.00  0.00
ATOM   5538  C   LEU   359      20.247  -3.324  11.506  1.00  0.00
ATOM   5539  O   LEU   359      20.750  -2.239  11.231  1.00  0.00
ATOM   5540  N   GLN   360      19.854  -3.681  12.732  1.00  0.00
ATOM   5541  H   GLN   360      19.436  -4.593  12.854  1.00  0.00
ATOM   5542  CA  GLN   360      19.824  -2.792  13.911  1.00  0.00
ATOM   5543  HA  GLN   360      19.762  -3.437  14.788  1.00  0.00
ATOM   5544  CB  GLN   360      21.115  -1.971  14.019  1.00  0.00
ATOM   5545  HB2 GLN   360      21.979  -2.638  14.005  1.00  0.00
ATOM   5546  HB3 GLN   360      21.192  -1.232  13.227  1.00  0.00
ATOM   5547  CG  GLN   360      21.095  -1.158  15.310  1.00  0.00
ATOM   5548  HG2 GLN   360      20.351  -0.422  15.488  1.00  0.00
ATOM   5549  HG3 GLN   360      21.057  -1.861  16.143  1.00  0.00
ATOM   5550  CD  GLN   360      22.361  -0.327  15.455  1.00  0.00
ATOM   5551  OE1 GLN   360      23.236  -0.368  14.592  1.00  0.00
ATOM   5552  NE2 GLN   360      22.458   0.428  16.551  1.00  0.00
ATOM   5553 HE21 GLN   360      23.273   1.008  16.678  1.00  0.00
ATOM   5554 HE22 GLN   360      21.727   0.401  17.245  1.00  0.00
ATOM   5555  C   GLN   360      18.579  -1.868  13.947  1.00  0.00
ATOM   5556  O   GLN   360      17.432  -2.283  13.692  1.00  0.00
ATOM   5557  OXT GLN   360      18.682  -0.696  14.301  1.00  0.00
TER   
ATOM   5558 Cl-  Cl-   361     -20.262  20.568 -11.533  1.00  0.00
TER   
ATOM   5559  O   WAT   362      11.955  -0.220 -13.626  1.00  0.00
ATOM   5560  H1  WAT   362      12.912  -0.220 -13.626  1.00  0.00
ATOM   5561  H2  WAT   362      11.715   0.707 -13.626  1.00  0.00
TER   
ATOM   5562  O   WAT   363     -19.255  16.608  -7.671  1.00  0.00
ATOM   5563  H1  WAT   363     -18.298  16.608  -7.671  1.00  0.00
ATOM   5564  H2  WAT   363     -19.495  17.535  -7.671  1.00  0.00
TER   
ATOM   5565  O   WAT   364      -7.586  -6.908   4.227  1.00  0.00
ATOM   5566  H1  WAT   364      -6.629  -6.908   4.227  1.00  0.00
ATOM   5567  H2  WAT   364      -7.826  -5.981   4.227  1.00  0.00
TER   
ATOM   5568  O   WAT   365      10.686  -6.484  20.033  1.00  0.00
ATOM   5569  H1  WAT   365      11.643  -6.484  20.033  1.00  0.00
ATOM   5570  H2  WAT   365      10.446  -5.557  20.033  1.00  0.00
TER   
ATOM   5571  O   WAT   366      15.535  11.290  15.621  1.00  0.00
ATOM   5572  H1  WAT   366      16.492  11.290  15.621  1.00  0.00
ATOM   5573  H2  WAT   366      15.295  12.217  15.621  1.00  0.00
TER   
ATOM   5574  O   WAT   367     -12.755  -0.292 -10.839  1.00  0.00
ATOM   5575  H1  WAT   367     -11.798  -0.292 -10.839  1.00  0.00
ATOM   5576  H2  WAT   367     -12.995   0.635 -10.839  1.00  0.00
TER   
ATOM   5577  O   WAT   368      18.669  11.692   4.561  1.00  0.00
ATOM   5578  H1  WAT   368      19.626  11.692   4.561  1.00  0.00
ATOM   5579  H2  WAT   368      18.429  12.619   4.561  1.00  0.00
TER   
ATOM   5580  O   WAT   369     -18.310  -1.942  13.281  1.00  0.00
ATOM   5581  H1  WAT   369     -17.353  -1.942  13.281  1.00  0.00
ATOM   5582  H2  WAT   369     -18.550  -1.015  13.281  1.00  0.00
TER   
ATOM   5583  O   WAT   370      11.929   3.989 -12.855  1.00  0.00
ATOM   5584  H1  WAT   370      12.886   3.989 -12.855  1.00  0.00
ATOM   5585  H2  WAT   370      11.689   4.916 -12.855  1.00  0.00
TER   
ATOM   5586  O   WAT   371      -6.308   3.465 -16.940  1.00  0.00
ATOM   5587  H1  WAT   371      -5.351   3.465 -16.940  1.00  0.00
ATOM   5588  H2  WAT   371      -6.548   4.392 -16.940  1.00  0.00
TER   
ATOM   5589  O   WAT   372       3.182   8.718  22.311  1.00  0.00
ATOM   5590  H1  WAT   372       4.139   8.718  22.311  1.00  0.00
ATOM   5591  H2  WAT   372       2.942   9.645  22.311  1.00  0.00
TER   
ATOM   5592  O   WAT   373      -2.538 -19.848 -11.486  1.00  0.00
ATOM   5593  H1  WAT   373      -1.581 -19.848 -11.486  1.00  0.00
ATOM   5594  H2  WAT   373      -2.778 -18.921 -11.486  1.00  0.00
TER   
ATOM   5595  O   WAT   374      -8.411  18.022  14.948  1.00  0.00
ATOM   5596  H1  WAT   374      -7.454  18.022  14.948  1.00  0.00
ATOM   5597  H2  WAT   374      -8.651  18.949  14.948  1.00  0.00
TER   
ATOM   5598  O   WAT   375       5.438 -21.618  -4.275  1.00  0.00
ATOM   5599  H1  WAT   375       6.395 -21.618  -4.275  1.00  0.00
ATOM   5600  H2  WAT   375       5.198 -20.691  -4.275  1.00  0.00
TER   
ATOM   5601  O   WAT   376     -19.746  18.641   5.846  1.00  0.00
ATOM   5602  H1  WAT   376     -18.789  18.641   5.846  1.00  0.00
ATOM   5603  H2  WAT   376     -19.986  19.568   5.846  1.00  0.00
TER   
ATOM   5604  O   WAT   377       0.082 -15.401 -15.649  1.00  0.00
ATOM   5605  H1  WAT   377       1.039 -15.401 -15.649  1.00  0.00
ATOM   5606  H2  WAT   377      -0.158 -14.474 -15.649  1.00  0.00
TER   
ATOM   5607  O   WAT   378      -3.050  -7.632  19.321  1.00  0.00
ATOM   5608  H1  WAT   378      -2.093  -7.632  19.321  1.00  0.00
ATOM   5609  H2  WAT   378      -3.290  -6.705  19.321  1.00  0.00
TER   
ATOM   5610  O   WAT   379      -6.451  -5.613  10.845  1.00  0.00
ATOM   5611  H1  WAT   379      -5.494  -5.613  10.845  1.00  0.00
ATOM   5612  H2  WAT   379      -6.691  -4.686  10.845  1.00  0.00
TER   
ATOM   5613  O   WAT   380     -28.723  12.508   4.603  1.00  0.00
ATOM   5614  H1  WAT   380     -27.766  12.508   4.603  1.00  0.00
ATOM   5615  H2  WAT   380     -28.963  13.435   4.603  1.00  0.00
TER   
ATOM   5616  O   WAT   381       0.726  20.879  12.039  1.00  0.00
ATOM   5617  H1  WAT   381       1.683  20.879  12.039  1.00  0.00
ATOM   5618  H2  WAT   381       0.486  21.806  12.039  1.00  0.00
TER   
ATOM   5619  O   WAT   382      -4.032  -0.271   8.772  1.00  0.00
ATOM   5620  H1  WAT   382      -3.075  -0.271   8.772  1.00  0.00
ATOM   5621  H2  WAT   382      -4.272   0.656   8.772  1.00  0.00
TER   
ATOM   5622  O   WAT   383      16.168  -1.021  -8.536  1.00  0.00
ATOM   5623  H1  WAT   383      17.125  -1.021  -8.536  1.00  0.00
ATOM   5624  H2  WAT   383      15.928  -0.094  -8.536  1.00  0.00
TER   
ATOM   5625  O   WAT   384     -15.601  -0.739  -3.289  1.00  0.00
ATOM   5626  H1  WAT   384     -14.644  -0.739  -3.289  1.00  0.00
ATOM   5627  H2  WAT   384     -15.841   0.188  -3.289  1.00  0.00
TER   
ATOM   5628  O   WAT   385      10.077  16.181  -5.137  1.00  0.00
ATOM   5629  H1  WAT   385      11.034  16.181  -5.137  1.00  0.00
ATOM   5630  H2  WAT   385       9.837  17.108  -5.137  1.00  0.00
TER   
ATOM   5631  O   WAT   386       1.539  25.463  -3.351  1.00  0.00
ATOM   5632  H1  WAT   386       2.496  25.463  -3.351  1.00  0.00
ATOM   5633  H2  WAT   386       1.299  26.390  -3.351  1.00  0.00
TER   
ATOM   5634  O   WAT   387     -12.700 -10.823  -7.221  1.00  0.00
ATOM   5635  H1  WAT   387     -11.743 -10.823  -7.221  1.00  0.00
ATOM   5636  H2  WAT   387     -12.940  -9.896  -7.221  1.00  0.00
TER   
ATOM   5637  O   WAT   388      22.656  -4.264  13.509  1.00  0.00
ATOM   5638  H1  WAT   388      23.613  -4.264  13.509  1.00  0.00
ATOM   5639  H2  WAT   388      22.416  -3.337  13.509  1.00  0.00
TER   
ATOM   5640  O   WAT   389       6.984 -14.668 -14.233  1.00  0.00
ATOM   5641  H1  WAT   389       7.941 -14.668 -14.233  1.00  0.00
ATOM   5642  H2  WAT   389       6.744 -13.741 -14.233  1.00  0.00
TER   
ATOM   5643  O   WAT   390      -9.307   4.057 -16.375  1.00  0.00
ATOM   5644  H1  WAT   390      -8.350   4.057 -16.375  1.00  0.00
ATOM   5645  H2  WAT   390      -9.547   4.984 -16.375  1.00  0.00
TER   
ATOM   5646  O   WAT   391       0.455  19.173  18.511  1.00  0.00
ATOM   5647  H1  WAT   391       1.412  19.173  18.511  1.00  0.00
ATOM   5648  H2  WAT   391       0.215  20.100  18.511  1.00  0.00
TER   
ATOM   5649  O   WAT   392     -25.647   3.948   4.499  1.00  0.00
ATOM   5650  H1  WAT   392     -24.690   3.948   4.499  1.00  0.00
ATOM   5651  H2  WAT   392     -25.887   4.875   4.499  1.00  0.00
TER   
ATOM   5652  O   WAT   393      13.765   0.627  -6.371  1.00  0.00
ATOM   5653  H1  WAT   393      14.722   0.627  -6.371  1.00  0.00
ATOM   5654  H2  WAT   393      13.525   1.554  -6.371  1.00  0.00
TER   
ATOM   5655  O   WAT   394      -4.072  -6.603   5.411  1.00  0.00
ATOM   5656  H1  WAT   394      -3.115  -6.603   5.411  1.00  0.00
ATOM   5657  H2  WAT   394      -4.312  -5.676   5.411  1.00  0.00
TER   
ATOM   5658  O   WAT   395     -17.406  -4.572  -5.273  1.00  0.00
ATOM   5659  H1  WAT   395     -16.449  -4.572  -5.273  1.00  0.00
ATOM   5660  H2  WAT   395     -17.646  -3.645  -5.273  1.00  0.00
TER   
ATOM   5661  O   WAT   396      -4.393  23.978   1.837  1.00  0.00
ATOM   5662  H1  WAT   396      -3.436  23.978   1.837  1.00  0.00
ATOM   5663  H2  WAT   396      -4.633  24.905   1.837  1.00  0.00
TER   
ATOM   5664  O   WAT   397     -19.136  -0.820  -5.670  1.00  0.00
ATOM   5665  H1  WAT   397     -18.179  -0.820  -5.670  1.00  0.00
ATOM   5666  H2  WAT   397     -19.376   0.107  -5.670  1.00  0.00
TER   
ATOM   5667  O   WAT   398      -2.859  -9.439 -22.636  1.00  0.00
ATOM   5668  H1  WAT   398      -1.902  -9.439 -22.636  1.00  0.00
ATOM   5669  H2  WAT   398      -3.099  -8.512 -22.636  1.00  0.00
TER   
ATOM   5670  O   WAT   399      -0.534   0.924  13.135  1.00  0.00
ATOM   5671  H1  WAT   399       0.423   0.924  13.135  1.00  0.00
ATOM   5672  H2  WAT   399      -0.774   1.851  13.135  1.00  0.00
TER   
ATOM   5673  O   WAT   400      21.283   3.045  10.213  1.00  0.00
ATOM   5674  H1  WAT   400      22.240   3.045  10.213  1.00  0.00
ATOM   5675  H2  WAT   400      21.043   3.972  10.213  1.00  0.00
TER   
ATOM   5676  O   WAT   401      -3.570  16.370 -16.872  1.00  0.00
ATOM   5677  H1  WAT   401      -2.613  16.370 -16.872  1.00  0.00
ATOM   5678  H2  WAT   401      -3.810  17.297 -16.872  1.00  0.00
TER   
ATOM   5679  O   WAT   402      -4.767  -3.813  -4.971  1.00  0.00
ATOM   5680  H1  WAT   402      -3.810  -3.813  -4.971  1.00  0.00
ATOM   5681  H2  WAT   402      -5.007  -2.886  -4.971  1.00  0.00
TER   
ATOM   5682  O   WAT   403      18.052   5.681   2.636  1.00  0.00
ATOM   5683  H1  WAT   403      19.009   5.681   2.636  1.00  0.00
ATOM   5684  H2  WAT   403      17.812   6.608   2.636  1.00  0.00
TER   
ATOM   5685  O   WAT   404      14.781  10.608   6.285  1.00  0.00
ATOM   5686  H1  WAT   404      15.738  10.608   6.285  1.00  0.00
ATOM   5687  H2  WAT   404      14.541  11.535   6.285  1.00  0.00
TER   
ATOM   5688  O   WAT   405      24.179  -2.382   9.664  1.00  0.00
ATOM   5689  H1  WAT   405      25.136  -2.382   9.664  1.00  0.00
ATOM   5690  H2  WAT   405      23.939  -1.455   9.664  1.00  0.00
TER   
ATOM   5691  O   WAT   406      -4.086  -0.254  12.223  1.00  0.00
ATOM   5692  H1  WAT   406      -3.129  -0.254  12.223  1.00  0.00
ATOM   5693  H2  WAT   406      -4.326   0.673  12.223  1.00  0.00
TER   
ATOM   5694  O   WAT   407     -16.064  12.804  -8.316  1.00  0.00
ATOM   5695  H1  WAT   407     -15.107  12.804  -8.316  1.00  0.00
ATOM   5696  H2  WAT   407     -16.304  13.731  -8.316  1.00  0.00
TER   
ATOM   5697  O   WAT   408     -20.395  23.663   2.960  1.00  0.00
ATOM   5698  H1  WAT   408     -19.438  23.663   2.960  1.00  0.00
ATOM   5699  H2  WAT   408     -20.635  24.590   2.960  1.00  0.00
TER   
ATOM   5700  O   WAT   409      -6.063  23.024  -9.577  1.00  0.00
ATOM   5701  H1  WAT   409      -5.106  23.024  -9.577  1.00  0.00
ATOM   5702  H2  WAT   409      -6.303  23.951  -9.577  1.00  0.00
TER   
ATOM   5703  O   WAT   410     -17.197  16.407  17.593  1.00  0.00
ATOM   5704  H1  WAT   410     -16.240  16.407  17.593  1.00  0.00
ATOM   5705  H2  WAT   410     -17.437  17.334  17.593  1.00  0.00
TER   
ATOM   5706  O   WAT   411      -5.669   7.416   6.734  1.00  0.00
ATOM   5707  H1  WAT   411      -4.712   7.416   6.734  1.00  0.00
ATOM   5708  H2  WAT   411      -5.909   8.343   6.734  1.00  0.00
TER   
ATOM   5709  O   WAT   412      -2.673  11.601 -15.654  1.00  0.00
ATOM   5710  H1  WAT   412      -1.716  11.601 -15.654  1.00  0.00
ATOM   5711  H2  WAT   412      -2.913  12.528 -15.654  1.00  0.00
TER   
ATOM   5712  O   WAT   413      -2.950  18.202  20.653  1.00  0.00
ATOM   5713  H1  WAT   413      -1.993  18.202  20.653  1.00  0.00
ATOM   5714  H2  WAT   413      -3.190  19.129  20.653  1.00  0.00
TER   
ATOM   5715  O   WAT   414       6.818  -3.832 -18.429  1.00  0.00
ATOM   5716  H1  WAT   414       7.775  -3.832 -18.429  1.00  0.00
ATOM   5717  H2  WAT   414       6.578  -2.905 -18.429  1.00  0.00
TER   
ATOM   5718  O   WAT   415       0.585 -24.926   7.795  1.00  0.00
ATOM   5719  H1  WAT   415       1.542 -24.926   7.795  1.00  0.00
ATOM   5720  H2  WAT   415       0.345 -23.999   7.795  1.00  0.00
TER   
ATOM   5721  O   WAT   416      -5.797  -5.624 -17.575  1.00  0.00
ATOM   5722  H1  WAT   416      -4.840  -5.624 -17.575  1.00  0.00
ATOM   5723  H2  WAT   416      -6.037  -4.697 -17.575  1.00  0.00
TER   
ATOM   5724  O   WAT   417       5.864   1.630 -18.120  1.00  0.00
ATOM   5725  H1  WAT   417       6.821   1.630 -18.120  1.00  0.00
ATOM   5726  H2  WAT   417       5.624   2.557 -18.120  1.00  0.00
TER   
ATOM   5727  O   WAT   418     -12.930  21.454  -9.927  1.00  0.00
ATOM   5728  H1  WAT   418     -11.973  21.454  -9.927  1.00  0.00
ATOM   5729  H2  WAT   418     -13.170  22.381  -9.927  1.00  0.00
TER   
ATOM   5730  O   WAT   419      -8.228 -10.864 -14.110  1.00  0.00
ATOM   5731  H1  WAT   419      -7.271 -10.864 -14.110  1.00  0.00
ATOM   5732  H2  WAT   419      -8.468  -9.937 -14.110  1.00  0.00
TER   
ATOM   5733  O   WAT   420      12.728 -15.004 -10.366  1.00  0.00
ATOM   5734  H1  WAT   420      13.685 -15.004 -10.366  1.00  0.00
ATOM   5735  H2  WAT   420      12.488 -14.077 -10.366  1.00  0.00
TER   
ATOM   5736  O   WAT   421       3.885   5.276  19.832  1.00  0.00
ATOM   5737  H1  WAT   421       4.842   5.276  19.832  1.00  0.00
ATOM   5738  H2  WAT   421       3.645   6.203  19.832  1.00  0.00
TER   
ATOM   5739  O   WAT   422       5.679 -12.291 -13.252  1.00  0.00
ATOM   5740  H1  WAT   422       6.636 -12.291 -13.252  1.00  0.00
ATOM   5741  H2  WAT   422       5.439 -11.364 -13.252  1.00  0.00
TER   
ATOM   5742  O   WAT   423      -5.749 -15.139   0.019  1.00  0.00
ATOM   5743  H1  WAT   423      -4.792 -15.139   0.019  1.00  0.00
ATOM   5744  H2  WAT   423      -5.989 -14.212   0.019  1.00  0.00
TER   
ATOM   5745  O   WAT   424     -12.149  10.230  21.968  1.00  0.00
ATOM   5746  H1  WAT   424     -11.192  10.230  21.968  1.00  0.00
ATOM   5747  H2  WAT   424     -12.389  11.157  21.968  1.00  0.00
TER   
ATOM   5748  O   WAT   425       8.849  15.884   3.075  1.00  0.00
ATOM   5749  H1  WAT   425       9.806  15.884   3.075  1.00  0.00
ATOM   5750  H2  WAT   425       8.609  16.811   3.075  1.00  0.00
TER   
ATOM   5751  O   WAT   426     -11.598   0.860  15.483  1.00  0.00
ATOM   5752  H1  WAT   426     -10.641   0.860  15.483  1.00  0.00
ATOM   5753  H2  WAT   426     -11.838   1.787  15.483  1.00  0.00
TER   
ATOM   5754  O   WAT   427     -26.217   0.802  -7.929  1.00  0.00
ATOM   5755  H1  WAT   427     -25.260   0.802  -7.929  1.00  0.00
ATOM   5756  H2  WAT   427     -26.457   1.729  -7.929  1.00  0.00
TER   
ATOM   5757  O   WAT   428       1.543 -14.180  14.609  1.00  0.00
ATOM   5758  H1  WAT   428       2.500 -14.180  14.609  1.00  0.00
ATOM   5759  H2  WAT   428       1.303 -13.253  14.609  1.00  0.00
TER   
ATOM   5760  O   WAT   429      11.454   4.915  -9.187  1.00  0.00
ATOM   5761  H1  WAT   429      12.411   4.915  -9.187  1.00  0.00
ATOM   5762  H2  WAT   429      11.214   5.842  -9.187  1.00  0.00
TER   
ATOM   5763  O   WAT   430       4.412  10.067   3.769  1.00  0.00
ATOM   5764  H1  WAT   430       5.369  10.067   3.769  1.00  0.00
ATOM   5765  H2  WAT   430       4.172  10.994   3.769  1.00  0.00
TER   
ATOM   5766  O   WAT   431       2.725 -25.425   1.732  1.00  0.00
ATOM   5767  H1  WAT   431       3.682 -25.425   1.732  1.00  0.00
ATOM   5768  H2  WAT   431       2.485 -24.498   1.732  1.00  0.00
TER   
ATOM   5769  O   WAT   432      12.414 -20.855  -0.837  1.00  0.00
ATOM   5770  H1  WAT   432      13.371 -20.855  -0.837  1.00  0.00
ATOM   5771  H2  WAT   432      12.174 -19.928  -0.837  1.00  0.00
TER   
ATOM   5772  O   WAT   433      -6.983  -5.557 -11.288  1.00  0.00
ATOM   5773  H1  WAT   433      -6.026  -5.557 -11.288  1.00  0.00
ATOM   5774  H2  WAT   433      -7.223  -4.630 -11.288  1.00  0.00
TER   
ATOM   5775  O   WAT   434      -6.791 -19.327   1.340  1.00  0.00
ATOM   5776  H1  WAT   434      -5.834 -19.327   1.340  1.00  0.00
ATOM   5777  H2  WAT   434      -7.031 -18.400   1.340  1.00  0.00
TER   
ATOM   5778  O   WAT   435       2.078 -11.727  17.635  1.00  0.00
ATOM   5779  H1  WAT   435       3.035 -11.727  17.635  1.00  0.00
ATOM   5780  H2  WAT   435       1.838 -10.800  17.635  1.00  0.00
TER   
ATOM   5781  O   WAT   436     -15.689  10.131  15.477  1.00  0.00
ATOM   5782  H1  WAT   436     -14.732  10.131  15.477  1.00  0.00
ATOM   5783  H2  WAT   436     -15.929  11.058  15.477  1.00  0.00
TER   
ATOM   5784  O   WAT   437       4.662 -22.029  -1.489  1.00  0.00
ATOM   5785  H1  WAT   437       5.619 -22.029  -1.489  1.00  0.00
ATOM   5786  H2  WAT   437       4.422 -21.102  -1.489  1.00  0.00
TER   
ATOM   5787  O   WAT   438       9.054   1.803 -12.988  1.00  0.00
ATOM   5788  H1  WAT   438      10.011   1.803 -12.988  1.00  0.00
ATOM   5789  H2  WAT   438       8.814   2.730 -12.988  1.00  0.00
TER   
ATOM   5790  O   WAT   439       3.664 -23.889 -10.690  1.00  0.00
ATOM   5791  H1  WAT   439       4.621 -23.889 -10.690  1.00  0.00
ATOM   5792  H2  WAT   439       3.424 -22.962 -10.690  1.00  0.00
TER   
ATOM   5793  O   WAT   440      -4.050   1.708 -17.327  1.00  0.00
ATOM   5794  H1  WAT   440      -3.093   1.708 -17.327  1.00  0.00
ATOM   5795  H2  WAT   440      -4.290   2.635 -17.327  1.00  0.00
TER   
ATOM   5796  O   WAT   441      -9.837 -18.418 -11.271  1.00  0.00
ATOM   5797  H1  WAT   441      -8.880 -18.418 -11.271  1.00  0.00
ATOM   5798  H2  WAT   441     -10.077 -17.491 -11.271  1.00  0.00
TER   
ATOM   5799  O   WAT   442      -9.796  -7.698  16.613  1.00  0.00
ATOM   5800  H1  WAT   442      -8.839  -7.698  16.613  1.00  0.00
ATOM   5801  H2  WAT   442     -10.036  -6.771  16.613  1.00  0.00
TER   
ATOM   5802  O   WAT   443       6.531  16.291  15.383  1.00  0.00
ATOM   5803  H1  WAT   443       7.488  16.291  15.383  1.00  0.00
ATOM   5804  H2  WAT   443       6.291  17.218  15.383  1.00  0.00
TER   
ATOM   5805  O   WAT   444     -10.965  -0.093  12.857  1.00  0.00
ATOM   5806  H1  WAT   444     -10.008  -0.093  12.857  1.00  0.00
ATOM   5807  H2  WAT   444     -11.205   0.834  12.857  1.00  0.00
TER   
ATOM   5808  O   WAT   445      -2.025  -7.034  -0.766  1.00  0.00
ATOM   5809  H1  WAT   445      -1.068  -7.034  -0.766  1.00  0.00
ATOM   5810  H2  WAT   445      -2.265  -6.107  -0.766  1.00  0.00
TER   
ATOM   5811  O   WAT   446      -2.217 -17.891   5.356  1.00  0.00
ATOM   5812  H1  WAT   446      -1.260 -17.891   5.356  1.00  0.00
ATOM   5813  H2  WAT   446      -2.457 -16.964   5.356  1.00  0.00
TER   
ATOM   5814  O   WAT   447      -4.435   3.991   7.680  1.00  0.00
ATOM   5815  H1  WAT   447      -3.478   3.991   7.680  1.00  0.00
ATOM   5816  H2  WAT   447      -4.675   4.918   7.680  1.00  0.00
TER   
ATOM   5817  O   WAT   448     -26.956   9.207  14.131  1.00  0.00
ATOM   5818  H1  WAT   448     -25.999   9.207  14.131  1.00  0.00
ATOM   5819  H2  WAT   448     -27.196  10.134  14.131  1.00  0.00
TER   
ATOM   5820  O   WAT   449       0.796 -14.209 -13.727  1.00  0.00
ATOM   5821  H1  WAT   449       1.753 -14.209 -13.727  1.00  0.00
ATOM   5822  H2  WAT   449       0.556 -13.282 -13.727  1.00  0.00
TER   
ATOM   5823  O   WAT   450      -2.745  16.253  -5.431  1.00  0.00
ATOM   5824  H1  WAT   450      -1.788  16.253  -5.431  1.00  0.00
ATOM   5825  H2  WAT   450      -2.985  17.180  -5.431  1.00  0.00
TER   
ATOM   5826  O   WAT   451       6.289  -4.743 -14.027  1.00  0.00
ATOM   5827  H1  WAT   451       7.246  -4.743 -14.027  1.00  0.00
ATOM   5828  H2  WAT   451       6.049  -3.816 -14.027  1.00  0.00
TER   
ATOM   5829  O   WAT   452      -7.311  18.475  -6.244  1.00  0.00
ATOM   5830  H1  WAT   452      -6.354  18.475  -6.244  1.00  0.00
ATOM   5831  H2  WAT   452      -7.551  19.402  -6.244  1.00  0.00
TER   
ATOM   5832  O   WAT   453      -9.517 -10.145  -4.564  1.00  0.00
ATOM   5833  H1  WAT   453      -8.560 -10.145  -4.564  1.00  0.00
ATOM   5834  H2  WAT   453      -9.757  -9.218  -4.564  1.00  0.00
TER   
ATOM   5835  O   WAT   454       2.772  18.652   9.229  1.00  0.00
ATOM   5836  H1  WAT   454       3.729  18.652   9.229  1.00  0.00
ATOM   5837  H2  WAT   454       2.532  19.579   9.229  1.00  0.00
TER   
ATOM   5838  O   WAT   455     -24.844  18.666   5.303  1.00  0.00
ATOM   5839  H1  WAT   455     -23.887  18.666   5.303  1.00  0.00
ATOM   5840  H2  WAT   455     -25.084  19.593   5.303  1.00  0.00
TER   
ATOM   5841  O   WAT   456     -21.225  -1.640   3.907  1.00  0.00
ATOM   5842  H1  WAT   456     -20.268  -1.640   3.907  1.00  0.00
ATOM   5843  H2  WAT   456     -21.465  -0.713   3.907  1.00  0.00
TER   
ATOM   5844  O   WAT   457     -14.221  -4.724  -5.171  1.00  0.00
ATOM   5845  H1  WAT   457     -13.264  -4.724  -5.171  1.00  0.00
ATOM   5846  H2  WAT   457     -14.461  -3.797  -5.171  1.00  0.00
TER   
ATOM   5847  O   WAT   458     -20.393  12.003  13.327  1.00  0.00
ATOM   5848  H1  WAT   458     -19.436  12.003  13.327  1.00  0.00
ATOM   5849  H2  WAT   458     -20.633  12.930  13.327  1.00  0.00
TER   
ATOM   5850  O   WAT   459     -11.114  13.831  20.115  1.00  0.00
ATOM   5851  H1  WAT   459     -10.157  13.831  20.115  1.00  0.00
ATOM   5852  H2  WAT   459     -11.354  14.758  20.115  1.00  0.00
TER   
ATOM   5853  O   WAT   460      18.708   3.070   3.316  1.00  0.00
ATOM   5854  H1  WAT   460      19.665   3.070   3.316  1.00  0.00
ATOM   5855  H2  WAT   460      18.468   3.997   3.316  1.00  0.00
TER   
ATOM   5856  O   WAT   461      17.043   2.514  17.544  1.00  0.00
ATOM   5857  H1  WAT   461      18.000   2.514  17.544  1.00  0.00
ATOM   5858  H2  WAT   461      16.803   3.441  17.544  1.00  0.00
TER   
ATOM   5859  O   WAT   462       2.810   3.833 -13.788  1.00  0.00
ATOM   5860  H1  WAT   462       3.767   3.833 -13.788  1.00  0.00
ATOM   5861  H2  WAT   462       2.570   4.760 -13.788  1.00  0.00
TER   
ATOM   5862  O   WAT   463     -31.391   7.960  -6.453  1.00  0.00
ATOM   5863  H1  WAT   463     -30.434   7.960  -6.453  1.00  0.00
ATOM   5864  H2  WAT   463     -31.631   8.887  -6.453  1.00  0.00
TER   
ATOM   5865  O   WAT   464       2.754  16.442  -7.446  1.00  0.00
ATOM   5866  H1  WAT   464       3.711  16.442  -7.446  1.00  0.00
ATOM   5867  H2  WAT   464       2.514  17.369  -7.446  1.00  0.00
TER   
ATOM   5868  O   WAT   465       8.521   2.442  23.216  1.00  0.00
ATOM   5869  H1  WAT   465       9.478   2.442  23.216  1.00  0.00
ATOM   5870  H2  WAT   465       8.281   3.369  23.216  1.00  0.00
TER   
ATOM   5871  O   WAT   466     -15.281  -0.606  -0.394  1.00  0.00
ATOM   5872  H1  WAT   466     -14.324  -0.606  -0.394  1.00  0.00
ATOM   5873  H2  WAT   466     -15.521   0.321  -0.394  1.00  0.00
TER   
ATOM   5874  O   WAT   467      -9.487  24.591  -4.652  1.00  0.00
ATOM   5875  H1  WAT   467      -8.530  24.591  -4.652  1.00  0.00
ATOM   5876  H2  WAT   467      -9.727  25.518  -4.652  1.00  0.00
TER   
ATOM   5877  O   WAT   468     -28.068  -0.144  -5.692  1.00  0.00
ATOM   5878  H1  WAT   468     -27.111  -0.144  -5.692  1.00  0.00
ATOM   5879  H2  WAT   468     -28.308   0.783  -5.692  1.00  0.00
TER   
ATOM   5880  O   WAT   469     -17.470  -5.868  -9.608  1.00  0.00
ATOM   5881  H1  WAT   469     -16.513  -5.868  -9.608  1.00  0.00
ATOM   5882  H2  WAT   469     -17.710  -4.941  -9.608  1.00  0.00
TER   
ATOM   5883  O   WAT   470      -7.020  -2.345 -17.473  1.00  0.00
ATOM   5884  H1  WAT   470      -6.063  -2.345 -17.473  1.00  0.00
ATOM   5885  H2  WAT   470      -7.260  -1.418 -17.473  1.00  0.00
TER   
ATOM   5886  O   WAT   471      -4.813  -5.509  18.982  1.00  0.00
ATOM   5887  H1  WAT   471      -3.856  -5.509  18.982  1.00  0.00
ATOM   5888  H2  WAT   471      -5.053  -4.582  18.982  1.00  0.00
TER   
ATOM   5889  O   WAT   472       6.141 -12.374  18.247  1.00  0.00
ATOM   5890  H1  WAT   472       7.098 -12.374  18.247  1.00  0.00
ATOM   5891  H2  WAT   472       5.901 -11.447  18.247  1.00  0.00
TER   
ATOM   5892  O   WAT   473     -17.899  -2.134  -3.413  1.00  0.00
ATOM   5893  H1  WAT   473     -16.942  -2.134  -3.413  1.00  0.00
ATOM   5894  H2  WAT   473     -18.139  -1.207  -3.413  1.00  0.00
TER   
ATOM   5895  O   WAT   474       3.249  -9.619   2.494  1.00  0.00
ATOM   5896  H1  WAT   474       4.206  -9.619   2.494  1.00  0.00
ATOM   5897  H2  WAT   474       3.009  -8.692   2.494  1.00  0.00
TER   
ATOM   5898  O   WAT   475       8.116  -4.656 -16.076  1.00  0.00
ATOM   5899  H1  WAT   475       9.073  -4.656 -16.076  1.00  0.00
ATOM   5900  H2  WAT   475       7.876  -3.729 -16.076  1.00  0.00
TER   
ATOM   5901  O   WAT   476     -23.443  17.489  11.953  1.00  0.00
ATOM   5902  H1  WAT   476     -22.486  17.489  11.953  1.00  0.00
ATOM   5903  H2  WAT   476     -23.683  18.416  11.953  1.00  0.00
TER   
ATOM   5904  O   WAT   477     -13.825   2.741  -9.468  1.00  0.00
ATOM   5905  H1  WAT   477     -12.868   2.741  -9.468  1.00  0.00
ATOM   5906  H2  WAT   477     -14.065   3.668  -9.468  1.00  0.00
TER   
ATOM   5907  O   WAT   478      20.711   1.910   6.274  1.00  0.00
ATOM   5908  H1  WAT   478      21.668   1.910   6.274  1.00  0.00
ATOM   5909  H2  WAT   478      20.471   2.837   6.274  1.00  0.00
TER   
ATOM   5910  O   WAT   479     -15.306   5.174   9.834  1.00  0.00
ATOM   5911  H1  WAT   479     -14.349   5.174   9.834  1.00  0.00
ATOM   5912  H2  WAT   479     -15.546   6.101   9.834  1.00  0.00
TER   
ATOM   5913  O   WAT   480       3.302  -0.910  24.455  1.00  0.00
ATOM   5914  H1  WAT   480       4.259  -0.910  24.455  1.00  0.00
ATOM   5915  H2  WAT   480       3.062   0.017  24.455  1.00  0.00
TER   
ATOM   5916  O   WAT   481       7.752  -7.933  -8.003  1.00  0.00
ATOM   5917  H1  WAT   481       8.709  -7.933  -8.003  1.00  0.00
ATOM   5918  H2  WAT   481       7.512  -7.006  -8.003  1.00  0.00
TER   
ATOM   5919  O   WAT   482      -2.563 -21.288  -1.324  1.00  0.00
ATOM   5920  H1  WAT   482      -1.606 -21.288  -1.324  1.00  0.00
ATOM   5921  H2  WAT   482      -2.803 -20.361  -1.324  1.00  0.00
TER   
ATOM   5922  O   WAT   483      15.390 -16.008  -3.859  1.00  0.00
ATOM   5923  H1  WAT   483      16.347 -16.008  -3.859  1.00  0.00
ATOM   5924  H2  WAT   483      15.150 -15.081  -3.859  1.00  0.00
TER   
ATOM   5925  O   WAT   484       5.827   3.449  20.403  1.00  0.00
ATOM   5926  H1  WAT   484       6.784   3.449  20.403  1.00  0.00
ATOM   5927  H2  WAT   484       5.587   4.376  20.403  1.00  0.00
TER   
ATOM   5928  O   WAT   485      16.220 -10.300  14.177  1.00  0.00
ATOM   5929  H1  WAT   485      17.177 -10.300  14.177  1.00  0.00
ATOM   5930  H2  WAT   485      15.980  -9.373  14.177  1.00  0.00
TER   
ATOM   5931  O   WAT   486       8.776 -22.358   0.865  1.00  0.00
ATOM   5932  H1  WAT   486       9.733 -22.358   0.865  1.00  0.00
ATOM   5933  H2  WAT   486       8.536 -21.431   0.865  1.00  0.00
TER   
ATOM   5934  O   WAT   487      -4.524   4.749  -4.347  1.00  0.00
ATOM   5935  H1  WAT   487      -3.567   4.749  -4.347  1.00  0.00
ATOM   5936  H2  WAT   487      -4.764   5.676  -4.347  1.00  0.00
TER   
ATOM   5937  O   WAT   488      -7.082 -11.021  -5.610  1.00  0.00
ATOM   5938  H1  WAT   488      -6.125 -11.021  -5.610  1.00  0.00
ATOM   5939  H2  WAT   488      -7.322 -10.094  -5.610  1.00  0.00
TER   
ATOM   5940  O   WAT   489      15.108  -7.605 -12.457  1.00  0.00
ATOM   5941  H1  WAT   489      16.065  -7.605 -12.457  1.00  0.00
ATOM   5942  H2  WAT   489      14.868  -6.678 -12.457  1.00  0.00
TER   
ATOM   5943  O   WAT   490      -6.618  27.970  -3.663  1.00  0.00
ATOM   5944  H1  WAT   490      -5.661  27.970  -3.663  1.00  0.00
ATOM   5945  H2  WAT   490      -6.858  28.897  -3.663  1.00  0.00
TER   
ATOM   5946  O   WAT   491     -10.291   1.535 -10.366  1.00  0.00
ATOM   5947  H1  WAT   491      -9.334   1.535 -10.366  1.00  0.00
ATOM   5948  H2  WAT   491     -10.531   2.462 -10.366  1.00  0.00
TER   
ATOM   5949  O   WAT   492      14.902 -21.536   7.344  1.00  0.00
ATOM   5950  H1  WAT   492      15.859 -21.536   7.344  1.00  0.00
ATOM   5951  H2  WAT   492      14.662 -20.609   7.344  1.00  0.00
TER   
ATOM   5952  O   WAT   493      18.409  -2.837  12.888  1.00  0.00
ATOM   5953  H1  WAT   493      19.366  -2.837  12.888  1.00  0.00
ATOM   5954  H2  WAT   493      18.169  -1.910  12.888  1.00  0.00
TER   
ATOM   5955  O   WAT   494      14.034 -15.965  -7.517  1.00  0.00
[truncated: 2,944,805 more chars]
