# Supplementary material for: Insights into the Enhanced Ceftazidime Hydrolysis by Ent385 AmpC β‑Lactamase from Multiscale Simulations
Source: ACS Catal. 2025 Jun 23;15(13):11739–48. doi: 10.1021/acscatal.5c02383 (PMC12235585; doi:10.1021/acscatal.5c02383)
Supplement: Supplementary file 2 [file cs5c02383_si_002.zip › SI_paper_AmpC_Ent385/representative-structures-MMMD/Ent385_Rev.ctz.tyrosinate.pdb]

CRYST1   85.664   80.186   74.044  90.00  90.00  90.00               1
ATOM      1  N   PRO     1      60.865  28.256  56.252  1.00  0.00           N  
ATOM      2  H2  PRO     1      60.922  27.869  55.321  1.00  0.00           H  
ATOM      3  H3  PRO     1      59.894  28.329  56.518  1.00  0.00           H  
ATOM      4  CD  PRO     1      61.471  27.372  57.285  1.00  0.00           C  
ATOM      5  HD2 PRO     1      62.395  26.954  56.886  1.00  0.00           H  
ATOM      6  HD3 PRO     1      60.742  26.613  57.569  1.00  0.00           H  
ATOM      7  CG  PRO     1      61.818  28.273  58.508  1.00  0.00           C  
ATOM      8  HG2 PRO     1      62.725  27.913  58.993  1.00  0.00           H  
ATOM      9  HG3 PRO     1      60.964  28.265  59.187  1.00  0.00           H  
ATOM     10  CB  PRO     1      62.018  29.677  57.850  1.00  0.00           C  
ATOM     11  HB2 PRO     1      63.037  30.058  57.908  1.00  0.00           H  
ATOM     12  HB3 PRO     1      61.297  30.386  58.256  1.00  0.00           H  
ATOM     13  CA  PRO     1      61.688  29.512  56.392  1.00  0.00           C  
ATOM     14  HA  PRO     1      61.190  30.374  55.947  1.00  0.00           H  
ATOM     15  C   PRO     1      62.940  29.369  55.450  1.00  0.00           C  
ATOM     16  O   PRO     1      64.060  29.020  55.891  1.00  0.00           O  
ATOM     17  N   MET     2      62.815  29.708  54.148  1.00  0.00           N  
ATOM     18  H   MET     2      61.905  29.987  53.810  1.00  0.00           H  
ATOM     19  CA  MET     2      63.732  29.250  53.084  1.00  0.00           C  
ATOM     20  HA  MET     2      64.287  28.366  53.397  1.00  0.00           H  
ATOM     21  CB  MET     2      62.881  28.987  51.810  1.00  0.00           C  
ATOM     22  HB2 MET     2      61.982  28.451  52.116  1.00  0.00           H  
ATOM     23  HB3 MET     2      62.550  29.942  51.404  1.00  0.00           H  
ATOM     24  CG  MET     2      63.582  28.129  50.741  1.00  0.00           C  
ATOM     25  HG2 MET     2      64.034  28.799  50.010  1.00  0.00           H  
ATOM     26  HG3 MET     2      64.310  27.457  51.195  1.00  0.00           H  
ATOM     27  SD  MET     2      62.441  27.138  49.710  1.00  0.00           S  
ATOM     28  CE  MET     2      62.069  25.726  50.664  1.00  0.00           C  
ATOM     29  HE1 MET     2      61.722  24.909  50.033  1.00  0.00           H  
ATOM     30  HE2 MET     2      62.958  25.423  51.217  1.00  0.00           H  
ATOM     31  HE3 MET     2      61.204  25.964  51.284  1.00  0.00           H  
ATOM     32  C   MET     2      64.709  30.348  52.802  1.00  0.00           C  
ATOM     33  O   MET     2      64.271  31.463  52.578  1.00  0.00           O  
ATOM     34  N   SER     3      65.995  30.023  52.588  1.00  0.00           N  
ATOM     35  H   SER     3      66.236  29.058  52.763  1.00  0.00           H  
ATOM     36  CA  SER     3      66.967  30.884  51.944  1.00  0.00           C  
ATOM     37  HA  SER     3      67.090  31.851  52.432  1.00  0.00           H  
ATOM     38  CB  SER     3      68.362  30.261  51.902  1.00  0.00           C  
ATOM     39  HB2 SER     3      69.042  31.103  51.771  1.00  0.00           H  
ATOM     40  HB3 SER     3      68.619  29.888  52.894  1.00  0.00           H  
ATOM     41  OG  SER     3      68.438  29.245  50.975  1.00  0.00           O  
ATOM     42  HG  SER     3      68.080  28.439  51.356  1.00  0.00           H  
ATOM     43  C   SER     3      66.506  31.233  50.499  1.00  0.00           C  
ATOM     44  O   SER     3      65.977  30.441  49.753  1.00  0.00           O  
ATOM     45  N   GLU     4      66.827  32.407  49.955  1.00  0.00           N  
ATOM     46  H   GLU     4      67.285  33.021  50.613  1.00  0.00           H  
ATOM     47  CA  GLU     4      66.566  32.752  48.520  1.00  0.00           C  
ATOM     48  HA  GLU     4      65.499  32.591  48.364  1.00  0.00           H  
ATOM     49  CB  GLU     4      66.782  34.254  48.327  1.00  0.00           C  
ATOM     50  HB2 GLU     4      66.317  34.816  49.137  1.00  0.00           H  
ATOM     51  HB3 GLU     4      67.838  34.496  48.209  1.00  0.00           H  
ATOM     52  CG  GLU     4      66.187  34.760  47.059  1.00  0.00           C  
ATOM     53  HG2 GLU     4      66.466  34.110  46.230  1.00  0.00           H  
ATOM     54  HG3 GLU     4      65.100  34.683  47.060  1.00  0.00           H  
ATOM     55  CD  GLU     4      66.712  36.115  46.731  1.00  0.00           C  
ATOM     56  OE1 GLU     4      65.844  36.984  46.846  1.00  0.00           O  
ATOM     57  OE2 GLU     4      67.854  36.466  46.394  1.00  0.00           O  
ATOM     58  C   GLU     4      67.357  31.919  47.540  1.00  0.00           C  
ATOM     59  O   GLU     4      66.840  31.689  46.465  1.00  0.00           O  
ATOM     60  N   LYS     5      68.507  31.336  47.921  1.00  0.00           N  
ATOM     61  H   LYS     5      68.882  31.605  48.820  1.00  0.00           H  
ATOM     62  CA  LYS     5      69.302  30.343  47.160  1.00  0.00           C  
ATOM     63  HA  LYS     5      69.496  30.746  46.166  1.00  0.00           H  
ATOM     64  CB  LYS     5      70.696  30.164  47.894  1.00  0.00           C  
ATOM     65  HB2 LYS     5      70.410  29.848  48.897  1.00  0.00           H  
ATOM     66  HB3 LYS     5      71.179  29.347  47.358  1.00  0.00           H  
ATOM     67  CG  LYS     5      71.541  31.429  47.897  1.00  0.00           C  
ATOM     68  HG2 LYS     5      71.988  31.527  46.908  1.00  0.00           H  
ATOM     69  HG3 LYS     5      70.941  32.300  48.159  1.00  0.00           H  
ATOM     70  CD  LYS     5      72.789  31.322  48.688  1.00  0.00           C  
ATOM     71  HD2 LYS     5      72.526  31.161  49.734  1.00  0.00           H  
ATOM     72  HD3 LYS     5      73.343  30.440  48.368  1.00  0.00           H  
ATOM     73  CE  LYS     5      73.635  32.647  48.696  1.00  0.00           C  
ATOM     74  HE2 LYS     5      73.810  32.920  47.655  1.00  0.00           H  
ATOM     75  HE3 LYS     5      73.043  33.381  49.244  1.00  0.00           H  
ATOM     76  NZ  LYS     5      74.969  32.418  49.341  1.00  0.00           N  
ATOM     77  HZ1 LYS     5      75.338  33.342  49.513  1.00  0.00           H  
ATOM     78  HZ2 LYS     5      74.936  31.860  50.182  1.00  0.00           H  
ATOM     79  HZ3 LYS     5      75.607  32.003  48.677  1.00  0.00           H  
ATOM     80  C   LYS     5      68.561  29.011  47.016  1.00  0.00           C  
ATOM     81  O   LYS     5      68.314  28.529  45.889  1.00  0.00           O  
ATOM     82  N   GLN     6      68.015  28.419  48.164  1.00  0.00           N  
ATOM     83  H   GLN     6      68.258  28.676  49.110  1.00  0.00           H  
ATOM     84  CA  GLN     6      67.209  27.241  48.020  1.00  0.00           C  
ATOM     85  HA  GLN     6      67.816  26.575  47.406  1.00  0.00           H  
ATOM     86  CB  GLN     6      66.810  26.571  49.339  1.00  0.00           C  
ATOM     87  HB2 GLN     6      67.735  26.366  49.878  1.00  0.00           H  
ATOM     88  HB3 GLN     6      66.245  27.307  49.910  1.00  0.00           H  
ATOM     89  CG  GLN     6      66.091  25.257  49.243  1.00  0.00           C  
ATOM     90  HG2 GLN     6      65.100  25.408  48.817  1.00  0.00           H  
ATOM     91  HG3 GLN     6      66.744  24.618  48.648  1.00  0.00           H  
ATOM     92  CD  GLN     6      65.881  24.381  50.468  1.00  0.00           C  
ATOM     93  OE1 GLN     6      66.138  24.787  51.604  1.00  0.00           O  
ATOM     94  NE2 GLN     6      65.274  23.252  50.293  1.00  0.00           N  
ATOM     95 HE21 GLN     6      65.098  22.944  49.348  1.00  0.00           H  
ATOM     96 HE22 GLN     6      65.214  22.510  50.976  1.00  0.00           H  
ATOM     97  C   GLN     6      65.945  27.586  47.127  1.00  0.00           C  
ATOM     98  O   GLN     6      65.625  26.839  46.239  1.00  0.00           O  
ATOM     99  N   LEU     7      65.248  28.716  47.351  1.00  0.00           N  
ATOM    100  H   LEU     7      65.568  29.433  47.987  1.00  0.00           H  
ATOM    101  CA  LEU     7      64.009  29.091  46.589  1.00  0.00           C  
ATOM    102  HA  LEU     7      63.270  28.336  46.859  1.00  0.00           H  
ATOM    103  CB  LEU     7      63.476  30.434  47.226  1.00  0.00           C  
ATOM    104  HB2 LEU     7      63.352  30.363  48.307  1.00  0.00           H  
ATOM    105  HB3 LEU     7      64.220  31.209  47.039  1.00  0.00           H  
ATOM    106  CG  LEU     7      62.168  30.821  46.605  1.00  0.00           C  
ATOM    107  HG  LEU     7      62.447  30.980  45.564  1.00  0.00           H  
ATOM    108  CD1 LEU     7      60.950  29.957  46.925  1.00  0.00           C  
ATOM    109 HD11 LEU     7      61.055  28.973  46.468  1.00  0.00           H  
ATOM    110 HD12 LEU     7      60.885  29.861  48.009  1.00  0.00           H  
ATOM    111 HD13 LEU     7      60.135  30.449  46.394  1.00  0.00           H  
ATOM    112  CD2 LEU     7      61.974  32.143  47.241  1.00  0.00           C  
ATOM    113 HD21 LEU     7      62.872  32.757  47.167  1.00  0.00           H  
ATOM    114 HD22 LEU     7      61.100  32.650  46.833  1.00  0.00           H  
ATOM    115 HD23 LEU     7      61.658  31.990  48.273  1.00  0.00           H  
ATOM    116  C   LEU     7      64.157  29.169  45.053  1.00  0.00           C  
ATOM    117  O   LEU     7      63.377  28.531  44.348  1.00  0.00           O  
ATOM    118  N   ALA     8      65.167  29.776  44.529  1.00  0.00           N  
ATOM    119  H   ALA     8      65.783  30.309  45.126  1.00  0.00           H  
ATOM    120  CA  ALA     8      65.428  29.825  43.107  1.00  0.00           C  
ATOM    121  HA  ALA     8      64.678  30.359  42.523  1.00  0.00           H  
ATOM    122  CB  ALA     8      66.704  30.565  42.813  1.00  0.00           C  
ATOM    123  HB1 ALA     8      66.547  31.572  43.200  1.00  0.00           H  
ATOM    124  HB2 ALA     8      67.538  29.937  43.127  1.00  0.00           H  
ATOM    125  HB3 ALA     8      66.755  30.596  41.725  1.00  0.00           H  
ATOM    126  C   ALA     8      65.449  28.429  42.474  1.00  0.00           C  
ATOM    127  O   ALA     8      64.889  28.267  41.352  1.00  0.00           O  
ATOM    128  N   ASP     9      66.102  27.508  43.154  1.00  0.00           N  
ATOM    129  H   ASP     9      66.631  27.647  44.003  1.00  0.00           H  
ATOM    130  CA  ASP     9      66.131  26.124  42.674  1.00  0.00           C  
ATOM    131  HA  ASP     9      66.346  26.148  41.606  1.00  0.00           H  
ATOM    132  CB  ASP     9      67.332  25.413  43.304  1.00  0.00           C  
ATOM    133  HB2 ASP     9      68.218  25.914  42.914  1.00  0.00           H  
ATOM    134  HB3 ASP     9      67.164  25.405  44.381  1.00  0.00           H  
ATOM    135  CG  ASP     9      67.575  24.000  42.731  1.00  0.00           C  
ATOM    136  OD1 ASP     9      67.538  23.744  41.489  1.00  0.00           O  
ATOM    137  OD2 ASP     9      67.795  23.022  43.459  1.00  0.00           O  
ATOM    138  C   ASP     9      64.850  25.330  42.833  1.00  0.00           C  
ATOM    139  O   ASP     9      64.428  24.619  41.896  1.00  0.00           O  
ATOM    140  N   VAL    10      64.070  25.606  43.966  1.00  0.00           N  
ATOM    141  H   VAL    10      64.387  26.169  44.742  1.00  0.00           H  
ATOM    142  CA  VAL    10      62.742  25.065  44.071  1.00  0.00           C  
ATOM    143  HA  VAL    10      62.867  23.984  44.005  1.00  0.00           H  
ATOM    144  CB  VAL    10      62.166  25.349  45.561  1.00  0.00           C  
ATOM    145  HB  VAL    10      62.480  26.367  45.791  1.00  0.00           H  
ATOM    146  CG1 VAL    10      60.697  25.219  45.767  1.00  0.00           C  
ATOM    147 HG11 VAL    10      60.096  25.868  45.129  1.00  0.00           H  
ATOM    148 HG12 VAL    10      60.317  24.208  45.621  1.00  0.00           H  
ATOM    149 HG13 VAL    10      60.347  25.504  46.760  1.00  0.00           H  
ATOM    150  CG2 VAL    10      62.867  24.420  46.604  1.00  0.00           C  
ATOM    151 HG21 VAL    10      62.881  24.913  47.576  1.00  0.00           H  
ATOM    152 HG22 VAL    10      62.356  23.458  46.617  1.00  0.00           H  
ATOM    153 HG23 VAL    10      63.914  24.284  46.335  1.00  0.00           H  
ATOM    154  C   VAL    10      61.778  25.555  42.973  1.00  0.00           C  
ATOM    155  O   VAL    10      60.980  24.720  42.483  1.00  0.00           O  
ATOM    156  N   VAL    11      61.778  26.852  42.604  1.00  0.00           N  
ATOM    157  H   VAL    11      62.489  27.396  43.071  1.00  0.00           H  
ATOM    158  CA  VAL    11      61.032  27.423  41.455  1.00  0.00           C  
ATOM    159  HA  VAL    11      59.978  27.179  41.587  1.00  0.00           H  
ATOM    160  CB  VAL    11      61.166  28.997  41.439  1.00  0.00           C  
ATOM    161  HB  VAL    11      62.204  29.287  41.607  1.00  0.00           H  
ATOM    162  CG1 VAL    11      60.668  29.742  40.179  1.00  0.00           C  
ATOM    163 HG11 VAL    11      60.979  30.781  40.287  1.00  0.00           H  
ATOM    164 HG12 VAL    11      61.082  29.432  39.220  1.00  0.00           H  
ATOM    165 HG13 VAL    11      59.579  29.767  40.142  1.00  0.00           H  
ATOM    166  CG2 VAL    11      60.540  29.563  42.652  1.00  0.00           C  
ATOM    167 HG21 VAL    11      60.203  30.584  42.475  1.00  0.00           H  
ATOM    168 HG22 VAL    11      59.767  28.838  42.905  1.00  0.00           H  
ATOM    169 HG23 VAL    11      61.045  29.495  43.616  1.00  0.00           H  
ATOM    170  C   VAL    11      61.541  26.909  40.131  1.00  0.00           C  
ATOM    171  O   VAL    11      60.792  26.320  39.337  1.00  0.00           O  
ATOM    172  N   GLU    12      62.855  26.903  39.868  1.00  0.00           N  
ATOM    173  H   GLU    12      63.452  27.456  40.468  1.00  0.00           H  
ATOM    174  CA  GLU    12      63.436  26.361  38.643  1.00  0.00           C  
ATOM    175  HA  GLU    12      62.891  26.854  37.838  1.00  0.00           H  
ATOM    176  CB  GLU    12      64.906  26.558  38.566  1.00  0.00           C  
ATOM    177  HB2 GLU    12      65.185  27.582  38.813  1.00  0.00           H  
ATOM    178  HB3 GLU    12      65.323  25.952  39.371  1.00  0.00           H  
ATOM    179  CG  GLU    12      65.599  26.296  37.202  1.00  0.00           C  
ATOM    180  HG2 GLU    12      65.570  25.230  36.979  1.00  0.00           H  
ATOM    181  HG3 GLU    12      65.115  26.931  36.460  1.00  0.00           H  
ATOM    182  CD  GLU    12      67.079  26.603  37.325  1.00  0.00           C  
ATOM    183  OE1 GLU    12      67.854  25.735  37.796  1.00  0.00           O  
ATOM    184  OE2 GLU    12      67.542  27.708  36.997  1.00  0.00           O  
ATOM    185  C   GLU    12      63.256  24.881  38.405  1.00  0.00           C  
ATOM    186  O   GLU    12      63.110  24.461  37.271  1.00  0.00           O  
ATOM    187  N   ARG    13      63.108  24.088  39.480  1.00  0.00           N  
ATOM    188  H   ARG    13      63.295  24.456  40.401  1.00  0.00           H  
ATOM    189  CA  ARG    13      62.782  22.665  39.408  1.00  0.00           C  
ATOM    190  HA  ARG    13      63.369  22.136  38.657  1.00  0.00           H  
ATOM    191  CB  ARG    13      62.962  22.043  40.726  1.00  0.00           C  
ATOM    192  HB2 ARG    13      62.819  22.778  41.519  1.00  0.00           H  
ATOM    193  HB3 ARG    13      62.348  21.153  40.859  1.00  0.00           H  
ATOM    194  CG  ARG    13      64.409  21.613  41.069  1.00  0.00           C  
ATOM    195  HG2 ARG    13      64.735  20.881  40.330  1.00  0.00           H  
ATOM    196  HG3 ARG    13      65.100  22.449  40.963  1.00  0.00           H  
ATOM    197  CD  ARG    13      64.596  20.991  42.486  1.00  0.00           C  
ATOM    198  HD2 ARG    13      64.032  21.626  43.170  1.00  0.00           H  
ATOM    199  HD3 ARG    13      64.191  19.982  42.412  1.00  0.00           H  
ATOM    200  NE  ARG    13      66.012  20.998  42.796  1.00  0.00           N  
ATOM    201  HE  ARG    13      66.423  21.913  42.679  1.00  0.00           H  
ATOM    202  CZ  ARG    13      66.755  19.916  42.913  1.00  0.00           C  
ATOM    203  NH1 ARG    13      66.326  18.712  42.922  1.00  0.00           N  
ATOM    204 HH11 ARG    13      67.024  17.993  42.794  1.00  0.00           H  
ATOM    205 HH12 ARG    13      65.441  18.442  42.517  1.00  0.00           H  
ATOM    206  NH2 ARG    13      67.970  20.167  43.214  1.00  0.00           N  
ATOM    207 HH21 ARG    13      68.168  21.149  43.341  1.00  0.00           H  
ATOM    208 HH22 ARG    13      68.640  19.479  43.526  1.00  0.00           H  
ATOM    209  C   ARG    13      61.315  22.425  38.930  1.00  0.00           C  
ATOM    210  O   ARG    13      61.041  21.461  38.214  1.00  0.00           O  
ATOM    211  N   THR    14      60.384  23.371  39.097  1.00  0.00           N  
ATOM    212  H   THR    14      60.674  24.211  39.577  1.00  0.00           H  
ATOM    213  CA  THR    14      59.033  23.201  38.537  1.00  0.00           C  
ATOM    214  HA  THR    14      58.809  22.151  38.351  1.00  0.00           H  
ATOM    215  CB  THR    14      57.950  23.715  39.502  1.00  0.00           C  
ATOM    216  HB  THR    14      58.132  24.724  39.872  1.00  0.00           H  
ATOM    217  CG2 THR    14      56.526  23.643  38.860  1.00  0.00           C  
ATOM    218 HG21 THR    14      56.290  22.613  38.593  1.00  0.00           H  
ATOM    219 HG22 THR    14      55.812  23.993  39.606  1.00  0.00           H  
ATOM    220 HG23 THR    14      56.549  24.160  37.901  1.00  0.00           H  
ATOM    221  OG1 THR    14      57.931  22.825  40.563  1.00  0.00           O  
ATOM    222  HG1 THR    14      57.526  22.008  40.263  1.00  0.00           H  
ATOM    223  C   THR    14      58.975  23.809  37.153  1.00  0.00           C  
ATOM    224  O   THR    14      58.687  23.148  36.131  1.00  0.00           O  
ATOM    225  N   VAL    15      59.492  25.032  37.030  1.00  0.00           N  
ATOM    226  H   VAL    15      59.847  25.424  37.890  1.00  0.00           H  
ATOM    227  CA  VAL    15      59.572  25.911  35.826  1.00  0.00           C  
ATOM    228  HA  VAL    15      58.541  26.010  35.485  1.00  0.00           H  
ATOM    229  CB  VAL    15      60.060  27.318  36.169  1.00  0.00           C  
ATOM    230  HB  VAL    15      60.881  27.243  36.882  1.00  0.00           H  
ATOM    231  CG1 VAL    15      60.337  28.310  35.104  1.00  0.00           C  
ATOM    232 HG11 VAL    15      60.526  29.255  35.613  1.00  0.00           H  
ATOM    233 HG12 VAL    15      61.204  28.000  34.521  1.00  0.00           H  
ATOM    234 HG13 VAL    15      59.504  28.404  34.407  1.00  0.00           H  
ATOM    235  CG2 VAL    15      59.045  27.992  37.110  1.00  0.00           C  
ATOM    236 HG21 VAL    15      58.883  27.416  38.021  1.00  0.00           H  
ATOM    237 HG22 VAL    15      59.352  28.995  37.405  1.00  0.00           H  
ATOM    238 HG23 VAL    15      58.085  28.046  36.597  1.00  0.00           H  
ATOM    239  C   VAL    15      60.396  25.277  34.611  1.00  0.00           C  
ATOM    240  O   VAL    15      59.988  25.316  33.509  1.00  0.00           O  
ATOM    241  N   THR    16      61.465  24.581  34.893  1.00  0.00           N  
ATOM    242  H   THR    16      61.855  24.497  35.821  1.00  0.00           H  
ATOM    243  CA  THR    16      62.364  24.143  33.787  1.00  0.00           C  
ATOM    244  HA  THR    16      62.538  24.994  33.129  1.00  0.00           H  
ATOM    245  CB  THR    16      63.765  23.677  34.140  1.00  0.00           C  
ATOM    246  HB  THR    16      63.792  22.805  34.793  1.00  0.00           H  
ATOM    247  CG2 THR    16      64.656  23.219  32.984  1.00  0.00           C  
ATOM    248 HG21 THR    16      64.820  23.993  32.235  1.00  0.00           H  
ATOM    249 HG22 THR    16      65.681  22.981  33.267  1.00  0.00           H  
ATOM    250 HG23 THR    16      64.249  22.283  32.600  1.00  0.00           H  
ATOM    251  OG1 THR    16      64.398  24.873  34.682  1.00  0.00           O  
ATOM    252  HG1 THR    16      64.056  24.963  35.574  1.00  0.00           H  
ATOM    253  C   THR    16      61.677  23.154  32.820  1.00  0.00           C  
ATOM    254  O   THR    16      61.537  23.409  31.637  1.00  0.00           O  
ATOM    255  N   PRO    17      61.160  22.008  33.269  1.00  0.00           N  
ATOM    256  CD  PRO    17      61.198  21.550  34.658  1.00  0.00           C  
ATOM    257  HD2 PRO    17      60.785  22.343  35.281  1.00  0.00           H  
ATOM    258  HD3 PRO    17      62.221  21.371  34.988  1.00  0.00           H  
ATOM    259  CG  PRO    17      60.396  20.248  34.667  1.00  0.00           C  
ATOM    260  HG2 PRO    17      59.429  20.418  35.142  1.00  0.00           H  
ATOM    261  HG3 PRO    17      60.977  19.591  35.314  1.00  0.00           H  
ATOM    262  CB  PRO    17      60.307  19.819  33.221  1.00  0.00           C  
ATOM    263  HB2 PRO    17      59.428  19.222  32.975  1.00  0.00           H  
ATOM    264  HB3 PRO    17      61.121  19.161  32.919  1.00  0.00           H  
ATOM    265  CA  PRO    17      60.367  21.073  32.404  1.00  0.00           C  
ATOM    266  HA  PRO    17      60.893  20.859  31.473  1.00  0.00           H  
ATOM    267  C   PRO    17      58.947  21.533  31.913  1.00  0.00           C  
ATOM    268  O   PRO    17      58.519  21.018  30.882  1.00  0.00           O  
ATOM    269  N   LEU    18      58.317  22.556  32.588  1.00  0.00           N  
ATOM    270  H   LEU    18      58.744  22.911  33.432  1.00  0.00           H  
ATOM    271  CA  LEU    18      57.135  23.250  32.098  1.00  0.00           C  
ATOM    272  HA  LEU    18      56.383  22.506  31.837  1.00  0.00           H  
ATOM    273  CB  LEU    18      56.634  24.216  33.126  1.00  0.00           C  
ATOM    274  HB2 LEU    18      56.270  23.581  33.933  1.00  0.00           H  
ATOM    275  HB3 LEU    18      57.484  24.835  33.415  1.00  0.00           H  
ATOM    276  CG  LEU    18      55.496  25.202  32.704  1.00  0.00           C  
ATOM    277  HG  LEU    18      55.694  25.879  31.873  1.00  0.00           H  
ATOM    278  CD1 LEU    18      54.222  24.329  32.577  1.00  0.00           C  
ATOM    279 HD11 LEU    18      54.450  23.451  31.972  1.00  0.00           H  
ATOM    280 HD12 LEU    18      53.847  24.009  33.549  1.00  0.00           H  
ATOM    281 HD13 LEU    18      53.464  24.934  32.081  1.00  0.00           H  
ATOM    282  CD2 LEU    18      55.294  26.209  33.802  1.00  0.00           C  
ATOM    283 HD21 LEU    18      54.422  26.834  33.609  1.00  0.00           H  
ATOM    284 HD22 LEU    18      55.049  25.678  34.722  1.00  0.00           H  
ATOM    285 HD23 LEU    18      56.160  26.860  33.920  1.00  0.00           H  
ATOM    286  C   LEU    18      57.471  23.962  30.813  1.00  0.00           C  
ATOM    287  O   LEU    18      56.924  23.700  29.731  1.00  0.00           O  
ATOM    288  N   MET    19      58.457  24.864  30.924  1.00  0.00           N  
ATOM    289  H   MET    19      59.011  24.759  31.762  1.00  0.00           H  
ATOM    290  CA  MET    19      58.858  25.744  29.786  1.00  0.00           C  
ATOM    291  HA  MET    19      58.039  26.435  29.586  1.00  0.00           H  
ATOM    292  CB  MET    19      60.029  26.554  30.343  1.00  0.00           C  
ATOM    293  HB2 MET    19      60.609  25.828  30.911  1.00  0.00           H  
ATOM    294  HB3 MET    19      60.698  26.835  29.530  1.00  0.00           H  
ATOM    295  CG  MET    19      59.709  27.739  31.264  1.00  0.00           C  
ATOM    296  HG2 MET    19      58.863  28.326  30.909  1.00  0.00           H  
ATOM    297  HG3 MET    19      59.448  27.325  32.239  1.00  0.00           H  
ATOM    298  SD  MET    19      61.032  28.925  31.605  1.00  0.00           S  
ATOM    299  CE  MET    19      60.894  29.978  30.108  1.00  0.00           C  
ATOM    300  HE1 MET    19      61.024  29.442  29.168  1.00  0.00           H  
ATOM    301  HE2 MET    19      59.973  30.562  30.121  1.00  0.00           H  
ATOM    302  HE3 MET    19      61.773  30.617  30.196  1.00  0.00           H  
ATOM    303  C   MET    19      59.289  25.053  28.536  1.00  0.00           C  
ATOM    304  O   MET    19      59.184  25.590  27.413  1.00  0.00           O  
ATOM    305  N   LYS    20      59.716  23.769  28.701  1.00  0.00           N  
ATOM    306  H   LYS    20      59.824  23.429  29.645  1.00  0.00           H  
ATOM    307  CA  LYS    20      59.951  22.891  27.638  1.00  0.00           C  
ATOM    308  HA  LYS    20      60.282  23.493  26.791  1.00  0.00           H  
ATOM    309  CB  LYS    20      61.213  22.056  28.000  1.00  0.00           C  
ATOM    310  HB2 LYS    20      61.021  21.487  28.910  1.00  0.00           H  
ATOM    311  HB3 LYS    20      61.309  21.379  27.152  1.00  0.00           H  
ATOM    312  CG  LYS    20      62.438  22.888  28.326  1.00  0.00           C  
ATOM    313  HG2 LYS    20      62.703  23.489  27.456  1.00  0.00           H  
ATOM    314  HG3 LYS    20      62.130  23.537  29.146  1.00  0.00           H  
ATOM    315  CD  LYS    20      63.622  22.001  28.671  1.00  0.00           C  
ATOM    316  HD2 LYS    20      63.195  21.277  29.364  1.00  0.00           H  
ATOM    317  HD3 LYS    20      64.008  21.612  27.729  1.00  0.00           H  
ATOM    318  CE  LYS    20      64.570  22.868  29.536  1.00  0.00           C  
ATOM    319  HE2 LYS    20      64.931  23.752  29.010  1.00  0.00           H  
ATOM    320  HE3 LYS    20      63.999  23.185  30.409  1.00  0.00           H  
ATOM    321  NZ  LYS    20      65.717  22.035  29.915  1.00  0.00           N  
ATOM    322  HZ1 LYS    20      66.364  21.755  29.192  1.00  0.00           H  
ATOM    323  HZ2 LYS    20      66.276  22.558  30.574  1.00  0.00           H  
ATOM    324  HZ3 LYS    20      65.478  21.204  30.436  1.00  0.00           H  
ATOM    325  C   LYS    20      58.765  22.101  27.023  1.00  0.00           C  
ATOM    326  O   LYS    20      58.425  22.367  25.840  1.00  0.00           O  
ATOM    327  N   ALA    21      57.981  21.404  27.913  1.00  0.00           N  
ATOM    328  H   ALA    21      58.380  21.353  28.839  1.00  0.00           H  
ATOM    329  CA  ALA    21      56.680  20.740  27.653  1.00  0.00           C  
ATOM    330  HA  ALA    21      56.863  19.892  26.994  1.00  0.00           H  
ATOM    331  CB  ALA    21      56.093  20.123  28.886  1.00  0.00           C  
ATOM    332  HB1 ALA    21      55.050  19.937  28.626  1.00  0.00           H  
ATOM    333  HB2 ALA    21      56.545  19.184  29.205  1.00  0.00           H  
ATOM    334  HB3 ALA    21      56.183  20.786  29.746  1.00  0.00           H  
ATOM    335  C   ALA    21      55.664  21.630  26.902  1.00  0.00           C  
ATOM    336  O   ALA    21      55.086  21.191  25.850  1.00  0.00           O  
ATOM    337  N   GLN    22      55.540  22.920  27.315  1.00  0.00           N  
ATOM    338  H   GLN    22      56.036  23.110  28.175  1.00  0.00           H  
ATOM    339  CA  GLN    22      54.754  24.008  26.803  1.00  0.00           C  
ATOM    340  HA  GLN    22      53.940  23.694  26.150  1.00  0.00           H  
ATOM    341  CB  GLN    22      54.071  24.749  27.974  1.00  0.00           C  
ATOM    342  HB2 GLN    22      54.927  25.098  28.551  1.00  0.00           H  
ATOM    343  HB3 GLN    22      53.474  25.616  27.694  1.00  0.00           H  
ATOM    344  CG  GLN    22      53.284  23.854  28.990  1.00  0.00           C  
ATOM    345  HG2 GLN    22      53.966  23.041  29.241  1.00  0.00           H  
ATOM    346  HG3 GLN    22      53.018  24.504  29.823  1.00  0.00           H  
ATOM    347  CD  GLN    22      51.936  23.302  28.557  1.00  0.00           C  
ATOM    348  OE1 GLN    22      51.199  23.876  27.737  1.00  0.00           O  
ATOM    349  NE2 GLN    22      51.462  22.296  29.204  1.00  0.00           N  
ATOM    350 HE21 GLN    22      52.158  21.795  29.737  1.00  0.00           H  
ATOM    351 HE22 GLN    22      50.548  21.936  28.969  1.00  0.00           H  
ATOM    352  C   GLN    22      55.548  24.997  25.909  1.00  0.00           C  
ATOM    353  O   GLN    22      54.919  25.844  25.257  1.00  0.00           O  
ATOM    354  N   ALA    23      56.867  24.803  25.662  1.00  0.00           N  
ATOM    355  H   ALA    23      57.236  23.930  26.010  1.00  0.00           H  
ATOM    356  CA  ALA    23      57.739  25.529  24.778  1.00  0.00           C  
ATOM    357  HA  ALA    23      58.784  25.282  24.965  1.00  0.00           H  
ATOM    358  CB  ALA    23      57.617  24.978  23.279  1.00  0.00           C  
ATOM    359  HB1 ALA    23      56.652  25.122  22.792  1.00  0.00           H  
ATOM    360  HB2 ALA    23      58.290  25.458  22.568  1.00  0.00           H  
ATOM    361  HB3 ALA    23      57.939  23.946  23.139  1.00  0.00           H  
ATOM    362  C   ALA    23      57.650  27.069  24.883  1.00  0.00           C  
ATOM    363  O   ALA    23      57.660  27.804  23.891  1.00  0.00           O  
ATOM    364  N   ILE    24      57.566  27.533  26.129  1.00  0.00           N  
ATOM    365  H   ILE    24      57.568  26.906  26.921  1.00  0.00           H  
ATOM    366  CA  ILE    24      57.278  28.914  26.508  1.00  0.00           C  
ATOM    367  HA  ILE    24      56.481  29.300  25.872  1.00  0.00           H  
ATOM    368  CB  ILE    24      56.736  28.979  27.927  1.00  0.00           C  
ATOM    369  HB  ILE    24      57.462  28.648  28.670  1.00  0.00           H  
ATOM    370  CG2 ILE    24      56.445  30.387  28.464  1.00  0.00           C  
ATOM    371 HG21 ILE    24      55.565  30.795  27.968  1.00  0.00           H  
ATOM    372 HG22 ILE    24      56.297  30.371  29.544  1.00  0.00           H  
ATOM    373 HG23 ILE    24      57.292  31.073  28.430  1.00  0.00           H  
ATOM    374  CG1 ILE    24      55.458  28.233  28.209  1.00  0.00           C  
ATOM    375 HG12 ILE    24      54.550  28.755  27.907  1.00  0.00           H  
ATOM    376 HG13 ILE    24      55.519  27.286  27.673  1.00  0.00           H  
ATOM    377  CD1 ILE    24      55.241  27.733  29.705  1.00  0.00           C  
ATOM    378 HD11 ILE    24      55.008  28.558  30.379  1.00  0.00           H  
ATOM    379 HD12 ILE    24      54.432  27.002  29.710  1.00  0.00           H  
ATOM    380 HD13 ILE    24      56.088  27.218  30.158  1.00  0.00           H  
ATOM    381  C   ILE    24      58.578  29.684  26.418  1.00  0.00           C  
ATOM    382  O   ILE    24      59.527  29.365  27.094  1.00  0.00           O  
ATOM    383  N   PRO    25      58.711  30.756  25.607  1.00  0.00           N  
ATOM    384  CD  PRO    25      57.662  31.159  24.697  1.00  0.00           C  
ATOM    385  HD2 PRO    25      56.857  31.548  25.320  1.00  0.00           H  
ATOM    386  HD3 PRO    25      57.216  30.354  24.112  1.00  0.00           H  
ATOM    387  CG  PRO    25      58.324  32.127  23.734  1.00  0.00           C  
ATOM    388  HG2 PRO    25      57.670  32.990  23.611  1.00  0.00           H  
ATOM    389  HG3 PRO    25      58.506  31.694  22.751  1.00  0.00           H  
ATOM    390  CB  PRO    25      59.631  32.580  24.391  1.00  0.00           C  
ATOM    391  HB2 PRO    25      59.430  33.605  24.701  1.00  0.00           H  
ATOM    392  HB3 PRO    25      60.492  32.503  23.726  1.00  0.00           H  
ATOM    393  CA  PRO    25      59.835  31.588  25.482  1.00  0.00           C  
ATOM    394  HA  PRO    25      60.638  30.898  25.222  1.00  0.00           H  
ATOM    395  C   PRO    25      60.471  32.024  26.806  1.00  0.00           C  
ATOM    396  O   PRO    25      61.619  31.715  27.105  1.00  0.00           O  
ATOM    397  N   GLY    26      59.673  32.777  27.527  1.00  0.00           N  
ATOM    398  H   GLY    26      58.829  33.114  27.085  1.00  0.00           H  
ATOM    399  CA  GLY    26      60.058  33.528  28.720  1.00  0.00           C  
ATOM    400  HA2 GLY    26      60.965  33.009  29.028  1.00  0.00           H  
ATOM    401  HA3 GLY    26      60.300  34.578  28.555  1.00  0.00           H  
ATOM    402  C   GLY    26      58.943  33.412  29.758  1.00  0.00           C  
ATOM    403  O   GLY    26      57.763  33.395  29.539  1.00  0.00           O  
ATOM    404  N   MET    27      59.424  33.479  30.964  1.00  0.00           N  
ATOM    405  H   MET    27      60.432  33.541  30.940  1.00  0.00           H  
ATOM    406  CA  MET    27      58.700  33.539  32.191  1.00  0.00           C  
ATOM    407  HA  MET    27      57.708  33.942  31.990  1.00  0.00           H  
ATOM    408  CB  MET    27      58.591  32.150  32.784  1.00  0.00           C  
ATOM    409  HB2 MET    27      58.464  31.376  32.027  1.00  0.00           H  
ATOM    410  HB3 MET    27      59.538  31.809  33.203  1.00  0.00           H  
ATOM    411  CG  MET    27      57.480  32.052  33.838  1.00  0.00           C  
ATOM    412  HG2 MET    27      57.893  32.538  34.721  1.00  0.00           H  
ATOM    413  HG3 MET    27      56.534  32.540  33.603  1.00  0.00           H  
ATOM    414  SD  MET    27      57.109  30.296  34.369  1.00  0.00           S  
ATOM    415  CE  MET    27      55.425  30.291  33.636  1.00  0.00           C  
ATOM    416  HE1 MET    27      54.841  29.436  33.974  1.00  0.00           H  
ATOM    417  HE2 MET    27      54.832  31.148  33.955  1.00  0.00           H  
ATOM    418  HE3 MET    27      55.338  30.164  32.557  1.00  0.00           H  
ATOM    419  C   MET    27      59.343  34.353  33.346  1.00  0.00           C  
ATOM    420  O   MET    27      60.598  34.384  33.464  1.00  0.00           O  
ATOM    421  N   ALA    28      58.524  35.076  34.095  1.00  0.00           N  
ATOM    422  H   ALA    28      57.537  34.981  33.905  1.00  0.00           H  
ATOM    423  CA  ALA    28      58.971  35.752  35.259  1.00  0.00           C  
ATOM    424  HA  ALA    28      59.959  35.384  35.537  1.00  0.00           H  
ATOM    425  CB  ALA    28      59.044  37.327  34.984  1.00  0.00           C  
ATOM    426  HB1 ALA    28      58.018  37.653  34.811  1.00  0.00           H  
ATOM    427  HB2 ALA    28      59.448  37.861  35.845  1.00  0.00           H  
ATOM    428  HB3 ALA    28      59.742  37.524  34.170  1.00  0.00           H  
ATOM    429  C   ALA    28      58.147  35.448  36.513  1.00  0.00           C  
ATOM    430  O   ALA    28      56.894  35.587  36.424  1.00  0.00           O  
ATOM    431  N   VAL    29      58.751  34.918  37.612  1.00  0.00           N  
ATOM    432  H   VAL    29      59.756  34.895  37.706  1.00  0.00           H  
ATOM    433  CA  VAL    29      57.959  34.488  38.799  1.00  0.00           C  
ATOM    434  HA  VAL    29      56.882  34.629  38.703  1.00  0.00           H  
ATOM    435  CB  VAL    29      58.225  33.009  39.191  1.00  0.00           C  
ATOM    436  HB  VAL    29      59.302  32.916  39.332  1.00  0.00           H  
ATOM    437  CG1 VAL    29      57.458  32.627  40.451  1.00  0.00           C  
ATOM    438 HG11 VAL    29      56.377  32.753  40.389  1.00  0.00           H  
ATOM    439 HG12 VAL    29      57.682  31.566  40.558  1.00  0.00           H  
ATOM    440 HG13 VAL    29      57.831  33.065  41.377  1.00  0.00           H  
ATOM    441  CG2 VAL    29      57.823  32.139  38.006  1.00  0.00           C  
ATOM    442 HG21 VAL    29      58.669  31.782  37.418  1.00  0.00           H  
ATOM    443 HG22 VAL    29      57.302  31.219  38.271  1.00  0.00           H  
ATOM    444 HG23 VAL    29      57.186  32.720  37.340  1.00  0.00           H  
ATOM    445  C   VAL    29      58.422  35.361  39.926  1.00  0.00           C  
ATOM    446  O   VAL    29      59.690  35.557  40.051  1.00  0.00           O  
ATOM    447  N   ALA    30      57.517  35.838  40.786  1.00  0.00           N  
ATOM    448  H   ALA    30      56.551  35.561  40.684  1.00  0.00           H  
ATOM    449  CA  ALA    30      57.894  36.716  41.887  1.00  0.00           C  
ATOM    450  HA  ALA    30      58.928  36.457  42.114  1.00  0.00           H  
ATOM    451  CB  ALA    30      57.954  38.172  41.352  1.00  0.00           C  
ATOM    452  HB1 ALA    30      58.739  38.094  40.600  1.00  0.00           H  
ATOM    453  HB2 ALA    30      56.993  38.633  41.126  1.00  0.00           H  
ATOM    454  HB3 ALA    30      58.213  38.937  42.085  1.00  0.00           H  
ATOM    455  C   ALA    30      57.010  36.511  43.126  1.00  0.00           C  
ATOM    456  O   ALA    30      55.797  36.690  43.061  1.00  0.00           O  
ATOM    457  N   VAL    31      57.713  36.404  44.317  1.00  0.00           N  
ATOM    458  H   VAL    31      58.722  36.412  44.276  1.00  0.00           H  
ATOM    459  CA  VAL    31      57.084  35.731  45.468  1.00  0.00           C  
ATOM    460  HA  VAL    31      55.998  35.699  45.384  1.00  0.00           H  
ATOM    461  CB  VAL    31      57.527  34.277  45.624  1.00  0.00           C  
ATOM    462  HB  VAL    31      57.441  33.764  44.667  1.00  0.00           H  
ATOM    463  CG1 VAL    31      59.029  34.100  45.936  1.00  0.00           C  
ATOM    464 HG11 VAL    31      59.262  33.070  45.665  1.00  0.00           H  
ATOM    465 HG12 VAL    31      59.784  34.719  45.451  1.00  0.00           H  
ATOM    466 HG13 VAL    31      59.173  34.379  46.980  1.00  0.00           H  
ATOM    467  CG2 VAL    31      56.808  33.559  46.722  1.00  0.00           C  
ATOM    468 HG21 VAL    31      55.751  33.472  46.474  1.00  0.00           H  
ATOM    469 HG22 VAL    31      57.298  32.588  46.800  1.00  0.00           H  
ATOM    470 HG23 VAL    31      56.894  34.154  47.631  1.00  0.00           H  
ATOM    471  C   VAL    31      57.441  36.597  46.713  1.00  0.00           C  
ATOM    472  O   VAL    31      58.555  37.087  46.914  1.00  0.00           O  
ATOM    473  N   ILE    32      56.490  36.797  47.594  1.00  0.00           N  
ATOM    474  H   ILE    32      55.603  36.341  47.436  1.00  0.00           H  
ATOM    475  CA  ILE    32      56.731  37.524  48.813  1.00  0.00           C  
ATOM    476  HA  ILE    32      57.661  38.075  48.952  1.00  0.00           H  
ATOM    477  CB  ILE    32      55.630  38.548  48.800  1.00  0.00           C  
ATOM    478  HB  ILE    32      54.631  38.125  48.697  1.00  0.00           H  
ATOM    479  CG2 ILE    32      55.569  39.328  50.139  1.00  0.00           C  
ATOM    480 HG21 ILE    32      55.389  38.674  50.992  1.00  0.00           H  
ATOM    481 HG22 ILE    32      56.399  39.976  50.420  1.00  0.00           H  
ATOM    482 HG23 ILE    32      54.724  40.016  50.106  1.00  0.00           H  
ATOM    483  CG1 ILE    32      55.691  39.592  47.666  1.00  0.00           C  
ATOM    484 HG12 ILE    32      55.406  40.525  48.154  1.00  0.00           H  
ATOM    485 HG13 ILE    32      56.719  39.666  47.310  1.00  0.00           H  
ATOM    486  CD1 ILE    32      54.683  39.263  46.611  1.00  0.00           C  
ATOM    487 HD11 ILE    32      53.677  39.363  47.017  1.00  0.00           H  
ATOM    488 HD12 ILE    32      54.781  39.939  45.762  1.00  0.00           H  
ATOM    489 HD13 ILE    32      54.734  38.181  46.487  1.00  0.00           H  
ATOM    490  C   ILE    32      56.673  36.680  50.005  1.00  0.00           C  
ATOM    491  O   ILE    32      55.688  35.952  50.202  1.00  0.00           O  
ATOM    492  N   TYR    33      57.777  36.642  50.770  1.00  0.00           N  
ATOM    493  H   TYR    33      58.515  37.322  50.651  1.00  0.00           H  
ATOM    494  CA  TYR    33      57.653  36.007  52.080  1.00  0.00           C  
ATOM    495  HA  TYR    33      56.600  35.980  52.360  1.00  0.00           H  
ATOM    496  CB  TYR    33      57.979  34.543  51.959  1.00  0.00           C  
ATOM    497  HB2 TYR    33      57.757  34.033  52.896  1.00  0.00           H  
ATOM    498  HB3 TYR    33      57.336  34.084  51.208  1.00  0.00           H  
ATOM    499  CG  TYR    33      59.399  34.170  51.550  1.00  0.00           C  
ATOM    500  CD1 TYR    33      60.212  33.468  52.448  1.00  0.00           C  
ATOM    501  HD1 TYR    33      59.972  33.435  53.500  1.00  0.00           H  
ATOM    502  CE1 TYR    33      61.436  33.046  52.005  1.00  0.00           C  
ATOM    503  HE1 TYR    33      62.084  32.600  52.744  1.00  0.00           H  
ATOM    504  CZ  TYR    33      62.016  33.232  50.770  1.00  0.00           C  
ATOM    505  OH  TYR    33      63.249  32.813  50.482  1.00  0.00           O  
ATOM    506  HH  TYR    33      63.711  32.290  51.142  1.00  0.00           H  
ATOM    507  CE2 TYR    33      61.222  34.013  49.855  1.00  0.00           C  
ATOM    508  HE2 TYR    33      61.648  34.354  48.923  1.00  0.00           H  
ATOM    509  CD2 TYR    33      59.973  34.506  50.320  1.00  0.00           C  
ATOM    510  HD2 TYR    33      59.357  35.081  49.645  1.00  0.00           H  
ATOM    511  C   TYR    33      58.430  36.784  53.126  1.00  0.00           C  
ATOM    512  O   TYR    33      59.468  37.372  52.872  1.00  0.00           O  
ATOM    513  N   GLN    34      57.883  36.794  54.358  1.00  0.00           N  
ATOM    514  H   GLN    34      57.011  36.354  54.617  1.00  0.00           H  
ATOM    515  CA  GLN    34      58.522  37.561  55.450  1.00  0.00           C  
ATOM    516  HA  GLN    34      57.808  37.460  56.268  1.00  0.00           H  
ATOM    517  CB  GLN    34      59.759  36.851  55.988  1.00  0.00           C  
ATOM    518  HB2 GLN    34      59.641  35.773  56.100  1.00  0.00           H  
ATOM    519  HB3 GLN    34      60.619  36.935  55.323  1.00  0.00           H  
ATOM    520  CG  GLN    34      60.273  37.343  57.345  1.00  0.00           C  
ATOM    521  HG2 GLN    34      60.701  38.345  57.374  1.00  0.00           H  
ATOM    522  HG3 GLN    34      59.526  37.417  58.135  1.00  0.00           H  
ATOM    523  CD  GLN    34      61.406  36.476  57.916  1.00  0.00           C  
ATOM    524  OE1 GLN    34      62.077  35.723  57.271  1.00  0.00           O  
ATOM    525  NE2 GLN    34      61.631  36.495  59.237  1.00  0.00           N  
ATOM    526 HE21 GLN    34      61.148  37.230  59.732  1.00  0.00           H  
ATOM    527 HE22 GLN    34      62.471  36.140  59.670  1.00  0.00           H  
ATOM    528  C   GLN    34      58.739  39.152  55.219  1.00  0.00           C  
ATOM    529  O   GLN    34      59.709  39.753  55.608  1.00  0.00           O  
ATOM    530  N   GLY    35      57.757  39.722  54.524  1.00  0.00           N  
ATOM    531  H   GLY    35      56.945  39.187  54.251  1.00  0.00           H  
ATOM    532  CA  GLY    35      57.625  41.116  54.187  1.00  0.00           C  
ATOM    533  HA2 GLY    35      56.641  41.148  53.720  1.00  0.00           H  
ATOM    534  HA3 GLY    35      57.834  41.689  55.090  1.00  0.00           H  
ATOM    535  C   GLY    35      58.500  41.547  53.021  1.00  0.00           C  
ATOM    536  O   GLY    35      58.458  42.713  52.568  1.00  0.00           O  
ATOM    537  N   GLN    36      59.235  40.614  52.402  1.00  0.00           N  
ATOM    538  H   GLN    36      59.100  39.670  52.734  1.00  0.00           H  
ATOM    539  CA  GLN    36      60.247  40.957  51.336  1.00  0.00           C  
ATOM    540  HA  GLN    36      60.250  42.044  51.267  1.00  0.00           H  
ATOM    541  CB  GLN    36      61.626  40.459  51.758  1.00  0.00           C  
ATOM    542  HB2 GLN    36      61.839  40.908  52.728  1.00  0.00           H  
ATOM    543  HB3 GLN    36      61.546  39.380  51.887  1.00  0.00           H  
ATOM    544  CG  GLN    36      62.743  40.901  50.765  1.00  0.00           C  
ATOM    545  HG2 GLN    36      63.692  40.586  51.199  1.00  0.00           H  
ATOM    546  HG3 GLN    36      62.721  40.357  49.820  1.00  0.00           H  
ATOM    547  CD  GLN    36      62.973  42.402  50.609  1.00  0.00           C  
ATOM    548  OE1 GLN    36      62.370  43.227  51.224  1.00  0.00           O  
ATOM    549  NE2 GLN    36      63.984  42.839  49.877  1.00  0.00           N  
ATOM    550 HE21 GLN    36      64.542  42.342  49.198  1.00  0.00           H  
ATOM    551 HE22 GLN    36      64.135  43.837  49.899  1.00  0.00           H  
ATOM    552  C   GLN    36      59.720  40.342  50.035  1.00  0.00           C  
ATOM    553  O   GLN    36      59.568  39.167  50.052  1.00  0.00           O  
ATOM    554  N   PRO    37      59.513  41.054  48.899  1.00  0.00           N  
ATOM    555  CD  PRO    37      59.643  42.508  48.888  1.00  0.00           C  
ATOM    556  HD2 PRO    37      60.554  42.852  49.379  1.00  0.00           H  
ATOM    557  HD3 PRO    37      58.761  42.905  49.390  1.00  0.00           H  
ATOM    558  CG  PRO    37      59.667  42.848  47.438  1.00  0.00           C  
ATOM    559  HG2 PRO    37      60.736  42.841  47.224  1.00  0.00           H  
ATOM    560  HG3 PRO    37      59.175  43.796  47.225  1.00  0.00           H  
ATOM    561  CB  PRO    37      58.995  41.682  46.675  1.00  0.00           C  
ATOM    562  HB2 PRO    37      59.236  41.696  45.612  1.00  0.00           H  
ATOM    563  HB3 PRO    37      57.918  41.824  46.755  1.00  0.00           H  
ATOM    564  CA  PRO    37      59.481  40.460  47.537  1.00  0.00           C  
ATOM    565  HA  PRO    37      58.742  39.659  47.534  1.00  0.00           H  
ATOM    566  C   PRO    37      60.815  39.907  47.017  1.00  0.00           C  
ATOM    567  O   PRO    37      61.870  40.505  47.191  1.00  0.00           O  
ATOM    568  N   HIP    38      60.711  38.859  46.174  1.00  0.00           N  
ATOM    569  H   HIP    38      59.803  38.444  46.025  1.00  0.00           H  
ATOM    570  CA  HIP    38      61.831  38.176  45.535  1.00  0.00           C  
ATOM    571  HA  HIP    38      62.659  38.881  45.460  1.00  0.00           H  
ATOM    572  CB  HIP    38      62.084  36.947  46.455  1.00  0.00           C  
ATOM    573  HB2 HIP    38      61.266  36.226  46.448  1.00  0.00           H  
ATOM    574  HB3 HIP    38      62.946  36.412  46.056  1.00  0.00           H  
ATOM    575  CG  HIP    38      62.436  37.309  47.875  1.00  0.00           C  
ATOM    576  ND1 HIP    38      63.716  37.687  48.331  1.00  0.00           N  
ATOM    577  HD1 HIP    38      64.499  37.851  47.714  1.00  0.00           H  
ATOM    578  CE1 HIP    38      63.720  37.687  49.667  1.00  0.00           C  
ATOM    579  HE1 HIP    38      64.588  37.615  50.306  1.00  0.00           H  
ATOM    580  NE2 HIP    38      62.503  37.484  50.085  1.00  0.00           N  
ATOM    581  HE2 HIP    38      62.291  37.444  51.072  1.00  0.00           H  
ATOM    582  CD2 HIP    38      61.659  37.135  48.981  1.00  0.00           C  
ATOM    583  HD2 HIP    38      60.614  36.864  48.971  1.00  0.00           H  
ATOM    584  C   HIP    38      61.500  37.590  44.205  1.00  0.00           C  
ATOM    585  O   HIP    38      60.346  37.162  44.051  1.00  0.00           O  
ATOM    586  N   TYR    39      62.367  37.694  43.158  1.00  0.00           N  
ATOM    587  H   TYR    39      63.224  38.083  43.525  1.00  0.00           H  
ATOM    588  CA  TYR    39      62.033  37.517  41.704  1.00  0.00           C  
ATOM    589  HA  TYR    39      61.001  37.181  41.610  1.00  0.00           H  
ATOM    590  CB  TYR    39      62.132  38.932  41.048  1.00  0.00           C  
ATOM    591  HB2 TYR    39      63.087  39.088  40.548  1.00  0.00           H  
ATOM    592  HB3 TYR    39      61.343  39.022  40.302  1.00  0.00           H  
ATOM    593  CG  TYR    39      62.043  40.146  41.972  1.00  0.00           C  
ATOM    594  CD1 TYR    39      60.729  40.659  42.171  1.00  0.00           C  
ATOM    595  HD1 TYR    39      59.881  40.360  41.573  1.00  0.00           H  
ATOM    596  CE1 TYR    39      60.581  41.770  43.010  1.00  0.00           C  
ATOM    597  HE1 TYR    39      59.606  42.207  43.166  1.00  0.00           H  
ATOM    598  CZ  TYR    39      61.628  42.309  43.771  1.00  0.00           C  
ATOM    599  OH  TYR    39      61.392  43.464  44.413  1.00  0.00           O  
ATOM    600  HH  TYR    39      60.545  43.847  44.175  1.00  0.00           H  
ATOM    601  CE2 TYR    39      62.924  41.766  43.588  1.00  0.00           C  
ATOM    602  HE2 TYR    39      63.729  42.205  44.158  1.00  0.00           H  
ATOM    603  CD2 TYR    39      63.122  40.707  42.721  1.00  0.00           C  
ATOM    604  HD2 TYR    39      64.139  40.358  42.621  1.00  0.00           H  
ATOM    605  C   TYR    39      62.970  36.578  40.964  1.00  0.00           C  
ATOM    606  O   TYR    39      64.186  36.668  41.092  1.00  0.00           O  
ATOM    607  N   PHE    40      62.495  35.739  40.084  1.00  0.00           N  
ATOM    608  H   PHE    40      61.499  35.658  39.939  1.00  0.00           H  
ATOM    609  CA  PHE    40      63.282  34.795  39.287  1.00  0.00           C  
ATOM    610  HA  PHE    40      64.303  35.177  39.278  1.00  0.00           H  
ATOM    611  CB  PHE    40      63.295  33.315  39.822  1.00  0.00           C  
ATOM    612  HB2 PHE    40      62.345  32.818  39.630  1.00  0.00           H  
ATOM    613  HB3 PHE    40      64.007  32.733  39.237  1.00  0.00           H  
ATOM    614  CG  PHE    40      63.492  33.329  41.312  1.00  0.00           C  
ATOM    615  CD1 PHE    40      64.718  33.821  41.877  1.00  0.00           C  
ATOM    616  HD1 PHE    40      65.444  34.370  41.296  1.00  0.00           H  
ATOM    617  CE1 PHE    40      64.922  33.727  43.264  1.00  0.00           C  
ATOM    618  HE1 PHE    40      65.819  34.155  43.686  1.00  0.00           H  
ATOM    619  CZ  PHE    40      63.913  33.316  44.166  1.00  0.00           C  
ATOM    620  HZ  PHE    40      64.110  33.326  45.228  1.00  0.00           H  
ATOM    621  CE2 PHE    40      62.738  32.796  43.601  1.00  0.00           C  
ATOM    622  HE2 PHE    40      61.917  32.513  44.242  1.00  0.00           H  
ATOM    623  CD2 PHE    40      62.556  32.711  42.196  1.00  0.00           C  
ATOM    624  HD2 PHE    40      61.710  32.175  41.792  1.00  0.00           H  
ATOM    625  C   PHE    40      62.930  34.867  37.837  1.00  0.00           C  
ATOM    626  O   PHE    40      61.791  34.510  37.518  1.00  0.00           O  
ATOM    627  N   THR    41      63.774  35.364  36.983  1.00  0.00           N  
ATOM    628  H   THR    41      64.666  35.720  37.297  1.00  0.00           H  
ATOM    629  CA  THR    41      63.403  35.376  35.544  1.00  0.00           C  
ATOM    630  HA  THR    41      62.321  35.360  35.407  1.00  0.00           H  
ATOM    631  CB  THR    41      63.938  36.645  34.904  1.00  0.00           C  
ATOM    632  HB  THR    41      64.002  36.539  33.822  1.00  0.00           H  
ATOM    633  CG2 THR    41      63.098  37.806  35.447  1.00  0.00           C  
ATOM    634 HG21 THR    41      62.029  37.735  35.247  1.00  0.00           H  
ATOM    635 HG22 THR    41      63.174  37.957  36.524  1.00  0.00           H  
ATOM    636 HG23 THR    41      63.304  38.736  34.918  1.00  0.00           H  
ATOM    637  OG1 THR    41      65.306  36.878  35.273  1.00  0.00           O  
ATOM    638  HG1 THR    41      65.907  36.398  34.698  1.00  0.00           H  
ATOM    639  C   THR    41      63.981  34.150  34.854  1.00  0.00           C  
ATOM    640  O   THR    41      65.025  33.638  35.211  1.00  0.00           O  
ATOM    641  N   PHE    42      63.315  33.704  33.790  1.00  0.00           N  
ATOM    642  H   PHE    42      62.456  34.185  33.564  1.00  0.00           H  
ATOM    643  CA  PHE    42      63.710  32.588  32.926  1.00  0.00           C  
ATOM    644  HA  PHE    42      64.777  32.363  32.936  1.00  0.00           H  
ATOM    645  CB  PHE    42      63.000  31.271  33.316  1.00  0.00           C  
ATOM    646  HB2 PHE    42      61.938  31.378  33.093  1.00  0.00           H  
ATOM    647  HB3 PHE    42      63.433  30.422  32.786  1.00  0.00           H  
ATOM    648  CG  PHE    42      63.199  31.000  34.803  1.00  0.00           C  
ATOM    649  CD1 PHE    42      62.244  31.541  35.713  1.00  0.00           C  
ATOM    650  HD1 PHE    42      61.510  32.276  35.414  1.00  0.00           H  
ATOM    651  CE1 PHE    42      62.348  31.314  37.095  1.00  0.00           C  
ATOM    652  HE1 PHE    42      61.642  31.865  37.699  1.00  0.00           H  
ATOM    653  CZ  PHE    42      63.331  30.437  37.603  1.00  0.00           C  
ATOM    654  HZ  PHE    42      63.351  30.162  38.648  1.00  0.00           H  
ATOM    655  CE2 PHE    42      64.269  29.918  36.734  1.00  0.00           C  
ATOM    656  HE2 PHE    42      65.036  29.277  37.143  1.00  0.00           H  
ATOM    657  CD2 PHE    42      64.287  30.183  35.366  1.00  0.00           C  
ATOM    658  HD2 PHE    42      64.997  29.720  34.697  1.00  0.00           H  
ATOM    659  C   PHE    42      63.496  32.906  31.473  1.00  0.00           C  
ATOM    660  O   PHE    42      62.482  33.484  31.079  1.00  0.00           O  
ATOM    661  N   GLY    43      64.357  32.329  30.625  1.00  0.00           N  
ATOM    662  H   GLY    43      65.230  32.086  31.070  1.00  0.00           H  
ATOM    663  CA  GLY    43      64.308  32.253  29.215  1.00  0.00           C  
ATOM    664  HA2 GLY    43      64.949  31.460  28.827  1.00  0.00           H  
ATOM    665  HA3 GLY    43      63.314  31.941  28.894  1.00  0.00           H  
ATOM    666  C   GLY    43      64.338  33.612  28.466  1.00  0.00           C  
ATOM    667  O   GLY    43      65.164  34.472  28.761  1.00  0.00           O  
ATOM    668  N   LYS    44      63.535  33.902  27.429  1.00  0.00           N  
ATOM    669  H   LYS    44      62.760  33.306  27.177  1.00  0.00           H  
ATOM    670  CA  LYS    44      63.680  35.110  26.583  1.00  0.00           C  
ATOM    671  HA  LYS    44      64.335  35.812  27.099  1.00  0.00           H  
ATOM    672  CB  LYS    44      64.395  34.714  25.283  1.00  0.00           C  
ATOM    673  HB2 LYS    44      63.875  33.955  24.697  1.00  0.00           H  
ATOM    674  HB3 LYS    44      64.413  35.542  24.574  1.00  0.00           H  
ATOM    675  CG  LYS    44      65.853  34.185  25.446  1.00  0.00           C  
ATOM    676  HG2 LYS    44      66.428  34.845  26.095  1.00  0.00           H  
ATOM    677  HG3 LYS    44      65.857  33.247  26.002  1.00  0.00           H  
ATOM    678  CD  LYS    44      66.488  33.928  24.027  1.00  0.00           C  
ATOM    679  HD2 LYS    44      65.920  33.141  23.531  1.00  0.00           H  
ATOM    680  HD3 LYS    44      66.527  34.821  23.405  1.00  0.00           H  
ATOM    681  CE  LYS    44      67.945  33.436  24.278  1.00  0.00           C  
ATOM    682  HE2 LYS    44      68.496  34.257  24.736  1.00  0.00           H  
ATOM    683  HE3 LYS    44      67.817  32.584  24.946  1.00  0.00           H  
ATOM    684  NZ  LYS    44      68.573  32.986  22.995  1.00  0.00           N  
ATOM    685  HZ1 LYS    44      69.574  32.880  23.073  1.00  0.00           H  
ATOM    686  HZ2 LYS    44      68.111  32.178  22.602  1.00  0.00           H  
ATOM    687  HZ3 LYS    44      68.577  33.730  22.313  1.00  0.00           H  
ATOM    688  C   LYS    44      62.375  35.918  26.452  1.00  0.00           C  
ATOM    689  O   LYS    44      61.384  35.253  26.253  1.00  0.00           O  
ATOM    690  N   ALA    45      62.417  37.273  26.401  1.00  0.00           N  
ATOM    691  H   ALA    45      63.291  37.770  26.495  1.00  0.00           H  
ATOM    692  CA  ALA    45      61.237  38.022  26.129  1.00  0.00           C  
ATOM    693  HA  ALA    45      60.341  37.698  26.659  1.00  0.00           H  
ATOM    694  CB  ALA    45      61.509  39.486  26.708  1.00  0.00           C  
ATOM    695  HB1 ALA    45      60.612  40.100  26.791  1.00  0.00           H  
ATOM    696  HB2 ALA    45      61.884  39.319  27.717  1.00  0.00           H  
ATOM    697  HB3 ALA    45      62.298  40.041  26.200  1.00  0.00           H  
ATOM    698  C   ALA    45      61.050  38.105  24.597  1.00  0.00           C  
ATOM    699  O   ALA    45      59.922  38.418  24.187  1.00  0.00           O  
ATOM    700  N   ASP    46      62.059  37.933  23.682  1.00  0.00           N  
ATOM    701  H   ASP    46      62.972  37.901  24.112  1.00  0.00           H  
ATOM    702  CA  ASP    46      62.074  38.004  22.230  1.00  0.00           C  
ATOM    703  HA  ASP    46      61.134  37.553  21.914  1.00  0.00           H  
ATOM    704  CB  ASP    46      62.095  39.467  21.689  1.00  0.00           C  
ATOM    705  HB2 ASP    46      61.311  40.145  22.025  1.00  0.00           H  
ATOM    706  HB3 ASP    46      63.083  39.806  21.999  1.00  0.00           H  
ATOM    707  CG  ASP    46      62.026  39.557  20.143  1.00  0.00           C  
ATOM    708  OD1 ASP    46      61.878  40.704  19.639  1.00  0.00           O  
ATOM    709  OD2 ASP    46      62.101  38.525  19.438  1.00  0.00           O  
ATOM    710  C   ASP    46      63.207  37.066  21.689  1.00  0.00           C  
ATOM    711  O   ASP    46      64.365  37.340  21.815  1.00  0.00           O  
ATOM    712  N   VAL    47      62.762  35.919  21.128  1.00  0.00           N  
ATOM    713  H   VAL    47      61.779  35.699  21.053  1.00  0.00           H  
ATOM    714  CA  VAL    47      63.711  34.852  20.669  1.00  0.00           C  
ATOM    715  HA  VAL    47      64.379  34.783  21.527  1.00  0.00           H  
ATOM    716  CB  VAL    47      62.968  33.509  20.598  1.00  0.00           C  
ATOM    717  HB  VAL    47      62.144  33.600  19.890  1.00  0.00           H  
ATOM    718  CG1 VAL    47      63.865  32.372  20.184  1.00  0.00           C  
ATOM    719 HG11 VAL    47      63.223  31.494  20.115  1.00  0.00           H  
ATOM    720 HG12 VAL    47      64.388  32.663  19.273  1.00  0.00           H  
ATOM    721 HG13 VAL    47      64.477  32.200  21.069  1.00  0.00           H  
ATOM    722  CG2 VAL    47      62.290  33.058  21.887  1.00  0.00           C  
ATOM    723 HG21 VAL    47      62.995  32.708  22.642  1.00  0.00           H  
ATOM    724 HG22 VAL    47      61.721  33.839  22.392  1.00  0.00           H  
ATOM    725 HG23 VAL    47      61.573  32.249  21.747  1.00  0.00           H  
ATOM    726  C   VAL    47      64.409  35.297  19.364  1.00  0.00           C  
ATOM    727  O   VAL    47      65.589  35.055  19.077  1.00  0.00           O  
ATOM    728  N   ALA    48      63.735  36.191  18.662  1.00  0.00           N  
ATOM    729  H   ALA    48      62.790  36.409  18.942  1.00  0.00           H  
ATOM    730  CA  ALA    48      64.215  36.522  17.290  1.00  0.00           C  
ATOM    731  HA  ALA    48      64.711  35.622  16.926  1.00  0.00           H  
ATOM    732  CB  ALA    48      63.054  36.794  16.408  1.00  0.00           C  
ATOM    733  HB1 ALA    48      62.692  37.800  16.621  1.00  0.00           H  
ATOM    734  HB2 ALA    48      63.326  36.696  15.358  1.00  0.00           H  
ATOM    735  HB3 ALA    48      62.162  36.216  16.652  1.00  0.00           H  
ATOM    736  C   ALA    48      65.128  37.654  17.320  1.00  0.00           C  
ATOM    737  O   ALA    48      66.154  37.626  16.622  1.00  0.00           O  
ATOM    738  N   ALA    49      64.928  38.644  18.158  1.00  0.00           N  
ATOM    739  H   ALA    49      64.059  38.626  18.672  1.00  0.00           H  
ATOM    740  CA  ALA    49      65.873  39.578  18.724  1.00  0.00           C  
ATOM    741  HA  ALA    49      66.503  39.973  17.927  1.00  0.00           H  
ATOM    742  CB  ALA    49      65.064  40.757  19.210  1.00  0.00           C  
ATOM    743  HB1 ALA    49      65.775  41.464  19.637  1.00  0.00           H  
ATOM    744  HB2 ALA    49      64.577  41.241  18.363  1.00  0.00           H  
ATOM    745  HB3 ALA    49      64.395  40.487  20.028  1.00  0.00           H  
ATOM    746  C   ALA    49      66.815  39.160  19.844  1.00  0.00           C  
ATOM    747  O   ALA    49      67.496  40.018  20.410  1.00  0.00           O  
ATOM    748  N   ASN    50      66.849  37.887  20.252  1.00  0.00           N  
ATOM    749  H   ASN    50      66.309  37.159  19.806  1.00  0.00           H  
ATOM    750  CA  ASN    50      67.771  37.412  21.346  1.00  0.00           C  
ATOM    751  HA  ASN    50      67.380  36.426  21.595  1.00  0.00           H  
ATOM    752  CB  ASN    50      69.152  37.318  20.638  1.00  0.00           C  
ATOM    753  HB2 ASN    50      69.091  37.126  19.567  1.00  0.00           H  
ATOM    754  HB3 ASN    50      69.844  38.141  20.816  1.00  0.00           H  
ATOM    755  CG  ASN    50      69.872  36.038  21.148  1.00  0.00           C  
ATOM    756  OD1 ASN    50      69.567  35.443  22.154  1.00  0.00           O  
ATOM    757  ND2 ASN    50      70.907  35.675  20.381  1.00  0.00           N  
ATOM    758 HD21 ASN    50      71.379  34.816  20.627  1.00  0.00           H  
ATOM    759 HD22 ASN    50      70.928  36.141  19.485  1.00  0.00           H  
ATOM    760  C   ASN    50      67.891  38.313  22.663  1.00  0.00           C  
ATOM    761  O   ASN    50      68.989  38.674  23.151  1.00  0.00           O  
ATOM    762  N   LYS    51      66.739  38.847  23.118  1.00  0.00           N  
ATOM    763  H   LYS    51      65.963  38.741  22.481  1.00  0.00           H  
ATOM    764  CA  LYS    51      66.481  39.619  24.361  1.00  0.00           C  
ATOM    765  HA  LYS    51      67.400  40.131  24.648  1.00  0.00           H  
ATOM    766  CB  LYS    51      65.513  40.866  24.243  1.00  0.00           C  
ATOM    767  HB2 LYS    51      64.487  40.571  24.463  1.00  0.00           H  
ATOM    768  HB3 LYS    51      65.778  41.598  25.006  1.00  0.00           H  
ATOM    769  CG  LYS    51      65.777  41.665  22.898  1.00  0.00           C  
ATOM    770  HG2 LYS    51      66.826  41.945  22.997  1.00  0.00           H  
ATOM    771  HG3 LYS    51      65.733  41.043  22.005  1.00  0.00           H  
ATOM    772  CD  LYS    51      64.780  42.865  22.776  1.00  0.00           C  
ATOM    773  HD2 LYS    51      63.771  42.475  22.641  1.00  0.00           H  
ATOM    774  HD3 LYS    51      64.785  43.506  23.657  1.00  0.00           H  
ATOM    775  CE  LYS    51      65.149  43.667  21.435  1.00  0.00           C  
ATOM    776  HE2 LYS    51      65.272  42.995  20.585  1.00  0.00           H  
ATOM    777  HE3 LYS    51      64.299  44.303  21.187  1.00  0.00           H  
ATOM    778  NZ  LYS    51      66.299  44.491  21.771  1.00  0.00           N  
ATOM    779  HZ1 LYS    51      66.271  44.773  22.740  1.00  0.00           H  
ATOM    780  HZ2 LYS    51      67.173  43.985  21.754  1.00  0.00           H  
ATOM    781  HZ3 LYS    51      66.336  45.360  21.258  1.00  0.00           H  
ATOM    782  C   LYS    51      66.056  38.656  25.526  1.00  0.00           C  
ATOM    783  O   LYS    51      64.971  38.053  25.343  1.00  0.00           O  
ATOM    784  N   PRO    52      66.701  38.650  26.727  1.00  0.00           N  
ATOM    785  CD  PRO    52      67.901  39.439  27.061  1.00  0.00           C  
ATOM    786  HD2 PRO    52      67.792  40.494  26.808  1.00  0.00           H  
ATOM    787  HD3 PRO    52      68.797  39.072  26.560  1.00  0.00           H  
ATOM    788  CG  PRO    52      68.008  39.219  28.589  1.00  0.00           C  
ATOM    789  HG2 PRO    52      67.444  39.972  29.139  1.00  0.00           H  
ATOM    790  HG3 PRO    52      69.059  39.236  28.879  1.00  0.00           H  
ATOM    791  CB  PRO    52      67.528  37.831  28.881  1.00  0.00           C  
ATOM    792  HB2 PRO    52      67.271  37.592  29.913  1.00  0.00           H  
ATOM    793  HB3 PRO    52      68.270  37.058  28.682  1.00  0.00           H  
ATOM    794  CA  PRO    52      66.351  37.855  27.942  1.00  0.00           C  
ATOM    795  HA  PRO    52      66.093  36.862  27.574  1.00  0.00           H  
ATOM    796  C   PRO    52      65.065  38.422  28.626  1.00  0.00           C  
ATOM    797  O   PRO    52      64.744  39.584  28.391  1.00  0.00           O  
ATOM    798  N   VAL    53      64.330  37.621  29.453  1.00  0.00           N  
ATOM    799  H   VAL    53      64.577  36.644  29.513  1.00  0.00           H  
ATOM    800  CA  VAL    53      63.495  38.199  30.535  1.00  0.00           C  
ATOM    801  HA  VAL    53      62.869  38.939  30.036  1.00  0.00           H  
ATOM    802  CB  VAL    53      62.556  37.072  31.067  1.00  0.00           C  
ATOM    803  HB  VAL    53      63.193  36.274  31.450  1.00  0.00           H  
ATOM    804  CG1 VAL    53      61.714  37.627  32.221  1.00  0.00           C  
ATOM    805 HG11 VAL    53      61.210  38.493  31.793  1.00  0.00           H  
ATOM    806 HG12 VAL    53      61.105  36.827  32.643  1.00  0.00           H  
ATOM    807 HG13 VAL    53      62.379  37.966  33.015  1.00  0.00           H  
ATOM    808  CG2 VAL    53      61.621  36.558  29.940  1.00  0.00           C  
ATOM    809 HG21 VAL    53      60.862  35.925  30.400  1.00  0.00           H  
ATOM    810 HG22 VAL    53      61.180  37.362  29.351  1.00  0.00           H  
ATOM    811 HG23 VAL    53      62.263  35.842  29.425  1.00  0.00           H  
ATOM    812  C   VAL    53      64.368  38.901  31.602  1.00  0.00           C  
ATOM    813  O   VAL    53      65.441  38.486  32.064  1.00  0.00           O  
ATOM    814  N   THR    54      63.813  40.045  32.082  1.00  0.00           N  
ATOM    815  H   THR    54      63.020  40.449  31.605  1.00  0.00           H  
ATOM    816  CA  THR    54      64.456  40.764  33.237  1.00  0.00           C  
ATOM    817  HA  THR    54      65.207  40.156  33.740  1.00  0.00           H  
ATOM    818  CB  THR    54      65.188  41.982  32.796  1.00  0.00           C  
ATOM    819  HB  THR    54      65.688  42.430  33.655  1.00  0.00           H  
ATOM    820  CG2 THR    54      66.369  41.705  31.903  1.00  0.00           C  
ATOM    821 HG21 THR    54      66.727  42.663  31.527  1.00  0.00           H  
ATOM    822 HG22 THR    54      67.189  41.182  32.396  1.00  0.00           H  
ATOM    823 HG23 THR    54      66.059  41.250  30.962  1.00  0.00           H  
ATOM    824  OG1 THR    54      64.370  42.935  32.120  1.00  0.00           O  
ATOM    825  HG1 THR    54      64.179  42.588  31.246  1.00  0.00           H  
ATOM    826  C   THR    54      63.333  41.283  34.207  1.00  0.00           C  
ATOM    827  O   THR    54      62.121  41.198  33.929  1.00  0.00           O  
ATOM    828  N   PRO    55      63.707  41.865  35.418  1.00  0.00           N  
ATOM    829  CD  PRO    55      64.823  41.528  36.220  1.00  0.00           C  
ATOM    830  HD2 PRO    55      65.412  42.445  36.189  1.00  0.00           H  
ATOM    831  HD3 PRO    55      65.455  40.708  35.881  1.00  0.00           H  
ATOM    832  CG  PRO    55      64.236  41.354  37.631  1.00  0.00           C  
ATOM    833  HG2 PRO    55      64.981  41.527  38.407  1.00  0.00           H  
ATOM    834  HG3 PRO    55      63.773  40.386  37.824  1.00  0.00           H  
ATOM    835  CB  PRO    55      63.149  42.513  37.695  1.00  0.00           C  
ATOM    836  HB2 PRO    55      63.674  43.446  37.901  1.00  0.00           H  
ATOM    837  HB3 PRO    55      62.293  42.331  38.345  1.00  0.00           H  
ATOM    838  CA  PRO    55      62.716  42.480  36.219  1.00  0.00           C  
ATOM    839  HA  PRO    55      61.820  41.860  36.248  1.00  0.00           H  
ATOM    840  C   PRO    55      62.192  43.789  35.567  1.00  0.00           C  
ATOM    841  O   PRO    55      61.352  44.376  36.201  1.00  0.00           O  
ATOM    842  N   GLN    56      62.683  44.158  34.326  1.00  0.00           N  
ATOM    843  H   GLN    56      63.454  43.654  33.912  1.00  0.00           H  
ATOM    844  CA  GLN    56      62.141  45.168  33.409  1.00  0.00           C  
ATOM    845  HA  GLN    56      61.674  45.893  34.075  1.00  0.00           H  
ATOM    846  CB  GLN    56      63.095  46.125  32.715  1.00  0.00           C  
ATOM    847  HB2 GLN    56      63.676  45.561  31.985  1.00  0.00           H  
ATOM    848  HB3 GLN    56      62.569  46.835  32.077  1.00  0.00           H  
ATOM    849  CG  GLN    56      64.048  46.936  33.584  1.00  0.00           C  
ATOM    850  HG2 GLN    56      64.466  47.784  33.041  1.00  0.00           H  
ATOM    851  HG3 GLN    56      63.504  47.196  34.492  1.00  0.00           H  
ATOM    852  CD  GLN    56      65.245  46.114  34.054  1.00  0.00           C  
ATOM    853  OE1 GLN    56      65.325  45.561  35.138  1.00  0.00           O  
ATOM    854  NE2 GLN    56      66.317  45.896  33.383  1.00  0.00           N  
ATOM    855 HE21 GLN    56      66.962  45.205  33.740  1.00  0.00           H  
ATOM    856 HE22 GLN    56      66.401  46.343  32.481  1.00  0.00           H  
ATOM    857  C   GLN    56      61.023  44.690  32.516  1.00  0.00           C  
ATOM    858  O   GLN    56      60.204  45.478  32.021  1.00  0.00           O  
ATOM    859  N   THR    57      61.085  43.388  32.139  1.00  0.00           N  
ATOM    860  H   THR    57      61.782  42.768  32.526  1.00  0.00           H  
ATOM    861  CA  THR    57      60.222  42.886  31.087  1.00  0.00           C  
ATOM    862  HA  THR    57      60.413  43.400  30.145  1.00  0.00           H  
ATOM    863  CB  THR    57      60.497  41.408  30.801  1.00  0.00           C  
ATOM    864  HB  THR    57      60.327  40.830  31.709  1.00  0.00           H  
ATOM    865  CG2 THR    57      59.555  40.829  29.696  1.00  0.00           C  
ATOM    866 HG21 THR    57      59.864  41.092  28.685  1.00  0.00           H  
ATOM    867 HG22 THR    57      59.471  39.773  29.950  1.00  0.00           H  
ATOM    868 HG23 THR    57      58.526  41.097  29.939  1.00  0.00           H  
ATOM    869  OG1 THR    57      61.770  41.225  30.368  1.00  0.00           O  
ATOM    870  HG1 THR    57      61.893  41.750  29.573  1.00  0.00           H  
ATOM    871  C   THR    57      58.690  43.164  31.392  1.00  0.00           C  
ATOM    872  O   THR    57      58.094  42.667  32.309  1.00  0.00           O  
ATOM    873  N   LEU    58      58.100  43.932  30.530  1.00  0.00           N  
ATOM    874  H   LEU    58      58.664  44.511  29.925  1.00  0.00           H  
ATOM    875  CA  LEU    58      56.583  44.035  30.398  1.00  0.00           C  
ATOM    876  HA  LEU    58      56.115  43.986  31.381  1.00  0.00           H  
ATOM    877  CB  LEU    58      56.180  45.339  29.748  1.00  0.00           C  
ATOM    878  HB2 LEU    58      56.475  45.306  28.699  1.00  0.00           H  
ATOM    879  HB3 LEU    58      55.096  45.230  29.782  1.00  0.00           H  
ATOM    880  CG  LEU    58      56.698  46.617  30.329  1.00  0.00           C  
ATOM    881  HG  LEU    58      57.785  46.595  30.405  1.00  0.00           H  
ATOM    882  CD1 LEU    58      56.407  47.770  29.418  1.00  0.00           C  
ATOM    883 HD11 LEU    58      56.759  48.737  29.779  1.00  0.00           H  
ATOM    884 HD12 LEU    58      56.930  47.742  28.462  1.00  0.00           H  
ATOM    885 HD13 LEU    58      55.335  47.908  29.281  1.00  0.00           H  
ATOM    886  CD2 LEU    58      56.063  46.880  31.709  1.00  0.00           C  
ATOM    887 HD21 LEU    58      56.329  46.097  32.419  1.00  0.00           H  
ATOM    888 HD22 LEU    58      56.428  47.830  32.100  1.00  0.00           H  
ATOM    889 HD23 LEU    58      54.986  46.962  31.560  1.00  0.00           H  
ATOM    890  C   LEU    58      55.905  42.893  29.630  1.00  0.00           C  
ATOM    891  O   LEU    58      56.115  42.737  28.427  1.00  0.00           O  
ATOM    892  N   PHE    59      54.943  42.244  30.256  1.00  0.00           N  
ATOM    893  H   PHE    59      54.721  42.530  31.198  1.00  0.00           H  
ATOM    894  CA  PHE    59      54.038  41.261  29.666  1.00  0.00           C  
ATOM    895  HA  PHE    59      54.339  40.964  28.662  1.00  0.00           H  
ATOM    896  CB  PHE    59      54.024  40.030  30.593  1.00  0.00           C  
ATOM    897  HB2 PHE    59      53.595  40.431  31.511  1.00  0.00           H  
ATOM    898  HB3 PHE    59      53.197  39.407  30.253  1.00  0.00           H  
ATOM    899  CG  PHE    59      55.345  39.326  30.909  1.00  0.00           C  
ATOM    900  CD1 PHE    59      56.244  39.838  31.826  1.00  0.00           C  
ATOM    901  HD1 PHE    59      56.005  40.808  32.235  1.00  0.00           H  
ATOM    902  CE1 PHE    59      57.441  39.138  32.149  1.00  0.00           C  
ATOM    903  HE1 PHE    59      58.133  39.538  32.876  1.00  0.00           H  
ATOM    904  CZ  PHE    59      57.620  37.874  31.576  1.00  0.00           C  
ATOM    905  HZ  PHE    59      58.563  37.396  31.796  1.00  0.00           H  
ATOM    906  CE2 PHE    59      56.729  37.287  30.671  1.00  0.00           C  
ATOM    907  HE2 PHE    59      56.820  36.257  30.358  1.00  0.00           H  
ATOM    908  CD2 PHE    59      55.554  38.046  30.417  1.00  0.00           C  
ATOM    909  HD2 PHE    59      54.880  37.673  29.660  1.00  0.00           H  
ATOM    910  C   PHE    59      52.631  41.725  29.422  1.00  0.00           C  
ATOM    911  O   PHE    59      52.156  42.593  30.143  1.00  0.00           O  
ATOM    912  N   GLU    60      51.858  41.031  28.608  1.00  0.00           N  
ATOM    913  H   GLU    60      52.220  40.430  27.882  1.00  0.00           H  
ATOM    914  CA  GLU    60      50.416  41.140  28.668  1.00  0.00           C  
ATOM    915  HA  GLU    60      50.173  42.160  28.965  1.00  0.00           H  
ATOM    916  CB  GLU    60      49.761  40.916  27.292  1.00  0.00           C  
ATOM    917  HB2 GLU    60      50.134  39.964  26.915  1.00  0.00           H  
ATOM    918  HB3 GLU    60      48.674  40.841  27.320  1.00  0.00           H  
ATOM    919  CG  GLU    60      50.061  42.095  26.301  1.00  0.00           C  
ATOM    920  HG2 GLU    60      49.501  43.011  26.490  1.00  0.00           H  
ATOM    921  HG3 GLU    60      51.102  42.419  26.331  1.00  0.00           H  
ATOM    922  CD  GLU    60      49.931  41.602  24.773  1.00  0.00           C  
ATOM    923  OE1 GLU    60      48.999  40.852  24.414  1.00  0.00           O  
ATOM    924  OE2 GLU    60      50.681  42.137  23.904  1.00  0.00           O  
ATOM    925  C   GLU    60      49.800  40.252  29.782  1.00  0.00           C  
ATOM    926  O   GLU    60      49.972  39.005  29.844  1.00  0.00           O  
ATOM    927  N   LEU    61      48.947  40.818  30.563  1.00  0.00           N  
ATOM    928  H   LEU    61      48.830  41.812  30.422  1.00  0.00           H  
ATOM    929  CA  LEU    61      48.400  40.227  31.802  1.00  0.00           C  
ATOM    930  HA  LEU    61      49.126  39.598  32.316  1.00  0.00           H  
ATOM    931  CB  LEU    61      48.014  41.364  32.736  1.00  0.00           C  
ATOM    932  HB2 LEU    61      47.158  41.955  32.408  1.00  0.00           H  
ATOM    933  HB3 LEU    61      47.735  40.968  33.712  1.00  0.00           H  
ATOM    934  CG  LEU    61      49.157  42.343  33.062  1.00  0.00           C  
ATOM    935  HG  LEU    61      49.417  42.937  32.186  1.00  0.00           H  
ATOM    936  CD1 LEU    61      48.724  43.327  34.222  1.00  0.00           C  
ATOM    937 HD11 LEU    61      48.766  42.713  35.122  1.00  0.00           H  
ATOM    938 HD12 LEU    61      49.441  44.144  34.302  1.00  0.00           H  
ATOM    939 HD13 LEU    61      47.717  43.708  34.050  1.00  0.00           H  
ATOM    940  CD2 LEU    61      50.434  41.601  33.511  1.00  0.00           C  
ATOM    941 HD21 LEU    61      50.792  41.048  32.642  1.00  0.00           H  
ATOM    942 HD22 LEU    61      51.211  42.328  33.749  1.00  0.00           H  
ATOM    943 HD23 LEU    61      50.244  41.001  34.401  1.00  0.00           H  
ATOM    944  C   LEU    61      47.106  39.353  31.527  1.00  0.00           C  
ATOM    945  O   LEU    61      46.778  38.437  32.260  1.00  0.00           O  
ATOM    946  N   GLY    62      46.420  39.650  30.413  1.00  0.00           N  
ATOM    947  H   GLY    62      46.753  40.428  29.862  1.00  0.00           H  
ATOM    948  CA  GLY    62      45.079  39.197  30.185  1.00  0.00           C  
ATOM    949  HA2 GLY    62      44.625  39.623  29.290  1.00  0.00           H  
ATOM    950  HA3 GLY    62      45.024  38.108  30.204  1.00  0.00           H  
ATOM    951  C   GLY    62      44.088  39.601  31.302  1.00  0.00           C  
ATOM    952  O   GLY    62      44.180  40.752  31.830  1.00  0.00           O  
ATOM    953  N   CTZ    63      43.286  38.620  31.654  1.00  0.00           N  
ATOM    954  H4  CTZ    63      43.240  37.897  30.950  1.00  0.00           H  
ATOM    955  C9  CTZ    63      42.154  38.713  32.578  1.00  0.00           C  
ATOM    956  H5  CTZ    63      41.462  39.527  32.361  1.00  0.00           H  
ATOM    957  C   CTZ    63      42.514  38.874  34.041  1.00  0.00           C  
ATOM    958  O   CTZ    63      41.721  39.056  34.962  1.00  0.00           O  
ATOM    959  CB  CTZ    63      41.237  37.441  32.402  1.00  0.00           C  
ATOM    960  H6  CTZ    63      41.702  36.500  32.696  1.00  0.00           H  
ATOM    961  H7  CTZ    63      40.408  37.646  33.080  1.00  0.00           H  
ATOM    962  OG  CTZ    63      40.701  37.300  31.126  1.00  0.00           O  
ATOM    963  S1  CTZ    63      38.700  33.871  28.584  1.00  0.00           S  
ATOM    964  C2  CTZ    63      38.431  32.424  29.623  1.00  0.00           C  
ATOM    965  H12 CTZ    63      37.849  31.696  29.058  1.00  0.00           H  
ATOM    966  H13 CTZ    63      37.942  32.746  30.542  1.00  0.00           H  
ATOM    967  C3  CTZ    63      39.694  31.644  29.940  1.00  0.00           C  
ATOM    968  C3' CTZ    63      39.413  30.314  30.117  1.00  0.00           C  
ATOM    969  H14 CTZ    63      38.417  29.922  29.978  1.00  0.00           H  
ATOM    970  H15 CTZ    63      40.245  29.653  30.311  1.00  0.00           H  
ATOM    971  CA  CTZ    63      40.894  32.298  29.987  1.00  0.00           C  
ATOM    972  C4' CTZ    63      42.229  31.684  30.149  1.00  0.00           C  
ATOM    973  O4A CTZ    63      43.353  32.354  30.247  1.00  0.00           O  
ATOM    974  O4B CTZ    63      42.437  30.510  30.146  1.00  0.00           O  
ATOM    975  N5  CTZ    63      41.004  33.591  29.885  1.00  0.00           N  
ATOM    976  C6  CTZ    63      39.894  34.510  29.684  1.00  0.00           C  
ATOM    977  H16 CTZ    63      39.372  34.776  30.604  1.00  0.00           H  
ATOM    978  C7  CTZ    63      40.361  35.939  29.214  1.00  0.00           C  
ATOM    979  H17 CTZ    63      39.470  36.547  29.057  1.00  0.00           H  
ATOM    980  C8  CTZ    63      41.300  36.541  30.227  1.00  0.00           C  
ATOM    981  O9  CTZ    63      42.492  36.308  30.198  1.00  0.00           O  
ATOM    982  N10 CTZ    63      41.074  35.828  27.976  1.00  0.00           N  
ATOM    983  H18 CTZ    63      41.404  34.902  27.743  1.00  0.00           H  
ATOM    984  C11 CTZ    63      41.321  36.856  27.131  1.00  0.00           C  
ATOM    985  O12 CTZ    63      40.994  37.969  27.514  1.00  0.00           O  
ATOM    986  C13 CTZ    63      42.042  36.717  25.786  1.00  0.00           C  
ATOM    987  C14 CTZ    63      42.482  37.799  24.988  1.00  0.00           C  
ATOM    988  C15 CTZ    63      42.204  39.162  25.159  1.00  0.00           C  
ATOM    989  H19 CTZ    63      41.619  39.572  25.970  1.00  0.00           H  
ATOM    990  N16 CTZ    63      42.429  35.500  25.425  1.00  0.00           N  
ATOM    991  S16 CTZ    63      43.090  40.124  24.063  1.00  0.00           S  
ATOM    992  C17 CTZ    63      43.711  38.657  23.400  1.00  0.00           C  
ATOM    993  N18 CTZ    63      44.344  38.707  22.224  1.00  0.00           N  
ATOM    994  H20 CTZ    63      43.792  39.220  21.552  1.00  0.00           H  
ATOM    995  H21 CTZ    63      44.614  37.807  21.852  1.00  0.00           H  
ATOM    996  O17 CTZ    63      42.185  34.338  26.081  1.00  0.00           O  
ATOM    997  C18 CTZ    63      42.482  33.133  25.312  1.00  0.00           C  
ATOM    998  C19 CTZ    63      42.467  32.003  26.260  1.00  0.00           C  
ATOM    999  H22 CTZ    63      42.818  31.080  25.799  1.00  0.00           H  
ATOM   1000  H23 CTZ    63      43.167  32.208  27.070  1.00  0.00           H  
ATOM   1001  H24 CTZ    63      41.521  31.976  26.801  1.00  0.00           H  
ATOM   1002  C20 CTZ    63      43.880  33.146  24.661  1.00  0.00           C  
ATOM   1003  H25 CTZ    63      44.043  32.303  23.990  1.00  0.00           H  
ATOM   1004  H26 CTZ    63      43.964  33.930  23.908  1.00  0.00           H  
ATOM   1005  H27 CTZ    63      44.734  33.217  25.333  1.00  0.00           H  
ATOM   1006  C21 CTZ    63      41.383  32.952  24.232  1.00  0.00           C  
ATOM   1007  O2A CTZ    63      40.200  33.353  24.494  1.00  0.00           O  
ATOM   1008  O2B CTZ    63      41.643  32.607  23.037  1.00  0.00           O  
ATOM   1009  N19 CTZ    63      43.326  37.581  23.932  1.00  0.00           N  
ATOM   1010  N   VAL    64      43.811  38.901  34.300  1.00  0.00           N  
ATOM   1011  H   VAL    64      44.440  38.686  33.540  1.00  0.00           H  
ATOM   1012  CA  VAL    64      44.389  39.381  35.571  1.00  0.00           C  
ATOM   1013  HA  VAL    64      43.803  38.905  36.358  1.00  0.00           H  
ATOM   1014  CB  VAL    64      45.842  38.963  35.800  1.00  0.00           C  
ATOM   1015  HB  VAL    64      46.384  39.319  34.924  1.00  0.00           H  
ATOM   1016  CG1 VAL    64      46.500  39.424  37.059  1.00  0.00           C  
ATOM   1017 HG11 VAL    64      46.530  40.512  37.113  1.00  0.00           H  
ATOM   1018 HG12 VAL    64      46.057  39.047  37.981  1.00  0.00           H  
ATOM   1019 HG13 VAL    64      47.553  39.160  36.968  1.00  0.00           H  
ATOM   1020  CG2 VAL    64      46.051  37.420  35.934  1.00  0.00           C  
ATOM   1021 HG21 VAL    64      45.459  36.986  36.740  1.00  0.00           H  
ATOM   1022 HG22 VAL    64      45.878  36.905  34.988  1.00  0.00           H  
ATOM   1023 HG23 VAL    64      47.132  37.344  36.044  1.00  0.00           H  
ATOM   1024  C   VAL    64      44.231  40.893  35.766  1.00  0.00           C  
ATOM   1025  O   VAL    64      44.288  41.350  36.850  1.00  0.00           O  
ATOM   1026  N   SER    65      44.006  41.635  34.640  1.00  0.00           N  
ATOM   1027  H   SER    65      44.154  41.139  33.773  1.00  0.00           H  
ATOM   1028  CA  SER    65      43.918  43.115  34.528  1.00  0.00           C  
ATOM   1029  HA  SER    65      44.774  43.524  35.064  1.00  0.00           H  
ATOM   1030  CB  SER    65      43.720  43.673  33.116  1.00  0.00           C  
ATOM   1031  HB2 SER    65      42.783  43.367  32.652  1.00  0.00           H  
ATOM   1032  HB3 SER    65      43.646  44.759  33.177  1.00  0.00           H  
ATOM   1033  OG  SER    65      44.888  43.317  32.363  1.00  0.00           O  
ATOM   1034  HG  SER    65      44.736  42.443  31.995  1.00  0.00           H  
ATOM   1035  C   SER    65      42.566  43.463  35.362  1.00  0.00           C  
ATOM   1036  O   SER    65      42.418  44.540  35.947  1.00  0.00           O  
ATOM   1037  N   LYS    66      41.559  42.619  35.359  1.00  0.00           N  
ATOM   1038  H   LYS    66      41.551  41.707  34.925  1.00  0.00           H  
ATOM   1039  CA  LYS    66      40.313  42.782  36.169  1.00  0.00           C  
ATOM   1040  HA  LYS    66      39.831  43.648  35.717  1.00  0.00           H  
ATOM   1041  CB  LYS    66      39.488  41.534  36.031  1.00  0.00           C  
ATOM   1042  HB2 LYS    66      39.987  40.627  36.370  1.00  0.00           H  
ATOM   1043  HB3 LYS    66      38.538  41.671  36.547  1.00  0.00           H  
ATOM   1044  CG  LYS    66      39.150  41.372  34.508  1.00  0.00           C  
ATOM   1045  HG2 LYS    66      38.526  42.176  34.118  1.00  0.00           H  
ATOM   1046  HG3 LYS    66      40.069  41.385  33.922  1.00  0.00           H  
ATOM   1047  CD  LYS    66      38.499  40.018  34.186  1.00  0.00           C  
ATOM   1048  HD2 LYS    66      39.207  39.260  34.522  1.00  0.00           H  
ATOM   1049  HD3 LYS    66      37.584  39.893  34.766  1.00  0.00           H  
ATOM   1050  CE  LYS    66      38.288  39.777  32.722  1.00  0.00           C  
ATOM   1051  HE2 LYS    66      37.752  40.642  32.330  1.00  0.00           H  
ATOM   1052  HE3 LYS    66      39.225  39.867  32.171  1.00  0.00           H  
ATOM   1053  NZ  LYS    66      37.612  38.460  32.501  1.00  0.00           N  
ATOM   1054  HZ1 LYS    66      37.723  38.216  31.527  1.00  0.00           H  
ATOM   1055  HZ2 LYS    66      38.055  37.768  33.087  1.00  0.00           H  
ATOM   1056  HZ3 LYS    66      36.642  38.349  32.761  1.00  0.00           H  
ATOM   1057  C   LYS    66      40.605  43.055  37.663  1.00  0.00           C  
ATOM   1058  O   LYS    66      39.833  43.814  38.264  1.00  0.00           O  
ATOM   1059  N   THR    67      41.759  42.583  38.234  1.00  0.00           N  
ATOM   1060  H   THR    67      42.369  41.985  37.694  1.00  0.00           H  
ATOM   1061  CA  THR    67      42.044  42.907  39.622  1.00  0.00           C  
ATOM   1062  HA  THR    67      41.340  42.407  40.287  1.00  0.00           H  
ATOM   1063  CB  THR    67      43.402  42.316  40.067  1.00  0.00           C  
ATOM   1064  HB  THR    67      43.587  42.442  41.134  1.00  0.00           H  
ATOM   1065  CG2 THR    67      43.445  40.746  39.898  1.00  0.00           C  
ATOM   1066 HG21 THR    67      44.415  40.346  40.192  1.00  0.00           H  
ATOM   1067 HG22 THR    67      42.718  40.194  40.493  1.00  0.00           H  
ATOM   1068 HG23 THR    67      43.251  40.364  38.896  1.00  0.00           H  
ATOM   1069  OG1 THR    67      44.497  42.683  39.326  1.00  0.00           O  
ATOM   1070  HG1 THR    67      44.374  42.355  38.432  1.00  0.00           H  
ATOM   1071  C   THR    67      42.091  44.415  39.966  1.00  0.00           C  
ATOM   1072  O   THR    67      41.543  44.837  41.021  1.00  0.00           O  
ATOM   1073  N   PHE    68      42.641  45.210  39.000  1.00  0.00           N  
ATOM   1074  H   PHE    68      42.941  44.785  38.135  1.00  0.00           H  
ATOM   1075  CA  PHE    68      42.685  46.648  39.116  1.00  0.00           C  
ATOM   1076  HA  PHE    68      43.024  46.873  40.127  1.00  0.00           H  
ATOM   1077  CB  PHE    68      43.688  47.229  38.105  1.00  0.00           C  
ATOM   1078  HB2 PHE    68      43.380  47.009  37.083  1.00  0.00           H  
ATOM   1079  HB3 PHE    68      43.573  48.312  38.154  1.00  0.00           H  
ATOM   1080  CG  PHE    68      45.161  46.792  38.248  1.00  0.00           C  
ATOM   1081  CD1 PHE    68      45.867  47.137  39.467  1.00  0.00           C  
ATOM   1082  HD1 PHE    68      45.285  47.597  40.252  1.00  0.00           H  
ATOM   1083  CE1 PHE    68      47.208  46.670  39.642  1.00  0.00           C  
ATOM   1084  HE1 PHE    68      47.761  46.848  40.552  1.00  0.00           H  
ATOM   1085  CZ  PHE    68      47.766  45.907  38.563  1.00  0.00           C  
ATOM   1086  HZ  PHE    68      48.768  45.590  38.810  1.00  0.00           H  
ATOM   1087  CE2 PHE    68      47.063  45.597  37.359  1.00  0.00           C  
ATOM   1088  HE2 PHE    68      47.441  44.857  36.668  1.00  0.00           H  
ATOM   1089  CD2 PHE    68      45.795  46.019  37.248  1.00  0.00           C  
ATOM   1090  HD2 PHE    68      45.223  45.648  36.411  1.00  0.00           H  
ATOM   1091  C   PHE    68      41.359  47.215  38.812  1.00  0.00           C  
ATOM   1092  O   PHE    68      40.958  48.135  39.533  1.00  0.00           O  
ATOM   1093  N   THR    69      40.523  46.881  37.747  1.00  0.00           N  
ATOM   1094  H   THR    69      40.888  46.108  37.208  1.00  0.00           H  
ATOM   1095  CA  THR    69      39.145  47.310  37.555  1.00  0.00           C  
ATOM   1096  HA  THR    69      39.266  48.344  37.229  1.00  0.00           H  
ATOM   1097  CB  THR    69      38.441  46.515  36.436  1.00  0.00           C  
ATOM   1098  HB  THR    69      38.305  45.454  36.646  1.00  0.00           H  
ATOM   1099  CG2 THR    69      37.118  47.086  36.003  1.00  0.00           C  
ATOM   1100 HG21 THR    69      37.213  48.113  35.651  1.00  0.00           H  
ATOM   1101 HG22 THR    69      36.806  46.477  35.154  1.00  0.00           H  
ATOM   1102 HG23 THR    69      36.408  46.968  36.821  1.00  0.00           H  
ATOM   1103  OG1 THR    69      39.164  46.578  35.245  1.00  0.00           O  
ATOM   1104  HG1 THR    69      38.557  46.244  34.581  1.00  0.00           H  
ATOM   1105  C   THR    69      38.294  47.298  38.846  1.00  0.00           C  
ATOM   1106  O   THR    69      37.456  48.145  39.105  1.00  0.00           O  
ATOM   1107  N   GLY    70      38.384  46.173  39.485  1.00  0.00           N  
ATOM   1108  H   GLY    70      39.001  45.501  39.052  1.00  0.00           H  
ATOM   1109  CA  GLY    70      37.608  45.891  40.717  1.00  0.00           C  
ATOM   1110  HA2 GLY    70      36.586  46.024  40.364  1.00  0.00           H  
ATOM   1111  HA3 GLY    70      37.857  44.888  41.061  1.00  0.00           H  
ATOM   1112  C   GLY    70      37.999  46.799  41.917  1.00  0.00           C  
ATOM   1113  O   GLY    70      37.098  47.389  42.562  1.00  0.00           O  
ATOM   1114  N   VAL    71      39.265  46.919  42.149  1.00  0.00           N  
ATOM   1115  H   VAL    71      39.997  46.451  41.635  1.00  0.00           H  
ATOM   1116  CA  VAL    71      39.746  47.818  43.254  1.00  0.00           C  
ATOM   1117  HA  VAL    71      39.201  47.640  44.181  1.00  0.00           H  
ATOM   1118  CB  VAL    71      41.212  47.560  43.466  1.00  0.00           C  
ATOM   1119  HB  VAL    71      41.827  47.563  42.566  1.00  0.00           H  
ATOM   1120  CG1 VAL    71      41.959  48.570  44.318  1.00  0.00           C  
ATOM   1121 HG11 VAL    71      41.460  48.623  45.286  1.00  0.00           H  
ATOM   1122 HG12 VAL    71      43.005  48.298  44.460  1.00  0.00           H  
ATOM   1123 HG13 VAL    71      41.962  49.521  43.785  1.00  0.00           H  
ATOM   1124  CG2 VAL    71      41.421  46.193  44.128  1.00  0.00           C  
ATOM   1125 HG21 VAL    71      40.802  46.111  45.022  1.00  0.00           H  
ATOM   1126 HG22 VAL    71      41.067  45.371  43.505  1.00  0.00           H  
ATOM   1127 HG23 VAL    71      42.453  46.071  44.456  1.00  0.00           H  
ATOM   1128  C   VAL    71      39.495  49.233  42.858  1.00  0.00           C  
ATOM   1129  O   VAL    71      39.240  50.046  43.783  1.00  0.00           O  
ATOM   1130  N   LEU    72      39.544  49.538  41.558  1.00  0.00           N  
ATOM   1131  H   LEU    72      39.733  48.847  40.847  1.00  0.00           H  
ATOM   1132  CA  LEU    72      39.168  50.851  41.095  1.00  0.00           C  
ATOM   1133  HA  LEU    72      39.763  51.619  41.589  1.00  0.00           H  
ATOM   1134  CB  LEU    72      39.583  50.943  39.574  1.00  0.00           C  
ATOM   1135  HB2 LEU    72      40.671  50.991  39.549  1.00  0.00           H  
ATOM   1136  HB3 LEU    72      39.258  50.036  39.064  1.00  0.00           H  
ATOM   1137  CG  LEU    72      39.032  52.186  38.771  1.00  0.00           C  
ATOM   1138  HG  LEU    72      38.014  52.518  38.977  1.00  0.00           H  
ATOM   1139  CD1 LEU    72      39.900  53.385  39.067  1.00  0.00           C  
ATOM   1140 HD11 LEU    72      39.543  54.241  38.496  1.00  0.00           H  
ATOM   1141 HD12 LEU    72      39.880  53.620  40.131  1.00  0.00           H  
ATOM   1142 HD13 LEU    72      40.929  53.104  38.844  1.00  0.00           H  
ATOM   1143  CD2 LEU    72      39.249  51.729  37.323  1.00  0.00           C  
ATOM   1144 HD21 LEU    72      38.785  52.426  36.625  1.00  0.00           H  
ATOM   1145 HD22 LEU    72      40.321  51.545  37.258  1.00  0.00           H  
ATOM   1146 HD23 LEU    72      38.763  50.759  37.217  1.00  0.00           H  
ATOM   1147  C   LEU    72      37.707  51.146  41.321  1.00  0.00           C  
ATOM   1148  O   LEU    72      37.363  52.218  41.851  1.00  0.00           O  
ATOM   1149  N   GLY    73      36.791  50.273  40.913  1.00  0.00           N  
ATOM   1150  H   GLY    73      37.025  49.456  40.368  1.00  0.00           H  
ATOM   1151  CA  GLY    73      35.377  50.382  41.230  1.00  0.00           C  
ATOM   1152  HA2 GLY    73      34.914  51.298  40.862  1.00  0.00           H  
ATOM   1153  HA3 GLY    73      34.938  49.524  40.721  1.00  0.00           H  
ATOM   1154  C   GLY    73      35.065  50.326  42.748  1.00  0.00           C  
ATOM   1155  O   GLY    73      34.174  51.035  43.183  1.00  0.00           O  
ATOM   1156  N   GLY    74      35.807  49.572  43.528  1.00  0.00           N  
ATOM   1157  H   GLY    74      36.592  49.147  43.056  1.00  0.00           H  
ATOM   1158  CA  GLY    74      35.878  49.565  44.992  1.00  0.00           C  
ATOM   1159  HA2 GLY    74      34.870  49.346  45.344  1.00  0.00           H  
ATOM   1160  HA3 GLY    74      36.604  48.888  45.442  1.00  0.00           H  
ATOM   1161  C   GLY    74      36.181  50.968  45.581  1.00  0.00           C  
ATOM   1162  O   GLY    74      35.433  51.378  46.463  1.00  0.00           O  
ATOM   1163  N   ASP    75      37.179  51.641  45.044  1.00  0.00           N  
ATOM   1164  H   ASP    75      37.805  51.209  44.380  1.00  0.00           H  
ATOM   1165  CA  ASP    75      37.469  53.088  45.440  1.00  0.00           C  
ATOM   1166  HA  ASP    75      37.568  53.179  46.521  1.00  0.00           H  
ATOM   1167  CB  ASP    75      38.779  53.375  44.794  1.00  0.00           C  
ATOM   1168  HB2 ASP    75      39.619  52.877  45.277  1.00  0.00           H  
ATOM   1169  HB3 ASP    75      38.822  53.103  43.739  1.00  0.00           H  
ATOM   1170  CG  ASP    75      39.258  54.822  44.957  1.00  0.00           C  
ATOM   1171  OD1 ASP    75      39.477  55.283  46.109  1.00  0.00           O  
ATOM   1172  OD2 ASP    75      39.490  55.511  43.927  1.00  0.00           O  
ATOM   1173  C   ASP    75      36.358  54.012  44.896  1.00  0.00           C  
ATOM   1174  O   ASP    75      35.830  54.862  45.620  1.00  0.00           O  
ATOM   1175  N   ALA    76      35.823  53.754  43.694  1.00  0.00           N  
ATOM   1176  H   ALA    76      36.280  53.120  43.054  1.00  0.00           H  
ATOM   1177  CA  ALA    76      34.591  54.503  43.250  1.00  0.00           C  
ATOM   1178  HA  ALA    76      34.742  55.583  43.243  1.00  0.00           H  
ATOM   1179  CB  ALA    76      34.334  54.153  41.780  1.00  0.00           C  
ATOM   1180  HB1 ALA    76      35.238  54.158  41.173  1.00  0.00           H  
ATOM   1181  HB2 ALA    76      33.980  53.124  41.832  1.00  0.00           H  
ATOM   1182  HB3 ALA    76      33.483  54.734  41.423  1.00  0.00           H  
ATOM   1183  C   ALA    76      33.327  54.225  44.067  1.00  0.00           C  
ATOM   1184  O   ALA    76      32.569  55.186  44.225  1.00  0.00           O  
ATOM   1185  N   ILE    77      33.116  53.077  44.679  1.00  0.00           N  
ATOM   1186  H   ILE    77      33.820  52.357  44.612  1.00  0.00           H  
ATOM   1187  CA  ILE    77      32.070  52.841  45.701  1.00  0.00           C  
ATOM   1188  HA  ILE    77      31.158  53.298  45.316  1.00  0.00           H  
ATOM   1189  CB  ILE    77      31.937  51.314  45.920  1.00  0.00           C  
ATOM   1190  HB  ILE    77      32.912  50.921  46.206  1.00  0.00           H  
ATOM   1191  CG2 ILE    77      30.986  51.018  47.119  1.00  0.00           C  
ATOM   1192 HG21 ILE    77      30.014  51.459  46.901  1.00  0.00           H  
ATOM   1193 HG22 ILE    77      30.958  49.949  47.328  1.00  0.00           H  
ATOM   1194 HG23 ILE    77      31.408  51.560  47.966  1.00  0.00           H  
ATOM   1195  CG1 ILE    77      31.433  50.547  44.729  1.00  0.00           C  
ATOM   1196 HG12 ILE    77      30.359  50.720  44.652  1.00  0.00           H  
ATOM   1197 HG13 ILE    77      31.879  50.972  43.830  1.00  0.00           H  
ATOM   1198  CD1 ILE    77      31.726  49.044  44.781  1.00  0.00           C  
ATOM   1199 HD11 ILE    77      32.720  48.821  45.170  1.00  0.00           H  
ATOM   1200 HD12 ILE    77      30.911  48.583  45.338  1.00  0.00           H  
ATOM   1201 HD13 ILE    77      31.728  48.711  43.743  1.00  0.00           H  
ATOM   1202  C   ILE    77      32.384  53.546  46.995  1.00  0.00           C  
ATOM   1203  O   ILE    77      31.603  54.284  47.575  1.00  0.00           O  
ATOM   1204  N   ALA    78      33.542  53.392  47.534  1.00  0.00           N  
ATOM   1205  H   ALA    78      34.195  52.751  47.107  1.00  0.00           H  
ATOM   1206  CA  ALA    78      33.953  54.138  48.773  1.00  0.00           C  
ATOM   1207  HA  ALA    78      33.266  53.946  49.596  1.00  0.00           H  
ATOM   1208  CB  ALA    78      35.346  53.682  49.100  1.00  0.00           C  
ATOM   1209  HB1 ALA    78      35.419  52.704  49.576  1.00  0.00           H  
ATOM   1210  HB2 ALA    78      36.076  53.722  48.292  1.00  0.00           H  
ATOM   1211  HB3 ALA    78      35.700  54.362  49.875  1.00  0.00           H  
ATOM   1212  C   ALA    78      33.955  55.687  48.690  1.00  0.00           C  
ATOM   1213  O   ALA    78      33.600  56.319  49.636  1.00  0.00           O  
ATOM   1214  N   ARG    79      34.282  56.260  47.525  1.00  0.00           N  
ATOM   1215  H   ARG    79      34.712  55.706  46.798  1.00  0.00           H  
ATOM   1216  CA  ARG    79      34.115  57.733  47.200  1.00  0.00           C  
ATOM   1217  HA  ARG    79      34.543  58.392  47.956  1.00  0.00           H  
ATOM   1218  CB  ARG    79      34.867  58.177  45.894  1.00  0.00           C  
ATOM   1219  HB2 ARG    79      34.664  57.569  45.013  1.00  0.00           H  
ATOM   1220  HB3 ARG    79      34.503  59.198  45.779  1.00  0.00           H  
ATOM   1221  CG  ARG    79      36.457  58.197  45.924  1.00  0.00           C  
ATOM   1222  HG2 ARG    79      36.757  58.929  46.674  1.00  0.00           H  
ATOM   1223  HG3 ARG    79      36.860  57.233  46.236  1.00  0.00           H  
ATOM   1224  CD  ARG    79      37.058  58.521  44.556  1.00  0.00           C  
ATOM   1225  HD2 ARG    79      36.542  57.782  43.943  1.00  0.00           H  
ATOM   1226  HD3 ARG    79      36.739  59.481  44.152  1.00  0.00           H  
ATOM   1227  NE  ARG    79      38.562  58.346  44.478  1.00  0.00           N  
ATOM   1228  HE  ARG    79      38.870  57.412  44.706  1.00  0.00           H  
ATOM   1229  CZ  ARG    79      39.429  59.218  44.016  1.00  0.00           C  
ATOM   1230  NH1 ARG    79      39.129  60.346  43.521  1.00  0.00           N  
ATOM   1231 HH11 ARG    79      38.199  60.742  43.533  1.00  0.00           H  
ATOM   1232 HH12 ARG    79      39.865  60.980  43.245  1.00  0.00           H  
ATOM   1233  NH2 ARG    79      40.725  58.911  44.095  1.00  0.00           N  
ATOM   1234 HH21 ARG    79      41.024  58.038  44.503  1.00  0.00           H  
ATOM   1235 HH22 ARG    79      41.356  59.552  43.634  1.00  0.00           H  
ATOM   1236  C   ARG    79      32.594  58.024  47.152  1.00  0.00           C  
ATOM   1237  O   ARG    79      32.190  59.185  47.037  1.00  0.00           O  
ATOM   1238  N   LYS    80      31.740  57.012  47.135  1.00  0.00           N  
ATOM   1239  H   LYS    80      32.100  56.068  47.140  1.00  0.00           H  
ATOM   1240  CA  LYS    80      30.275  57.029  46.904  1.00  0.00           C  
ATOM   1241  HA  LYS    80      29.963  55.990  47.001  1.00  0.00           H  
ATOM   1242  CB  LYS    80      29.543  57.750  48.057  1.00  0.00           C  
ATOM   1243  HB2 LYS    80      29.950  58.761  48.042  1.00  0.00           H  
ATOM   1244  HB3 LYS    80      28.467  57.808  47.888  1.00  0.00           H  
ATOM   1245  CG  LYS    80      29.716  57.071  49.395  1.00  0.00           C  
ATOM   1246  HG2 LYS    80      29.419  56.031  49.254  1.00  0.00           H  
ATOM   1247  HG3 LYS    80      30.723  57.286  49.751  1.00  0.00           H  
ATOM   1248  CD  LYS    80      28.900  57.666  50.527  1.00  0.00           C  
ATOM   1249  HD2 LYS    80      29.171  58.707  50.700  1.00  0.00           H  
ATOM   1250  HD3 LYS    80      27.827  57.545  50.383  1.00  0.00           H  
ATOM   1251  CE  LYS    80      29.307  56.929  51.810  1.00  0.00           C  
ATOM   1252  HE2 LYS    80      29.457  55.853  51.720  1.00  0.00           H  
ATOM   1253  HE3 LYS    80      30.265  57.354  52.109  1.00  0.00           H  
ATOM   1254  NZ  LYS    80      28.389  57.195  52.976  1.00  0.00           N  
ATOM   1255  HZ1 LYS    80      28.624  56.823  53.885  1.00  0.00           H  
ATOM   1256  HZ2 LYS    80      28.200  58.179  53.100  1.00  0.00           H  
ATOM   1257  HZ3 LYS    80      27.507  56.794  52.693  1.00  0.00           H  
ATOM   1258  C   LYS    80      29.827  57.449  45.517  1.00  0.00           C  
ATOM   1259  O   LYS    80      28.680  57.810  45.319  1.00  0.00           O  
ATOM   1260  N   GLU    81      30.767  57.515  44.540  1.00  0.00           N  
ATOM   1261  H   GLU    81      31.663  57.094  44.738  1.00  0.00           H  
ATOM   1262  CA  GLU    81      30.485  57.973  43.135  1.00  0.00           C  
ATOM   1263  HA  GLU    81      30.038  58.967  43.150  1.00  0.00           H  
ATOM   1264  CB  GLU    81      31.761  58.213  42.354  1.00  0.00           C  
ATOM   1265  HB2 GLU    81      32.306  57.290  42.550  1.00  0.00           H  
ATOM   1266  HB3 GLU    81      31.576  58.273  41.281  1.00  0.00           H  
ATOM   1267  CG  GLU    81      32.472  59.488  42.863  1.00  0.00           C  
ATOM   1268  HG2 GLU    81      31.840  60.328  42.574  1.00  0.00           H  
ATOM   1269  HG3 GLU    81      32.484  59.495  43.953  1.00  0.00           H  
ATOM   1270  CD  GLU    81      33.919  59.720  42.409  1.00  0.00           C  
ATOM   1271  OE1 GLU    81      34.387  59.038  41.415  1.00  0.00           O  
ATOM   1272  OE2 GLU    81      34.575  60.706  42.803  1.00  0.00           O  
ATOM   1273  C   GLU    81      29.561  56.999  42.402  1.00  0.00           C  
ATOM   1274  O   GLU    81      28.721  57.412  41.597  1.00  0.00           O  
ATOM   1275  N   ILE    82      29.655  55.732  42.712  1.00  0.00           N  
ATOM   1276  H   ILE    82      30.355  55.410  43.365  1.00  0.00           H  
ATOM   1277  CA  ILE    82      28.570  54.796  42.287  1.00  0.00           C  
ATOM   1278  HA  ILE    82      27.761  55.375  41.841  1.00  0.00           H  
ATOM   1279  CB  ILE    82      29.183  53.815  41.290  1.00  0.00           C  
ATOM   1280  HB  ILE    82      28.454  53.011  41.188  1.00  0.00           H  
ATOM   1281  CG2 ILE    82      29.442  54.541  39.944  1.00  0.00           C  
ATOM   1282 HG21 ILE    82      29.571  53.770  39.184  1.00  0.00           H  
ATOM   1283 HG22 ILE    82      28.567  55.152  39.723  1.00  0.00           H  
ATOM   1284 HG23 ILE    82      30.392  55.074  39.904  1.00  0.00           H  
ATOM   1285  CG1 ILE    82      30.509  53.129  41.676  1.00  0.00           C  
ATOM   1286 HG12 ILE    82      31.359  53.809  41.612  1.00  0.00           H  
ATOM   1287 HG13 ILE    82      30.436  52.881  42.735  1.00  0.00           H  
ATOM   1288  CD1 ILE    82      30.858  51.748  40.988  1.00  0.00           C  
ATOM   1289 HD11 ILE    82      31.855  51.482  41.340  1.00  0.00           H  
ATOM   1290 HD12 ILE    82      30.144  50.976  41.274  1.00  0.00           H  
ATOM   1291 HD13 ILE    82      30.881  51.848  39.903  1.00  0.00           H  
ATOM   1292  C   ILE    82      28.038  54.021  43.482  1.00  0.00           C  
ATOM   1293  O   ILE    82      28.682  54.038  44.563  1.00  0.00           O  
ATOM   1294  N   SER    83      26.887  53.351  43.294  1.00  0.00           N  
ATOM   1295  H   SER    83      26.521  53.412  42.354  1.00  0.00           H  
ATOM   1296  CA  SER    83      26.400  52.299  44.174  1.00  0.00           C  
ATOM   1297  HA  SER    83      27.221  52.070  44.853  1.00  0.00           H  
ATOM   1298  CB  SER    83      25.241  52.868  44.949  1.00  0.00           C  
ATOM   1299  HB2 SER    83      25.438  53.841  45.400  1.00  0.00           H  
ATOM   1300  HB3 SER    83      24.428  52.903  44.224  1.00  0.00           H  
ATOM   1301  OG  SER    83      24.884  51.947  45.957  1.00  0.00           O  
ATOM   1302  HG  SER    83      25.521  52.133  46.650  1.00  0.00           H  
ATOM   1303  C   SER    83      26.136  51.008  43.424  1.00  0.00           C  
ATOM   1304  O   SER    83      25.304  51.055  42.560  1.00  0.00           O  
ATOM   1305  N   LEU    84      26.687  49.809  43.789  1.00  0.00           N  
ATOM   1306  H   LEU    84      27.316  49.814  44.579  1.00  0.00           H  
ATOM   1307  CA  LEU    84      26.416  48.473  43.234  1.00  0.00           C  
ATOM   1308  HA  LEU    84      26.869  48.321  42.254  1.00  0.00           H  
ATOM   1309  CB  LEU    84      27.113  47.412  44.120  1.00  0.00           C  
ATOM   1310  HB2 LEU    84      26.960  47.559  45.190  1.00  0.00           H  
ATOM   1311  HB3 LEU    84      26.614  46.444  44.101  1.00  0.00           H  
ATOM   1312  CG  LEU    84      28.586  47.352  43.976  1.00  0.00           C  
ATOM   1313  HG  LEU    84      29.097  48.301  44.137  1.00  0.00           H  
ATOM   1314  CD1 LEU    84      29.225  46.468  45.037  1.00  0.00           C  
ATOM   1315 HD11 LEU    84      28.942  45.415  45.018  1.00  0.00           H  
ATOM   1316 HD12 LEU    84      30.313  46.431  44.997  1.00  0.00           H  
ATOM   1317 HD13 LEU    84      28.852  46.759  46.019  1.00  0.00           H  
ATOM   1318  CD2 LEU    84      29.119  46.865  42.677  1.00  0.00           C  
ATOM   1319 HD21 LEU    84      30.204  46.772  42.695  1.00  0.00           H  
ATOM   1320 HD22 LEU    84      28.772  45.837  42.562  1.00  0.00           H  
ATOM   1321 HD23 LEU    84      28.786  47.507  41.862  1.00  0.00           H  
ATOM   1322  C   LEU    84      24.951  48.087  43.063  1.00  0.00           C  
ATOM   1323  O   LEU    84      24.623  47.197  42.268  1.00  0.00           O  
ATOM   1324  N   ALA    85      23.997  48.547  43.918  1.00  0.00           N  
ATOM   1325  H   ALA    85      24.293  49.157  44.666  1.00  0.00           H  
ATOM   1326  CA  ALA    85      22.541  48.324  44.033  1.00  0.00           C  
ATOM   1327  HA  ALA    85      22.346  47.262  43.881  1.00  0.00           H  
ATOM   1328  CB  ALA    85      22.136  48.840  45.379  1.00  0.00           C  
ATOM   1329  HB1 ALA    85      21.047  48.850  45.316  1.00  0.00           H  
ATOM   1330  HB2 ALA    85      22.605  48.287  46.192  1.00  0.00           H  
ATOM   1331  HB3 ALA    85      22.438  49.887  45.416  1.00  0.00           H  
ATOM   1332  C   ALA    85      21.740  49.047  42.905  1.00  0.00           C  
ATOM   1333  O   ALA    85      20.776  48.507  42.414  1.00  0.00           O  
ATOM   1334  N   ASP    86      22.214  50.242  42.514  1.00  0.00           N  
ATOM   1335  H   ASP    86      23.103  50.481  42.931  1.00  0.00           H  
ATOM   1336  CA  ASP    86      21.743  51.025  41.462  1.00  0.00           C  
ATOM   1337  HA  ASP    86      20.706  51.245  41.718  1.00  0.00           H  
ATOM   1338  CB  ASP    86      22.437  52.418  41.338  1.00  0.00           C  
ATOM   1339  HB2 ASP    86      23.486  52.138  41.439  1.00  0.00           H  
ATOM   1340  HB3 ASP    86      22.221  52.782  40.334  1.00  0.00           H  
ATOM   1341  CG  ASP    86      22.087  53.339  42.525  1.00  0.00           C  
ATOM   1342  OD1 ASP    86      21.375  53.031  43.492  1.00  0.00           O  
ATOM   1343  OD2 ASP    86      22.658  54.425  42.564  1.00  0.00           O  
ATOM   1344  C   ASP    86      21.645  50.367  40.049  1.00  0.00           C  
ATOM   1345  O   ASP    86      22.554  49.604  39.678  1.00  0.00           O  
ATOM   1346  N   PRO    87      20.548  50.557  39.325  1.00  0.00           N  
ATOM   1347  CD  PRO    87      19.352  51.386  39.614  1.00  0.00           C  
ATOM   1348  HD2 PRO    87      19.662  52.373  39.957  1.00  0.00           H  
ATOM   1349  HD3 PRO    87      18.903  50.822  40.432  1.00  0.00           H  
ATOM   1350  CG  PRO    87      18.495  51.451  38.367  1.00  0.00           C  
ATOM   1351  HG2 PRO    87      18.823  52.310  37.782  1.00  0.00           H  
ATOM   1352  HG3 PRO    87      17.435  51.415  38.617  1.00  0.00           H  
ATOM   1353  CB  PRO    87      18.906  50.187  37.670  1.00  0.00           C  
ATOM   1354  HB2 PRO    87      18.862  50.353  36.593  1.00  0.00           H  
ATOM   1355  HB3 PRO    87      18.287  49.395  38.090  1.00  0.00           H  
ATOM   1356  CA  PRO    87      20.331  49.950  37.996  1.00  0.00           C  
ATOM   1357  HA  PRO    87      20.501  48.875  38.047  1.00  0.00           H  
ATOM   1358  C   PRO    87      21.282  50.579  36.952  1.00  0.00           C  
ATOM   1359  O   PRO    87      21.795  51.667  37.188  1.00  0.00           O  
ATOM   1360  N   VAL    88      21.503  49.912  35.810  1.00  0.00           N  
ATOM   1361  H   VAL    88      20.918  49.094  35.720  1.00  0.00           H  
ATOM   1362  CA  VAL    88      22.532  50.341  34.786  1.00  0.00           C  
ATOM   1363  HA  VAL    88      23.445  50.462  35.369  1.00  0.00           H  
ATOM   1364  CB  VAL    88      22.691  49.190  33.728  1.00  0.00           C  
ATOM   1365  HB  VAL    88      21.751  49.150  33.177  1.00  0.00           H  
ATOM   1366  CG1 VAL    88      23.729  49.519  32.641  1.00  0.00           C  
ATOM   1367 HG11 VAL    88      24.784  49.457  32.906  1.00  0.00           H  
ATOM   1368 HG12 VAL    88      23.807  48.856  31.779  1.00  0.00           H  
ATOM   1369 HG13 VAL    88      23.495  50.483  32.189  1.00  0.00           H  
ATOM   1370  CG2 VAL    88      23.013  47.858  34.359  1.00  0.00           C  
ATOM   1371 HG21 VAL    88      23.798  47.877  35.115  1.00  0.00           H  
ATOM   1372 HG22 VAL    88      22.134  47.467  34.873  1.00  0.00           H  
ATOM   1373 HG23 VAL    88      23.241  47.191  33.528  1.00  0.00           H  
ATOM   1374  C   VAL    88      22.124  51.712  34.079  1.00  0.00           C  
ATOM   1375  O   VAL    88      22.993  52.512  33.751  1.00  0.00           O  
ATOM   1376  N   THR    89      20.807  51.989  33.923  1.00  0.00           N  
ATOM   1377  H   THR    89      20.214  51.209  34.166  1.00  0.00           H  
ATOM   1378  CA  THR    89      20.292  53.256  33.357  1.00  0.00           C  
ATOM   1379  HA  THR    89      20.771  53.421  32.392  1.00  0.00           H  
ATOM   1380  CB  THR    89      18.767  53.163  33.032  1.00  0.00           C  
ATOM   1381  HB  THR    89      18.273  54.132  32.963  1.00  0.00           H  
ATOM   1382  CG2 THR    89      18.585  52.437  31.701  1.00  0.00           C  
ATOM   1383 HG21 THR    89      19.104  51.480  31.758  1.00  0.00           H  
ATOM   1384 HG22 THR    89      17.521  52.230  31.592  1.00  0.00           H  
ATOM   1385 HG23 THR    89      18.782  53.092  30.852  1.00  0.00           H  
ATOM   1386  OG1 THR    89      18.064  52.458  33.978  1.00  0.00           O  
ATOM   1387  HG1 THR    89      17.782  53.102  34.633  1.00  0.00           H  
ATOM   1388  C   THR    89      20.488  54.457  34.213  1.00  0.00           C  
ATOM   1389  O   THR    89      20.402  55.551  33.649  1.00  0.00           O  
ATOM   1390  N   LYS    90      20.895  54.255  35.537  1.00  0.00           N  
ATOM   1391  H   LYS    90      20.983  53.326  35.923  1.00  0.00           H  
ATOM   1392  CA  LYS    90      21.357  55.417  36.234  1.00  0.00           C  
ATOM   1393  HA  LYS    90      20.500  56.089  36.202  1.00  0.00           H  
ATOM   1394  CB  LYS    90      21.627  55.064  37.726  1.00  0.00           C  
ATOM   1395  HB2 LYS    90      20.860  54.382  38.091  1.00  0.00           H  
ATOM   1396  HB3 LYS    90      22.545  54.482  37.814  1.00  0.00           H  
ATOM   1397  CG  LYS    90      21.867  56.345  38.613  1.00  0.00           C  
ATOM   1398  HG2 LYS    90      22.815  56.711  38.220  1.00  0.00           H  
ATOM   1399  HG3 LYS    90      21.103  57.081  38.363  1.00  0.00           H  
ATOM   1400  CD  LYS    90      22.194  56.194  40.120  1.00  0.00           C  
ATOM   1401  HD2 LYS    90      21.351  55.717  40.620  1.00  0.00           H  
ATOM   1402  HD3 LYS    90      23.042  55.520  40.247  1.00  0.00           H  
ATOM   1403  CE  LYS    90      22.455  57.532  40.813  1.00  0.00           C  
ATOM   1404  HE2 LYS    90      21.774  58.252  40.359  1.00  0.00           H  
ATOM   1405  HE3 LYS    90      22.214  57.396  41.868  1.00  0.00           H  
ATOM   1406  NZ  LYS    90      23.809  58.067  40.621  1.00  0.00           N  
ATOM   1407  HZ1 LYS    90      24.509  57.477  41.048  1.00  0.00           H  
ATOM   1408  HZ2 LYS    90      23.968  58.218  39.635  1.00  0.00           H  
ATOM   1409  HZ3 LYS    90      23.979  58.985  41.006  1.00  0.00           H  
ATOM   1410  C   LYS    90      22.552  56.002  35.497  1.00  0.00           C  
ATOM   1411  O   LYS    90      22.547  57.218  35.267  1.00  0.00           O  
ATOM   1412  N   TYR    91      23.507  55.121  35.165  1.00  0.00           N  
ATOM   1413  H   TYR    91      23.546  54.164  35.482  1.00  0.00           H  
ATOM   1414  CA  TYR    91      24.724  55.518  34.604  1.00  0.00           C  
ATOM   1415  HA  TYR    91      25.134  56.441  35.013  1.00  0.00           H  
ATOM   1416  CB  TYR    91      25.661  54.431  35.078  1.00  0.00           C  
ATOM   1417  HB2 TYR    91      25.393  53.559  34.482  1.00  0.00           H  
ATOM   1418  HB3 TYR    91      26.676  54.617  34.727  1.00  0.00           H  
ATOM   1419  CG  TYR    91      25.661  54.135  36.594  1.00  0.00           C  
ATOM   1420  CD1 TYR    91      26.169  55.050  37.458  1.00  0.00           C  
ATOM   1421  HD1 TYR    91      26.649  55.950  37.104  1.00  0.00           H  
ATOM   1422  CE1 TYR    91      26.088  54.799  38.886  1.00  0.00           C  
ATOM   1423  HE1 TYR    91      26.409  55.653  39.463  1.00  0.00           H  
ATOM   1424  CZ  TYR    91      25.429  53.713  39.426  1.00  0.00           C  
ATOM   1425  OH  TYR    91      25.479  53.360  40.712  1.00  0.00           O  
ATOM   1426  HH  TYR    91      24.975  52.649  41.115  1.00  0.00           H  
ATOM   1427  CE2 TYR    91      24.807  52.828  38.473  1.00  0.00           C  
ATOM   1428  HE2 TYR    91      24.290  51.961  38.857  1.00  0.00           H  
ATOM   1429  CD2 TYR    91      25.025  52.982  37.109  1.00  0.00           C  
ATOM   1430  HD2 TYR    91      24.456  52.367  36.428  1.00  0.00           H  
ATOM   1431  C   TYR    91      24.737  55.649  33.068  1.00  0.00           C  
ATOM   1432  O   TYR    91      25.798  56.021  32.593  1.00  0.00           O  
ATOM   1433  N   TRP    92      23.800  55.117  32.335  1.00  0.00           N  
ATOM   1434  H   TRP    92      23.173  54.517  32.851  1.00  0.00           H  
ATOM   1435  CA  TRP    92      23.655  55.260  30.884  1.00  0.00           C  
ATOM   1436  HA  TRP    92      23.975  56.243  30.538  1.00  0.00           H  
ATOM   1437  CB  TRP    92      24.521  54.197  30.156  1.00  0.00           C  
ATOM   1438  HB2 TRP    92      25.449  54.136  30.725  1.00  0.00           H  
ATOM   1439  HB3 TRP    92      24.069  53.207  30.096  1.00  0.00           H  
ATOM   1440  CG  TRP    92      24.896  54.450  28.745  1.00  0.00           C  
ATOM   1441  CD1 TRP    92      24.764  55.538  27.996  1.00  0.00           C  
ATOM   1442  HD1 TRP    92      24.507  56.503  28.406  1.00  0.00           H  
ATOM   1443  NE1 TRP    92      25.314  55.271  26.768  1.00  0.00           N  
ATOM   1444  HE1 TRP    92      25.163  55.890  25.984  1.00  0.00           H  
ATOM   1445  CE2 TRP    92      25.887  54.006  26.693  1.00  0.00           C  
ATOM   1446  CZ2 TRP    92      26.425  53.273  25.631  1.00  0.00           C  
ATOM   1447  HZ2 TRP    92      26.562  53.789  24.693  1.00  0.00           H  
ATOM   1448  CH2 TRP    92      26.791  51.944  25.835  1.00  0.00           C  
ATOM   1449  HH2 TRP    92      27.234  51.405  25.011  1.00  0.00           H  
ATOM   1450  CZ3 TRP    92      26.697  51.400  27.089  1.00  0.00           C  
ATOM   1451  HZ3 TRP    92      27.017  50.378  27.229  1.00  0.00           H  
ATOM   1452  CE3 TRP    92      26.133  52.124  28.148  1.00  0.00           C  
ATOM   1453  HE3 TRP    92      25.962  51.596  29.074  1.00  0.00           H  
ATOM   1454  CD2 TRP    92      25.664  53.441  27.981  1.00  0.00           C  
ATOM   1455  C   TRP    92      22.166  55.133  30.493  1.00  0.00           C  
ATOM   1456  O   TRP    92      21.642  54.105  30.154  1.00  0.00           O  
ATOM   1457  N   PRO    93      21.399  56.220  30.594  1.00  0.00           N  
ATOM   1458  CD  PRO    93      21.793  57.529  31.111  1.00  0.00           C  
ATOM   1459  HD2 PRO    93      22.804  57.769  30.780  1.00  0.00           H  
ATOM   1460  HD3 PRO    93      21.709  57.547  32.198  1.00  0.00           H  
ATOM   1461  CG  PRO    93      20.749  58.475  30.559  1.00  0.00           C  
ATOM   1462  HG2 PRO    93      20.856  58.674  29.493  1.00  0.00           H  
ATOM   1463  HG3 PRO    93      20.681  59.400  31.132  1.00  0.00           H  
ATOM   1464  CB  PRO    93      19.522  57.716  30.856  1.00  0.00           C  
ATOM   1465  HB2 PRO    93      18.651  58.087  30.316  1.00  0.00           H  
ATOM   1466  HB3 PRO    93      19.408  57.642  31.937  1.00  0.00           H  
ATOM   1467  CA  PRO    93      19.945  56.337  30.314  1.00  0.00           C  
ATOM   1468  HA  PRO    93      19.435  55.554  30.875  1.00  0.00           H  
ATOM   1469  C   PRO    93      19.445  56.101  28.881  1.00  0.00           C  
ATOM   1470  O   PRO    93      18.272  56.122  28.655  1.00  0.00           O  
ATOM   1471  N   GLU    94      20.396  55.757  28.017  1.00  0.00           N  
ATOM   1472  H   GLU    94      21.334  55.709  28.388  1.00  0.00           H  
ATOM   1473  CA  GLU    94      20.121  55.547  26.587  1.00  0.00           C  
ATOM   1474  HA  GLU    94      19.194  56.031  26.283  1.00  0.00           H  
ATOM   1475  CB  GLU    94      21.360  55.951  25.701  1.00  0.00           C  
ATOM   1476  HB2 GLU    94      22.220  55.323  25.934  1.00  0.00           H  
ATOM   1477  HB3 GLU    94      21.081  55.806  24.658  1.00  0.00           H  
ATOM   1478  CG  GLU    94      21.843  57.394  25.887  1.00  0.00           C  
ATOM   1479  HG2 GLU    94      22.119  57.555  26.929  1.00  0.00           H  
ATOM   1480  HG3 GLU    94      22.792  57.509  25.363  1.00  0.00           H  
ATOM   1481  CD  GLU    94      20.806  58.511  25.517  1.00  0.00           C  
ATOM   1482  OE1 GLU    94      20.801  59.672  25.973  1.00  0.00           O  
ATOM   1483  OE2 GLU    94      19.857  58.167  24.748  1.00  0.00           O  
ATOM   1484  C   GLU    94      19.708  54.078  26.375  1.00  0.00           C  
ATOM   1485  O   GLU    94      19.173  53.675  25.314  1.00  0.00           O  
ATOM   1486  N   LEU    95      19.910  53.247  27.370  1.00  0.00           N  
ATOM   1487  H   LEU    95      20.641  53.515  28.013  1.00  0.00           H  
ATOM   1488  CA  LEU    95      19.633  51.815  27.259  1.00  0.00           C  
ATOM   1489  HA  LEU    95      20.009  51.379  26.334  1.00  0.00           H  
ATOM   1490  CB  LEU    95      20.337  51.086  28.365  1.00  0.00           C  
ATOM   1491  HB2 LEU    95      20.074  51.423  29.368  1.00  0.00           H  
ATOM   1492  HB3 LEU    95      19.993  50.052  28.360  1.00  0.00           H  
ATOM   1493  CG  LEU    95      21.934  51.116  28.185  1.00  0.00           C  
ATOM   1494  HG  LEU    95      22.196  52.172  28.246  1.00  0.00           H  
ATOM   1495  CD1 LEU    95      22.588  50.290  29.323  1.00  0.00           C  
ATOM   1496 HD11 LEU    95      22.424  50.822  30.260  1.00  0.00           H  
ATOM   1497 HD12 LEU    95      22.097  49.316  29.320  1.00  0.00           H  
ATOM   1498 HD13 LEU    95      23.646  50.141  29.109  1.00  0.00           H  
ATOM   1499  CD2 LEU    95      22.367  50.523  26.861  1.00  0.00           C  
ATOM   1500 HD21 LEU    95      21.733  49.665  26.635  1.00  0.00           H  
ATOM   1501 HD22 LEU    95      22.104  51.291  26.134  1.00  0.00           H  
ATOM   1502 HD23 LEU    95      23.440  50.332  26.872  1.00  0.00           H  
ATOM   1503  C   LEU    95      18.097  51.520  27.401  1.00  0.00           C  
ATOM   1504  O   LEU    95      17.595  51.155  28.463  1.00  0.00           O  
ATOM   1505  N   THR    96      17.298  51.789  26.346  1.00  0.00           N  
ATOM   1506  H   THR    96      17.648  52.402  25.624  1.00  0.00           H  
ATOM   1507  CA  THR    96      15.845  51.862  26.402  1.00  0.00           C  
ATOM   1508  HA  THR    96      15.545  52.491  27.240  1.00  0.00           H  
ATOM   1509  CB  THR    96      15.368  52.542  25.119  1.00  0.00           C  
ATOM   1510  HB  THR    96      14.296  52.735  25.140  1.00  0.00           H  
ATOM   1511  CG2 THR    96      15.994  53.949  24.853  1.00  0.00           C  
ATOM   1512 HG21 THR    96      16.973  53.830  24.388  1.00  0.00           H  
ATOM   1513 HG22 THR    96      15.306  54.477  24.192  1.00  0.00           H  
ATOM   1514 HG23 THR    96      16.121  54.555  25.751  1.00  0.00           H  
ATOM   1515  OG1 THR    96      15.740  51.832  23.952  1.00  0.00           O  
ATOM   1516  HG1 THR    96      15.168  52.147  23.247  1.00  0.00           H  
ATOM   1517  C   THR    96      15.125  50.504  26.469  1.00  0.00           C  
ATOM   1518  O   THR    96      14.005  50.516  26.937  1.00  0.00           O  
ATOM   1519  N   GLY    97      15.749  49.400  26.053  1.00  0.00           N  
ATOM   1520  H   GLY    97      16.703  49.446  25.725  1.00  0.00           H  
ATOM   1521  CA  GLY    97      15.171  48.061  25.981  1.00  0.00           C  
ATOM   1522  HA2 GLY    97      14.302  48.084  25.325  1.00  0.00           H  
ATOM   1523  HA3 GLY    97      15.913  47.374  25.574  1.00  0.00           H  
ATOM   1524  C   GLY    97      14.646  47.476  27.346  1.00  0.00           C  
ATOM   1525  O   GLY    97      15.317  47.527  28.401  1.00  0.00           O  
ATOM   1526  N   LYS    98      13.514  46.719  27.310  1.00  0.00           N  
ATOM   1527  H   LYS    98      12.984  46.618  26.456  1.00  0.00           H  
ATOM   1528  CA  LYS    98      12.877  46.070  28.471  1.00  0.00           C  
ATOM   1529  HA  LYS    98      12.616  46.813  29.225  1.00  0.00           H  
ATOM   1530  CB  LYS    98      11.532  45.299  28.039  1.00  0.00           C  
ATOM   1531  HB2 LYS    98      11.728  44.355  27.530  1.00  0.00           H  
ATOM   1532  HB3 LYS    98      11.051  44.967  28.959  1.00  0.00           H  
ATOM   1533  CG  LYS    98      10.504  46.124  27.355  1.00  0.00           C  
ATOM   1534  HG2 LYS    98      10.861  46.353  26.351  1.00  0.00           H  
ATOM   1535  HG3 LYS    98       9.570  45.563  27.313  1.00  0.00           H  
ATOM   1536  CD  LYS    98      10.155  47.436  28.030  1.00  0.00           C  
ATOM   1537  HD2 LYS    98       9.671  47.320  28.999  1.00  0.00           H  
ATOM   1538  HD3 LYS    98      11.135  47.902  28.134  1.00  0.00           H  
ATOM   1539  CE  LYS    98       9.255  48.327  27.156  1.00  0.00           C  
ATOM   1540  HE2 LYS    98       9.647  48.461  26.147  1.00  0.00           H  
ATOM   1541  HE3 LYS    98       8.329  47.753  27.142  1.00  0.00           H  
ATOM   1542  NZ  LYS    98       8.957  49.670  27.729  1.00  0.00           N  
ATOM   1543  HZ1 LYS    98       9.806  50.216  27.721  1.00  0.00           H  
ATOM   1544  HZ2 LYS    98       8.176  50.165  27.323  1.00  0.00           H  
ATOM   1545  HZ3 LYS    98       8.740  49.572  28.711  1.00  0.00           H  
ATOM   1546  C   LYS    98      13.771  45.034  29.181  1.00  0.00           C  
ATOM   1547  O   LYS    98      13.819  45.117  30.382  1.00  0.00           O  
ATOM   1548  N   GLN    99      14.589  44.232  28.550  1.00  0.00           N  
ATOM   1549  H   GLN    99      14.797  44.394  27.575  1.00  0.00           H  
ATOM   1550  CA  GLN    99      15.461  43.265  29.122  1.00  0.00           C  
ATOM   1551  HA  GLN    99      14.802  42.643  29.727  1.00  0.00           H  
ATOM   1552  CB  GLN    99      16.073  42.406  27.935  1.00  0.00           C  
ATOM   1553  HB2 GLN    99      16.310  41.426  28.349  1.00  0.00           H  
ATOM   1554  HB3 GLN    99      15.282  42.197  27.215  1.00  0.00           H  
ATOM   1555  CG  GLN    99      17.355  42.883  27.227  1.00  0.00           C  
ATOM   1556  HG2 GLN    99      18.160  43.014  27.949  1.00  0.00           H  
ATOM   1557  HG3 GLN    99      17.597  42.131  26.477  1.00  0.00           H  
ATOM   1558  CD  GLN    99      17.243  44.186  26.396  1.00  0.00           C  
ATOM   1559  OE1 GLN    99      16.185  44.871  26.369  1.00  0.00           O  
ATOM   1560  NE2 GLN    99      18.187  44.431  25.431  1.00  0.00           N  
ATOM   1561 HE21 GLN    99      18.867  43.700  25.278  1.00  0.00           H  
ATOM   1562 HE22 GLN    99      18.083  45.293  24.915  1.00  0.00           H  
ATOM   1563  C   GLN    99      16.582  43.836  30.043  1.00  0.00           C  
ATOM   1564  O   GLN    99      17.241  43.007  30.720  1.00  0.00           O  
ATOM   1565  N   TRP   100      16.946  45.152  29.963  1.00  0.00           N  
ATOM   1566  H   TRP   100      16.606  45.683  29.174  1.00  0.00           H  
ATOM   1567  CA  TRP   100      17.867  45.812  30.919  1.00  0.00           C  
ATOM   1568  HA  TRP   100      18.640  45.072  31.128  1.00  0.00           H  
ATOM   1569  CB  TRP   100      18.487  47.027  30.263  1.00  0.00           C  
ATOM   1570  HB2 TRP   100      17.792  47.653  29.704  1.00  0.00           H  
ATOM   1571  HB3 TRP   100      19.017  47.573  31.043  1.00  0.00           H  
ATOM   1572  CG  TRP   100      19.533  46.688  29.178  1.00  0.00           C  
ATOM   1573  CD1 TRP   100      19.400  46.486  27.802  1.00  0.00           C  
ATOM   1574  HD1 TRP   100      18.500  46.627  27.221  1.00  0.00           H  
ATOM   1575  NE1 TRP   100      20.493  45.916  27.244  1.00  0.00           N  
ATOM   1576  HE1 TRP   100      20.540  45.717  26.255  1.00  0.00           H  
ATOM   1577  CE2 TRP   100      21.466  45.743  28.192  1.00  0.00           C  
ATOM   1578  CZ2 TRP   100      22.674  45.037  28.192  1.00  0.00           C  
ATOM   1579  HZ2 TRP   100      23.148  44.607  27.323  1.00  0.00           H  
ATOM   1580  CH2 TRP   100      23.393  45.053  29.354  1.00  0.00           C  
ATOM   1581  HH2 TRP   100      24.425  44.734  29.385  1.00  0.00           H  
ATOM   1582  CZ3 TRP   100      22.917  45.627  30.537  1.00  0.00           C  
ATOM   1583  HZ3 TRP   100      23.409  45.727  31.493  1.00  0.00           H  
ATOM   1584  CE3 TRP   100      21.676  46.196  30.527  1.00  0.00           C  
ATOM   1585  HE3 TRP   100      21.178  46.538  31.422  1.00  0.00           H  
ATOM   1586  CD2 TRP   100      20.889  46.295  29.375  1.00  0.00           C  
ATOM   1587  C   TRP   100      17.191  46.218  32.244  1.00  0.00           C  
ATOM   1588  O   TRP   100      17.913  46.665  33.085  1.00  0.00           O  
ATOM   1589  N   GLN   101      15.887  45.977  32.318  1.00  0.00           N  
ATOM   1590  H   GLN   101      15.407  45.737  31.463  1.00  0.00           H  
ATOM   1591  CA  GLN   101      15.117  46.020  33.600  1.00  0.00           C  
ATOM   1592  HA  GLN   101      15.605  46.839  34.129  1.00  0.00           H  
ATOM   1593  CB  GLN   101      13.654  46.385  33.383  1.00  0.00           C  
ATOM   1594  HB2 GLN   101      13.058  45.711  32.769  1.00  0.00           H  
ATOM   1595  HB3 GLN   101      13.170  46.364  34.360  1.00  0.00           H  
ATOM   1596  CG  GLN   101      13.327  47.856  32.887  1.00  0.00           C  
ATOM   1597  HG2 GLN   101      14.082  48.490  33.351  1.00  0.00           H  
ATOM   1598  HG3 GLN   101      13.405  47.976  31.806  1.00  0.00           H  
ATOM   1599  CD  GLN   101      11.930  48.235  33.203  1.00  0.00           C  
ATOM   1600  OE1 GLN   101      11.048  47.548  33.711  1.00  0.00           O  
ATOM   1601  NE2 GLN   101      11.691  49.459  32.878  1.00  0.00           N  
ATOM   1602 HE21 GLN   101      12.428  50.009  32.461  1.00  0.00           H  
ATOM   1603 HE22 GLN   101      10.931  49.930  33.347  1.00  0.00           H  
ATOM   1604  C   GLN   101      15.214  44.670  34.384  1.00  0.00           C  
ATOM   1605  O   GLN   101      14.924  43.547  33.955  1.00  0.00           O  
ATOM   1606  N   GLY   102      15.632  44.896  35.630  1.00  0.00           N  
ATOM   1607  H   GLY   102      15.821  45.870  35.818  1.00  0.00           H  
ATOM   1608  CA  GLY   102      15.905  43.994  36.711  1.00  0.00           C  
ATOM   1609  HA2 GLY   102      15.479  44.193  37.694  1.00  0.00           H  
ATOM   1610  HA3 GLY   102      15.588  42.985  36.447  1.00  0.00           H  
ATOM   1611  C   GLY   102      17.472  43.832  36.979  1.00  0.00           C  
ATOM   1612  O   GLY   102      17.801  42.933  37.754  1.00  0.00           O  
ATOM   1613  N   ILE   103      18.307  44.648  36.394  1.00  0.00           N  
ATOM   1614  H   ILE   103      18.013  45.441  35.841  1.00  0.00           H  
ATOM   1615  CA  ILE   103      19.758  44.422  36.436  1.00  0.00           C  
ATOM   1616  HA  ILE   103      19.920  43.530  37.043  1.00  0.00           H  
ATOM   1617  CB  ILE   103      20.336  44.112  35.019  1.00  0.00           C  
ATOM   1618  HB  ILE   103      20.080  44.966  34.391  1.00  0.00           H  
ATOM   1619  CG2 ILE   103      21.930  44.051  35.074  1.00  0.00           C  
ATOM   1620 HG21 ILE   103      22.290  45.043  35.347  1.00  0.00           H  
ATOM   1621 HG22 ILE   103      22.233  43.273  35.775  1.00  0.00           H  
ATOM   1622 HG23 ILE   103      22.329  43.755  34.103  1.00  0.00           H  
ATOM   1623  CG1 ILE   103      19.776  42.718  34.611  1.00  0.00           C  
ATOM   1624 HG12 ILE   103      20.359  41.942  35.108  1.00  0.00           H  
ATOM   1625 HG13 ILE   103      18.699  42.758  34.769  1.00  0.00           H  
ATOM   1626  CD1 ILE   103      20.026  42.383  33.153  1.00  0.00           C  
ATOM   1627 HD11 ILE   103      19.532  41.452  32.876  1.00  0.00           H  
ATOM   1628 HD12 ILE   103      19.522  43.190  32.621  1.00  0.00           H  
ATOM   1629 HD13 ILE   103      21.091  42.377  32.920  1.00  0.00           H  
ATOM   1630  C   ILE   103      20.461  45.463  37.275  1.00  0.00           C  
ATOM   1631  O   ILE   103      20.298  46.615  36.949  1.00  0.00           O  
ATOM   1632  N   ARG   104      21.169  45.127  38.372  1.00  0.00           N  
ATOM   1633  H   ARG   104      21.179  44.149  38.625  1.00  0.00           H  
ATOM   1634  CA  ARG   104      22.006  46.036  39.143  1.00  0.00           C  
ATOM   1635  HA  ARG   104      21.482  46.992  39.144  1.00  0.00           H  
ATOM   1636  CB  ARG   104      22.058  45.410  40.587  1.00  0.00           C  
ATOM   1637  HB2 ARG   104      22.853  44.667  40.650  1.00  0.00           H  
ATOM   1638  HB3 ARG   104      22.394  46.245  41.202  1.00  0.00           H  
ATOM   1639  CG  ARG   104      20.805  44.894  41.272  1.00  0.00           C  
ATOM   1640  HG2 ARG   104      20.222  45.799  41.446  1.00  0.00           H  
ATOM   1641  HG3 ARG   104      20.225  44.316  40.552  1.00  0.00           H  
ATOM   1642  CD  ARG   104      20.990  44.132  42.556  1.00  0.00           C  
ATOM   1643  HD2 ARG   104      21.622  44.709  43.232  1.00  0.00           H  
ATOM   1644  HD3 ARG   104      20.049  43.989  43.087  1.00  0.00           H  
ATOM   1645  NE  ARG   104      21.668  42.916  42.353  1.00  0.00           N  
ATOM   1646  HE  ARG   104      21.891  42.638  41.408  1.00  0.00           H  
ATOM   1647  CZ  ARG   104      21.816  41.963  43.260  1.00  0.00           C  
ATOM   1648  NH1 ARG   104      21.437  42.021  44.499  1.00  0.00           N  
ATOM   1649 HH11 ARG   104      21.126  42.917  44.846  1.00  0.00           H  
ATOM   1650 HH12 ARG   104      21.478  41.259  45.160  1.00  0.00           H  
ATOM   1651  NH2 ARG   104      22.260  40.790  42.926  1.00  0.00           N  
ATOM   1652 HH21 ARG   104      22.361  40.599  41.940  1.00  0.00           H  
ATOM   1653 HH22 ARG   104      21.971  39.980  43.456  1.00  0.00           H  
ATOM   1654  C   ARG   104      23.408  46.131  38.516  1.00  0.00           C  
ATOM   1655  O   ARG   104      23.895  45.264  37.780  1.00  0.00           O  
ATOM   1656  N   LEU   105      24.119  47.200  38.876  1.00  0.00           N  
ATOM   1657  H   LEU   105      23.561  47.885  39.365  1.00  0.00           H  
ATOM   1658  CA  LEU   105      25.502  47.429  38.623  1.00  0.00           C  
ATOM   1659  HA  LEU   105      25.525  47.217  37.554  1.00  0.00           H  
ATOM   1660  CB  LEU   105      25.965  48.810  39.123  1.00  0.00           C  
ATOM   1661  HB2 LEU   105      25.225  49.537  38.788  1.00  0.00           H  
ATOM   1662  HB3 LEU   105      25.817  48.812  40.203  1.00  0.00           H  
ATOM   1663  CG  LEU   105      27.333  49.301  38.740  1.00  0.00           C  
ATOM   1664  HG  LEU   105      27.989  48.520  39.125  1.00  0.00           H  
ATOM   1665  CD1 LEU   105      27.541  49.704  37.280  1.00  0.00           C  
ATOM   1666 HD11 LEU   105      26.950  50.557  36.947  1.00  0.00           H  
ATOM   1667 HD12 LEU   105      28.557  49.936  36.964  1.00  0.00           H  
ATOM   1668 HD13 LEU   105      27.064  48.918  36.694  1.00  0.00           H  
ATOM   1669  CD2 LEU   105      27.663  50.623  39.499  1.00  0.00           C  
ATOM   1670 HD21 LEU   105      28.393  51.216  38.949  1.00  0.00           H  
ATOM   1671 HD22 LEU   105      26.719  51.085  39.790  1.00  0.00           H  
ATOM   1672 HD23 LEU   105      28.005  50.372  40.503  1.00  0.00           H  
ATOM   1673  C   LEU   105      26.346  46.332  39.215  1.00  0.00           C  
ATOM   1674  O   LEU   105      27.324  45.867  38.602  1.00  0.00           O  
ATOM   1675  N   LEU   106      25.931  45.707  40.342  1.00  0.00           N  
ATOM   1676  H   LEU   106      25.155  46.178  40.785  1.00  0.00           H  
ATOM   1677  CA  LEU   106      26.430  44.493  40.923  1.00  0.00           C  
ATOM   1678  HA  LEU   106      27.418  44.712  41.327  1.00  0.00           H  
ATOM   1679  CB  LEU   106      25.610  44.105  42.186  1.00  0.00           C  
ATOM   1680  HB2 LEU   106      25.536  44.940  42.883  1.00  0.00           H  
ATOM   1681  HB3 LEU   106      24.604  43.900  41.821  1.00  0.00           H  
ATOM   1682  CG  LEU   106      26.182  42.776  42.903  1.00  0.00           C  
ATOM   1683  HG  LEU   106      25.992  41.884  42.306  1.00  0.00           H  
ATOM   1684  CD1 LEU   106      27.651  42.835  43.179  1.00  0.00           C  
ATOM   1685 HD11 LEU   106      28.161  42.818  42.216  1.00  0.00           H  
ATOM   1686 HD12 LEU   106      27.959  43.764  43.658  1.00  0.00           H  
ATOM   1687 HD13 LEU   106      27.978  42.007  43.808  1.00  0.00           H  
ATOM   1688  CD2 LEU   106      25.508  42.660  44.285  1.00  0.00           C  
ATOM   1689 HD21 LEU   106      25.850  43.440  44.965  1.00  0.00           H  
ATOM   1690 HD22 LEU   106      24.436  42.793  44.136  1.00  0.00           H  
ATOM   1691 HD23 LEU   106      25.686  41.660  44.683  1.00  0.00           H  
ATOM   1692  C   LEU   106      26.445  43.287  39.928  1.00  0.00           C  
ATOM   1693  O   LEU   106      27.473  42.637  39.757  1.00  0.00           O  
ATOM   1694  N   ASP   107      25.308  42.968  39.322  1.00  0.00           N  
ATOM   1695  H   ASP   107      24.459  43.438  39.603  1.00  0.00           H  
ATOM   1696  CA  ASP   107      25.192  41.755  38.415  1.00  0.00           C  
ATOM   1697  HA  ASP   107      25.452  40.833  38.936  1.00  0.00           H  
ATOM   1698  CB  ASP   107      23.761  41.630  37.901  1.00  0.00           C  
ATOM   1699  HB2 ASP   107      23.582  42.357  37.109  1.00  0.00           H  
ATOM   1700  HB3 ASP   107      23.707  40.686  37.358  1.00  0.00           H  
ATOM   1701  CG  ASP   107      22.636  41.590  38.937  1.00  0.00           C  
ATOM   1702  OD1 ASP   107      21.539  42.053  38.525  1.00  0.00           O  
ATOM   1703  OD2 ASP   107      22.854  41.104  40.055  1.00  0.00           O  
ATOM   1704  C   ASP   107      26.055  41.848  37.206  1.00  0.00           C  
ATOM   1705  O   ASP   107      26.614  40.839  36.813  1.00  0.00           O  
ATOM   1706  N   LEU   108      26.447  43.068  36.827  1.00  0.00           N  
ATOM   1707  H   LEU   108      26.010  43.859  37.278  1.00  0.00           H  
ATOM   1708  CA  LEU   108      27.474  43.501  35.894  1.00  0.00           C  
ATOM   1709  HA  LEU   108      27.341  42.904  34.992  1.00  0.00           H  
ATOM   1710  CB  LEU   108      27.284  44.979  35.524  1.00  0.00           C  
ATOM   1711  HB2 LEU   108      26.671  45.532  36.236  1.00  0.00           H  
ATOM   1712  HB3 LEU   108      28.220  45.536  35.553  1.00  0.00           H  
ATOM   1713  CG  LEU   108      26.796  45.235  34.083  1.00  0.00           C  
ATOM   1714  HG  LEU   108      27.394  44.670  33.368  1.00  0.00           H  
ATOM   1715  CD1 LEU   108      25.342  44.717  33.995  1.00  0.00           C  
ATOM   1716 HD11 LEU   108      25.306  43.679  34.326  1.00  0.00           H  
ATOM   1717 HD12 LEU   108      24.694  45.276  34.670  1.00  0.00           H  
ATOM   1718 HD13 LEU   108      25.034  44.691  32.950  1.00  0.00           H  
ATOM   1719  CD2 LEU   108      26.832  46.734  33.697  1.00  0.00           C  
ATOM   1720 HD21 LEU   108      26.215  46.884  32.811  1.00  0.00           H  
ATOM   1721 HD22 LEU   108      26.437  47.334  34.517  1.00  0.00           H  
ATOM   1722 HD23 LEU   108      27.838  47.107  33.502  1.00  0.00           H  
ATOM   1723  C   LEU   108      28.895  43.236  36.416  1.00  0.00           C  
ATOM   1724  O   LEU   108      29.702  42.502  35.755  1.00  0.00           O  
ATOM   1725  N   ALA   109      29.255  43.788  37.576  1.00  0.00           N  
ATOM   1726  H   ALA   109      28.556  44.384  37.995  1.00  0.00           H  
ATOM   1727  CA  ALA   109      30.465  43.498  38.415  1.00  0.00           C  
ATOM   1728  HA  ALA   109      31.295  43.986  37.903  1.00  0.00           H  
ATOM   1729  CB  ALA   109      30.249  44.199  39.792  1.00  0.00           C  
ATOM   1730  HB1 ALA   109      31.213  44.111  40.291  1.00  0.00           H  
ATOM   1731  HB2 ALA   109      30.057  45.258  39.619  1.00  0.00           H  
ATOM   1732  HB3 ALA   109      29.482  43.726  40.406  1.00  0.00           H  
ATOM   1733  C   ALA   109      30.754  42.017  38.740  1.00  0.00           C  
ATOM   1734  O   ALA   109      31.906  41.688  39.130  1.00  0.00           O  
ATOM   1735  N   THR   110      29.735  41.141  38.637  1.00  0.00           N  
ATOM   1736  H   THR   110      28.830  41.491  38.356  1.00  0.00           H  
ATOM   1737  CA  THR   110      29.865  39.771  39.150  1.00  0.00           C  
ATOM   1738  HA  THR   110      30.892  39.416  39.064  1.00  0.00           H  
ATOM   1739  CB  THR   110      29.445  39.812  40.624  1.00  0.00           C  
ATOM   1740  HB  THR   110      29.526  38.788  40.987  1.00  0.00           H  
ATOM   1741  CG2 THR   110      30.419  40.529  41.568  1.00  0.00           C  
ATOM   1742 HG21 THR   110      30.327  40.015  42.525  1.00  0.00           H  
ATOM   1743 HG22 THR   110      31.465  40.349  41.324  1.00  0.00           H  
ATOM   1744 HG23 THR   110      30.322  41.614  41.602  1.00  0.00           H  
ATOM   1745  OG1 THR   110      28.192  40.270  40.962  1.00  0.00           O  
ATOM   1746  HG1 THR   110      27.979  41.060  40.460  1.00  0.00           H  
ATOM   1747  C   THR   110      29.160  38.661  38.394  1.00  0.00           C  
ATOM   1748  O   THR   110      28.779  37.618  38.930  1.00  0.00           O  
ATOM   1749  N   TYR   111      29.084  38.784  37.064  1.00  0.00           N  
ATOM   1750  H   TYR   111      29.283  39.660  36.603  1.00  0.00           H  
ATOM   1751  CA  TYR   111      28.866  37.695  36.088  1.00  0.00           C  
ATOM   1752  HA  TYR   111      28.940  38.114  35.084  1.00  0.00           H  
ATOM   1753  CB  TYR   111      30.081  36.736  36.020  1.00  0.00           C  
ATOM   1754  HB2 TYR   111      30.176  36.071  36.878  1.00  0.00           H  
ATOM   1755  HB3 TYR   111      30.116  36.163  35.094  1.00  0.00           H  
ATOM   1756  CG  TYR   111      31.356  37.512  35.945  1.00  0.00           C  
ATOM   1757  CD1 TYR   111      31.717  38.099  34.735  1.00  0.00           C  
ATOM   1758  HD1 TYR   111      31.021  38.139  33.910  1.00  0.00           H  
ATOM   1759  CE1 TYR   111      32.966  38.803  34.607  1.00  0.00           C  
ATOM   1760  HE1 TYR   111      33.214  39.255  33.658  1.00  0.00           H  
ATOM   1761  CZ  TYR   111      33.906  38.759  35.657  1.00  0.00           C  
ATOM   1762  OH  TYR   111      35.039  39.501  35.629  1.00  0.00           O  
ATOM   1763  HH  TYR   111      35.583  39.246  36.377  1.00  0.00           H  
ATOM   1764  CE2 TYR   111      33.554  38.016  36.804  1.00  0.00           C  
ATOM   1765  HE2 TYR   111      34.195  38.017  37.673  1.00  0.00           H  
ATOM   1766  CD2 TYR   111      32.259  37.475  36.956  1.00  0.00           C  
ATOM   1767  HD2 TYR   111      31.887  37.133  37.911  1.00  0.00           H  
ATOM   1768  C   TYR   111      27.405  37.075  36.180  1.00  0.00           C  
ATOM   1769  O   TYR   111      27.285  35.945  35.798  1.00  0.00           O  
ATOM   1770  N   THR   112      26.384  37.773  36.720  1.00  0.00           N  
ATOM   1771  H   THR   112      26.624  38.712  37.006  1.00  0.00           H  
ATOM   1772  CA  THR   112      25.023  37.226  37.130  1.00  0.00           C  
ATOM   1773  HA  THR   112      24.986  36.218  36.717  1.00  0.00           H  
ATOM   1774  CB  THR   112      24.771  37.189  38.593  1.00  0.00           C  
ATOM   1775  HB  THR   112      23.711  37.003  38.765  1.00  0.00           H  
ATOM   1776  CG2 THR   112      25.556  36.178  39.330  1.00  0.00           C  
ATOM   1777 HG21 THR   112      25.780  35.351  38.656  1.00  0.00           H  
ATOM   1778 HG22 THR   112      26.414  36.601  39.851  1.00  0.00           H  
ATOM   1779 HG23 THR   112      24.937  35.756  40.122  1.00  0.00           H  
ATOM   1780  OG1 THR   112      25.037  38.428  39.197  1.00  0.00           O  
ATOM   1781  HG1 THR   112      24.886  38.279  40.133  1.00  0.00           H  
ATOM   1782  C   THR   112      23.897  37.933  36.379  1.00  0.00           C  
ATOM   1783  O   THR   112      22.678  37.748  36.662  1.00  0.00           O  
ATOM   1784  N   ALA   113      24.123  38.739  35.320  1.00  0.00           N  
ATOM   1785  H   ALA   113      25.065  38.760  34.956  1.00  0.00           H  
ATOM   1786  CA  ALA   113      23.188  39.596  34.625  1.00  0.00           C  
ATOM   1787  HA  ALA   113      22.397  40.029  35.237  1.00  0.00           H  
ATOM   1788  CB  ALA   113      23.853  40.678  33.892  1.00  0.00           C  
ATOM   1789  HB1 ALA   113      24.451  41.160  34.665  1.00  0.00           H  
ATOM   1790  HB2 ALA   113      24.483  40.272  33.101  1.00  0.00           H  
ATOM   1791  HB3 ALA   113      23.176  41.482  33.607  1.00  0.00           H  
ATOM   1792  C   ALA   113      22.240  38.879  33.580  1.00  0.00           C  
ATOM   1793  O   ALA   113      21.005  39.006  33.660  1.00  0.00           O  
ATOM   1794  N   GLY   114      22.750  38.031  32.683  1.00  0.00           N  
ATOM   1795  H   GLY   114      23.725  38.160  32.452  1.00  0.00           H  
ATOM   1796  CA  GLY   114      21.912  37.165  31.840  1.00  0.00           C  
ATOM   1797  HA2 GLY   114      21.673  36.349  32.521  1.00  0.00           H  
ATOM   1798  HA3 GLY   114      20.971  37.602  31.505  1.00  0.00           H  
ATOM   1799  C   GLY   114      22.694  36.489  30.733  1.00  0.00           C  
ATOM   1800  O   GLY   114      22.131  36.051  29.751  1.00  0.00           O  
ATOM   1801  N   GLY   115      24.061  36.492  30.848  1.00  0.00           N  
ATOM   1802  H   GLY   115      24.436  36.957  31.662  1.00  0.00           H  
ATOM   1803  CA  GLY   115      24.957  35.979  29.888  1.00  0.00           C  
ATOM   1804  HA2 GLY   115      25.927  35.758  30.332  1.00  0.00           H  
ATOM   1805  HA3 GLY   115      24.576  34.999  29.599  1.00  0.00           H  
ATOM   1806  C   GLY   115      25.259  36.924  28.777  1.00  0.00           C  
ATOM   1807  O   GLY   115      24.868  36.749  27.614  1.00  0.00           O  
ATOM   1808  N   LEU   116      26.025  37.999  29.071  1.00  0.00           N  
ATOM   1809  H   LEU   116      26.582  37.908  29.908  1.00  0.00           H  
ATOM   1810  CA  LEU   116      26.633  38.806  28.038  1.00  0.00           C  
ATOM   1811  HA  LEU   116      25.864  38.989  27.289  1.00  0.00           H  
ATOM   1812  CB  LEU   116      27.130  40.129  28.678  1.00  0.00           C  
ATOM   1813  HB2 LEU   116      27.975  39.874  29.318  1.00  0.00           H  
ATOM   1814  HB3 LEU   116      27.600  40.682  27.864  1.00  0.00           H  
ATOM   1815  CG  LEU   116      25.929  40.851  29.405  1.00  0.00           C  
ATOM   1816  HG  LEU   116      25.196  40.112  29.729  1.00  0.00           H  
ATOM   1817  CD1 LEU   116      26.336  41.758  30.563  1.00  0.00           C  
ATOM   1818 HD11 LEU   116      26.851  41.186  31.335  1.00  0.00           H  
ATOM   1819 HD12 LEU   116      27.052  42.481  30.172  1.00  0.00           H  
ATOM   1820 HD13 LEU   116      25.428  42.292  30.843  1.00  0.00           H  
ATOM   1821  CD2 LEU   116      25.215  41.799  28.426  1.00  0.00           C  
ATOM   1822 HD21 LEU   116      24.233  41.996  28.858  1.00  0.00           H  
ATOM   1823 HD22 LEU   116      25.657  42.781  28.257  1.00  0.00           H  
ATOM   1824 HD23 LEU   116      25.221  41.280  27.468  1.00  0.00           H  
ATOM   1825  C   LEU   116      27.714  38.108  27.182  1.00  0.00           C  
ATOM   1826  O   LEU   116      28.311  37.195  27.733  1.00  0.00           O  
ATOM   1827  N   PRO   117      28.031  38.467  25.911  1.00  0.00           N  
ATOM   1828  CD  PRO   117      27.318  39.475  25.059  1.00  0.00           C  
ATOM   1829  HD2 PRO   117      27.634  40.509  25.196  1.00  0.00           H  
ATOM   1830  HD3 PRO   117      26.263  39.423  25.328  1.00  0.00           H  
ATOM   1831  CG  PRO   117      27.559  38.908  23.683  1.00  0.00           C  
ATOM   1832  HG2 PRO   117      27.455  39.732  22.977  1.00  0.00           H  
ATOM   1833  HG3 PRO   117      26.882  38.088  23.443  1.00  0.00           H  
ATOM   1834  CB  PRO   117      28.955  38.411  23.691  1.00  0.00           C  
ATOM   1835  HB2 PRO   117      29.612  39.275  23.585  1.00  0.00           H  
ATOM   1836  HB3 PRO   117      29.104  37.635  22.941  1.00  0.00           H  
ATOM   1837  CA  PRO   117      29.128  37.796  25.090  1.00  0.00           C  
ATOM   1838  HA  PRO   117      28.839  36.771  24.858  1.00  0.00           H  
ATOM   1839  C   PRO   117      30.519  37.866  25.665  1.00  0.00           C  
ATOM   1840  O   PRO   117      30.922  38.917  26.164  1.00  0.00           O  
ATOM   1841  N   LEU   118      31.282  36.774  25.340  1.00  0.00           N  
ATOM   1842  H   LEU   118      30.861  36.071  24.750  1.00  0.00           H  
ATOM   1843  CA  LEU   118      32.718  36.507  25.822  1.00  0.00           C  
ATOM   1844  HA  LEU   118      32.736  36.337  26.899  1.00  0.00           H  
ATOM   1845  CB  LEU   118      33.336  35.255  25.136  1.00  0.00           C  
ATOM   1846  HB2 LEU   118      33.184  35.242  24.057  1.00  0.00           H  
ATOM   1847  HB3 LEU   118      34.395  35.194  25.388  1.00  0.00           H  
ATOM   1848  CG  LEU   118      32.673  33.846  25.465  1.00  0.00           C  
ATOM   1849  HG  LEU   118      31.651  33.787  25.091  1.00  0.00           H  
ATOM   1850  CD1 LEU   118      33.320  32.616  24.738  1.00  0.00           C  
ATOM   1851 HD11 LEU   118      33.341  32.830  23.670  1.00  0.00           H  
ATOM   1852 HD12 LEU   118      34.254  32.269  25.180  1.00  0.00           H  
ATOM   1853 HD13 LEU   118      32.608  31.793  24.804  1.00  0.00           H  
ATOM   1854  CD2 LEU   118      32.748  33.594  26.934  1.00  0.00           C  
ATOM   1855 HD21 LEU   118      33.792  33.580  27.248  1.00  0.00           H  
ATOM   1856 HD22 LEU   118      32.370  34.453  27.488  1.00  0.00           H  
ATOM   1857 HD23 LEU   118      32.255  32.668  27.228  1.00  0.00           H  
ATOM   1858  C   LEU   118      33.669  37.760  25.600  1.00  0.00           C  
ATOM   1859  O   LEU   118      34.293  38.276  26.545  1.00  0.00           O  
ATOM   1860  N   GLN   119      33.673  38.172  24.347  1.00  0.00           N  
ATOM   1861  H   GLN   119      33.058  37.647  23.742  1.00  0.00           H  
ATOM   1862  CA  GLN   119      34.213  39.396  23.839  1.00  0.00           C  
ATOM   1863  HA  GLN   119      34.550  39.969  24.703  1.00  0.00           H  
ATOM   1864  CB  GLN   119      35.538  39.233  22.995  1.00  0.00           C  
ATOM   1865  HB2 GLN   119      35.305  38.620  22.124  1.00  0.00           H  
ATOM   1866  HB3 GLN   119      35.802  40.226  22.631  1.00  0.00           H  
ATOM   1867  CG  GLN   119      36.831  38.837  23.619  1.00  0.00           C  
ATOM   1868  HG2 GLN   119      36.602  38.017  24.301  1.00  0.00           H  
ATOM   1869  HG3 GLN   119      37.442  38.460  22.799  1.00  0.00           H  
ATOM   1870  CD  GLN   119      37.577  39.876  24.446  1.00  0.00           C  
ATOM   1871  OE1 GLN   119      37.063  40.417  25.419  1.00  0.00           O  
ATOM   1872  NE2 GLN   119      38.865  40.065  24.317  1.00  0.00           N  
ATOM   1873 HE21 GLN   119      39.361  39.460  23.677  1.00  0.00           H  
ATOM   1874 HE22 GLN   119      39.347  40.748  24.884  1.00  0.00           H  
ATOM   1875  C   GLN   119      33.228  40.167  22.975  1.00  0.00           C  
ATOM   1876  O   GLN   119      32.528  39.636  22.090  1.00  0.00           O  
ATOM   1877  N   VAL   120      33.445  41.464  23.068  1.00  0.00           N  
ATOM   1878  H   VAL   120      33.942  41.702  23.915  1.00  0.00           H  
ATOM   1879  CA  VAL   120      32.953  42.463  22.178  1.00  0.00           C  
ATOM   1880  HA  VAL   120      31.868  42.452  22.280  1.00  0.00           H  
ATOM   1881  CB  VAL   120      33.507  43.841  22.618  1.00  0.00           C  
ATOM   1882  HB  VAL   120      34.592  43.861  22.729  1.00  0.00           H  
ATOM   1883  CG1 VAL   120      32.966  44.931  21.642  1.00  0.00           C  
ATOM   1884 HG11 VAL   120      33.170  44.694  20.598  1.00  0.00           H  
ATOM   1885 HG12 VAL   120      31.889  44.957  21.810  1.00  0.00           H  
ATOM   1886 HG13 VAL   120      33.457  45.860  21.934  1.00  0.00           H  
ATOM   1887  CG2 VAL   120      33.001  44.336  24.004  1.00  0.00           C  
ATOM   1888 HG21 VAL   120      33.482  45.307  24.117  1.00  0.00           H  
ATOM   1889 HG22 VAL   120      31.934  44.557  24.030  1.00  0.00           H  
ATOM   1890 HG23 VAL   120      33.207  43.566  24.747  1.00  0.00           H  
ATOM   1891  C   VAL   120      33.342  42.152  20.737  1.00  0.00           C  
ATOM   1892  O   VAL   120      34.471  41.879  20.506  1.00  0.00           O  
ATOM   1893  N   PRO   121      32.437  42.179  19.718  1.00  0.00           N  
ATOM   1894  CD  PRO   121      31.001  42.365  19.690  1.00  0.00           C  
ATOM   1895  HD2 PRO   121      30.819  43.387  20.023  1.00  0.00           H  
ATOM   1896  HD3 PRO   121      30.574  41.681  20.424  1.00  0.00           H  
ATOM   1897  CG  PRO   121      30.578  42.226  18.249  1.00  0.00           C  
ATOM   1898  HG2 PRO   121      30.774  43.155  17.714  1.00  0.00           H  
ATOM   1899  HG3 PRO   121      29.560  41.836  18.214  1.00  0.00           H  
ATOM   1900  CB  PRO   121      31.525  41.189  17.683  1.00  0.00           C  
ATOM   1901  HB2 PRO   121      31.535  41.345  16.604  1.00  0.00           H  
ATOM   1902  HB3 PRO   121      31.371  40.146  17.958  1.00  0.00           H  
ATOM   1903  CA  PRO   121      32.765  41.630  18.329  1.00  0.00           C  
ATOM   1904  HA  PRO   121      33.322  40.704  18.471  1.00  0.00           H  
ATOM   1905  C   PRO   121      33.542  42.718  17.452  1.00  0.00           C  
ATOM   1906  O   PRO   121      33.418  43.934  17.624  1.00  0.00           O  
ATOM   1907  N   ASP   122      34.013  42.233  16.316  1.00  0.00           N  
ATOM   1908  H   ASP   122      34.086  41.235  16.179  1.00  0.00           H  
ATOM   1909  CA  ASP   122      34.656  43.153  15.345  1.00  0.00           C  
ATOM   1910  HA  ASP   122      35.442  43.658  15.907  1.00  0.00           H  
ATOM   1911  CB  ASP   122      35.385  42.411  14.235  1.00  0.00           C  
ATOM   1912  HB2 ASP   122      36.064  43.135  13.783  1.00  0.00           H  
ATOM   1913  HB3 ASP   122      35.992  41.670  14.755  1.00  0.00           H  
ATOM   1914  CG  ASP   122      34.469  41.720  13.188  1.00  0.00           C  
ATOM   1915  OD1 ASP   122      33.877  40.658  13.561  1.00  0.00           O  
ATOM   1916  OD2 ASP   122      34.582  42.015  12.006  1.00  0.00           O  
ATOM   1917  C   ASP   122      33.729  44.222  14.721  1.00  0.00           C  
ATOM   1918  O   ASP   122      34.223  45.244  14.200  1.00  0.00           O  
ATOM   1919  N   ASN   123      32.430  43.968  14.773  1.00  0.00           N  
ATOM   1920  H   ASN   123      32.065  43.102  15.141  1.00  0.00           H  
ATOM   1921  CA  ASN   123      31.418  44.944  14.321  1.00  0.00           C  
ATOM   1922  HA  ASN   123      31.717  45.278  13.328  1.00  0.00           H  
ATOM   1923  CB  ASN   123      30.062  44.155  14.044  1.00  0.00           C  
ATOM   1924  HB2 ASN   123      29.408  44.725  13.384  1.00  0.00           H  
ATOM   1925  HB3 ASN   123      30.290  43.235  13.505  1.00  0.00           H  
ATOM   1926  CG  ASN   123      29.215  43.849  15.247  1.00  0.00           C  
ATOM   1927  OD1 ASN   123      28.825  44.586  16.178  1.00  0.00           O  
ATOM   1928  ND2 ASN   123      28.735  42.659  15.267  1.00  0.00           N  
ATOM   1929 HD21 ASN   123      28.057  42.441  15.983  1.00  0.00           H  
ATOM   1930 HD22 ASN   123      28.888  42.008  14.509  1.00  0.00           H  
ATOM   1931  C   ASN   123      31.198  46.186  15.226  1.00  0.00           C  
ATOM   1932  O   ASN   123      30.397  47.081  14.973  1.00  0.00           O  
ATOM   1933  N   VAL   124      32.009  46.267  16.306  1.00  0.00           N  
ATOM   1934  H   VAL   124      32.686  45.525  16.410  1.00  0.00           H  
ATOM   1935  CA  VAL   124      32.031  47.428  17.237  1.00  0.00           C  
ATOM   1936  HA  VAL   124      31.279  48.184  17.010  1.00  0.00           H  
ATOM   1937  CB  VAL   124      31.687  46.971  18.667  1.00  0.00           C  
ATOM   1938  HB  VAL   124      32.398  46.187  18.927  1.00  0.00           H  
ATOM   1939  CG1 VAL   124      31.744  47.972  19.749  1.00  0.00           C  
ATOM   1940 HG11 VAL   124      30.912  48.668  19.643  1.00  0.00           H  
ATOM   1941 HG12 VAL   124      31.624  47.418  20.680  1.00  0.00           H  
ATOM   1942 HG13 VAL   124      32.724  48.435  19.863  1.00  0.00           H  
ATOM   1943  CG2 VAL   124      30.311  46.217  18.711  1.00  0.00           C  
ATOM   1944 HG21 VAL   124      30.359  45.245  18.220  1.00  0.00           H  
ATOM   1945 HG22 VAL   124      30.067  46.084  19.765  1.00  0.00           H  
ATOM   1946 HG23 VAL   124      29.583  46.870  18.229  1.00  0.00           H  
ATOM   1947  C   VAL   124      33.312  48.266  17.168  1.00  0.00           C  
ATOM   1948  O   VAL   124      34.391  47.683  17.412  1.00  0.00           O  
ATOM   1949  N   THR   125      33.319  49.596  16.933  1.00  0.00           N  
ATOM   1950  H   THR   125      32.422  49.918  16.597  1.00  0.00           H  
ATOM   1951  CA  THR   125      34.558  50.521  16.936  1.00  0.00           C  
ATOM   1952  HA  THR   125      35.234  49.982  17.600  1.00  0.00           H  
ATOM   1953  CB  THR   125      35.073  50.621  15.428  1.00  0.00           C  
ATOM   1954  HB  THR   125      35.125  49.568  15.150  1.00  0.00           H  
ATOM   1955  CG2 THR   125      34.229  51.485  14.483  1.00  0.00           C  
ATOM   1956 HG21 THR   125      34.721  51.561  13.513  1.00  0.00           H  
ATOM   1957 HG22 THR   125      33.354  50.884  14.235  1.00  0.00           H  
ATOM   1958 HG23 THR   125      34.010  52.443  14.955  1.00  0.00           H  
ATOM   1959  OG1 THR   125      36.378  51.236  15.363  1.00  0.00           O  
ATOM   1960  HG1 THR   125      36.915  50.775  16.012  1.00  0.00           H  
ATOM   1961  C   THR   125      34.221  51.908  17.610  1.00  0.00           C  
ATOM   1962  O   THR   125      35.153  52.762  17.743  1.00  0.00           O  
ATOM   1963  N   ASP   126      33.014  52.177  17.959  1.00  0.00           N  
ATOM   1964  H   ASP   126      32.382  51.395  18.051  1.00  0.00           H  
ATOM   1965  CA  ASP   126      32.561  53.376  18.594  1.00  0.00           C  
ATOM   1966  HA  ASP   126      33.391  53.905  19.063  1.00  0.00           H  
ATOM   1967  CB  ASP   126      31.995  54.430  17.603  1.00  0.00           C  
ATOM   1968  HB2 ASP   126      31.576  55.279  18.143  1.00  0.00           H  
ATOM   1969  HB3 ASP   126      32.781  54.755  16.921  1.00  0.00           H  
ATOM   1970  CG  ASP   126      30.886  54.014  16.633  1.00  0.00           C  
ATOM   1971  OD1 ASP   126      30.752  54.820  15.676  1.00  0.00           O  
ATOM   1972  OD2 ASP   126      30.322  52.890  16.721  1.00  0.00           O  
ATOM   1973  C   ASP   126      31.493  53.114  19.763  1.00  0.00           C  
ATOM   1974  O   ASP   126      30.986  51.999  19.983  1.00  0.00           O  
ATOM   1975  N   ASN   127      30.979  54.232  20.335  1.00  0.00           N  
ATOM   1976  H   ASN   127      31.206  55.151  19.984  1.00  0.00           H  
ATOM   1977  CA  ASN   127      29.891  54.221  21.318  1.00  0.00           C  
ATOM   1978  HA  ASN   127      30.070  53.399  22.011  1.00  0.00           H  
ATOM   1979  CB  ASN   127      29.845  55.638  22.009  1.00  0.00           C  
ATOM   1980  HB2 ASN   127      30.848  56.065  21.995  1.00  0.00           H  
ATOM   1981  HB3 ASN   127      29.196  56.253  21.386  1.00  0.00           H  
ATOM   1982  CG  ASN   127      29.251  55.707  23.416  1.00  0.00           C  
ATOM   1983  OD1 ASN   127      29.342  54.817  24.222  1.00  0.00           O  
ATOM   1984  ND2 ASN   127      28.568  56.794  23.709  1.00  0.00           N  
ATOM   1985 HD21 ASN   127      28.532  57.598  23.098  1.00  0.00           H  
ATOM   1986 HD22 ASN   127      28.002  56.799  24.545  1.00  0.00           H  
ATOM   1987  C   ASN   127      28.646  53.975  20.573  1.00  0.00           C  
ATOM   1988  O   ASN   127      27.743  53.380  21.144  1.00  0.00           O  
ATOM   1989  N   ALA   128      28.454  54.387  19.266  1.00  0.00           N  
ATOM   1990  H   ALA   128      29.213  54.847  18.785  1.00  0.00           H  
ATOM   1991  CA  ALA   128      27.137  54.168  18.579  1.00  0.00           C  
ATOM   1992  HA  ALA   128      26.344  54.604  19.187  1.00  0.00           H  
ATOM   1993  CB  ALA   128      27.135  54.982  17.230  1.00  0.00           C  
ATOM   1994  HB1 ALA   128      28.021  54.641  16.695  1.00  0.00           H  
ATOM   1995  HB2 ALA   128      26.279  54.695  16.620  1.00  0.00           H  
ATOM   1996  HB3 ALA   128      27.183  56.057  17.405  1.00  0.00           H  
ATOM   1997  C   ALA   128      26.857  52.688  18.324  1.00  0.00           C  
ATOM   1998  O   ALA   128      25.716  52.203  18.541  1.00  0.00           O  
ATOM   1999  N   SER   129      27.949  51.996  17.922  1.00  0.00           N  
ATOM   2000  H   SER   129      28.798  52.524  17.779  1.00  0.00           H  
ATOM   2001  CA  SER   129      27.941  50.542  17.863  1.00  0.00           C  
ATOM   2002  HA  SER   129      26.992  50.226  17.431  1.00  0.00           H  
ATOM   2003  CB  SER   129      29.057  50.004  17.030  1.00  0.00           C  
ATOM   2004  HB2 SER   129      29.066  48.924  17.175  1.00  0.00           H  
ATOM   2005  HB3 SER   129      28.825  50.324  16.014  1.00  0.00           H  
ATOM   2006  OG  SER   129      30.371  50.406  17.453  1.00  0.00           O  
ATOM   2007  HG  SER   129      30.308  51.336  17.224  1.00  0.00           H  
ATOM   2008  C   SER   129      27.936  49.806  19.198  1.00  0.00           C  
ATOM   2009  O   SER   129      27.091  48.924  19.371  1.00  0.00           O  
ATOM   2010  N   LEU   130      28.807  50.171  20.200  1.00  0.00           N  
ATOM   2011  H   LEU   130      29.419  50.970  20.111  1.00  0.00           H  
ATOM   2012  CA  LEU   130      28.691  49.571  21.533  1.00  0.00           C  
ATOM   2013  HA  LEU   130      28.891  48.500  21.570  1.00  0.00           H  
ATOM   2014  CB  LEU   130      29.865  50.353  22.324  1.00  0.00           C  
ATOM   2015  HB2 LEU   130      30.877  50.404  21.922  1.00  0.00           H  
ATOM   2016  HB3 LEU   130      29.541  51.393  22.310  1.00  0.00           H  
ATOM   2017  CG  LEU   130      30.046  49.901  23.779  1.00  0.00           C  
ATOM   2018  HG  LEU   130      29.031  49.743  24.144  1.00  0.00           H  
ATOM   2019  CD1 LEU   130      30.969  48.627  23.831  1.00  0.00           C  
ATOM   2020 HD11 LEU   130      31.930  48.798  23.346  1.00  0.00           H  
ATOM   2021 HD12 LEU   130      31.176  48.437  24.884  1.00  0.00           H  
ATOM   2022 HD13 LEU   130      30.497  47.801  23.299  1.00  0.00           H  
ATOM   2023  CD2 LEU   130      30.659  50.987  24.662  1.00  0.00           C  
ATOM   2024 HD21 LEU   130      30.744  50.720  25.715  1.00  0.00           H  
ATOM   2025 HD22 LEU   130      31.577  51.354  24.202  1.00  0.00           H  
ATOM   2026 HD23 LEU   130      30.022  51.870  24.619  1.00  0.00           H  
ATOM   2027  C   LEU   130      27.318  49.875  22.199  1.00  0.00           C  
ATOM   2028  O   LEU   130      26.875  49.012  22.974  1.00  0.00           O  
ATOM   2029  N   LEU   131      26.626  51.014  21.978  1.00  0.00           N  
ATOM   2030  H   LEU   131      26.929  51.734  21.336  1.00  0.00           H  
ATOM   2031  CA  LEU   131      25.185  51.236  22.441  1.00  0.00           C  
ATOM   2032  HA  LEU   131      25.105  51.024  23.507  1.00  0.00           H  
ATOM   2033  CB  LEU   131      24.753  52.703  22.182  1.00  0.00           C  
ATOM   2034  HB2 LEU   131      25.427  53.321  22.775  1.00  0.00           H  
ATOM   2035  HB3 LEU   131      24.828  52.947  21.122  1.00  0.00           H  
ATOM   2036  CG  LEU   131      23.302  52.955  22.631  1.00  0.00           C  
ATOM   2037  HG  LEU   131      22.697  52.287  22.018  1.00  0.00           H  
ATOM   2038  CD1 LEU   131      23.119  52.632  24.152  1.00  0.00           C  
ATOM   2039 HD11 LEU   131      23.509  53.432  24.781  1.00  0.00           H  
ATOM   2040 HD12 LEU   131      22.041  52.700  24.300  1.00  0.00           H  
ATOM   2041 HD13 LEU   131      23.389  51.599  24.371  1.00  0.00           H  
ATOM   2042  CD2 LEU   131      22.968  54.388  22.323  1.00  0.00           C  
ATOM   2043 HD21 LEU   131      23.058  54.654  21.270  1.00  0.00           H  
ATOM   2044 HD22 LEU   131      21.969  54.565  22.721  1.00  0.00           H  
ATOM   2045 HD23 LEU   131      23.632  55.002  22.932  1.00  0.00           H  
ATOM   2046  C   LEU   131      24.300  50.111  21.844  1.00  0.00           C  
ATOM   2047  O   LEU   131      23.711  49.299  22.571  1.00  0.00           O  
ATOM   2048  N   ARG   132      24.139  50.082  20.493  1.00  0.00           N  
ATOM   2049  H   ARG   132      24.591  50.837  19.997  1.00  0.00           H  
ATOM   2050  CA  ARG   132      23.381  49.106  19.671  1.00  0.00           C  
ATOM   2051  HA  ARG   132      22.320  49.233  19.885  1.00  0.00           H  
ATOM   2052  CB  ARG   132      23.572  49.391  18.157  1.00  0.00           C  
ATOM   2053  HB2 ARG   132      23.012  50.302  17.947  1.00  0.00           H  
ATOM   2054  HB3 ARG   132      24.609  49.598  17.892  1.00  0.00           H  
ATOM   2055  CG  ARG   132      22.920  48.344  17.166  1.00  0.00           C  
ATOM   2056  HG2 ARG   132      21.904  48.157  17.512  1.00  0.00           H  
ATOM   2057  HG3 ARG   132      22.845  48.840  16.198  1.00  0.00           H  
ATOM   2058  CD  ARG   132      23.707  47.048  16.909  1.00  0.00           C  
ATOM   2059  HD2 ARG   132      23.748  46.310  17.709  1.00  0.00           H  
ATOM   2060  HD3 ARG   132      23.115  46.526  16.157  1.00  0.00           H  
ATOM   2061  NE  ARG   132      24.985  47.431  16.420  1.00  0.00           N  
ATOM   2062  HE  ARG   132      25.043  48.276  15.870  1.00  0.00           H  
ATOM   2063  CZ  ARG   132      26.102  46.715  16.537  1.00  0.00           C  
ATOM   2064  NH1 ARG   132      26.154  45.527  16.881  1.00  0.00           N  
ATOM   2065 HH11 ARG   132      25.409  44.927  17.207  1.00  0.00           H  
ATOM   2066 HH12 ARG   132      27.079  45.140  16.761  1.00  0.00           H  
ATOM   2067  NH2 ARG   132      27.279  47.171  16.180  1.00  0.00           N  
ATOM   2068 HH21 ARG   132      27.166  48.033  15.666  1.00  0.00           H  
ATOM   2069 HH22 ARG   132      28.018  46.483  16.200  1.00  0.00           H  
ATOM   2070  C   ARG   132      23.741  47.683  20.044  1.00  0.00           C  
ATOM   2071  O   ARG   132      22.818  46.864  20.051  1.00  0.00           O  
ATOM   2072  N   PHE   133      24.997  47.371  20.343  1.00  0.00           N  
ATOM   2073  H   PHE   133      25.719  47.966  19.964  1.00  0.00           H  
ATOM   2074  CA  PHE   133      25.391  46.082  20.944  1.00  0.00           C  
ATOM   2075  HA  PHE   133      25.096  45.224  20.340  1.00  0.00           H  
ATOM   2076  CB  PHE   133      26.900  45.949  20.965  1.00  0.00           C  
ATOM   2077  HB2 PHE   133      27.177  45.966  19.911  1.00  0.00           H  
ATOM   2078  HB3 PHE   133      27.330  46.832  21.438  1.00  0.00           H  
ATOM   2079  CG  PHE   133      27.452  44.707  21.577  1.00  0.00           C  
ATOM   2080  CD1 PHE   133      27.563  43.459  20.844  1.00  0.00           C  
ATOM   2081  HD1 PHE   133      27.043  43.409  19.899  1.00  0.00           H  
ATOM   2082  CE1 PHE   133      28.176  42.341  21.386  1.00  0.00           C  
ATOM   2083  HE1 PHE   133      28.127  41.400  20.858  1.00  0.00           H  
ATOM   2084  CZ  PHE   133      28.681  42.459  22.659  1.00  0.00           C  
ATOM   2085  HZ  PHE   133      29.195  41.576  23.011  1.00  0.00           H  
ATOM   2086  CE2 PHE   133      28.603  43.613  23.438  1.00  0.00           C  
ATOM   2087  HE2 PHE   133      29.013  43.680  24.435  1.00  0.00           H  
ATOM   2088  CD2 PHE   133      27.934  44.771  22.874  1.00  0.00           C  
ATOM   2089  HD2 PHE   133      27.681  45.548  23.581  1.00  0.00           H  
ATOM   2090  C   PHE   133      24.747  45.712  22.264  1.00  0.00           C  
ATOM   2091  O   PHE   133      24.066  44.673  22.327  1.00  0.00           O  
ATOM   2092  N   TYR   134      24.857  46.491  23.359  1.00  0.00           N  
ATOM   2093  H   TYR   134      25.459  47.298  23.275  1.00  0.00           H  
ATOM   2094  CA  TYR   134      24.043  46.189  24.577  1.00  0.00           C  
ATOM   2095  HA  TYR   134      24.171  45.135  24.825  1.00  0.00           H  
ATOM   2096  CB  TYR   134      24.459  47.084  25.756  1.00  0.00           C  
ATOM   2097  HB2 TYR   134      24.516  48.097  25.357  1.00  0.00           H  
ATOM   2098  HB3 TYR   134      23.819  47.103  26.638  1.00  0.00           H  
ATOM   2099  CG  TYR   134      25.907  46.770  26.266  1.00  0.00           C  
ATOM   2100  CD1 TYR   134      27.051  47.538  25.989  1.00  0.00           C  
ATOM   2101  HD1 TYR   134      26.937  48.508  25.527  1.00  0.00           H  
ATOM   2102  CE1 TYR   134      28.339  47.048  26.236  1.00  0.00           C  
ATOM   2103  HE1 TYR   134      29.199  47.669  26.030  1.00  0.00           H  
ATOM   2104  CZ  TYR   134      28.514  45.713  26.594  1.00  0.00           C  
ATOM   2105  OH  TYR   134      29.707  45.108  26.627  1.00  0.00           O  
ATOM   2106  HH  TYR   134      30.469  45.674  26.480  1.00  0.00           H  
ATOM   2107  CE2 TYR   134      27.376  44.904  26.917  1.00  0.00           C  
ATOM   2108  HE2 TYR   134      27.600  43.975  27.419  1.00  0.00           H  
ATOM   2109  CD2 TYR   134      26.100  45.420  26.699  1.00  0.00           C  
ATOM   2110  HD2 TYR   134      25.222  44.805  26.832  1.00  0.00           H  
ATOM   2111  C   TYR   134      22.574  46.301  24.313  1.00  0.00           C  
ATOM   2112  O   TYR   134      21.844  45.438  24.842  1.00  0.00           O  
ATOM   2113  N   GLN   135      22.083  47.241  23.464  1.00  0.00           N  
ATOM   2114  H   GLN   135      22.737  47.964  23.199  1.00  0.00           H  
ATOM   2115  CA  GLN   135      20.585  47.391  23.155  1.00  0.00           C  
ATOM   2116  HA  GLN   135      20.072  47.411  24.117  1.00  0.00           H  
ATOM   2117  CB  GLN   135      20.332  48.616  22.329  1.00  0.00           C  
ATOM   2118  HB2 GLN   135      20.959  48.586  21.438  1.00  0.00           H  
ATOM   2119  HB3 GLN   135      19.274  48.637  22.069  1.00  0.00           H  
ATOM   2120  CG  GLN   135      20.527  49.956  23.032  1.00  0.00           C  
ATOM   2121  HG2 GLN   135      21.393  49.916  23.693  1.00  0.00           H  
ATOM   2122  HG3 GLN   135      20.706  50.804  22.371  1.00  0.00           H  
ATOM   2123  CD  GLN   135      19.273  50.243  23.835  1.00  0.00           C  
ATOM   2124  OE1 GLN   135      18.799  49.612  24.756  1.00  0.00           O  
ATOM   2125  NE2 GLN   135      18.484  51.188  23.366  1.00  0.00           N  
ATOM   2126 HE21 GLN   135      18.714  51.757  22.564  1.00  0.00           H  
ATOM   2127 HE22 GLN   135      17.593  51.278  23.833  1.00  0.00           H  
ATOM   2128  C   GLN   135      19.856  46.255  22.382  1.00  0.00           C  
ATOM   2129  O   GLN   135      18.739  45.899  22.674  1.00  0.00           O  
ATOM   2130  N   SER   136      20.625  45.566  21.593  1.00  0.00           N  
ATOM   2131  H   SER   136      21.481  46.003  21.284  1.00  0.00           H  
ATOM   2132  CA  SER   136      20.297  44.357  20.851  1.00  0.00           C  
ATOM   2133  HA  SER   136      19.247  44.463  20.582  1.00  0.00           H  
ATOM   2134  CB  SER   136      21.050  44.288  19.531  1.00  0.00           C  
ATOM   2135  HB2 SER   136      20.788  43.390  18.971  1.00  0.00           H  
ATOM   2136  HB3 SER   136      20.803  45.183  18.959  1.00  0.00           H  
ATOM   2137  OG  SER   136      22.436  44.259  19.637  1.00  0.00           O  
ATOM   2138  HG  SER   136      22.789  45.143  19.761  1.00  0.00           H  
ATOM   2139  C   SER   136      20.460  43.071  21.638  1.00  0.00           C  
ATOM   2140  O   SER   136      19.754  42.104  21.267  1.00  0.00           O  
ATOM   2141  N   TRP   137      21.322  42.973  22.671  1.00  0.00           N  
ATOM   2142  H   TRP   137      21.918  43.754  22.907  1.00  0.00           H  
ATOM   2143  CA  TRP   137      21.514  41.756  23.475  1.00  0.00           C  
ATOM   2144  HA  TRP   137      21.807  40.939  22.816  1.00  0.00           H  
ATOM   2145  CB  TRP   137      22.615  41.937  24.506  1.00  0.00           C  
ATOM   2146  HB2 TRP   137      23.501  41.888  23.872  1.00  0.00           H  
ATOM   2147  HB3 TRP   137      22.499  42.888  25.024  1.00  0.00           H  
ATOM   2148  CG  TRP   137      22.682  40.824  25.576  1.00  0.00           C  
ATOM   2149  CD1 TRP   137      23.365  39.637  25.458  1.00  0.00           C  
ATOM   2150  HD1 TRP   137      23.745  39.176  24.558  1.00  0.00           H  
ATOM   2151  NE1 TRP   137      23.331  39.017  26.670  1.00  0.00           N  
ATOM   2152  HE1 TRP   137      23.598  38.051  26.789  1.00  0.00           H  
ATOM   2153  CE2 TRP   137      22.576  39.687  27.614  1.00  0.00           C  
ATOM   2154  CZ2 TRP   137      22.387  39.531  28.951  1.00  0.00           C  
ATOM   2155  HZ2 TRP   137      22.878  38.723  29.473  1.00  0.00           H  
ATOM   2156  CH2 TRP   137      21.502  40.378  29.618  1.00  0.00           C  
ATOM   2157  HH2 TRP   137      21.385  40.361  30.692  1.00  0.00           H  
ATOM   2158  CZ3 TRP   137      20.937  41.445  29.009  1.00  0.00           C  
ATOM   2159  HZ3 TRP   137      20.254  42.122  29.502  1.00  0.00           H  
ATOM   2160  CE3 TRP   137      21.286  41.740  27.668  1.00  0.00           C  
ATOM   2161  HE3 TRP   137      20.856  42.617  27.208  1.00  0.00           H  
ATOM   2162  CD2 TRP   137      22.064  40.860  26.926  1.00  0.00           C  
ATOM   2163  C   TRP   137      20.173  41.298  24.143  1.00  0.00           C  
ATOM   2164  O   TRP   137      19.402  42.132  24.678  1.00  0.00           O  
ATOM   2165  N   GLN   138      20.086  39.995  24.162  1.00  0.00           N  
ATOM   2166  H   GLN   138      20.703  39.559  23.491  1.00  0.00           H  
ATOM   2167  CA  GLN   138      18.988  39.134  24.701  1.00  0.00           C  
ATOM   2168  HA  GLN   138      18.304  39.790  25.240  1.00  0.00           H  
ATOM   2169  CB  GLN   138      18.181  38.396  23.532  1.00  0.00           C  
ATOM   2170  HB2 GLN   138      17.974  39.163  22.785  1.00  0.00           H  
ATOM   2171  HB3 GLN   138      18.742  37.558  23.119  1.00  0.00           H  
ATOM   2172  CG  GLN   138      16.834  37.909  24.215  1.00  0.00           C  
ATOM   2173  HG2 GLN   138      16.698  36.958  23.701  1.00  0.00           H  
ATOM   2174  HG3 GLN   138      16.937  37.732  25.286  1.00  0.00           H  
ATOM   2175  CD  GLN   138      15.658  38.783  23.940  1.00  0.00           C  
ATOM   2176  OE1 GLN   138      15.784  39.936  23.577  1.00  0.00           O  
ATOM   2177  NE2 GLN   138      14.500  38.141  23.944  1.00  0.00           N  
ATOM   2178 HE21 GLN   138      14.519  37.175  24.237  1.00  0.00           H  
ATOM   2179 HE22 GLN   138      13.743  38.596  23.454  1.00  0.00           H  
ATOM   2180  C   GLN   138      19.556  38.109  25.743  1.00  0.00           C  
ATOM   2181  O   GLN   138      20.467  37.314  25.377  1.00  0.00           O  
ATOM   2182  N   PRO   139      19.116  38.101  27.037  1.00  0.00           N  
ATOM   2183  CD  PRO   139      18.029  38.907  27.652  1.00  0.00           C  
ATOM   2184  HD2 PRO   139      17.108  38.774  27.083  1.00  0.00           H  
ATOM   2185  HD3 PRO   139      18.302  39.957  27.751  1.00  0.00           H  
ATOM   2186  CG  PRO   139      17.793  38.412  29.034  1.00  0.00           C  
ATOM   2187  HG2 PRO   139      16.920  37.777  28.881  1.00  0.00           H  
ATOM   2188  HG3 PRO   139      17.632  39.166  29.804  1.00  0.00           H  
ATOM   2189  CB  PRO   139      19.031  37.623  29.381  1.00  0.00           C  
ATOM   2190  HB2 PRO   139      18.809  36.843  30.109  1.00  0.00           H  
ATOM   2191  HB3 PRO   139      19.723  38.357  29.794  1.00  0.00           H  
ATOM   2192  CA  PRO   139      19.636  37.151  28.001  1.00  0.00           C  
ATOM   2193  HA  PRO   139      20.722  37.237  28.053  1.00  0.00           H  
ATOM   2194  C   PRO   139      19.285  35.695  27.681  1.00  0.00           C  
ATOM   2195  O   PRO   139      18.162  35.387  27.217  1.00  0.00           O  
ATOM   2196  N   LYS   140      20.238  34.704  27.915  1.00  0.00           N  
ATOM   2197  H   LYS   140      21.193  35.013  28.026  1.00  0.00           H  
ATOM   2198  CA  LYS   140      19.932  33.305  28.043  1.00  0.00           C  
ATOM   2199  HA  LYS   140      19.141  33.125  27.314  1.00  0.00           H  
ATOM   2200  CB  LYS   140      21.093  32.453  27.654  1.00  0.00           C  
ATOM   2201  HB2 LYS   140      21.892  32.788  28.316  1.00  0.00           H  
ATOM   2202  HB3 LYS   140      20.749  31.423  27.746  1.00  0.00           H  
ATOM   2203  CG  LYS   140      21.635  32.547  26.218  1.00  0.00           C  
ATOM   2204  HG2 LYS   140      20.807  32.417  25.521  1.00  0.00           H  
ATOM   2205  HG3 LYS   140      22.046  33.538  26.022  1.00  0.00           H  
ATOM   2206  CD  LYS   140      22.684  31.467  26.003  1.00  0.00           C  
ATOM   2207  HD2 LYS   140      23.470  31.826  26.667  1.00  0.00           H  
ATOM   2208  HD3 LYS   140      22.279  30.467  26.164  1.00  0.00           H  
ATOM   2209  CE  LYS   140      23.058  31.634  24.559  1.00  0.00           C  
ATOM   2210  HE2 LYS   140      22.204  31.685  23.884  1.00  0.00           H  
ATOM   2211  HE3 LYS   140      23.646  32.540  24.406  1.00  0.00           H  
ATOM   2212  NZ  LYS   140      23.815  30.468  24.055  1.00  0.00           N  
ATOM   2213  HZ1 LYS   140      23.351  29.605  24.303  1.00  0.00           H  
ATOM   2214  HZ2 LYS   140      23.960  30.535  23.058  1.00  0.00           H  
ATOM   2215  HZ3 LYS   140      24.733  30.455  24.476  1.00  0.00           H  
ATOM   2216  C   LYS   140      19.328  32.935  29.436  1.00  0.00           C  
ATOM   2217  O   LYS   140      18.673  31.853  29.546  1.00  0.00           O  
ATOM   2218  N   TRP   141      19.353  33.812  30.453  1.00  0.00           N  
ATOM   2219  H   TRP   141      19.702  34.735  30.239  1.00  0.00           H  
ATOM   2220  CA  TRP   141      19.075  33.477  31.882  1.00  0.00           C  
ATOM   2221  HA  TRP   141      18.262  32.753  31.942  1.00  0.00           H  
ATOM   2222  CB  TRP   141      20.345  33.016  32.595  1.00  0.00           C  
ATOM   2223  HB2 TRP   141      21.054  33.844  32.574  1.00  0.00           H  
ATOM   2224  HB3 TRP   141      19.934  32.823  33.586  1.00  0.00           H  
ATOM   2225  CG  TRP   141      21.020  31.731  32.204  1.00  0.00           C  
ATOM   2226  CD1 TRP   141      22.033  31.622  31.336  1.00  0.00           C  
ATOM   2227  HD1 TRP   141      22.396  32.427  30.715  1.00  0.00           H  
ATOM   2228  NE1 TRP   141      22.431  30.356  31.143  1.00  0.00           N  
ATOM   2229  HE1 TRP   141      23.077  30.073  30.421  1.00  0.00           H  
ATOM   2230  CE2 TRP   141      21.702  29.447  31.924  1.00  0.00           C  
ATOM   2231  CZ2 TRP   141      21.841  28.036  32.082  1.00  0.00           C  
ATOM   2232  HZ2 TRP   141      22.570  27.422  31.572  1.00  0.00           H  
ATOM   2233  CH2 TRP   141      21.144  27.518  33.197  1.00  0.00           C  
ATOM   2234  HH2 TRP   141      21.351  26.490  33.453  1.00  0.00           H  
ATOM   2235  CZ3 TRP   141      20.284  28.288  34.004  1.00  0.00           C  
ATOM   2236  HZ3 TRP   141      19.862  27.827  34.885  1.00  0.00           H  
ATOM   2237  CE3 TRP   141      20.114  29.665  33.732  1.00  0.00           C  
ATOM   2238  HE3 TRP   141      19.376  30.224  34.288  1.00  0.00           H  
ATOM   2239  CD2 TRP   141      20.926  30.340  32.763  1.00  0.00           C  
ATOM   2240  C   TRP   141      18.566  34.759  32.563  1.00  0.00           C  
ATOM   2241  O   TRP   141      19.186  35.816  32.263  1.00  0.00           O  
ATOM   2242  N   ALA   142      17.587  34.709  33.502  1.00  0.00           N  
ATOM   2243  H   ALA   142      17.393  33.765  33.802  1.00  0.00           H  
ATOM   2244  CA  ALA   142      17.061  35.765  34.324  1.00  0.00           C  
ATOM   2245  HA  ALA   142      16.715  36.612  33.732  1.00  0.00           H  
ATOM   2246  CB  ALA   142      15.821  35.264  34.998  1.00  0.00           C  
ATOM   2247  HB1 ALA   142      16.134  34.418  35.610  1.00  0.00           H  
ATOM   2248  HB2 ALA   142      15.338  35.960  35.684  1.00  0.00           H  
ATOM   2249  HB3 ALA   142      15.110  34.981  34.221  1.00  0.00           H  
ATOM   2250  C   ALA   142      18.191  36.174  35.318  1.00  0.00           C  
ATOM   2251  O   ALA   142      19.001  35.339  35.718  1.00  0.00           O  
ATOM   2252  N   PRO   143      18.207  37.405  35.900  1.00  0.00           N  
ATOM   2253  CD  PRO   143      17.299  38.502  35.583  1.00  0.00           C  
ATOM   2254  HD2 PRO   143      16.300  38.488  36.019  1.00  0.00           H  
ATOM   2255  HD3 PRO   143      17.220  38.680  34.510  1.00  0.00           H  
ATOM   2256  CG  PRO   143      17.835  39.754  36.211  1.00  0.00           C  
ATOM   2257  HG2 PRO   143      17.027  40.327  36.667  1.00  0.00           H  
ATOM   2258  HG3 PRO   143      18.413  40.276  35.450  1.00  0.00           H  
ATOM   2259  CB  PRO   143      18.851  39.385  37.286  1.00  0.00           C  
ATOM   2260  HB2 PRO   143      18.346  39.427  38.251  1.00  0.00           H  
ATOM   2261  HB3 PRO   143      19.720  40.042  37.276  1.00  0.00           H  
ATOM   2262  CA  PRO   143      19.242  37.912  36.854  1.00  0.00           C  
ATOM   2263  HA  PRO   143      20.219  38.040  36.388  1.00  0.00           H  
ATOM   2264  C   PRO   143      19.357  37.030  38.053  1.00  0.00           C  
ATOM   2265  O   PRO   143      18.437  36.545  38.679  1.00  0.00           O  
ATOM   2266  N   GLY   144      20.554  36.824  38.473  1.00  0.00           N  
ATOM   2267  H   GLY   144      21.311  37.283  37.987  1.00  0.00           H  
ATOM   2268  CA  GLY   144      20.788  36.077  39.680  1.00  0.00           C  
ATOM   2269  HA2 GLY   144      21.844  36.172  39.936  1.00  0.00           H  
ATOM   2270  HA3 GLY   144      20.163  36.486  40.474  1.00  0.00           H  
ATOM   2271  C   GLY   144      20.649  34.532  39.559  1.00  0.00           C  
ATOM   2272  O   GLY   144      20.755  33.955  40.677  1.00  0.00           O  
ATOM   2273  N   THR   145      20.515  33.872  38.443  1.00  0.00           N  
ATOM   2274  H   THR   145      20.765  34.385  37.611  1.00  0.00           H  
ATOM   2275  CA  THR   145      20.381  32.464  38.331  1.00  0.00           C  
ATOM   2276  HA  THR   145      19.888  32.135  39.246  1.00  0.00           H  
ATOM   2277  CB  THR   145      19.466  32.165  37.136  1.00  0.00           C  
ATOM   2278  HB  THR   145      19.893  32.411  36.163  1.00  0.00           H  
ATOM   2279  CG2 THR   145      18.816  30.772  37.083  1.00  0.00           C  
ATOM   2280 HG21 THR   145      19.566  30.007  36.879  1.00  0.00           H  
ATOM   2281 HG22 THR   145      18.429  30.538  38.075  1.00  0.00           H  
ATOM   2282 HG23 THR   145      18.088  30.636  36.284  1.00  0.00           H  
ATOM   2283  OG1 THR   145      18.295  33.007  37.175  1.00  0.00           O  
ATOM   2284  HG1 THR   145      18.640  33.896  37.057  1.00  0.00           H  
ATOM   2285  C   THR   145      21.674  31.647  38.106  1.00  0.00           C  
ATOM   2286  O   THR   145      21.776  30.466  38.596  1.00  0.00           O  
ATOM   2287  N   THR   146      22.632  32.216  37.385  1.00  0.00           N  
ATOM   2288  H   THR   146      22.511  33.044  36.821  1.00  0.00           H  
ATOM   2289  CA  THR   146      23.919  31.578  37.100  1.00  0.00           C  
ATOM   2290  HA  THR   146      24.147  30.930  37.946  1.00  0.00           H  
ATOM   2291  CB  THR   146      23.735  30.707  35.844  1.00  0.00           C  
ATOM   2292  HB  THR   146      22.847  30.098  36.009  1.00  0.00           H  
ATOM   2293  CG2 THR   146      23.497  31.533  34.548  1.00  0.00           C  
ATOM   2294 HG21 THR   146      24.318  32.232  34.387  1.00  0.00           H  
ATOM   2295 HG22 THR   146      23.527  30.853  33.697  1.00  0.00           H  
ATOM   2296 HG23 THR   146      22.577  32.089  34.728  1.00  0.00           H  
ATOM   2297  OG1 THR   146      24.794  29.851  35.575  1.00  0.00           O  
ATOM   2298  HG1 THR   146      24.631  29.041  36.065  1.00  0.00           H  
ATOM   2299  C   THR   146      25.069  32.590  36.988  1.00  0.00           C  
ATOM   2300  O   THR   146      24.862  33.768  36.707  1.00  0.00           O  
ATOM   2301  N   ARG   147      26.316  32.146  37.158  1.00  0.00           N  
ATOM   2302  H   ARG   147      26.389  31.208  37.524  1.00  0.00           H  
ATOM   2303  CA  ARG   147      27.604  32.807  36.884  1.00  0.00           C  
ATOM   2304  HA  ARG   147      27.516  33.881  36.719  1.00  0.00           H  
ATOM   2305  CB  ARG   147      28.513  32.572  38.111  1.00  0.00           C  
ATOM   2306  HB2 ARG   147      28.065  32.946  39.031  1.00  0.00           H  
ATOM   2307  HB3 ARG   147      28.807  31.529  38.232  1.00  0.00           H  
ATOM   2308  CG  ARG   147      29.763  33.537  38.038  1.00  0.00           C  
ATOM   2309  HG2 ARG   147      30.169  33.542  37.026  1.00  0.00           H  
ATOM   2310  HG3 ARG   147      29.361  34.499  38.353  1.00  0.00           H  
ATOM   2311  CD  ARG   147      30.879  32.932  38.914  1.00  0.00           C  
ATOM   2312  HD2 ARG   147      30.652  32.972  39.980  1.00  0.00           H  
ATOM   2313  HD3 ARG   147      30.947  31.902  38.565  1.00  0.00           H  
ATOM   2314  NE  ARG   147      32.162  33.633  38.849  1.00  0.00           N  
ATOM   2315  HE  ARG   147      32.322  34.386  39.502  1.00  0.00           H  
ATOM   2316  CZ  ARG   147      33.243  33.321  38.178  1.00  0.00           C  
ATOM   2317  NH1 ARG   147      33.206  32.394  37.275  1.00  0.00           N  
ATOM   2318 HH11 ARG   147      32.371  31.861  37.082  1.00  0.00           H  
ATOM   2319 HH12 ARG   147      33.956  32.249  36.615  1.00  0.00           H  
ATOM   2320  NH2 ARG   147      34.385  33.854  38.439  1.00  0.00           N  
ATOM   2321 HH21 ARG   147      34.362  34.733  38.936  1.00  0.00           H  
ATOM   2322 HH22 ARG   147      35.271  33.471  38.144  1.00  0.00           H  
ATOM   2323  C   ARG   147      28.149  32.308  35.566  1.00  0.00           C  
ATOM   2324  O   ARG   147      28.539  31.148  35.432  1.00  0.00           O  
ATOM   2325  N   LEU   148      28.058  33.155  34.553  1.00  0.00           N  
ATOM   2326  H   LEU   148      27.726  34.068  34.829  1.00  0.00           H  
ATOM   2327  CA  LEU   148      28.656  33.059  33.192  1.00  0.00           C  
ATOM   2328  HA  LEU   148      29.168  32.099  33.144  1.00  0.00           H  
ATOM   2329  CB  LEU   148      27.576  33.271  32.138  1.00  0.00           C  
ATOM   2330  HB2 LEU   148      27.040  34.144  32.510  1.00  0.00           H  
ATOM   2331  HB3 LEU   148      27.882  33.605  31.147  1.00  0.00           H  
ATOM   2332  CG  LEU   148      26.530  32.137  31.813  1.00  0.00           C  
ATOM   2333  HG  LEU   148      26.297  31.615  32.742  1.00  0.00           H  
ATOM   2334  CD1 LEU   148      25.177  32.822  31.379  1.00  0.00           C  
ATOM   2335 HD11 LEU   148      25.298  33.447  30.495  1.00  0.00           H  
ATOM   2336 HD12 LEU   148      24.595  31.958  31.057  1.00  0.00           H  
ATOM   2337 HD13 LEU   148      24.616  33.406  32.109  1.00  0.00           H  
ATOM   2338  CD2 LEU   148      27.060  31.264  30.679  1.00  0.00           C  
ATOM   2339 HD21 LEU   148      27.356  31.929  29.867  1.00  0.00           H  
ATOM   2340 HD22 LEU   148      27.952  30.757  31.048  1.00  0.00           H  
ATOM   2341 HD23 LEU   148      26.318  30.545  30.333  1.00  0.00           H  
ATOM   2342  C   LEU   148      29.733  34.115  33.055  1.00  0.00           C  
ATOM   2343  O   LEU   148      29.503  35.314  32.832  1.00  0.00           O  
ATOM   2344  N   TYC   149      30.937  33.625  33.179  1.00  0.00           N  
ATOM   2345  H   TYC   149      31.069  32.623  33.197  1.00  0.00           H  
ATOM   2346  CA  TYC   149      32.147  34.481  32.807  1.00  0.00           C  
ATOM   2347  HA  TYC   149      31.974  35.344  33.450  1.00  0.00           H  
ATOM   2348  CB  TYC   149      33.375  33.651  33.197  1.00  0.00           C  
ATOM   2349  HB2 TYC   149      33.145  33.023  34.057  1.00  0.00           H  
ATOM   2350  HB3 TYC   149      33.711  33.048  32.353  1.00  0.00           H  
ATOM   2351  CG  TYC   149      34.641  34.459  33.563  1.00  0.00           C  
ATOM   2352  CD1 TYC   149      35.880  34.086  32.942  1.00  0.00           C  
ATOM   2353  HD1 TYC   149      35.863  33.217  32.301  1.00  0.00           H  
ATOM   2354  CE1 TYC   149      37.068  34.856  33.271  1.00  0.00           C  
ATOM   2355  HE1 TYC   149      37.985  34.629  32.748  1.00  0.00           H  
ATOM   2356  CZ  TYC   149      37.051  35.924  34.190  1.00  0.00           C  
ATOM   2357  OH  TYC   149      38.195  36.649  34.511  1.00  0.00           O  
ATOM   2358  CE2 TYC   149      35.843  36.180  34.872  1.00  0.00           C  
ATOM   2359  HE2 TYC   149      35.815  36.990  35.586  1.00  0.00           H  
ATOM   2360  CD2 TYC   149      34.617  35.446  34.573  1.00  0.00           C  
ATOM   2361  HD2 TYC   149      33.718  35.806  35.051  1.00  0.00           H  
ATOM   2362  C   TYC   149      32.168  35.057  31.434  1.00  0.00           C  
ATOM   2363  O   TYC   149      31.947  34.242  30.540  1.00  0.00           O  
ATOM   2364  N   ALA   150      32.313  36.424  31.239  1.00  0.00           N  
ATOM   2365  H   ALA   150      32.222  37.033  32.040  1.00  0.00           H  
ATOM   2366  CA  ALA   150      32.618  37.096  29.934  1.00  0.00           C  
ATOM   2367  HA  ALA   150      33.269  36.522  29.275  1.00  0.00           H  
ATOM   2368  CB  ALA   150      31.351  37.219  29.092  1.00  0.00           C  
ATOM   2369  HB1 ALA   150      30.647  37.931  29.523  1.00  0.00           H  
ATOM   2370  HB2 ALA   150      31.559  37.637  28.107  1.00  0.00           H  
ATOM   2371  HB3 ALA   150      30.878  36.239  29.018  1.00  0.00           H  
ATOM   2372  C   ALA   150      33.273  38.483  30.153  1.00  0.00           C  
ATOM   2373  O   ALA   150      32.913  39.298  31.041  1.00  0.00           O  
ATOM   2374  N   ASN   151      34.280  38.819  29.351  1.00  0.00           N  
ATOM   2375  H   ASN   151      34.467  38.247  28.540  1.00  0.00           H  
ATOM   2376  CA  ASN   151      34.930  40.137  29.422  1.00  0.00           C  
ATOM   2377  HA  ASN   151      35.363  40.096  30.422  1.00  0.00           H  
ATOM   2378  CB  ASN   151      36.126  40.228  28.475  1.00  0.00           C  
ATOM   2379  HB2 ASN   151      35.809  39.958  27.467  1.00  0.00           H  
ATOM   2380  HB3 ASN   151      36.468  41.258  28.373  1.00  0.00           H  
ATOM   2381  CG  ASN   151      37.403  39.443  28.793  1.00  0.00           C  
ATOM   2382  OD1 ASN   151      37.659  39.151  29.939  1.00  0.00           O  
ATOM   2383  ND2 ASN   151      38.262  39.235  27.828  1.00  0.00           N  
ATOM   2384 HD21 ASN   151      39.168  38.832  28.023  1.00  0.00           H  
ATOM   2385 HD22 ASN   151      37.977  39.516  26.901  1.00  0.00           H  
ATOM   2386  C   ASN   151      34.036  41.407  29.240  1.00  0.00           C  
ATOM   2387  O   ASN   151      34.320  42.443  29.819  1.00  0.00           O  
ATOM   2388  N   THR   152      32.893  41.273  28.572  1.00  0.00           N  
ATOM   2389  H   THR   152      32.667  40.409  28.099  1.00  0.00           H  
ATOM   2390  CA  THR   152      31.961  42.416  28.442  1.00  0.00           C  
ATOM   2391  HA  THR   152      32.381  43.333  28.030  1.00  0.00           H  
ATOM   2392  CB  THR   152      30.703  42.076  27.587  1.00  0.00           C  
ATOM   2393  HB  THR   152      29.954  42.847  27.774  1.00  0.00           H  
ATOM   2394  CG2 THR   152      31.049  42.079  26.096  1.00  0.00           C  
ATOM   2395 HG21 THR   152      31.844  41.360  25.897  1.00  0.00           H  
ATOM   2396 HG22 THR   152      30.151  41.763  25.565  1.00  0.00           H  
ATOM   2397 HG23 THR   152      31.453  43.057  25.832  1.00  0.00           H  
ATOM   2398  OG1 THR   152      30.301  40.792  27.935  1.00  0.00           O  
ATOM   2399  HG1 THR   152      30.590  40.301  27.163  1.00  0.00           H  
ATOM   2400  C   THR   152      31.420  42.791  29.795  1.00  0.00           C  
ATOM   2401  O   THR   152      31.093  43.966  30.001  1.00  0.00           O  
ATOM   2402  N   SER   153      31.168  41.849  30.746  1.00  0.00           N  
ATOM   2403  H   SER   153      31.424  40.879  30.628  1.00  0.00           H  
ATOM   2404  CA  SER   153      30.344  42.147  31.901  1.00  0.00           C  
ATOM   2405  HA  SER   153      29.480  42.634  31.448  1.00  0.00           H  
ATOM   2406  CB  SER   153      29.909  40.866  32.561  1.00  0.00           C  
ATOM   2407  HB2 SER   153      29.562  40.226  31.749  1.00  0.00           H  
ATOM   2408  HB3 SER   153      30.661  40.264  33.071  1.00  0.00           H  
ATOM   2409  OG  SER   153      28.947  40.970  33.571  1.00  0.00           O  
ATOM   2410  HG  SER   153      29.490  41.275  34.302  1.00  0.00           H  
ATOM   2411  C   SER   153      31.014  43.087  32.922  1.00  0.00           C  
ATOM   2412  O   SER   153      30.585  44.172  33.301  1.00  0.00           O  
ATOM   2413  N   ILE   154      32.225  42.658  33.206  1.00  0.00           N  
ATOM   2414  H   ILE   154      32.488  41.792  32.757  1.00  0.00           H  
ATOM   2415  CA  ILE   154      33.266  43.398  34.004  1.00  0.00           C  
ATOM   2416  HA  ILE   154      32.806  43.812  34.901  1.00  0.00           H  
ATOM   2417  CB  ILE   154      34.352  42.445  34.423  1.00  0.00           C  
ATOM   2418  HB  ILE   154      33.779  41.657  34.911  1.00  0.00           H  
ATOM   2419  CG2 ILE   154      35.128  41.774  33.250  1.00  0.00           C  
ATOM   2420 HG21 ILE   154      34.469  41.069  32.744  1.00  0.00           H  
ATOM   2421 HG22 ILE   154      35.444  42.586  32.596  1.00  0.00           H  
ATOM   2422 HG23 ILE   154      35.979  41.189  33.598  1.00  0.00           H  
ATOM   2423  CG1 ILE   154      35.287  43.162  35.454  1.00  0.00           C  
ATOM   2424 HG12 ILE   154      36.185  42.556  35.572  1.00  0.00           H  
ATOM   2425 HG13 ILE   154      35.595  44.135  35.071  1.00  0.00           H  
ATOM   2426  CD1 ILE   154      34.827  43.487  36.927  1.00  0.00           C  
ATOM   2427 HD11 ILE   154      34.679  42.586  37.522  1.00  0.00           H  
ATOM   2428 HD12 ILE   154      35.574  44.117  37.410  1.00  0.00           H  
ATOM   2429 HD13 ILE   154      33.923  44.069  36.750  1.00  0.00           H  
ATOM   2430  C   ILE   154      33.757  44.625  33.247  1.00  0.00           C  
ATOM   2431  O   ILE   154      33.896  45.695  33.861  1.00  0.00           O  
ATOM   2432  N   GLY   155      33.907  44.461  31.927  1.00  0.00           N  
ATOM   2433  H   GLY   155      34.007  43.576  31.451  1.00  0.00           H  
ATOM   2434  CA  GLY   155      34.243  45.599  31.053  1.00  0.00           C  
ATOM   2435  HA2 GLY   155      35.261  45.870  31.334  1.00  0.00           H  
ATOM   2436  HA3 GLY   155      34.160  45.336  29.999  1.00  0.00           H  
ATOM   2437  C   GLY   155      33.342  46.845  31.281  1.00  0.00           C  
ATOM   2438  O   GLY   155      33.810  47.929  31.485  1.00  0.00           O  
ATOM   2439  N   LEU   156      32.013  46.668  31.203  1.00  0.00           N  
ATOM   2440  H   LEU   156      31.642  45.746  31.019  1.00  0.00           H  
ATOM   2441  CA  LEU   156      31.065  47.724  31.329  1.00  0.00           C  
ATOM   2442  HA  LEU   156      31.432  48.613  30.818  1.00  0.00           H  
ATOM   2443  CB  LEU   156      29.847  47.290  30.554  1.00  0.00           C  
ATOM   2444  HB2 LEU   156      30.038  47.250  29.481  1.00  0.00           H  
ATOM   2445  HB3 LEU   156      29.602  46.322  30.991  1.00  0.00           H  
ATOM   2446  CG  LEU   156      28.614  48.223  30.641  1.00  0.00           C  
ATOM   2447  HG  LEU   156      28.303  48.616  31.609  1.00  0.00           H  
ATOM   2448  CD1 LEU   156      28.902  49.558  29.965  1.00  0.00           C  
ATOM   2449 HD11 LEU   156      28.938  49.497  28.877  1.00  0.00           H  
ATOM   2450 HD12 LEU   156      28.151  50.272  30.302  1.00  0.00           H  
ATOM   2451 HD13 LEU   156      29.873  49.950  30.268  1.00  0.00           H  
ATOM   2452  CD2 LEU   156      27.414  47.517  29.975  1.00  0.00           C  
ATOM   2453 HD21 LEU   156      26.716  48.284  29.639  1.00  0.00           H  
ATOM   2454 HD22 LEU   156      27.685  46.921  29.104  1.00  0.00           H  
ATOM   2455 HD23 LEU   156      26.966  46.885  30.742  1.00  0.00           H  
ATOM   2456  C   LEU   156      30.877  48.200  32.774  1.00  0.00           C  
ATOM   2457  O   LEU   156      30.785  49.424  32.900  1.00  0.00           O  
ATOM   2458  N   PHE   157      31.104  47.444  33.810  1.00  0.00           N  
ATOM   2459  H   PHE   157      31.060  46.437  33.744  1.00  0.00           H  
ATOM   2460  CA  PHE   157      31.298  47.850  35.234  1.00  0.00           C  
ATOM   2461  HA  PHE   157      30.368  48.307  35.572  1.00  0.00           H  
ATOM   2462  CB  PHE   157      31.551  46.631  36.185  1.00  0.00           C  
ATOM   2463  HB2 PHE   157      30.736  45.908  36.225  1.00  0.00           H  
ATOM   2464  HB3 PHE   157      32.417  46.125  35.760  1.00  0.00           H  
ATOM   2465  CG  PHE   157      31.916  47.071  37.520  1.00  0.00           C  
ATOM   2466  CD1 PHE   157      30.890  47.547  38.299  1.00  0.00           C  
ATOM   2467  HD1 PHE   157      29.883  47.542  37.910  1.00  0.00           H  
ATOM   2468  CE1 PHE   157      31.147  47.863  39.669  1.00  0.00           C  
ATOM   2469  HE1 PHE   157      30.257  48.028  40.258  1.00  0.00           H  
ATOM   2470  CZ  PHE   157      32.438  47.642  40.225  1.00  0.00           C  
ATOM   2471  HZ  PHE   157      32.558  47.624  41.298  1.00  0.00           H  
ATOM   2472  CE2 PHE   157      33.505  47.255  39.410  1.00  0.00           C  
ATOM   2473  HE2 PHE   157      34.475  47.167  39.877  1.00  0.00           H  
ATOM   2474  CD2 PHE   157      33.273  46.994  38.046  1.00  0.00           C  
ATOM   2475  HD2 PHE   157      34.105  46.784  37.390  1.00  0.00           H  
ATOM   2476  C   PHE   157      32.417  48.887  35.463  1.00  0.00           C  
ATOM   2477  O   PHE   157      32.146  49.924  36.018  1.00  0.00           O  
ATOM   2478  N   GLY   158      33.644  48.639  34.966  1.00  0.00           N  
ATOM   2479  H   GLY   158      33.768  47.736  34.530  1.00  0.00           H  
ATOM   2480  CA  GLY   158      34.759  49.544  35.026  1.00  0.00           C  
ATOM   2481  HA2 GLY   158      35.016  49.872  36.033  1.00  0.00           H  
ATOM   2482  HA3 GLY   158      35.560  49.024  34.502  1.00  0.00           H  
ATOM   2483  C   GLY   158      34.574  50.817  34.275  1.00  0.00           C  
ATOM   2484  O   GLY   158      34.938  51.859  34.852  1.00  0.00           O  
ATOM   2485  N   SER   159      34.041  50.730  33.087  1.00  0.00           N  
ATOM   2486  H   SER   159      33.821  49.785  32.808  1.00  0.00           H  
ATOM   2487  CA  SER   159      33.737  51.893  32.174  1.00  0.00           C  
ATOM   2488  HA  SER   159      34.586  52.568  32.066  1.00  0.00           H  
ATOM   2489  CB  SER   159      33.214  51.470  30.832  1.00  0.00           C  
ATOM   2490  HB2 SER   159      33.922  50.740  30.439  1.00  0.00           H  
ATOM   2491  HB3 SER   159      32.320  50.871  31.008  1.00  0.00           H  
ATOM   2492  OG  SER   159      32.993  52.518  29.892  1.00  0.00           O  
ATOM   2493  HG  SER   159      32.074  52.758  30.028  1.00  0.00           H  
ATOM   2494  C   SER   159      32.763  52.889  32.863  1.00  0.00           C  
ATOM   2495  O   SER   159      32.882  54.096  32.717  1.00  0.00           O  
ATOM   2496  N   LEU   160      31.694  52.394  33.488  1.00  0.00           N  
ATOM   2497  H   LEU   160      31.568  51.392  33.485  1.00  0.00           H  
ATOM   2498  CA  LEU   160      30.772  53.252  34.269  1.00  0.00           C  
ATOM   2499  HA  LEU   160      30.641  54.190  33.730  1.00  0.00           H  
ATOM   2500  CB  LEU   160      29.406  52.518  34.532  1.00  0.00           C  
ATOM   2501  HB2 LEU   160      29.645  51.628  35.114  1.00  0.00           H  
ATOM   2502  HB3 LEU   160      28.753  53.184  35.096  1.00  0.00           H  
ATOM   2503  CG  LEU   160      28.744  52.210  33.223  1.00  0.00           C  
ATOM   2504  HG  LEU   160      29.441  51.826  32.479  1.00  0.00           H  
ATOM   2505  CD1 LEU   160      27.597  51.305  33.524  1.00  0.00           C  
ATOM   2506 HD11 LEU   160      28.060  50.409  33.936  1.00  0.00           H  
ATOM   2507 HD12 LEU   160      26.948  51.709  34.301  1.00  0.00           H  
ATOM   2508 HD13 LEU   160      27.116  51.076  32.573  1.00  0.00           H  
ATOM   2509  CD2 LEU   160      28.215  53.392  32.454  1.00  0.00           C  
ATOM   2510 HD21 LEU   160      27.245  53.709  32.837  1.00  0.00           H  
ATOM   2511 HD22 LEU   160      28.904  54.232  32.544  1.00  0.00           H  
ATOM   2512 HD23 LEU   160      28.066  53.201  31.392  1.00  0.00           H  
ATOM   2513  C   LEU   160      31.300  53.675  35.607  1.00  0.00           C  
ATOM   2514  O   LEU   160      31.002  54.883  35.937  1.00  0.00           O  
ATOM   2515  N   ALA   161      32.080  52.934  36.388  1.00  0.00           N  
ATOM   2516  H   ALA   161      32.392  52.013  36.114  1.00  0.00           H  
ATOM   2517  CA  ALA   161      32.688  53.392  37.657  1.00  0.00           C  
ATOM   2518  HA  ALA   161      31.920  53.563  38.411  1.00  0.00           H  
ATOM   2519  CB  ALA   161      33.403  52.208  38.237  1.00  0.00           C  
ATOM   2520  HB1 ALA   161      33.742  52.418  39.252  1.00  0.00           H  
ATOM   2521  HB2 ALA   161      32.717  51.362  38.195  1.00  0.00           H  
ATOM   2522  HB3 ALA   161      34.334  51.996  37.711  1.00  0.00           H  
ATOM   2523  C   ALA   161      33.482  54.724  37.560  1.00  0.00           C  
ATOM   2524  O   ALA   161      33.349  55.621  38.459  1.00  0.00           O  
ATOM   2525  N   VAL   162      34.191  54.923  36.431  1.00  0.00           N  
ATOM   2526  H   VAL   162      34.285  54.177  35.756  1.00  0.00           H  
ATOM   2527  CA  VAL   162      34.967  56.174  36.219  1.00  0.00           C  
ATOM   2528  HA  VAL   162      35.214  56.586  37.197  1.00  0.00           H  
ATOM   2529  CB  VAL   162      36.297  56.024  35.458  1.00  0.00           C  
ATOM   2530  HB  VAL   162      36.813  56.983  35.513  1.00  0.00           H  
ATOM   2531  CG1 VAL   162      37.194  54.886  36.002  1.00  0.00           C  
ATOM   2532 HG11 VAL   162      37.308  54.969  37.083  1.00  0.00           H  
ATOM   2533 HG12 VAL   162      36.766  53.900  35.823  1.00  0.00           H  
ATOM   2534 HG13 VAL   162      38.226  55.051  35.693  1.00  0.00           H  
ATOM   2535  CG2 VAL   162      36.103  55.711  33.958  1.00  0.00           C  
ATOM   2536 HG21 VAL   162      37.111  55.736  33.544  1.00  0.00           H  
ATOM   2537 HG22 VAL   162      35.733  54.689  33.880  1.00  0.00           H  
ATOM   2538 HG23 VAL   162      35.435  56.447  33.510  1.00  0.00           H  
ATOM   2539  C   VAL   162      34.118  57.224  35.506  1.00  0.00           C  
ATOM   2540  O   VAL   162      34.550  58.365  35.352  1.00  0.00           O  
ATOM   2541  N   LYS   163      32.939  56.963  35.047  1.00  0.00           N  
ATOM   2542  H   LYS   163      32.504  56.076  35.258  1.00  0.00           H  
ATOM   2543  CA  LYS   163      32.133  57.962  34.301  1.00  0.00           C  
ATOM   2544  HA  LYS   163      32.725  58.458  33.532  1.00  0.00           H  
ATOM   2545  CB  LYS   163      30.987  57.218  33.597  1.00  0.00           C  
ATOM   2546  HB2 LYS   163      31.425  56.478  32.927  1.00  0.00           H  
ATOM   2547  HB3 LYS   163      30.382  56.789  34.395  1.00  0.00           H  
ATOM   2548  CG  LYS   163      30.075  58.051  32.736  1.00  0.00           C  
ATOM   2549  HG2 LYS   163      29.714  58.938  33.255  1.00  0.00           H  
ATOM   2550  HG3 LYS   163      30.725  58.405  31.936  1.00  0.00           H  
ATOM   2551  CD  LYS   163      28.926  57.297  31.998  1.00  0.00           C  
ATOM   2552  HD2 LYS   163      29.375  56.571  31.321  1.00  0.00           H  
ATOM   2553  HD3 LYS   163      28.287  56.842  32.754  1.00  0.00           H  
ATOM   2554  CE  LYS   163      28.093  58.243  31.125  1.00  0.00           C  
ATOM   2555  HE2 LYS   163      28.762  58.818  30.485  1.00  0.00           H  
ATOM   2556  HE3 LYS   163      27.468  57.595  30.511  1.00  0.00           H  
ATOM   2557  NZ  LYS   163      27.246  59.090  31.963  1.00  0.00           N  
ATOM   2558  HZ1 LYS   163      27.769  59.506  32.720  1.00  0.00           H  
ATOM   2559  HZ2 LYS   163      26.691  59.769  31.463  1.00  0.00           H  
ATOM   2560  HZ3 LYS   163      26.563  58.542  32.466  1.00  0.00           H  
ATOM   2561  C   LYS   163      31.641  59.179  35.197  1.00  0.00           C  
ATOM   2562  O   LYS   163      31.762  60.221  34.608  1.00  0.00           O  
ATOM   2563  N   PRO   164      31.406  59.055  36.530  1.00  0.00           N  
ATOM   2564  CD  PRO   164      31.111  57.912  37.372  1.00  0.00           C  
ATOM   2565  HD2 PRO   164      32.026  57.429  37.713  1.00  0.00           H  
ATOM   2566  HD3 PRO   164      30.534  57.101  36.927  1.00  0.00           H  
ATOM   2567  CG  PRO   164      30.314  58.433  38.505  1.00  0.00           C  
ATOM   2568  HG2 PRO   164      30.258  57.782  39.378  1.00  0.00           H  
ATOM   2569  HG3 PRO   164      29.299  58.578  38.134  1.00  0.00           H  
ATOM   2570  CB  PRO   164      30.937  59.796  38.821  1.00  0.00           C  
ATOM   2571  HB2 PRO   164      31.805  59.737  39.478  1.00  0.00           H  
ATOM   2572  HB3 PRO   164      30.211  60.434  39.325  1.00  0.00           H  
ATOM   2573  CA  PRO   164      31.216  60.237  37.417  1.00  0.00           C  
ATOM   2574  HA  PRO   164      30.333  60.707  36.985  1.00  0.00           H  
ATOM   2575  C   PRO   164      32.343  61.230  37.452  1.00  0.00           C  
ATOM   2576  O   PRO   164      32.108  62.414  37.313  1.00  0.00           O  
ATOM   2577  N   SER   165      33.600  60.735  37.475  1.00  0.00           N  
ATOM   2578  H   SER   165      33.782  59.744  37.408  1.00  0.00           H  
ATOM   2579  CA  SER   165      34.814  61.604  37.365  1.00  0.00           C  
ATOM   2580  HA  SER   165      34.736  62.417  38.087  1.00  0.00           H  
ATOM   2581  CB  SER   165      36.125  60.949  37.710  1.00  0.00           C  
ATOM   2582  HB2 SER   165      36.905  61.709  37.666  1.00  0.00           H  
ATOM   2583  HB3 SER   165      35.916  60.442  38.653  1.00  0.00           H  
ATOM   2584  OG  SER   165      36.539  59.965  36.709  1.00  0.00           O  
ATOM   2585  HG  SER   165      36.014  59.162  36.705  1.00  0.00           H  
ATOM   2586  C   SER   165      34.879  62.332  35.989  1.00  0.00           C  
ATOM   2587  O   SER   165      35.453  63.433  35.929  1.00  0.00           O  
ATOM   2588  N   GLY   166      34.417  61.764  34.873  1.00  0.00           N  
ATOM   2589  H   GLY   166      33.899  60.900  34.950  1.00  0.00           H  
ATOM   2590  CA  GLY   166      34.634  62.304  33.541  1.00  0.00           C  
ATOM   2591  HA2 GLY   166      33.922  61.908  32.817  1.00  0.00           H  
ATOM   2592  HA3 GLY   166      34.450  63.378  33.584  1.00  0.00           H  
ATOM   2593  C   GLY   166      36.056  62.043  32.963  1.00  0.00           C  
ATOM   2594  O   GLY   166      36.397  62.295  31.786  1.00  0.00           O  
ATOM   2595  N   MET   167      36.969  61.472  33.815  1.00  0.00           N  
ATOM   2596  H   MET   167      36.689  61.107  34.714  1.00  0.00           H  
ATOM   2597  CA  MET   167      38.329  61.134  33.288  1.00  0.00           C  
ATOM   2598  HA  MET   167      38.679  61.980  32.697  1.00  0.00           H  
ATOM   2599  CB  MET   167      39.360  60.721  34.341  1.00  0.00           C  
ATOM   2600  HB2 MET   167      39.145  59.768  34.824  1.00  0.00           H  
ATOM   2601  HB3 MET   167      40.357  60.563  33.930  1.00  0.00           H  
ATOM   2602  CG  MET   167      39.554  61.623  35.458  1.00  0.00           C  
ATOM   2603  HG2 MET   167      39.631  62.634  35.057  1.00  0.00           H  
ATOM   2604  HG3 MET   167      38.658  61.483  36.063  1.00  0.00           H  
ATOM   2605  SD  MET   167      41.019  61.131  36.498  1.00  0.00           S  
ATOM   2606  CE  MET   167      42.405  61.855  35.630  1.00  0.00           C  
ATOM   2607  HE1 MET   167      42.218  61.905  34.557  1.00  0.00           H  
ATOM   2608  HE2 MET   167      42.563  62.872  35.988  1.00  0.00           H  
ATOM   2609  HE3 MET   167      43.289  61.253  35.840  1.00  0.00           H  
ATOM   2610  C   MET   167      38.183  59.904  32.389  1.00  0.00           C  
ATOM   2611  O   MET   167      37.330  59.077  32.731  1.00  0.00           O  
ATOM   2612  N   ARG   168      38.954  59.746  31.311  1.00  0.00           N  
ATOM   2613  H   ARG   168      39.466  60.553  30.984  1.00  0.00           H  
ATOM   2614  CA  ARG   168      39.149  58.372  30.630  1.00  0.00           C  
ATOM   2615  HA  ARG   168      38.145  58.014  30.401  1.00  0.00           H  
ATOM   2616  CB  ARG   168      39.882  58.514  29.274  1.00  0.00           C  
ATOM   2617  HB2 ARG   168      39.845  57.514  28.841  1.00  0.00           H  
ATOM   2618  HB3 ARG   168      39.275  59.268  28.773  1.00  0.00           H  
ATOM   2619  CG  ARG   168      41.312  58.816  29.480  1.00  0.00           C  
ATOM   2620  HG2 ARG   168      41.439  59.689  30.121  1.00  0.00           H  
ATOM   2621  HG3 ARG   168      41.843  57.965  29.907  1.00  0.00           H  
ATOM   2622  CD  ARG   168      42.010  59.034  28.104  1.00  0.00           C  
ATOM   2623  HD2 ARG   168      43.087  59.130  28.241  1.00  0.00           H  
ATOM   2624  HD3 ARG   168      41.820  58.193  27.437  1.00  0.00           H  
ATOM   2625  NE  ARG   168      41.431  60.238  27.540  1.00  0.00           N  
ATOM   2626  HE  ARG   168      41.974  61.070  27.721  1.00  0.00           H  
ATOM   2627  CZ  ARG   168      40.536  60.342  26.530  1.00  0.00           C  
ATOM   2628  NH1 ARG   168      39.991  59.350  25.903  1.00  0.00           N  
ATOM   2629 HH11 ARG   168      39.350  59.496  25.136  1.00  0.00           H  
ATOM   2630 HH12 ARG   168      40.122  58.420  26.274  1.00  0.00           H  
ATOM   2631  NH2 ARG   168      40.148  61.522  26.182  1.00  0.00           N  
ATOM   2632 HH21 ARG   168      40.611  62.371  26.473  1.00  0.00           H  
ATOM   2633 HH22 ARG   168      39.575  61.617  25.356  1.00  0.00           H  
ATOM   2634  C   ARG   168      39.722  57.332  31.612  1.00  0.00           C  
ATOM   2635  O   ARG   168      40.521  57.652  32.488  1.00  0.00           O  
ATOM   2636  N   PHE   169      39.288  56.120  31.423  1.00  0.00           N  
ATOM   2637  H   PHE   169      38.644  56.015  30.652  1.00  0.00           H  
ATOM   2638  CA  PHE   169      39.637  54.884  32.186  1.00  0.00           C  
ATOM   2639  HA  PHE   169      39.124  54.892  33.148  1.00  0.00           H  
ATOM   2640  CB  PHE   169      39.079  53.575  31.520  1.00  0.00           C  
ATOM   2641  HB2 PHE   169      38.013  53.695  31.328  1.00  0.00           H  
ATOM   2642  HB3 PHE   169      39.648  53.339  30.621  1.00  0.00           H  
ATOM   2643  CG  PHE   169      39.143  52.315  32.388  1.00  0.00           C  
ATOM   2644  CD1 PHE   169      38.129  52.196  33.404  1.00  0.00           C  
ATOM   2645  HD1 PHE   169      37.416  52.992  33.563  1.00  0.00           H  
ATOM   2646  CE1 PHE   169      38.327  51.190  34.320  1.00  0.00           C  
ATOM   2647  HE1 PHE   169      37.527  51.007  35.021  1.00  0.00           H  
ATOM   2648  CZ  PHE   169      39.347  50.278  34.282  1.00  0.00           C  
ATOM   2649  HZ  PHE   169      39.347  49.372  34.871  1.00  0.00           H  
ATOM   2650  CE2 PHE   169      40.428  50.490  33.399  1.00  0.00           C  
ATOM   2651  HE2 PHE   169      41.239  49.791  33.256  1.00  0.00           H  
ATOM   2652  CD2 PHE   169      40.316  51.522  32.442  1.00  0.00           C  
ATOM   2653  HD2 PHE   169      41.172  51.611  31.790  1.00  0.00           H  
ATOM   2654  C   PHE   169      41.118  54.788  32.548  1.00  0.00           C  
ATOM   2655  O   PHE   169      41.491  54.768  33.723  1.00  0.00           O  
ATOM   2656  N   GLU   170      42.036  54.841  31.587  1.00  0.00           N  
ATOM   2657  H   GLU   170      41.690  54.946  30.644  1.00  0.00           H  
ATOM   2658  CA  GLU   170      43.530  54.814  31.806  1.00  0.00           C  
ATOM   2659  HA  GLU   170      43.690  53.881  32.346  1.00  0.00           H  
ATOM   2660  CB  GLU   170      44.263  54.596  30.559  1.00  0.00           C  
ATOM   2661  HB2 GLU   170      45.309  54.372  30.766  1.00  0.00           H  
ATOM   2662  HB3 GLU   170      43.986  53.668  30.060  1.00  0.00           H  
ATOM   2663  CG  GLU   170      44.255  55.752  29.556  1.00  0.00           C  
ATOM   2664  HG2 GLU   170      44.223  56.723  30.050  1.00  0.00           H  
ATOM   2665  HG3 GLU   170      45.192  55.627  29.013  1.00  0.00           H  
ATOM   2666  CD  GLU   170      43.062  55.640  28.530  1.00  0.00           C  
ATOM   2667  OE1 GLU   170      43.284  55.933  27.334  1.00  0.00           O  
ATOM   2668  OE2 GLU   170      41.915  55.329  28.983  1.00  0.00           O  
ATOM   2669  C   GLU   170      44.042  55.924  32.647  1.00  0.00           C  
ATOM   2670  O   GLU   170      45.115  55.770  33.306  1.00  0.00           O  
ATOM   2671  N   GLN   171      43.310  57.082  32.571  1.00  0.00           N  
ATOM   2672  H   GLN   171      42.378  57.058  32.183  1.00  0.00           H  
ATOM   2673  CA  GLN   171      43.746  58.220  33.361  1.00  0.00           C  
ATOM   2674  HA  GLN   171      44.835  58.241  33.379  1.00  0.00           H  
ATOM   2675  CB  GLN   171      43.362  59.589  32.705  1.00  0.00           C  
ATOM   2676  HB2 GLN   171      42.287  59.567  32.527  1.00  0.00           H  
ATOM   2677  HB3 GLN   171      43.635  60.431  33.341  1.00  0.00           H  
ATOM   2678  CG  GLN   171      44.167  59.819  31.397  1.00  0.00           C  
ATOM   2679  HG2 GLN   171      45.229  59.683  31.600  1.00  0.00           H  
ATOM   2680  HG3 GLN   171      43.895  59.105  30.620  1.00  0.00           H  
ATOM   2681  CD  GLN   171      44.112  61.179  30.855  1.00  0.00           C  
ATOM   2682  OE1 GLN   171      43.536  62.148  31.352  1.00  0.00           O  
ATOM   2683  NE2 GLN   171      44.663  61.397  29.667  1.00  0.00           N  
ATOM   2684 HE21 GLN   171      45.250  60.699  29.235  1.00  0.00           H  
ATOM   2685 HE22 GLN   171      44.598  62.353  29.349  1.00  0.00           H  
ATOM   2686  C   GLN   171      43.326  58.082  34.816  1.00  0.00           C  
ATOM   2687  O   GLN   171      44.026  58.532  35.722  1.00  0.00           O  
ATOM   2688  N   ALA   172      42.087  57.559  35.054  1.00  0.00           N  
ATOM   2689  H   ALA   172      41.481  57.414  34.259  1.00  0.00           H  
ATOM   2690  CA  ALA   172      41.616  57.237  36.356  1.00  0.00           C  
ATOM   2691  HA  ALA   172      41.803  58.063  37.041  1.00  0.00           H  
ATOM   2692  CB  ALA   172      40.119  56.906  36.339  1.00  0.00           C  
ATOM   2693  HB1 ALA   172      39.450  57.737  36.118  1.00  0.00           H  
ATOM   2694  HB2 ALA   172      40.067  56.159  35.546  1.00  0.00           H  
ATOM   2695  HB3 ALA   172      39.831  56.546  37.326  1.00  0.00           H  
ATOM   2696  C   ALA   172      42.545  56.091  36.949  1.00  0.00           C  
ATOM   2697  O   ALA   172      42.982  56.211  38.107  1.00  0.00           O  
ATOM   2698  N   MET   173      42.787  55.001  36.134  1.00  0.00           N  
ATOM   2699  H   MET   173      42.403  54.954  35.201  1.00  0.00           H  
ATOM   2700  CA  MET   173      43.528  53.791  36.641  1.00  0.00           C  
ATOM   2701  HA  MET   173      43.024  53.442  37.542  1.00  0.00           H  
ATOM   2702  CB  MET   173      43.483  52.640  35.642  1.00  0.00           C  
ATOM   2703  HB2 MET   173      42.469  52.357  35.358  1.00  0.00           H  
ATOM   2704  HB3 MET   173      44.051  52.848  34.736  1.00  0.00           H  
ATOM   2705  CG  MET   173      43.955  51.392  36.383  1.00  0.00           C  
ATOM   2706  HG2 MET   173      44.990  51.618  36.640  1.00  0.00           H  
ATOM   2707  HG3 MET   173      43.482  51.395  37.365  1.00  0.00           H  
ATOM   2708  SD  MET   173      43.892  49.775  35.522  1.00  0.00           S  
ATOM   2709  CE  MET   173      42.165  49.562  35.982  1.00  0.00           C  
ATOM   2710  HE1 MET   173      41.647  50.491  35.744  1.00  0.00           H  
ATOM   2711  HE2 MET   173      41.662  48.741  35.470  1.00  0.00           H  
ATOM   2712  HE3 MET   173      42.112  49.396  37.058  1.00  0.00           H  
ATOM   2713  C   MET   173      45.010  54.203  37.119  1.00  0.00           C  
ATOM   2714  O   MET   173      45.476  53.573  38.067  1.00  0.00           O  
ATOM   2715  N   ALA   174      45.539  55.240  36.545  1.00  0.00           N  
ATOM   2716  H   ALA   174      45.075  55.742  35.802  1.00  0.00           H  
ATOM   2717  CA  ALA   174      46.874  55.735  36.890  1.00  0.00           C  
ATOM   2718  HA  ALA   174      47.557  54.887  36.833  1.00  0.00           H  
ATOM   2719  CB  ALA   174      47.244  56.714  35.772  1.00  0.00           C  
ATOM   2720  HB1 ALA   174      48.235  57.045  36.084  1.00  0.00           H  
ATOM   2721  HB2 ALA   174      47.299  56.109  34.867  1.00  0.00           H  
ATOM   2722  HB3 ALA   174      46.533  57.536  35.688  1.00  0.00           H  
ATOM   2723  C   ALA   174      46.925  56.456  38.269  1.00  0.00           C  
ATOM   2724  O   ALA   174      47.585  55.989  39.191  1.00  0.00           O  
ATOM   2725  N   GLU   175      46.102  57.505  38.352  1.00  0.00           N  
ATOM   2726  H   GLU   175      45.620  57.757  37.501  1.00  0.00           H  
ATOM   2727  CA  GLU   175      46.050  58.327  39.544  1.00  0.00           C  
ATOM   2728  HA  GLU   175      47.113  58.345  39.784  1.00  0.00           H  
ATOM   2729  CB  GLU   175      45.472  59.688  39.067  1.00  0.00           C  
ATOM   2730  HB2 GLU   175      44.520  59.502  38.569  1.00  0.00           H  
ATOM   2731  HB3 GLU   175      45.078  60.229  39.928  1.00  0.00           H  
ATOM   2732  CG  GLU   175      46.387  60.512  38.074  1.00  0.00           C  
ATOM   2733  HG2 GLU   175      46.529  59.968  37.140  1.00  0.00           H  
ATOM   2734  HG3 GLU   175      45.909  61.479  37.920  1.00  0.00           H  
ATOM   2735  CD  GLU   175      47.789  60.824  38.688  1.00  0.00           C  
ATOM   2736  OE1 GLU   175      48.811  60.396  38.070  1.00  0.00           O  
ATOM   2737  OE2 GLU   175      47.861  61.210  39.852  1.00  0.00           O  
ATOM   2738  C   GLU   175      45.278  57.697  40.715  1.00  0.00           C  
ATOM   2739  O   GLU   175      45.631  57.972  41.843  1.00  0.00           O  
ATOM   2740  N   ARG   176      44.237  56.909  40.503  1.00  0.00           N  
ATOM   2741  H   ARG   176      44.031  56.778  39.523  1.00  0.00           H  
ATOM   2742  CA  ARG   176      43.472  56.129  41.469  1.00  0.00           C  
ATOM   2743  HA  ARG   176      43.436  56.713  42.388  1.00  0.00           H  
ATOM   2744  CB  ARG   176      41.948  55.928  41.113  1.00  0.00           C  
ATOM   2745  HB2 ARG   176      41.906  55.369  40.178  1.00  0.00           H  
ATOM   2746  HB3 ARG   176      41.515  55.269  41.866  1.00  0.00           H  
ATOM   2747  CG  ARG   176      41.179  57.205  40.925  1.00  0.00           C  
ATOM   2748  HG2 ARG   176      41.275  57.878  41.778  1.00  0.00           H  
ATOM   2749  HG3 ARG   176      41.524  57.699  40.017  1.00  0.00           H  
ATOM   2750  CD  ARG   176      39.696  56.996  40.818  1.00  0.00           C  
ATOM   2751  HD2 ARG   176      39.384  56.266  40.071  1.00  0.00           H  
ATOM   2752  HD3 ARG   176      39.445  56.621  41.810  1.00  0.00           H  
ATOM   2753  NE  ARG   176      39.018  58.299  40.634  1.00  0.00           N  
ATOM   2754  HE  ARG   176      39.510  59.171  40.497  1.00  0.00           H  
ATOM   2755  CZ  ARG   176      37.791  58.531  40.856  1.00  0.00           C  
ATOM   2756  NH1 ARG   176      36.968  57.610  41.149  1.00  0.00           N  
ATOM   2757 HH11 ARG   176      37.294  56.660  41.035  1.00  0.00           H  
ATOM   2758 HH12 ARG   176      35.978  57.807  41.145  1.00  0.00           H  
ATOM   2759  NH2 ARG   176      37.216  59.660  40.886  1.00  0.00           N  
ATOM   2760 HH21 ARG   176      37.848  60.427  40.708  1.00  0.00           H  
ATOM   2761 HH22 ARG   176      36.233  59.772  41.090  1.00  0.00           H  
ATOM   2762  C   ARG   176      44.087  54.874  41.999  1.00  0.00           C  
ATOM   2763  O   ARG   176      43.711  54.438  43.058  1.00  0.00           O  
ATOM   2764  N   VAL   177      44.890  54.160  41.181  1.00  0.00           N  
ATOM   2765  H   VAL   177      45.075  54.592  40.287  1.00  0.00           H  
ATOM   2766  CA  VAL   177      45.624  52.886  41.547  1.00  0.00           C  
ATOM   2767  HA  VAL   177      45.282  52.513  42.512  1.00  0.00           H  
ATOM   2768  CB  VAL   177      45.119  51.601  40.780  1.00  0.00           C  
ATOM   2769  HB  VAL   177      45.418  51.690  39.735  1.00  0.00           H  
ATOM   2770  CG1 VAL   177      45.557  50.250  41.549  1.00  0.00           C  
ATOM   2771 HG11 VAL   177      44.939  49.456  41.133  1.00  0.00           H  
ATOM   2772 HG12 VAL   177      46.548  49.984  41.182  1.00  0.00           H  
ATOM   2773 HG13 VAL   177      45.459  50.433  42.620  1.00  0.00           H  
ATOM   2774  CG2 VAL   177      43.570  51.476  40.737  1.00  0.00           C  
ATOM   2775 HG21 VAL   177      43.251  50.669  40.078  1.00  0.00           H  
ATOM   2776 HG22 VAL   177      43.114  51.234  41.698  1.00  0.00           H  
ATOM   2777 HG23 VAL   177      43.114  52.367  40.305  1.00  0.00           H  
ATOM   2778  C   VAL   177      47.138  52.987  41.482  1.00  0.00           C  
ATOM   2779  O   VAL   177      47.804  52.785  42.541  1.00  0.00           O  
ATOM   2780  N   PHE   178      47.699  53.183  40.252  1.00  0.00           N  
ATOM   2781  H   PHE   178      47.161  53.314  39.407  1.00  0.00           H  
ATOM   2782  CA  PHE   178      49.128  52.938  40.049  1.00  0.00           C  
ATOM   2783  HA  PHE   178      49.276  51.918  40.405  1.00  0.00           H  
ATOM   2784  CB  PHE   178      49.462  53.016  38.544  1.00  0.00           C  
ATOM   2785  HB2 PHE   178      49.257  54.036  38.218  1.00  0.00           H  
ATOM   2786  HB3 PHE   178      50.535  52.827  38.575  1.00  0.00           H  
ATOM   2787  CG  PHE   178      48.715  52.119  37.533  1.00  0.00           C  
ATOM   2788  CD1 PHE   178      47.952  51.025  37.990  1.00  0.00           C  
ATOM   2789  HD1 PHE   178      47.829  50.917  39.057  1.00  0.00           H  
ATOM   2790  CE1 PHE   178      47.431  50.100  37.087  1.00  0.00           C  
ATOM   2791  HE1 PHE   178      46.876  49.264  37.486  1.00  0.00           H  
ATOM   2792  CZ  PHE   178      47.743  50.307  35.712  1.00  0.00           C  
ATOM   2793  HZ  PHE   178      47.310  49.575  35.045  1.00  0.00           H  
ATOM   2794  CE2 PHE   178      48.452  51.424  35.180  1.00  0.00           C  
ATOM   2795  HE2 PHE   178      48.722  51.515  34.138  1.00  0.00           H  
ATOM   2796  CD2 PHE   178      48.983  52.331  36.102  1.00  0.00           C  
ATOM   2797  HD2 PHE   178      49.656  53.100  35.753  1.00  0.00           H  
ATOM   2798  C   PHE   178      50.097  53.885  40.746  1.00  0.00           C  
ATOM   2799  O   PHE   178      51.062  53.427  41.303  1.00  0.00           O  
ATOM   2800  N   LYS   179      49.822  55.194  40.818  1.00  0.00           N  
ATOM   2801  H   LYS   179      48.977  55.543  40.389  1.00  0.00           H  
ATOM   2802  CA  LYS   179      50.652  56.194  41.530  1.00  0.00           C  
ATOM   2803  HA  LYS   179      51.669  55.841  41.360  1.00  0.00           H  
ATOM   2804  CB  LYS   179      50.385  57.638  40.910  1.00  0.00           C  
ATOM   2805  HB2 LYS   179      50.311  57.526  39.828  1.00  0.00           H  
ATOM   2806  HB3 LYS   179      49.414  58.044  41.192  1.00  0.00           H  
ATOM   2807  CG  LYS   179      51.446  58.692  41.309  1.00  0.00           C  
ATOM   2808  HG2 LYS   179      51.401  58.699  42.398  1.00  0.00           H  
ATOM   2809  HG3 LYS   179      52.416  58.314  40.984  1.00  0.00           H  
ATOM   2810  CD  LYS   179      51.194  60.063  40.703  1.00  0.00           C  
ATOM   2811  HD2 LYS   179      51.286  59.996  39.619  1.00  0.00           H  
ATOM   2812  HD3 LYS   179      50.204  60.424  40.985  1.00  0.00           H  
ATOM   2813  CE  LYS   179      52.217  61.129  41.227  1.00  0.00           C  
ATOM   2814  HE2 LYS   179      52.142  61.102  42.314  1.00  0.00           H  
ATOM   2815  HE3 LYS   179      53.260  60.844  41.091  1.00  0.00           H  
ATOM   2816  NZ  LYS   179      51.896  62.496  40.780  1.00  0.00           N  
ATOM   2817  HZ1 LYS   179      51.247  62.840  41.474  1.00  0.00           H  
ATOM   2818  HZ2 LYS   179      52.746  63.039  40.843  1.00  0.00           H  
ATOM   2819  HZ3 LYS   179      51.472  62.644  39.876  1.00  0.00           H  
ATOM   2820  C   LYS   179      50.577  56.232  43.060  1.00  0.00           C  
ATOM   2821  O   LYS   179      51.670  56.290  43.744  1.00  0.00           O  
ATOM   2822  N   PRO   180      49.444  55.963  43.662  1.00  0.00           N  
ATOM   2823  CD  PRO   180      48.035  56.122  43.117  1.00  0.00           C  
ATOM   2824  HD2 PRO   180      47.620  55.241  42.628  1.00  0.00           H  
ATOM   2825  HD3 PRO   180      48.005  57.000  42.471  1.00  0.00           H  
ATOM   2826  CG  PRO   180      47.154  56.413  44.259  1.00  0.00           C  
ATOM   2827  HG2 PRO   180      46.113  56.137  44.091  1.00  0.00           H  
ATOM   2828  HG3 PRO   180      47.214  57.485  44.450  1.00  0.00           H  
ATOM   2829  CB  PRO   180      47.768  55.572  45.405  1.00  0.00           C  
ATOM   2830  HB2 PRO   180      47.501  54.517  45.343  1.00  0.00           H  
ATOM   2831  HB3 PRO   180      47.583  56.041  46.371  1.00  0.00           H  
ATOM   2832  CA  PRO   180      49.344  55.633  45.118  1.00  0.00           C  
ATOM   2833  HA  PRO   180      49.697  56.490  45.691  1.00  0.00           H  
ATOM   2834  C   PRO   180      50.109  54.383  45.416  1.00  0.00           C  
ATOM   2835  O   PRO   180      50.747  54.318  46.478  1.00  0.00           O  
ATOM   2836  N   LEU   181      50.182  53.381  44.523  1.00  0.00           N  
ATOM   2837  H   LEU   181      49.645  53.345  43.668  1.00  0.00           H  
ATOM   2838  CA  LEU   181      50.964  52.145  44.724  1.00  0.00           C  
ATOM   2839  HA  LEU   181      51.218  52.206  45.782  1.00  0.00           H  
ATOM   2840  CB  LEU   181      50.067  50.931  44.421  1.00  0.00           C  
ATOM   2841  HB2 LEU   181      49.821  51.054  43.367  1.00  0.00           H  
ATOM   2842  HB3 LEU   181      50.597  50.011  44.670  1.00  0.00           H  
ATOM   2843  CG  LEU   181      48.843  50.969  45.326  1.00  0.00           C  
ATOM   2844  HG  LEU   181      48.265  51.841  45.018  1.00  0.00           H  
ATOM   2845  CD1 LEU   181      48.097  49.716  44.952  1.00  0.00           C  
ATOM   2846 HD11 LEU   181      48.632  48.832  45.300  1.00  0.00           H  
ATOM   2847 HD12 LEU   181      47.121  49.853  45.419  1.00  0.00           H  
ATOM   2848 HD13 LEU   181      47.829  49.625  43.900  1.00  0.00           H  
ATOM   2849  CD2 LEU   181      49.006  50.984  46.887  1.00  0.00           C  
ATOM   2850 HD21 LEU   181      49.617  50.158  47.252  1.00  0.00           H  
ATOM   2851 HD22 LEU   181      49.419  51.964  47.126  1.00  0.00           H  
ATOM   2852 HD23 LEU   181      47.975  50.902  47.230  1.00  0.00           H  
ATOM   2853  C   LEU   181      52.285  52.101  44.061  1.00  0.00           C  
ATOM   2854  O   LEU   181      52.934  51.049  44.085  1.00  0.00           O  
ATOM   2855  N   LYS   182      52.792  53.245  43.629  1.00  0.00           N  
ATOM   2856  H   LYS   182      52.253  54.090  43.751  1.00  0.00           H  
ATOM   2857  CA  LYS   182      54.161  53.450  43.143  1.00  0.00           C  
ATOM   2858  HA  LYS   182      54.150  54.396  42.602  1.00  0.00           H  
ATOM   2859  CB  LYS   182      55.187  53.678  44.328  1.00  0.00           C  
ATOM   2860  HB2 LYS   182      55.450  52.754  44.844  1.00  0.00           H  
ATOM   2861  HB3 LYS   182      56.046  54.048  43.768  1.00  0.00           H  
ATOM   2862  CG  LYS   182      54.771  54.712  45.320  1.00  0.00           C  
ATOM   2863  HG2 LYS   182      54.618  55.595  44.700  1.00  0.00           H  
ATOM   2864  HG3 LYS   182      53.827  54.568  45.847  1.00  0.00           H  
ATOM   2865  CD  LYS   182      55.994  55.083  46.183  1.00  0.00           C  
ATOM   2866  HD2 LYS   182      56.024  54.279  46.917  1.00  0.00           H  
ATOM   2867  HD3 LYS   182      56.945  55.019  45.655  1.00  0.00           H  
ATOM   2868  CE  LYS   182      55.989  56.423  46.950  1.00  0.00           C  
ATOM   2869  HE2 LYS   182      56.961  56.633  47.397  1.00  0.00           H  
ATOM   2870  HE3 LYS   182      55.713  57.307  46.375  1.00  0.00           H  
ATOM   2871  NZ  LYS   182      55.144  56.408  48.124  1.00  0.00           N  
ATOM   2872  HZ1 LYS   182      55.452  55.745  48.821  1.00  0.00           H  
ATOM   2873  HZ2 LYS   182      55.152  57.308  48.582  1.00  0.00           H  
ATOM   2874  HZ3 LYS   182      54.179  56.175  47.936  1.00  0.00           H  
ATOM   2875  C   LYS   182      54.598  52.358  42.138  1.00  0.00           C  
ATOM   2876  O   LYS   182      55.786  51.937  42.163  1.00  0.00           O  
ATOM   2877  N   LEU   183      53.601  51.960  41.357  1.00  0.00           N  
ATOM   2878  H   LEU   183      52.751  52.497  41.459  1.00  0.00           H  
ATOM   2879  CA  LEU   183      53.791  51.083  40.170  1.00  0.00           C  
ATOM   2880  HA  LEU   183      54.604  50.386  40.371  1.00  0.00           H  
ATOM   2881  CB  LEU   183      52.470  50.249  39.950  1.00  0.00           C  
ATOM   2882  HB2 LEU   183      51.633  50.826  39.558  1.00  0.00           H  
ATOM   2883  HB3 LEU   183      52.714  49.388  39.327  1.00  0.00           H  
ATOM   2884  CG  LEU   183      51.823  49.657  41.241  1.00  0.00           C  
ATOM   2885  HG  LEU   183      51.570  50.452  41.943  1.00  0.00           H  
ATOM   2886  CD1 LEU   183      50.456  49.011  40.927  1.00  0.00           C  
ATOM   2887 HD11 LEU   183      50.577  48.479  39.984  1.00  0.00           H  
ATOM   2888 HD12 LEU   183      50.021  48.435  41.744  1.00  0.00           H  
ATOM   2889 HD13 LEU   183      49.745  49.816  40.738  1.00  0.00           H  
ATOM   2890  CD2 LEU   183      52.724  48.638  41.823  1.00  0.00           C  
ATOM   2891 HD21 LEU   183      52.255  48.290  42.743  1.00  0.00           H  
ATOM   2892 HD22 LEU   183      52.770  47.738  41.210  1.00  0.00           H  
ATOM   2893 HD23 LEU   183      53.685  49.145  41.902  1.00  0.00           H  
ATOM   2894  C   LEU   183      54.326  51.750  38.931  1.00  0.00           C  
ATOM   2895  O   LEU   183      53.674  51.708  37.909  1.00  0.00           O  
ATOM   2896  N   ASN   184      55.415  52.540  39.065  1.00  0.00           N  
ATOM   2897  H   ASN   184      55.877  52.620  39.960  1.00  0.00           H  
ATOM   2898  CA  ASN   184      55.821  53.519  37.996  1.00  0.00           C  
ATOM   2899  HA  ASN   184      54.893  53.983  37.662  1.00  0.00           H  
ATOM   2900  CB  ASN   184      56.697  54.639  38.587  1.00  0.00           C  
ATOM   2901  HB2 ASN   184      57.716  54.251  38.606  1.00  0.00           H  
ATOM   2902  HB3 ASN   184      56.630  55.500  37.922  1.00  0.00           H  
ATOM   2903  CG  ASN   184      56.287  55.044  39.990  1.00  0.00           C  
ATOM   2904  OD1 ASN   184      55.064  55.224  40.250  1.00  0.00           O  
ATOM   2905  ND2 ASN   184      57.133  55.123  40.957  1.00  0.00           N  
ATOM   2906 HD21 ASN   184      56.753  55.285  41.878  1.00  0.00           H  
ATOM   2907 HD22 ASN   184      58.090  55.150  40.634  1.00  0.00           H  
ATOM   2908  C   ASN   184      56.301  52.916  36.592  1.00  0.00           C  
ATOM   2909  O   ASN   184      56.691  53.645  35.701  1.00  0.00           O  
ATOM   2910  N   HIE   185      56.182  51.629  36.363  1.00  0.00           N  
ATOM   2911  H   HIE   185      55.948  50.997  37.115  1.00  0.00           H  
ATOM   2912  CA  HIE   185      56.490  50.979  35.051  1.00  0.00           C  
ATOM   2913  HA  HIE   185      56.453  51.740  34.272  1.00  0.00           H  
ATOM   2914  CB  HIE   185      57.965  50.497  34.989  1.00  0.00           C  
ATOM   2915  HB2 HIE   185      58.572  51.400  34.921  1.00  0.00           H  
ATOM   2916  HB3 HIE   185      58.163  49.923  35.894  1.00  0.00           H  
ATOM   2917  CG  HIE   185      58.399  49.752  33.796  1.00  0.00           C  
ATOM   2918  ND1 HIE   185      58.098  50.075  32.459  1.00  0.00           N  
ATOM   2919  CE1 HIE   185      58.799  49.213  31.723  1.00  0.00           C  
ATOM   2920  HE1 HIE   185      58.928  49.203  30.651  1.00  0.00           H  
ATOM   2921  NE2 HIE   185      59.408  48.267  32.518  1.00  0.00           N  
ATOM   2922  HE2 HIE   185      59.894  47.445  32.189  1.00  0.00           H  
ATOM   2923  CD2 HIE   185      59.125  48.629  33.790  1.00  0.00           C  
ATOM   2924  HD2 HIE   185      59.488  48.076  34.643  1.00  0.00           H  
ATOM   2925  C   HIE   185      55.374  49.931  34.695  1.00  0.00           C  
ATOM   2926  O   HIE   185      55.608  48.852  34.130  1.00  0.00           O  
ATOM   2927  N   THR   186      54.105  50.315  34.888  1.00  0.00           N  
ATOM   2928  H   THR   186      53.898  51.250  35.209  1.00  0.00           H  
ATOM   2929  CA  THR   186      52.927  49.460  34.645  1.00  0.00           C  
ATOM   2930  HA  THR   186      53.094  48.569  34.041  1.00  0.00           H  
ATOM   2931  CB  THR   186      52.289  49.038  35.959  1.00  0.00           C  
ATOM   2932  HB  THR   186      52.249  49.908  36.614  1.00  0.00           H  
ATOM   2933  CG2 THR   186      50.848  48.514  36.066  1.00  0.00           C  
ATOM   2934 HG21 THR   186      50.919  47.552  35.559  1.00  0.00           H  
ATOM   2935 HG22 THR   186      50.648  48.324  37.121  1.00  0.00           H  
ATOM   2936 HG23 THR   186      50.058  49.188  35.737  1.00  0.00           H  
ATOM   2937  OG1 THR   186      53.166  48.109  36.392  1.00  0.00           O  
ATOM   2938  HG1 THR   186      53.946  48.497  36.797  1.00  0.00           H  
ATOM   2939  C   THR   186      51.984  50.346  33.840  1.00  0.00           C  
ATOM   2940  O   THR   186      51.800  51.560  34.107  1.00  0.00           O  
ATOM   2941  N   TRP   187      51.320  49.830  32.811  1.00  0.00           N  
ATOM   2942  H   TRP   187      51.439  48.848  32.607  1.00  0.00           H  
ATOM   2943  CA  TRP   187      50.735  50.603  31.677  1.00  0.00           C  
ATOM   2944  HA  TRP   187      50.488  51.597  32.050  1.00  0.00           H  
ATOM   2945  CB  TRP   187      51.784  50.782  30.664  1.00  0.00           C  
ATOM   2946  HB2 TRP   187      51.871  49.833  30.136  1.00  0.00           H  
ATOM   2947  HB3 TRP   187      51.369  51.394  29.863  1.00  0.00           H  
ATOM   2948  CG  TRP   187      53.135  51.319  31.181  1.00  0.00           C  
ATOM   2949  CD1 TRP   187      54.319  50.652  31.386  1.00  0.00           C  
ATOM   2950  HD1 TRP   187      54.356  49.573  31.352  1.00  0.00           H  
ATOM   2951  NE1 TRP   187      55.269  51.494  31.950  1.00  0.00           N  
ATOM   2952  HE1 TRP   187      56.037  51.221  32.547  1.00  0.00           H  
ATOM   2953  CE2 TRP   187      54.814  52.776  31.963  1.00  0.00           C  
ATOM   2954  CZ2 TRP   187      55.469  53.979  32.190  1.00  0.00           C  
ATOM   2955  HZ2 TRP   187      56.418  54.092  32.694  1.00  0.00           H  
ATOM   2956  CH2 TRP   187      54.687  55.144  32.119  1.00  0.00           C  
ATOM   2957  HH2 TRP   187      55.095  56.112  32.368  1.00  0.00           H  
ATOM   2958  CZ3 TRP   187      53.368  55.120  31.676  1.00  0.00           C  
ATOM   2959  HZ3 TRP   187      52.829  56.045  31.539  1.00  0.00           H  
ATOM   2960  CE3 TRP   187      52.763  53.906  31.402  1.00  0.00           C  
ATOM   2961  HE3 TRP   187      51.733  53.901  31.078  1.00  0.00           H  
ATOM   2962  CD2 TRP   187      53.480  52.697  31.553  1.00  0.00           C  
ATOM   2963  C   TRP   187      49.403  50.052  31.088  1.00  0.00           C  
ATOM   2964  O   TRP   187      49.285  48.829  30.733  1.00  0.00           O  
ATOM   2965  N   ILE   188      48.498  50.883  30.579  1.00  0.00           N  
ATOM   2966  H   ILE   188      48.667  51.858  30.780  1.00  0.00           H  
ATOM   2967  CA  ILE   188      47.481  50.545  29.555  1.00  0.00           C  
ATOM   2968  HA  ILE   188      47.192  49.504  29.697  1.00  0.00           H  
ATOM   2969  CB  ILE   188      46.231  51.412  29.849  1.00  0.00           C  
ATOM   2970  HB  ILE   188      46.601  52.427  29.992  1.00  0.00           H  
ATOM   2971  CG2 ILE   188      45.327  51.387  28.615  1.00  0.00           C  
ATOM   2972 HG21 ILE   188      44.381  51.829  28.926  1.00  0.00           H  
ATOM   2973 HG22 ILE   188      45.680  51.823  27.680  1.00  0.00           H  
ATOM   2974 HG23 ILE   188      45.062  50.359  28.370  1.00  0.00           H  
ATOM   2975  CG1 ILE   188      45.295  51.075  31.101  1.00  0.00           C  
ATOM   2976 HG12 ILE   188      44.528  51.849  31.116  1.00  0.00           H  
ATOM   2977 HG13 ILE   188      44.882  50.068  31.028  1.00  0.00           H  
ATOM   2978  CD1 ILE   188      45.992  51.158  32.402  1.00  0.00           C  
ATOM   2979 HD11 ILE   188      46.888  50.536  32.420  1.00  0.00           H  
ATOM   2980 HD12 ILE   188      46.337  52.155  32.674  1.00  0.00           H  
ATOM   2981 HD13 ILE   188      45.339  50.773  33.185  1.00  0.00           H  
ATOM   2982  C   ILE   188      48.220  50.671  28.184  1.00  0.00           C  
ATOM   2983  O   ILE   188      48.202  49.695  27.433  1.00  0.00           O  
ATOM   2984  N   ASN   189      48.766  51.831  27.826  1.00  0.00           N  
ATOM   2985  H   ASN   189      48.792  52.504  28.579  1.00  0.00           H  
ATOM   2986  CA  ASN   189      49.631  52.083  26.655  1.00  0.00           C  
ATOM   2987  HA  ASN   189      49.504  51.211  26.013  1.00  0.00           H  
ATOM   2988  CB  ASN   189      49.225  53.268  25.796  1.00  0.00           C  
ATOM   2989  HB2 ASN   189      49.221  54.191  26.376  1.00  0.00           H  
ATOM   2990  HB3 ASN   189      49.883  53.476  24.953  1.00  0.00           H  
ATOM   2991  CG  ASN   189      47.822  53.069  25.270  1.00  0.00           C  
ATOM   2992  OD1 ASN   189      47.415  51.929  25.000  1.00  0.00           O  
ATOM   2993  ND2 ASN   189      47.043  54.195  25.254  1.00  0.00           N  
ATOM   2994 HD21 ASN   189      46.045  54.131  25.118  1.00  0.00           H  
ATOM   2995 HD22 ASN   189      47.461  55.062  25.561  1.00  0.00           H  
ATOM   2996  C   ASN   189      51.132  52.165  27.019  1.00  0.00           C  
ATOM   2997  O   ASN   189      51.606  52.960  27.866  1.00  0.00           O  
ATOM   2998  N   VAL   190      51.939  51.326  26.360  1.00  0.00           N  
ATOM   2999  H   VAL   190      51.436  50.900  25.594  1.00  0.00           H  
ATOM   3000  CA  VAL   190      53.371  51.299  26.454  1.00  0.00           C  
ATOM   3001  HA  VAL   190      53.787  51.215  27.459  1.00  0.00           H  
ATOM   3002  CB  VAL   190      53.905  50.133  25.603  1.00  0.00           C  
ATOM   3003  HB  VAL   190      53.507  50.216  24.592  1.00  0.00           H  
ATOM   3004  CG1 VAL   190      55.425  49.997  25.483  1.00  0.00           C  
ATOM   3005 HG11 VAL   190      55.846  50.945  25.146  1.00  0.00           H  
ATOM   3006 HG12 VAL   190      55.967  49.625  26.352  1.00  0.00           H  
ATOM   3007 HG13 VAL   190      55.603  49.314  24.653  1.00  0.00           H  
ATOM   3008  CG2 VAL   190      53.395  48.790  26.185  1.00  0.00           C  
ATOM   3009 HG21 VAL   190      53.911  47.940  25.740  1.00  0.00           H  
ATOM   3010 HG22 VAL   190      53.505  48.830  27.269  1.00  0.00           H  
ATOM   3011 HG23 VAL   190      52.313  48.760  26.055  1.00  0.00           H  
ATOM   3012  C   VAL   190      54.009  52.582  25.870  1.00  0.00           C  
ATOM   3013  O   VAL   190      53.790  52.883  24.676  1.00  0.00           O  
ATOM   3014  N   PRO   191      54.880  53.287  26.633  1.00  0.00           N  
ATOM   3015  CD  PRO   191      55.082  53.232  28.109  1.00  0.00           C  
ATOM   3016  HD2 PRO   191      55.826  52.472  28.347  1.00  0.00           H  
ATOM   3017  HD3 PRO   191      54.177  52.894  28.613  1.00  0.00           H  
ATOM   3018  CG  PRO   191      55.542  54.604  28.583  1.00  0.00           C  
ATOM   3019  HG2 PRO   191      56.019  54.636  29.563  1.00  0.00           H  
ATOM   3020  HG3 PRO   191      54.653  55.234  28.566  1.00  0.00           H  
ATOM   3021  CB  PRO   191      56.459  54.963  27.379  1.00  0.00           C  
ATOM   3022  HB2 PRO   191      57.428  54.484  27.523  1.00  0.00           H  
ATOM   3023  HB3 PRO   191      56.543  56.023  27.138  1.00  0.00           H  
ATOM   3024  CA  PRO   191      55.670  54.444  26.140  1.00  0.00           C  
ATOM   3025  HA  PRO   191      55.073  55.281  25.777  1.00  0.00           H  
ATOM   3026  C   PRO   191      56.714  54.050  25.086  1.00  0.00           C  
ATOM   3027  O   PRO   191      57.321  53.008  25.184  1.00  0.00           O  
ATOM   3028  N   HIE   192      57.049  55.011  24.252  1.00  0.00           N  
ATOM   3029  H   HIE   192      56.604  55.917  24.285  1.00  0.00           H  
ATOM   3030  CA  HIE   192      58.192  54.826  23.353  1.00  0.00           C  
ATOM   3031  HA  HIE   192      58.035  53.848  22.897  1.00  0.00           H  
ATOM   3032  CB  HIE   192      58.157  55.934  22.302  1.00  0.00           C  
ATOM   3033  HB2 HIE   192      58.375  56.946  22.644  1.00  0.00           H  
ATOM   3034  HB3 HIE   192      58.974  55.718  21.614  1.00  0.00           H  
ATOM   3035  CG  HIE   192      56.859  56.145  21.460  1.00  0.00           C  
ATOM   3036  ND1 HIE   192      55.551  56.268  21.988  1.00  0.00           N  
ATOM   3037  CE1 HIE   192      54.812  56.819  21.050  1.00  0.00           C  
ATOM   3038  HE1 HIE   192      53.737  56.919  21.089  1.00  0.00           H  
ATOM   3039  NE2 HIE   192      55.483  57.056  19.948  1.00  0.00           N  
ATOM   3040  HE2 HIE   192      55.094  57.525  19.142  1.00  0.00           H  
ATOM   3041  CD2 HIE   192      56.846  56.724  20.203  1.00  0.00           C  
ATOM   3042  HD2 HIE   192      57.726  56.893  19.602  1.00  0.00           H  
ATOM   3043  C   HIE   192      59.573  54.710  24.009  1.00  0.00           C  
ATOM   3044  O   HIE   192      60.377  53.922  23.544  1.00  0.00           O  
ATOM   3045  N   ALA   193      59.729  55.292  25.148  1.00  0.00           N  
ATOM   3046  H   ALA   193      58.983  55.875  25.499  1.00  0.00           H  
ATOM   3047  CA  ALA   193      60.931  55.076  25.949  1.00  0.00           C  
ATOM   3048  HA  ALA   193      61.730  55.040  25.207  1.00  0.00           H  
ATOM   3049  CB  ALA   193      61.185  56.317  26.894  1.00  0.00           C  
ATOM   3050  HB1 ALA   193      61.007  57.304  26.466  1.00  0.00           H  
ATOM   3051  HB2 ALA   193      60.583  56.291  27.802  1.00  0.00           H  
ATOM   3052  HB3 ALA   193      62.214  56.231  27.243  1.00  0.00           H  
ATOM   3053  C   ALA   193      61.011  53.759  26.730  1.00  0.00           C  
ATOM   3054  O   ALA   193      61.997  53.588  27.433  1.00  0.00           O  
ATOM   3055  N   GLU   194      60.038  52.869  26.591  1.00  0.00           N  
ATOM   3056  H   GLU   194      59.301  53.150  25.961  1.00  0.00           H  
ATOM   3057  CA  GLU   194      59.937  51.585  27.388  1.00  0.00           C  
ATOM   3058  HA  GLU   194      60.870  51.322  27.886  1.00  0.00           H  
ATOM   3059  CB  GLU   194      58.882  51.631  28.455  1.00  0.00           C  
ATOM   3060  HB2 GLU   194      57.930  51.653  27.925  1.00  0.00           H  
ATOM   3061  HB3 GLU   194      58.839  50.630  28.884  1.00  0.00           H  
ATOM   3062  CG  GLU   194      58.922  52.690  29.590  1.00  0.00           C  
ATOM   3063  HG2 GLU   194      58.901  53.729  29.264  1.00  0.00           H  
ATOM   3064  HG3 GLU   194      58.044  52.442  30.187  1.00  0.00           H  
ATOM   3065  CD  GLU   194      60.098  52.568  30.509  1.00  0.00           C  
ATOM   3066  OE1 GLU   194      60.950  51.664  30.540  1.00  0.00           O  
ATOM   3067  OE2 GLU   194      60.228  53.560  31.304  1.00  0.00           O  
ATOM   3068  C   GLU   194      59.554  50.418  26.470  1.00  0.00           C  
ATOM   3069  O   GLU   194      59.447  49.310  27.038  1.00  0.00           O  
ATOM   3070  N   GLU   195      59.449  50.616  25.129  1.00  0.00           N  
ATOM   3071  H   GLU   195      59.831  51.498  24.818  1.00  0.00           H  
ATOM   3072  CA  GLU   195      58.898  49.613  24.171  1.00  0.00           C  
ATOM   3073  HA  GLU   195      57.986  49.202  24.603  1.00  0.00           H  
ATOM   3074  CB  GLU   195      58.526  50.227  22.771  1.00  0.00           C  
ATOM   3075  HB2 GLU   195      57.959  51.153  22.865  1.00  0.00           H  
ATOM   3076  HB3 GLU   195      59.398  50.660  22.280  1.00  0.00           H  
ATOM   3077  CG  GLU   195      57.870  49.243  21.827  1.00  0.00           C  
ATOM   3078  HG2 GLU   195      58.546  48.424  21.582  1.00  0.00           H  
ATOM   3079  HG3 GLU   195      56.873  48.974  22.176  1.00  0.00           H  
ATOM   3080  CD  GLU   195      57.580  49.845  20.542  1.00  0.00           C  
ATOM   3081  OE1 GLU   195      56.664  50.693  20.466  1.00  0.00           O  
ATOM   3082  OE2 GLU   195      58.202  49.456  19.542  1.00  0.00           O  
ATOM   3083  C   GLU   195      59.973  48.472  24.040  1.00  0.00           C  
ATOM   3084  O   GLU   195      59.675  47.302  23.678  1.00  0.00           O  
ATOM   3085  N   SER   196      61.268  48.833  24.247  1.00  0.00           N  
ATOM   3086  H   SER   196      61.493  49.810  24.368  1.00  0.00           H  
ATOM   3087  CA  SER   196      62.328  47.836  24.308  1.00  0.00           C  
ATOM   3088  HA  SER   196      62.392  47.168  23.449  1.00  0.00           H  
ATOM   3089  CB  SER   196      63.637  48.639  24.309  1.00  0.00           C  
ATOM   3090  HB2 SER   196      64.442  47.946  24.065  1.00  0.00           H  
ATOM   3091  HB3 SER   196      63.533  49.382  23.518  1.00  0.00           H  
ATOM   3092  OG  SER   196      64.021  49.243  25.560  1.00  0.00           O  
ATOM   3093  HG  SER   196      63.800  50.177  25.597  1.00  0.00           H  
ATOM   3094  C   SER   196      62.207  46.924  25.556  1.00  0.00           C  
ATOM   3095  O   SER   196      62.846  45.875  25.597  1.00  0.00           O  
ATOM   3096  N   HID   197      61.272  47.221  26.502  1.00  0.00           N  
ATOM   3097  H   HID   197      60.935  48.173  26.529  1.00  0.00           H  
ATOM   3098  CA  HID   197      60.999  46.447  27.666  1.00  0.00           C  
ATOM   3099  HA  HID   197      61.797  45.721  27.822  1.00  0.00           H  
ATOM   3100  CB  HID   197      60.970  47.271  28.960  1.00  0.00           C  
ATOM   3101  HB2 HID   197      60.067  47.882  28.950  1.00  0.00           H  
ATOM   3102  HB3 HID   197      60.913  46.679  29.873  1.00  0.00           H  
ATOM   3103  CG  HID   197      62.233  48.130  29.132  1.00  0.00           C  
ATOM   3104  ND1 HID   197      62.325  49.468  29.578  1.00  0.00           N  
ATOM   3105  HD1 HID   197      61.599  50.103  29.876  1.00  0.00           H  
ATOM   3106  CE1 HID   197      63.582  49.812  29.694  1.00  0.00           C  
ATOM   3107  HE1 HID   197      63.925  50.816  29.900  1.00  0.00           H  
ATOM   3108  NE2 HID   197      64.411  48.870  29.372  1.00  0.00           N  
ATOM   3109  CD2 HID   197      63.606  47.823  28.966  1.00  0.00           C  
ATOM   3110  HD2 HID   197      63.924  46.846  28.632  1.00  0.00           H  
ATOM   3111  C   HID   197      59.694  45.718  27.434  1.00  0.00           C  
ATOM   3112  O   HID   197      59.303  44.955  28.352  1.00  0.00           O  
ATOM   3113  N   TYR   198      58.942  45.942  26.336  1.00  0.00           N  
ATOM   3114  H   TYR   198      59.371  46.573  25.674  1.00  0.00           H  
ATOM   3115  CA  TYR   198      57.718  45.220  25.898  1.00  0.00           C  
ATOM   3116  HA  TYR   198      57.182  45.105  26.840  1.00  0.00           H  
ATOM   3117  CB  TYR   198      56.806  46.203  25.061  1.00  0.00           C  
ATOM   3118  HB2 TYR   198      56.683  47.092  25.679  1.00  0.00           H  
ATOM   3119  HB3 TYR   198      57.380  46.533  24.196  1.00  0.00           H  
ATOM   3120  CG  TYR   198      55.444  45.691  24.618  1.00  0.00           C  
ATOM   3121  CD1 TYR   198      54.693  44.842  25.491  1.00  0.00           C  
ATOM   3122  HD1 TYR   198      55.030  44.488  26.454  1.00  0.00           H  
ATOM   3123  CE1 TYR   198      53.344  44.578  25.167  1.00  0.00           C  
ATOM   3124  HE1 TYR   198      52.667  44.009  25.787  1.00  0.00           H  
ATOM   3125  CZ  TYR   198      52.842  45.037  23.885  1.00  0.00           C  
ATOM   3126  OH  TYR   198      51.624  44.631  23.522  1.00  0.00           O  
ATOM   3127  HH  TYR   198      51.331  43.761  23.802  1.00  0.00           H  
ATOM   3128  CE2 TYR   198      53.672  45.872  23.101  1.00  0.00           C  
ATOM   3129  HE2 TYR   198      53.344  46.208  22.128  1.00  0.00           H  
ATOM   3130  CD2 TYR   198      54.932  46.283  23.445  1.00  0.00           C  
ATOM   3131  HD2 TYR   198      55.472  46.810  22.672  1.00  0.00           H  
ATOM   3132  C   TYR   198      58.037  43.836  25.272  1.00  0.00           C  
ATOM   3133  O   TYR   198      58.502  43.734  24.110  1.00  0.00           O  
ATOM   3134  N   ALA   199      57.721  42.750  25.996  1.00  0.00           N  
ATOM   3135  H   ALA   199      57.270  42.808  26.898  1.00  0.00           H  
ATOM   3136  CA  ALA   199      57.865  41.403  25.517  1.00  0.00           C  
ATOM   3137  HA  ALA   199      58.925  41.246  25.317  1.00  0.00           H  
ATOM   3138  CB  ALA   199      57.506  40.369  26.544  1.00  0.00           C  
ATOM   3139  HB1 ALA   199      58.005  40.666  27.466  1.00  0.00           H  
ATOM   3140  HB2 ALA   199      56.445  40.366  26.791  1.00  0.00           H  
ATOM   3141  HB3 ALA   199      57.780  39.343  26.297  1.00  0.00           H  
ATOM   3142  C   ALA   199      57.015  41.207  24.218  1.00  0.00           C  
ATOM   3143  O   ALA   199      55.877  41.750  24.141  1.00  0.00           O  
ATOM   3144  N   TRP   200      57.431  40.276  23.368  1.00  0.00           N  
ATOM   3145  H   TRP   200      58.247  39.765  23.675  1.00  0.00           H  
ATOM   3146  CA  TRP   200      56.587  39.670  22.369  1.00  0.00           C  
ATOM   3147  HA  TRP   200      55.853  40.370  21.969  1.00  0.00           H  
ATOM   3148  CB  TRP   200      57.478  39.350  21.202  1.00  0.00           C  
ATOM   3149  HB2 TRP   200      58.498  39.063  21.457  1.00  0.00           H  
ATOM   3150  HB3 TRP   200      56.986  38.543  20.659  1.00  0.00           H  
ATOM   3151  CG  TRP   200      57.608  40.493  20.209  1.00  0.00           C  
ATOM   3152  CD1 TRP   200      58.680  41.321  20.039  1.00  0.00           C  
ATOM   3153  HD1 TRP   200      59.657  41.200  20.483  1.00  0.00           H  
ATOM   3154  NE1 TRP   200      58.292  42.367  19.292  1.00  0.00           N  
ATOM   3155  HE1 TRP   200      58.983  43.020  18.954  1.00  0.00           H  
ATOM   3156  CE2 TRP   200      57.035  42.175  18.734  1.00  0.00           C  
ATOM   3157  CZ2 TRP   200      56.292  42.934  17.847  1.00  0.00           C  
ATOM   3158  HZ2 TRP   200      56.724  43.792  17.354  1.00  0.00           H  
ATOM   3159  CH2 TRP   200      54.974  42.551  17.509  1.00  0.00           C  
ATOM   3160  HH2 TRP   200      54.391  43.176  16.849  1.00  0.00           H  
ATOM   3161  CZ3 TRP   200      54.431  41.379  18.095  1.00  0.00           C  
ATOM   3162  HZ3 TRP   200      53.394  41.113  17.951  1.00  0.00           H  
ATOM   3163  CE3 TRP   200      55.205  40.592  19.044  1.00  0.00           C  
ATOM   3164  HE3 TRP   200      54.711  39.824  19.621  1.00  0.00           H  
ATOM   3165  CD2 TRP   200      56.533  41.044  19.421  1.00  0.00           C  
ATOM   3166  C   TRP   200      55.917  38.443  22.995  1.00  0.00           C  
ATOM   3167  O   TRP   200      56.507  37.784  23.883  1.00  0.00           O  
ATOM   3168  N   GLY   201      54.663  38.229  22.647  1.00  0.00           N  
ATOM   3169  H   GLY   201      54.236  38.829  21.957  1.00  0.00           H  
ATOM   3170  CA  GLY   201      53.940  36.949  22.978  1.00  0.00           C  
ATOM   3171  HA2 GLY   201      54.390  36.465  23.845  1.00  0.00           H  
ATOM   3172  HA3 GLY   201      52.878  37.189  23.022  1.00  0.00           H  
ATOM   3173  C   GLY   201      53.946  36.089  21.755  1.00  0.00           C  
ATOM   3174  O   GLY   201      54.286  36.584  20.639  1.00  0.00           O  
ATOM   3175  N   TYR   202      53.736  34.765  21.885  1.00  0.00           N  
ATOM   3176  H   TYR   202      53.582  34.382  22.807  1.00  0.00           H  
ATOM   3177  CA  TYR   202      53.773  33.885  20.785  1.00  0.00           C  
ATOM   3178  HA  TYR   202      53.796  34.479  19.872  1.00  0.00           H  
ATOM   3179  CB  TYR   202      55.096  33.128  20.818  1.00  0.00           C  
ATOM   3180  HB2 TYR   202      55.174  32.573  21.753  1.00  0.00           H  
ATOM   3181  HB3 TYR   202      54.995  32.399  20.013  1.00  0.00           H  
ATOM   3182  CG  TYR   202      56.391  33.928  20.712  1.00  0.00           C  
ATOM   3183  CD1 TYR   202      57.122  33.835  19.574  1.00  0.00           C  
ATOM   3184  HD1 TYR   202      56.778  33.253  18.732  1.00  0.00           H  
ATOM   3185  CE1 TYR   202      58.323  34.522  19.412  1.00  0.00           C  
ATOM   3186  HE1 TYR   202      58.851  34.383  18.480  1.00  0.00           H  
ATOM   3187  CZ  TYR   202      58.765  35.376  20.454  1.00  0.00           C  
ATOM   3188  OH  TYR   202      59.862  36.175  20.214  1.00  0.00           O  
ATOM   3189  HH  TYR   202      59.974  36.438  19.297  1.00  0.00           H  
ATOM   3190  CE2 TYR   202      58.111  35.439  21.674  1.00  0.00           C  
ATOM   3191  HE2 TYR   202      58.388  36.164  22.425  1.00  0.00           H  
ATOM   3192  CD2 TYR   202      56.884  34.741  21.774  1.00  0.00           C  
ATOM   3193  HD2 TYR   202      56.333  34.809  22.700  1.00  0.00           H  
ATOM   3194  C   TYR   202      52.527  32.978  20.706  1.00  0.00           C  
ATOM   3195  O   TYR   202      51.838  32.611  21.685  1.00  0.00           O  
ATOM   3196  N   ARG   203      52.059  32.711  19.438  1.00  0.00           N  
ATOM   3197  H   ARG   203      52.469  33.249  18.688  1.00  0.00           H  
ATOM   3198  CA  ARG   203      51.114  31.594  19.201  1.00  0.00           C  
ATOM   3199  HA  ARG   203      51.308  30.838  19.961  1.00  0.00           H  
ATOM   3200  CB  ARG   203      49.608  31.959  19.333  1.00  0.00           C  
ATOM   3201  HB2 ARG   203      49.000  31.069  19.174  1.00  0.00           H  
ATOM   3202  HB3 ARG   203      49.505  32.287  20.368  1.00  0.00           H  
ATOM   3203  CG  ARG   203      48.969  33.097  18.471  1.00  0.00           C  
ATOM   3204  HG2 ARG   203      49.791  33.797  18.325  1.00  0.00           H  
ATOM   3205  HG3 ARG   203      48.666  32.688  17.507  1.00  0.00           H  
ATOM   3206  CD  ARG   203      47.751  33.735  19.128  1.00  0.00           C  
ATOM   3207  HD2 ARG   203      48.121  34.406  19.903  1.00  0.00           H  
ATOM   3208  HD3 ARG   203      47.339  34.389  18.359  1.00  0.00           H  
ATOM   3209  NE  ARG   203      46.746  32.702  19.456  1.00  0.00           N  
ATOM   3210  HE  ARG   203      46.978  31.735  19.278  1.00  0.00           H  
ATOM   3211  CZ  ARG   203      45.518  32.861  19.893  1.00  0.00           C  
ATOM   3212  NH1 ARG   203      44.882  33.991  19.970  1.00  0.00           N  
ATOM   3213 HH11 ARG   203      43.880  33.934  20.087  1.00  0.00           H  
ATOM   3214 HH12 ARG   203      45.306  34.862  19.683  1.00  0.00           H  
ATOM   3215  NH2 ARG   203      44.838  31.845  20.201  1.00  0.00           N  
ATOM   3216 HH21 ARG   203      43.885  31.980  20.506  1.00  0.00           H  
ATOM   3217 HH22 ARG   203      45.186  30.900  20.280  1.00  0.00           H  
ATOM   3218  C   ARG   203      51.368  30.838  17.881  1.00  0.00           C  
ATOM   3219  O   ARG   203      51.529  31.464  16.826  1.00  0.00           O  
ATOM   3220  N   GLU   204      51.329  29.534  17.937  1.00  0.00           N  
ATOM   3221  H   GLU   204      51.363  29.174  18.880  1.00  0.00           H  
ATOM   3222  CA  GLU   204      51.471  28.676  16.756  1.00  0.00           C  
ATOM   3223  HA  GLU   204      51.430  27.654  17.135  1.00  0.00           H  
ATOM   3224  CB  GLU   204      50.270  28.838  15.820  1.00  0.00           C  
ATOM   3225  HB2 GLU   204      50.292  29.709  15.166  1.00  0.00           H  
ATOM   3226  HB3 GLU   204      50.401  28.003  15.132  1.00  0.00           H  
ATOM   3227  CG  GLU   204      48.923  28.749  16.469  1.00  0.00           C  
ATOM   3228  HG2 GLU   204      48.702  29.635  17.065  1.00  0.00           H  
ATOM   3229  HG3 GLU   204      48.131  28.655  15.727  1.00  0.00           H  
ATOM   3230  CD  GLU   204      48.726  27.573  17.390  1.00  0.00           C  
ATOM   3231  OE1 GLU   204      48.405  27.770  18.603  1.00  0.00           O  
ATOM   3232  OE2 GLU   204      49.083  26.447  16.904  1.00  0.00           O  
ATOM   3233  C   GLU   204      52.751  28.846  15.990  1.00  0.00           C  
ATOM   3234  O   GLU   204      52.881  28.831  14.753  1.00  0.00           O  
ATOM   3235  N   GLY   205      53.800  29.178  16.698  1.00  0.00           N  
ATOM   3236  H   GLY   205      53.687  29.028  17.691  1.00  0.00           H  
ATOM   3237  CA  GLY   205      55.106  29.586  16.189  1.00  0.00           C  
ATOM   3238  HA2 GLY   205      55.850  29.346  16.949  1.00  0.00           H  
ATOM   3239  HA3 GLY   205      55.399  29.053  15.284  1.00  0.00           H  
ATOM   3240  C   GLY   205      55.139  31.071  15.813  1.00  0.00           C  
ATOM   3241  O   GLY   205      56.189  31.613  15.514  1.00  0.00           O  
ATOM   3242  N   LYS   206      54.087  31.910  15.689  1.00  0.00           N  
ATOM   3243  H   LYS   206      53.192  31.488  15.894  1.00  0.00           H  
ATOM   3244  CA  LYS   206      54.134  33.321  15.256  1.00  0.00           C  
ATOM   3245  HA  LYS   206      54.962  33.584  14.596  1.00  0.00           H  
ATOM   3246  CB  LYS   206      52.904  33.722  14.379  1.00  0.00           C  
ATOM   3247  HB2 LYS   206      51.992  33.586  14.961  1.00  0.00           H  
ATOM   3248  HB3 LYS   206      53.108  34.783  14.239  1.00  0.00           H  
ATOM   3249  CG  LYS   206      52.817  32.943  13.082  1.00  0.00           C  
ATOM   3250  HG2 LYS   206      53.827  32.847  12.683  1.00  0.00           H  
ATOM   3251  HG3 LYS   206      52.222  32.050  13.271  1.00  0.00           H  
ATOM   3252  CD  LYS   206      51.945  33.775  12.137  1.00  0.00           C  
ATOM   3253  HD2 LYS   206      50.916  33.754  12.495  1.00  0.00           H  
ATOM   3254  HD3 LYS   206      52.486  34.709  11.984  1.00  0.00           H  
ATOM   3255  CE  LYS   206      51.915  33.153  10.751  1.00  0.00           C  
ATOM   3256  HE2 LYS   206      52.967  33.032  10.490  1.00  0.00           H  
ATOM   3257  HE3 LYS   206      51.511  32.158  10.941  1.00  0.00           H  
ATOM   3258  NZ  LYS   206      51.150  34.021   9.807  1.00  0.00           N  
ATOM   3259  HZ1 LYS   206      51.554  34.946   9.783  1.00  0.00           H  
ATOM   3260  HZ2 LYS   206      51.254  33.615   8.888  1.00  0.00           H  
ATOM   3261  HZ3 LYS   206      50.150  34.081   9.939  1.00  0.00           H  
ATOM   3262  C   LYS   206      54.135  34.309  16.477  1.00  0.00           C  
ATOM   3263  O   LYS   206      53.292  34.203  17.362  1.00  0.00           O  
ATOM   3264  N   ALA   207      55.058  35.271  16.516  1.00  0.00           N  
ATOM   3265  H   ALA   207      55.692  35.304  15.730  1.00  0.00           H  
ATOM   3266  CA  ALA   207      55.157  36.381  17.471  1.00  0.00           C  
ATOM   3267  HA  ALA   207      55.042  36.076  18.511  1.00  0.00           H  
ATOM   3268  CB  ALA   207      56.486  37.089  17.294  1.00  0.00           C  
ATOM   3269  HB1 ALA   207      57.289  36.364  17.429  1.00  0.00           H  
ATOM   3270  HB2 ALA   207      56.602  37.492  16.288  1.00  0.00           H  
ATOM   3271  HB3 ALA   207      56.526  37.903  18.017  1.00  0.00           H  
ATOM   3272  C   ALA   207      54.023  37.387  17.307  1.00  0.00           C  
ATOM   3273  O   ALA   207      53.675  37.762  16.215  1.00  0.00           O  
ATOM   3274  N   VAL   208      53.350  37.774  18.393  1.00  0.00           N  
ATOM   3275  H   VAL   208      53.697  37.375  19.253  1.00  0.00           H  
ATOM   3276  CA  VAL   208      52.028  38.434  18.430  1.00  0.00           C  
ATOM   3277  HA  VAL   208      51.983  39.021  17.512  1.00  0.00           H  
ATOM   3278  CB  VAL   208      50.887  37.336  18.406  1.00  0.00           C  
ATOM   3279  HB  VAL   208      51.218  36.549  17.728  1.00  0.00           H  
ATOM   3280  CG1 VAL   208      50.695  36.671  19.711  1.00  0.00           C  
ATOM   3281 HG11 VAL   208      51.584  36.168  20.091  1.00  0.00           H  
ATOM   3282 HG12 VAL   208      50.334  37.270  20.547  1.00  0.00           H  
ATOM   3283 HG13 VAL   208      49.933  35.893  19.661  1.00  0.00           H  
ATOM   3284  CG2 VAL   208      49.457  37.687  17.930  1.00  0.00           C  
ATOM   3285 HG21 VAL   208      49.568  37.871  16.862  1.00  0.00           H  
ATOM   3286 HG22 VAL   208      48.730  36.890  18.088  1.00  0.00           H  
ATOM   3287 HG23 VAL   208      49.087  38.595  18.406  1.00  0.00           H  
ATOM   3288  C   VAL   208      51.799  39.329  19.705  1.00  0.00           C  
ATOM   3289  O   VAL   208      52.351  38.989  20.780  1.00  0.00           O  
ATOM   3290  N   HIP   209      51.138  40.443  19.526  1.00  0.00           N  
ATOM   3291  H   HIP   209      51.012  40.720  18.563  1.00  0.00           H  
ATOM   3292  CA  HIP   209      50.618  41.463  20.518  1.00  0.00           C  
ATOM   3293  HA  HIP   209      50.906  41.237  21.544  1.00  0.00           H  
ATOM   3294  CB  HIP   209      51.323  42.811  20.110  1.00  0.00           C  
ATOM   3295  HB2 HIP   209      51.157  42.973  19.045  1.00  0.00           H  
ATOM   3296  HB3 HIP   209      50.853  43.633  20.650  1.00  0.00           H  
ATOM   3297  CG  HIP   209      52.742  42.974  20.547  1.00  0.00           C  
ATOM   3298  ND1 HIP   209      53.738  43.854  20.119  1.00  0.00           N  
ATOM   3299  HD1 HIP   209      53.565  44.557  19.415  1.00  0.00           H  
ATOM   3300  CE1 HIP   209      54.914  43.572  20.697  1.00  0.00           C  
ATOM   3301  HE1 HIP   209      55.798  44.169  20.528  1.00  0.00           H  
ATOM   3302  NE2 HIP   209      54.632  42.660  21.704  1.00  0.00           N  
ATOM   3303  HE2 HIP   209      55.210  42.334  22.465  1.00  0.00           H  
ATOM   3304  CD2 HIP   209      53.276  42.250  21.577  1.00  0.00           C  
ATOM   3305  HD2 HIP   209      52.839  41.570  22.294  1.00  0.00           H  
ATOM   3306  C   HIP   209      49.030  41.580  20.581  1.00  0.00           C  
ATOM   3307  O   HIP   209      48.415  41.223  19.538  1.00  0.00           O  
ATOM   3308  N   VAL   210      48.560  42.082  21.732  1.00  0.00           N  
ATOM   3309  H   VAL   210      49.254  42.296  22.435  1.00  0.00           H  
ATOM   3310  CA  VAL   210      47.110  42.478  21.852  1.00  0.00           C  
ATOM   3311  HA  VAL   210      46.493  41.597  21.678  1.00  0.00           H  
ATOM   3312  CB  VAL   210      46.743  43.083  23.242  1.00  0.00           C  
ATOM   3313  HB  VAL   210      46.807  42.286  23.983  1.00  0.00           H  
ATOM   3314  CG1 VAL   210      47.676  44.278  23.680  1.00  0.00           C  
ATOM   3315 HG11 VAL   210      47.465  44.544  24.716  1.00  0.00           H  
ATOM   3316 HG12 VAL   210      48.717  43.964  23.618  1.00  0.00           H  
ATOM   3317 HG13 VAL   210      47.522  45.209  23.134  1.00  0.00           H  
ATOM   3318  CG2 VAL   210      45.367  43.669  23.319  1.00  0.00           C  
ATOM   3319 HG21 VAL   210      45.193  44.575  22.738  1.00  0.00           H  
ATOM   3320 HG22 VAL   210      44.715  42.860  22.990  1.00  0.00           H  
ATOM   3321 HG23 VAL   210      45.139  43.822  24.374  1.00  0.00           H  
ATOM   3322  C   VAL   210      46.698  43.370  20.677  1.00  0.00           C  
ATOM   3323  O   VAL   210      47.269  44.470  20.459  1.00  0.00           O  
ATOM   3324  N   SER   211      45.643  42.942  20.001  1.00  0.00           N  
ATOM   3325  H   SER   211      45.280  42.041  20.276  1.00  0.00           H  
ATOM   3326  CA  SER   211      44.938  43.714  19.021  1.00  0.00           C  
ATOM   3327  HA  SER   211      45.715  44.349  18.597  1.00  0.00           H  
ATOM   3328  CB  SER   211      44.500  42.743  17.882  1.00  0.00           C  
ATOM   3329  HB2 SER   211      45.316  42.054  17.663  1.00  0.00           H  
ATOM   3330  HB3 SER   211      43.716  42.056  18.200  1.00  0.00           H  
ATOM   3331  OG  SER   211      44.054  43.514  16.823  1.00  0.00           O  
ATOM   3332  HG  SER   211      43.101  43.588  16.909  1.00  0.00           H  
ATOM   3333  C   SER   211      43.739  44.488  19.577  1.00  0.00           C  
ATOM   3334  O   SER   211      43.030  44.001  20.448  1.00  0.00           O  
ATOM   3335  N   PRO   212      43.516  45.781  19.213  1.00  0.00           N  
ATOM   3336  CD  PRO   212      44.203  46.486  18.141  1.00  0.00           C  
ATOM   3337  HD2 PRO   212      43.685  46.414  17.185  1.00  0.00           H  
ATOM   3338  HD3 PRO   212      45.279  46.308  18.140  1.00  0.00           H  
ATOM   3339  CG  PRO   212      44.184  47.926  18.580  1.00  0.00           C  
ATOM   3340  HG2 PRO   212      44.173  48.637  17.754  1.00  0.00           H  
ATOM   3341  HG3 PRO   212      44.986  48.214  19.260  1.00  0.00           H  
ATOM   3342  CB  PRO   212      42.890  48.100  19.386  1.00  0.00           C  
ATOM   3343  HB2 PRO   212      42.065  48.401  18.741  1.00  0.00           H  
ATOM   3344  HB3 PRO   212      43.042  48.900  20.111  1.00  0.00           H  
ATOM   3345  CA  PRO   212      42.550  46.671  19.962  1.00  0.00           C  
ATOM   3346  HA  PRO   212      42.756  46.615  21.031  1.00  0.00           H  
ATOM   3347  C   PRO   212      41.113  46.262  19.810  1.00  0.00           C  
ATOM   3348  O   PRO   212      40.799  45.581  18.829  1.00  0.00           O  
ATOM   3349  N   GLY   213      40.260  46.681  20.764  1.00  0.00           N  
ATOM   3350  H   GLY   213      40.670  47.191  21.533  1.00  0.00           H  
ATOM   3351  CA  GLY   213      38.782  46.604  20.800  1.00  0.00           C  
ATOM   3352  HA2 GLY   213      38.384  46.999  19.865  1.00  0.00           H  
ATOM   3353  HA3 GLY   213      38.435  45.576  20.905  1.00  0.00           H  
ATOM   3354  C   GLY   213      38.278  47.520  21.912  1.00  0.00           C  
ATOM   3355  O   GLY   213      39.024  47.969  22.774  1.00  0.00           O  
ATOM   3356  N   MET   214      36.991  47.726  21.888  1.00  0.00           N  
ATOM   3357  H   MET   214      36.340  47.315  21.235  1.00  0.00           H  
ATOM   3358  CA  MET   214      36.216  48.480  22.890  1.00  0.00           C  
ATOM   3359  HA  MET   214      36.721  49.421  23.107  1.00  0.00           H  
ATOM   3360  CB  MET   214      34.799  48.814  22.462  1.00  0.00           C  
ATOM   3361  HB2 MET   214      34.355  47.882  22.113  1.00  0.00           H  
ATOM   3362  HB3 MET   214      34.193  49.384  23.167  1.00  0.00           H  
ATOM   3363  CG  MET   214      34.925  49.733  21.224  1.00  0.00           C  
ATOM   3364  HG2 MET   214      35.609  49.267  20.514  1.00  0.00           H  
ATOM   3365  HG3 MET   214      33.999  50.061  20.751  1.00  0.00           H  
ATOM   3366  SD  MET   214      35.770  51.317  21.705  1.00  0.00           S  
ATOM   3367  CE  MET   214      34.443  51.997  22.806  1.00  0.00           C  
ATOM   3368  HE1 MET   214      34.553  51.553  23.795  1.00  0.00           H  
ATOM   3369  HE2 MET   214      34.498  53.069  22.998  1.00  0.00           H  
ATOM   3370  HE3 MET   214      33.481  51.646  22.434  1.00  0.00           H  
ATOM   3371  C   MET   214      36.176  47.658  24.198  1.00  0.00           C  
ATOM   3372  O   MET   214      36.413  46.440  24.173  1.00  0.00           O  
ATOM   3373  N   LEU   215      35.985  48.286  25.358  1.00  0.00           N  
ATOM   3374  H   LEU   215      35.836  49.283  25.415  1.00  0.00           H  
ATOM   3375  CA  LEU   215      36.126  47.651  26.698  1.00  0.00           C  
ATOM   3376  HA  LEU   215      36.175  48.455  27.432  1.00  0.00           H  
ATOM   3377  CB  LEU   215      34.772  46.967  27.115  1.00  0.00           C  
ATOM   3378  HB2 LEU   215      34.667  45.994  26.635  1.00  0.00           H  
ATOM   3379  HB3 LEU   215      34.956  46.668  28.147  1.00  0.00           H  
ATOM   3380  CG  LEU   215      33.556  47.894  26.977  1.00  0.00           C  
ATOM   3381  HG  LEU   215      33.454  48.171  25.927  1.00  0.00           H  
ATOM   3382  CD1 LEU   215      32.307  46.984  27.238  1.00  0.00           C  
ATOM   3383 HD11 LEU   215      32.262  46.182  26.501  1.00  0.00           H  
ATOM   3384 HD12 LEU   215      32.342  46.659  28.278  1.00  0.00           H  
ATOM   3385 HD13 LEU   215      31.496  47.671  26.997  1.00  0.00           H  
ATOM   3386  CD2 LEU   215      33.506  49.126  27.938  1.00  0.00           C  
ATOM   3387 HD21 LEU   215      32.518  49.584  27.903  1.00  0.00           H  
ATOM   3388 HD22 LEU   215      33.896  48.931  28.937  1.00  0.00           H  
ATOM   3389 HD23 LEU   215      34.184  49.878  27.534  1.00  0.00           H  
ATOM   3390  C   LEU   215      37.362  46.820  26.929  1.00  0.00           C  
ATOM   3391  O   LEU   215      37.360  45.941  27.830  1.00  0.00           O  
ATOM   3392  N   ASP   216      38.483  47.065  26.237  1.00  0.00           N  
ATOM   3393  H   ASP   216      38.421  47.561  25.359  1.00  0.00           H  
ATOM   3394  CA  ASP   216      39.741  46.364  26.574  1.00  0.00           C  
ATOM   3395  HA  ASP   216      39.446  45.317  26.629  1.00  0.00           H  
ATOM   3396  CB  ASP   216      40.762  46.415  25.499  1.00  0.00           C  
ATOM   3397  HB2 ASP   216      41.451  45.650  25.856  1.00  0.00           H  
ATOM   3398  HB3 ASP   216      40.315  46.047  24.576  1.00  0.00           H  
ATOM   3399  CG  ASP   216      41.373  47.779  25.100  1.00  0.00           C  
ATOM   3400  OD1 ASP   216      40.954  48.830  25.605  1.00  0.00           O  
ATOM   3401  OD2 ASP   216      42.385  47.816  24.369  1.00  0.00           O  
ATOM   3402  C   ASP   216      40.381  46.729  27.916  1.00  0.00           C  
ATOM   3403  O   ASP   216      40.563  45.861  28.716  1.00  0.00           O  
ATOM   3404  N   ALA   217      40.681  48.014  28.155  1.00  0.00           N  
ATOM   3405  H   ALA   217      40.626  48.660  27.381  1.00  0.00           H  
ATOM   3406  CA  ALA   217      41.374  48.396  29.401  1.00  0.00           C  
ATOM   3407  HA  ALA   217      42.212  47.699  29.394  1.00  0.00           H  
ATOM   3408  CB  ALA   217      41.912  49.880  29.287  1.00  0.00           C  
ATOM   3409  HB1 ALA   217      42.878  49.983  29.782  1.00  0.00           H  
ATOM   3410  HB2 ALA   217      41.995  50.154  28.236  1.00  0.00           H  
ATOM   3411  HB3 ALA   217      41.103  50.496  29.682  1.00  0.00           H  
ATOM   3412  C   ALA   217      40.522  48.154  30.634  1.00  0.00           C  
ATOM   3413  O   ALA   217      41.053  47.795  31.723  1.00  0.00           O  
ATOM   3414  N   GLU   218      39.227  48.130  30.468  1.00  0.00           N  
ATOM   3415  H   GLU   218      38.810  48.314  29.567  1.00  0.00           H  
ATOM   3416  CA  GLU   218      38.276  47.707  31.481  1.00  0.00           C  
ATOM   3417  HA  GLU   218      38.438  48.245  32.414  1.00  0.00           H  
ATOM   3418  CB  GLU   218      36.918  48.151  30.961  1.00  0.00           C  
ATOM   3419  HB2 GLU   218      36.642  47.522  30.114  1.00  0.00           H  
ATOM   3420  HB3 GLU   218      36.243  47.877  31.771  1.00  0.00           H  
ATOM   3421  CG  GLU   218      36.704  49.643  30.779  1.00  0.00           C  
ATOM   3422  HG2 GLU   218      35.647  49.889  30.882  1.00  0.00           H  
ATOM   3423  HG3 GLU   218      37.258  50.174  31.553  1.00  0.00           H  
ATOM   3424  CD  GLU   218      37.205  50.243  29.493  1.00  0.00           C  
ATOM   3425  OE1 GLU   218      37.816  49.540  28.630  1.00  0.00           O  
ATOM   3426  OE2 GLU   218      36.909  51.478  29.308  1.00  0.00           O  
ATOM   3427  C   GLU   218      38.354  46.131  31.926  1.00  0.00           C  
ATOM   3428  O   GLU   218      37.805  45.791  33.027  1.00  0.00           O  
ATOM   3429  N   ALA   219      38.877  45.203  31.099  1.00  0.00           N  
ATOM   3430  H   ALA   219      39.366  45.586  30.303  1.00  0.00           H  
ATOM   3431  CA  ALA   219      38.914  43.759  31.353  1.00  0.00           C  
ATOM   3432  HA  ALA   219      38.686  43.675  32.416  1.00  0.00           H  
ATOM   3433  CB  ALA   219      37.823  43.234  30.421  1.00  0.00           C  
ATOM   3434  HB1 ALA   219      37.571  42.209  30.690  1.00  0.00           H  
ATOM   3435  HB2 ALA   219      36.979  43.923  30.407  1.00  0.00           H  
ATOM   3436  HB3 ALA   219      38.286  43.295  29.436  1.00  0.00           H  
ATOM   3437  C   ALA   219      40.237  42.997  31.076  1.00  0.00           C  
ATOM   3438  O   ALA   219      40.373  41.842  31.545  1.00  0.00           O  
ATOM   3439  N   TYR   220      41.140  43.576  30.236  1.00  0.00           N  
ATOM   3440  H   TYR   220      40.960  44.510  29.896  1.00  0.00           H  
ATOM   3441  CA  TYR   220      42.312  42.806  29.854  1.00  0.00           C  
ATOM   3442  HA  TYR   220      42.736  42.280  30.709  1.00  0.00           H  
ATOM   3443  CB  TYR   220      41.925  41.706  28.854  1.00  0.00           C  
ATOM   3444  HB2 TYR   220      42.707  40.965  28.688  1.00  0.00           H  
ATOM   3445  HB3 TYR   220      41.258  40.953  29.275  1.00  0.00           H  
ATOM   3446  CG  TYR   220      41.403  42.218  27.485  1.00  0.00           C  
ATOM   3447  CD1 TYR   220      42.227  42.678  26.459  1.00  0.00           C  
ATOM   3448  HD1 TYR   220      43.303  42.596  26.487  1.00  0.00           H  
ATOM   3449  CE1 TYR   220      41.712  43.137  25.297  1.00  0.00           C  
ATOM   3450  HE1 TYR   220      42.340  43.531  24.512  1.00  0.00           H  
ATOM   3451  CZ  TYR   220      40.347  43.154  25.103  1.00  0.00           C  
ATOM   3452  OH  TYR   220      39.796  43.565  23.953  1.00  0.00           O  
ATOM   3453  HH  TYR   220      38.838  43.630  23.980  1.00  0.00           H  
ATOM   3454  CE2 TYR   220      39.461  42.692  26.147  1.00  0.00           C  
ATOM   3455  HE2 TYR   220      38.390  42.826  26.182  1.00  0.00           H  
ATOM   3456  CD2 TYR   220      40.012  42.313  27.357  1.00  0.00           C  
ATOM   3457  HD2 TYR   220      39.378  42.032  28.185  1.00  0.00           H  
ATOM   3458  C   TYR   220      43.467  43.680  29.325  1.00  0.00           C  
ATOM   3459  O   TYR   220      44.528  43.117  29.037  1.00  0.00           O  
ATOM   3460  N   GLY   221      43.295  45.044  29.196  1.00  0.00           N  
ATOM   3461  H   GLY   221      42.454  45.455  29.575  1.00  0.00           H  
ATOM   3462  CA  GLY   221      44.128  45.955  28.418  1.00  0.00           C  
ATOM   3463  HA2 GLY   221      44.510  45.520  27.495  1.00  0.00           H  
ATOM   3464  HA3 GLY   221      43.479  46.734  28.019  1.00  0.00           H  
ATOM   3465  C   GLY   221      45.365  46.492  29.188  1.00  0.00           C  
ATOM   3466  O   GLY   221      45.988  47.428  28.626  1.00  0.00           O  
ATOM   3467  N   VAL   222      45.720  45.990  30.377  1.00  0.00           N  
ATOM   3468  H   VAL   222      45.176  45.257  30.810  1.00  0.00           H  
ATOM   3469  CA  VAL   222      46.923  46.348  31.179  1.00  0.00           C  
ATOM   3470  HA  VAL   222      47.155  47.358  30.843  1.00  0.00           H  
ATOM   3471  CB  VAL   222      46.571  46.347  32.710  1.00  0.00           C  
ATOM   3472  HB  VAL   222      46.376  45.335  33.066  1.00  0.00           H  
ATOM   3473  CG1 VAL   222      47.707  46.956  33.540  1.00  0.00           C  
ATOM   3474 HG11 VAL   222      48.658  46.459  33.348  1.00  0.00           H  
ATOM   3475 HG12 VAL   222      47.817  47.981  33.186  1.00  0.00           H  
ATOM   3476 HG13 VAL   222      47.502  46.822  34.603  1.00  0.00           H  
ATOM   3477  CG2 VAL   222      45.338  47.193  33.034  1.00  0.00           C  
ATOM   3478 HG21 VAL   222      45.252  48.141  32.504  1.00  0.00           H  
ATOM   3479 HG22 VAL   222      44.460  46.565  32.878  1.00  0.00           H  
ATOM   3480 HG23 VAL   222      45.267  47.444  34.093  1.00  0.00           H  
ATOM   3481  C   VAL   222      48.108  45.454  30.930  1.00  0.00           C  
ATOM   3482  O   VAL   222      48.050  44.240  30.676  1.00  0.00           O  
ATOM   3483  N   LYS   223      49.304  46.013  30.984  1.00  0.00           N  
ATOM   3484  H   LYS   223      49.220  46.914  31.434  1.00  0.00           H  
ATOM   3485  CA  LYS   223      50.661  45.452  30.762  1.00  0.00           C  
ATOM   3486  HA  LYS   223      50.604  44.364  30.715  1.00  0.00           H  
ATOM   3487  CB  LYS   223      51.284  45.915  29.445  1.00  0.00           C  
ATOM   3488  HB2 LYS   223      51.420  46.997  29.453  1.00  0.00           H  
ATOM   3489  HB3 LYS   223      52.248  45.442  29.255  1.00  0.00           H  
ATOM   3490  CG  LYS   223      50.441  45.570  28.234  1.00  0.00           C  
ATOM   3491  HG2 LYS   223      51.086  45.295  27.399  1.00  0.00           H  
ATOM   3492  HG3 LYS   223      49.870  44.685  28.513  1.00  0.00           H  
ATOM   3493  CD  LYS   223      49.512  46.663  27.804  1.00  0.00           C  
ATOM   3494  HD2 LYS   223      49.044  47.100  28.687  1.00  0.00           H  
ATOM   3495  HD3 LYS   223      50.053  47.435  27.256  1.00  0.00           H  
ATOM   3496  CE  LYS   223      48.427  46.142  26.868  1.00  0.00           C  
ATOM   3497  HE2 LYS   223      48.949  45.761  25.990  1.00  0.00           H  
ATOM   3498  HE3 LYS   223      47.941  45.301  27.362  1.00  0.00           H  
ATOM   3499  NZ  LYS   223      47.464  47.195  26.447  1.00  0.00           N  
ATOM   3500  HZ1 LYS   223      47.057  46.893  25.573  1.00  0.00           H  
ATOM   3501  HZ2 LYS   223      46.883  47.451  27.233  1.00  0.00           H  
ATOM   3502  HZ3 LYS   223      47.932  48.080  26.315  1.00  0.00           H  
ATOM   3503  C   LYS   223      51.548  45.992  31.883  1.00  0.00           C  
ATOM   3504  O   LYS   223      51.350  47.106  32.410  1.00  0.00           O  
ATOM   3505  N   SER   224      52.324  45.069  32.379  1.00  0.00           N  
ATOM   3506  H   SER   224      52.330  44.125  32.019  1.00  0.00           H  
ATOM   3507  CA  SER   224      53.052  45.316  33.691  1.00  0.00           C  
ATOM   3508  HA  SER   224      53.219  46.392  33.742  1.00  0.00           H  
ATOM   3509  CB  SER   224      52.184  44.929  34.914  1.00  0.00           C  
ATOM   3510  HB2 SER   224      51.176  45.322  34.780  1.00  0.00           H  
ATOM   3511  HB3 SER   224      52.248  43.841  34.900  1.00  0.00           H  
ATOM   3512  OG  SER   224      52.747  45.470  36.152  1.00  0.00           O  
ATOM   3513  HG  SER   224      52.778  46.403  36.374  1.00  0.00           H  
ATOM   3514  C   SER   224      54.335  44.558  33.712  1.00  0.00           C  
ATOM   3515  O   SER   224      54.395  43.514  33.117  1.00  0.00           O  
ATOM   3516  N   ASN   225      55.217  45.004  34.561  1.00  0.00           N  
ATOM   3517  H   ASN   225      54.956  45.854  35.039  1.00  0.00           H  
ATOM   3518  CA  ASN   225      56.398  44.263  35.001  1.00  0.00           C  
ATOM   3519  HA  ASN   225      56.640  43.595  34.175  1.00  0.00           H  
ATOM   3520  CB  ASN   225      57.619  45.205  35.052  1.00  0.00           C  
ATOM   3521  HB2 ASN   225      58.431  44.484  35.139  1.00  0.00           H  
ATOM   3522  HB3 ASN   225      57.779  45.799  34.152  1.00  0.00           H  
ATOM   3523  CG  ASN   225      57.526  46.160  36.238  1.00  0.00           C  
ATOM   3524  OD1 ASN   225      57.918  45.887  37.382  1.00  0.00           O  
ATOM   3525  ND2 ASN   225      56.970  47.289  35.954  1.00  0.00           N  
ATOM   3526 HD21 ASN   225      56.676  47.862  36.732  1.00  0.00           H  
ATOM   3527 HD22 ASN   225      56.644  47.523  35.027  1.00  0.00           H  
ATOM   3528  C   ASN   225      56.201  43.441  36.264  1.00  0.00           C  
ATOM   3529  O   ASN   225      55.490  43.912  37.218  1.00  0.00           O  
ATOM   3530  N   VAL   226      56.867  42.263  36.371  1.00  0.00           N  
ATOM   3531  H   VAL   226      57.373  41.975  35.546  1.00  0.00           H  
ATOM   3532  CA  VAL   226      56.836  41.281  37.517  1.00  0.00           C  
ATOM   3533  HA  VAL   226      55.827  40.868  37.522  1.00  0.00           H  
ATOM   3534  CB  VAL   226      57.728  40.073  37.349  1.00  0.00           C  
ATOM   3535  HB  VAL   226      57.757  39.820  36.289  1.00  0.00           H  
ATOM   3536  CG1 VAL   226      59.100  40.200  37.983  1.00  0.00           C  
ATOM   3537 HG11 VAL   226      59.014  40.278  39.066  1.00  0.00           H  
ATOM   3538 HG12 VAL   226      59.759  39.356  37.782  1.00  0.00           H  
ATOM   3539 HG13 VAL   226      59.646  41.047  37.568  1.00  0.00           H  
ATOM   3540  CG2 VAL   226      56.991  38.828  38.061  1.00  0.00           C  
ATOM   3541 HG21 VAL   226      56.496  39.059  39.005  1.00  0.00           H  
ATOM   3542 HG22 VAL   226      56.323  38.439  37.293  1.00  0.00           H  
ATOM   3543 HG23 VAL   226      57.766  38.103  38.311  1.00  0.00           H  
ATOM   3544  C   VAL   226      57.166  42.019  38.839  1.00  0.00           C  
ATOM   3545  O   VAL   226      56.622  41.617  39.879  1.00  0.00           O  
ATOM   3546  N   LYS   227      58.098  42.997  38.894  1.00  0.00           N  
ATOM   3547  H   LYS   227      58.548  43.196  38.012  1.00  0.00           H  
ATOM   3548  CA  LYS   227      58.476  43.629  40.151  1.00  0.00           C  
ATOM   3549  HA  LYS   227      58.603  42.839  40.892  1.00  0.00           H  
ATOM   3550  CB  LYS   227      59.814  44.398  39.852  1.00  0.00           C  
ATOM   3551  HB2 LYS   227      60.640  43.730  39.609  1.00  0.00           H  
ATOM   3552  HB3 LYS   227      59.706  45.091  39.018  1.00  0.00           H  
ATOM   3553  CG  LYS   227      60.377  45.226  41.049  1.00  0.00           C  
ATOM   3554  HG2 LYS   227      59.522  45.807  41.395  1.00  0.00           H  
ATOM   3555  HG3 LYS   227      60.661  44.400  41.701  1.00  0.00           H  
ATOM   3556  CD  LYS   227      61.577  46.101  40.606  1.00  0.00           C  
ATOM   3557  HD2 LYS   227      62.422  45.462  40.351  1.00  0.00           H  
ATOM   3558  HD3 LYS   227      61.276  46.795  39.822  1.00  0.00           H  
ATOM   3559  CE  LYS   227      62.116  46.892  41.788  1.00  0.00           C  
ATOM   3560  HE2 LYS   227      62.019  46.202  42.626  1.00  0.00           H  
ATOM   3561  HE3 LYS   227      63.155  47.212  41.709  1.00  0.00           H  
ATOM   3562  NZ  LYS   227      61.352  48.149  41.891  1.00  0.00           N  
ATOM   3563  HZ1 LYS   227      60.386  48.091  41.602  1.00  0.00           H  
ATOM   3564  HZ2 LYS   227      61.379  48.556  42.815  1.00  0.00           H  
ATOM   3565  HZ3 LYS   227      61.810  48.777  41.246  1.00  0.00           H  
ATOM   3566  C   LYS   227      57.313  44.457  40.654  1.00  0.00           C  
ATOM   3567  O   LYS   227      57.031  44.491  41.861  1.00  0.00           O  
ATOM   3568  N   ASP   228      56.655  45.271  39.837  1.00  0.00           N  
ATOM   3569  H   ASP   228      56.882  45.248  38.853  1.00  0.00           H  
ATOM   3570  CA  ASP   228      55.435  46.085  40.125  1.00  0.00           C  
ATOM   3571  HA  ASP   228      55.562  46.640  41.055  1.00  0.00           H  
ATOM   3572  CB  ASP   228      54.990  47.007  38.945  1.00  0.00           C  
ATOM   3573  HB2 ASP   228      54.954  46.446  38.011  1.00  0.00           H  
ATOM   3574  HB3 ASP   228      53.918  47.171  39.050  1.00  0.00           H  
ATOM   3575  CG  ASP   228      55.753  48.283  38.709  1.00  0.00           C  
ATOM   3576  OD1 ASP   228      56.658  48.713  39.496  1.00  0.00           O  
ATOM   3577  OD2 ASP   228      55.477  48.957  37.680  1.00  0.00           O  
ATOM   3578  C   ASP   228      54.261  45.143  40.423  1.00  0.00           C  
ATOM   3579  O   ASP   228      53.567  45.390  41.429  1.00  0.00           O  
ATOM   3580  N   MET   229      54.113  44.072  39.731  1.00  0.00           N  
ATOM   3581  H   MET   229      54.838  43.820  39.075  1.00  0.00           H  
ATOM   3582  CA  MET   229      53.105  43.045  40.070  1.00  0.00           C  
ATOM   3583  HA  MET   229      52.135  43.527  40.190  1.00  0.00           H  
ATOM   3584  CB  MET   229      53.022  41.941  38.975  1.00  0.00           C  
ATOM   3585  HB2 MET   229      53.087  42.517  38.053  1.00  0.00           H  
ATOM   3586  HB3 MET   229      53.817  41.198  39.045  1.00  0.00           H  
ATOM   3587  CG  MET   229      51.719  41.155  39.019  1.00  0.00           C  
ATOM   3588  HG2 MET   229      51.636  40.419  38.219  1.00  0.00           H  
ATOM   3589  HG3 MET   229      51.574  40.577  39.931  1.00  0.00           H  
ATOM   3590  SD  MET   229      50.098  41.970  38.658  1.00  0.00           S  
ATOM   3591  CE  MET   229      50.554  42.963  37.266  1.00  0.00           C  
ATOM   3592  HE1 MET   229      51.390  43.654  37.376  1.00  0.00           H  
ATOM   3593  HE2 MET   229      50.817  42.271  36.466  1.00  0.00           H  
ATOM   3594  HE3 MET   229      49.677  43.512  36.924  1.00  0.00           H  
ATOM   3595  C   MET   229      53.369  42.302  41.363  1.00  0.00           C  
ATOM   3596  O   MET   229      52.346  42.024  42.023  1.00  0.00           O  
ATOM   3597  N   ALA   230      54.682  42.077  41.801  1.00  0.00           N  
ATOM   3598  H   ALA   230      55.443  42.160  41.142  1.00  0.00           H  
ATOM   3599  CA  ALA   230      54.835  41.562  43.229  1.00  0.00           C  
ATOM   3600  HA  ALA   230      54.045  40.821  43.355  1.00  0.00           H  
ATOM   3601  CB  ALA   230      56.272  40.924  43.375  1.00  0.00           C  
ATOM   3602  HB1 ALA   230      56.360  40.290  44.258  1.00  0.00           H  
ATOM   3603  HB2 ALA   230      56.431  40.263  42.523  1.00  0.00           H  
ATOM   3604  HB3 ALA   230      56.966  41.762  43.435  1.00  0.00           H  
ATOM   3605  C   ALA   230      54.454  42.612  44.301  1.00  0.00           C  
ATOM   3606  O   ALA   230      53.956  42.344  45.359  1.00  0.00           O  
ATOM   3607  N   SER   231      54.628  43.879  43.955  1.00  0.00           N  
ATOM   3608  H   SER   231      54.839  44.092  42.991  1.00  0.00           H  
ATOM   3609  CA  SER   231      54.287  44.998  44.801  1.00  0.00           C  
ATOM   3610  HA  SER   231      54.661  44.878  45.818  1.00  0.00           H  
ATOM   3611  CB  SER   231      54.945  46.264  44.216  1.00  0.00           C  
ATOM   3612  HB2 SER   231      56.029  46.226  44.106  1.00  0.00           H  
ATOM   3613  HB3 SER   231      54.506  46.565  43.265  1.00  0.00           H  
ATOM   3614  OG  SER   231      54.890  47.231  45.271  1.00  0.00           O  
ATOM   3615  HG  SER   231      55.621  47.061  45.871  1.00  0.00           H  
ATOM   3616  C   SER   231      52.791  45.150  44.922  1.00  0.00           C  
ATOM   3617  O   SER   231      52.195  45.441  45.932  1.00  0.00           O  
ATOM   3618  N   TRP   232      52.115  44.905  43.810  1.00  0.00           N  
ATOM   3619  H   TRP   232      52.612  44.670  42.963  1.00  0.00           H  
ATOM   3620  CA  TRP   232      50.636  44.795  43.725  1.00  0.00           C  
ATOM   3621  HA  TRP   232      50.251  45.694  44.207  1.00  0.00           H  
ATOM   3622  CB  TRP   232      50.200  44.748  42.251  1.00  0.00           C  
ATOM   3623  HB2 TRP   232      50.546  45.711  41.875  1.00  0.00           H  
ATOM   3624  HB3 TRP   232      50.711  43.948  41.716  1.00  0.00           H  
ATOM   3625  CG  TRP   232      48.722  44.449  41.994  1.00  0.00           C  
ATOM   3626  CD1 TRP   232      48.234  43.410  41.298  1.00  0.00           C  
ATOM   3627  HD1 TRP   232      48.825  42.597  40.904  1.00  0.00           H  
ATOM   3628  NE1 TRP   232      46.848  43.571  41.161  1.00  0.00           N  
ATOM   3629  HE1 TRP   232      46.200  43.031  40.605  1.00  0.00           H  
ATOM   3630  CE2 TRP   232      46.424  44.678  41.914  1.00  0.00           C  
ATOM   3631  CZ2 TRP   232      45.134  45.153  42.224  1.00  0.00           C  
ATOM   3632  HZ2 TRP   232      44.238  44.705  41.821  1.00  0.00           H  
ATOM   3633  CH2 TRP   232      45.016  46.315  42.969  1.00  0.00           C  
ATOM   3634  HH2 TRP   232      44.042  46.700  43.232  1.00  0.00           H  
ATOM   3635  CZ3 TRP   232      46.189  46.965  43.465  1.00  0.00           C  
ATOM   3636  HZ3 TRP   232      45.998  47.819  44.097  1.00  0.00           H  
ATOM   3637  CE3 TRP   232      47.459  46.464  43.298  1.00  0.00           C  
ATOM   3638  HE3 TRP   232      48.311  46.962  43.734  1.00  0.00           H  
ATOM   3639  CD2 TRP   232      47.604  45.298  42.466  1.00  0.00           C  
ATOM   3640  C   TRP   232      49.975  43.638  44.456  1.00  0.00           C  
ATOM   3641  O   TRP   232      48.966  43.746  45.190  1.00  0.00           O  
ATOM   3642  N   VAL   233      50.520  42.413  44.353  1.00  0.00           N  
ATOM   3643  H   VAL   233      51.202  42.279  43.620  1.00  0.00           H  
ATOM   3644  CA  VAL   233      50.127  41.173  45.070  1.00  0.00           C  
ATOM   3645  HA  VAL   233      49.052  41.074  44.921  1.00  0.00           H  
ATOM   3646  CB  VAL   233      50.808  39.906  44.583  1.00  0.00           C  
ATOM   3647  HB  VAL   233      51.869  40.148  44.511  1.00  0.00           H  
ATOM   3648  CG1 VAL   233      50.667  38.641  45.480  1.00  0.00           C  
ATOM   3649 HG11 VAL   233      49.774  38.037  45.320  1.00  0.00           H  
ATOM   3650 HG12 VAL   233      51.568  38.027  45.490  1.00  0.00           H  
ATOM   3651 HG13 VAL   233      50.503  38.899  46.526  1.00  0.00           H  
ATOM   3652  CG2 VAL   233      50.376  39.445  43.177  1.00  0.00           C  
ATOM   3653 HG21 VAL   233      49.295  39.529  43.062  1.00  0.00           H  
ATOM   3654 HG22 VAL   233      50.836  40.025  42.377  1.00  0.00           H  
ATOM   3655 HG23 VAL   233      50.723  38.447  42.907  1.00  0.00           H  
ATOM   3656  C   VAL   233      50.207  41.475  46.561  1.00  0.00           C  
ATOM   3657  O   VAL   233      49.215  41.156  47.190  1.00  0.00           O  
ATOM   3658  N   MET   234      51.277  41.992  47.076  1.00  0.00           N  
ATOM   3659  H   MET   234      52.044  42.269  46.480  1.00  0.00           H  
ATOM   3660  CA  MET   234      51.444  42.196  48.473  1.00  0.00           C  
ATOM   3661  HA  MET   234      51.225  41.264  48.995  1.00  0.00           H  
ATOM   3662  CB  MET   234      53.004  42.272  48.702  1.00  0.00           C  
ATOM   3663  HB2 MET   234      53.149  41.804  49.675  1.00  0.00           H  
ATOM   3664  HB3 MET   234      53.555  41.597  48.047  1.00  0.00           H  
ATOM   3665  CG  MET   234      53.517  43.767  48.685  1.00  0.00           C  
ATOM   3666  HG2 MET   234      53.366  44.321  47.758  1.00  0.00           H  
ATOM   3667  HG3 MET   234      52.930  44.421  49.330  1.00  0.00           H  
ATOM   3668  SD  MET   234      55.253  44.103  49.240  1.00  0.00           S  
ATOM   3669  CE  MET   234      55.270  43.382  50.915  1.00  0.00           C  
ATOM   3670  HE1 MET   234      56.254  43.462  51.376  1.00  0.00           H  
ATOM   3671  HE2 MET   234      54.428  43.770  51.487  1.00  0.00           H  
ATOM   3672  HE3 MET   234      54.968  42.338  50.831  1.00  0.00           H  
ATOM   3673  C   MET   234      50.585  43.350  48.916  1.00  0.00           C  
ATOM   3674  O   MET   234      50.119  43.420  50.091  1.00  0.00           O  
ATOM   3675  N   ALA   235      50.308  44.364  48.110  1.00  0.00           N  
ATOM   3676  H   ALA   235      50.735  44.441  47.198  1.00  0.00           H  
ATOM   3677  CA  ALA   235      49.274  45.427  48.378  1.00  0.00           C  
ATOM   3678  HA  ALA   235      49.547  45.927  49.307  1.00  0.00           H  
ATOM   3679  CB  ALA   235      49.197  46.417  47.265  1.00  0.00           C  
ATOM   3680  HB1 ALA   235      48.752  45.925  46.400  1.00  0.00           H  
ATOM   3681  HB2 ALA   235      48.656  47.324  47.533  1.00  0.00           H  
ATOM   3682  HB3 ALA   235      50.233  46.644  47.013  1.00  0.00           H  
ATOM   3683  C   ALA   235      47.865  44.811  48.518  1.00  0.00           C  
ATOM   3684  O   ALA   235      47.051  45.410  49.190  1.00  0.00           O  
ATOM   3685  N   ASN   236      47.498  43.712  47.852  1.00  0.00           N  
ATOM   3686  H   ASN   236      48.090  43.262  47.169  1.00  0.00           H  
ATOM   3687  CA  ASN   236      46.218  43.057  48.108  1.00  0.00           C  
ATOM   3688  HA  ASN   236      45.402  43.755  48.297  1.00  0.00           H  
ATOM   3689  CB  ASN   236      45.854  42.397  46.761  1.00  0.00           C  
ATOM   3690  HB2 ASN   236      46.703  41.863  46.332  1.00  0.00           H  
ATOM   3691  HB3 ASN   236      44.961  41.799  46.941  1.00  0.00           H  
ATOM   3692  CG  ASN   236      45.320  43.353  45.716  1.00  0.00           C  
ATOM   3693  OD1 ASN   236      44.166  43.455  45.548  1.00  0.00           O  
ATOM   3694  ND2 ASN   236      46.130  44.157  45.151  1.00  0.00           N  
ATOM   3695 HD21 ASN   236      45.766  44.924  44.603  1.00  0.00           H  
ATOM   3696 HD22 ASN   236      47.138  44.089  45.142  1.00  0.00           H  
ATOM   3697  C   ASN   236      46.294  42.056  49.206  1.00  0.00           C  
ATOM   3698  O   ASN   236      45.295  41.757  49.847  1.00  0.00           O  
ATOM   3699  N   MET   237      47.486  41.563  49.584  1.00  0.00           N  
ATOM   3700  H   MET   237      48.282  41.808  49.013  1.00  0.00           H  
ATOM   3701  CA  MET   237      47.718  40.689  50.750  1.00  0.00           C  
ATOM   3702  HA  MET   237      46.902  39.973  50.656  1.00  0.00           H  
ATOM   3703  CB  MET   237      49.108  39.981  50.603  1.00  0.00           C  
ATOM   3704  HB2 MET   237      49.296  39.735  49.558  1.00  0.00           H  
ATOM   3705  HB3 MET   237      49.880  40.722  50.809  1.00  0.00           H  
ATOM   3706  CG  MET   237      49.153  38.827  51.599  1.00  0.00           C  
ATOM   3707  HG2 MET   237      49.320  39.169  52.620  1.00  0.00           H  
ATOM   3708  HG3 MET   237      48.253  38.213  51.560  1.00  0.00           H  
ATOM   3709  SD  MET   237      50.506  37.806  50.952  1.00  0.00           S  
ATOM   3710  CE  MET   237      51.984  38.777  51.122  1.00  0.00           C  
ATOM   3711  HE1 MET   237      51.924  39.695  50.536  1.00  0.00           H  
ATOM   3712  HE2 MET   237      52.217  38.940  52.174  1.00  0.00           H  
ATOM   3713  HE3 MET   237      52.826  38.213  50.719  1.00  0.00           H  
ATOM   3714  C   MET   237      47.679  41.482  52.076  1.00  0.00           C  
ATOM   3715  O   MET   237      47.219  40.896  53.080  1.00  0.00           O  
ATOM   3716  N   ALA   238      48.297  42.701  52.139  1.00  0.00           N  
ATOM   3717  H   ALA   238      48.896  42.946  51.364  1.00  0.00           H  
ATOM   3718  CA  ALA   238      48.284  43.628  53.301  1.00  0.00           C  
ATOM   3719  HA  ALA   238      47.573  43.259  54.040  1.00  0.00           H  
ATOM   3720  CB  ALA   238      49.637  43.572  53.993  1.00  0.00           C  
ATOM   3721  HB1 ALA   238      50.428  43.812  53.282  1.00  0.00           H  
ATOM   3722  HB2 ALA   238      49.672  44.254  54.843  1.00  0.00           H  
ATOM   3723  HB3 ALA   238      49.754  42.553  54.363  1.00  0.00           H  
ATOM   3724  C   ALA   238      47.872  45.056  52.991  1.00  0.00           C  
ATOM   3725  O   ALA   238      48.777  45.846  52.985  1.00  0.00           O  
ATOM   3726  N   PRO   239      46.563  45.375  52.630  1.00  0.00           N  
ATOM   3727  CD  PRO   239      45.433  44.471  52.274  1.00  0.00           C  
ATOM   3728  HD2 PRO   239      45.243  43.657  52.973  1.00  0.00           H  
ATOM   3729  HD3 PRO   239      45.607  44.165  51.243  1.00  0.00           H  
ATOM   3730  CG  PRO   239      44.152  45.337  52.318  1.00  0.00           C  
ATOM   3731  HG2 PRO   239      43.720  45.323  53.319  1.00  0.00           H  
ATOM   3732  HG3 PRO   239      43.483  44.950  51.550  1.00  0.00           H  
ATOM   3733  CB  PRO   239      44.692  46.739  51.974  1.00  0.00           C  
ATOM   3734  HB2 PRO   239      44.110  47.594  52.318  1.00  0.00           H  
ATOM   3735  HB3 PRO   239      44.782  46.731  50.888  1.00  0.00           H  
ATOM   3736  CA  PRO   239      46.126  46.780  52.599  1.00  0.00           C  
ATOM   3737  HA  PRO   239      46.770  47.345  51.926  1.00  0.00           H  
ATOM   3738  C   PRO   239      46.207  47.471  53.934  1.00  0.00           C  
ATOM   3739  O   PRO   239      46.400  48.721  53.895  1.00  0.00           O  
ATOM   3740  N   GLU   240      46.283  46.800  55.099  1.00  0.00           N  
ATOM   3741  H   GLU   240      46.154  45.799  55.150  1.00  0.00           H  
ATOM   3742  CA  GLU   240      46.368  47.561  56.378  1.00  0.00           C  
ATOM   3743  HA  GLU   240      45.499  48.210  56.486  1.00  0.00           H  
ATOM   3744  CB  GLU   240      46.352  46.545  57.554  1.00  0.00           C  
ATOM   3745  HB2 GLU   240      46.600  47.008  58.509  1.00  0.00           H  
ATOM   3746  HB3 GLU   240      45.374  46.076  57.663  1.00  0.00           H  
ATOM   3747  CG  GLU   240      47.315  45.377  57.358  1.00  0.00           C  
ATOM   3748  HG2 GLU   240      48.198  45.623  56.767  1.00  0.00           H  
ATOM   3749  HG3 GLU   240      47.573  45.239  58.408  1.00  0.00           H  
ATOM   3750  CD  GLU   240      46.799  44.025  56.786  1.00  0.00           C  
ATOM   3751  OE1 GLU   240      47.490  42.968  56.950  1.00  0.00           O  
ATOM   3752  OE2 GLU   240      45.865  44.038  55.938  1.00  0.00           O  
ATOM   3753  C   GLU   240      47.607  48.438  56.546  1.00  0.00           C  
ATOM   3754  O   GLU   240      47.571  49.218  57.478  1.00  0.00           O  
ATOM   3755  N   THR   241      48.722  48.262  55.795  1.00  0.00           N  
ATOM   3756  H   THR   241      48.636  47.549  55.085  1.00  0.00           H  
ATOM   3757  CA  THR   241      49.917  49.102  55.931  1.00  0.00           C  
ATOM   3758  HA  THR   241      50.048  49.311  56.993  1.00  0.00           H  
ATOM   3759  CB  THR   241      51.052  48.213  55.367  1.00  0.00           C  
ATOM   3760  HB  THR   241      50.988  47.180  55.710  1.00  0.00           H  
ATOM   3761  CG2 THR   241      51.217  48.100  53.865  1.00  0.00           C  
ATOM   3762 HG21 THR   241      51.512  49.077  53.483  1.00  0.00           H  
ATOM   3763 HG22 THR   241      51.845  47.230  53.674  1.00  0.00           H  
ATOM   3764 HG23 THR   241      50.204  47.857  53.544  1.00  0.00           H  
ATOM   3765  OG1 THR   241      52.344  48.619  55.719  1.00  0.00           O  
ATOM   3766  HG1 THR   241      52.527  48.401  56.635  1.00  0.00           H  
ATOM   3767  C   THR   241      49.713  50.456  55.204  1.00  0.00           C  
ATOM   3768  O   THR   241      50.600  51.341  55.271  1.00  0.00           O  
ATOM   3769  N   LEU   242      48.675  50.659  54.415  1.00  0.00           N  
ATOM   3770  H   LEU   242      48.057  49.918  54.118  1.00  0.00           H  
ATOM   3771  CA  LEU   242      48.412  51.899  53.743  1.00  0.00           C  
ATOM   3772  HA  LEU   242      49.310  52.275  53.252  1.00  0.00           H  
ATOM   3773  CB  LEU   242      47.403  51.512  52.618  1.00  0.00           C  
ATOM   3774  HB2 LEU   242      46.409  51.573  53.060  1.00  0.00           H  
ATOM   3775  HB3 LEU   242      47.437  52.400  51.987  1.00  0.00           H  
ATOM   3776  CG  LEU   242      47.747  50.331  51.716  1.00  0.00           C  
ATOM   3777  HG  LEU   242      48.225  49.477  52.196  1.00  0.00           H  
ATOM   3778  CD1 LEU   242      46.416  49.954  51.005  1.00  0.00           C  
ATOM   3779 HD11 LEU   242      45.818  49.500  51.795  1.00  0.00           H  
ATOM   3780 HD12 LEU   242      45.985  50.846  50.552  1.00  0.00           H  
ATOM   3781 HD13 LEU   242      46.500  49.121  50.307  1.00  0.00           H  
ATOM   3782  CD2 LEU   242      48.690  50.647  50.570  1.00  0.00           C  
ATOM   3783 HD21 LEU   242      49.056  49.691  50.195  1.00  0.00           H  
ATOM   3784 HD22 LEU   242      48.298  51.182  49.705  1.00  0.00           H  
ATOM   3785 HD23 LEU   242      49.485  51.219  51.049  1.00  0.00           H  
ATOM   3786  C   LEU   242      47.917  52.965  54.708  1.00  0.00           C  
ATOM   3787  O   LEU   242      47.068  52.729  55.579  1.00  0.00           O  
ATOM   3788  N   PRO   243      48.444  54.204  54.620  1.00  0.00           N  
ATOM   3789  CD  PRO   243      49.693  54.662  54.009  1.00  0.00           C  
ATOM   3790  HD2 PRO   243      49.405  54.866  52.978  1.00  0.00           H  
ATOM   3791  HD3 PRO   243      50.475  53.906  54.084  1.00  0.00           H  
ATOM   3792  CG  PRO   243      50.052  55.989  54.721  1.00  0.00           C  
ATOM   3793  HG2 PRO   243      50.636  56.713  54.152  1.00  0.00           H  
ATOM   3794  HG3 PRO   243      50.566  55.844  55.671  1.00  0.00           H  
ATOM   3795  CB  PRO   243      48.673  56.527  55.136  1.00  0.00           C  
ATOM   3796  HB2 PRO   243      48.320  57.187  54.343  1.00  0.00           H  
ATOM   3797  HB3 PRO   243      48.636  56.985  56.124  1.00  0.00           H  
ATOM   3798  CA  PRO   243      47.813  55.290  55.376  1.00  0.00           C  
ATOM   3799  HA  PRO   243      47.854  54.977  56.419  1.00  0.00           H  
ATOM   3800  C   PRO   243      46.422  55.465  54.856  1.00  0.00           C  
ATOM   3801  O   PRO   243      46.133  55.237  53.640  1.00  0.00           O  
ATOM   3802  N   PRO   244      45.541  56.123  55.692  1.00  0.00           N  
ATOM   3803  CD  PRO   244      45.806  56.588  57.102  1.00  0.00           C  
ATOM   3804  HD2 PRO   244      46.137  57.608  56.905  1.00  0.00           H  
ATOM   3805  HD3 PRO   244      46.450  55.973  57.730  1.00  0.00           H  
ATOM   3806  CG  PRO   244      44.447  56.502  57.769  1.00  0.00           C  
ATOM   3807  HG2 PRO   244      44.342  57.240  58.564  1.00  0.00           H  
ATOM   3808  HG3 PRO   244      44.390  55.531  58.262  1.00  0.00           H  
ATOM   3809  CB  PRO   244      43.384  56.533  56.708  1.00  0.00           C  
ATOM   3810  HB2 PRO   244      43.159  57.580  56.506  1.00  0.00           H  
ATOM   3811  HB3 PRO   244      42.473  56.009  56.997  1.00  0.00           H  
ATOM   3812  CA  PRO   244      44.071  56.029  55.424  1.00  0.00           C  
ATOM   3813  HA  PRO   244      43.877  54.959  55.347  1.00  0.00           H  
ATOM   3814  C   PRO   244      43.627  56.684  54.116  1.00  0.00           C  
ATOM   3815  O   PRO   244      43.985  57.847  53.813  1.00  0.00           O  
ATOM   3816  N   SER   245      42.800  56.015  53.348  1.00  0.00           N  
ATOM   3817  H   SER   245      42.520  55.080  53.606  1.00  0.00           H  
ATOM   3818  CA  SER   245      42.177  56.614  52.108  1.00  0.00           C  
ATOM   3819  HA  SER   245      41.713  57.583  52.288  1.00  0.00           H  
ATOM   3820  CB  SER   245      43.178  56.850  51.012  1.00  0.00           C  
ATOM   3821  HB2 SER   245      42.792  57.674  50.412  1.00  0.00           H  
ATOM   3822  HB3 SER   245      44.134  57.051  51.496  1.00  0.00           H  
ATOM   3823  OG  SER   245      43.448  55.727  50.109  1.00  0.00           O  
ATOM   3824  HG  SER   245      44.047  55.188  50.630  1.00  0.00           H  
ATOM   3825  C   SER   245      41.131  55.726  51.506  1.00  0.00           C  
ATOM   3826  O   SER   245      41.024  54.562  51.880  1.00  0.00           O  
ATOM   3827  N   THR   246      40.412  56.258  50.513  1.00  0.00           N  
ATOM   3828  H   THR   246      40.521  57.245  50.327  1.00  0.00           H  
ATOM   3829  CA  THR   246      39.383  55.426  49.814  1.00  0.00           C  
ATOM   3830  HA  THR   246      38.807  54.949  50.607  1.00  0.00           H  
ATOM   3831  CB  THR   246      38.481  56.279  48.887  1.00  0.00           C  
ATOM   3832  HB  THR   246      37.856  55.667  48.237  1.00  0.00           H  
ATOM   3833  CG2 THR   246      37.402  57.170  49.573  1.00  0.00           C  
ATOM   3834 HG21 THR   246      36.699  57.570  48.843  1.00  0.00           H  
ATOM   3835 HG22 THR   246      36.981  56.606  50.405  1.00  0.00           H  
ATOM   3836 HG23 THR   246      37.926  58.052  49.944  1.00  0.00           H  
ATOM   3837  OG1 THR   246      39.318  56.992  48.010  1.00  0.00           O  
ATOM   3838  HG1 THR   246      39.397  56.484  47.200  1.00  0.00           H  
ATOM   3839  C   THR   246      39.978  54.218  49.015  1.00  0.00           C  
ATOM   3840  O   THR   246      39.386  53.129  48.842  1.00  0.00           O  
ATOM   3841  N   LEU   247      41.197  54.309  48.498  1.00  0.00           N  
ATOM   3842  H   LEU   247      41.681  55.195  48.512  1.00  0.00           H  
ATOM   3843  CA  LEU   247      41.892  53.112  47.949  1.00  0.00           C  
ATOM   3844  HA  LEU   247      41.202  52.785  47.170  1.00  0.00           H  
ATOM   3845  CB  LEU   247      43.237  53.440  47.365  1.00  0.00           C  
ATOM   3846  HB2 LEU   247      43.169  54.374  46.808  1.00  0.00           H  
ATOM   3847  HB3 LEU   247      43.960  53.579  48.169  1.00  0.00           H  
ATOM   3848  CG  LEU   247      43.849  52.280  46.556  1.00  0.00           C  
ATOM   3849  HG  LEU   247      43.974  51.400  47.186  1.00  0.00           H  
ATOM   3850  CD1 LEU   247      42.953  51.838  45.342  1.00  0.00           C  
ATOM   3851 HD11 LEU   247      43.442  51.041  44.782  1.00  0.00           H  
ATOM   3852 HD12 LEU   247      42.015  51.412  45.699  1.00  0.00           H  
ATOM   3853 HD13 LEU   247      42.776  52.702  44.702  1.00  0.00           H  
ATOM   3854  CD2 LEU   247      45.190  52.607  45.907  1.00  0.00           C  
ATOM   3855 HD21 LEU   247      45.019  53.482  45.279  1.00  0.00           H  
ATOM   3856 HD22 LEU   247      45.932  52.869  46.661  1.00  0.00           H  
ATOM   3857 HD23 LEU   247      45.602  51.757  45.363  1.00  0.00           H  
ATOM   3858  C   LEU   247      42.048  51.907  48.951  1.00  0.00           C  
ATOM   3859  O   LEU   247      41.712  50.782  48.643  1.00  0.00           O  
ATOM   3860  N   GLN   248      42.565  52.001  50.220  1.00  0.00           N  
ATOM   3861  H   GLN   248      42.951  52.909  50.440  1.00  0.00           H  
ATOM   3862  CA  GLN   248      42.570  50.955  51.356  1.00  0.00           C  
ATOM   3863  HA  GLN   248      43.270  50.132  51.213  1.00  0.00           H  
ATOM   3864  CB  GLN   248      42.808  51.615  52.770  1.00  0.00           C  
ATOM   3865  HB2 GLN   248      43.483  52.452  52.597  1.00  0.00           H  
ATOM   3866  HB3 GLN   248      41.833  51.938  53.136  1.00  0.00           H  
ATOM   3867  CG  GLN   248      43.471  50.660  53.764  1.00  0.00           C  
ATOM   3868  HG2 GLN   248      42.791  49.954  54.241  1.00  0.00           H  
ATOM   3869  HG3 GLN   248      44.248  50.152  53.193  1.00  0.00           H  
ATOM   3870  CD  GLN   248      44.170  51.296  54.906  1.00  0.00           C  
ATOM   3871  OE1 GLN   248      44.066  52.469  55.262  1.00  0.00           O  
ATOM   3872  NE2 GLN   248      44.951  50.530  55.651  1.00  0.00           N  
ATOM   3873 HE21 GLN   248      45.160  49.625  55.253  1.00  0.00           H  
ATOM   3874 HE22 GLN   248      45.485  51.091  56.300  1.00  0.00           H  
ATOM   3875  C   GLN   248      41.177  50.374  51.426  1.00  0.00           C  
ATOM   3876  O   GLN   248      41.046  49.126  51.479  1.00  0.00           O  
ATOM   3877  N   GLN   249      40.067  51.188  51.367  1.00  0.00           N  
ATOM   3878  H   GLN   249      40.223  52.161  51.145  1.00  0.00           H  
ATOM   3879  CA  GLN   249      38.680  50.647  51.454  1.00  0.00           C  
ATOM   3880  HA  GLN   249      38.478  50.022  52.324  1.00  0.00           H  
ATOM   3881  CB  GLN   249      37.742  51.801  51.626  1.00  0.00           C  
ATOM   3882  HB2 GLN   249      37.581  52.396  50.727  1.00  0.00           H  
ATOM   3883  HB3 GLN   249      36.743  51.427  51.849  1.00  0.00           H  
ATOM   3884  CG  GLN   249      37.946  52.731  52.891  1.00  0.00           C  
ATOM   3885  HG2 GLN   249      39.007  52.968  52.811  1.00  0.00           H  
ATOM   3886  HG3 GLN   249      37.295  53.596  52.762  1.00  0.00           H  
ATOM   3887  CD  GLN   249      37.908  52.157  54.269  1.00  0.00           C  
ATOM   3888  OE1 GLN   249      38.732  52.401  55.128  1.00  0.00           O  
ATOM   3889  NE2 GLN   249      36.956  51.306  54.595  1.00  0.00           N  
ATOM   3890 HE21 GLN   249      36.849  50.993  55.549  1.00  0.00           H  
ATOM   3891 HE22 GLN   249      36.175  51.088  53.992  1.00  0.00           H  
ATOM   3892  C   GLN   249      38.360  49.925  50.169  1.00  0.00           C  
ATOM   3893  O   GLN   249      37.793  48.843  50.277  1.00  0.00           O  
ATOM   3894  N   GLY   250      38.833  50.414  49.047  1.00  0.00           N  
ATOM   3895  H   GLY   250      39.345  51.284  49.003  1.00  0.00           H  
ATOM   3896  CA  GLY   250      38.492  49.798  47.754  1.00  0.00           C  
ATOM   3897  HA2 GLY   250      37.414  49.659  47.673  1.00  0.00           H  
ATOM   3898  HA3 GLY   250      38.726  50.400  46.876  1.00  0.00           H  
ATOM   3899  C   GLY   250      39.075  48.373  47.642  1.00  0.00           C  
ATOM   3900  O   GLY   250      38.437  47.485  47.167  1.00  0.00           O  
ATOM   3901  N   ILE   251      40.277  48.147  48.211  1.00  0.00           N  
ATOM   3902  H   ILE   251      40.800  48.979  48.445  1.00  0.00           H  
ATOM   3903  CA  ILE   251      40.906  46.792  48.301  1.00  0.00           C  
ATOM   3904  HA  ILE   251      40.774  46.408  47.289  1.00  0.00           H  
ATOM   3905  CB  ILE   251      42.360  46.938  48.590  1.00  0.00           C  
ATOM   3906  HB  ILE   251      42.400  47.530  49.504  1.00  0.00           H  
ATOM   3907  CG2 ILE   251      42.997  45.561  48.870  1.00  0.00           C  
ATOM   3908 HG21 ILE   251      44.052  45.711  49.100  1.00  0.00           H  
ATOM   3909 HG22 ILE   251      42.554  45.097  49.751  1.00  0.00           H  
ATOM   3910 HG23 ILE   251      43.154  44.948  47.982  1.00  0.00           H  
ATOM   3911  CG1 ILE   251      43.047  47.775  47.437  1.00  0.00           C  
ATOM   3912 HG12 ILE   251      43.064  47.153  46.542  1.00  0.00           H  
ATOM   3913 HG13 ILE   251      42.598  48.762  47.321  1.00  0.00           H  
ATOM   3914  CD1 ILE   251      44.537  48.108  47.667  1.00  0.00           C  
ATOM   3915 HD11 ILE   251      44.881  48.759  46.864  1.00  0.00           H  
ATOM   3916 HD12 ILE   251      44.648  48.538  48.663  1.00  0.00           H  
ATOM   3917 HD13 ILE   251      45.134  47.198  47.602  1.00  0.00           H  
ATOM   3918  C   ILE   251      40.085  45.787  49.232  1.00  0.00           C  
ATOM   3919  O   ILE   251      40.002  44.584  49.035  1.00  0.00           O  
ATOM   3920  N   ALA   252      39.419  46.318  50.232  1.00  0.00           N  
ATOM   3921  H   ALA   252      39.544  47.320  50.259  1.00  0.00           H  
ATOM   3922  CA  ALA   252      38.565  45.531  51.223  1.00  0.00           C  
ATOM   3923  HA  ALA   252      38.949  44.558  51.529  1.00  0.00           H  
ATOM   3924  CB  ALA   252      38.411  46.379  52.505  1.00  0.00           C  
ATOM   3925  HB1 ALA   252      39.092  45.971  53.252  1.00  0.00           H  
ATOM   3926  HB2 ALA   252      38.506  47.440  52.273  1.00  0.00           H  
ATOM   3927  HB3 ALA   252      37.458  46.247  53.018  1.00  0.00           H  
ATOM   3928  C   ALA   252      37.227  45.260  50.568  1.00  0.00           C  
ATOM   3929  O   ALA   252      36.856  44.125  50.423  1.00  0.00           O  
ATOM   3930  N   LEU   253      36.497  46.264  50.037  1.00  0.00           N  
ATOM   3931  H   LEU   253      36.771  47.197  50.310  1.00  0.00           H  
ATOM   3932  CA  LEU   253      35.331  46.124  49.179  1.00  0.00           C  
ATOM   3933  HA  LEU   253      34.528  45.725  49.799  1.00  0.00           H  
ATOM   3934  CB  LEU   253      34.888  47.504  48.634  1.00  0.00           C  
ATOM   3935  HB2 LEU   253      35.817  47.972  48.308  1.00  0.00           H  
ATOM   3936  HB3 LEU   253      34.192  47.565  47.797  1.00  0.00           H  
ATOM   3937  CG  LEU   253      34.330  48.393  49.746  1.00  0.00           C  
ATOM   3938  HG  LEU   253      35.043  48.241  50.556  1.00  0.00           H  
ATOM   3939  CD1 LEU   253      34.311  49.855  49.435  1.00  0.00           C  
ATOM   3940 HD11 LEU   253      35.361  50.139  49.510  1.00  0.00           H  
ATOM   3941 HD12 LEU   253      33.921  49.942  48.421  1.00  0.00           H  
ATOM   3942 HD13 LEU   253      33.801  50.525  50.127  1.00  0.00           H  
ATOM   3943  CD2 LEU   253      32.951  47.971  50.087  1.00  0.00           C  
ATOM   3944 HD21 LEU   253      32.982  46.945  50.454  1.00  0.00           H  
ATOM   3945 HD22 LEU   253      32.413  48.551  50.837  1.00  0.00           H  
ATOM   3946 HD23 LEU   253      32.413  48.140  49.155  1.00  0.00           H  
ATOM   3947  C   LEU   253      35.555  45.065  48.077  1.00  0.00           C  
ATOM   3948  O   LEU   253      34.638  44.439  47.634  1.00  0.00           O  
ATOM   3949  N   ALA   254      36.790  44.882  47.600  1.00  0.00           N  
ATOM   3950  H   ALA   254      37.521  45.513  47.896  1.00  0.00           H  
ATOM   3951  CA  ALA   254      37.091  44.025  46.401  1.00  0.00           C  
ATOM   3952  HA  ALA   254      36.139  43.921  45.880  1.00  0.00           H  
ATOM   3953  CB  ALA   254      38.077  44.743  45.478  1.00  0.00           C  
ATOM   3954  HB1 ALA   254      37.627  45.660  45.096  1.00  0.00           H  
ATOM   3955  HB2 ALA   254      38.979  44.894  46.072  1.00  0.00           H  
ATOM   3956  HB3 ALA   254      38.143  44.092  44.606  1.00  0.00           H  
ATOM   3957  C   ALA   254      37.505  42.576  46.794  1.00  0.00           C  
ATOM   3958  O   ALA   254      37.130  41.627  46.050  1.00  0.00           O  
ATOM   3959  N   GLN   255      38.133  42.443  48.011  1.00  0.00           N  
ATOM   3960  H   GLN   255      38.478  43.306  48.406  1.00  0.00           H  
ATOM   3961  CA  GLN   255      38.405  41.157  48.599  1.00  0.00           C  
ATOM   3962  HA  GLN   255      38.606  40.505  47.749  1.00  0.00           H  
ATOM   3963  CB  GLN   255      39.747  41.347  49.348  1.00  0.00           C  
ATOM   3964  HB2 GLN   255      40.331  42.078  48.790  1.00  0.00           H  
ATOM   3965  HB3 GLN   255      39.396  41.830  50.260  1.00  0.00           H  
ATOM   3966  CG  GLN   255      40.463  40.019  49.530  1.00  0.00           C  
ATOM   3967  HG2 GLN   255      39.877  39.262  50.052  1.00  0.00           H  
ATOM   3968  HG3 GLN   255      40.607  39.514  48.575  1.00  0.00           H  
ATOM   3969  CD  GLN   255      41.788  40.228  50.214  1.00  0.00           C  
ATOM   3970  OE1 GLN   255      42.192  39.699  51.235  1.00  0.00           O  
ATOM   3971  NE2 GLN   255      42.655  40.970  49.554  1.00  0.00           N  
ATOM   3972 HE21 GLN   255      43.631  40.975  49.813  1.00  0.00           H  
ATOM   3973 HE22 GLN   255      42.287  41.511  48.785  1.00  0.00           H  
ATOM   3974  C   GLN   255      37.196  40.629  49.410  1.00  0.00           C  
ATOM   3975  O   GLN   255      37.388  39.560  50.055  1.00  0.00           O  
ATOM   3976  N   SER   256      36.031  41.332  49.427  1.00  0.00           N  
ATOM   3977  H   SER   256      36.008  42.122  48.798  1.00  0.00           H  
ATOM   3978  CA  SER   256      34.706  40.891  49.967  1.00  0.00           C  
ATOM   3979  HA  SER   256      34.803  40.357  50.913  1.00  0.00           H  
ATOM   3980  CB  SER   256      33.786  42.088  50.136  1.00  0.00           C  
ATOM   3981  HB2 SER   256      33.590  42.559  49.174  1.00  0.00           H  
ATOM   3982  HB3 SER   256      32.801  41.726  50.431  1.00  0.00           H  
ATOM   3983  OG  SER   256      34.364  42.997  51.045  1.00  0.00           O  
ATOM   3984  HG  SER   256      35.111  43.437  50.633  1.00  0.00           H  
ATOM   3985  C   SER   256      33.952  39.841  49.118  1.00  0.00           C  
ATOM   3986  O   SER   256      34.121  39.740  47.855  1.00  0.00           O  
ATOM   3987  N   ARG   257      33.035  39.072  49.798  1.00  0.00           N  
ATOM   3988  H   ARG   257      32.743  39.277  50.743  1.00  0.00           H  
ATOM   3989  CA  ARG   257      32.277  37.983  49.214  1.00  0.00           C  
ATOM   3990  HA  ARG   257      32.792  37.516  48.375  1.00  0.00           H  
ATOM   3991  CB  ARG   257      32.121  36.877  50.223  1.00  0.00           C  
ATOM   3992  HB2 ARG   257      31.478  37.192  51.045  1.00  0.00           H  
ATOM   3993  HB3 ARG   257      31.556  36.137  49.657  1.00  0.00           H  
ATOM   3994  CG  ARG   257      33.388  36.185  50.769  1.00  0.00           C  
ATOM   3995  HG2 ARG   257      33.970  35.697  49.987  1.00  0.00           H  
ATOM   3996  HG3 ARG   257      34.019  36.944  51.231  1.00  0.00           H  
ATOM   3997  CD  ARG   257      33.013  35.034  51.782  1.00  0.00           C  
ATOM   3998  HD2 ARG   257      32.485  35.453  52.639  1.00  0.00           H  
ATOM   3999  HD3 ARG   257      32.368  34.287  51.320  1.00  0.00           H  
ATOM   4000  NE  ARG   257      34.294  34.430  52.277  1.00  0.00           N  
ATOM   4001  HE  ARG   257      35.154  34.766  51.869  1.00  0.00           H  
ATOM   4002  CZ  ARG   257      34.402  33.408  53.136  1.00  0.00           C  
ATOM   4003  NH1 ARG   257      33.411  32.815  53.590  1.00  0.00           N  
ATOM   4004 HH11 ARG   257      32.520  33.274  53.465  1.00  0.00           H  
ATOM   4005 HH12 ARG   257      33.549  32.008  54.181  1.00  0.00           H  
ATOM   4006  NH2 ARG   257      35.571  32.909  53.393  1.00  0.00           N  
ATOM   4007 HH21 ARG   257      36.399  33.363  53.036  1.00  0.00           H  
ATOM   4008 HH22 ARG   257      35.573  32.087  53.979  1.00  0.00           H  
ATOM   4009  C   ARG   257      30.879  38.486  48.851  1.00  0.00           C  
ATOM   4010  O   ARG   257      30.076  38.836  49.733  1.00  0.00           O  
ATOM   4011  N   TYR   258      30.534  38.416  47.571  1.00  0.00           N  
ATOM   4012  H   TYR   258      31.242  38.082  46.933  1.00  0.00           H  
ATOM   4013  CA  TYR   258      29.204  38.911  47.038  1.00  0.00           C  
ATOM   4014  HA  TYR   258      28.593  39.367  47.816  1.00  0.00           H  
ATOM   4015  CB  TYR   258      29.382  39.827  45.773  1.00  0.00           C  
ATOM   4016  HB2 TYR   258      29.926  39.287  44.998  1.00  0.00           H  
ATOM   4017  HB3 TYR   258      28.404  39.939  45.305  1.00  0.00           H  
ATOM   4018  CG  TYR   258      30.087  41.123  46.006  1.00  0.00           C  
ATOM   4019  CD1 TYR   258      31.489  41.169  46.212  1.00  0.00           C  
ATOM   4020  HD1 TYR   258      32.122  40.298  46.126  1.00  0.00           H  
ATOM   4021  CE1 TYR   258      32.176  42.306  46.574  1.00  0.00           C  
ATOM   4022  HE1 TYR   258      33.255  42.288  46.547  1.00  0.00           H  
ATOM   4023  CZ  TYR   258      31.420  43.454  46.812  1.00  0.00           C  
ATOM   4024  OH  TYR   258      32.017  44.605  47.038  1.00  0.00           O  
ATOM   4025  HH  TYR   258      32.959  44.546  46.861  1.00  0.00           H  
ATOM   4026  CE2 TYR   258      30.022  43.421  46.760  1.00  0.00           C  
ATOM   4027  HE2 TYR   258      29.525  44.355  46.976  1.00  0.00           H  
ATOM   4028  CD2 TYR   258      29.312  42.313  46.275  1.00  0.00           C  
ATOM   4029  HD2 TYR   258      28.238  42.288  46.158  1.00  0.00           H  
ATOM   4030  C   TYR   258      28.353  37.723  46.608  1.00  0.00           C  
ATOM   4031  O   TYR   258      27.126  37.731  46.844  1.00  0.00           O  
ATOM   4032  N   TRP   259      29.006  36.670  46.020  1.00  0.00           N  
ATOM   4033  H   TRP   259      30.006  36.699  45.885  1.00  0.00           H  
ATOM   4034  CA  TRP   259      28.322  35.473  45.640  1.00  0.00           C  
ATOM   4035  HA  TRP   259      27.377  35.393  46.178  1.00  0.00           H  
ATOM   4036  CB  TRP   259      27.951  35.483  44.170  1.00  0.00           C  
ATOM   4037  HB2 TRP   259      28.943  35.472  43.717  1.00  0.00           H  
ATOM   4038  HB3 TRP   259      27.430  34.560  43.915  1.00  0.00           H  
ATOM   4039  CG  TRP   259      27.112  36.572  43.656  1.00  0.00           C  
ATOM   4040  CD1 TRP   259      27.679  37.764  43.488  1.00  0.00           C  
ATOM   4041  HD1 TRP   259      28.701  38.057  43.676  1.00  0.00           H  
ATOM   4042  NE1 TRP   259      26.709  38.607  42.867  1.00  0.00           N  
ATOM   4043  HE1 TRP   259      26.857  39.514  42.449  1.00  0.00           H  
ATOM   4044  CE2 TRP   259      25.526  37.914  42.655  1.00  0.00           C  
ATOM   4045  CZ2 TRP   259      24.295  38.264  42.143  1.00  0.00           C  
ATOM   4046  HZ2 TRP   259      24.123  39.259  41.759  1.00  0.00           H  
ATOM   4047  CH2 TRP   259      23.184  37.453  42.133  1.00  0.00           C  
ATOM   4048  HH2 TRP   259      22.228  37.740  41.721  1.00  0.00           H  
ATOM   4049  CZ3 TRP   259      23.370  36.052  42.558  1.00  0.00           C  
ATOM   4050  HZ3 TRP   259      22.613  35.285  42.487  1.00  0.00           H  
ATOM   4051  CE3 TRP   259      24.683  35.645  43.075  1.00  0.00           C  
ATOM   4052  HE3 TRP   259      24.721  34.651  43.495  1.00  0.00           H  
ATOM   4053  CD2 TRP   259      25.730  36.583  43.165  1.00  0.00           C  
ATOM   4054  C   TRP   259      29.112  34.239  46.067  1.00  0.00           C  
ATOM   4055  O   TRP   259      30.326  34.208  45.851  1.00  0.00           O  
ATOM   4056  N   ARG   260      28.471  33.166  46.504  1.00  0.00           N  
ATOM   4057  H   ARG   260      27.498  33.372  46.681  1.00  0.00           H  
ATOM   4058  CA  ARG   260      28.975  31.845  46.640  1.00  0.00           C  
ATOM   4059  HA  ARG   260      30.002  31.850  47.008  1.00  0.00           H  
ATOM   4060  CB  ARG   260      28.100  31.131  47.744  1.00  0.00           C  
ATOM   4061  HB2 ARG   260      28.036  31.776  48.620  1.00  0.00           H  
ATOM   4062  HB3 ARG   260      27.119  30.848  47.362  1.00  0.00           H  
ATOM   4063  CG  ARG   260      28.797  29.866  48.257  1.00  0.00           C  
ATOM   4064  HG2 ARG   260      28.815  29.114  47.468  1.00  0.00           H  
ATOM   4065  HG3 ARG   260      29.825  30.062  48.563  1.00  0.00           H  
ATOM   4066  CD  ARG   260      28.063  29.222  49.471  1.00  0.00           C  
ATOM   4067  HD2 ARG   260      27.113  28.785  49.166  1.00  0.00           H  
ATOM   4068  HD3 ARG   260      28.656  28.414  49.900  1.00  0.00           H  
ATOM   4069  NE  ARG   260      27.759  30.144  50.608  1.00  0.00           N  
ATOM   4070  HE  ARG   260      27.013  30.818  50.521  1.00  0.00           H  
ATOM   4071  CZ  ARG   260      28.173  30.011  51.874  1.00  0.00           C  
ATOM   4072  NH1 ARG   260      29.125  29.104  52.143  1.00  0.00           N  
ATOM   4073 HH11 ARG   260      29.654  28.721  51.373  1.00  0.00           H  
ATOM   4074 HH12 ARG   260      29.327  28.941  53.120  1.00  0.00           H  
ATOM   4075  NH2 ARG   260      27.858  30.775  52.850  1.00  0.00           N  
ATOM   4076 HH21 ARG   260      27.380  31.652  52.700  1.00  0.00           H  
ATOM   4077 HH22 ARG   260      28.375  30.675  53.711  1.00  0.00           H  
ATOM   4078  C   ARG   260      28.840  31.068  45.346  1.00  0.00           C  
ATOM   4079  O   ARG   260      27.810  31.165  44.667  1.00  0.00           O  
ATOM   4080  N   VAL   261      29.920  30.397  44.992  1.00  0.00           N  
ATOM   4081  H   VAL   261      30.662  30.339  45.675  1.00  0.00           H  
ATOM   4082  CA  VAL   261      30.011  29.550  43.752  1.00  0.00           C  
ATOM   4083  HA  VAL   261      28.985  29.448  43.399  1.00  0.00           H  
ATOM   4084  CB  VAL   261      30.793  30.355  42.643  1.00  0.00           C  
ATOM   4085  HB  VAL   261      31.855  30.126  42.734  1.00  0.00           H  
ATOM   4086  CG1 VAL   261      30.350  29.864  41.231  1.00  0.00           C  
ATOM   4087 HG11 VAL   261      30.697  30.504  40.420  1.00  0.00           H  
ATOM   4088 HG12 VAL   261      30.781  28.875  41.070  1.00  0.00           H  
ATOM   4089 HG13 VAL   261      29.268  29.760  41.154  1.00  0.00           H  
ATOM   4090  CG2 VAL   261      30.643  31.878  42.625  1.00  0.00           C  
ATOM   4091 HG21 VAL   261      31.236  32.395  41.871  1.00  0.00           H  
ATOM   4092 HG22 VAL   261      29.594  32.155  42.516  1.00  0.00           H  
ATOM   4093 HG23 VAL   261      31.063  32.363  43.506  1.00  0.00           H  
ATOM   4094  C   VAL   261      30.522  28.184  44.191  1.00  0.00           C  
ATOM   4095  O   VAL   261      31.731  27.957  44.062  1.00  0.00           O  
ATOM   4096  N   GLY   262      29.794  27.266  44.870  1.00  0.00           N  
ATOM   4097  H   GLY   262      28.799  27.437  44.921  1.00  0.00           H  
ATOM   4098  CA  GLY   262      30.377  26.179  45.656  1.00  0.00           C  
ATOM   4099  HA2 GLY   262      29.593  25.571  46.109  1.00  0.00           H  
ATOM   4100  HA3 GLY   262      30.863  25.432  45.029  1.00  0.00           H  
ATOM   4101  C   GLY   262      31.445  26.625  46.640  1.00  0.00           C  
ATOM   4102  O   GLY   262      31.157  27.451  47.530  1.00  0.00           O  
ATOM   4103  N   ALA   263      32.678  26.116  46.596  1.00  0.00           N  
ATOM   4104  H   ALA   263      32.858  25.268  46.077  1.00  0.00           H  
ATOM   4105  CA  ALA   263      33.747  26.448  47.483  1.00  0.00           C  
ATOM   4106  HA  ALA   263      33.384  26.616  48.497  1.00  0.00           H  
ATOM   4107  CB  ALA   263      34.680  25.204  47.494  1.00  0.00           C  
ATOM   4108  HB1 ALA   263      34.072  24.452  47.997  1.00  0.00           H  
ATOM   4109  HB2 ALA   263      35.017  24.671  46.606  1.00  0.00           H  
ATOM   4110  HB3 ALA   263      35.625  25.456  47.976  1.00  0.00           H  
ATOM   4111  C   ALA   263      34.493  27.741  47.098  1.00  0.00           C  
ATOM   4112  O   ALA   263      35.437  28.020  47.810  1.00  0.00           O  
ATOM   4113  N   MET   264      34.077  28.470  46.119  1.00  0.00           N  
ATOM   4114  H   MET   264      33.426  28.011  45.499  1.00  0.00           H  
ATOM   4115  CA  MET   264      34.627  29.718  45.688  1.00  0.00           C  
ATOM   4116  HA  MET   264      35.471  29.971  46.330  1.00  0.00           H  
ATOM   4117  CB  MET   264      35.013  29.632  44.241  1.00  0.00           C  
ATOM   4118  HB2 MET   264      35.726  28.812  44.162  1.00  0.00           H  
ATOM   4119  HB3 MET   264      34.123  29.297  43.710  1.00  0.00           H  
ATOM   4120  CG  MET   264      35.672  30.887  43.605  1.00  0.00           C  
ATOM   4121  HG2 MET   264      36.157  31.266  44.504  1.00  0.00           H  
ATOM   4122  HG3 MET   264      36.387  30.616  42.829  1.00  0.00           H  
ATOM   4123  SD  MET   264      34.440  31.936  42.867  1.00  0.00           S  
ATOM   4124  CE  MET   264      34.210  31.263  41.185  1.00  0.00           C  
ATOM   4125  HE1 MET   264      34.085  30.181  41.217  1.00  0.00           H  
ATOM   4126  HE2 MET   264      33.387  31.699  40.620  1.00  0.00           H  
ATOM   4127  HE3 MET   264      35.141  31.499  40.669  1.00  0.00           H  
ATOM   4128  C   MET   264      33.631  30.862  46.013  1.00  0.00           C  
ATOM   4129  O   MET   264      32.401  30.689  45.917  1.00  0.00           O  
ATOM   4130  N   TYR   265      34.179  32.061  46.305  1.00  0.00           N  
ATOM   4131  H   TYR   265      35.142  32.081  46.609  1.00  0.00           H  
ATOM   4132  CA  TYR   265      33.509  33.376  46.398  1.00  0.00           C  
ATOM   4133  HA  TYR   265      32.449  33.140  46.308  1.00  0.00           H  
ATOM   4134  CB  TYR   265      33.758  34.017  47.802  1.00  0.00           C  
ATOM   4135  HB2 TYR   265      34.812  34.240  47.963  1.00  0.00           H  
ATOM   4136  HB3 TYR   265      33.228  34.970  47.827  1.00  0.00           H  
ATOM   4137  CG  TYR   265      33.264  33.058  48.810  1.00  0.00           C  
ATOM   4138  CD1 TYR   265      31.930  33.020  49.048  1.00  0.00           C  
ATOM   4139  HD1 TYR   265      31.324  33.775  48.569  1.00  0.00           H  
ATOM   4140  CE1 TYR   265      31.382  32.084  49.956  1.00  0.00           C  
ATOM   4141  HE1 TYR   265      30.320  32.098  50.149  1.00  0.00           H  
ATOM   4142  CZ  TYR   265      32.280  31.270  50.671  1.00  0.00           C  
ATOM   4143  OH  TYR   265      31.796  30.274  51.401  1.00  0.00           O  
ATOM   4144  HH  TYR   265      32.471  29.684  51.744  1.00  0.00           H  
ATOM   4145  CE2 TYR   265      33.652  31.196  50.286  1.00  0.00           C  
ATOM   4146  HE2 TYR   265      34.258  30.418  50.726  1.00  0.00           H  
ATOM   4147  CD2 TYR   265      34.146  32.156  49.416  1.00  0.00           C  
ATOM   4148  HD2 TYR   265      35.209  32.191  49.227  1.00  0.00           H  
ATOM   4149  C   TYR   265      33.929  34.415  45.305  1.00  0.00           C  
ATOM   4150  O   TYR   265      35.138  34.590  45.140  1.00  0.00           O  
ATOM   4151  N   GLN   266      32.959  35.094  44.746  1.00  0.00           N  
ATOM   4152  H   GLN   266      32.019  34.929  45.077  1.00  0.00           H  
ATOM   4153  CA  GLN   266      33.130  36.138  43.726  1.00  0.00           C  
ATOM   4154  HA  GLN   266      34.007  35.893  43.127  1.00  0.00           H  
ATOM   4155  CB  GLN   266      31.829  36.213  42.851  1.00  0.00           C  
ATOM   4156  HB2 GLN   266      31.568  35.286  42.340  1.00  0.00           H  
ATOM   4157  HB3 GLN   266      30.945  36.498  43.421  1.00  0.00           H  
ATOM   4158  CG  GLN   266      32.134  37.333  41.795  1.00  0.00           C  
ATOM   4159  HG2 GLN   266      31.267  37.432  41.140  1.00  0.00           H  
ATOM   4160  HG3 GLN   266      32.334  38.271  42.312  1.00  0.00           H  
ATOM   4161  CD  GLN   266      33.296  36.927  40.883  1.00  0.00           C  
ATOM   4162  OE1 GLN   266      33.255  35.980  40.077  1.00  0.00           O  
ATOM   4163  NE2 GLN   266      34.363  37.682  40.929  1.00  0.00           N  
ATOM   4164 HE21 GLN   266      34.402  38.490  41.534  1.00  0.00           H  
ATOM   4165 HE22 GLN   266      35.131  37.384  40.345  1.00  0.00           H  
ATOM   4166  C   GLN   266      33.301  37.468  44.470  1.00  0.00           C  
ATOM   4167  O   GLN   266      32.353  37.844  45.222  1.00  0.00           O  
ATOM   4168  N   GLY   267      34.348  38.181  44.134  1.00  0.00           N  
ATOM   4169  H   GLY   267      34.987  37.658  43.553  1.00  0.00           H  
ATOM   4170  CA  GLY   267      34.729  39.520  44.547  1.00  0.00           C  
ATOM   4171  HA2 GLY   267      33.939  39.908  45.190  1.00  0.00           H  
ATOM   4172  HA3 GLY   267      35.734  39.486  44.966  1.00  0.00           H  
ATOM   4173  C   GLY   267      34.801  40.456  43.353  1.00  0.00           C  
ATOM   4174  O   GLY   267      34.368  40.115  42.219  1.00  0.00           O  
ATOM   4175  N   LEU   268      35.423  41.609  43.549  1.00  0.00           N  
ATOM   4176  H   LEU   268      35.882  41.672  44.447  1.00  0.00           H  
ATOM   4177  CA  LEU   268      35.644  42.594  42.507  1.00  0.00           C  
ATOM   4178  HA  LEU   268      35.067  42.329  41.621  1.00  0.00           H  
ATOM   4179  CB  LEU   268      35.337  44.044  42.930  1.00  0.00           C  
ATOM   4180  HB2 LEU   268      36.078  44.342  43.672  1.00  0.00           H  
ATOM   4181  HB3 LEU   268      35.318  44.773  42.120  1.00  0.00           H  
ATOM   4182  CG  LEU   268      33.967  44.171  43.727  1.00  0.00           C  
ATOM   4183  HG  LEU   268      33.964  43.413  44.511  1.00  0.00           H  
ATOM   4184  CD1 LEU   268      33.765  45.582  44.217  1.00  0.00           C  
ATOM   4185 HD11 LEU   268      33.715  46.264  43.369  1.00  0.00           H  
ATOM   4186 HD12 LEU   268      32.795  45.604  44.713  1.00  0.00           H  
ATOM   4187 HD13 LEU   268      34.493  45.888  44.969  1.00  0.00           H  
ATOM   4188  CD2 LEU   268      32.673  43.881  42.922  1.00  0.00           C  
ATOM   4189 HD21 LEU   268      31.766  43.909  43.524  1.00  0.00           H  
ATOM   4190 HD22 LEU   268      32.461  44.734  42.277  1.00  0.00           H  
ATOM   4191 HD23 LEU   268      32.759  42.926  42.404  1.00  0.00           H  
ATOM   4192  C   LEU   268      36.964  42.436  41.831  1.00  0.00           C  
ATOM   4193  O   LEU   268      38.014  42.768  42.431  1.00  0.00           O  
ATOM   4194  N   GLY   269      37.032  41.901  40.642  1.00  0.00           N  
ATOM   4195  H   GLY   269      36.182  41.621  40.175  1.00  0.00           H  
ATOM   4196  CA  GLY   269      38.286  41.564  39.965  1.00  0.00           C  
ATOM   4197  HA2 GLY   269      38.039  41.454  38.909  1.00  0.00           H  
ATOM   4198  HA3 GLY   269      38.960  42.418  40.033  1.00  0.00           H  
ATOM   4199  C   GLY   269      38.996  40.287  40.526  1.00  0.00           C  
ATOM   4200  O   GLY   269      39.720  39.632  39.829  1.00  0.00           O  
ATOM   4201  N   TRP   270      38.738  39.891  41.773  1.00  0.00           N  
ATOM   4202  H   TRP   270      38.117  40.457  42.334  1.00  0.00           H  
ATOM   4203  CA  TRP   270      39.299  38.673  42.459  1.00  0.00           C  
ATOM   4204  HA  TRP   270      40.138  38.262  41.897  1.00  0.00           H  
ATOM   4205  CB  TRP   270      39.821  39.088  43.781  1.00  0.00           C  
ATOM   4206  HB2 TRP   270      38.975  39.519  44.317  1.00  0.00           H  
ATOM   4207  HB3 TRP   270      40.232  38.226  44.307  1.00  0.00           H  
ATOM   4208  CG  TRP   270      40.914  40.088  43.621  1.00  0.00           C  
ATOM   4209  CD1 TRP   270      40.794  41.415  43.810  1.00  0.00           C  
ATOM   4210  HD1 TRP   270      39.909  41.973  44.077  1.00  0.00           H  
ATOM   4211  NE1 TRP   270      42.000  42.022  43.699  1.00  0.00           N  
ATOM   4212  HE1 TRP   270      42.154  42.996  43.920  1.00  0.00           H  
ATOM   4213  CE2 TRP   270      42.949  41.195  43.396  1.00  0.00           C  
ATOM   4214  CZ2 TRP   270      44.323  41.394  43.203  1.00  0.00           C  
ATOM   4215  HZ2 TRP   270      44.811  42.357  43.208  1.00  0.00           H  
ATOM   4216  CH2 TRP   270      45.041  40.201  43.095  1.00  0.00           C  
ATOM   4217  HH2 TRP   270      46.107  40.259  42.932  1.00  0.00           H  
ATOM   4218  CZ3 TRP   270      44.499  38.883  43.078  1.00  0.00           C  
ATOM   4219  HZ3 TRP   270      45.086  37.983  42.979  1.00  0.00           H  
ATOM   4220  CE3 TRP   270      43.101  38.720  43.290  1.00  0.00           C  
ATOM   4221  HE3 TRP   270      42.588  37.771  43.338  1.00  0.00           H  
ATOM   4222  CD2 TRP   270      42.326  39.883  43.413  1.00  0.00           C  
ATOM   4223  C   TRP   270      38.297  37.563  42.578  1.00  0.00           C  
ATOM   4224  O   TRP   270      37.128  37.789  42.649  1.00  0.00           O  
ATOM   4225  N   GLU   271      38.800  36.418  42.889  1.00  0.00           N  
ATOM   4226  H   GLU   271      39.797  36.303  42.771  1.00  0.00           H  
ATOM   4227  CA  GLU   271      38.031  35.202  43.368  1.00  0.00           C  
ATOM   4228  HA  GLU   271      37.073  35.546  43.757  1.00  0.00           H  
ATOM   4229  CB  GLU   271      37.753  34.350  42.147  1.00  0.00           C  
ATOM   4230  HB2 GLU   271      38.764  34.357  41.740  1.00  0.00           H  
ATOM   4231  HB3 GLU   271      37.385  33.397  42.527  1.00  0.00           H  
ATOM   4232  CG  GLU   271      36.666  34.941  41.136  1.00  0.00           C  
ATOM   4233  HG2 GLU   271      36.030  34.078  40.938  1.00  0.00           H  
ATOM   4234  HG3 GLU   271      35.971  35.459  41.797  1.00  0.00           H  
ATOM   4235  CD  GLU   271      37.150  35.667  39.889  1.00  0.00           C  
ATOM   4236  OE1 GLU   271      38.016  35.056  39.175  1.00  0.00           O  
ATOM   4237  OE2 GLU   271      36.593  36.726  39.505  1.00  0.00           O  
ATOM   4238  C   GLU   271      38.820  34.471  44.494  1.00  0.00           C  
ATOM   4239  O   GLU   271      40.066  34.571  44.474  1.00  0.00           O  
ATOM   4240  N   MET   272      38.136  33.787  45.408  1.00  0.00           N  
ATOM   4241  H   MET   272      37.132  33.729  45.319  1.00  0.00           H  
ATOM   4242  CA  MET   272      38.739  33.367  46.720  1.00  0.00           C  
ATOM   4243  HA  MET   272      39.758  33.059  46.483  1.00  0.00           H  
ATOM   4244  CB  MET   272      38.610  34.549  47.645  1.00  0.00           C  
ATOM   4245  HB2 MET   272      39.015  34.343  48.636  1.00  0.00           H  
ATOM   4246  HB3 MET   272      39.274  35.337  47.290  1.00  0.00           H  
ATOM   4247  CG  MET   272      37.210  35.198  47.813  1.00  0.00           C  
ATOM   4248  HG2 MET   272      36.577  35.024  46.943  1.00  0.00           H  
ATOM   4249  HG3 MET   272      36.711  34.956  48.752  1.00  0.00           H  
ATOM   4250  SD  MET   272      37.443  37.027  47.907  1.00  0.00           S  
ATOM   4251  CE  MET   272      37.568  37.195  46.112  1.00  0.00           C  
ATOM   4252  HE1 MET   272      37.395  38.191  45.705  1.00  0.00           H  
ATOM   4253  HE2 MET   272      38.594  36.932  45.855  1.00  0.00           H  
ATOM   4254  HE3 MET   272      36.907  36.528  45.558  1.00  0.00           H  
ATOM   4255  C   MET   272      38.073  32.113  47.326  1.00  0.00           C  
ATOM   4256  O   MET   272      36.880  31.987  47.274  1.00  0.00           O  
ATOM   4257  N   LEU   273      38.841  31.154  47.887  1.00  0.00           N  
ATOM   4258  H   LEU   273      39.820  31.332  48.063  1.00  0.00           H  
ATOM   4259  CA  LEU   273      38.422  29.882  48.466  1.00  0.00           C  
ATOM   4260  HA  LEU   273      37.333  29.899  48.421  1.00  0.00           H  
ATOM   4261  CB  LEU   273      38.870  28.611  47.683  1.00  0.00           C  
ATOM   4262  HB2 LEU   273      39.942  28.455  47.799  1.00  0.00           H  
ATOM   4263  HB3 LEU   273      38.380  27.783  48.196  1.00  0.00           H  
ATOM   4264  CG  LEU   273      38.449  28.551  46.210  1.00  0.00           C  
ATOM   4265  HG  LEU   273      37.472  29.034  46.234  1.00  0.00           H  
ATOM   4266  CD1 LEU   273      39.407  29.184  45.201  1.00  0.00           C  
ATOM   4267 HD11 LEU   273      40.374  28.692  45.305  1.00  0.00           H  
ATOM   4268 HD12 LEU   273      39.081  29.141  44.162  1.00  0.00           H  
ATOM   4269 HD13 LEU   273      39.377  30.227  45.518  1.00  0.00           H  
ATOM   4270  CD2 LEU   273      38.315  27.136  45.826  1.00  0.00           C  
ATOM   4271 HD21 LEU   273      38.064  26.982  44.776  1.00  0.00           H  
ATOM   4272 HD22 LEU   273      39.218  26.639  46.180  1.00  0.00           H  
ATOM   4273 HD23 LEU   273      37.486  26.709  46.391  1.00  0.00           H  
ATOM   4274  C   LEU   273      38.882  29.918  49.975  1.00  0.00           C  
ATOM   4275  O   LEU   273      40.011  30.244  50.213  1.00  0.00           O  
ATOM   4276  N   ASN   274      38.038  29.539  50.952  1.00  0.00           N  
ATOM   4277  H   ASN   274      37.083  29.285  50.741  1.00  0.00           H  
ATOM   4278  CA  ASN   274      38.482  29.570  52.355  1.00  0.00           C  
ATOM   4279  HA  ASN   274      38.860  30.578  52.526  1.00  0.00           H  
ATOM   4280  CB  ASN   274      37.239  29.224  53.273  1.00  0.00           C  
ATOM   4281  HB2 ASN   274      36.488  29.940  52.936  1.00  0.00           H  
ATOM   4282  HB3 ASN   274      36.970  28.176  53.136  1.00  0.00           H  
ATOM   4283  CG  ASN   274      37.466  29.473  54.723  1.00  0.00           C  
ATOM   4284  OD1 ASN   274      37.255  30.553  55.171  1.00  0.00           O  
ATOM   4285  ND2 ASN   274      37.926  28.497  55.521  1.00  0.00           N  
ATOM   4286 HD21 ASN   274      38.287  28.710  56.440  1.00  0.00           H  
ATOM   4287 HD22 ASN   274      38.215  27.574  55.231  1.00  0.00           H  
ATOM   4288  C   ASN   274      39.618  28.559  52.780  1.00  0.00           C  
ATOM   4289  O   ASN   274      39.725  27.357  52.383  1.00  0.00           O  
ATOM   4290  N   TRP   275      40.414  28.973  53.799  1.00  0.00           N  
ATOM   4291  H   TRP   275      40.165  29.771  54.366  1.00  0.00           H  
ATOM   4292  CA  TRP   275      41.755  28.441  54.074  1.00  0.00           C  
ATOM   4293  HA  TRP   275      42.091  27.743  53.307  1.00  0.00           H  
ATOM   4294  CB  TRP   275      42.868  29.531  54.178  1.00  0.00           C  
ATOM   4295  HB2 TRP   275      42.853  30.229  53.340  1.00  0.00           H  
ATOM   4296  HB3 TRP   275      42.599  30.097  55.070  1.00  0.00           H  
ATOM   4297  CG  TRP   275      44.275  29.062  54.476  1.00  0.00           C  
ATOM   4298  CD1 TRP   275      44.775  28.876  55.668  1.00  0.00           C  
ATOM   4299  HD1 TRP   275      44.295  29.120  56.604  1.00  0.00           H  
ATOM   4300  NE1 TRP   275      45.885  28.093  55.616  1.00  0.00           N  
ATOM   4301  HE1 TRP   275      46.363  27.700  56.415  1.00  0.00           H  
ATOM   4302  CE2 TRP   275      46.112  27.641  54.323  1.00  0.00           C  
ATOM   4303  CZ2 TRP   275      47.036  26.809  53.739  1.00  0.00           C  
ATOM   4304  HZ2 TRP   275      47.811  26.352  54.337  1.00  0.00           H  
ATOM   4305  CH2 TRP   275      46.947  26.562  52.340  1.00  0.00           C  
ATOM   4306  HH2 TRP   275      47.686  25.903  51.910  1.00  0.00           H  
ATOM   4307  CZ3 TRP   275      46.005  27.203  51.536  1.00  0.00           C  
ATOM   4308  HZ3 TRP   275      45.936  27.024  50.473  1.00  0.00           H  
ATOM   4309  CE3 TRP   275      45.096  28.110  52.125  1.00  0.00           C  
ATOM   4310  HE3 TRP   275      44.361  28.712  51.611  1.00  0.00           H  
ATOM   4311  CD2 TRP   275      45.176  28.324  53.512  1.00  0.00           C  
ATOM   4312  C   TRP   275      41.677  27.547  55.357  1.00  0.00           C  
ATOM   4313  O   TRP   275      41.231  28.080  56.387  1.00  0.00           O  
ATOM   4314  N   PRO   276      42.369  26.355  55.315  1.00  0.00           N  
ATOM   4315  CD  PRO   276      42.768  25.756  56.566  1.00  0.00           C  
ATOM   4316  HD2 PRO   276      41.908  25.847  57.230  1.00  0.00           H  
ATOM   4317  HD3 PRO   276      43.666  26.209  56.984  1.00  0.00           H  
ATOM   4318  CG  PRO   276      43.181  24.345  56.146  1.00  0.00           C  
ATOM   4319  HG2 PRO   276      42.322  23.678  56.075  1.00  0.00           H  
ATOM   4320  HG3 PRO   276      43.931  23.931  56.819  1.00  0.00           H  
ATOM   4321  CB  PRO   276      43.929  24.616  54.838  1.00  0.00           C  
ATOM   4322  HB2 PRO   276      43.893  23.705  54.240  1.00  0.00           H  
ATOM   4323  HB3 PRO   276      44.935  24.957  55.083  1.00  0.00           H  
ATOM   4324  CA  PRO   276      43.032  25.670  54.206  1.00  0.00           C  
ATOM   4325  HA  PRO   276      43.652  26.449  53.763  1.00  0.00           H  
ATOM   4326  C   PRO   276      42.124  24.891  53.212  1.00  0.00           C  
ATOM   4327  O   PRO   276      40.947  24.506  53.441  1.00  0.00           O  
ATOM   4328  N   VAL   277      42.673  24.696  52.038  1.00  0.00           N  
ATOM   4329  H   VAL   277      43.677  24.793  52.068  1.00  0.00           H  
ATOM   4330  CA  VAL   277      41.935  24.301  50.797  1.00  0.00           C  
ATOM   4331  HA  VAL   277      41.057  23.702  51.040  1.00  0.00           H  
ATOM   4332  CB  VAL   277      41.376  25.419  50.029  1.00  0.00           C  
ATOM   4333  HB  VAL   277      40.759  26.003  50.712  1.00  0.00           H  
ATOM   4334  CG1 VAL   277      42.462  26.466  49.663  1.00  0.00           C  
ATOM   4335 HG11 VAL   277      41.939  27.367  49.342  1.00  0.00           H  
ATOM   4336 HG12 VAL   277      43.100  26.861  50.453  1.00  0.00           H  
ATOM   4337 HG13 VAL   277      43.002  26.176  48.761  1.00  0.00           H  
ATOM   4338  CG2 VAL   277      40.606  25.019  48.798  1.00  0.00           C  
ATOM   4339 HG21 VAL   277      40.146  25.903  48.356  1.00  0.00           H  
ATOM   4340 HG22 VAL   277      41.259  24.649  48.007  1.00  0.00           H  
ATOM   4341 HG23 VAL   277      39.894  24.261  49.123  1.00  0.00           H  
ATOM   4342  C   VAL   277      42.816  23.325  50.007  1.00  0.00           C  
ATOM   4343  O   VAL   277      44.016  23.527  49.878  1.00  0.00           O  
ATOM   4344  N   ASP   278      42.237  22.317  49.345  1.00  0.00           N  
ATOM   4345  H   ASP   278      41.320  21.981  49.603  1.00  0.00           H  
ATOM   4346  CA  ASP   278      43.046  21.340  48.619  1.00  0.00           C  
ATOM   4347  HA  ASP   278      44.108  21.366  48.866  1.00  0.00           H  
ATOM   4348  CB  ASP   278      42.420  19.976  48.765  1.00  0.00           C  
ATOM   4349  HB2 ASP   278      42.943  19.186  48.227  1.00  0.00           H  
ATOM   4350  HB3 ASP   278      42.533  19.764  49.828  1.00  0.00           H  
ATOM   4351  CG  ASP   278      40.965  19.919  48.335  1.00  0.00           C  
ATOM   4352  OD1 ASP   278      40.092  20.090  49.198  1.00  0.00           O  
ATOM   4353  OD2 ASP   278      40.699  19.747  47.106  1.00  0.00           O  
ATOM   4354  C   ASP   278      43.163  21.761  47.153  1.00  0.00           C  
ATOM   4355  O   ASP   278      42.254  22.338  46.533  1.00  0.00           O  
ATOM   4356  N   VAL   279      44.340  21.534  46.566  1.00  0.00           N  
ATOM   4357  H   VAL   279      45.006  20.957  47.060  1.00  0.00           H  
ATOM   4358  CA  VAL   279      44.646  22.065  45.151  1.00  0.00           C  
ATOM   4359  HA  VAL   279      44.466  23.136  45.246  1.00  0.00           H  
ATOM   4360  CB  VAL   279      46.120  21.775  44.721  1.00  0.00           C  
ATOM   4361  HB  VAL   279      46.777  21.951  45.573  1.00  0.00           H  
ATOM   4362  CG1 VAL   279      46.233  20.271  44.439  1.00  0.00           C  
ATOM   4363 HG11 VAL   279      45.537  19.819  43.732  1.00  0.00           H  
ATOM   4364 HG12 VAL   279      47.222  20.012  44.062  1.00  0.00           H  
ATOM   4365 HG13 VAL   279      46.087  19.814  45.417  1.00  0.00           H  
ATOM   4366  CG2 VAL   279      46.413  22.498  43.336  1.00  0.00           C  
ATOM   4367 HG21 VAL   279      45.794  22.049  42.560  1.00  0.00           H  
ATOM   4368 HG22 VAL   279      46.006  23.509  43.288  1.00  0.00           H  
ATOM   4369 HG23 VAL   279      47.449  22.444  43.002  1.00  0.00           H  
ATOM   4370  C   VAL   279      43.627  21.795  44.059  1.00  0.00           C  
ATOM   4371  O   VAL   279      43.254  22.750  43.340  1.00  0.00           O  
ATOM   4372  N   LYS   280      43.118  20.553  43.936  1.00  0.00           N  
ATOM   4373  H   LYS   280      43.428  19.837  44.577  1.00  0.00           H  
ATOM   4374  CA  LYS   280      42.111  20.234  43.015  1.00  0.00           C  
ATOM   4375  HA  LYS   280      42.414  20.538  42.013  1.00  0.00           H  
ATOM   4376  CB  LYS   280      41.948  18.724  43.085  1.00  0.00           C  
ATOM   4377  HB2 LYS   280      42.891  18.180  43.016  1.00  0.00           H  
ATOM   4378  HB3 LYS   280      41.595  18.382  44.058  1.00  0.00           H  
ATOM   4379  CG  LYS   280      41.000  18.170  41.906  1.00  0.00           C  
ATOM   4380  HG2 LYS   280      40.923  17.084  41.962  1.00  0.00           H  
ATOM   4381  HG3 LYS   280      39.999  18.598  41.954  1.00  0.00           H  
ATOM   4382  CD  LYS   280      41.419  18.592  40.526  1.00  0.00           C  
ATOM   4383  HD2 LYS   280      41.252  19.650  40.323  1.00  0.00           H  
ATOM   4384  HD3 LYS   280      42.493  18.410  40.499  1.00  0.00           H  
ATOM   4385  CE  LYS   280      40.858  17.701  39.412  1.00  0.00           C  
ATOM   4386  HE2 LYS   280      41.335  17.922  38.457  1.00  0.00           H  
ATOM   4387  HE3 LYS   280      41.107  16.672  39.670  1.00  0.00           H  
ATOM   4388  NZ  LYS   280      39.391  17.800  39.252  1.00  0.00           N  
ATOM   4389  HZ1 LYS   280      39.020  18.684  38.935  1.00  0.00           H  
ATOM   4390  HZ2 LYS   280      38.954  17.143  38.622  1.00  0.00           H  
ATOM   4391  HZ3 LYS   280      38.959  17.608  40.145  1.00  0.00           H  
ATOM   4392  C   LYS   280      40.782  20.984  43.323  1.00  0.00           C  
ATOM   4393  O   LYS   280      40.165  21.279  42.296  1.00  0.00           O  
ATOM   4394  N   THR   281      40.343  21.313  44.520  1.00  0.00           N  
ATOM   4395  H   THR   281      40.977  20.961  45.223  1.00  0.00           H  
ATOM   4396  CA  THR   281      39.153  22.189  44.645  1.00  0.00           C  
ATOM   4397  HA  THR   281      38.396  21.704  44.029  1.00  0.00           H  
ATOM   4398  CB  THR   281      38.748  22.297  46.121  1.00  0.00           C  
ATOM   4399  HB  THR   281      39.612  22.734  46.623  1.00  0.00           H  
ATOM   4400  CG2 THR   281      37.596  23.315  46.390  1.00  0.00           C  
ATOM   4401 HG21 THR   281      37.990  24.327  46.292  1.00  0.00           H  
ATOM   4402 HG22 THR   281      36.769  23.056  45.730  1.00  0.00           H  
ATOM   4403 HG23 THR   281      37.186  23.110  47.379  1.00  0.00           H  
ATOM   4404  OG1 THR   281      38.370  21.068  46.749  1.00  0.00           O  
ATOM   4405  HG1 THR   281      39.172  20.546  46.825  1.00  0.00           H  
ATOM   4406  C   THR   281      39.368  23.658  44.167  1.00  0.00           C  
ATOM   4407  O   THR   281      38.368  24.323  43.791  1.00  0.00           O  
ATOM   4408  N   VAL   282      40.599  24.173  44.203  1.00  0.00           N  
ATOM   4409  H   VAL   282      41.358  23.610  44.558  1.00  0.00           H  
ATOM   4410  CA  VAL   282      41.013  25.460  43.558  1.00  0.00           C  
ATOM   4411  HA  VAL   282      40.343  26.277  43.826  1.00  0.00           H  
ATOM   4412  CB  VAL   282      42.327  26.089  44.042  1.00  0.00           C  
ATOM   4413  HB  VAL   282      43.126  25.389  43.798  1.00  0.00           H  
ATOM   4414  CG1 VAL   282      42.632  27.369  43.352  1.00  0.00           C  
ATOM   4415 HG11 VAL   282      42.632  27.225  42.272  1.00  0.00           H  
ATOM   4416 HG12 VAL   282      41.873  28.104  43.623  1.00  0.00           H  
ATOM   4417 HG13 VAL   282      43.583  27.677  43.788  1.00  0.00           H  
ATOM   4418  CG2 VAL   282      42.231  26.278  45.597  1.00  0.00           C  
ATOM   4419 HG21 VAL   282      41.686  27.137  45.988  1.00  0.00           H  
ATOM   4420 HG22 VAL   282      41.904  25.356  46.076  1.00  0.00           H  
ATOM   4421 HG23 VAL   282      43.249  26.434  45.955  1.00  0.00           H  
ATOM   4422  C   VAL   282      40.919  25.318  42.077  1.00  0.00           C  
ATOM   4423  O   VAL   282      40.405  26.246  41.364  1.00  0.00           O  
ATOM   4424  N   VAL   283      41.502  24.203  41.507  1.00  0.00           N  
ATOM   4425  H   VAL   283      42.094  23.613  42.074  1.00  0.00           H  
ATOM   4426  CA  VAL   283      41.395  23.963  40.108  1.00  0.00           C  
ATOM   4427  HA  VAL   283      41.940  24.708  39.530  1.00  0.00           H  
ATOM   4428  CB  VAL   283      41.948  22.586  39.760  1.00  0.00           C  
ATOM   4429  HB  VAL   283      41.469  21.854  40.410  1.00  0.00           H  
ATOM   4430  CG1 VAL   283      41.711  22.093  38.283  1.00  0.00           C  
ATOM   4431 HG11 VAL   283      40.678  21.767  38.154  1.00  0.00           H  
ATOM   4432 HG12 VAL   283      41.795  22.994  37.675  1.00  0.00           H  
ATOM   4433 HG13 VAL   283      42.366  21.322  37.877  1.00  0.00           H  
ATOM   4434  CG2 VAL   283      43.509  22.503  40.010  1.00  0.00           C  
ATOM   4435 HG21 VAL   283      44.110  22.878  39.181  1.00  0.00           H  
ATOM   4436 HG22 VAL   283      43.815  22.912  40.973  1.00  0.00           H  
ATOM   4437 HG23 VAL   283      43.826  21.461  40.050  1.00  0.00           H  
ATOM   4438  C   VAL   283      39.892  23.999  39.700  1.00  0.00           C  
ATOM   4439  O   VAL   283      39.545  24.822  38.855  1.00  0.00           O  
ATOM   4440  N   ASP   284      39.091  23.125  40.257  1.00  0.00           N  
ATOM   4441  H   ASP   284      39.434  22.414  40.887  1.00  0.00           H  
ATOM   4442  CA  ASP   284      37.664  23.022  40.032  1.00  0.00           C  
ATOM   4443  HA  ASP   284      37.550  22.706  38.995  1.00  0.00           H  
ATOM   4444  CB  ASP   284      36.983  21.920  40.926  1.00  0.00           C  
ATOM   4445  HB2 ASP   284      37.133  22.207  41.967  1.00  0.00           H  
ATOM   4446  HB3 ASP   284      35.901  21.983  40.813  1.00  0.00           H  
ATOM   4447  CG  ASP   284      37.417  20.517  40.550  1.00  0.00           C  
ATOM   4448  OD1 ASP   284      38.288  20.317  39.684  1.00  0.00           O  
ATOM   4449  OD2 ASP   284      36.766  19.530  41.004  1.00  0.00           O  
ATOM   4450  C   ASP   284      36.945  24.379  40.256  1.00  0.00           C  
ATOM   4451  O   ASP   284      35.855  24.531  39.695  1.00  0.00           O  
ATOM   4452  N   GLY   285      37.436  25.264  41.102  1.00  0.00           N  
ATOM   4453  H   GLY   285      38.183  24.948  41.704  1.00  0.00           H  
ATOM   4454  CA  GLY   285      36.857  26.599  41.355  1.00  0.00           C  
ATOM   4455  HA2 GLY   285      35.768  26.617  41.409  1.00  0.00           H  
ATOM   4456  HA3 GLY   285      37.242  26.891  42.332  1.00  0.00           H  
ATOM   4457  C   GLY   285      37.255  27.765  40.409  1.00  0.00           C  
ATOM   4458  O   GLY   285      36.966  28.886  40.669  1.00  0.00           O  
ATOM   4459  N   SER   286      38.133  27.461  39.363  1.00  0.00           N  
ATOM   4460  H   SER   286      38.466  26.512  39.268  1.00  0.00           H  
ATOM   4461  CA  SER   286      38.793  28.438  38.514  1.00  0.00           C  
ATOM   4462  HA  SER   286      38.197  29.351  38.535  1.00  0.00           H  
ATOM   4463  CB  SER   286      40.112  28.770  39.170  1.00  0.00           C  
ATOM   4464  HB2 SER   286      40.422  29.645  38.599  1.00  0.00           H  
ATOM   4465  HB3 SER   286      39.886  29.143  40.169  1.00  0.00           H  
ATOM   4466  OG  SER   286      41.079  27.851  39.185  1.00  0.00           O  
ATOM   4467  HG  SER   286      40.901  27.309  39.957  1.00  0.00           H  
ATOM   4468  C   SER   286      39.033  28.007  37.058  1.00  0.00           C  
ATOM   4469  O   SER   286      39.126  28.841  36.209  1.00  0.00           O  
ATOM   4470  N   ASP   287      39.163  26.742  36.729  1.00  0.00           N  
ATOM   4471  H   ASP   287      39.067  25.992  37.399  1.00  0.00           H  
ATOM   4472  CA  ASP   287      39.273  26.207  35.371  1.00  0.00           C  
ATOM   4473  HA  ASP   287      39.832  26.941  34.792  1.00  0.00           H  
ATOM   4474  CB  ASP   287      40.073  24.871  35.559  1.00  0.00           C  
ATOM   4475  HB2 ASP   287      40.954  25.104  36.156  1.00  0.00           H  
ATOM   4476  HB3 ASP   287      39.443  24.309  36.248  1.00  0.00           H  
ATOM   4477  CG  ASP   287      40.408  24.067  34.260  1.00  0.00           C  
ATOM   4478  OD1 ASP   287      40.551  24.644  33.158  1.00  0.00           O  
ATOM   4479  OD2 ASP   287      40.506  22.832  34.386  1.00  0.00           O  
ATOM   4480  C   ASP   287      37.904  26.107  34.684  1.00  0.00           C  
ATOM   4481  O   ASP   287      36.948  26.776  35.098  1.00  0.00           O  
ATOM   4482  N   ASN   288      37.863  25.425  33.591  1.00  0.00           N  
ATOM   4483  H   ASN   288      38.693  24.896  33.367  1.00  0.00           H  
ATOM   4484  CA  ASN   288      36.970  25.670  32.440  1.00  0.00           C  
ATOM   4485  HA  ASN   288      37.074  26.701  32.103  1.00  0.00           H  
ATOM   4486  CB  ASN   288      37.347  24.705  31.328  1.00  0.00           C  
ATOM   4487  HB2 ASN   288      38.403  24.445  31.252  1.00  0.00           H  
ATOM   4488  HB3 ASN   288      36.820  23.781  31.564  1.00  0.00           H  
ATOM   4489  CG  ASN   288      36.871  25.336  30.036  1.00  0.00           C  
ATOM   4490  OD1 ASN   288      37.239  26.414  29.755  1.00  0.00           O  
ATOM   4491  ND2 ASN   288      36.039  24.637  29.292  1.00  0.00           N  
ATOM   4492 HD21 ASN   288      35.599  25.208  28.585  1.00  0.00           H  
ATOM   4493 HD22 ASN   288      35.630  23.765  29.597  1.00  0.00           H  
ATOM   4494  C   ASN   288      35.493  25.446  32.794  1.00  0.00           C  
ATOM   4495  O   ASN   288      34.612  26.049  32.229  1.00  0.00           O  
ATOM   4496  N   LYS   289      35.273  24.539  33.763  1.00  0.00           N  
ATOM   4497  H   LYS   289      36.022  23.908  34.011  1.00  0.00           H  
ATOM   4498  CA  LYS   289      33.864  24.438  34.246  1.00  0.00           C  
ATOM   4499  HA  LYS   289      33.233  24.237  33.380  1.00  0.00           H  
ATOM   4500  CB  LYS   289      33.682  23.117  34.978  1.00  0.00           C  
ATOM   4501  HB2 LYS   289      32.639  22.910  35.218  1.00  0.00           H  
ATOM   4502  HB3 LYS   289      33.975  22.286  34.336  1.00  0.00           H  
ATOM   4503  CG  LYS   289      34.347  23.002  36.375  1.00  0.00           C  
ATOM   4504  HG2 LYS   289      35.420  23.088  36.200  1.00  0.00           H  
ATOM   4505  HG3 LYS   289      33.951  23.790  37.015  1.00  0.00           H  
ATOM   4506  CD  LYS   289      34.079  21.656  37.048  1.00  0.00           C  
ATOM   4507  HD2 LYS   289      33.006  21.547  37.206  1.00  0.00           H  
ATOM   4508  HD3 LYS   289      34.417  20.842  36.407  1.00  0.00           H  
ATOM   4509  CE  LYS   289      34.728  21.529  38.433  1.00  0.00           C  
ATOM   4510  HE2 LYS   289      35.767  21.427  38.119  1.00  0.00           H  
ATOM   4511  HE3 LYS   289      34.663  22.467  38.985  1.00  0.00           H  
ATOM   4512  NZ  LYS   289      34.271  20.289  39.200  1.00  0.00           N  
ATOM   4513  HZ1 LYS   289      34.848  20.122  40.012  1.00  0.00           H  
ATOM   4514  HZ2 LYS   289      33.305  20.486  39.422  1.00  0.00           H  
ATOM   4515  HZ3 LYS   289      34.397  19.473  38.619  1.00  0.00           H  
ATOM   4516  C   LYS   289      33.223  25.650  34.863  1.00  0.00           C  
ATOM   4517  O   LYS   289      32.057  25.969  34.568  1.00  0.00           O  
ATOM   4518  N   VAL   290      33.926  26.434  35.681  1.00  0.00           N  
ATOM   4519  H   VAL   290      34.903  26.304  35.902  1.00  0.00           H  
ATOM   4520  CA  VAL   290      33.573  27.834  35.994  1.00  0.00           C  
ATOM   4521  HA  VAL   290      32.500  28.024  36.008  1.00  0.00           H  
ATOM   4522  CB  VAL   290      34.205  28.383  37.269  1.00  0.00           C  
ATOM   4523  HB  VAL   290      33.756  29.368  37.398  1.00  0.00           H  
ATOM   4524  CG1 VAL   290      33.802  27.590  38.496  1.00  0.00           C  
ATOM   4525 HG11 VAL   290      34.546  27.784  39.269  1.00  0.00           H  
ATOM   4526 HG12 VAL   290      32.823  27.899  38.862  1.00  0.00           H  
ATOM   4527 HG13 VAL   290      33.885  26.508  38.402  1.00  0.00           H  
ATOM   4528  CG2 VAL   290      35.723  28.533  37.327  1.00  0.00           C  
ATOM   4529 HG21 VAL   290      36.129  27.522  37.367  1.00  0.00           H  
ATOM   4530 HG22 VAL   290      36.188  29.037  36.480  1.00  0.00           H  
ATOM   4531 HG23 VAL   290      35.970  29.002  38.279  1.00  0.00           H  
ATOM   4532  C   VAL   290      33.960  28.741  34.828  1.00  0.00           C  
ATOM   4533  O   VAL   290      33.198  29.709  34.630  1.00  0.00           O  
ATOM   4534  N   ALA   291      35.098  28.619  34.092  1.00  0.00           N  
ATOM   4535  H   ALA   291      35.749  27.904  34.384  1.00  0.00           H  
ATOM   4536  CA  ALA   291      35.490  29.740  33.245  1.00  0.00           C  
ATOM   4537  HA  ALA   291      35.321  30.657  33.810  1.00  0.00           H  
ATOM   4538  CB  ALA   291      37.001  29.625  33.065  1.00  0.00           C  
ATOM   4539  HB1 ALA   291      37.222  28.751  32.452  1.00  0.00           H  
ATOM   4540  HB2 ALA   291      37.312  30.486  32.472  1.00  0.00           H  
ATOM   4541  HB3 ALA   291      37.504  29.606  34.032  1.00  0.00           H  
ATOM   4542  C   ALA   291      34.738  29.779  31.857  1.00  0.00           C  
ATOM   4543  O   ALA   291      34.848  30.882  31.272  1.00  0.00           O  
ATOM   4544  N   LEU   292      34.122  28.718  31.377  1.00  0.00           N  
ATOM   4545  H   LEU   292      34.159  27.862  31.911  1.00  0.00           H  
ATOM   4546  CA  LEU   292      33.560  28.612  30.005  1.00  0.00           C  
ATOM   4547  HA  LEU   292      33.301  29.602  29.630  1.00  0.00           H  
ATOM   4548  CB  LEU   292      34.720  28.068  29.121  1.00  0.00           C  
ATOM   4549  HB2 LEU   292      35.630  28.514  29.523  1.00  0.00           H  
ATOM   4550  HB3 LEU   292      34.778  27.001  29.334  1.00  0.00           H  
ATOM   4551  CG  LEU   292      34.677  28.363  27.636  1.00  0.00           C  
ATOM   4552  HG  LEU   292      33.813  27.853  27.212  1.00  0.00           H  
ATOM   4553  CD1 LEU   292      34.590  29.856  27.285  1.00  0.00           C  
ATOM   4554 HD11 LEU   292      35.319  30.397  27.890  1.00  0.00           H  
ATOM   4555 HD12 LEU   292      34.587  29.946  26.199  1.00  0.00           H  
ATOM   4556 HD13 LEU   292      33.612  30.239  27.575  1.00  0.00           H  
ATOM   4557  CD2 LEU   292      35.935  27.876  26.874  1.00  0.00           C  
ATOM   4558 HD21 LEU   292      36.797  28.450  27.214  1.00  0.00           H  
ATOM   4559 HD22 LEU   292      36.194  26.840  27.095  1.00  0.00           H  
ATOM   4560 HD23 LEU   292      35.812  27.737  25.800  1.00  0.00           H  
ATOM   4561  C   LEU   292      32.205  27.984  29.959  1.00  0.00           C  
ATOM   4562  O   LEU   292      31.720  27.889  28.808  1.00  0.00           O  
ATOM   4563  N   ALA   293      31.545  27.535  31.023  1.00  0.00           N  
ATOM   4564  H   ALA   293      32.001  27.475  31.922  1.00  0.00           H  
ATOM   4565  CA  ALA   293      30.203  26.900  31.111  1.00  0.00           C  
ATOM   4566  HA  ALA   293      29.683  27.062  30.167  1.00  0.00           H  
ATOM   4567  CB  ALA   293      30.287  25.391  31.304  1.00  0.00           C  
ATOM   4568  HB1 ALA   293      30.565  24.809  30.425  1.00  0.00           H  
ATOM   4569  HB2 ALA   293      30.941  25.209  32.157  1.00  0.00           H  
ATOM   4570  HB3 ALA   293      29.287  25.018  31.523  1.00  0.00           H  
ATOM   4571  C   ALA   293      29.400  27.766  32.172  1.00  0.00           C  
ATOM   4572  O   ALA   293      30.073  28.346  33.037  1.00  0.00           O  
ATOM   4573  N   PRO   294      28.049  27.746  32.196  1.00  0.00           N  
ATOM   4574  CD  PRO   294      27.183  27.196  31.175  1.00  0.00           C  
ATOM   4575  HD2 PRO   294      27.277  26.110  31.158  1.00  0.00           H  
ATOM   4576  HD3 PRO   294      27.339  27.582  30.168  1.00  0.00           H  
ATOM   4577  CG  PRO   294      25.723  27.323  31.696  1.00  0.00           C  
ATOM   4578  HG2 PRO   294      25.483  26.388  32.203  1.00  0.00           H  
ATOM   4579  HG3 PRO   294      25.031  27.747  30.968  1.00  0.00           H  
ATOM   4580  CB  PRO   294      25.843  28.432  32.796  1.00  0.00           C  
ATOM   4581  HB2 PRO   294      25.105  28.192  33.561  1.00  0.00           H  
ATOM   4582  HB3 PRO   294      25.669  29.444  32.429  1.00  0.00           H  
ATOM   4583  CA  PRO   294      27.318  28.370  33.302  1.00  0.00           C  
ATOM   4584  HA  PRO   294      27.630  29.373  33.593  1.00  0.00           H  
ATOM   4585  C   PRO   294      27.461  27.498  34.519  1.00  0.00           C  
ATOM   4586  O   PRO   294      27.638  26.256  34.508  1.00  0.00           O  
ATOM   4587  N   VAL   295      27.197  28.065  35.701  1.00  0.00           N  
ATOM   4588  H   VAL   295      26.898  29.030  35.709  1.00  0.00           H  
ATOM   4589  CA  VAL   295      27.216  27.312  36.970  1.00  0.00           C  
ATOM   4590  HA  VAL   295      26.918  26.274  36.822  1.00  0.00           H  
ATOM   4591  CB  VAL   295      28.639  27.264  37.605  1.00  0.00           C  
ATOM   4592  HB  VAL   295      29.262  26.800  36.841  1.00  0.00           H  
ATOM   4593  CG1 VAL   295      29.254  28.610  37.854  1.00  0.00           C  
ATOM   4594 HG11 VAL   295      30.327  28.569  38.042  1.00  0.00           H  
ATOM   4595 HG12 VAL   295      29.017  29.294  37.039  1.00  0.00           H  
ATOM   4596 HG13 VAL   295      28.802  28.951  38.785  1.00  0.00           H  
ATOM   4597  CG2 VAL   295      28.806  26.403  38.862  1.00  0.00           C  
ATOM   4598 HG21 VAL   295      28.719  25.346  38.610  1.00  0.00           H  
ATOM   4599 HG22 VAL   295      29.851  26.425  39.169  1.00  0.00           H  
ATOM   4600 HG23 VAL   295      28.163  26.707  39.688  1.00  0.00           H  
ATOM   4601  C   VAL   295      26.206  27.998  37.920  1.00  0.00           C  
ATOM   4602  O   VAL   295      26.150  29.206  37.917  1.00  0.00           O  
ATOM   4603  N   PRO   296      25.587  27.209  38.831  1.00  0.00           N  
ATOM   4604  CD  PRO   296      25.491  25.726  38.861  1.00  0.00           C  
ATOM   4605  HD2 PRO   296      26.343  25.284  39.379  1.00  0.00           H  
ATOM   4606  HD3 PRO   296      25.583  25.312  37.857  1.00  0.00           H  
ATOM   4607  CG  PRO   296      24.172  25.365  39.699  1.00  0.00           C  
ATOM   4608  HG2 PRO   296      24.220  24.416  40.233  1.00  0.00           H  
ATOM   4609  HG3 PRO   296      23.344  25.470  38.999  1.00  0.00           H  
ATOM   4610  CB  PRO   296      24.279  26.550  40.690  1.00  0.00           C  
ATOM   4611  HB2 PRO   296      24.899  26.365  41.566  1.00  0.00           H  
ATOM   4612  HB3 PRO   296      23.366  26.856  41.200  1.00  0.00           H  
ATOM   4613  CA  PRO   296      24.742  27.771  39.802  1.00  0.00           C  
ATOM   4614  HA  PRO   296      23.906  28.276  39.319  1.00  0.00           H  
ATOM   4615  C   PRO   296      25.524  28.774  40.665  1.00  0.00           C  
ATOM   4616  O   PRO   296      26.719  28.640  40.889  1.00  0.00           O  
ATOM   4617  N   VAL   297      24.788  29.802  41.162  1.00  0.00           N  
ATOM   4618  H   VAL   297      23.780  29.771  41.103  1.00  0.00           H  
ATOM   4619  CA  VAL   297      25.357  30.932  41.911  1.00  0.00           C  
ATOM   4620  HA  VAL   297      26.321  30.563  42.260  1.00  0.00           H  
ATOM   4621  CB  VAL   297      25.667  32.072  40.897  1.00  0.00           C  
ATOM   4622  HB  VAL   297      26.146  31.718  39.984  1.00  0.00           H  
ATOM   4623  CG1 VAL   297      24.423  32.838  40.342  1.00  0.00           C  
ATOM   4624 HG11 VAL   297      23.652  32.092  40.151  1.00  0.00           H  
ATOM   4625 HG12 VAL   297      24.127  33.588  41.075  1.00  0.00           H  
ATOM   4626 HG13 VAL   297      24.730  33.296  39.402  1.00  0.00           H  
ATOM   4627  CG2 VAL   297      26.568  33.158  41.464  1.00  0.00           C  
ATOM   4628 HG21 VAL   297      27.468  32.719  41.895  1.00  0.00           H  
ATOM   4629 HG22 VAL   297      26.713  33.949  40.728  1.00  0.00           H  
ATOM   4630 HG23 VAL   297      26.007  33.833  42.109  1.00  0.00           H  
ATOM   4631  C   VAL   297      24.440  31.450  43.015  1.00  0.00           C  
ATOM   4632  O   VAL   297      23.236  31.421  42.799  1.00  0.00           O  
ATOM   4633  N   ALA   298      24.948  31.885  44.152  1.00  0.00           N  
ATOM   4634  H   ALA   298      25.946  31.817  44.295  1.00  0.00           H  
ATOM   4635  CA  ALA   298      24.118  32.101  45.361  1.00  0.00           C  
ATOM   4636  HA  ALA   298      23.097  32.276  45.023  1.00  0.00           H  
ATOM   4637  CB  ALA   298      24.265  30.836  46.326  1.00  0.00           C  
ATOM   4638  HB1 ALA   298      23.892  31.065  47.324  1.00  0.00           H  
ATOM   4639  HB2 ALA   298      23.665  30.030  45.905  1.00  0.00           H  
ATOM   4640  HB3 ALA   298      25.333  30.651  46.441  1.00  0.00           H  
ATOM   4641  C   ALA   298      24.530  33.432  46.065  1.00  0.00           C  
ATOM   4642  O   ALA   298      25.768  33.564  46.344  1.00  0.00           O  
ATOM   4643  N   GLU   299      23.630  34.415  46.166  1.00  0.00           N  
ATOM   4644  H   GLU   299      22.656  34.199  46.010  1.00  0.00           H  
ATOM   4645  CA  GLU   299      23.941  35.724  46.580  1.00  0.00           C  
ATOM   4646  HA  GLU   299      24.900  35.822  46.071  1.00  0.00           H  
ATOM   4647  CB  GLU   299      22.809  36.652  46.031  1.00  0.00           C  
ATOM   4648  HB2 GLU   299      22.495  36.387  45.021  1.00  0.00           H  
ATOM   4649  HB3 GLU   299      22.006  36.603  46.766  1.00  0.00           H  
ATOM   4650  CG  GLU   299      23.309  38.082  45.958  1.00  0.00           C  
ATOM   4651  HG2 GLU   299      23.799  38.397  46.879  1.00  0.00           H  
ATOM   4652  HG3 GLU   299      24.122  38.228  45.246  1.00  0.00           H  
ATOM   4653  CD  GLU   299      22.126  39.016  45.745  1.00  0.00           C  
ATOM   4654  OE1 GLU   299      22.236  40.146  46.292  1.00  0.00           O  
ATOM   4655  OE2 GLU   299      21.286  38.808  44.819  1.00  0.00           O  
ATOM   4656  C   GLU   299      24.201  35.878  48.133  1.00  0.00           C  
ATOM   4657  O   GLU   299      23.304  35.677  48.952  1.00  0.00           O  
ATOM   4658  N   VAL   300      25.308  36.492  48.356  1.00  0.00           N  
ATOM   4659  H   VAL   300      25.873  36.850  47.599  1.00  0.00           H  
ATOM   4660  CA  VAL   300      25.701  36.904  49.711  1.00  0.00           C  
ATOM   4661  HA  VAL   300      25.215  36.311  50.485  1.00  0.00           H  
ATOM   4662  CB  VAL   300      27.250  36.710  49.846  1.00  0.00           C  
ATOM   4663  HB  VAL   300      27.754  37.393  49.163  1.00  0.00           H  
ATOM   4664  CG1 VAL   300      27.556  37.110  51.285  1.00  0.00           C  
ATOM   4665 HG11 VAL   300      28.631  37.053  51.454  1.00  0.00           H  
ATOM   4666 HG12 VAL   300      27.349  38.179  51.335  1.00  0.00           H  
ATOM   4667 HG13 VAL   300      26.889  36.574  51.960  1.00  0.00           H  
ATOM   4668  CG2 VAL   300      27.805  35.229  49.737  1.00  0.00           C  
ATOM   4669 HG21 VAL   300      27.591  34.613  50.610  1.00  0.00           H  
ATOM   4670 HG22 VAL   300      27.397  34.745  48.849  1.00  0.00           H  
ATOM   4671 HG23 VAL   300      28.891  35.301  49.681  1.00  0.00           H  
ATOM   4672  C   VAL   300      25.288  38.370  49.967  1.00  0.00           C  
ATOM   4673  O   VAL   300      25.990  39.246  49.418  1.00  0.00           O  
ATOM   4674  N   ASN   301      24.196  38.661  50.714  1.00  0.00           N  
ATOM   4675  H   ASN   301      23.720  37.936  51.232  1.00  0.00           H  
ATOM   4676  CA  ASN   301      23.623  39.998  50.841  1.00  0.00           C  
ATOM   4677  HA  ASN   301      24.430  40.610  50.437  1.00  0.00           H  
ATOM   4678  CB  ASN   301      22.556  40.216  49.774  1.00  0.00           C  
ATOM   4679  HB2 ASN   301      23.064  39.869  48.874  1.00  0.00           H  
ATOM   4680  HB3 ASN   301      21.653  39.635  49.962  1.00  0.00           H  
ATOM   4681  CG  ASN   301      22.106  41.582  49.533  1.00  0.00           C  
ATOM   4682  OD1 ASN   301      22.108  42.497  50.345  1.00  0.00           O  
ATOM   4683  ND2 ASN   301      21.777  41.950  48.264  1.00  0.00           N  
ATOM   4684 HD21 ASN   301      21.690  41.249  47.542  1.00  0.00           H  
ATOM   4685 HD22 ASN   301      21.497  42.921  48.235  1.00  0.00           H  
ATOM   4686  C   ASN   301      23.132  40.323  52.306  1.00  0.00           C  
ATOM   4687  O   ASN   301      22.402  39.497  52.929  1.00  0.00           O  
ATOM   4688  N   PRO   302      23.549  41.481  52.859  1.00  0.00           N  
ATOM   4689  CD  PRO   302      23.175  41.970  54.178  1.00  0.00           C  
ATOM   4690  HD2 PRO   302      23.177  41.122  54.864  1.00  0.00           H  
ATOM   4691  HD3 PRO   302      22.175  42.390  54.067  1.00  0.00           H  
ATOM   4692  CG  PRO   302      24.174  42.979  54.650  1.00  0.00           C  
ATOM   4693  HG2 PRO   302      24.860  42.519  55.361  1.00  0.00           H  
ATOM   4694  HG3 PRO   302      23.569  43.792  55.051  1.00  0.00           H  
ATOM   4695  CB  PRO   302      24.962  43.387  53.365  1.00  0.00           C  
ATOM   4696  HB2 PRO   302      25.979  43.699  53.600  1.00  0.00           H  
ATOM   4697  HB3 PRO   302      24.525  44.319  53.006  1.00  0.00           H  
ATOM   4698  CA  PRO   302      24.758  42.245  52.360  1.00  0.00           C  
ATOM   4699  HA  PRO   302      24.532  42.577  51.347  1.00  0.00           H  
ATOM   4700  C   PRO   302      26.035  41.425  52.147  1.00  0.00           C  
ATOM   4701  O   PRO   302      26.282  40.360  52.738  1.00  0.00           O  
ATOM   4702  N   PRO   303      27.022  41.884  51.363  1.00  0.00           N  
ATOM   4703  CD  PRO   303      27.146  43.149  50.638  1.00  0.00           C  
ATOM   4704  HD2 PRO   303      27.532  43.838  51.389  1.00  0.00           H  
ATOM   4705  HD3 PRO   303      26.142  43.490  50.384  1.00  0.00           H  
ATOM   4706  CG  PRO   303      28.092  42.922  49.476  1.00  0.00           C  
ATOM   4707  HG2 PRO   303      28.690  43.784  49.183  1.00  0.00           H  
ATOM   4708  HG3 PRO   303      27.547  42.506  48.628  1.00  0.00           H  
ATOM   4709  CB  PRO   303      29.028  41.943  50.170  1.00  0.00           C  
ATOM   4710  HB2 PRO   303      29.760  42.582  50.665  1.00  0.00           H  
ATOM   4711  HB3 PRO   303      29.566  41.251  49.522  1.00  0.00           H  
ATOM   4712  CA  PRO   303      28.203  41.107  51.116  1.00  0.00           C  
ATOM   4713  HA  PRO   303      28.010  40.142  50.647  1.00  0.00           H  
ATOM   4714  C   PRO   303      28.980  40.833  52.447  1.00  0.00           C  
ATOM   4715  O   PRO   303      28.978  41.530  53.416  1.00  0.00           O  
ATOM   4716  N   ALA   304      29.744  39.732  52.510  1.00  0.00           N  
ATOM   4717  H   ALA   304      29.817  39.173  51.672  1.00  0.00           H  
ATOM   4718  CA  ALA   304      30.649  39.491  53.619  1.00  0.00           C  
ATOM   4719  HA  ALA   304      30.172  39.884  54.516  1.00  0.00           H  
ATOM   4720  CB  ALA   304      30.810  37.971  53.944  1.00  0.00           C  
ATOM   4721  HB1 ALA   304      29.918  37.602  54.451  1.00  0.00           H  
ATOM   4722  HB2 ALA   304      31.042  37.460  53.010  1.00  0.00           H  
ATOM   4723  HB3 ALA   304      31.708  37.802  54.539  1.00  0.00           H  
ATOM   4724  C   ALA   304      31.948  40.231  53.435  1.00  0.00           C  
ATOM   4725  O   ALA   304      32.627  39.966  52.440  1.00  0.00           O  
ATOM   4726  N   PRO   305      32.346  41.173  54.336  1.00  0.00           N  
ATOM   4727  CD  PRO   305      31.871  41.473  55.650  1.00  0.00           C  
ATOM   4728  HD2 PRO   305      31.705  40.589  56.266  1.00  0.00           H  
ATOM   4729  HD3 PRO   305      30.912  41.990  55.613  1.00  0.00           H  
ATOM   4730  CG  PRO   305      32.859  42.402  56.333  1.00  0.00           C  
ATOM   4731  HG2 PRO   305      33.327  41.661  56.981  1.00  0.00           H  
ATOM   4732  HG3 PRO   305      32.271  43.211  56.766  1.00  0.00           H  
ATOM   4733  CB  PRO   305      33.742  42.898  55.227  1.00  0.00           C  
ATOM   4734  HB2 PRO   305      34.781  43.077  55.500  1.00  0.00           H  
ATOM   4735  HB3 PRO   305      33.317  43.778  54.743  1.00  0.00           H  
ATOM   4736  CA  PRO   305      33.681  41.708  54.268  1.00  0.00           C  
ATOM   4737  HA  PRO   305      33.807  42.122  53.268  1.00  0.00           H  
ATOM   4738  C   PRO   305      34.839  40.733  54.503  1.00  0.00           C  
ATOM   4739  O   PRO   305      34.572  39.648  54.987  1.00  0.00           O  
ATOM   4740  N   PRO   306      36.058  40.958  54.060  1.00  0.00           N  
ATOM   4741  CD  PRO   306      36.573  42.286  53.699  1.00  0.00           C  
ATOM   4742  HD2 PRO   306      36.965  42.945  54.474  1.00  0.00           H  
ATOM   4743  HD3 PRO   306      35.824  42.752  53.058  1.00  0.00           H  
ATOM   4744  CG  PRO   306      37.775  42.091  52.773  1.00  0.00           C  
ATOM   4745  HG2 PRO   306      38.382  42.975  52.970  1.00  0.00           H  
ATOM   4746  HG3 PRO   306      37.390  42.135  51.754  1.00  0.00           H  
ATOM   4747  CB  PRO   306      38.259  40.757  53.148  1.00  0.00           C  
ATOM   4748  HB2 PRO   306      38.927  40.842  54.005  1.00  0.00           H  
ATOM   4749  HB3 PRO   306      38.806  40.261  52.346  1.00  0.00           H  
ATOM   4750  CA  PRO   306      37.048  39.988  53.637  1.00  0.00           C  
ATOM   4751  HA  PRO   306      36.649  39.466  52.767  1.00  0.00           H  
ATOM   4752  C   PRO   306      37.474  39.024  54.699  1.00  0.00           C  
ATOM   4753  O   PRO   306      37.653  39.364  55.872  1.00  0.00           O  
ATOM   4754  N   VAL   307      37.753  37.785  54.258  1.00  0.00           N  
ATOM   4755  H   VAL   307      37.557  37.603  53.284  1.00  0.00           H  
ATOM   4756  CA  VAL   307      38.244  36.722  55.128  1.00  0.00           C  
ATOM   4757  HA  VAL   307      38.059  37.010  56.163  1.00  0.00           H  
ATOM   4758  CB  VAL   307      37.326  35.408  55.028  1.00  0.00           C  
ATOM   4759  HB  VAL   307      37.352  35.100  53.982  1.00  0.00           H  
ATOM   4760  CG1 VAL   307      37.767  34.143  55.856  1.00  0.00           C  
ATOM   4761 HG11 VAL   307      37.604  34.451  56.888  1.00  0.00           H  
ATOM   4762 HG12 VAL   307      37.188  33.252  55.612  1.00  0.00           H  
ATOM   4763 HG13 VAL   307      38.801  33.819  55.744  1.00  0.00           H  
ATOM   4764  CG2 VAL   307      35.896  35.638  55.483  1.00  0.00           C  
ATOM   4765 HG21 VAL   307      35.272  36.146  54.747  1.00  0.00           H  
ATOM   4766 HG22 VAL   307      35.402  34.671  55.578  1.00  0.00           H  
ATOM   4767 HG23 VAL   307      35.797  35.963  56.519  1.00  0.00           H  
ATOM   4768  C   VAL   307      39.683  36.429  54.869  1.00  0.00           C  
ATOM   4769  O   VAL   307      40.015  35.925  53.819  1.00  0.00           O  
ATOM   4770  N   LYS   308      40.546  36.823  55.803  1.00  0.00           N  
ATOM   4771  H   LYS   308      40.176  37.087  56.705  1.00  0.00           H  
ATOM   4772  CA  LYS   308      41.993  36.579  55.706  1.00  0.00           C  
ATOM   4773  HA  LYS   308      42.343  37.169  54.860  1.00  0.00           H  
ATOM   4774  CB  LYS   308      42.764  37.158  56.950  1.00  0.00           C  
ATOM   4775  HB2 LYS   308      42.440  36.714  57.891  1.00  0.00           H  
ATOM   4776  HB3 LYS   308      43.789  36.820  56.797  1.00  0.00           H  
ATOM   4777  CG  LYS   308      42.795  38.663  57.012  1.00  0.00           C  
ATOM   4778  HG2 LYS   308      43.109  39.120  56.074  1.00  0.00           H  
ATOM   4779  HG3 LYS   308      41.808  39.037  57.281  1.00  0.00           H  
ATOM   4780  CD  LYS   308      43.841  39.150  58.004  1.00  0.00           C  
ATOM   4781  HD2 LYS   308      43.558  38.743  58.975  1.00  0.00           H  
ATOM   4782  HD3 LYS   308      44.812  38.828  57.628  1.00  0.00           H  
ATOM   4783  CE  LYS   308      43.986  40.662  58.139  1.00  0.00           C  
ATOM   4784  HE2 LYS   308      44.174  41.119  57.167  1.00  0.00           H  
ATOM   4785  HE3 LYS   308      43.024  41.091  58.419  1.00  0.00           H  
ATOM   4786  NZ  LYS   308      45.019  41.125  59.115  1.00  0.00           N  
ATOM   4787  HZ1 LYS   308      45.031  42.134  59.139  1.00  0.00           H  
ATOM   4788  HZ2 LYS   308      44.751  40.764  60.019  1.00  0.00           H  
ATOM   4789  HZ3 LYS   308      45.932  40.814  58.816  1.00  0.00           H  
ATOM   4790  C   LYS   308      42.340  35.109  55.514  1.00  0.00           C  
ATOM   4791  O   LYS   308      43.376  34.745  54.902  1.00  0.00           O  
ATOM   4792  N   ALA   309      41.663  34.230  56.204  1.00  0.00           N  
ATOM   4793  H   ALA   309      41.064  34.549  56.953  1.00  0.00           H  
ATOM   4794  CA  ALA   309      41.715  32.750  55.988  1.00  0.00           C  
ATOM   4795  HA  ALA   309      42.763  32.451  55.977  1.00  0.00           H  
ATOM   4796  CB  ALA   309      41.018  32.035  57.133  1.00  0.00           C  
ATOM   4797  HB1 ALA   309      39.984  32.313  57.342  1.00  0.00           H  
ATOM   4798  HB2 ALA   309      41.177  30.979  56.916  1.00  0.00           H  
ATOM   4799  HB3 ALA   309      41.429  32.320  58.102  1.00  0.00           H  
ATOM   4800  C   ALA   309      41.102  32.375  54.621  1.00  0.00           C  
ATOM   4801  O   ALA   309      40.170  31.628  54.497  1.00  0.00           O  
ATOM   4802  N   SER   310      41.690  32.798  53.538  1.00  0.00           N  
ATOM   4803  H   SER   310      42.552  33.304  53.682  1.00  0.00           H  
ATOM   4804  CA  SER   310      41.375  32.418  52.189  1.00  0.00           C  
ATOM   4805  HA  SER   310      40.925  31.441  52.365  1.00  0.00           H  
ATOM   4806  CB  SER   310      40.460  33.395  51.382  1.00  0.00           C  
ATOM   4807  HB2 SER   310      40.972  34.342  51.209  1.00  0.00           H  
ATOM   4808  HB3 SER   310      40.141  32.909  50.460  1.00  0.00           H  
ATOM   4809  OG  SER   310      39.364  33.601  52.188  1.00  0.00           O  
ATOM   4810  HG  SER   310      39.743  33.977  52.986  1.00  0.00           H  
ATOM   4811  C   SER   310      42.632  32.227  51.336  1.00  0.00           C  
ATOM   4812  O   SER   310      43.550  33.077  51.395  1.00  0.00           O  
ATOM   4813  N   TRP   311      42.591  31.292  50.489  1.00  0.00           N  
ATOM   4814  H   TRP   311      41.710  30.801  50.545  1.00  0.00           H  
ATOM   4815  CA  TRP   311      43.228  31.413  49.204  1.00  0.00           C  
ATOM   4816  HA  TRP   311      44.286  31.603  49.385  1.00  0.00           H  
ATOM   4817  CB  TRP   311      43.149  30.117  48.426  1.00  0.00           C  
ATOM   4818  HB2 TRP   311      43.517  29.280  49.019  1.00  0.00           H  
ATOM   4819  HB3 TRP   311      42.096  29.872  48.284  1.00  0.00           H  
ATOM   4820  CG  TRP   311      43.834  29.989  47.095  1.00  0.00           C  
ATOM   4821  CD1 TRP   311      43.326  30.117  45.809  1.00  0.00           C  
ATOM   4822  HD1 TRP   311      42.326  30.458  45.585  1.00  0.00           H  
ATOM   4823  NE1 TRP   311      44.272  29.817  44.855  1.00  0.00           N  
ATOM   4824  HE1 TRP   311      44.031  29.802  43.874  1.00  0.00           H  
ATOM   4825  CE2 TRP   311      45.522  29.562  45.467  1.00  0.00           C  
ATOM   4826  CZ2 TRP   311      46.829  29.252  44.901  1.00  0.00           C  
ATOM   4827  HZ2 TRP   311      46.967  29.111  43.839  1.00  0.00           H  
ATOM   4828  CH2 TRP   311      47.946  29.205  45.746  1.00  0.00           C  
ATOM   4829  HH2 TRP   311      48.879  29.098  45.213  1.00  0.00           H  
ATOM   4830  CZ3 TRP   311      47.749  29.388  47.170  1.00  0.00           C  
ATOM   4831  HZ3 TRP   311      48.589  29.405  47.849  1.00  0.00           H  
ATOM   4832  CE3 TRP   311      46.442  29.561  47.639  1.00  0.00           C  
ATOM   4833  HE3 TRP   311      46.338  29.568  48.714  1.00  0.00           H  
ATOM   4834  CD2 TRP   311      45.295  29.720  46.835  1.00  0.00           C  
ATOM   4835  C   TRP   311      42.618  32.561  48.366  1.00  0.00           C  
ATOM   4836  O   TRP   311      41.428  32.546  48.125  1.00  0.00           O  
ATOM   4837  N   VAL   312      43.373  33.565  47.912  1.00  0.00           N  
ATOM   4838  H   VAL   312      44.376  33.482  47.985  1.00  0.00           H  
ATOM   4839  CA  VAL   312      42.883  34.688  47.057  1.00  0.00           C  
ATOM   4840  HA  VAL   312      41.897  34.383  46.707  1.00  0.00           H  
ATOM   4841  CB  VAL   312      42.873  36.055  47.726  1.00  0.00           C  
ATOM   4842  HB  VAL   312      43.880  36.290  48.070  1.00  0.00           H  
ATOM   4843  CG1 VAL   312      42.314  37.237  46.907  1.00  0.00           C  
ATOM   4844 HG11 VAL   312      42.413  38.232  47.341  1.00  0.00           H  
ATOM   4845 HG12 VAL   312      42.819  37.279  45.942  1.00  0.00           H  
ATOM   4846 HG13 VAL   312      41.242  37.123  46.748  1.00  0.00           H  
ATOM   4847  CG2 VAL   312      42.034  36.005  49.037  1.00  0.00           C  
ATOM   4848 HG21 VAL   312      42.281  35.154  49.673  1.00  0.00           H  
ATOM   4849 HG22 VAL   312      42.342  36.810  49.705  1.00  0.00           H  
ATOM   4850 HG23 VAL   312      40.956  36.050  48.884  1.00  0.00           H  
ATOM   4851  C   VAL   312      43.644  34.542  45.779  1.00  0.00           C  
ATOM   4852  O   VAL   312      44.870  34.307  45.792  1.00  0.00           O  
ATOM   4853  N   HIE   313      42.993  34.578  44.567  1.00  0.00           N  
ATOM   4854  H   HIE   313      42.038  34.905  44.534  1.00  0.00           H  
ATOM   4855  CA  HIE   313      43.705  34.430  43.271  1.00  0.00           C  
ATOM   4856  HA  HIE   313      44.623  35.011  43.357  1.00  0.00           H  
ATOM   4857  CB  HIE   313      44.096  32.978  42.977  1.00  0.00           C  
ATOM   4858  HB2 HIE   313      44.786  32.895  42.138  1.00  0.00           H  
ATOM   4859  HB3 HIE   313      44.625  32.739  43.900  1.00  0.00           H  
ATOM   4860  CG  HIE   313      43.058  31.964  42.578  1.00  0.00           C  
ATOM   4861  ND1 HIE   313      43.330  30.655  42.123  1.00  0.00           N  
ATOM   4862  CE1 HIE   313      42.168  30.146  41.808  1.00  0.00           C  
ATOM   4863  HE1 HIE   313      41.946  29.316  41.153  1.00  0.00           H  
ATOM   4864  NE2 HIE   313      41.174  31.003  42.164  1.00  0.00           N  
ATOM   4865  HE2 HIE   313      40.218  30.930  41.847  1.00  0.00           H  
ATOM   4866  CD2 HIE   313      41.700  32.127  42.612  1.00  0.00           C  
ATOM   4867  HD2 HIE   313      41.062  32.963  42.858  1.00  0.00           H  
ATOM   4868  C   HIE   313      42.955  35.056  42.075  1.00  0.00           C  
ATOM   4869  O   HIE   313      41.817  35.568  42.140  1.00  0.00           O  
ATOM   4870  N   LYS   314      43.683  35.198  40.990  1.00  0.00           N  
ATOM   4871  H   LYS   314      44.653  34.918  41.024  1.00  0.00           H  
ATOM   4872  CA  LYS   314      43.111  35.566  39.678  1.00  0.00           C  
ATOM   4873  HA  LYS   314      42.161  35.034  39.643  1.00  0.00           H  
ATOM   4874  CB  LYS   314      43.057  37.106  39.583  1.00  0.00           C  
ATOM   4875  HB2 LYS   314      42.626  37.492  40.506  1.00  0.00           H  
ATOM   4876  HB3 LYS   314      44.063  37.525  39.569  1.00  0.00           H  
ATOM   4877  CG  LYS   314      42.209  37.567  38.274  1.00  0.00           C  
ATOM   4878  HG2 LYS   314      42.087  38.651  38.283  1.00  0.00           H  
ATOM   4879  HG3 LYS   314      42.673  37.272  37.334  1.00  0.00           H  
ATOM   4880  CD  LYS   314      40.808  36.958  38.346  1.00  0.00           C  
ATOM   4881  HD2 LYS   314      40.804  35.903  38.072  1.00  0.00           H  
ATOM   4882  HD3 LYS   314      40.322  36.965  39.322  1.00  0.00           H  
ATOM   4883  CE  LYS   314      39.862  37.844  37.432  1.00  0.00           C  
ATOM   4884  HE2 LYS   314      39.777  38.847  37.849  1.00  0.00           H  
ATOM   4885  HE3 LYS   314      40.259  37.890  36.418  1.00  0.00           H  
ATOM   4886  NZ  LYS   314      38.574  37.181  37.416  1.00  0.00           N  
ATOM   4887  HZ1 LYS   314      38.458  36.593  38.229  1.00  0.00           H  
ATOM   4888  HZ2 LYS   314      37.872  37.901  37.515  1.00  0.00           H  
ATOM   4889  HZ3 LYS   314      38.473  36.532  36.649  1.00  0.00           H  
ATOM   4890  C   LYS   314      43.969  34.934  38.552  1.00  0.00           C  
ATOM   4891  O   LYS   314      45.192  34.848  38.745  1.00  0.00           O  
ATOM   4892  N   THR   315      43.577  34.865  37.233  1.00  0.00           N  
ATOM   4893  H   THR   315      42.625  35.166  37.085  1.00  0.00           H  
ATOM   4894  CA  THR   315      44.137  34.092  36.167  1.00  0.00           C  
ATOM   4895  HA  THR   315      45.225  34.137  36.212  1.00  0.00           H  
ATOM   4896  CB  THR   315      43.745  32.610  36.410  1.00  0.00           C  
ATOM   4897  HB  THR   315      43.920  32.293  37.438  1.00  0.00           H  
ATOM   4898  CG2 THR   315      42.296  32.305  36.045  1.00  0.00           C  
ATOM   4899 HG21 THR   315      41.577  32.865  36.644  1.00  0.00           H  
ATOM   4900 HG22 THR   315      42.059  32.511  35.002  1.00  0.00           H  
ATOM   4901 HG23 THR   315      42.086  31.257  36.259  1.00  0.00           H  
ATOM   4902  OG1 THR   315      44.452  31.763  35.538  1.00  0.00           O  
ATOM   4903  HG1 THR   315      44.339  30.845  35.793  1.00  0.00           H  
ATOM   4904  C   THR   315      43.725  34.586  34.786  1.00  0.00           C  
ATOM   4905  O   THR   315      42.560  35.057  34.641  1.00  0.00           O  
ATOM   4906  N   GLY   316      44.598  34.615  33.777  1.00  0.00           N  
ATOM   4907  H   GLY   316      45.590  34.506  33.929  1.00  0.00           H  
ATOM   4908  CA  GLY   316      44.235  34.995  32.407  1.00  0.00           C  
ATOM   4909  HA2 GLY   316      43.330  34.420  32.209  1.00  0.00           H  
ATOM   4910  HA3 GLY   316      43.996  36.052  32.516  1.00  0.00           H  
ATOM   4911  C   GLY   316      45.220  34.617  31.309  1.00  0.00           C  
ATOM   4912  O   GLY   316      46.231  33.922  31.529  1.00  0.00           O  
ATOM   4913  N   SER   317      44.994  35.246  30.166  1.00  0.00           N  
ATOM   4914  H   SER   317      44.074  35.638  30.028  1.00  0.00           H  
ATOM   4915  CA  SER   317      45.769  35.289  28.969  1.00  0.00           C  
ATOM   4916  HA  SER   317      46.839  35.249  29.176  1.00  0.00           H  
ATOM   4917  CB  SER   317      45.483  34.027  28.003  1.00  0.00           C  
ATOM   4918  HB2 SER   317      44.482  34.183  27.601  1.00  0.00           H  
ATOM   4919  HB3 SER   317      46.199  33.977  27.182  1.00  0.00           H  
ATOM   4920  OG  SER   317      45.609  32.833  28.727  1.00  0.00           O  
ATOM   4921  HG  SER   317      44.904  32.752  29.373  1.00  0.00           H  
ATOM   4922  C   SER   317      45.446  36.443  28.118  1.00  0.00           C  
ATOM   4923  O   SER   317      44.311  37.001  28.232  1.00  0.00           O  
ATOM   4924  N   THR   318      46.372  36.754  27.147  1.00  0.00           N  
ATOM   4925  H   THR   318      47.200  36.175  27.127  1.00  0.00           H  
ATOM   4926  CA  THR   318      46.006  37.286  25.813  1.00  0.00           C  
ATOM   4927  HA  THR   318      44.937  37.500  25.829  1.00  0.00           H  
ATOM   4928  CB  THR   318      46.678  38.653  25.486  1.00  0.00           C  
ATOM   4929  HB  THR   318      46.386  38.903  24.466  1.00  0.00           H  
ATOM   4930  CG2 THR   318      46.225  39.730  26.550  1.00  0.00           C  
ATOM   4931 HG21 THR   318      45.149  39.861  26.437  1.00  0.00           H  
ATOM   4932 HG22 THR   318      46.514  39.410  27.551  1.00  0.00           H  
ATOM   4933 HG23 THR   318      46.795  40.638  26.353  1.00  0.00           H  
ATOM   4934  OG1 THR   318      48.068  38.501  25.678  1.00  0.00           O  
ATOM   4935  HG1 THR   318      48.418  39.388  25.571  1.00  0.00           H  
ATOM   4936  C   THR   318      46.374  36.195  24.812  1.00  0.00           C  
ATOM   4937  O   THR   318      46.931  35.158  25.233  1.00  0.00           O
[truncated: 4,139,095 more chars]
