# Supplementary material for: Insights into the Enhanced Ceftazidime Hydrolysis by Ent385 AmpC β‑Lactamase from Multiscale Simulations
Source: ACS Catal. 2025 Jun 23;15(13):11739–48. doi: 10.1021/acscatal.5c02383 (PMC12235585; doi:10.1021/acscatal.5c02383)
Supplement: Supplementary file 2 [file cs5c02383_si_002.zip › SI_paper_AmpC_Ent385/representative-structures-MMMD/Ent385.ctz.tyrosinate.pdb]

CRYST1   85.660   80.182   74.040  90.00  90.00  90.00               1
ATOM      1  N   PRO     1      69.557  47.458  49.842  1.00  0.00           N  
ATOM      2  H2  PRO     1      70.466  47.330  50.262  1.00  0.00           H  
ATOM      3  H3  PRO     1      68.822  46.992  50.355  1.00  0.00           H  
ATOM      4  CD  PRO     1      69.287  48.869  49.540  1.00  0.00           C  
ATOM      5  HD2 PRO     1      69.723  49.487  50.325  1.00  0.00           H  
ATOM      6  HD3 PRO     1      68.238  49.156  49.460  1.00  0.00           H  
ATOM      7  CG  PRO     1      69.979  49.242  48.183  1.00  0.00           C  
ATOM      8  HG2 PRO     1      70.836  49.888  48.373  1.00  0.00           H  
ATOM      9  HG3 PRO     1      69.345  49.860  47.546  1.00  0.00           H  
ATOM     10  CB  PRO     1      70.410  47.949  47.570  1.00  0.00           C  
ATOM     11  HB2 PRO     1      71.486  47.782  47.618  1.00  0.00           H  
ATOM     12  HB3 PRO     1      70.162  47.916  46.509  1.00  0.00           H  
ATOM     13  CA  PRO     1      69.640  46.916  48.455  1.00  0.00           C  
ATOM     14  HA  PRO     1      68.622  46.914  48.067  1.00  0.00           H  
ATOM     15  C   PRO     1      70.203  45.470  48.364  1.00  0.00           C  
ATOM     16  O   PRO     1      70.857  45.042  49.283  1.00  0.00           O  
ATOM     17  N   MET     2      70.031  44.784  47.245  1.00  0.00           N  
ATOM     18  H   MET     2      69.450  45.090  46.477  1.00  0.00           H  
ATOM     19  CA  MET     2      70.710  43.516  47.010  1.00  0.00           C  
ATOM     20  HA  MET     2      71.767  43.707  47.196  1.00  0.00           H  
ATOM     21  CB  MET     2      70.156  42.277  47.763  1.00  0.00           C  
ATOM     22  HB2 MET     2      70.940  41.546  47.567  1.00  0.00           H  
ATOM     23  HB3 MET     2      69.940  42.534  48.800  1.00  0.00           H  
ATOM     24  CG  MET     2      68.817  41.700  47.183  1.00  0.00           C  
ATOM     25  HG2 MET     2      68.054  42.460  47.016  1.00  0.00           H  
ATOM     26  HG3 MET     2      69.097  41.229  46.240  1.00  0.00           H  
ATOM     27  SD  MET     2      68.087  40.436  48.228  1.00  0.00           S  
ATOM     28  CE  MET     2      66.381  40.796  47.839  1.00  0.00           C  
ATOM     29  HE1 MET     2      66.186  40.845  46.768  1.00  0.00           H  
ATOM     30  HE2 MET     2      65.724  40.016  48.223  1.00  0.00           H  
ATOM     31  HE3 MET     2      66.178  41.796  48.223  1.00  0.00           H  
ATOM     32  C   MET     2      70.698  43.273  45.504  1.00  0.00           C  
ATOM     33  O   MET     2      70.010  43.888  44.753  1.00  0.00           O  
ATOM     34  N   SER     3      71.582  42.380  45.023  1.00  0.00           N  
ATOM     35  H   SER     3      72.215  42.000  45.713  1.00  0.00           H  
ATOM     36  CA  SER     3      71.716  42.111  43.635  1.00  0.00           C  
ATOM     37  HA  SER     3      71.538  43.051  43.114  1.00  0.00           H  
ATOM     38  CB  SER     3      73.199  41.640  43.320  1.00  0.00           C  
ATOM     39  HB2 SER     3      73.368  41.718  42.246  1.00  0.00           H  
ATOM     40  HB3 SER     3      73.947  42.312  43.742  1.00  0.00           H  
ATOM     41  OG  SER     3      73.416  40.282  43.753  1.00  0.00           O  
ATOM     42  HG  SER     3      74.273  39.977  43.445  1.00  0.00           H  
ATOM     43  C   SER     3      70.810  41.094  43.049  1.00  0.00           C  
ATOM     44  O   SER     3      70.149  40.377  43.793  1.00  0.00           O  
ATOM     45  N   GLU     4      70.791  40.923  41.740  1.00  0.00           N  
ATOM     46  H   GLU     4      71.341  41.536  41.156  1.00  0.00           H  
ATOM     47  CA  GLU     4      69.886  39.946  41.084  1.00  0.00           C  
ATOM     48  HA  GLU     4      68.884  40.155  41.460  1.00  0.00           H  
ATOM     49  CB  GLU     4      69.782  40.240  39.594  1.00  0.00           C  
ATOM     50  HB2 GLU     4      69.628  41.306  39.426  1.00  0.00           H  
ATOM     51  HB3 GLU     4      70.745  39.970  39.160  1.00  0.00           H  
ATOM     52  CG  GLU     4      68.674  39.504  38.860  1.00  0.00           C  
ATOM     53  HG2 GLU     4      68.800  38.437  39.049  1.00  0.00           H  
ATOM     54  HG3 GLU     4      67.717  39.827  39.270  1.00  0.00           H  
ATOM     55  CD  GLU     4      68.594  39.795  37.315  1.00  0.00           C  
ATOM     56  OE1 GLU     4      68.546  38.853  36.508  1.00  0.00           O  
ATOM     57  OE2 GLU     4      68.464  40.934  36.829  1.00  0.00           O  
ATOM     58  C   GLU     4      70.240  38.468  41.375  1.00  0.00           C  
ATOM     59  O   GLU     4      69.282  37.648  41.356  1.00  0.00           O  
ATOM     60  N   LYS     5      71.517  38.127  41.701  1.00  0.00           N  
ATOM     61  H   LYS     5      72.205  38.829  41.931  1.00  0.00           H  
ATOM     62  CA  LYS     5      71.850  36.753  42.060  1.00  0.00           C  
ATOM     63  HA  LYS     5      71.404  35.974  41.442  1.00  0.00           H  
ATOM     64  CB  LYS     5      73.405  36.631  42.088  1.00  0.00           C  
ATOM     65  HB2 LYS     5      73.758  37.432  42.738  1.00  0.00           H  
ATOM     66  HB3 LYS     5      73.547  35.590  42.376  1.00  0.00           H  
ATOM     67  CG  LYS     5      74.130  36.916  40.855  1.00  0.00           C  
ATOM     68  HG2 LYS     5      73.971  37.974  40.647  1.00  0.00           H  
ATOM     69  HG3 LYS     5      75.201  36.748  40.965  1.00  0.00           H  
ATOM     70  CD  LYS     5      73.649  36.245  39.588  1.00  0.00           C  
ATOM     71  HD2 LYS     5      73.576  35.166  39.724  1.00  0.00           H  
ATOM     72  HD3 LYS     5      72.613  36.576  39.527  1.00  0.00           H  
ATOM     73  CE  LYS     5      74.389  36.537  38.304  1.00  0.00           C  
ATOM     74  HE2 LYS     5      74.398  37.620  38.189  1.00  0.00           H  
ATOM     75  HE3 LYS     5      75.390  36.110  38.255  1.00  0.00           H  
ATOM     76  NZ  LYS     5      73.552  36.090  37.174  1.00  0.00           N  
ATOM     77  HZ1 LYS     5      73.962  36.608  36.410  1.00  0.00           H  
ATOM     78  HZ2 LYS     5      73.672  35.098  37.028  1.00  0.00           H  
ATOM     79  HZ3 LYS     5      72.564  36.217  37.340  1.00  0.00           H  
ATOM     80  C   LYS     5      71.451  36.370  43.442  1.00  0.00           C  
ATOM     81  O   LYS     5      71.196  35.169  43.710  1.00  0.00           O  
ATOM     82  N   GLN     6      71.296  37.371  44.318  1.00  0.00           N  
ATOM     83  H   GLN     6      71.442  38.319  44.001  1.00  0.00           H  
ATOM     84  CA  GLN     6      70.868  37.129  45.693  1.00  0.00           C  
ATOM     85  HA  GLN     6      71.220  36.178  46.091  1.00  0.00           H  
ATOM     86  CB  GLN     6      71.460  38.143  46.703  1.00  0.00           C  
ATOM     87  HB2 GLN     6      71.059  39.057  46.266  1.00  0.00           H  
ATOM     88  HB3 GLN     6      71.055  37.997  47.704  1.00  0.00           H  
ATOM     89  CG  GLN     6      72.997  38.169  46.640  1.00  0.00           C  
ATOM     90  HG2 GLN     6      73.321  38.357  45.616  1.00  0.00           H  
ATOM     91  HG3 GLN     6      73.283  39.109  47.111  1.00  0.00           H  
ATOM     92  CD  GLN     6      73.683  37.009  47.316  1.00  0.00           C  
ATOM     93  OE1 GLN     6      73.245  36.379  48.310  1.00  0.00           O  
ATOM     94  NE2 GLN     6      74.917  36.629  46.879  1.00  0.00           N  
ATOM     95 HE21 GLN     6      75.302  37.073  46.058  1.00  0.00           H  
ATOM     96 HE22 GLN     6      75.486  35.995  47.421  1.00  0.00           H  
ATOM     97  C   GLN     6      69.305  37.169  45.800  1.00  0.00           C  
ATOM     98  O   GLN     6      68.778  36.322  46.510  1.00  0.00           O  
ATOM     99  N   LEU     7      68.611  38.001  45.039  1.00  0.00           N  
ATOM    100  H   LEU     7      69.119  38.727  44.555  1.00  0.00           H  
ATOM    101  CA  LEU     7      67.168  37.947  44.776  1.00  0.00           C  
ATOM    102  HA  LEU     7      66.662  38.098  45.730  1.00  0.00           H  
ATOM    103  CB  LEU     7      66.792  39.165  43.907  1.00  0.00           C  
ATOM    104  HB2 LEU     7      67.174  40.054  44.409  1.00  0.00           H  
ATOM    105  HB3 LEU     7      67.524  39.179  43.099  1.00  0.00           H  
ATOM    106  CG  LEU     7      65.416  39.284  43.280  1.00  0.00           C  
ATOM    107  HG  LEU     7      65.084  38.398  42.740  1.00  0.00           H  
ATOM    108  CD1 LEU     7      64.399  39.460  44.333  1.00  0.00           C  
ATOM    109 HD11 LEU     7      63.434  39.241  43.876  1.00  0.00           H  
ATOM    110 HD12 LEU     7      64.572  38.757  45.148  1.00  0.00           H  
ATOM    111 HD13 LEU     7      64.527  40.452  44.765  1.00  0.00           H  
ATOM    112  CD2 LEU     7      65.284  40.515  42.414  1.00  0.00           C  
ATOM    113 HD21 LEU     7      66.129  40.484  41.726  1.00  0.00           H  
ATOM    114 HD22 LEU     7      64.342  40.300  41.910  1.00  0.00           H  
ATOM    115 HD23 LEU     7      65.441  41.406  43.022  1.00  0.00           H  
ATOM    116  C   LEU     7      66.811  36.637  44.095  1.00  0.00           C  
ATOM    117  O   LEU     7      65.926  35.926  44.656  1.00  0.00           O  
ATOM    118  N   ALA     8      67.470  36.224  42.982  1.00  0.00           N  
ATOM    119  H   ALA     8      68.311  36.667  42.641  1.00  0.00           H  
ATOM    120  CA  ALA     8      67.082  34.992  42.307  1.00  0.00           C  
ATOM    121  HA  ALA     8      66.036  34.880  42.023  1.00  0.00           H  
ATOM    122  CB  ALA     8      68.071  34.861  41.115  1.00  0.00           C  
ATOM    123  HB1 ALA     8      68.019  33.917  40.573  1.00  0.00           H  
ATOM    124  HB2 ALA     8      67.953  35.649  40.371  1.00  0.00           H  
ATOM    125  HB3 ALA     8      69.102  34.871  41.471  1.00  0.00           H  
ATOM    126  C   ALA     8      67.266  33.797  43.239  1.00  0.00           C  
ATOM    127  O   ALA     8      66.391  32.955  43.347  1.00  0.00           O  
ATOM    128  N   ASP     9      68.302  33.850  44.042  1.00  0.00           N  
ATOM    129  H   ASP     9      69.103  34.367  43.711  1.00  0.00           H  
ATOM    130  CA  ASP     9      68.572  32.845  45.086  1.00  0.00           C  
ATOM    131  HA  ASP     9      68.602  31.847  44.650  1.00  0.00           H  
ATOM    132  CB  ASP     9      69.959  33.013  45.623  1.00  0.00           C  
ATOM    133  HB2 ASP     9      70.564  32.909  44.723  1.00  0.00           H  
ATOM    134  HB3 ASP     9      70.055  33.995  46.085  1.00  0.00           H  
ATOM    135  CG  ASP     9      70.351  32.003  46.668  1.00  0.00           C  
ATOM    136  OD1 ASP     9      69.564  31.086  46.909  1.00  0.00           O  
ATOM    137  OD2 ASP     9      71.327  32.167  47.399  1.00  0.00           O  
ATOM    138  C   ASP     9      67.510  32.775  46.199  1.00  0.00           C  
ATOM    139  O   ASP     9      66.879  31.712  46.390  1.00  0.00           O  
ATOM    140  N   VAL    10      67.288  33.915  46.848  1.00  0.00           N  
ATOM    141  H   VAL    10      67.833  34.753  46.699  1.00  0.00           H  
ATOM    142  CA  VAL    10      66.258  33.972  47.963  1.00  0.00           C  
ATOM    143  HA  VAL    10      66.567  33.103  48.545  1.00  0.00           H  
ATOM    144  CB  VAL    10      66.365  35.223  48.859  1.00  0.00           C  
ATOM    145  HB  VAL    10      67.409  35.276  49.167  1.00  0.00           H  
ATOM    146  CG1 VAL    10      66.032  36.487  48.199  1.00  0.00           C  
ATOM    147 HG11 VAL    10      66.507  37.342  48.680  1.00  0.00           H  
ATOM    148 HG12 VAL    10      66.374  36.520  47.164  1.00  0.00           H  
ATOM    149 HG13 VAL    10      64.970  36.729  48.171  1.00  0.00           H  
ATOM    150  CG2 VAL    10      65.431  35.161  50.058  1.00  0.00           C  
ATOM    151 HG21 VAL    10      65.495  34.207  50.581  1.00  0.00           H  
ATOM    152 HG22 VAL    10      65.675  35.984  50.730  1.00  0.00           H  
ATOM    153 HG23 VAL    10      64.429  35.306  49.655  1.00  0.00           H  
ATOM    154  C   VAL    10      64.828  33.620  47.505  1.00  0.00           C  
ATOM    155  O   VAL    10      64.126  32.932  48.257  1.00  0.00           O  
ATOM    156  N   VAL    11      64.403  33.950  46.242  1.00  0.00           N  
ATOM    157  H   VAL    11      65.078  34.432  45.665  1.00  0.00           H  
ATOM    158  CA  VAL    11      63.136  33.522  45.702  1.00  0.00           C  
ATOM    159  HA  VAL    11      62.309  33.650  46.400  1.00  0.00           H  
ATOM    160  CB  VAL    11      62.877  34.204  44.415  1.00  0.00           C  
ATOM    161  HB  VAL    11      63.817  34.311  43.873  1.00  0.00           H  
ATOM    162  CG1 VAL    11      61.673  33.622  43.585  1.00  0.00           C  
ATOM    163 HG11 VAL    11      61.235  34.234  42.797  1.00  0.00           H  
ATOM    164 HG12 VAL    11      62.098  32.714  43.157  1.00  0.00           H  
ATOM    165 HG13 VAL    11      60.867  33.406  44.286  1.00  0.00           H  
ATOM    166  CG2 VAL    11      62.619  35.657  44.786  1.00  0.00           C  
ATOM    167 HG21 VAL    11      61.749  35.676  45.443  1.00  0.00           H  
ATOM    168 HG22 VAL    11      63.539  36.103  45.163  1.00  0.00           H  
ATOM    169 HG23 VAL    11      62.316  36.234  43.912  1.00  0.00           H  
ATOM    170  C   VAL    11      63.211  32.040  45.410  1.00  0.00           C  
ATOM    171  O   VAL    11      62.259  31.342  45.673  1.00  0.00           O  
ATOM    172  N   GLU    12      64.305  31.521  44.902  1.00  0.00           N  
ATOM    173  H   GLU    12      64.954  32.184  44.502  1.00  0.00           H  
ATOM    174  CA  GLU    12      64.556  30.066  44.708  1.00  0.00           C  
ATOM    175  HA  GLU    12      63.827  29.728  43.972  1.00  0.00           H  
ATOM    176  CB  GLU    12      65.930  29.832  44.016  1.00  0.00           C  
ATOM    177  HB2 GLU    12      65.881  30.424  43.102  1.00  0.00           H  
ATOM    178  HB3 GLU    12      66.716  30.306  44.604  1.00  0.00           H  
ATOM    179  CG  GLU    12      66.228  28.399  43.695  1.00  0.00           C  
ATOM    180  HG2 GLU    12      66.232  27.857  44.641  1.00  0.00           H  
ATOM    181  HG3 GLU    12      65.502  27.957  43.012  1.00  0.00           H  
ATOM    182  CD  GLU    12      67.591  28.305  42.951  1.00  0.00           C  
ATOM    183  OE1 GLU    12      67.625  28.409  41.671  1.00  0.00           O  
ATOM    184  OE2 GLU    12      68.641  28.220  43.616  1.00  0.00           O  
ATOM    185  C   GLU    12      64.351  29.231  45.927  1.00  0.00           C  
ATOM    186  O   GLU    12      63.517  28.311  45.941  1.00  0.00           O  
ATOM    187  N   ARG    13      64.890  29.732  47.011  1.00  0.00           N  
ATOM    188  H   ARG    13      65.424  30.578  46.872  1.00  0.00           H  
ATOM    189  CA  ARG    13      64.811  29.169  48.372  1.00  0.00           C  
ATOM    190  HA  ARG    13      65.089  28.120  48.270  1.00  0.00           H  
ATOM    191  CB  ARG    13      65.833  29.872  49.300  1.00  0.00           C  
ATOM    192  HB2 ARG    13      66.081  30.866  48.928  1.00  0.00           H  
ATOM    193  HB3 ARG    13      65.315  29.781  50.255  1.00  0.00           H  
ATOM    194  CG  ARG    13      67.137  29.002  49.355  1.00  0.00           C  
ATOM    195  HG2 ARG    13      66.900  28.104  49.925  1.00  0.00           H  
ATOM    196  HG3 ARG    13      67.315  28.785  48.301  1.00  0.00           H  
ATOM    197  CD  ARG    13      68.394  29.610  50.068  1.00  0.00           C  
ATOM    198  HD2 ARG    13      68.281  29.730  51.146  1.00  0.00           H  
ATOM    199  HD3 ARG    13      69.231  28.931  49.904  1.00  0.00           H  
ATOM    200  NE  ARG    13      68.718  30.876  49.516  1.00  0.00           N  
ATOM    201  HE  ARG    13      68.924  30.954  48.530  1.00  0.00           H  
ATOM    202  CZ  ARG    13      68.568  32.087  50.035  1.00  0.00           C  
ATOM    203  NH1 ARG    13      67.906  32.480  51.161  1.00  0.00           N  
ATOM    204 HH11 ARG    13      68.035  33.414  51.524  1.00  0.00           H  
ATOM    205 HH12 ARG    13      67.301  31.836  51.652  1.00  0.00           H  
ATOM    206  NH2 ARG    13      69.095  33.041  49.371  1.00  0.00           N  
ATOM    207 HH21 ARG    13      69.861  32.791  48.762  1.00  0.00           H  
ATOM    208 HH22 ARG    13      69.169  33.949  49.808  1.00  0.00           H  
ATOM    209  C   ARG    13      63.432  29.324  48.954  1.00  0.00           C  
ATOM    210  O   ARG    13      62.982  28.562  49.803  1.00  0.00           O  
ATOM    211  N   THR    14      62.625  30.330  48.509  1.00  0.00           N  
ATOM    212  H   THR    14      63.049  30.966  47.849  1.00  0.00           H  
ATOM    213  CA  THR    14      61.229  30.412  48.823  1.00  0.00           C  
ATOM    214  HA  THR    14      61.055  30.093  49.851  1.00  0.00           H  
ATOM    215  CB  THR    14      60.778  31.898  48.671  1.00  0.00           C  
ATOM    216  HB  THR    14      60.937  32.270  47.659  1.00  0.00           H  
ATOM    217  CG2 THR    14      59.322  32.201  49.086  1.00  0.00           C  
ATOM    218 HG21 THR    14      59.214  31.950  50.142  1.00  0.00           H  
ATOM    219 HG22 THR    14      59.129  33.240  48.821  1.00  0.00           H  
ATOM    220 HG23 THR    14      58.516  31.632  48.623  1.00  0.00           H  
ATOM    221  OG1 THR    14      61.544  32.779  49.432  1.00  0.00           O  
ATOM    222  HG1 THR    14      62.466  32.805  49.168  1.00  0.00           H  
ATOM    223  C   THR    14      60.353  29.590  47.914  1.00  0.00           C  
ATOM    224  O   THR    14      59.429  28.949  48.410  1.00  0.00           O  
ATOM    225  N   VAL    15      60.497  29.507  46.559  1.00  0.00           N  
ATOM    226  H   VAL    15      61.280  29.977  46.127  1.00  0.00           H  
ATOM    227  CA  VAL    15      59.570  28.825  45.648  1.00  0.00           C  
ATOM    228  HA  VAL    15      58.505  28.966  45.831  1.00  0.00           H  
ATOM    229  CB  VAL    15      59.753  29.512  44.369  1.00  0.00           C  
ATOM    230  HB  VAL    15      60.806  29.676  44.142  1.00  0.00           H  
ATOM    231  CG1 VAL    15      59.154  28.711  43.174  1.00  0.00           C  
ATOM    232 HG11 VAL    15      59.849  27.944  42.833  1.00  0.00           H  
ATOM    233 HG12 VAL    15      58.144  28.373  43.404  1.00  0.00           H  
ATOM    234 HG13 VAL    15      59.215  29.314  42.268  1.00  0.00           H  
ATOM    235  CG2 VAL    15      59.343  30.962  44.322  1.00  0.00           C  
ATOM    236 HG21 VAL    15      59.361  31.237  43.267  1.00  0.00           H  
ATOM    237 HG22 VAL    15      58.416  31.261  44.811  1.00  0.00           H  
ATOM    238 HG23 VAL    15      60.127  31.534  44.818  1.00  0.00           H  
ATOM    239  C   VAL    15      59.861  27.281  45.548  1.00  0.00           C  
ATOM    240  O   VAL    15      59.027  26.401  45.448  1.00  0.00           O  
ATOM    241  N   THR    16      61.148  26.891  45.665  1.00  0.00           N  
ATOM    242  H   THR    16      61.900  27.560  45.747  1.00  0.00           H  
ATOM    243  CA  THR    16      61.544  25.471  45.669  1.00  0.00           C  
ATOM    244  HA  THR    16      61.270  25.024  44.713  1.00  0.00           H  
ATOM    245  CB  THR    16      63.120  25.322  45.556  1.00  0.00           C  
ATOM    246  HB  THR    16      63.621  25.957  46.287  1.00  0.00           H  
ATOM    247  CG2 THR    16      63.483  23.825  45.685  1.00  0.00           C  
ATOM    248 HG21 THR    16      62.851  23.260  44.999  1.00  0.00           H  
ATOM    249 HG22 THR    16      64.530  23.674  45.421  1.00  0.00           H  
ATOM    250 HG23 THR    16      63.244  23.465  46.685  1.00  0.00           H  
ATOM    251  OG1 THR    16      63.558  25.744  44.303  1.00  0.00           O  
ATOM    252  HG1 THR    16      64.287  26.322  44.538  1.00  0.00           H  
ATOM    253  C   THR    16      60.943  24.582  46.791  1.00  0.00           C  
ATOM    254  O   THR    16      60.325  23.579  46.437  1.00  0.00           O  
ATOM    255  N   PRO    17      60.850  24.997  48.033  1.00  0.00           N  
ATOM    256  CD  PRO    17      61.688  26.041  48.640  1.00  0.00           C  
ATOM    257  HD2 PRO    17      61.158  26.993  48.657  1.00  0.00           H  
ATOM    258  HD3 PRO    17      62.660  26.050  48.146  1.00  0.00           H  
ATOM    259  CG  PRO    17      61.954  25.658  50.086  1.00  0.00           C  
ATOM    260  HG2 PRO    17      61.980  26.476  50.807  1.00  0.00           H  
ATOM    261  HG3 PRO    17      62.849  25.038  50.138  1.00  0.00           H  
ATOM    262  CB  PRO    17      60.693  24.775  50.439  1.00  0.00           C  
ATOM    263  HB2 PRO    17      60.001  25.440  50.956  1.00  0.00           H  
ATOM    264  HB3 PRO    17      60.953  23.987  51.146  1.00  0.00           H  
ATOM    265  CA  PRO    17      60.217  24.186  49.060  1.00  0.00           C  
ATOM    266  HA  PRO    17      60.486  23.151  48.851  1.00  0.00           H  
ATOM    267  C   PRO    17      58.655  24.232  48.975  1.00  0.00           C  
ATOM    268  O   PRO    17      57.957  23.352  49.501  1.00  0.00           O  
ATOM    269  N   LEU    18      58.131  25.353  48.463  1.00  0.00           N  
ATOM    270  H   LEU    18      58.719  26.002  47.960  1.00  0.00           H  
ATOM    271  CA  LEU    18      56.723  25.543  48.208  1.00  0.00           C  
ATOM    272  HA  LEU    18      56.265  25.209  49.139  1.00  0.00           H  
ATOM    273  CB  LEU    18      56.439  27.049  48.008  1.00  0.00           C  
ATOM    274  HB2 LEU    18      56.543  27.561  48.964  1.00  0.00           H  
ATOM    275  HB3 LEU    18      57.201  27.472  47.354  1.00  0.00           H  
ATOM    276  CG  LEU    18      54.985  27.358  47.632  1.00  0.00           C  
ATOM    277  HG  LEU    18      54.609  26.778  46.790  1.00  0.00           H  
ATOM    278  CD1 LEU    18      53.984  27.018  48.804  1.00  0.00           C  
ATOM    279 HD11 LEU    18      52.940  26.966  48.493  1.00  0.00           H  
ATOM    280 HD12 LEU    18      54.240  26.001  49.101  1.00  0.00           H  
ATOM    281 HD13 LEU    18      54.204  27.678  49.643  1.00  0.00           H  
ATOM    282  CD2 LEU    18      54.814  28.828  47.167  1.00  0.00           C  
ATOM    283 HD21 LEU    18      53.764  29.043  46.972  1.00  0.00           H  
ATOM    284 HD22 LEU    18      55.038  29.525  47.974  1.00  0.00           H  
ATOM    285 HD23 LEU    18      55.369  29.131  46.279  1.00  0.00           H  
ATOM    286  C   LEU    18      56.155  24.683  46.954  1.00  0.00           C  
ATOM    287  O   LEU    18      55.053  24.145  47.010  1.00  0.00           O  
ATOM    288  N   MET    19      56.916  24.417  45.854  1.00  0.00           N  
ATOM    289  H   MET    19      57.822  24.845  45.730  1.00  0.00           H  
ATOM    290  CA  MET    19      56.620  23.397  44.803  1.00  0.00           C  
ATOM    291  HA  MET    19      55.603  23.668  44.519  1.00  0.00           H  
ATOM    292  CB  MET    19      57.711  23.655  43.687  1.00  0.00           C  
ATOM    293  HB2 MET    19      58.690  23.943  44.068  1.00  0.00           H  
ATOM    294  HB3 MET    19      57.808  22.784  43.038  1.00  0.00           H  
ATOM    295  CG  MET    19      57.133  24.762  42.832  1.00  0.00           C  
ATOM    296  HG2 MET    19      56.273  24.376  42.285  1.00  0.00           H  
ATOM    297  HG3 MET    19      56.735  25.563  43.455  1.00  0.00           H  
ATOM    298  SD  MET    19      58.358  25.476  41.623  1.00  0.00           S  
ATOM    299  CE  MET    19      58.461  24.071  40.463  1.00  0.00           C  
ATOM    300  HE1 MET    19      58.692  23.245  41.134  1.00  0.00           H  
ATOM    301  HE2 MET    19      57.471  23.803  40.093  1.00  0.00           H  
ATOM    302  HE3 MET    19      59.240  24.219  39.715  1.00  0.00           H  
ATOM    303  C   MET    19      56.542  21.958  45.278  1.00  0.00           C  
ATOM    304  O   MET    19      55.734  21.259  44.763  1.00  0.00           O  
ATOM    305  N   LYS    20      57.275  21.570  46.293  1.00  0.00           N  
ATOM    306  H   LYS    20      57.919  22.312  46.529  1.00  0.00           H  
ATOM    307  CA  LYS    20      57.131  20.292  47.030  1.00  0.00           C  
ATOM    308  HA  LYS    20      57.018  19.524  46.265  1.00  0.00           H  
ATOM    309  CB  LYS    20      58.404  20.068  47.934  1.00  0.00           C  
ATOM    310  HB2 LYS    20      58.355  20.886  48.653  1.00  0.00           H  
ATOM    311  HB3 LYS    20      58.312  19.148  48.510  1.00  0.00           H  
ATOM    312  CG  LYS    20      59.665  20.121  47.051  1.00  0.00           C  
ATOM    313  HG2 LYS    20      59.524  19.371  46.272  1.00  0.00           H  
ATOM    314  HG3 LYS    20      59.645  21.024  46.441  1.00  0.00           H  
ATOM    315  CD  LYS    20      60.944  20.090  47.838  1.00  0.00           C  
ATOM    316  HD2 LYS    20      60.903  20.996  48.444  1.00  0.00           H  
ATOM    317  HD3 LYS    20      60.953  19.253  48.535  1.00  0.00           H  
ATOM    318  CE  LYS    20      62.090  19.903  46.876  1.00  0.00           C  
ATOM    319  HE2 LYS    20      61.800  19.029  46.292  1.00  0.00           H  
ATOM    320  HE3 LYS    20      62.024  20.685  46.119  1.00  0.00           H  
ATOM    321  NZ  LYS    20      63.374  19.834  47.503  1.00  0.00           N  
ATOM    322  HZ1 LYS    20      63.466  19.000  48.064  1.00  0.00           H  
ATOM    323  HZ2 LYS    20      64.145  19.710  46.862  1.00  0.00           H  
ATOM    324  HZ3 LYS    20      63.663  20.637  48.043  1.00  0.00           H  
ATOM    325  C   LYS    20      55.804  20.208  47.825  1.00  0.00           C  
ATOM    326  O   LYS    20      55.167  19.184  47.756  1.00  0.00           O  
ATOM    327  N   ALA    21      55.451  21.312  48.478  1.00  0.00           N  
ATOM    328  H   ALA    21      56.154  22.036  48.528  1.00  0.00           H  
ATOM    329  CA  ALA    21      54.372  21.488  49.372  1.00  0.00           C  
ATOM    330  HA  ALA    21      54.311  20.642  50.056  1.00  0.00           H  
ATOM    331  CB  ALA    21      54.630  22.767  50.131  1.00  0.00           C  
ATOM    332  HB1 ALA    21      53.987  22.966  50.989  1.00  0.00           H  
ATOM    333  HB2 ALA    21      55.673  22.696  50.439  1.00  0.00           H  
ATOM    334  HB3 ALA    21      54.444  23.625  49.484  1.00  0.00           H  
ATOM    335  C   ALA    21      53.076  21.608  48.568  1.00  0.00           C  
ATOM    336  O   ALA    21      52.035  21.442  49.260  1.00  0.00           O  
ATOM    337  N   GLN    22      53.051  21.986  47.282  1.00  0.00           N  
ATOM    338  H   GLN    22      53.876  22.273  46.776  1.00  0.00           H  
ATOM    339  CA  GLN    22      51.837  22.056  46.511  1.00  0.00           C  
ATOM    340  HA  GLN    22      51.098  21.600  47.171  1.00  0.00           H  
ATOM    341  CB  GLN    22      51.576  23.525  46.123  1.00  0.00           C  
ATOM    342  HB2 GLN    22      52.505  23.878  45.674  1.00  0.00           H  
ATOM    343  HB3 GLN    22      50.709  23.525  45.463  1.00  0.00           H  
ATOM    344  CG  GLN    22      51.284  24.431  47.329  1.00  0.00           C  
ATOM    345  HG2 GLN    22      52.058  24.371  48.094  1.00  0.00           H  
ATOM    346  HG3 GLN    22      51.360  25.442  46.930  1.00  0.00           H  
ATOM    347  CD  GLN    22      49.894  24.016  47.933  1.00  0.00           C  
ATOM    348  OE1 GLN    22      49.101  23.291  47.268  1.00  0.00           O  
ATOM    349  NE2 GLN    22      49.629  24.467  49.150  1.00  0.00           N  
ATOM    350 HE21 GLN    22      50.373  25.028  49.540  1.00  0.00           H  
ATOM    351 HE22 GLN    22      48.707  24.392  49.555  1.00  0.00           H  
ATOM    352  C   GLN    22      51.922  21.132  45.257  1.00  0.00           C  
ATOM    353  O   GLN    22      51.068  21.238  44.384  1.00  0.00           O  
ATOM    354  N   ALA    23      52.863  20.150  45.178  1.00  0.00           N  
ATOM    355  H   ALA    23      53.484  20.052  45.969  1.00  0.00           H  
ATOM    356  CA  ALA    23      53.096  19.329  43.971  1.00  0.00           C  
ATOM    357  HA  ALA    23      54.056  18.856  44.178  1.00  0.00           H  
ATOM    358  CB  ALA    23      52.051  18.228  44.059  1.00  0.00           C  
ATOM    359  HB1 ALA    23      51.092  18.646  43.754  1.00  0.00           H  
ATOM    360  HB2 ALA    23      52.306  17.471  43.316  1.00  0.00           H  
ATOM    361  HB3 ALA    23      52.059  17.691  45.008  1.00  0.00           H  
ATOM    362  C   ALA    23      53.190  20.127  42.625  1.00  0.00           C  
ATOM    363  O   ALA    23      52.859  19.544  41.615  1.00  0.00           O  
ATOM    364  N   ILE    24      53.429  21.435  42.637  1.00  0.00           N  
ATOM    365  H   ILE    24      53.546  21.833  43.558  1.00  0.00           H  
ATOM    366  CA  ILE    24      53.407  22.251  41.411  1.00  0.00           C  
ATOM    367  HA  ILE    24      52.433  22.080  40.954  1.00  0.00           H  
ATOM    368  CB  ILE    24      53.521  23.748  41.798  1.00  0.00           C  
ATOM    369  HB  ILE    24      54.293  23.775  42.567  1.00  0.00           H  
ATOM    370  CG2 ILE    24      53.967  24.540  40.589  1.00  0.00           C  
ATOM    371 HG21 ILE    24      53.171  24.305  39.883  1.00  0.00           H  
ATOM    372 HG22 ILE    24      53.973  25.601  40.840  1.00  0.00           H  
ATOM    373 HG23 ILE    24      54.909  24.304  40.094  1.00  0.00           H  
ATOM    374  CG1 ILE    24      52.235  24.437  42.347  1.00  0.00           C  
ATOM    375 HG12 ILE    24      51.687  24.890  41.520  1.00  0.00           H  
ATOM    376 HG13 ILE    24      51.582  23.739  42.871  1.00  0.00           H  
ATOM    377  CD1 ILE    24      52.622  25.485  43.387  1.00  0.00           C  
ATOM    378 HD11 ILE    24      52.762  26.482  42.969  1.00  0.00           H  
ATOM    379 HD12 ILE    24      51.796  25.457  44.099  1.00  0.00           H  
ATOM    380 HD13 ILE    24      53.499  25.107  43.913  1.00  0.00           H  
ATOM    381  C   ILE    24      54.602  21.735  40.593  1.00  0.00           C  
ATOM    382  O   ILE    24      55.769  21.816  41.093  1.00  0.00           O  
ATOM    383  N   PRO    25      54.343  21.179  39.417  1.00  0.00           N  
ATOM    384  CD  PRO    25      53.060  20.980  38.779  1.00  0.00           C  
ATOM    385  HD2 PRO    25      52.437  21.866  38.902  1.00  0.00           H  
ATOM    386  HD3 PRO    25      52.579  20.170  39.328  1.00  0.00           H  
ATOM    387  CG  PRO    25      53.281  20.633  37.327  1.00  0.00           C  
ATOM    388  HG2 PRO    25      53.299  21.527  36.702  1.00  0.00           H  
ATOM    389  HG3 PRO    25      52.514  19.902  37.073  1.00  0.00           H  
ATOM    390  CB  PRO    25      54.626  20.057  37.342  1.00  0.00           C  
ATOM    391  HB2 PRO    25      55.110  20.274  36.389  1.00  0.00           H  
ATOM    392  HB3 PRO    25      54.718  18.992  37.554  1.00  0.00           H  
ATOM    393  CA  PRO    25      55.374  20.789  38.418  1.00  0.00           C  
ATOM    394  HA  PRO    25      56.052  20.080  38.892  1.00  0.00           H  
ATOM    395  C   PRO    25      56.233  21.955  37.991  1.00  0.00           C  
ATOM    396  O   PRO    25      57.469  21.889  37.955  1.00  0.00           O  
ATOM    397  N   GLY    26      55.613  23.097  37.698  1.00  0.00           N  
ATOM    398  H   GLY    26      54.612  23.153  37.578  1.00  0.00           H  
ATOM    399  CA  GLY    26      56.306  24.257  37.221  1.00  0.00           C  
ATOM    400  HA2 GLY    26      57.333  24.205  37.585  1.00  0.00           H  
ATOM    401  HA3 GLY    26      56.347  24.279  36.132  1.00  0.00           H  
ATOM    402  C   GLY    26      55.682  25.651  37.541  1.00  0.00           C  
ATOM    403  O   GLY    26      54.449  25.652  37.689  1.00  0.00           O  
ATOM    404  N   MET    27      56.497  26.680  37.683  1.00  0.00           N  
ATOM    405  H   MET    27      57.458  26.489  37.439  1.00  0.00           H  
ATOM    406  CA  MET    27      56.158  28.043  37.994  1.00  0.00           C  
ATOM    407  HA  MET    27      55.114  28.183  37.714  1.00  0.00           H  
ATOM    408  CB  MET    27      56.302  28.176  39.525  1.00  0.00           C  
ATOM    409  HB2 MET    27      55.607  27.520  40.049  1.00  0.00           H  
ATOM    410  HB3 MET    27      57.296  27.991  39.934  1.00  0.00           H  
ATOM    411  CG  MET    27      55.795  29.539  40.054  1.00  0.00           C  
ATOM    412  HG2 MET    27      56.342  30.394  39.656  1.00  0.00           H  
ATOM    413  HG3 MET    27      54.765  29.698  39.736  1.00  0.00           H  
ATOM    414  SD  MET    27      55.644  29.808  41.849  1.00  0.00           S  
ATOM    415  CE  MET    27      54.360  28.621  42.297  1.00  0.00           C  
ATOM    416  HE1 MET    27      53.362  29.020  42.112  1.00  0.00           H  
ATOM    417  HE2 MET    27      54.464  27.684  41.749  1.00  0.00           H  
ATOM    418  HE3 MET    27      54.453  28.561  43.381  1.00  0.00           H  
ATOM    419  C   MET    27      57.054  29.058  37.252  1.00  0.00           C  
ATOM    420  O   MET    27      58.257  28.777  37.105  1.00  0.00           O  
ATOM    421  N   ALA    28      56.475  30.248  36.931  1.00  0.00           N  
ATOM    422  H   ALA    28      55.486  30.272  37.136  1.00  0.00           H  
ATOM    423  CA  ALA    28      57.252  31.437  36.566  1.00  0.00           C  
ATOM    424  HA  ALA    28      58.299  31.140  36.509  1.00  0.00           H  
ATOM    425  CB  ALA    28      56.891  31.852  35.166  1.00  0.00           C  
ATOM    426  HB1 ALA    28      55.844  32.136  35.056  1.00  0.00           H  
ATOM    427  HB2 ALA    28      57.616  32.603  34.853  1.00  0.00           H  
ATOM    428  HB3 ALA    28      57.095  30.919  34.640  1.00  0.00           H  
ATOM    429  C   ALA    28      57.087  32.628  37.566  1.00  0.00           C  
ATOM    430  O   ALA    28      56.010  32.821  38.084  1.00  0.00           O  
ATOM    431  N   VAL    29      58.140  33.382  37.810  1.00  0.00           N  
ATOM    432  H   VAL    29      58.992  33.223  37.291  1.00  0.00           H  
ATOM    433  CA  VAL    29      58.097  34.452  38.744  1.00  0.00           C  
ATOM    434  HA  VAL    29      57.068  34.798  38.840  1.00  0.00           H  
ATOM    435  CB  VAL    29      58.644  34.097  40.187  1.00  0.00           C  
ATOM    436  HB  VAL    29      59.628  33.659  40.018  1.00  0.00           H  
ATOM    437  CG1 VAL    29      58.852  35.358  41.021  1.00  0.00           C  
ATOM    438 HG11 VAL    29      59.474  36.150  40.605  1.00  0.00           H  
ATOM    439 HG12 VAL    29      57.898  35.864  41.170  1.00  0.00           H  
ATOM    440 HG13 VAL    29      59.306  35.025  41.954  1.00  0.00           H  
ATOM    441  CG2 VAL    29      57.768  33.100  40.842  1.00  0.00           C  
ATOM    442 HG21 VAL    29      57.859  32.137  40.340  1.00  0.00           H  
ATOM    443 HG22 VAL    29      58.085  32.903  41.866  1.00  0.00           H  
ATOM    444 HG23 VAL    29      56.711  33.347  40.945  1.00  0.00           H  
ATOM    445  C   VAL    29      58.878  35.671  38.177  1.00  0.00           C  
ATOM    446  O   VAL    29      59.953  35.544  37.572  1.00  0.00           O  
ATOM    447  N   ALA    30      58.359  36.925  38.307  1.00  0.00           N  
ATOM    448  H   ALA    30      57.501  37.072  38.820  1.00  0.00           H  
ATOM    449  CA  ALA    30      59.114  38.191  38.140  1.00  0.00           C  
ATOM    450  HA  ALA    30      60.136  37.812  38.117  1.00  0.00           H  
ATOM    451  CB  ALA    30      58.713  38.847  36.873  1.00  0.00           C  
ATOM    452  HB1 ALA    30      58.860  38.174  36.028  1.00  0.00           H  
ATOM    453  HB2 ALA    30      57.659  39.113  36.961  1.00  0.00           H  
ATOM    454  HB3 ALA    30      59.328  39.734  36.722  1.00  0.00           H  
ATOM    455  C   ALA    30      58.885  39.067  39.366  1.00  0.00           C  
ATOM    456  O   ALA    30      57.810  39.086  39.965  1.00  0.00           O  
ATOM    457  N   VAL    31      59.979  39.790  39.673  1.00  0.00           N  
ATOM    458  H   VAL    31      60.747  39.783  39.017  1.00  0.00           H  
ATOM    459  CA  VAL    31      60.068  40.725  40.757  1.00  0.00           C  
ATOM    460  HA  VAL    31      59.106  40.846  41.255  1.00  0.00           H  
ATOM    461  CB  VAL    31      61.016  40.339  41.914  1.00  0.00           C  
ATOM    462  HB  VAL    31      62.015  40.182  41.508  1.00  0.00           H  
ATOM    463  CG1 VAL    31      61.106  41.491  42.945  1.00  0.00           C  
ATOM    464 HG11 VAL    31      61.748  41.204  43.778  1.00  0.00           H  
ATOM    465 HG12 VAL    31      61.614  42.317  42.448  1.00  0.00           H  
ATOM    466 HG13 VAL    31      60.143  41.861  43.296  1.00  0.00           H  
ATOM    467  CG2 VAL    31      60.493  39.028  42.585  1.00  0.00           C  
ATOM    468 HG21 VAL    31      59.793  39.276  43.384  1.00  0.00           H  
ATOM    469 HG22 VAL    31      59.924  38.448  41.859  1.00  0.00           H  
ATOM    470 HG23 VAL    31      61.362  38.516  42.998  1.00  0.00           H  
ATOM    471  C   VAL    31      60.567  42.124  40.259  1.00  0.00           C  
ATOM    472  O   VAL    31      61.657  42.221  39.700  1.00  0.00           O  
ATOM    473  N   ILE    32      59.771  43.185  40.461  1.00  0.00           N  
ATOM    474  H   ILE    32      58.891  43.043  40.936  1.00  0.00           H  
ATOM    475  CA  ILE    32      60.098  44.550  39.938  1.00  0.00           C  
ATOM    476  HA  ILE    32      60.686  44.568  39.021  1.00  0.00           H  
ATOM    477  CB  ILE    32      58.854  45.299  39.358  1.00  0.00           C  
ATOM    478  HB  ILE    32      58.121  45.264  40.164  1.00  0.00           H  
ATOM    479  CG2 ILE    32      59.105  46.760  38.999  1.00  0.00           C  
ATOM    480 HG21 ILE    32      59.763  46.758  38.130  1.00  0.00           H  
ATOM    481 HG22 ILE    32      58.166  47.283  38.815  1.00  0.00           H  
ATOM    482 HG23 ILE    32      59.573  47.317  39.810  1.00  0.00           H  
ATOM    483  CG1 ILE    32      58.244  44.684  38.088  1.00  0.00           C  
ATOM    484 HG12 ILE    32      57.487  45.376  37.719  1.00  0.00           H  
ATOM    485 HG13 ILE    32      59.010  44.718  37.313  1.00  0.00           H  
ATOM    486  CD1 ILE    32      57.612  43.321  38.172  1.00  0.00           C  
ATOM    487 HD11 ILE    32      57.639  42.893  39.174  1.00  0.00           H  
ATOM    488 HD12 ILE    32      56.607  43.473  37.777  1.00  0.00           H  
ATOM    489 HD13 ILE    32      58.163  42.548  37.636  1.00  0.00           H  
ATOM    490  C   ILE    32      60.894  45.267  41.031  1.00  0.00           C  
ATOM    491  O   ILE    32      60.356  45.582  42.097  1.00  0.00           O  
ATOM    492  N   TYR    33      62.140  45.737  40.720  1.00  0.00           N  
ATOM    493  H   TYR    33      62.698  45.619  39.886  1.00  0.00           H  
ATOM    494  CA  TYR    33      62.946  46.560  41.641  1.00  0.00           C  
ATOM    495  HA  TYR    33      62.312  47.286  42.150  1.00  0.00           H  
ATOM    496  CB  TYR    33      63.595  45.562  42.529  1.00  0.00           C  
ATOM    497  HB2 TYR    33      62.770  45.153  43.113  1.00  0.00           H  
ATOM    498  HB3 TYR    33      64.126  44.831  41.919  1.00  0.00           H  
ATOM    499  CG  TYR    33      64.651  46.183  43.478  1.00  0.00           C  
ATOM    500  CD1 TYR    33      64.276  46.524  44.778  1.00  0.00           C  
ATOM    501  HD1 TYR    33      63.256  46.501  45.131  1.00  0.00           H  
ATOM    502  CE1 TYR    33      65.229  46.996  45.651  1.00  0.00           C  
ATOM    503  HE1 TYR    33      64.940  47.191  46.673  1.00  0.00           H  
ATOM    504  CZ  TYR    33      66.532  47.283  45.287  1.00  0.00           C  
ATOM    505  OH  TYR    33      67.470  47.651  46.151  1.00  0.00           O  
ATOM    506  HH  TYR    33      67.096  47.691  47.034  1.00  0.00           H  
ATOM    507  CE2 TYR    33      66.927  46.886  43.982  1.00  0.00           C  
ATOM    508  HE2 TYR    33      67.969  47.045  43.747  1.00  0.00           H  
ATOM    509  CD2 TYR    33      66.024  46.272  43.099  1.00  0.00           C  
ATOM    510  HD2 TYR    33      66.419  45.840  42.191  1.00  0.00           H  
ATOM    511  C   TYR    33      63.988  47.490  40.909  1.00  0.00           C  
ATOM    512  O   TYR    33      64.666  46.960  39.977  1.00  0.00           O  
ATOM    513  N   GLN    34      64.235  48.740  41.372  1.00  0.00           N  
ATOM    514  H   GLN    34      63.589  49.075  42.073  1.00  0.00           H  
ATOM    515  CA  GLN    34      65.160  49.779  40.810  1.00  0.00           C  
ATOM    516  HA  GLN    34      64.827  50.757  41.159  1.00  0.00           H  
ATOM    517  CB  GLN    34      66.586  49.539  41.379  1.00  0.00           C  
ATOM    518  HB2 GLN    34      66.569  49.624  42.466  1.00  0.00           H  
ATOM    519  HB3 GLN    34      66.951  48.529  41.190  1.00  0.00           H  
ATOM    520  CG  GLN    34      67.581  50.602  40.947  1.00  0.00           C  
ATOM    521  HG2 GLN    34      67.882  50.413  39.917  1.00  0.00           H  
ATOM    522  HG3 GLN    34      67.151  51.598  41.052  1.00  0.00           H  
ATOM    523  CD  GLN    34      68.951  50.447  41.680  1.00  0.00           C  
ATOM    524  OE1 GLN    34      69.280  49.645  42.555  1.00  0.00           O  
ATOM    525  NE2 GLN    34      69.942  51.254  41.276  1.00  0.00           N  
ATOM    526 HE21 GLN    34      69.790  51.859  40.482  1.00  0.00           H  
ATOM    527 HE22 GLN    34      70.785  51.367  41.821  1.00  0.00           H  
ATOM    528  C   GLN    34      65.053  49.874  39.293  1.00  0.00           C  
ATOM    529  O   GLN    34      65.830  49.208  38.588  1.00  0.00           O  
ATOM    530  N   GLY    35      64.069  50.570  38.765  1.00  0.00           N  
ATOM    531  H   GLY    35      63.474  51.077  39.405  1.00  0.00           H  
ATOM    532  CA  GLY    35      63.941  50.842  37.343  1.00  0.00           C  
ATOM    533  HA2 GLY    35      63.361  51.752  37.183  1.00  0.00           H  
ATOM    534  HA3 GLY    35      64.939  51.053  36.959  1.00  0.00           H  
ATOM    535  C   GLY    35      63.482  49.693  36.379  1.00  0.00           C  
ATOM    536  O   GLY    35      63.022  50.007  35.275  1.00  0.00           O  
ATOM    537  N   GLN    36      63.610  48.415  36.791  1.00  0.00           N  
ATOM    538  H   GLN    36      64.103  48.217  37.650  1.00  0.00           H  
ATOM    539  CA  GLN    36      63.526  47.301  35.864  1.00  0.00           C  
ATOM    540  HA  GLN    36      62.757  47.567  35.139  1.00  0.00           H  
ATOM    541  CB  GLN    36      64.893  47.036  35.207  1.00  0.00           C  
ATOM    542  HB2 GLN    36      64.755  46.532  34.251  1.00  0.00           H  
ATOM    543  HB3 GLN    36      65.360  47.986  34.948  1.00  0.00           H  
ATOM    544  CG  GLN    36      65.891  46.279  36.049  1.00  0.00           C  
ATOM    545  HG2 GLN    36      66.046  46.794  36.997  1.00  0.00           H  
ATOM    546  HG3 GLN    36      65.605  45.245  36.238  1.00  0.00           H  
ATOM    547  CD  GLN    36      67.309  46.039  35.437  1.00  0.00           C  
ATOM    548  OE1 GLN    36      67.503  45.671  34.295  1.00  0.00           O  
ATOM    549  NE2 GLN    36      68.308  46.206  36.216  1.00  0.00           N  
ATOM    550 HE21 GLN    36      68.257  46.535  37.170  1.00  0.00           H  
ATOM    551 HE22 GLN    36      69.195  46.028  35.767  1.00  0.00           H  
ATOM    552  C   GLN    36      62.909  45.952  36.425  1.00  0.00           C  
ATOM    553  O   GLN    36      63.115  45.642  37.586  1.00  0.00           O  
ATOM    554  N   PRO    37      62.201  45.128  35.658  1.00  0.00           N  
ATOM    555  CD  PRO    37      61.737  45.435  34.287  1.00  0.00           C  
ATOM    556  HD2 PRO    37      62.550  45.396  33.562  1.00  0.00           H  
ATOM    557  HD3 PRO    37      61.286  46.426  34.242  1.00  0.00           H  
ATOM    558  CG  PRO    37      60.556  44.506  34.137  1.00  0.00           C  
ATOM    559  HG2 PRO    37      60.283  44.333  33.096  1.00  0.00           H  
ATOM    560  HG3 PRO    37      59.737  44.712  34.826  1.00  0.00           H  
ATOM    561  CB  PRO    37      61.128  43.244  34.711  1.00  0.00           C  
ATOM    562  HB2 PRO    37      61.847  42.733  34.070  1.00  0.00           H  
ATOM    563  HB3 PRO    37      60.429  42.444  34.954  1.00  0.00           H  
ATOM    564  CA  PRO    37      61.830  43.722  35.935  1.00  0.00           C  
ATOM    565  HA  PRO    37      61.102  43.481  36.711  1.00  0.00           H  
ATOM    566  C   PRO    37      63.065  42.868  36.194  1.00  0.00           C  
ATOM    567  O   PRO    37      64.052  42.922  35.456  1.00  0.00           O  
ATOM    568  N   HIP    38      62.946  41.923  37.145  1.00  0.00           N  
ATOM    569  H   HIP    38      62.143  41.835  37.752  1.00  0.00           H  
ATOM    570  CA  HIP    38      63.947  40.807  37.290  1.00  0.00           C  
ATOM    571  HA  HIP    38      64.737  40.798  36.540  1.00  0.00           H  
ATOM    572  CB  HIP    38      64.705  40.865  38.622  1.00  0.00           C  
ATOM    573  HB2 HIP    38      63.945  40.771  39.397  1.00  0.00           H  
ATOM    574  HB3 HIP    38      65.380  40.013  38.706  1.00  0.00           H  
ATOM    575  CG  HIP    38      65.441  42.204  38.701  1.00  0.00           C  
ATOM    576  ND1 HIP    38      66.692  42.612  38.307  1.00  0.00           N  
ATOM    577  HD1 HIP    38      67.346  41.912  37.986  1.00  0.00           H  
ATOM    578  CE1 HIP    38      66.939  43.904  38.608  1.00  0.00           C  
ATOM    579  HE1 HIP    38      67.856  44.447  38.428  1.00  0.00           H  
ATOM    580  NE2 HIP    38      65.779  44.353  39.116  1.00  0.00           N  
ATOM    581  HE2 HIP    38      65.639  45.300  39.438  1.00  0.00           H  
ATOM    582  CD2 HIP    38      64.829  43.310  39.227  1.00  0.00           C  
ATOM    583  HD2 HIP    38      63.823  43.483  39.581  1.00  0.00           H  
ATOM    584  C   HIP    38      63.274  39.402  37.216  1.00  0.00           C  
ATOM    585  O   HIP    38      62.220  39.303  37.887  1.00  0.00           O  
ATOM    586  N   TYR    39      63.748  38.365  36.485  1.00  0.00           N  
ATOM    587  H   TYR    39      64.682  38.487  36.121  1.00  0.00           H  
ATOM    588  CA  TYR    39      63.034  37.194  36.072  1.00  0.00           C  
ATOM    589  HA  TYR    39      62.019  37.183  36.469  1.00  0.00           H  
ATOM    590  CB  TYR    39      63.100  37.257  34.524  1.00  0.00           C  
ATOM    591  HB2 TYR    39      64.139  37.291  34.197  1.00  0.00           H  
ATOM    592  HB3 TYR    39      62.661  36.405  34.004  1.00  0.00           H  
ATOM    593  CG  TYR    39      62.302  38.428  34.019  1.00  0.00           C  
ATOM    594  CD1 TYR    39      60.884  38.404  34.043  1.00  0.00           C  
ATOM    595  HD1 TYR    39      60.433  37.541  34.510  1.00  0.00           H  
ATOM    596  CE1 TYR    39      60.259  39.588  33.541  1.00  0.00           C  
ATOM    597  HE1 TYR    39      59.179  39.606  33.527  1.00  0.00           H  
ATOM    598  CZ  TYR    39      60.937  40.426  32.654  1.00  0.00           C  
ATOM    599  OH  TYR    39      60.267  41.336  31.981  1.00  0.00           O  
ATOM    600  HH  TYR    39      60.946  41.769  31.459  1.00  0.00           H  
ATOM    601  CE2 TYR    39      62.336  40.321  32.516  1.00  0.00           C  
ATOM    602  HE2 TYR    39      62.872  41.021  31.892  1.00  0.00           H  
ATOM    603  CD2 TYR    39      63.033  39.329  33.267  1.00  0.00           C  
ATOM    604  HD2 TYR    39      64.112  39.296  33.262  1.00  0.00           H  
ATOM    605  C   TYR    39      63.670  35.847  36.506  1.00  0.00           C  
ATOM    606  O   TYR    39      64.885  35.693  36.590  1.00  0.00           O  
ATOM    607  N   PHE    40      62.814  34.826  36.620  1.00  0.00           N  
ATOM    608  H   PHE    40      61.840  35.091  36.647  1.00  0.00           H  
ATOM    609  CA  PHE    40      63.179  33.562  37.144  1.00  0.00           C  
ATOM    610  HA  PHE    40      64.166  33.169  36.899  1.00  0.00           H  
ATOM    611  CB  PHE    40      63.145  33.647  38.706  1.00  0.00           C  
ATOM    612  HB2 PHE    40      62.175  33.336  39.096  1.00  0.00           H  
ATOM    613  HB3 PHE    40      63.798  32.807  38.942  1.00  0.00           H  
ATOM    614  CG  PHE    40      63.456  34.984  39.425  1.00  0.00           C  
ATOM    615  CD1 PHE    40      64.801  35.375  39.686  1.00  0.00           C  
ATOM    616  HD1 PHE    40      65.690  34.804  39.462  1.00  0.00           H  
ATOM    617  CE1 PHE    40      65.122  36.681  40.235  1.00  0.00           C  
ATOM    618  HE1 PHE    40      66.162  36.970  40.279  1.00  0.00           H  
ATOM    619  CZ  PHE    40      64.090  37.603  40.415  1.00  0.00           C  
ATOM    620  HZ  PHE    40      64.261  38.634  40.688  1.00  0.00           H  
ATOM    621  CE2 PHE    40      62.768  37.193  40.233  1.00  0.00           C  
ATOM    622  HE2 PHE    40      61.925  37.808  40.514  1.00  0.00           H  
ATOM    623  CD2 PHE    40      62.452  35.901  39.743  1.00  0.00           C  
ATOM    624  HD2 PHE    40      61.408  35.696  39.561  1.00  0.00           H  
ATOM    625  C   PHE    40      62.081  32.483  36.712  1.00  0.00           C  
ATOM    626  O   PHE    40      60.835  32.783  36.462  1.00  0.00           O  
ATOM    627  N   THR    41      62.558  31.222  36.671  1.00  0.00           N  
ATOM    628  H   THR    41      63.393  30.939  37.162  1.00  0.00           H  
ATOM    629  CA  THR    41      61.688  30.118  36.159  1.00  0.00           C  
ATOM    630  HA  THR    41      60.722  30.193  36.659  1.00  0.00           H  
ATOM    631  CB  THR    41      61.449  30.223  34.586  1.00  0.00           C  
ATOM    632  HB  THR    41      61.013  29.270  34.289  1.00  0.00           H  
ATOM    633  CG2 THR    41      60.618  31.250  34.017  1.00  0.00           C  
ATOM    634 HG21 THR    41      60.246  30.847  33.076  1.00  0.00           H  
ATOM    635 HG22 THR    41      59.727  31.446  34.613  1.00  0.00           H  
ATOM    636 HG23 THR    41      61.132  32.205  33.908  1.00  0.00           H  
ATOM    637  OG1 THR    41      62.736  30.225  33.940  1.00  0.00           O  
ATOM    638  HG1 THR    41      62.982  31.146  33.831  1.00  0.00           H  
ATOM    639  C   THR    41      62.128  28.738  36.707  1.00  0.00           C  
ATOM    640  O   THR    41      63.319  28.450  36.712  1.00  0.00           O  
ATOM    641  N   PHE    42      61.132  27.897  36.999  1.00  0.00           N  
ATOM    642  H   PHE    42      60.189  28.259  36.989  1.00  0.00           H  
ATOM    643  CA  PHE    42      61.317  26.670  37.661  1.00  0.00           C  
ATOM    644  HA  PHE    42      62.344  26.307  37.702  1.00  0.00           H  
ATOM    645  CB  PHE    42      61.042  26.918  39.185  1.00  0.00           C  
ATOM    646  HB2 PHE    42      59.954  26.968  39.196  1.00  0.00           H  
ATOM    647  HB3 PHE    42      61.575  26.148  39.744  1.00  0.00           H  
ATOM    648  CG  PHE    42      61.495  28.247  39.801  1.00  0.00           C  
ATOM    649  CD1 PHE    42      60.717  29.405  39.620  1.00  0.00           C  
ATOM    650  HD1 PHE    42      59.761  29.333  39.124  1.00  0.00           H  
ATOM    651  CE1 PHE    42      61.193  30.575  40.140  1.00  0.00           C  
ATOM    652  HE1 PHE    42      60.625  31.487  40.032  1.00  0.00           H  
ATOM    653  CZ  PHE    42      62.437  30.695  40.788  1.00  0.00           C  
ATOM    654  HZ  PHE    42      62.818  31.653  41.110  1.00  0.00           H  
ATOM    655  CE2 PHE    42      63.145  29.481  41.042  1.00  0.00           C  
ATOM    656  HE2 PHE    42      64.043  29.525  41.641  1.00  0.00           H  
ATOM    657  CD2 PHE    42      62.721  28.242  40.523  1.00  0.00           C  
ATOM    658  HD2 PHE    42      63.293  27.327  40.554  1.00  0.00           H  
ATOM    659  C   PHE    42      60.431  25.577  36.984  1.00  0.00           C  
ATOM    660  O   PHE    42      59.204  25.734  36.941  1.00  0.00           O  
ATOM    661  N   GLY    43      60.910  24.409  36.546  1.00  0.00           N  
ATOM    662  H   GLY    43      61.901  24.371  36.351  1.00  0.00           H  
ATOM    663  CA  GLY    43      60.135  23.151  36.576  1.00  0.00           C  
ATOM    664  HA2 GLY    43      60.716  22.307  36.950  1.00  0.00           H  
ATOM    665  HA3 GLY    43      59.285  23.311  37.238  1.00  0.00           H  
ATOM    666  C   GLY    43      59.558  22.723  35.231  1.00  0.00           C  
ATOM    667  O   GLY    43      60.279  22.928  34.266  1.00  0.00           O  
ATOM    668  N   LYS    44      58.413  22.028  35.244  1.00  0.00           N  
ATOM    669  H   LYS    44      57.887  21.989  36.106  1.00  0.00           H  
ATOM    670  CA  LYS    44      57.990  21.305  34.086  1.00  0.00           C  
ATOM    671  HA  LYS    44      58.583  21.532  33.199  1.00  0.00           H  
ATOM    672  CB  LYS    44      57.992  19.792  34.363  1.00  0.00           C  
ATOM    673  HB2 LYS    44      57.453  19.554  35.279  1.00  0.00           H  
ATOM    674  HB3 LYS    44      57.521  19.305  33.508  1.00  0.00           H  
ATOM    675  CG  LYS    44      59.432  19.170  34.474  1.00  0.00           C  
ATOM    676  HG2 LYS    44      59.880  19.543  35.395  1.00  0.00           H  
ATOM    677  HG3 LYS    44      59.312  18.089  34.408  1.00  0.00           H  
ATOM    678  CD  LYS    44      60.306  19.371  33.264  1.00  0.00           C  
ATOM    679  HD2 LYS    44      59.679  18.974  32.466  1.00  0.00           H  
ATOM    680  HD3 LYS    44      60.530  20.401  32.985  1.00  0.00           H  
ATOM    681  CE  LYS    44      61.771  18.768  33.374  1.00  0.00           C  
ATOM    682  HE2 LYS    44      61.618  17.698  33.515  1.00  0.00           H  
ATOM    683  HE3 LYS    44      62.351  18.856  32.455  1.00  0.00           H  
ATOM    684  NZ  LYS    44      62.588  19.167  34.541  1.00  0.00           N  
ATOM    685  HZ1 LYS    44      62.228  18.727  35.375  1.00  0.00           H  
ATOM    686  HZ2 LYS    44      63.513  18.787  34.402  1.00  0.00           H  
ATOM    687  HZ3 LYS    44      62.684  20.163  34.682  1.00  0.00           H  
ATOM    688  C   LYS    44      56.601  21.720  33.551  1.00  0.00           C  
ATOM    689  O   LYS    44      55.594  21.602  34.265  1.00  0.00           O  
ATOM    690  N   ALA    45      56.608  22.282  32.379  1.00  0.00           N  
ATOM    691  H   ALA    45      57.491  22.269  31.889  1.00  0.00           H  
ATOM    692  CA  ALA    45      55.487  22.720  31.544  1.00  0.00           C  
ATOM    693  HA  ALA    45      54.861  23.260  32.255  1.00  0.00           H  
ATOM    694  CB  ALA    45      56.186  23.717  30.519  1.00  0.00           C  
ATOM    695  HB1 ALA    45      55.426  24.291  29.990  1.00  0.00           H  
ATOM    696  HB2 ALA    45      56.773  24.439  31.086  1.00  0.00           H  
ATOM    697  HB3 ALA    45      56.819  23.075  29.906  1.00  0.00           H  
ATOM    698  C   ALA    45      54.697  21.586  30.837  1.00  0.00           C  
ATOM    699  O   ALA    45      53.529  21.759  30.377  1.00  0.00           O  
ATOM    700  N   ASP    46      55.240  20.342  30.932  1.00  0.00           N  
ATOM    701  H   ASP    46      56.237  20.296  31.092  1.00  0.00           H  
ATOM    702  CA  ASP    46      54.668  19.088  30.554  1.00  0.00           C  
ATOM    703  HA  ASP    46      53.622  18.992  30.845  1.00  0.00           H  
ATOM    704  CB  ASP    46      54.785  18.988  29.040  1.00  0.00           C  
ATOM    705  HB2 ASP    46      54.578  19.899  28.478  1.00  0.00           H  
ATOM    706  HB3 ASP    46      55.840  18.908  28.780  1.00  0.00           H  
ATOM    707  CG  ASP    46      54.117  17.777  28.400  1.00  0.00           C  
ATOM    708  OD1 ASP    46      53.822  17.760  27.207  1.00  0.00           O  
ATOM    709  OD2 ASP    46      53.873  16.756  29.070  1.00  0.00           O  
ATOM    710  C   ASP    46      55.527  17.935  31.190  1.00  0.00           C  
ATOM    711  O   ASP    46      56.763  17.957  31.109  1.00  0.00           O  
ATOM    712  N   VAL    47      54.932  17.012  31.916  1.00  0.00           N  
ATOM    713  H   VAL    47      53.949  17.066  32.141  1.00  0.00           H  
ATOM    714  CA  VAL    47      55.686  15.888  32.379  1.00  0.00           C  
ATOM    715  HA  VAL    47      56.680  16.269  32.614  1.00  0.00           H  
ATOM    716  CB  VAL    47      55.275  15.404  33.797  1.00  0.00           C  
ATOM    717  HB  VAL    47      55.801  14.507  34.122  1.00  0.00           H  
ATOM    718  CG1 VAL    47      55.422  16.496  34.810  1.00  0.00           C  
ATOM    719 HG11 VAL    47      55.066  16.199  35.797  1.00  0.00           H  
ATOM    720 HG12 VAL    47      56.497  16.676  34.847  1.00  0.00           H  
ATOM    721 HG13 VAL    47      54.893  17.384  34.463  1.00  0.00           H  
ATOM    722  CG2 VAL    47      53.790  15.018  33.911  1.00  0.00           C  
ATOM    723 HG21 VAL    47      53.519  14.161  33.294  1.00  0.00           H  
ATOM    724 HG22 VAL    47      53.544  14.815  34.953  1.00  0.00           H  
ATOM    725 HG23 VAL    47      53.263  15.935  33.647  1.00  0.00           H  
ATOM    726  C   VAL    47      55.883  14.637  31.395  1.00  0.00           C  
ATOM    727  O   VAL    47      56.905  13.913  31.503  1.00  0.00           O  
ATOM    728  N   ALA    48      54.971  14.485  30.427  1.00  0.00           N  
ATOM    729  H   ALA    48      54.220  15.155  30.341  1.00  0.00           H  
ATOM    730  CA  ALA    48      55.089  13.432  29.398  1.00  0.00           C  
ATOM    731  HA  ALA    48      55.515  12.561  29.897  1.00  0.00           H  
ATOM    732  CB  ALA    48      53.716  13.333  28.839  1.00  0.00           C  
ATOM    733  HB1 ALA    48      53.647  12.490  28.152  1.00  0.00           H  
ATOM    734  HB2 ALA    48      53.017  13.122  29.648  1.00  0.00           H  
ATOM    735  HB3 ALA    48      53.438  14.294  28.407  1.00  0.00           H  
ATOM    736  C   ALA    48      56.071  13.797  28.288  1.00  0.00           C  
ATOM    737  O   ALA    48      56.761  12.895  27.870  1.00  0.00           O  
ATOM    738  N   ALA    49      56.262  15.072  27.870  1.00  0.00           N  
ATOM    739  H   ALA    49      55.609  15.831  28.005  1.00  0.00           H  
ATOM    740  CA  ALA    49      57.434  15.481  27.081  1.00  0.00           C  
ATOM    741  HA  ALA    49      57.734  14.759  26.322  1.00  0.00           H  
ATOM    742  CB  ALA    49      57.101  16.783  26.339  1.00  0.00           C  
ATOM    743  HB1 ALA    49      58.041  17.018  25.839  1.00  0.00           H  
ATOM    744  HB2 ALA    49      56.361  16.717  25.542  1.00  0.00           H  
ATOM    745  HB3 ALA    49      56.848  17.601  27.013  1.00  0.00           H  
ATOM    746  C   ALA    49      58.689  15.734  27.939  1.00  0.00           C  
ATOM    747  O   ALA    49      59.809  15.858  27.411  1.00  0.00           O  
ATOM    748  N   ASN    50      58.515  15.951  29.255  1.00  0.00           N  
ATOM    749  H   ASN    50      57.558  15.776  29.528  1.00  0.00           H  
ATOM    750  CA  ASN    50      59.534  16.502  30.184  1.00  0.00           C  
ATOM    751  HA  ASN    50      58.985  16.497  31.126  1.00  0.00           H  
ATOM    752  CB  ASN    50      60.760  15.557  30.344  1.00  0.00           C  
ATOM    753  HB2 ASN    50      60.441  14.515  30.310  1.00  0.00           H  
ATOM    754  HB3 ASN    50      61.396  15.737  29.477  1.00  0.00           H  
ATOM    755  CG  ASN    50      61.595  15.681  31.617  1.00  0.00           C  
ATOM    756  OD1 ASN    50      61.055  15.910  32.665  1.00  0.00           O  
ATOM    757  ND2 ASN    50      62.883  15.601  31.608  1.00  0.00           N  
ATOM    758 HD21 ASN    50      63.400  15.654  32.475  1.00  0.00           H  
ATOM    759 HD22 ASN    50      63.412  15.602  30.748  1.00  0.00           H  
ATOM    760  C   ASN    50      59.921  18.002  29.771  1.00  0.00           C  
ATOM    761  O   ASN    50      61.065  18.486  29.817  1.00  0.00           O  
ATOM    762  N   LYS    51      58.965  18.789  29.247  1.00  0.00           N  
ATOM    763  H   LYS    51      58.028  18.461  29.433  1.00  0.00           H  
ATOM    764  CA  LYS    51      59.225  20.175  28.747  1.00  0.00           C  
ATOM    765  HA  LYS    51      60.088  20.207  28.082  1.00  0.00           H  
ATOM    766  CB  LYS    51      57.978  20.684  27.949  1.00  0.00           C  
ATOM    767  HB2 LYS    51      57.722  19.849  27.298  1.00  0.00           H  
ATOM    768  HB3 LYS    51      57.135  20.783  28.633  1.00  0.00           H  
ATOM    769  CG  LYS    51      58.139  21.959  27.150  1.00  0.00           C  
ATOM    770  HG2 LYS    51      58.525  22.800  27.726  1.00  0.00           H  
ATOM    771  HG3 LYS    51      59.000  21.919  26.483  1.00  0.00           H  
ATOM    772  CD  LYS    51      56.946  22.379  26.294  1.00  0.00           C  
ATOM    773  HD2 LYS    51      57.213  23.353  25.884  1.00  0.00           H  
ATOM    774  HD3 LYS    51      56.693  21.763  25.431  1.00  0.00           H  
ATOM    775  CE  LYS    51      55.579  22.607  27.057  1.00  0.00           C  
ATOM    776  HE2 LYS    51      55.091  21.673  27.335  1.00  0.00           H  
ATOM    777  HE3 LYS    51      55.701  23.082  28.030  1.00  0.00           H  
ATOM    778  NZ  LYS    51      54.737  23.459  26.256  1.00  0.00           N  
ATOM    779  HZ1 LYS    51      54.959  23.209  25.303  1.00  0.00           H  
ATOM    780  HZ2 LYS    51      53.783  23.294  26.542  1.00  0.00           H  
ATOM    781  HZ3 LYS    51      54.951  24.413  26.511  1.00  0.00           H  
ATOM    782  C   LYS    51      59.523  21.189  29.919  1.00  0.00           C  
ATOM    783  O   LYS    51      58.624  21.298  30.801  1.00  0.00           O  
ATOM    784  N   PRO    52      60.579  22.018  29.745  1.00  0.00           N  
ATOM    785  CD  PRO    52      61.514  21.965  28.646  1.00  0.00           C  
ATOM    786  HD2 PRO    52      61.047  22.022  27.663  1.00  0.00           H  
ATOM    787  HD3 PRO    52      62.030  21.007  28.710  1.00  0.00           H  
ATOM    788  CG  PRO    52      62.597  23.000  28.934  1.00  0.00           C  
ATOM    789  HG2 PRO    52      62.197  23.877  28.425  1.00  0.00           H  
ATOM    790  HG3 PRO    52      63.545  22.693  28.492  1.00  0.00           H  
ATOM    791  CB  PRO    52      62.531  23.260  30.457  1.00  0.00           C  
ATOM    792  HB2 PRO    52      62.963  24.242  30.649  1.00  0.00           H  
ATOM    793  HB3 PRO    52      63.234  22.587  30.949  1.00  0.00           H  
ATOM    794  CA  PRO    52      61.033  23.066  30.722  1.00  0.00           C  
ATOM    795  HA  PRO    52      60.971  22.596  31.704  1.00  0.00           H  
ATOM    796  C   PRO    52      60.259  24.377  30.701  1.00  0.00           C  
ATOM    797  O   PRO    52      59.826  24.780  29.634  1.00  0.00           O  
ATOM    798  N   VAL    53      59.931  24.936  31.875  1.00  0.00           N  
ATOM    799  H   VAL    53      60.391  24.585  32.704  1.00  0.00           H  
ATOM    800  CA  VAL    53      59.354  26.273  31.924  1.00  0.00           C  
ATOM    801  HA  VAL    53      58.461  26.352  31.304  1.00  0.00           H  
ATOM    802  CB  VAL    53      58.861  26.530  33.420  1.00  0.00           C  
ATOM    803  HB  VAL    53      59.705  26.466  34.107  1.00  0.00           H  
ATOM    804  CG1 VAL    53      58.216  27.899  33.625  1.00  0.00           C  
ATOM    805 HG11 VAL    53      58.967  28.606  33.275  1.00  0.00           H  
ATOM    806 HG12 VAL    53      57.289  28.008  33.061  1.00  0.00           H  
ATOM    807 HG13 VAL    53      57.981  27.964  34.688  1.00  0.00           H  
ATOM    808  CG2 VAL    53      57.817  25.489  33.849  1.00  0.00           C  
ATOM    809 HG21 VAL    53      58.105  24.463  33.616  1.00  0.00           H  
ATOM    810 HG22 VAL    53      57.570  25.613  34.903  1.00  0.00           H  
ATOM    811 HG23 VAL    53      56.888  25.728  33.332  1.00  0.00           H  
ATOM    812  C   VAL    53      60.399  27.239  31.565  1.00  0.00           C  
ATOM    813  O   VAL    53      61.552  27.150  32.043  1.00  0.00           O  
ATOM    814  N   THR    54      60.059  28.155  30.719  1.00  0.00           N  
ATOM    815  H   THR    54      59.070  28.171  30.515  1.00  0.00           H  
ATOM    816  CA  THR    54      60.867  29.234  30.112  1.00  0.00           C  
ATOM    817  HA  THR    54      61.682  29.519  30.778  1.00  0.00           H  
ATOM    818  CB  THR    54      61.514  28.829  28.823  1.00  0.00           C  
ATOM    819  HB  THR    54      62.335  29.535  28.692  1.00  0.00           H  
ATOM    820  CG2 THR    54      62.108  27.362  28.834  1.00  0.00           C  
ATOM    821 HG21 THR    54      61.361  26.579  28.704  1.00  0.00           H  
ATOM    822 HG22 THR    54      62.817  27.281  28.010  1.00  0.00           H  
ATOM    823 HG23 THR    54      62.657  27.241  29.768  1.00  0.00           H  
ATOM    824  OG1 THR    54      60.594  28.872  27.809  1.00  0.00           O  
ATOM    825  HG1 THR    54      60.985  28.347  27.107  1.00  0.00           H  
ATOM    826  C   THR    54      60.070  30.582  30.105  1.00  0.00           C  
ATOM    827  O   THR    54      58.844  30.488  30.279  1.00  0.00           O  
ATOM    828  N   PRO    55      60.701  31.762  30.294  1.00  0.00           N  
ATOM    829  CD  PRO    55      62.112  32.013  30.257  1.00  0.00           C  
ATOM    830  HD2 PRO    55      62.412  31.881  29.217  1.00  0.00           H  
ATOM    831  HD3 PRO    55      62.767  31.355  30.828  1.00  0.00           H  
ATOM    832  CG  PRO    55      62.357  33.378  30.871  1.00  0.00           C  
ATOM    833  HG2 PRO    55      63.169  33.862  30.329  1.00  0.00           H  
ATOM    834  HG3 PRO    55      62.381  33.280  31.956  1.00  0.00           H  
ATOM    835  CB  PRO    55      61.033  34.117  30.589  1.00  0.00           C  
ATOM    836  HB2 PRO    55      60.940  34.521  29.580  1.00  0.00           H  
ATOM    837  HB3 PRO    55      60.788  34.876  31.332  1.00  0.00           H  
ATOM    838  CA  PRO    55      60.019  33.020  30.681  1.00  0.00           C  
ATOM    839  HA  PRO    55      59.742  32.910  31.730  1.00  0.00           H  
ATOM    840  C   PRO    55      58.722  33.357  29.934  1.00  0.00           C  
ATOM    841  O   PRO    55      57.854  33.849  30.636  1.00  0.00           O  
ATOM    842  N   GLN    56      58.660  33.015  28.659  1.00  0.00           N  
ATOM    843  H   GLN    56      59.529  32.550  28.439  1.00  0.00           H  
ATOM    844  CA  GLN    56      57.659  33.269  27.657  1.00  0.00           C  
ATOM    845  HA  GLN    56      57.125  34.185  27.909  1.00  0.00           H  
ATOM    846  CB  GLN    56      58.362  33.538  26.270  1.00  0.00           C  
ATOM    847  HB2 GLN    56      57.677  34.060  25.602  1.00  0.00           H  
ATOM    848  HB3 GLN    56      59.078  34.328  26.496  1.00  0.00           H  
ATOM    849  CG  GLN    56      59.070  32.344  25.625  1.00  0.00           C  
ATOM    850  HG2 GLN    56      58.409  31.477  25.610  1.00  0.00           H  
ATOM    851  HG3 GLN    56      59.191  32.520  24.556  1.00  0.00           H  
ATOM    852  CD  GLN    56      60.466  32.028  26.166  1.00  0.00           C  
ATOM    853  OE1 GLN    56      60.899  32.617  27.116  1.00  0.00           O  
ATOM    854  NE2 GLN    56      61.090  31.183  25.425  1.00  0.00           N  
ATOM    855 HE21 GLN    56      61.983  30.856  25.764  1.00  0.00           H  
ATOM    856 HE22 GLN    56      60.760  30.931  24.505  1.00  0.00           H  
ATOM    857  C   GLN    56      56.559  32.118  27.495  1.00  0.00           C  
ATOM    858  O   GLN    56      55.647  32.234  26.768  1.00  0.00           O  
ATOM    859  N   THR    57      56.721  31.109  28.344  1.00  0.00           N  
ATOM    860  H   THR    57      57.569  31.133  28.893  1.00  0.00           H  
ATOM    861  CA  THR    57      55.687  30.032  28.585  1.00  0.00           C  
ATOM    862  HA  THR    57      55.568  29.487  27.649  1.00  0.00           H  
ATOM    863  CB  THR    57      56.135  29.030  29.688  1.00  0.00           C  
ATOM    864  HB  THR    57      56.507  29.617  30.528  1.00  0.00           H  
ATOM    865  CG2 THR    57      55.098  27.988  30.097  1.00  0.00           C  
ATOM    866 HG21 THR    57      55.249  26.975  29.724  1.00  0.00           H  
ATOM    867 HG22 THR    57      55.090  27.877  31.182  1.00  0.00           H  
ATOM    868 HG23 THR    57      54.064  28.286  29.924  1.00  0.00           H  
ATOM    869  OG1 THR    57      57.240  28.342  29.259  1.00  0.00           O  
ATOM    870  HG1 THR    57      57.847  29.030  28.974  1.00  0.00           H  
ATOM    871  C   THR    57      54.381  30.732  28.915  1.00  0.00           C  
ATOM    872  O   THR    57      54.378  31.526  29.885  1.00  0.00           O  
ATOM    873  N   LEU    58      53.323  30.503  28.150  1.00  0.00           N  
ATOM    874  H   LEU    58      53.458  29.777  27.461  1.00  0.00           H  
ATOM    875  CA  LEU    58      51.995  31.012  28.447  1.00  0.00           C  
ATOM    876  HA  LEU    58      52.159  31.951  28.975  1.00  0.00           H  
ATOM    877  CB  LEU    58      51.042  30.973  27.241  1.00  0.00           C  
ATOM    878  HB2 LEU    58      50.966  29.960  26.846  1.00  0.00           H  
ATOM    879  HB3 LEU    58      50.077  31.431  27.459  1.00  0.00           H  
ATOM    880  CG  LEU    58      51.547  31.763  26.061  1.00  0.00           C  
ATOM    881  HG  LEU    58      52.531  31.371  25.801  1.00  0.00           H  
ATOM    882  CD1 LEU    58      50.667  31.572  24.891  1.00  0.00           C  
ATOM    883 HD11 LEU    58      49.625  31.615  25.208  1.00  0.00           H  
ATOM    884 HD12 LEU    58      50.867  32.387  24.195  1.00  0.00           H  
ATOM    885 HD13 LEU    58      50.850  30.681  24.290  1.00  0.00           H  
ATOM    886  CD2 LEU    58      51.651  33.288  26.305  1.00  0.00           C  
ATOM    887 HD21 LEU    58      50.821  33.654  26.909  1.00  0.00           H  
ATOM    888 HD22 LEU    58      52.621  33.436  26.779  1.00  0.00           H  
ATOM    889 HD23 LEU    58      51.838  33.866  25.400  1.00  0.00           H  
ATOM    890  C   LEU    58      51.321  30.052  29.452  1.00  0.00           C  
ATOM    891  O   LEU    58      51.337  28.819  29.342  1.00  0.00           O  
ATOM    892  N   PHE    59      50.606  30.651  30.429  1.00  0.00           N  
ATOM    893  H   PHE    59      50.592  31.660  30.381  1.00  0.00           H  
ATOM    894  CA  PHE    59      49.860  30.105  31.553  1.00  0.00           C  
ATOM    895  HA  PHE    59      49.766  29.023  31.458  1.00  0.00           H  
ATOM    896  CB  PHE    59      50.601  30.404  32.829  1.00  0.00           C  
ATOM    897  HB2 PHE    59      50.762  31.482  32.838  1.00  0.00           H  
ATOM    898  HB3 PHE    59      49.849  30.252  33.603  1.00  0.00           H  
ATOM    899  CG  PHE    59      52.005  29.778  33.076  1.00  0.00           C  
ATOM    900  CD1 PHE    59      53.170  30.540  32.884  1.00  0.00           C  
ATOM    901  HD1 PHE    59      53.032  31.562  32.561  1.00  0.00           H  
ATOM    902  CE1 PHE    59      54.409  30.100  33.273  1.00  0.00           C  
ATOM    903  HE1 PHE    59      55.242  30.767  33.105  1.00  0.00           H  
ATOM    904  CZ  PHE    59      54.537  28.822  33.815  1.00  0.00           C  
ATOM    905  HZ  PHE    59      55.495  28.395  34.073  1.00  0.00           H  
ATOM    906  CE2 PHE    59      53.343  28.054  34.150  1.00  0.00           C  
ATOM    907  HE2 PHE    59      53.429  27.070  34.588  1.00  0.00           H  
ATOM    908  CD2 PHE    59      52.144  28.479  33.690  1.00  0.00           C  
ATOM    909  HD2 PHE    59      51.191  28.020  33.906  1.00  0.00           H  
ATOM    910  C   PHE    59      48.491  30.774  31.514  1.00  0.00           C  
ATOM    911  O   PHE    59      48.310  31.826  30.875  1.00  0.00           O  
ATOM    912  N   GLU    60      47.524  30.040  31.942  1.00  0.00           N  
ATOM    913  H   GLU    60      47.736  29.185  32.437  1.00  0.00           H  
ATOM    914  CA  GLU    60      46.166  30.471  32.110  1.00  0.00           C  
ATOM    915  HA  GLU    60      45.918  31.100  31.255  1.00  0.00           H  
ATOM    916  CB  GLU    60      45.149  29.332  32.005  1.00  0.00           C  
ATOM    917  HB2 GLU    60      45.417  28.629  32.795  1.00  0.00           H  
ATOM    918  HB3 GLU    60      44.135  29.705  32.149  1.00  0.00           H  
ATOM    919  CG  GLU    60      45.308  28.557  30.698  1.00  0.00           C  
ATOM    920  HG2 GLU    60      45.099  29.131  29.795  1.00  0.00           H  
ATOM    921  HG3 GLU    60      46.292  28.093  30.633  1.00  0.00           H  
ATOM    922  CD  GLU    60      44.285  27.371  30.756  1.00  0.00           C  
ATOM    923  OE1 GLU    60      44.146  26.738  29.686  1.00  0.00           O  
ATOM    924  OE2 GLU    60      43.583  27.173  31.768  1.00  0.00           O  
ATOM    925  C   GLU    60      45.966  31.341  33.391  1.00  0.00           C  
ATOM    926  O   GLU    60      46.202  30.880  34.518  1.00  0.00           O  
ATOM    927  N   LEU    61      45.526  32.571  33.245  1.00  0.00           N  
ATOM    928  H   LEU    61      45.081  32.858  32.385  1.00  0.00           H  
ATOM    929  CA  LEU    61      45.568  33.596  34.283  1.00  0.00           C  
ATOM    930  HA  LEU    61      46.480  33.361  34.831  1.00  0.00           H  
ATOM    931  CB  LEU    61      45.844  34.984  33.669  1.00  0.00           C  
ATOM    932  HB2 LEU    61      44.903  35.281  33.206  1.00  0.00           H  
ATOM    933  HB3 LEU    61      45.974  35.685  34.493  1.00  0.00           H  
ATOM    934  CG  LEU    61      46.944  35.157  32.655  1.00  0.00           C  
ATOM    935  HG  LEU    61      46.693  34.797  31.658  1.00  0.00           H  
ATOM    936  CD1 LEU    61      47.075  36.679  32.369  1.00  0.00           C  
ATOM    937 HD11 LEU    61      46.200  37.183  31.958  1.00  0.00           H  
ATOM    938 HD12 LEU    61      47.292  37.263  33.263  1.00  0.00           H  
ATOM    939 HD13 LEU    61      47.929  36.866  31.717  1.00  0.00           H  
ATOM    940  CD2 LEU    61      48.347  34.773  33.105  1.00  0.00           C  
ATOM    941 HD21 LEU    61      49.056  34.839  32.280  1.00  0.00           H  
ATOM    942 HD22 LEU    61      48.655  35.137  34.085  1.00  0.00           H  
ATOM    943 HD23 LEU    61      48.304  33.693  33.246  1.00  0.00           H  
ATOM    944  C   LEU    61      44.353  33.510  35.203  1.00  0.00           C  
ATOM    945  O   LEU    61      44.439  34.071  36.346  1.00  0.00           O  
ATOM    946  N   GLY    62      43.215  32.895  34.843  1.00  0.00           N  
ATOM    947  H   GLY    62      43.125  32.696  33.856  1.00  0.00           H  
ATOM    948  CA  GLY    62      41.910  32.881  35.517  1.00  0.00           C  
ATOM    949  HA2 GLY    62      41.242  32.280  34.899  1.00  0.00           H  
ATOM    950  HA3 GLY    62      42.018  32.380  36.478  1.00  0.00           H  
ATOM    951  C   GLY    62      41.429  34.281  35.715  1.00  0.00           C  
ATOM    952  O   GLY    62      41.433  35.128  34.808  1.00  0.00           O  
ATOM    953  N   CTZ    63      41.049  34.588  36.959  1.00  0.00           N  
ATOM    954  H4  CTZ    63      41.022  33.911  37.707  1.00  0.00           H  
ATOM    955  C9  CTZ    63      40.474  35.865  37.410  1.00  0.00           C  
ATOM    956  H5  CTZ    63      39.663  36.097  36.720  1.00  0.00           H  
ATOM    957  C   CTZ    63      41.532  37.039  37.360  1.00  0.00           C  
ATOM    958  O   CTZ    63      41.165  38.246  37.467  1.00  0.00           O  
ATOM    959  CB  CTZ    63      40.017  35.827  38.886  1.00  0.00           C  
ATOM    960  H6  CTZ    63      40.887  35.642  39.517  1.00  0.00           H  
ATOM    961  H7  CTZ    63      39.814  36.870  39.128  1.00  0.00           H  
ATOM    962  OG  CTZ    63      38.887  34.983  39.196  1.00  0.00           O  
ATOM    963  S1  CTZ    63      36.571  31.689  41.878  1.00  0.00           S  
ATOM    964  C2  CTZ    63      37.057  31.824  43.563  1.00  0.00           C  
ATOM    965  H12 CTZ    63      36.344  31.262  44.167  1.00  0.00           H  
ATOM    966  H13 CTZ    63      36.938  32.866  43.861  1.00  0.00           H  
ATOM    967  C3  CTZ    63      38.446  31.314  43.788  1.00  0.00           C  
ATOM    968  C3' CTZ    63      38.651  30.580  44.910  1.00  0.00           C  
ATOM    969  H14 CTZ    63      37.756  30.433  45.496  1.00  0.00           H  
ATOM    970  H15 CTZ    63      39.627  30.150  45.082  1.00  0.00           H  
ATOM    971  CA  CTZ    63      39.431  31.683  42.846  1.00  0.00           C  
ATOM    972  C4' CTZ    63      40.864  31.251  42.959  1.00  0.00           C  
ATOM    973  O4A CTZ    63      41.737  32.023  42.404  1.00  0.00           O  
ATOM    974  O4B CTZ    63      41.347  30.272  43.654  1.00  0.00           O  
ATOM    975  N5  CTZ    63      39.134  32.377  41.779  1.00  0.00           N  
ATOM    976  C6  CTZ    63      37.802  32.833  41.277  1.00  0.00           C  
ATOM    977  H16 CTZ    63      37.526  33.802  41.693  1.00  0.00           H  
ATOM    978  C7  CTZ    63      37.833  32.915  39.748  1.00  0.00           C  
ATOM    979  H17 CTZ    63      36.923  33.412  39.412  1.00  0.00           H  
ATOM    980  C8  CTZ    63      39.047  33.679  39.278  1.00  0.00           C  
ATOM    981  O9  CTZ    63      40.163  33.154  39.039  1.00  0.00           O  
ATOM    982  N10 CTZ    63      37.983  31.519  39.284  1.00  0.00           N  
ATOM    983  H18 CTZ    63      37.994  30.819  40.013  1.00  0.00           H  
ATOM    984  C11 CTZ    63      37.901  31.137  37.973  1.00  0.00           C  
ATOM    985  O12 CTZ    63      37.835  32.015  37.095  1.00  0.00           O  
ATOM    986  C13 CTZ    63      38.124  29.657  37.577  1.00  0.00           C  
ATOM    987  C14 CTZ    63      37.966  29.161  36.183  1.00  0.00           C  
ATOM    988  C15 CTZ    63      37.666  29.888  35.075  1.00  0.00           C  
ATOM    989  H19 CTZ    63      37.445  30.944  35.033  1.00  0.00           H  
ATOM    990  N16 CTZ    63      38.154  28.633  38.483  1.00  0.00           N  
ATOM    991  S16 CTZ    63      37.078  28.865  33.788  1.00  0.00           S  
ATOM    992  C17 CTZ    63      37.752  27.491  34.655  1.00  0.00           C  
ATOM    993  N18 CTZ    63      37.562  26.177  34.414  1.00  0.00           N  
ATOM    994  H20 CTZ    63      37.423  25.678  35.281  1.00  0.00           H  
ATOM    995  H21 CTZ    63      36.853  25.923  33.742  1.00  0.00           H  
ATOM    996  O17 CTZ    63      38.134  28.904  39.886  1.00  0.00           O  
ATOM    997  C18 CTZ    63      38.516  27.696  40.601  1.00  0.00           C  
ATOM    998  C19 CTZ    63      38.685  28.166  42.093  1.00  0.00           C  
ATOM    999  H22 CTZ    63      37.682  28.453  42.410  1.00  0.00           H  
ATOM   1000  H23 CTZ    63      39.038  27.334  42.703  1.00  0.00           H  
ATOM   1001  H24 CTZ    63      39.385  29.001  42.105  1.00  0.00           H  
ATOM   1002  C20 CTZ    63      39.926  27.373  40.131  1.00  0.00           C  
ATOM   1003  H25 CTZ    63      40.482  28.292  39.947  1.00  0.00           H  
ATOM   1004  H26 CTZ    63      40.241  26.587  40.817  1.00  0.00           H  
ATOM   1005  H27 CTZ    63      39.892  26.836  39.183  1.00  0.00           H  
ATOM   1006  C21 CTZ    63      37.531  26.490  40.463  1.00  0.00           C  
ATOM   1007  O2A CTZ    63      37.784  25.461  41.078  1.00  0.00           O  
ATOM   1008  O2B CTZ    63      36.445  26.682  39.762  1.00  0.00           O  
ATOM   1009  N19 CTZ    63      38.012  27.812  35.879  1.00  0.00           N  
ATOM   1010  N   VAL    64      42.807  36.726  36.988  1.00  0.00           N  
ATOM   1011  H   VAL    64      43.043  35.756  36.832  1.00  0.00           H  
ATOM   1012  CA  VAL    64      43.775  37.824  36.851  1.00  0.00           C  
ATOM   1013  HA  VAL    64      43.562  38.579  37.608  1.00  0.00           H  
ATOM   1014  CB  VAL    64      45.194  37.331  37.066  1.00  0.00           C  
ATOM   1015  HB  VAL    64      45.452  36.620  36.281  1.00  0.00           H  
ATOM   1016  CG1 VAL    64      46.133  38.451  37.016  1.00  0.00           C  
ATOM   1017 HG11 VAL    64      46.271  38.665  35.956  1.00  0.00           H  
ATOM   1018 HG12 VAL    64      45.890  39.378  37.536  1.00  0.00           H  
ATOM   1019 HG13 VAL    64      47.143  38.209  37.347  1.00  0.00           H  
ATOM   1020  CG2 VAL    64      45.444  36.787  38.481  1.00  0.00           C  
ATOM   1021 HG21 VAL    64      45.151  37.500  39.252  1.00  0.00           H  
ATOM   1022 HG22 VAL    64      44.809  35.905  38.569  1.00  0.00           H  
ATOM   1023 HG23 VAL    64      46.505  36.601  38.644  1.00  0.00           H  
ATOM   1024  C   VAL    64      43.614  38.504  35.537  1.00  0.00           C  
ATOM   1025  O   VAL    64      43.999  39.628  35.329  1.00  0.00           O  
ATOM   1026  N   SER    65      42.934  37.813  34.613  1.00  0.00           N  
ATOM   1027  H   SER    65      42.668  36.845  34.726  1.00  0.00           H  
ATOM   1028  CA  SER    65      42.540  38.405  33.344  1.00  0.00           C  
ATOM   1029  HA  SER    65      43.467  38.663  32.831  1.00  0.00           H  
ATOM   1030  CB  SER    65      41.783  37.357  32.512  1.00  0.00           C  
ATOM   1031  HB2 SER    65      40.829  37.150  32.997  1.00  0.00           H  
ATOM   1032  HB3 SER    65      41.505  37.713  31.519  1.00  0.00           H  
ATOM   1033  OG  SER    65      42.585  36.248  32.327  1.00  0.00           O  
ATOM   1034  HG  SER    65      42.101  35.551  32.775  1.00  0.00           H  
ATOM   1035  C   SER    65      41.782  39.744  33.394  1.00  0.00           C  
ATOM   1036  O   SER    65      41.854  40.553  32.510  1.00  0.00           O  
ATOM   1037  N   LYS    66      41.001  39.919  34.464  1.00  0.00           N  
ATOM   1038  H   LYS    66      41.076  39.205  35.174  1.00  0.00           H  
ATOM   1039  CA  LYS    66      40.131  41.022  34.838  1.00  0.00           C  
ATOM   1040  HA  LYS    66      39.346  41.172  34.097  1.00  0.00           H  
ATOM   1041  CB  LYS    66      39.510  40.680  36.219  1.00  0.00           C  
ATOM   1042  HB2 LYS    66      40.325  40.503  36.921  1.00  0.00           H  
ATOM   1043  HB3 LYS    66      39.041  41.583  36.609  1.00  0.00           H  
ATOM   1044  CG  LYS    66      38.584  39.393  36.120  1.00  0.00           C  
ATOM   1045  HG2 LYS    66      37.898  39.718  35.337  1.00  0.00           H  
ATOM   1046  HG3 LYS    66      39.176  38.567  35.728  1.00  0.00           H  
ATOM   1047  CD  LYS    66      37.758  39.206  37.381  1.00  0.00           C  
ATOM   1048  HD2 LYS    66      38.490  39.046  38.173  1.00  0.00           H  
ATOM   1049  HD3 LYS    66      37.149  40.071  37.645  1.00  0.00           H  
ATOM   1050  CE  LYS    66      36.922  37.912  37.176  1.00  0.00           C  
ATOM   1051  HE2 LYS    66      36.026  38.034  36.568  1.00  0.00           H  
ATOM   1052  HE3 LYS    66      37.402  37.134  36.582  1.00  0.00           H  
ATOM   1053  NZ  LYS    66      36.495  37.317  38.428  1.00  0.00           N  
ATOM   1054  HZ1 LYS    66      35.528  37.548  38.606  1.00  0.00           H  
ATOM   1055  HZ2 LYS    66      36.532  36.310  38.353  1.00  0.00           H  
ATOM   1056  HZ3 LYS    66      37.073  37.693  39.166  1.00  0.00           H  
ATOM   1057  C   LYS    66      40.791  42.379  34.872  1.00  0.00           C  
ATOM   1058  O   LYS    66      40.252  43.410  34.582  1.00  0.00           O  
ATOM   1059  N   THR    67      42.090  42.375  35.144  1.00  0.00           N  
ATOM   1060  H   THR    67      42.559  41.526  35.427  1.00  0.00           H  
ATOM   1061  CA  THR    67      42.980  43.527  35.066  1.00  0.00           C  
ATOM   1062  HA  THR    67      42.682  44.334  35.735  1.00  0.00           H  
ATOM   1063  CB  THR    67      44.289  43.045  35.477  1.00  0.00           C  
ATOM   1064  HB  THR    67      44.888  43.945  35.609  1.00  0.00           H  
ATOM   1065  CG2 THR    67      44.296  42.559  36.934  1.00  0.00           C  
ATOM   1066 HG21 THR    67      45.280  42.705  37.380  1.00  0.00           H  
ATOM   1067 HG22 THR    67      43.711  43.289  37.493  1.00  0.00           H  
ATOM   1068 HG23 THR    67      43.940  41.528  36.945  1.00  0.00           H  
ATOM   1069  OG1 THR    67      44.963  42.100  34.721  1.00  0.00           O  
ATOM   1070  HG1 THR    67      44.557  41.292  35.043  1.00  0.00           H  
ATOM   1071  C   THR    67      43.047  44.255  33.763  1.00  0.00           C  
ATOM   1072  O   THR    67      43.123  45.487  33.794  1.00  0.00           O  
ATOM   1073  N   PHE    68      43.030  43.560  32.602  1.00  0.00           N  
ATOM   1074  H   PHE    68      43.023  42.550  32.591  1.00  0.00           H  
ATOM   1075  CA  PHE    68      42.865  44.197  31.285  1.00  0.00           C  
ATOM   1076  HA  PHE    68      43.342  45.176  31.322  1.00  0.00           H  
ATOM   1077  CB  PHE    68      43.600  43.353  30.162  1.00  0.00           C  
ATOM   1078  HB2 PHE    68      42.975  42.602  29.679  1.00  0.00           H  
ATOM   1079  HB3 PHE    68      43.830  43.975  29.297  1.00  0.00           H  
ATOM   1080  CG  PHE    68      44.814  42.626  30.576  1.00  0.00           C  
ATOM   1081  CD1 PHE    68      46.052  43.233  30.294  1.00  0.00           C  
ATOM   1082  HD1 PHE    68      46.093  44.233  29.890  1.00  0.00           H  
ATOM   1083  CE1 PHE    68      47.301  42.527  30.480  1.00  0.00           C  
ATOM   1084  HE1 PHE    68      48.296  42.895  30.275  1.00  0.00           H  
ATOM   1085  CZ  PHE    68      47.264  41.258  31.105  1.00  0.00           C  
ATOM   1086  HZ  PHE    68      48.171  40.738  31.376  1.00  0.00           H  
ATOM   1087  CE2 PHE    68      46.049  40.716  31.462  1.00  0.00           C  
ATOM   1088  HE2 PHE    68      45.980  39.724  31.884  1.00  0.00           H  
ATOM   1089  CD2 PHE    68      44.815  41.378  31.125  1.00  0.00           C  
ATOM   1090  HD2 PHE    68      43.900  40.905  31.452  1.00  0.00           H  
ATOM   1091  C   PHE    68      41.414  44.571  30.952  1.00  0.00           C  
ATOM   1092  O   PHE    68      41.183  45.562  30.203  1.00  0.00           O  
ATOM   1093  N   THR    69      40.395  43.783  31.355  1.00  0.00           N  
ATOM   1094  H   THR    69      40.592  42.851  31.690  1.00  0.00           H  
ATOM   1095  CA  THR    69      38.975  44.197  31.274  1.00  0.00           C  
ATOM   1096  HA  THR    69      38.871  44.398  30.207  1.00  0.00           H  
ATOM   1097  CB  THR    69      37.991  43.062  31.796  1.00  0.00           C  
ATOM   1098  HB  THR    69      37.779  43.175  32.860  1.00  0.00           H  
ATOM   1099  CG2 THR    69      36.616  43.240  30.993  1.00  0.00           C  
ATOM   1100 HG21 THR    69      36.782  42.931  29.961  1.00  0.00           H  
ATOM   1101 HG22 THR    69      35.821  42.584  31.346  1.00  0.00           H  
ATOM   1102 HG23 THR    69      36.292  44.278  31.070  1.00  0.00           H  
ATOM   1103  OG1 THR    69      38.424  41.756  31.560  1.00  0.00           O  
ATOM   1104  HG1 THR    69      37.692  41.152  31.707  1.00  0.00           H  
ATOM   1105  C   THR    69      38.604  45.454  32.082  1.00  0.00           C  
ATOM   1106  O   THR    69      37.912  46.290  31.444  1.00  0.00           O  
ATOM   1107  N   GLY    70      39.156  45.625  33.281  1.00  0.00           N  
ATOM   1108  H   GLY    70      39.691  44.891  33.723  1.00  0.00           H  
ATOM   1109  CA  GLY    70      38.937  46.832  34.078  1.00  0.00           C  
ATOM   1110  HA2 GLY    70      37.902  47.111  34.278  1.00  0.00           H  
ATOM   1111  HA3 GLY    70      39.437  46.736  35.041  1.00  0.00           H  
ATOM   1112  C   GLY    70      39.500  48.128  33.461  1.00  0.00           C  
ATOM   1113  O   GLY    70      38.825  49.203  33.353  1.00  0.00           O  
ATOM   1114  N   VAL    71      40.747  47.951  33.005  1.00  0.00           N  
ATOM   1115  H   VAL    71      41.180  47.048  33.135  1.00  0.00           H  
ATOM   1116  CA  VAL    71      41.390  49.146  32.365  1.00  0.00           C  
ATOM   1117  HA  VAL    71      41.215  50.057  32.938  1.00  0.00           H  
ATOM   1118  CB  VAL    71      42.919  48.841  32.496  1.00  0.00           C  
ATOM   1119  HB  VAL    71      43.141  47.830  32.153  1.00  0.00           H  
ATOM   1120  CG1 VAL    71      43.814  49.575  31.485  1.00  0.00           C  
ATOM   1121 HG11 VAL    71      43.544  50.631  31.515  1.00  0.00           H  
ATOM   1122 HG12 VAL    71      44.866  49.501  31.760  1.00  0.00           H  
ATOM   1123 HG13 VAL    71      43.740  49.211  30.460  1.00  0.00           H  
ATOM   1124  CG2 VAL    71      43.291  49.137  33.922  1.00  0.00           C  
ATOM   1125 HG21 VAL    71      42.726  48.413  34.509  1.00  0.00           H  
ATOM   1126 HG22 VAL    71      44.330  48.858  34.099  1.00  0.00           H  
ATOM   1127 HG23 VAL    71      43.194  50.197  34.157  1.00  0.00           H  
ATOM   1128  C   VAL    71      40.871  49.438  30.879  1.00  0.00           C  
ATOM   1129  O   VAL    71      41.009  50.574  30.475  1.00  0.00           O  
ATOM   1130  N   LEU    72      40.351  48.446  30.113  1.00  0.00           N  
ATOM   1131  H   LEU    72      40.475  47.532  30.524  1.00  0.00           H  
ATOM   1132  CA  LEU    72      39.726  48.618  28.840  1.00  0.00           C  
ATOM   1133  HA  LEU    72      40.366  49.220  28.196  1.00  0.00           H  
ATOM   1134  CB  LEU    72      39.680  47.228  28.222  1.00  0.00           C  
ATOM   1135  HB2 LEU    72      40.704  46.990  27.934  1.00  0.00           H  
ATOM   1136  HB3 LEU    72      39.297  46.492  28.929  1.00  0.00           H  
ATOM   1137  CG  LEU    72      38.825  46.964  26.921  1.00  0.00           C  
ATOM   1138  HG  LEU    72      37.865  47.456  27.078  1.00  0.00           H  
ATOM   1139  CD1 LEU    72      39.634  47.704  25.878  1.00  0.00           C  
ATOM   1140 HD11 LEU    72      39.819  48.745  26.143  1.00  0.00           H  
ATOM   1141 HD12 LEU    72      40.618  47.271  25.700  1.00  0.00           H  
ATOM   1142 HD13 LEU    72      39.098  47.702  24.928  1.00  0.00           H  
ATOM   1143  CD2 LEU    72      38.526  45.547  26.553  1.00  0.00           C  
ATOM   1144 HD21 LEU    72      39.437  45.002  26.305  1.00  0.00           H  
ATOM   1145 HD22 LEU    72      37.971  45.088  27.371  1.00  0.00           H  
ATOM   1146 HD23 LEU    72      37.858  45.354  25.714  1.00  0.00           H  
ATOM   1147  C   LEU    72      38.376  49.313  29.053  1.00  0.00           C  
ATOM   1148  O   LEU    72      37.992  50.136  28.221  1.00  0.00           O  
ATOM   1149  N   GLY    73      37.731  48.950  30.197  1.00  0.00           N  
ATOM   1150  H   GLY    73      38.176  48.233  30.754  1.00  0.00           H  
ATOM   1151  CA  GLY    73      36.581  49.638  30.779  1.00  0.00           C  
ATOM   1152  HA2 GLY    73      35.792  49.650  30.027  1.00  0.00           H  
ATOM   1153  HA3 GLY    73      36.302  49.050  31.654  1.00  0.00           H  
ATOM   1154  C   GLY    73      36.816  51.080  31.250  1.00  0.00           C  
ATOM   1155  O   GLY    73      36.070  51.915  30.764  1.00  0.00           O  
ATOM   1156  N   GLY    74      37.990  51.333  31.843  1.00  0.00           N  
ATOM   1157  H   GLY    74      38.580  50.583  32.174  1.00  0.00           H  
ATOM   1158  CA  GLY    74      38.499  52.737  31.985  1.00  0.00           C  
ATOM   1159  HA2 GLY    74      37.875  53.370  32.615  1.00  0.00           H  
ATOM   1160  HA3 GLY    74      39.481  52.627  32.446  1.00  0.00           H  
ATOM   1161  C   GLY    74      38.790  53.471  30.699  1.00  0.00           C  
ATOM   1162  O   GLY    74      38.364  54.658  30.439  1.00  0.00           O  
ATOM   1163  N   ASP    75      39.345  52.708  29.713  1.00  0.00           N  
ATOM   1164  H   ASP    75      39.812  51.877  30.048  1.00  0.00           H  
ATOM   1165  CA  ASP    75      39.636  53.320  28.399  1.00  0.00           C  
ATOM   1166  HA  ASP    75      40.144  54.253  28.643  1.00  0.00           H  
ATOM   1167  CB  ASP    75      40.707  52.447  27.816  1.00  0.00           C  
ATOM   1168  HB2 ASP    75      41.655  52.589  28.335  1.00  0.00           H  
ATOM   1169  HB3 ASP    75      40.332  51.427  27.903  1.00  0.00           H  
ATOM   1170  CG  ASP    75      40.960  52.761  26.382  1.00  0.00           C  
ATOM   1171  OD1 ASP    75      41.859  53.575  26.084  1.00  0.00           O  
ATOM   1172  OD2 ASP    75      40.332  52.055  25.541  1.00  0.00           O  
ATOM   1173  C   ASP    75      38.459  53.599  27.476  1.00  0.00           C  
ATOM   1174  O   ASP    75      38.414  54.557  26.720  1.00  0.00           O  
ATOM   1175  N   ALA    76      37.404  52.780  27.604  1.00  0.00           N  
ATOM   1176  H   ALA    76      37.403  51.948  28.176  1.00  0.00           H  
ATOM   1177  CA  ALA    76      36.087  53.067  27.053  1.00  0.00           C  
ATOM   1178  HA  ALA    76      36.248  53.316  26.004  1.00  0.00           H  
ATOM   1179  CB  ALA    76      35.206  51.832  27.059  1.00  0.00           C  
ATOM   1180  HB1 ALA    76      34.721  51.611  28.010  1.00  0.00           H  
ATOM   1181  HB2 ALA    76      34.408  51.888  26.319  1.00  0.00           H  
ATOM   1182  HB3 ALA    76      35.770  50.956  26.736  1.00  0.00           H  
ATOM   1183  C   ALA    76      35.414  54.276  27.727  1.00  0.00           C  
ATOM   1184  O   ALA    76      34.908  55.216  27.098  1.00  0.00           O  
ATOM   1185  N   ILE    77      35.374  54.283  29.091  1.00  0.00           N  
ATOM   1186  H   ILE    77      35.879  53.555  29.575  1.00  0.00           H  
ATOM   1187  CA  ILE    77      34.915  55.513  29.810  1.00  0.00           C  
ATOM   1188  HA  ILE    77      33.840  55.654  29.694  1.00  0.00           H  
ATOM   1189  CB  ILE    77      35.132  55.294  31.380  1.00  0.00           C  
ATOM   1190  HB  ILE    77      36.151  54.967  31.588  1.00  0.00           H  
ATOM   1191  CG2 ILE    77      35.069  56.521  32.383  1.00  0.00           C  
ATOM   1192 HG21 ILE    77      35.760  57.323  32.122  1.00  0.00           H  
ATOM   1193 HG22 ILE    77      34.161  57.105  32.229  1.00  0.00           H  
ATOM   1194 HG23 ILE    77      35.104  56.225  33.431  1.00  0.00           H  
ATOM   1195  CG1 ILE    77      34.178  54.186  31.754  1.00  0.00           C  
ATOM   1196 HG12 ILE    77      33.209  54.684  31.769  1.00  0.00           H  
ATOM   1197 HG13 ILE    77      34.214  53.467  30.936  1.00  0.00           H  
ATOM   1198  CD1 ILE    77      34.479  53.470  33.075  1.00  0.00           C  
ATOM   1199 HD11 ILE    77      35.465  53.016  33.170  1.00  0.00           H  
ATOM   1200 HD12 ILE    77      34.269  54.225  33.833  1.00  0.00           H  
ATOM   1201 HD13 ILE    77      33.741  52.676  33.189  1.00  0.00           H  
ATOM   1202  C   ILE    77      35.641  56.810  29.438  1.00  0.00           C  
ATOM   1203  O   ILE    77      35.024  57.874  29.329  1.00  0.00           O  
ATOM   1204  N   ALA    78      36.928  56.702  29.266  1.00  0.00           N  
ATOM   1205  H   ALA    78      37.356  55.811  29.472  1.00  0.00           H  
ATOM   1206  CA  ALA    78      37.782  57.790  28.903  1.00  0.00           C  
ATOM   1207  HA  ALA    78      37.555  58.714  29.435  1.00  0.00           H  
ATOM   1208  CB  ALA    78      39.144  57.379  29.172  1.00  0.00           C  
ATOM   1209  HB1 ALA    78      39.439  56.483  28.627  1.00  0.00           H  
ATOM   1210  HB2 ALA    78      39.860  58.146  28.875  1.00  0.00           H  
ATOM   1211  HB3 ALA    78      39.304  57.039  30.195  1.00  0.00           H  
ATOM   1212  C   ALA    78      37.733  58.189  27.430  1.00  0.00           C  
ATOM   1213  O   ALA    78      37.975  59.404  27.225  1.00  0.00           O  
ATOM   1214  N   ARG    79      37.387  57.305  26.452  1.00  0.00           N  
ATOM   1215  H   ARG    79      37.397  56.348  26.776  1.00  0.00           H  
ATOM   1216  CA  ARG    79      37.052  57.690  25.132  1.00  0.00           C  
ATOM   1217  HA  ARG    79      37.552  58.586  24.765  1.00  0.00           H  
ATOM   1218  CB  ARG    79      37.129  56.347  24.356  1.00  0.00           C  
ATOM   1219  HB2 ARG    79      36.647  55.530  24.893  1.00  0.00           H  
ATOM   1220  HB3 ARG    79      36.593  56.480  23.416  1.00  0.00           H  
ATOM   1221  CG  ARG    79      38.561  55.920  23.971  1.00  0.00           C  
ATOM   1222  HG2 ARG    79      38.851  56.585  23.157  1.00  0.00           H  
ATOM   1223  HG3 ARG    79      39.270  56.057  24.787  1.00  0.00           H  
ATOM   1224  CD  ARG    79      38.555  54.450  23.574  1.00  0.00           C  
ATOM   1225  HD2 ARG    79      38.269  53.891  24.465  1.00  0.00           H  
ATOM   1226  HD3 ARG    79      37.945  54.267  22.690  1.00  0.00           H  
ATOM   1227  NE  ARG    79      39.931  53.951  23.159  1.00  0.00           N  
ATOM   1228  HE  ARG    79      40.406  53.388  23.850  1.00  0.00           H  
ATOM   1229  CZ  ARG    79      40.630  54.326  22.135  1.00  0.00           C  
ATOM   1230  NH1 ARG    79      40.231  55.202  21.249  1.00  0.00           N  
ATOM   1231 HH11 ARG    79      39.336  55.671  21.241  1.00  0.00           H  
ATOM   1232 HH12 ARG    79      40.951  55.546  20.630  1.00  0.00           H  
ATOM   1233  NH2 ARG    79      41.840  54.033  21.963  1.00  0.00           N  
ATOM   1234 HH21 ARG    79      42.378  53.492  22.626  1.00  0.00           H  
ATOM   1235 HH22 ARG    79      42.449  54.439  21.267  1.00  0.00           H  
ATOM   1236  C   ARG    79      35.549  58.110  25.125  1.00  0.00           C  
ATOM   1237  O   ARG    79      35.098  58.604  24.097  1.00  0.00           O  
ATOM   1238  N   LYS    80      34.825  58.022  26.269  1.00  0.00           N  
ATOM   1239  H   LYS    80      35.323  57.772  27.111  1.00  0.00           H  
ATOM   1240  CA  LYS    80      33.429  58.473  26.438  1.00  0.00           C  
ATOM   1241  HA  LYS    80      33.168  58.294  27.481  1.00  0.00           H  
ATOM   1242  CB  LYS    80      33.198  59.959  26.250  1.00  0.00           C  
ATOM   1243  HB2 LYS    80      33.346  60.234  25.206  1.00  0.00           H  
ATOM   1244  HB3 LYS    80      32.168  60.164  26.540  1.00  0.00           H  
ATOM   1245  CG  LYS    80      34.124  60.800  27.073  1.00  0.00           C  
ATOM   1246  HG2 LYS    80      34.156  60.570  28.138  1.00  0.00           H  
ATOM   1247  HG3 LYS    80      35.162  60.654  26.776  1.00  0.00           H  
ATOM   1248  CD  LYS    80      33.765  62.319  26.943  1.00  0.00           C  
ATOM   1249  HD2 LYS    80      33.834  62.653  25.908  1.00  0.00           H  
ATOM   1250  HD3 LYS    80      32.753  62.461  27.322  1.00  0.00           H  
ATOM   1251  CE  LYS    80      34.644  63.205  27.809  1.00  0.00           C  
ATOM   1252  HE2 LYS    80      34.400  63.233  28.871  1.00  0.00           H  
ATOM   1253  HE3 LYS    80      35.679  62.919  27.619  1.00  0.00           H  
ATOM   1254  NZ  LYS    80      34.382  64.592  27.439  1.00  0.00           N  
ATOM   1255  HZ1 LYS    80      33.415  64.816  27.629  1.00  0.00           H  
ATOM   1256  HZ2 LYS    80      34.772  65.294  28.051  1.00  0.00           H  
ATOM   1257  HZ3 LYS    80      34.751  64.779  26.518  1.00  0.00           H  
ATOM   1258  C   LYS    80      32.414  57.576  25.698  1.00  0.00           C  
ATOM   1259  O   LYS    80      31.291  58.015  25.589  1.00  0.00           O  
ATOM   1260  N   GLU    81      32.831  56.361  25.244  1.00  0.00           N  
ATOM   1261  H   GLU    81      33.813  56.171  25.384  1.00  0.00           H  
ATOM   1262  CA  GLU    81      32.009  55.405  24.556  1.00  0.00           C  
ATOM   1263  HA  GLU    81      31.514  55.804  23.671  1.00  0.00           H  
ATOM   1264  CB  GLU    81      32.982  54.249  24.055  1.00  0.00           C  
ATOM   1265  HB2 GLU    81      33.587  53.856  24.872  1.00  0.00           H  
ATOM   1266  HB3 GLU    81      32.408  53.396  23.694  1.00  0.00           H  
ATOM   1267  CG  GLU    81      33.930  54.778  22.938  1.00  0.00           C  
ATOM   1268  HG2 GLU    81      33.275  55.266  22.217  1.00  0.00           H  
ATOM   1269  HG3 GLU    81      34.516  55.554  23.430  1.00  0.00           H  
ATOM   1270  CD  GLU    81      34.764  53.737  22.221  1.00  0.00           C  
ATOM   1271  OE1 GLU    81      34.487  52.526  22.238  1.00  0.00           O  
ATOM   1272  OE2 GLU    81      35.779  54.087  21.524  1.00  0.00           O  
ATOM   1273  C   GLU    81      30.900  54.829  25.596  1.00  0.00           C  
ATOM   1274  O   GLU    81      29.896  54.329  25.179  1.00  0.00           O  
ATOM   1275  N   ILE    82      31.114  54.807  26.938  1.00  0.00           N  
ATOM   1276  H   ILE    82      32.021  55.095  27.278  1.00  0.00           H  
ATOM   1277  CA  ILE    82      30.171  54.345  28.038  1.00  0.00           C  
ATOM   1278  HA  ILE    82      29.120  54.455  27.770  1.00  0.00           H  
ATOM   1279  CB  ILE    82      30.470  52.929  28.492  1.00  0.00           C  
ATOM   1280  HB  ILE    82      29.762  52.701  29.289  1.00  0.00           H  
ATOM   1281  CG2 ILE    82      30.160  51.920  27.351  1.00  0.00           C  
ATOM   1282 HG21 ILE    82      29.256  52.223  26.821  1.00  0.00           H  
ATOM   1283 HG22 ILE    82      30.918  52.013  26.573  1.00  0.00           H  
ATOM   1284 HG23 ILE    82      30.019  50.877  27.637  1.00  0.00           H  
ATOM   1285  CG1 ILE    82      31.851  52.790  29.124  1.00  0.00           C  
ATOM   1286 HG12 ILE    82      32.599  53.084  28.388  1.00  0.00           H  
ATOM   1287 HG13 ILE    82      31.901  53.438  29.999  1.00  0.00           H  
ATOM   1288  CD1 ILE    82      32.160  51.353  29.636  1.00  0.00           C  
ATOM   1289 HD11 ILE    82      32.981  51.545  30.327  1.00  0.00           H  
ATOM   1290 HD12 ILE    82      31.282  50.870  30.065  1.00  0.00           H  
ATOM   1291 HD13 ILE    82      32.571  50.811  28.784  1.00  0.00           H  
ATOM   1292  C   ILE    82      30.337  55.258  29.289  1.00  0.00           C  
ATOM   1293  O   ILE    82      31.211  56.185  29.221  1.00  0.00           O  
ATOM   1294  N   SER    83      29.670  54.980  30.428  1.00  0.00           N  
ATOM   1295  H   SER    83      28.840  54.407  30.381  1.00  0.00           H  
ATOM   1296  CA  SER    83      29.925  55.474  31.787  1.00  0.00           C  
ATOM   1297  HA  SER    83      31.010  55.528  31.880  1.00  0.00           H  
ATOM   1298  CB  SER    83      29.298  56.867  32.029  1.00  0.00           C  
ATOM   1299  HB2 SER    83      29.864  57.523  31.367  1.00  0.00           H  
ATOM   1300  HB3 SER    83      28.268  56.941  31.681  1.00  0.00           H  
ATOM   1301  OG  SER    83      29.386  57.456  33.332  1.00  0.00           O  
ATOM   1302  HG  SER    83      29.207  58.387  33.181  1.00  0.00           H  
ATOM   1303  C   SER    83      29.313  54.547  32.818  1.00  0.00           C  
ATOM   1304  O   SER    83      28.461  53.783  32.591  1.00  0.00           O  
ATOM   1305  N   LEU    84      29.939  54.507  34.041  1.00  0.00           N  
ATOM   1306  H   LEU    84      30.838  54.949  34.163  1.00  0.00           H  
ATOM   1307  CA  LEU    84      29.482  53.615  35.137  1.00  0.00           C  
ATOM   1308  HA  LEU    84      29.356  52.623  34.703  1.00  0.00           H  
ATOM   1309  CB  LEU    84      30.452  53.573  36.369  1.00  0.00           C  
ATOM   1310  HB2 LEU    84      30.598  54.526  36.878  1.00  0.00           H  
ATOM   1311  HB3 LEU    84      30.066  52.856  37.093  1.00  0.00           H  
ATOM   1312  CG  LEU    84      31.903  53.169  35.927  1.00  0.00           C  
ATOM   1313  HG  LEU    84      32.230  53.972  35.266  1.00  0.00           H  
ATOM   1314  CD1 LEU    84      32.795  53.235  37.223  1.00  0.00           C  
ATOM   1315 HD11 LEU    84      32.336  52.549  37.936  1.00  0.00           H  
ATOM   1316 HD12 LEU    84      33.753  52.770  36.987  1.00  0.00           H  
ATOM   1317 HD13 LEU    84      32.899  54.219  37.680  1.00  0.00           H  
ATOM   1318  CD2 LEU    84      31.967  51.765  35.403  1.00  0.00           C  
ATOM   1319 HD21 LEU    84      33.002  51.448  35.271  1.00  0.00           H  
ATOM   1320 HD22 LEU    84      31.476  51.074  36.088  1.00  0.00           H  
ATOM   1321 HD23 LEU    84      31.422  51.711  34.460  1.00  0.00           H  
ATOM   1322  C   LEU    84      28.036  53.882  35.604  1.00  0.00           C  
ATOM   1323  O   LEU    84      27.317  52.985  35.922  1.00  0.00           O  
ATOM   1324  N   ALA    85      27.694  55.187  35.687  1.00  0.00           N  
ATOM   1325  H   ALA    85      28.336  55.837  35.257  1.00  0.00           H  
ATOM   1326  CA  ALA    85      26.476  55.689  36.308  1.00  0.00           C  
ATOM   1327  HA  ALA    85      26.334  55.192  37.268  1.00  0.00           H  
ATOM   1328  CB  ALA    85      26.698  57.145  36.721  1.00  0.00           C  
ATOM   1329  HB1 ALA    85      25.925  57.650  37.300  1.00  0.00           H  
ATOM   1330  HB2 ALA    85      27.670  57.358  37.167  1.00  0.00           H  
ATOM   1331  HB3 ALA    85      26.635  57.696  35.783  1.00  0.00           H  
ATOM   1332  C   ALA    85      25.209  55.539  35.398  1.00  0.00           C  
ATOM   1333  O   ALA    85      24.068  55.848  35.769  1.00  0.00           O  
ATOM   1334  N   ASP    86      25.420  55.135  34.202  1.00  0.00           N  
ATOM   1335  H   ASP    86      26.402  55.063  33.979  1.00  0.00           H  
ATOM   1336  CA  ASP    86      24.382  54.658  33.279  1.00  0.00           C  
ATOM   1337  HA  ASP    86      23.567  55.376  33.366  1.00  0.00           H  
ATOM   1338  CB  ASP    86      24.771  54.557  31.812  1.00  0.00           C  
ATOM   1339  HB2 ASP    86      25.692  53.975  31.766  1.00  0.00           H  
ATOM   1340  HB3 ASP    86      24.098  54.071  31.106  1.00  0.00           H  
ATOM   1341  CG  ASP    86      25.047  55.905  31.113  1.00  0.00           C  
ATOM   1342  OD1 ASP    86      25.504  55.867  29.908  1.00  0.00           O  
ATOM   1343  OD2 ASP    86      24.823  56.999  31.734  1.00  0.00           O  
ATOM   1344  C   ASP    86      23.721  53.329  33.666  1.00  0.00           C  
ATOM   1345  O   ASP    86      24.410  52.451  34.177  1.00  0.00           O  
ATOM   1346  N   PRO    87      22.423  53.199  33.514  1.00  0.00           N  
ATOM   1347  CD  PRO    87      21.453  54.149  32.871  1.00  0.00           C  
ATOM   1348  HD2 PRO    87      21.740  54.571  31.908  1.00  0.00           H  
ATOM   1349  HD3 PRO    87      21.362  54.975  33.576  1.00  0.00           H  
ATOM   1350  CG  PRO    87      20.133  53.327  32.734  1.00  0.00           C  
ATOM   1351  HG2 PRO    87      20.106  52.823  31.768  1.00  0.00           H  
ATOM   1352  HG3 PRO    87      19.279  53.978  32.921  1.00  0.00           H  
ATOM   1353  CB  PRO    87      20.220  52.293  33.854  1.00  0.00           C  
ATOM   1354  HB2 PRO    87      19.590  51.415  33.711  1.00  0.00           H  
ATOM   1355  HB3 PRO    87      20.125  52.616  34.891  1.00  0.00           H  
ATOM   1356  CA  PRO    87      21.752  51.942  33.715  1.00  0.00           C  
ATOM   1357  HA  PRO    87      22.097  51.579  34.683  1.00  0.00           H  
ATOM   1358  C   PRO    87      22.073  50.849  32.656  1.00  0.00           C  
ATOM   1359  O   PRO    87      22.262  51.201  31.506  1.00  0.00           O  
ATOM   1360  N   VAL    88      22.055  49.559  32.951  1.00  0.00           N  
ATOM   1361  H   VAL    88      21.769  49.263  33.873  1.00  0.00           H  
ATOM   1362  CA  VAL    88      22.257  48.556  31.944  1.00  0.00           C  
ATOM   1363  HA  VAL    88      23.230  48.764  31.499  1.00  0.00           H  
ATOM   1364  CB  VAL    88      22.317  47.103  32.534  1.00  0.00           C  
ATOM   1365  HB  VAL    88      21.299  46.900  32.866  1.00  0.00           H  
ATOM   1366  CG1 VAL    88      22.958  46.111  31.549  1.00  0.00           C  
ATOM   1367 HG11 VAL    88      22.252  45.915  30.742  1.00  0.00           H  
ATOM   1368 HG12 VAL    88      23.916  46.376  31.102  1.00  0.00           H  
ATOM   1369 HG13 VAL    88      23.058  45.151  32.056  1.00  0.00           H  
ATOM   1370  CG2 VAL    88      23.285  46.975  33.768  1.00  0.00           C  
ATOM   1371 HG21 VAL    88      23.156  47.721  34.551  1.00  0.00           H  
ATOM   1372 HG22 VAL    88      23.189  46.047  34.333  1.00  0.00           H  
ATOM   1373 HG23 VAL    88      24.305  47.120  33.412  1.00  0.00           H  
ATOM   1374  C   VAL    88      21.217  48.624  30.827  1.00  0.00           C  
ATOM   1375  O   VAL    88      21.555  48.328  29.677  1.00  0.00           O  
ATOM   1376  N   THR    89      19.992  49.003  31.067  1.00  0.00           N  
ATOM   1377  H   THR    89      19.690  49.166  32.017  1.00  0.00           H  
ATOM   1378  CA  THR    89      18.912  49.015  30.088  1.00  0.00           C  
ATOM   1379  HA  THR    89      18.891  48.047  29.589  1.00  0.00           H  
ATOM   1380  CB  THR    89      17.575  49.190  30.814  1.00  0.00           C  
ATOM   1381  HB  THR    89      16.821  49.353  30.044  1.00  0.00           H  
ATOM   1382  CG2 THR    89      17.227  47.900  31.590  1.00  0.00           C  
ATOM   1383 HG21 THR    89      16.629  47.270  30.931  1.00  0.00           H  
ATOM   1384 HG22 THR    89      18.170  47.440  31.884  1.00  0.00           H  
ATOM   1385 HG23 THR    89      16.550  48.047  32.431  1.00  0.00           H  
ATOM   1386  OG1 THR    89      17.621  50.258  31.747  1.00  0.00           O  
ATOM   1387  HG1 THR    89      17.127  51.034  31.472  1.00  0.00           H  
ATOM   1388  C   THR    89      19.025  50.059  29.000  1.00  0.00           C  
ATOM   1389  O   THR    89      18.386  49.989  27.910  1.00  0.00           O  
ATOM   1390  N   LYS    90      19.913  51.054  29.249  1.00  0.00           N  
ATOM   1391  H   LYS    90      20.326  51.170  30.163  1.00  0.00           H  
ATOM   1392  CA  LYS    90      20.469  51.868  28.173  1.00  0.00           C  
ATOM   1393  HA  LYS    90      19.667  52.404  27.666  1.00  0.00           H  
ATOM   1394  CB  LYS    90      21.500  52.841  28.736  1.00  0.00           C  
ATOM   1395  HB2 LYS    90      21.094  53.212  29.677  1.00  0.00           H  
ATOM   1396  HB3 LYS    90      22.453  52.351  28.930  1.00  0.00           H  
ATOM   1397  CG  LYS    90      21.911  54.011  27.785  1.00  0.00           C  
ATOM   1398  HG2 LYS    90      22.437  53.652  26.901  1.00  0.00           H  
ATOM   1399  HG3 LYS    90      20.960  54.394  27.415  1.00  0.00           H  
ATOM   1400  CD  LYS    90      22.727  55.123  28.519  1.00  0.00           C  
ATOM   1401  HD2 LYS    90      22.186  55.330  29.443  1.00  0.00           H  
ATOM   1402  HD3 LYS    90      23.732  54.781  28.767  1.00  0.00           H  
ATOM   1403  CE  LYS    90      22.794  56.395  27.635  1.00  0.00           C  
ATOM   1404  HE2 LYS    90      23.253  56.119  26.686  1.00  0.00           H  
ATOM   1405  HE3 LYS    90      21.737  56.620  27.493  1.00  0.00           H  
ATOM   1406  NZ  LYS    90      23.575  57.484  28.310  1.00  0.00           N  
ATOM   1407  HZ1 LYS    90      23.121  57.589  29.206  1.00  0.00           H  
ATOM   1408  HZ2 LYS    90      24.493  57.101  28.487  1.00  0.00           H  
ATOM   1409  HZ3 LYS    90      23.609  58.300  27.716  1.00  0.00           H  
ATOM   1410  C   LYS    90      21.110  51.011  27.056  1.00  0.00           C  
ATOM   1411  O   LYS    90      20.834  51.229  25.865  1.00  0.00           O  
ATOM   1412  N   TYR    91      21.966  50.025  27.474  1.00  0.00           N  
ATOM   1413  H   TYR    91      21.899  49.809  28.458  1.00  0.00           H  
ATOM   1414  CA  TYR    91      22.903  49.273  26.663  1.00  0.00           C  
ATOM   1415  HA  TYR    91      23.003  49.781  25.704  1.00  0.00           H  
ATOM   1416  CB  TYR    91      24.251  49.152  27.472  1.00  0.00           C  
ATOM   1417  HB2 TYR    91      24.173  48.642  28.433  1.00  0.00           H  
ATOM   1418  HB3 TYR    91      24.887  48.510  26.863  1.00  0.00           H  
ATOM   1419  CG  TYR    91      24.932  50.498  27.650  1.00  0.00           C  
ATOM   1420  CD1 TYR    91      25.797  51.052  26.648  1.00  0.00           C  
ATOM   1421  HD1 TYR    91      25.885  50.392  25.798  1.00  0.00           H  
ATOM   1422  CE1 TYR    91      26.493  52.261  26.826  1.00  0.00           C  
ATOM   1423  HE1 TYR    91      27.250  52.550  26.113  1.00  0.00           H  
ATOM   1424  CZ  TYR    91      26.290  52.950  28.089  1.00  0.00           C  
ATOM   1425  OH  TYR    91      26.858  54.113  28.390  1.00  0.00           O  
ATOM   1426  HH  TYR    91      26.384  54.703  28.979  1.00  0.00           H  
ATOM   1427  CE2 TYR    91      25.493  52.366  29.107  1.00  0.00           C  
ATOM   1428  HE2 TYR    91      25.274  52.842  30.052  1.00  0.00           H  
ATOM   1429  CD2 TYR    91      24.805  51.186  28.845  1.00  0.00           C  
ATOM   1430  HD2 TYR    91      24.079  50.732  29.504  1.00  0.00           H  
ATOM   1431  C   TYR    91      22.321  47.880  26.247  1.00  0.00           C  
ATOM   1432  O   TYR    91      22.746  47.311  25.277  1.00  0.00           O  
ATOM   1433  N   TRP    92      21.338  47.342  26.959  1.00  0.00           N  
ATOM   1434  H   TRP    92      21.151  47.814  27.832  1.00  0.00           H  
ATOM   1435  CA  TRP    92      20.601  46.141  26.639  1.00  0.00           C  
ATOM   1436  HA  TRP    92      20.636  46.155  25.550  1.00  0.00           H  
ATOM   1437  CB  TRP    92      21.404  44.932  27.139  1.00  0.00           C  
ATOM   1438  HB2 TRP    92      22.439  45.114  26.847  1.00  0.00           H  
ATOM   1439  HB3 TRP    92      21.219  44.791  28.204  1.00  0.00           H  
ATOM   1440  CG  TRP    92      20.954  43.608  26.578  1.00  0.00           C  
ATOM   1441  CD1 TRP    92      20.257  43.361  25.456  1.00  0.00           C  
ATOM   1442  HD1 TRP    92      19.892  43.994  24.660  1.00  0.00           H  
ATOM   1443  NE1 TRP    92      20.167  41.958  25.341  1.00  0.00           N  
ATOM   1444  HE1 TRP    92      19.630  41.555  24.586  1.00  0.00           H  
ATOM   1445  CE2 TRP    92      20.730  41.255  26.391  1.00  0.00           C  
ATOM   1446  CZ2 TRP    92      21.106  39.894  26.593  1.00  0.00           C  
ATOM   1447  HZ2 TRP    92      20.677  39.172  25.914  1.00  0.00           H  
ATOM   1448  CH2 TRP    92      21.848  39.550  27.744  1.00  0.00           C  
ATOM   1449  HH2 TRP    92      22.141  38.528  27.934  1.00  0.00           H  
ATOM   1450  CZ3 TRP    92      22.303  40.582  28.548  1.00  0.00           C  
ATOM   1451  HZ3 TRP    92      23.144  40.406  29.204  1.00  0.00           H  
ATOM   1452  CE3 TRP    92      21.915  41.903  28.337  1.00  0.00           C  
ATOM   1453  HE3 TRP    92      22.369  42.705  28.900  1.00  0.00           H  
ATOM   1454  CD2 TRP    92      21.164  42.298  27.197  1.00  0.00           C  
ATOM   1455  C   TRP    92      19.135  46.283  27.099  1.00  0.00           C  
ATOM   1456  O   TRP    92      18.683  45.635  28.039  1.00  0.00           O  
ATOM   1457  N   PRO    93      18.331  47.034  26.315  1.00  0.00           N  
ATOM   1458  CD  PRO    93      18.666  47.761  25.107  1.00  0.00           C  
ATOM   1459  HD2 PRO    93      18.605  47.014  24.316  1.00  0.00           H  
ATOM   1460  HD3 PRO    93      19.626  48.274  25.164  1.00  0.00           H  
ATOM   1461  CG  PRO    93      17.527  48.777  25.011  1.00  0.00           C  
ATOM   1462  HG2 PRO    93      17.430  49.126  23.983  1.00  0.00           H  
ATOM   1463  HG3 PRO    93      17.713  49.587  25.717  1.00  0.00           H  
ATOM   1464  CB  PRO    93      16.322  48.035  25.456  1.00  0.00           C  
ATOM   1465  HB2 PRO    93      15.869  47.410  24.687  1.00  0.00           H  
ATOM   1466  HB3 PRO    93      15.484  48.635  25.810  1.00  0.00           H  
ATOM   1467  CA  PRO    93      16.849  47.199  26.593  1.00  0.00           C  
ATOM   1468  HA  PRO    93      16.823  47.714  27.553  1.00  0.00           H  
ATOM   1469  C   PRO    93      15.989  45.947  26.740  1.00  0.00           C  
ATOM   1470  O   PRO    93      14.858  46.071  27.299  1.00  0.00           O  
ATOM   1471  N   GLU    94      16.403  44.758  26.221  1.00  0.00           N  
ATOM   1472  H   GLU    94      17.330  44.688  25.826  1.00  0.00           H  
ATOM   1473  CA  GLU    94      15.633  43.535  26.479  1.00  0.00           C  
ATOM   1474  HA  GLU    94      14.582  43.719  26.255  1.00  0.00           H  
ATOM   1475  CB  GLU    94      16.300  42.429  25.656  1.00  0.00           C  
ATOM   1476  HB2 GLU    94      17.313  42.362  26.052  1.00  0.00           H  
ATOM   1477  HB3 GLU    94      15.831  41.448  25.733  1.00  0.00           H  
ATOM   1478  CG  GLU    94      16.583  42.721  24.181  1.00  0.00           C  
ATOM   1479  HG2 GLU    94      17.131  43.650  24.026  1.00  0.00           H  
ATOM   1480  HG3 GLU    94      17.290  41.930  23.929  1.00  0.00           H  
ATOM   1481  CD  GLU    94      15.361  42.886  23.205  1.00  0.00           C  
ATOM   1482  OE1 GLU    94      14.259  42.356  23.538  1.00  0.00           O  
ATOM   1483  OE2 GLU    94      15.629  43.517  22.158  1.00  0.00           O  
ATOM   1484  C   GLU    94      15.569  43.138  27.912  1.00  0.00           C  
ATOM   1485  O   GLU    94      14.630  42.383  28.293  1.00  0.00           O  
ATOM   1486  N   LEU    95      16.389  43.628  28.797  1.00  0.00           N  
ATOM   1487  H   LEU    95      16.911  44.450  28.529  1.00  0.00           H  
ATOM   1488  CA  LEU    95      16.400  43.339  30.276  1.00  0.00           C  
ATOM   1489  HA  LEU    95      16.360  42.256  30.393  1.00  0.00           H  
ATOM   1490  CB  LEU    95      17.728  43.854  30.871  1.00  0.00           C  
ATOM   1491  HB2 LEU    95      17.893  44.850  30.459  1.00  0.00           H  
ATOM   1492  HB3 LEU    95      17.727  43.977  31.954  1.00  0.00           H  
ATOM   1493  CG  LEU    95      19.005  43.034  30.541  1.00  0.00           C  
ATOM   1494  HG  LEU    95      18.862  42.875  29.472  1.00  0.00           H  
ATOM   1495  CD1 LEU    95      20.267  43.848  30.788  1.00  0.00           C  
ATOM   1496 HD11 LEU    95      20.187  44.220  31.810  1.00  0.00           H  
ATOM   1497 HD12 LEU    95      21.163  43.241  30.658  1.00  0.00           H  
ATOM   1498 HD13 LEU    95      20.369  44.714  30.134  1.00  0.00           H  
ATOM   1499  CD2 LEU    95      18.983  41.682  31.313  1.00  0.00           C  
ATOM   1500 HD21 LEU    95      19.852  41.038  31.179  1.00  0.00           H  
ATOM   1501 HD22 LEU    95      18.932  41.917  32.377  1.00  0.00           H  
ATOM   1502 HD23 LEU    95      18.099  41.055  31.196  1.00  0.00           H  
ATOM   1503  C   LEU    95      15.174  43.950  31.108  1.00  0.00           C  
ATOM   1504  O   LEU    95      15.344  44.548  32.159  1.00  0.00           O  
ATOM   1505  N   THR    96      13.929  43.810  30.536  1.00  0.00           N  
ATOM   1506  H   THR    96      13.936  43.271  29.682  1.00  0.00           H  
ATOM   1507  CA  THR    96      12.643  44.429  30.976  1.00  0.00           C  
ATOM   1508  HA  THR    96      12.738  45.514  30.943  1.00  0.00           H  
ATOM   1509  CB  THR    96      11.505  44.020  30.056  1.00  0.00           C  
ATOM   1510  HB  THR    96      10.530  44.264  30.479  1.00  0.00           H  
ATOM   1511  CG2 THR    96      11.527  44.699  28.692  1.00  0.00           C  
ATOM   1512 HG21 THR    96      12.437  44.441  28.151  1.00  0.00           H  
ATOM   1513 HG22 THR    96      10.653  44.426  28.099  1.00  0.00           H  
ATOM   1514 HG23 THR    96      11.606  45.779  28.814  1.00  0.00           H  
ATOM   1515  OG1 THR    96      11.551  42.630  29.819  1.00  0.00           O  
ATOM   1516  HG1 THR    96      11.055  42.150  30.485  1.00  0.00           H  
ATOM   1517  C   THR    96      12.235  44.084  32.399  1.00  0.00           C  
ATOM   1518  O   THR    96      11.294  44.701  32.847  1.00  0.00           O  
ATOM   1519  N   GLY    97      12.840  43.133  33.066  1.00  0.00           N  
ATOM   1520  H   GLY    97      13.623  42.658  32.639  1.00  0.00           H  
ATOM   1521  CA  GLY    97      12.483  42.862  34.493  1.00  0.00           C  
ATOM   1522  HA2 GLY    97      11.396  42.782  34.461  1.00  0.00           H  
ATOM   1523  HA3 GLY    97      12.957  41.957  34.874  1.00  0.00           H  
ATOM   1524  C   GLY    97      12.805  43.978  35.463  1.00  0.00           C  
ATOM   1525  O   GLY    97      13.774  44.679  35.366  1.00  0.00           O  
ATOM   1526  N   LYS    98      12.116  44.009  36.646  1.00  0.00           N  
ATOM   1527  H   LYS    98      11.331  43.389  36.781  1.00  0.00           H  
ATOM   1528  CA  LYS    98      12.233  45.142  37.599  1.00  0.00           C  
ATOM   1529  HA  LYS    98      12.266  46.051  36.998  1.00  0.00           H  
ATOM   1530  CB  LYS    98      10.856  45.256  38.319  1.00  0.00           C  
ATOM   1531  HB2 LYS    98      10.196  45.457  37.475  1.00  0.00           H  
ATOM   1532  HB3 LYS    98      10.623  44.319  38.824  1.00  0.00           H  
ATOM   1533  CG  LYS    98      10.890  46.415  39.297  1.00  0.00           C  
ATOM   1534  HG2 LYS    98      11.744  46.459  39.973  1.00  0.00           H  
ATOM   1535  HG3 LYS    98      10.840  47.317  38.687  1.00  0.00           H  
ATOM   1536  CD  LYS    98       9.639  46.248  40.148  1.00  0.00           C  
ATOM   1537  HD2 LYS    98       9.516  47.244  40.573  1.00  0.00           H  
ATOM   1538  HD3 LYS    98       8.759  46.128  39.515  1.00  0.00           H  
ATOM   1539  CE  LYS    98       9.649  45.247  41.336  1.00  0.00           C  
ATOM   1540  HE2 LYS    98       9.590  44.207  41.018  1.00  0.00           H  
ATOM   1541  HE3 LYS    98      10.682  45.315  41.675  1.00  0.00           H  
ATOM   1542  NZ  LYS    98       8.715  45.692  42.371  1.00  0.00           N  
ATOM   1543  HZ1 LYS    98       7.767  45.506  42.077  1.00  0.00           H  
ATOM   1544  HZ2 LYS    98       8.893  45.289  43.280  1.00  0.00           H  
ATOM   1545  HZ3 LYS    98       8.732  46.702  42.388  1.00  0.00           H  
ATOM   1546  C   LYS    98      13.491  45.090  38.509  1.00  0.00           C  
ATOM   1547  O   LYS    98      14.091  46.116  38.705  1.00  0.00           O  
ATOM   1548  N   GLN    99      13.942  43.916  38.864  1.00  0.00           N  
ATOM   1549  H   GLN    99      13.428  43.121  38.511  1.00  0.00           H  
ATOM   1550  CA  GLN    99      15.247  43.658  39.462  1.00  0.00           C  
ATOM   1551  HA  GLN    99      15.307  44.213  40.399  1.00  0.00           H  
ATOM   1552  CB  GLN    99      15.433  42.157  39.863  1.00  0.00           C  
ATOM   1553  HB2 GLN    99      16.241  42.037  40.585  1.00  0.00           H  
ATOM   1554  HB3 GLN    99      14.562  41.850  40.443  1.00  0.00           H  
ATOM   1555  CG  GLN    99      15.816  41.173  38.716  1.00  0.00           C  
ATOM   1556  HG2 GLN    99      16.737  41.511  38.241  1.00  0.00           H  
ATOM   1557  HG3 GLN    99      15.929  40.246  39.278  1.00  0.00           H  
ATOM   1558  CD  GLN    99      14.746  40.841  37.703  1.00  0.00           C  
ATOM   1559  OE1 GLN    99      13.835  41.596  37.331  1.00  0.00           O  
ATOM   1560  NE2 GLN    99      14.705  39.625  37.209  1.00  0.00           N  
ATOM   1561 HE21 GLN    99      15.415  38.937  37.416  1.00  0.00           H  
ATOM   1562 HE22 GLN    99      14.045  39.452  36.465  1.00  0.00           H  
ATOM   1563  C   GLN    99      16.417  44.109  38.641  1.00  0.00           C  
ATOM   1564  O   GLN    99      17.442  44.481  39.079  1.00  0.00           O  
ATOM   1565  N   TRP   100      16.268  44.302  37.304  1.00  0.00           N  
ATOM   1566  H   TRP   100      15.369  44.011  36.948  1.00  0.00           H  
ATOM   1567  CA  TRP   100      17.246  44.955  36.460  1.00  0.00           C  
ATOM   1568  HA  TRP   100      18.244  44.763  36.855  1.00  0.00           H  
ATOM   1569  CB  TRP   100      17.176  44.220  35.112  1.00  0.00           C  
ATOM   1570  HB2 TRP   100      16.157  44.004  34.792  1.00  0.00           H  
ATOM   1571  HB3 TRP   100      17.677  44.744  34.298  1.00  0.00           H  
ATOM   1572  CG  TRP   100      17.812  42.910  35.135  1.00  0.00           C  
ATOM   1573  CD1 TRP   100      17.252  41.655  35.194  1.00  0.00           C  
ATOM   1574  HD1 TRP   100      16.187  41.493  35.269  1.00  0.00           H  
ATOM   1575  NE1 TRP   100      18.201  40.663  35.144  1.00  0.00           N  
ATOM   1576  HE1 TRP   100      17.910  39.696  35.119  1.00  0.00           H  
ATOM   1577  CE2 TRP   100      19.417  41.186  35.133  1.00  0.00           C  
ATOM   1578  CZ2 TRP   100      20.728  40.606  35.218  1.00  0.00           C  
ATOM   1579  HZ2 TRP   100      20.875  39.553  35.408  1.00  0.00           H  
ATOM   1580  CH2 TRP   100      21.797  41.465  34.915  1.00  0.00           C  
ATOM   1581  HH2 TRP   100      22.798  41.058  34.912  1.00  0.00           H  
ATOM   1582  CZ3 TRP   100      21.596  42.805  34.615  1.00  0.00           C  
ATOM   1583  HZ3 TRP   100      22.347  43.446  34.177  1.00  0.00           H  
ATOM   1584  CE3 TRP   100      20.341  43.350  34.758  1.00  0.00           C  
ATOM   1585  HE3 TRP   100      20.083  44.366  34.498  1.00  0.00           H  
ATOM   1586  CD2 TRP   100      19.205  42.618  35.068  1.00  0.00           C  
ATOM   1587  C   TRP   100      17.117  46.428  36.362  1.00  0.00           C  
ATOM   1588  O   TRP   100      18.123  47.061  36.039  1.00  0.00           O  
ATOM   1589  N   GLN   101      15.923  47.034  36.587  1.00  0.00           N  
ATOM   1590  H   GLN   101      15.274  46.499  37.146  1.00  0.00           H  
ATOM   1591  CA  GLN   101      15.664  48.491  36.373  1.00  0.00           C  
ATOM   1592  HA  GLN   101      15.861  48.786  35.342  1.00  0.00           H  
ATOM   1593  CB  GLN   101      14.100  48.718  36.604  1.00  0.00           C  
ATOM   1594  HB2 GLN   101      13.477  48.119  35.939  1.00  0.00           H  
ATOM   1595  HB3 GLN   101      13.782  48.425  37.605  1.00  0.00           H  
ATOM   1596  CG  GLN   101      13.624  50.098  36.463  1.00  0.00           C  
ATOM   1597  HG2 GLN   101      14.392  50.825  36.727  1.00  0.00           H  
ATOM   1598  HG3 GLN   101      13.601  50.367  35.407  1.00  0.00           H  
ATOM   1599  CD  GLN   101      12.377  50.331  37.270  1.00  0.00           C  
ATOM   1600  OE1 GLN   101      11.384  49.600  37.187  1.00  0.00           O  
ATOM   1601  NE2 GLN   101      12.359  51.333  38.072  1.00  0.00           N  
ATOM   1602 HE21 GLN   101      13.155  51.950  38.003  1.00  0.00           H  
ATOM   1603 HE22 GLN   101      11.561  51.633  38.613  1.00  0.00           H  
ATOM   1604  C   GLN   101      16.537  49.399  37.222  1.00  0.00           C  
ATOM   1605  O   GLN   101      16.914  50.510  36.803  1.00  0.00           O  
ATOM   1606  N   GLY   102      16.943  48.901  38.408  1.00  0.00           N  
ATOM   1607  H   GLY   102      16.550  48.023  38.717  1.00  0.00           H  
ATOM   1608  CA  GLY   102      17.766  49.639  39.318  1.00  0.00           C  
ATOM   1609  HA2 GLY   102      17.434  50.672  39.216  1.00  0.00           H  
ATOM   1610  HA3 GLY   102      17.634  49.248  40.326  1.00  0.00           H  
ATOM   1611  C   GLY   102      19.311  49.542  39.095  1.00  0.00           C  
ATOM   1612  O   GLY   102      20.121  50.291  39.660  1.00  0.00           O  
ATOM   1613  N   ILE   103      19.759  48.497  38.369  1.00  0.00           N  
ATOM   1614  H   ILE   103      19.006  47.938  37.994  1.00  0.00           H  
ATOM   1615  CA  ILE   103      21.143  48.091  38.202  1.00  0.00           C  
ATOM   1616  HA  ILE   103      21.649  48.204  39.160  1.00  0.00           H  
ATOM   1617  CB  ILE   103      21.273  46.603  37.723  1.00  0.00           C  
ATOM   1618  HB  ILE   103      20.758  46.508  36.767  1.00  0.00           H  
ATOM   1619  CG2 ILE   103      22.712  46.275  37.451  1.00  0.00           C  
ATOM   1620 HG21 ILE   103      22.771  45.238  37.120  1.00  0.00           H  
ATOM   1621 HG22 ILE   103      23.075  46.833  36.588  1.00  0.00           H  
ATOM   1622 HG23 ILE   103      23.421  46.332  38.277  1.00  0.00           H  
ATOM   1623  CG1 ILE   103      20.721  45.649  38.825  1.00  0.00           C  
ATOM   1624 HG12 ILE   103      21.123  45.853  39.817  1.00  0.00           H  
ATOM   1625 HG13 ILE   103      19.658  45.887  38.855  1.00  0.00           H  
ATOM   1626  CD1 ILE   103      20.894  44.094  38.659  1.00  0.00           C  
ATOM   1627 HD11 ILE   103      20.667  43.762  37.646  1.00  0.00           H  
ATOM   1628 HD12 ILE   103      21.903  43.739  38.869  1.00  0.00           H  
ATOM   1629 HD13 ILE   103      20.244  43.629  39.401  1.00  0.00           H  
ATOM   1630  C   ILE   103      21.894  49.080  37.255  1.00  0.00           C  
ATOM   1631  O   ILE   103      21.509  49.417  36.123  1.00  0.00           O  
ATOM   1632  N   ARG   104      23.080  49.610  37.680  1.00  0.00           N  
ATOM   1633  H   ARG   104      23.360  49.390  38.626  1.00  0.00           H  
ATOM   1634  CA  ARG   104      24.075  50.402  36.837  1.00  0.00           C  
ATOM   1635  HA  ARG   104      23.534  50.758  35.960  1.00  0.00           H  
ATOM   1636  CB  ARG   104      24.537  51.642  37.655  1.00  0.00           C  
ATOM   1637  HB2 ARG   104      24.964  51.243  38.575  1.00  0.00           H  
ATOM   1638  HB3 ARG   104      25.295  52.046  36.984  1.00  0.00           H  
ATOM   1639  CG  ARG   104      23.552  52.840  37.904  1.00  0.00           C  
ATOM   1640  HG2 ARG   104      23.565  53.391  36.963  1.00  0.00           H  
ATOM   1641  HG3 ARG   104      22.553  52.418  38.020  1.00  0.00           H  
ATOM   1642  CD  ARG   104      24.154  53.714  38.969  1.00  0.00           C  
ATOM   1643  HD2 ARG   104      23.865  53.221  39.896  1.00  0.00           H  
ATOM   1644  HD3 ARG   104      25.236  53.608  38.893  1.00  0.00           H  
ATOM   1645  NE  ARG   104      23.772  55.115  38.772  1.00  0.00           N  
ATOM   1646  HE  ARG   104      23.995  55.487  37.860  1.00  0.00           H  
ATOM   1647  CZ  ARG   104      23.504  56.020  39.693  1.00  0.00           C  
ATOM   1648  NH1 ARG   104      23.495  55.711  40.991  1.00  0.00           N  
ATOM   1649 HH11 ARG   104      24.064  54.907  41.214  1.00  0.00           H  
ATOM   1650 HH12 ARG   104      23.121  56.292  41.728  1.00  0.00           H  
ATOM   1651  NH2 ARG   104      23.197  57.285  39.361  1.00  0.00           N  
ATOM   1652 HH21 ARG   104      22.952  57.481  38.401  1.00  0.00           H  
ATOM   1653 HH22 ARG   104      22.965  58.001  40.034  1.00  0.00           H  
ATOM   1654  C   ARG   104      25.252  49.606  36.334  1.00  0.00           C  
ATOM   1655  O   ARG   104      25.545  48.522  36.935  1.00  0.00           O  
ATOM   1656  N   LEU   105      25.953  50.086  35.345  1.00  0.00           N  
ATOM   1657  H   LEU   105      25.844  51.028  34.997  1.00  0.00           H  
ATOM   1658  CA  LEU   105      27.237  49.453  34.944  1.00  0.00           C  
ATOM   1659  HA  LEU   105      26.997  48.436  34.633  1.00  0.00           H  
ATOM   1660  CB  LEU   105      27.804  50.198  33.718  1.00  0.00           C  
ATOM   1661  HB2 LEU   105      27.567  51.256  33.830  1.00  0.00           H  
ATOM   1662  HB3 LEU   105      28.879  50.105  33.560  1.00  0.00           H  
ATOM   1663  CG  LEU   105      27.079  49.826  32.437  1.00  0.00           C  
ATOM   1664  HG  LEU   105      26.003  49.983  32.521  1.00  0.00           H  
ATOM   1665  CD1 LEU   105      27.639  50.726  31.331  1.00  0.00           C  
ATOM   1666 HD11 LEU   105      27.482  51.788  31.525  1.00  0.00           H  
ATOM   1667 HD12 LEU   105      28.726  50.644  31.320  1.00  0.00           H  
ATOM   1668 HD13 LEU   105      27.164  50.535  30.369  1.00  0.00           H  
ATOM   1669  CD2 LEU   105      27.346  48.359  32.098  1.00  0.00           C  
ATOM   1670 HD21 LEU   105      26.881  48.180  31.129  1.00  0.00           H  
ATOM   1671 HD22 LEU   105      28.434  48.314  32.057  1.00  0.00           H  
ATOM   1672 HD23 LEU   105      26.944  47.641  32.813  1.00  0.00           H  
ATOM   1673  C   LEU   105      28.254  49.280  36.014  1.00  0.00           C  
ATOM   1674  O   LEU   105      29.039  48.417  35.944  1.00  0.00           O  
ATOM   1675  N   LEU   106      28.270  50.184  37.030  1.00  0.00           N  
ATOM   1676  H   LEU   106      27.672  50.999  37.007  1.00  0.00           H  
ATOM   1677  CA  LEU   106      29.066  50.139  38.260  1.00  0.00           C  
ATOM   1678  HA  LEU   106      30.138  50.247  38.095  1.00  0.00           H  
ATOM   1679  CB  LEU   106      28.470  51.300  39.150  1.00  0.00           C  
ATOM   1680  HB2 LEU   106      28.432  52.228  38.581  1.00  0.00           H  
ATOM   1681  HB3 LEU   106      27.394  51.128  39.141  1.00  0.00           H  
ATOM   1682  CG  LEU   106      29.009  51.476  40.627  1.00  0.00           C  
ATOM   1683  HG  LEU   106      28.874  50.499  41.090  1.00  0.00           H  
ATOM   1684  CD1 LEU   106      30.478  51.716  40.693  1.00  0.00           C  
ATOM   1685 HD11 LEU   106      30.710  51.471  41.729  1.00  0.00           H  
ATOM   1686 HD12 LEU   106      31.086  51.019  40.117  1.00  0.00           H  
ATOM   1687 HD13 LEU   106      30.795  52.739  40.487  1.00  0.00           H  
ATOM   1688  CD2 LEU   106      28.119  52.591  41.239  1.00  0.00           C  
ATOM   1689 HD21 LEU   106      28.264  53.484  40.631  1.00  0.00           H  
ATOM   1690 HD22 LEU   106      27.079  52.279  41.337  1.00  0.00           H  
ATOM   1691 HD23 LEU   106      28.569  52.691  42.227  1.00  0.00           H  
ATOM   1692  C   LEU   106      28.859  48.790  38.916  1.00  0.00           C  
ATOM   1693  O   LEU   106      29.846  48.242  39.345  1.00  0.00           O  
ATOM   1694  N   ASP   107      27.683  48.300  39.115  1.00  0.00           N  
ATOM   1695  H   ASP   107      26.901  48.747  38.658  1.00  0.00           H  
ATOM   1696  CA  ASP   107      27.239  47.054  39.821  1.00  0.00           C  
ATOM   1697  HA  ASP   107      27.604  47.111  40.847  1.00  0.00           H  
ATOM   1698  CB  ASP   107      25.685  46.996  39.862  1.00  0.00           C  
ATOM   1699  HB2 ASP   107      25.337  46.963  38.830  1.00  0.00           H  
ATOM   1700  HB3 ASP   107      25.419  46.052  40.337  1.00  0.00           H  
ATOM   1701  CG  ASP   107      25.128  48.050  40.819  1.00  0.00           C  
ATOM   1702  OD1 ASP   107      25.463  48.121  42.000  1.00  0.00           O  
ATOM   1703  OD2 ASP   107      24.263  48.816  40.383  1.00  0.00           O  
ATOM   1704  C   ASP   107      27.683  45.733  39.162  1.00  0.00           C  
ATOM   1705  O   ASP   107      27.907  44.770  39.838  1.00  0.00           O  
ATOM   1706  N   LEU   108      27.691  45.676  37.851  1.00  0.00           N  
ATOM   1707  H   LEU   108      27.313  46.456  37.333  1.00  0.00           H  
ATOM   1708  CA  LEU   108      28.286  44.577  37.114  1.00  0.00           C  
ATOM   1709  HA  LEU   108      27.978  43.614  37.523  1.00  0.00           H  
ATOM   1710  CB  LEU   108      27.838  44.718  35.638  1.00  0.00           C  
ATOM   1711  HB2 LEU   108      28.294  45.568  35.131  1.00  0.00           H  
ATOM   1712  HB3 LEU   108      28.220  43.836  35.125  1.00  0.00           H  
ATOM   1713  CG  LEU   108      26.341  44.795  35.315  1.00  0.00           C  
ATOM   1714  HG  LEU   108      25.967  45.793  35.542  1.00  0.00           H  
ATOM   1715  CD1 LEU   108      26.010  44.500  33.814  1.00  0.00           C  
ATOM   1716 HD11 LEU   108      24.965  44.280  33.594  1.00  0.00           H  
ATOM   1717 HD12 LEU   108      26.392  45.325  33.213  1.00  0.00           H  
ATOM   1718 HD13 LEU   108      26.528  43.594  33.501  1.00  0.00           H  
ATOM   1719  CD2 LEU   108      25.474  43.736  35.952  1.00  0.00           C  
ATOM   1720 HD21 LEU   108      24.405  43.944  36.000  1.00  0.00           H  
ATOM   1721 HD22 LEU   108      25.457  42.845  35.324  1.00  0.00           H  
ATOM   1722 HD23 LEU   108      25.808  43.325  36.904  1.00  0.00           H  
ATOM   1723  C   LEU   108      29.803  44.633  37.221  1.00  0.00           C  
ATOM   1724  O   LEU   108      30.434  43.665  37.723  1.00  0.00           O  
ATOM   1725  N   ALA   109      30.424  45.836  37.012  1.00  0.00           N  
ATOM   1726  H   ALA   109      29.902  46.521  36.484  1.00  0.00           H  
ATOM   1727  CA  ALA   109      31.900  45.937  36.966  1.00  0.00           C  
ATOM   1728  HA  ALA   109      32.415  45.273  36.272  1.00  0.00           H  
ATOM   1729  CB  ALA   109      32.270  47.321  36.520  1.00  0.00           C  
ATOM   1730  HB1 ALA   109      33.330  47.379  36.273  1.00  0.00           H  
ATOM   1731  HB2 ALA   109      31.782  47.933  35.762  1.00  0.00           H  
ATOM   1732  HB3 ALA   109      32.257  48.000  37.373  1.00  0.00           H  
ATOM   1733  C   ALA   109      32.536  45.730  38.401  1.00  0.00           C  
ATOM   1734  O   ALA   109      33.722  45.460  38.482  1.00  0.00           O  
ATOM   1735  N   THR   110      31.844  45.956  39.523  1.00  0.00           N  
ATOM   1736  H   THR   110      30.894  46.291  39.444  1.00  0.00           H  
ATOM   1737  CA  THR   110      32.289  45.969  40.878  1.00  0.00           C  
ATOM   1738  HA  THR   110      33.320  45.627  40.781  1.00  0.00           H  
ATOM   1739  CB  THR   110      32.334  47.389  41.457  1.00  0.00           C  
ATOM   1740  HB  THR   110      32.835  47.400  42.425  1.00  0.00           H  
ATOM   1741  CG2 THR   110      33.112  48.398  40.620  1.00  0.00           C  
ATOM   1742 HG21 THR   110      33.111  49.373  41.106  1.00  0.00           H  
ATOM   1743 HG22 THR   110      34.135  48.045  40.489  1.00  0.00           H  
ATOM   1744 HG23 THR   110      32.686  48.460  39.619  1.00  0.00           H  
ATOM   1745  OG1 THR   110      31.048  47.934  41.615  1.00  0.00           O  
ATOM   1746  HG1 THR   110      30.615  48.072  40.769  1.00  0.00           H  
ATOM   1747  C   THR   110      31.527  45.038  41.798  1.00  0.00           C  
ATOM   1748  O   THR   110      31.608  44.997  42.984  1.00  0.00           O  
ATOM   1749  N   TYR   111      30.832  44.060  41.173  1.00  0.00           N  
ATOM   1750  H   TYR   111      30.904  43.894  40.180  1.00  0.00           H  
ATOM   1751  CA  TYR   111      30.141  42.897  41.863  1.00  0.00           C  
ATOM   1752  HA  TYR   111      29.556  42.420  41.077  1.00  0.00           H  
ATOM   1753  CB  TYR   111      31.197  41.966  42.496  1.00  0.00           C  
ATOM   1754  HB2 TYR   111      31.419  42.221  43.532  1.00  0.00           H  
ATOM   1755  HB3 TYR   111      30.728  40.983  42.532  1.00  0.00           H  
ATOM   1756  CG  TYR   111      32.435  41.652  41.758  1.00  0.00           C  
ATOM   1757  CD1 TYR   111      32.413  40.868  40.611  1.00  0.00           C  
ATOM   1758  HD1 TYR   111      31.482  40.505  40.201  1.00  0.00           H  
ATOM   1759  CE1 TYR   111      33.572  40.603  39.824  1.00  0.00           C  
ATOM   1760  HE1 TYR   111      33.511  39.996  38.932  1.00  0.00           H  
ATOM   1761  CZ  TYR   111      34.741  41.262  40.167  1.00  0.00           C  
ATOM   1762  OH  TYR   111      35.802  41.169  39.447  1.00  0.00           O  
ATOM   1763  HH  TYR   111      36.472  41.809  39.699  1.00  0.00           H  
ATOM   1764  CE2 TYR   111      34.820  41.986  41.356  1.00  0.00           C  
ATOM   1765  HE2 TYR   111      35.748  42.372  41.753  1.00  0.00           H  
ATOM   1766  CD2 TYR   111      33.691  42.118  42.103  1.00  0.00           C  
ATOM   1767  HD2 TYR   111      33.759  42.631  43.051  1.00  0.00           H  
ATOM   1768  C   TYR   111      29.008  43.309  42.907  1.00  0.00           C  
ATOM   1769  O   TYR   111      28.697  42.521  43.839  1.00  0.00           O  
ATOM   1770  N   THR   112      28.395  44.522  42.853  1.00  0.00           N  
ATOM   1771  H   THR   112      28.818  45.120  42.158  1.00  0.00           H  
ATOM   1772  CA  THR   112      27.444  45.100  43.818  1.00  0.00           C  
ATOM   1773  HA  THR   112      27.585  44.470  44.696  1.00  0.00           H  
ATOM   1774  CB  THR   112      27.727  46.531  44.356  1.00  0.00           C  
ATOM   1775  HB  THR   112      26.970  46.654  45.131  1.00  0.00           H  
ATOM   1776  CG2 THR   112      29.080  46.669  45.123  1.00  0.00           C  
ATOM   1777 HG21 THR   112      29.759  46.068  44.518  1.00  0.00           H  
ATOM   1778 HG22 THR   112      29.250  47.741  45.215  1.00  0.00           H  
ATOM   1779 HG23 THR   112      29.040  46.339  46.161  1.00  0.00           H  
ATOM   1780  OG1 THR   112      27.745  47.431  43.346  1.00  0.00           O  
ATOM   1781  HG1 THR   112      26.940  47.920  43.159  1.00  0.00           H  
ATOM   1782  C   THR   112      26.018  44.879  43.512  1.00  0.00           C  
ATOM   1783  O   THR   112      25.112  45.312  44.240  1.00  0.00           O  
ATOM   1784  N   ALA   113      25.712  44.122  42.382  1.00  0.00           N  
ATOM   1785  H   ALA   113      26.486  43.852  41.792  1.00  0.00           H  
ATOM   1786  CA  ALA   113      24.356  43.952  41.718  1.00  0.00           C  
ATOM   1787  HA  ALA   113      24.018  44.950  41.439  1.00  0.00           H  
ATOM   1788  CB  ALA   113      24.493  43.052  40.471  1.00  0.00           C  
ATOM   1789  HB1 ALA   113      25.019  43.585  39.680  1.00  0.00           H  
ATOM   1790  HB2 ALA   113      25.072  42.147  40.659  1.00  0.00           H  
ATOM   1791  HB3 ALA   113      23.502  42.718  40.165  1.00  0.00           H  
ATOM   1792  C   ALA   113      23.313  43.405  42.745  1.00  0.00           C  
ATOM   1793  O   ALA   113      22.156  43.719  42.650  1.00  0.00           O  
ATOM   1794  N   GLY   114      23.800  42.559  43.682  1.00  0.00           N  
ATOM   1795  H   GLY   114      24.747  42.236  43.546  1.00  0.00           H  
ATOM   1796  CA  GLY   114      23.031  41.975  44.796  1.00  0.00           C  
ATOM   1797  HA2 GLY   114      23.428  42.206  45.784  1.00  0.00           H  
ATOM   1798  HA3 GLY   114      22.008  42.353  44.806  1.00  0.00           H  
ATOM   1799  C   GLY   114      22.867  40.418  44.779  1.00  0.00           C  
ATOM   1800  O   GLY   114      22.084  39.898  45.579  1.00  0.00           O  
ATOM   1801  N   GLY   115      23.515  39.703  43.852  1.00  0.00           N  
ATOM   1802  H   GLY   115      24.348  40.087  43.428  1.00  0.00           H  
ATOM   1803  CA  GLY   115      23.305  38.280  43.875  1.00  0.00           C  
ATOM   1804  HA2 GLY   115      23.988  37.805  44.579  1.00  0.00           H  
ATOM   1805  HA3 GLY   115      22.279  38.048  44.160  1.00  0.00           H  
ATOM   1806  C   GLY   115      23.638  37.579  42.572  1.00  0.00           C  
ATOM   1807  O   GLY   115      23.218  36.440  42.406  1.00  0.00           O  
ATOM   1808  N   LEU   116      24.443  38.148  41.705  1.00  0.00           N  
ATOM   1809  H   LEU   116      24.892  39.011  41.977  1.00  0.00           H  
ATOM   1810  CA  LEU   116      24.782  37.392  40.515  1.00  0.00           C  
ATOM   1811  HA  LEU   116      23.859  36.996  40.092  1.00  0.00           H  
ATOM   1812  CB  LEU   116      25.384  38.258  39.389  1.00  0.00           C  
ATOM   1813  HB2 LEU   116      26.280  38.798  39.694  1.00  0.00           H  
ATOM   1814  HB3 LEU   116      25.764  37.499  38.705  1.00  0.00           H  
ATOM   1815  CG  LEU   116      24.383  39.153  38.600  1.00  0.00           C  
ATOM   1816  HG  LEU   116      23.808  39.669  39.368  1.00  0.00           H  
ATOM   1817  CD1 LEU   116      25.124  40.324  37.891  1.00  0.00           C  
ATOM   1818 HD11 LEU   116      25.655  40.890  38.657  1.00  0.00           H  
ATOM   1819 HD12 LEU   116      25.791  39.891  37.145  1.00  0.00           H  
ATOM   1820 HD13 LEU   116      24.388  40.999  37.453  1.00  0.00           H  
ATOM   1821  CD2 LEU   116      23.475  38.402  37.654  1.00  0.00           C  
ATOM   1822 HD21 LEU   116      22.604  38.181  38.270  1.00  0.00           H  
ATOM   1823 HD22 LEU   116      23.087  39.036  36.856  1.00  0.00           H  
ATOM   1824 HD23 LEU   116      23.962  37.513  37.255  1.00  0.00           H  
ATOM   1825  C   LEU   116      25.613  36.063  40.768  1.00  0.00           C  
ATOM   1826  O   LEU   116      26.540  36.079  41.563  1.00  0.00           O  
ATOM   1827  N   PRO   117      25.344  34.943  40.088  1.00  0.00           N  
ATOM   1828  CD  PRO   117      24.105  34.759  39.252  1.00  0.00           C  
ATOM   1829  HD2 PRO   117      24.276  35.162  38.254  1.00  0.00           H  
ATOM   1830  HD3 PRO   117      23.222  35.145  39.762  1.00  0.00           H  
ATOM   1831  CG  PRO   117      23.876  33.248  39.025  1.00  0.00           C  
ATOM   1832  HG2 PRO   117      23.468  32.970  38.054  1.00  0.00           H  
ATOM   1833  HG3 PRO   117      23.198  32.895  39.803  1.00  0.00           H  
ATOM   1834  CB  PRO   117      25.359  32.715  39.121  1.00  0.00           C  
ATOM   1835  HB2 PRO   117      25.735  32.742  38.099  1.00  0.00           H  
ATOM   1836  HB3 PRO   117      25.518  31.720  39.539  1.00  0.00           H  
ATOM   1837  CA  PRO   117      26.078  33.704  40.019  1.00  0.00           C  
ATOM   1838  HA  PRO   117      26.085  33.286  41.026  1.00  0.00           H  
ATOM   1839  C   PRO   117      27.585  33.888  39.676  1.00  0.00           C  
ATOM   1840  O   PRO   117      27.959  34.819  38.977  1.00  0.00           O  
ATOM   1841  N   LEU   118      28.405  32.963  40.161  1.00  0.00           N  
ATOM   1842  H   LEU   118      28.030  32.163  40.650  1.00  0.00           H  
ATOM   1843  CA  LEU   118      29.858  32.843  40.000  1.00  0.00           C  
ATOM   1844  HA  LEU   118      30.363  33.720  40.405  1.00  0.00           H  
ATOM   1845  CB  LEU   118      30.417  31.710  40.837  1.00  0.00           C  
ATOM   1846  HB2 LEU   118      30.205  31.972  41.874  1.00  0.00           H  
ATOM   1847  HB3 LEU   118      29.892  30.792  40.572  1.00  0.00           H  
ATOM   1848  CG  LEU   118      31.934  31.396  40.601  1.00  0.00           C  
ATOM   1849  HG  LEU   118      32.114  30.998  39.602  1.00  0.00           H  
ATOM   1850  CD1 LEU   118      32.840  32.675  40.791  1.00  0.00           C  
ATOM   1851 HD11 LEU   118      32.795  33.062  41.809  1.00  0.00           H  
ATOM   1852 HD12 LEU   118      33.910  32.487  40.705  1.00  0.00           H  
ATOM   1853 HD13 LEU   118      32.691  33.401  39.992  1.00  0.00           H  
ATOM   1854  CD2 LEU   118      32.568  30.469  41.621  1.00  0.00           C  
ATOM   1855 HD21 LEU   118      33.639  30.416  41.425  1.00  0.00           H  
ATOM   1856 HD22 LEU   118      32.485  30.843  42.642  1.00  0.00           H  
ATOM   1857 HD23 LEU   118      32.099  29.486  41.595  1.00  0.00           H  
ATOM   1858  C   LEU   118      30.281  32.708  38.509  1.00  0.00           C  
ATOM   1859  O   LEU   118      30.995  33.542  37.949  1.00  0.00           O  
ATOM   1860  N   GLN   119      29.802  31.652  37.888  1.00  0.00           N  
ATOM   1861  H   GLN   119      29.124  31.106  38.399  1.00  0.00           H  
ATOM   1862  CA  GLN   119      30.069  31.357  36.470  1.00  0.00           C  
ATOM   1863  HA  GLN   119      30.710  32.117  36.024  1.00  0.00           H  
ATOM   1864  CB  GLN   119      30.752  29.971  36.485  1.00  0.00           C  
ATOM   1865  HB2 GLN   119      31.521  29.827  37.244  1.00  0.00           H  
ATOM   1866  HB3 GLN   119      29.936  29.278  36.691  1.00  0.00           H  
ATOM   1867  CG  GLN   119      31.369  29.500  35.180  1.00  0.00           C  
ATOM   1868  HG2 GLN   119      31.451  28.417  35.272  1.00  0.00           H  
ATOM   1869  HG3 GLN   119      30.784  29.820  34.318  1.00  0.00           H  
ATOM   1870  CD  GLN   119      32.736  29.998  34.798  1.00  0.00           C  
ATOM   1871  OE1 GLN   119      33.110  31.153  35.048  1.00  0.00           O  
ATOM   1872  NE2 GLN   119      33.565  29.182  34.213  1.00  0.00           N  
ATOM   1873 HE21 GLN   119      33.247  28.289  33.862  1.00  0.00           H  
ATOM   1874 HE22 GLN   119      34.487  29.478  33.928  1.00  0.00           H  
ATOM   1875  C   GLN   119      28.668  31.289  35.726  1.00  0.00           C  
ATOM   1876  O   GLN   119      27.625  31.094  36.334  1.00  0.00           O  
ATOM   1877  N   VAL   120      28.606  31.476  34.435  1.00  0.00           N  
ATOM   1878  H   VAL   120      29.363  31.876  33.898  1.00  0.00           H  
ATOM   1879  CA  VAL   120      27.387  31.204  33.599  1.00  0.00           C  
ATOM   1880  HA  VAL   120      26.509  31.658  34.058  1.00  0.00           H  
ATOM   1881  CB  VAL   120      27.534  31.791  32.144  1.00  0.00           C  
ATOM   1882  HB  VAL   120      28.453  31.447  31.670  1.00  0.00           H  
ATOM   1883  CG1 VAL   120      26.200  31.487  31.387  1.00  0.00           C  
ATOM   1884 HG11 VAL   120      25.438  32.124  31.836  1.00  0.00           H  
ATOM   1885 HG12 VAL   120      26.164  31.882  30.372  1.00  0.00           H  
ATOM   1886 HG13 VAL   120      25.902  30.439  31.417  1.00  0.00           H  
ATOM   1887  CG2 VAL   120      27.700  33.305  32.125  1.00  0.00           C  
ATOM   1888 HG21 VAL   120      28.077  33.701  31.182  1.00  0.00           H  
ATOM   1889 HG22 VAL   120      26.828  33.877  32.440  1.00  0.00           H  
ATOM   1890 HG23 VAL   120      28.535  33.518  32.793  1.00  0.00           H  
ATOM   1891  C   VAL   120      27.155  29.700  33.523  1.00  0.00           C  
ATOM   1892  O   VAL   120      28.144  28.966  33.282  1.00  0.00           O  
ATOM   1893  N   PRO   121      25.917  29.192  33.733  1.00  0.00           N  
ATOM   1894  CD  PRO   121      24.863  29.954  34.500  1.00  0.00           C  
ATOM   1895  HD2 PRO   121      24.391  30.687  33.845  1.00  0.00           H  
ATOM   1896  HD3 PRO   121      25.141  30.413  35.448  1.00  0.00           H  
ATOM   1897  CG  PRO   121      23.834  28.816  34.838  1.00  0.00           C  
ATOM   1898  HG2 PRO   121      22.799  29.141  34.731  1.00  0.00           H  
ATOM   1899  HG3 PRO   121      23.980  28.494  35.869  1.00  0.00           H  
ATOM   1900  CB  PRO   121      24.060  27.760  33.707  1.00  0.00           C  
ATOM   1901  HB2 PRO   121      23.706  28.141  32.748  1.00  0.00           H  
ATOM   1902  HB3 PRO   121      23.751  26.734  33.908  1.00  0.00           H  
ATOM   1903  CA  PRO   121      25.562  27.773  33.566  1.00  0.00           C  
ATOM   1904  HA  PRO   121      26.102  27.202  34.322  1.00  0.00           H  
ATOM   1905  C   PRO   121      26.006  27.194  32.230  1.00  0.00           C  
ATOM   1906  O   PRO   121      25.998  27.883  31.220  1.00  0.00           O  
ATOM   1907  N   ASP   122      26.324  25.911  32.241  1.00  0.00           N  
ATOM   1908  H   ASP   122      26.344  25.388  33.104  1.00  0.00           H  
ATOM   1909  CA  ASP   122      26.809  25.237  31.028  1.00  0.00           C  
ATOM   1910  HA  ASP   122      27.595  25.847  30.582  1.00  0.00           H  
ATOM   1911  CB  ASP   122      27.375  23.858  31.426  1.00  0.00           C  
ATOM   1912  HB2 ASP   122      26.490  23.344  31.801  1.00  0.00           H  
ATOM   1913  HB3 ASP   122      27.749  23.304  30.566  1.00  0.00           H  
ATOM   1914  CG  ASP   122      28.560  23.880  32.434  1.00  0.00           C  
ATOM   1915  OD1 ASP   122      29.175  24.951  32.649  1.00  0.00           O  
ATOM   1916  OD2 ASP   122      28.732  22.874  33.186  1.00  0.00           O  
ATOM   1917  C   ASP   122      25.764  25.101  29.972  1.00  0.00           C  
ATOM   1918  O   ASP   122      26.169  25.190  28.804  1.00  0.00           O  
ATOM   1919  N   ASN   123      24.464  24.927  30.351  1.00  0.00           N  
ATOM   1920  H   ASN   123      24.230  24.696  31.306  1.00  0.00           H  
ATOM   1921  CA  ASN   123      23.416  24.792  29.408  1.00  0.00           C  
ATOM   1922  HA  ASN   123      23.676  24.053  28.650  1.00  0.00           H  
ATOM   1923  CB  ASN   123      22.139  24.336  30.146  1.00  0.00           C  
ATOM   1924  HB2 ASN   123      21.352  24.033  29.456  1.00  0.00           H  
ATOM   1925  HB3 ASN   123      22.509  23.468  30.693  1.00  0.00           H  
ATOM   1926  CG  ASN   123      21.506  25.383  31.086  1.00  0.00           C  
ATOM   1927  OD1 ASN   123      22.234  26.266  31.586  1.00  0.00           O  
ATOM   1928  ND2 ASN   123      20.207  25.370  31.386  1.00  0.00           N  
ATOM   1929 HD21 ASN   123      19.803  25.999  32.066  1.00  0.00           H  
ATOM   1930 HD22 ASN   123      19.605  24.710  30.914  1.00  0.00           H  
ATOM   1931  C   ASN   123      23.149  26.048  28.525  1.00  0.00           C  
ATOM   1932  O   ASN   123      22.344  25.906  27.611  1.00  0.00           O  
ATOM   1933  N   VAL   124      23.860  27.167  28.850  1.00  0.00           N  
ATOM   1934  H   VAL   124      24.572  27.050  29.556  1.00  0.00           H  
ATOM   1935  CA  VAL   124      23.762  28.430  28.087  1.00  0.00           C  
ATOM   1936  HA  VAL   124      22.853  28.574  27.503  1.00  0.00           H  
ATOM   1937  CB  VAL   124      23.898  29.643  29.032  1.00  0.00           C  
ATOM   1938  HB  VAL   124      24.868  29.696  29.527  1.00  0.00           H  
ATOM   1939  CG1 VAL   124      23.672  31.048  28.327  1.00  0.00           C  
ATOM   1940 HG11 VAL   124      24.493  31.120  27.614  1.00  0.00           H  
ATOM   1941 HG12 VAL   124      22.648  31.083  27.953  1.00  0.00           H  
ATOM   1942 HG13 VAL   124      23.686  31.895  29.013  1.00  0.00           H  
ATOM   1943  CG2 VAL   124      22.855  29.549  30.165  1.00  0.00           C  
ATOM   1944 HG21 VAL   124      23.206  28.699  30.749  1.00  0.00           H  
ATOM   1945 HG22 VAL   124      22.968  30.370  30.873  1.00  0.00           H  
ATOM   1946 HG23 VAL   124      21.855  29.237  29.861  1.00  0.00           H  
ATOM   1947  C   VAL   124      24.921  28.561  27.031  1.00  0.00           C  
ATOM   1948  O   VAL   124      26.121  28.360  27.248  1.00  0.00           O  
ATOM   1949  N   THR   125      24.447  28.825  25.837  1.00  0.00           N  
ATOM   1950  H   THR   125      23.484  29.119  25.757  1.00  0.00           H  
ATOM   1951  CA  THR   125      25.255  28.574  24.585  1.00  0.00           C  
ATOM   1952  HA  THR   125      26.297  28.746  24.857  1.00  0.00           H  
ATOM   1953  CB  THR   125      25.055  27.149  24.012  1.00  0.00           C  
ATOM   1954  HB  THR   125      25.820  26.989  23.251  1.00  0.00           H  
ATOM   1955  CG2 THR   125      25.139  26.046  25.048  1.00  0.00           C  
ATOM   1956 HG21 THR   125      26.128  26.013  25.505  1.00  0.00           H  
ATOM   1957 HG22 THR   125      24.337  26.150  25.778  1.00  0.00           H  
ATOM   1958 HG23 THR   125      25.061  25.047  24.620  1.00  0.00           H  
ATOM   1959  OG1 THR   125      23.828  27.189  23.318  1.00  0.00           O  
ATOM   1960  HG1 THR   125      24.055  26.937  22.419  1.00  0.00           H  
ATOM   1961  C   THR   125      25.014  29.563  23.449  1.00  0.00           C  
ATOM   1962  O   THR   125      25.694  29.708  22.427  1.00  0.00           O  
ATOM   1963  N   ASP   126      24.013  30.462  23.579  1.00  0.00           N  
ATOM   1964  H   ASP   126      23.450  30.587  24.408  1.00  0.00           H  
ATOM   1965  CA  ASP   126      23.797  31.527  22.556  1.00  0.00           C  
ATOM   1966  HA  ASP   126      24.764  31.851  22.172  1.00  0.00           H  
ATOM   1967  CB  ASP   126      22.977  30.970  21.429  1.00  0.00           C  
ATOM   1968  HB2 ASP   126      22.898  31.646  20.578  1.00  0.00           H  
ATOM   1969  HB3 ASP   126      23.491  30.082  21.061  1.00  0.00           H  
ATOM   1970  CG  ASP   126      21.572  30.451  21.689  1.00  0.00           C  
ATOM   1971  OD1 ASP   126      21.027  29.699  20.831  1.00  0.00           O  
ATOM   1972  OD2 ASP   126      20.928  30.723  22.794  1.00  0.00           O  
ATOM   1973  C   ASP   126      23.143  32.784  23.176  1.00  0.00           C  
ATOM   1974  O   ASP   126      22.804  32.781  24.355  1.00  0.00           O  
ATOM   1975  N   ASN   127      22.839  33.807  22.376  1.00  0.00           N  
ATOM   1976  H   ASN   127      23.096  33.728  21.402  1.00  0.00           H  
ATOM   1977  CA  ASN   127      22.358  35.082  22.892  1.00  0.00           C  
ATOM   1978  HA  ASN   127      23.012  35.225  23.751  1.00  0.00           H  
ATOM   1979  CB  ASN   127      22.625  36.139  21.808  1.00  0.00           C  
ATOM   1980  HB2 ASN   127      22.156  35.906  20.852  1.00  0.00           H  
ATOM   1981  HB3 ASN   127      22.226  37.088  22.167  1.00  0.00           H  
ATOM   1982  CG  ASN   127      24.094  36.374  21.516  1.00  0.00           C  
ATOM   1983  OD1 ASN   127      24.953  36.370  22.391  1.00  0.00           O  
ATOM   1984  ND2 ASN   127      24.482  36.405  20.294  1.00  0.00           N  
ATOM   1985 HD21 ASN   127      23.836  36.402  19.517  1.00  0.00           H  
ATOM   1986 HD22 ASN   127      25.463  36.312  20.070  1.00  0.00           H  
ATOM   1987  C   ASN   127      20.930  35.011  23.417  1.00  0.00           C  
ATOM   1988  O   ASN   127      20.589  35.865  24.287  1.00  0.00           O  
ATOM   1989  N   ALA   128      20.063  34.148  22.948  1.00  0.00           N  
ATOM   1990  H   ALA   128      20.402  33.467  22.284  1.00  0.00           H  
ATOM   1991  CA  ALA   128      18.721  33.928  23.541  1.00  0.00           C  
ATOM   1992  HA  ALA   128      18.163  34.864  23.570  1.00  0.00           H  
ATOM   1993  CB  ALA   128      17.961  32.878  22.625  1.00  0.00           C  
ATOM   1994  HB1 ALA   128      18.353  31.861  22.600  1.00  0.00           H  
ATOM   1995  HB2 ALA   128      16.932  32.790  22.974  1.00  0.00           H  
ATOM   1996  HB3 ALA   128      17.883  33.347  21.644  1.00  0.00           H  
ATOM   1997  C   ALA   128      18.834  33.406  24.935  1.00  0.00           C  
ATOM   1998  O   ALA   128      18.356  33.955  25.910  1.00  0.00           O  
ATOM   1999  N   SER   129      19.567  32.277  25.057  1.00  0.00           N  
ATOM   2000  H   SER   129      20.042  31.830  24.286  1.00  0.00           H  
ATOM   2001  CA  SER   129      19.771  31.624  26.353  1.00  0.00           C  
ATOM   2002  HA  SER   129      18.829  31.506  26.890  1.00  0.00           H  
ATOM   2003  CB  SER   129      20.344  30.215  26.181  1.00  0.00           C  
ATOM   2004  HB2 SER   129      20.635  29.826  27.157  1.00  0.00           H  
ATOM   2005  HB3 SER   129      19.543  29.607  25.761  1.00  0.00           H  
ATOM   2006  OG  SER   129      21.440  30.168  25.282  1.00  0.00           O  
ATOM   2007  HG  SER   129      21.181  30.353  24.376  1.00  0.00           H  
ATOM   2008  C   SER   129      20.570  32.479  27.430  1.00  0.00           C  
ATOM   2009  O   SER   129      20.324  32.532  28.618  1.00  0.00           O  
ATOM   2010  N   LEU   130      21.617  33.176  26.952  1.00  0.00           N  
ATOM   2011  H   LEU   130      21.874  33.015  25.988  1.00  0.00           H  
ATOM   2012  CA  LEU   130      22.274  34.350  27.638  1.00  0.00           C  
ATOM   2013  HA  LEU   130      22.736  33.859  28.495  1.00  0.00           H  
ATOM   2014  CB  LEU   130      23.483  34.836  26.808  1.00  0.00           C  
ATOM   2015  HB2 LEU   130      24.017  33.943  26.484  1.00  0.00           H  
ATOM   2016  HB3 LEU   130      23.166  35.501  26.004  1.00  0.00           H  
ATOM   2017  CG  LEU   130      24.433  35.614  27.744  1.00  0.00           C  
ATOM   2018  HG  LEU   130      23.910  36.385  28.310  1.00  0.00           H  
ATOM   2019  CD1 LEU   130      25.088  34.711  28.764  1.00  0.00           C  
ATOM   2020 HD11 LEU   130      25.411  33.779  28.299  1.00  0.00           H  
ATOM   2021 HD12 LEU   130      26.005  35.140  29.169  1.00  0.00           H  
ATOM   2022 HD13 LEU   130      24.444  34.544  29.627  1.00  0.00           H  
ATOM   2023  CD2 LEU   130      25.477  36.385  26.899  1.00  0.00           C  
ATOM   2024 HD21 LEU   130      26.208  36.952  27.477  1.00  0.00           H  
ATOM   2025 HD22 LEU   130      25.991  35.658  26.271  1.00  0.00           H  
ATOM   2026 HD23 LEU   130      25.108  37.254  26.354  1.00  0.00           H  
ATOM   2027  C   LEU   130      21.336  35.484  28.150  1.00  0.00           C  
ATOM   2028  O   LEU   130      21.352  35.931  29.285  1.00  0.00           O  
ATOM   2029  N   LEU   131      20.422  35.938  27.314  1.00  0.00           N  
ATOM   2030  H   LEU   131      20.228  35.348  26.518  1.00  0.00           H  
ATOM   2031  CA  LEU   131      19.354  36.862  27.758  1.00  0.00           C  
ATOM   2032  HA  LEU   131      19.866  37.711  28.211  1.00  0.00           H  
ATOM   2033  CB  LEU   131      18.463  37.123  26.496  1.00  0.00           C  
ATOM   2034  HB2 LEU   131      19.110  37.642  25.789  1.00  0.00           H  
ATOM   2035  HB3 LEU   131      18.111  36.148  26.160  1.00  0.00           H  
ATOM   2036  CG  LEU   131      17.295  37.974  26.663  1.00  0.00           C  
ATOM   2037  HG  LEU   131      16.567  37.508  27.328  1.00  0.00           H  
ATOM   2038  CD1 LEU   131      17.458  39.341  27.208  1.00  0.00           C  
ATOM   2039 HD11 LEU   131      17.958  39.471  28.168  1.00  0.00           H  
ATOM   2040 HD12 LEU   131      17.890  39.995  26.451  1.00  0.00           H  
ATOM   2041 HD13 LEU   131      16.418  39.661  27.140  1.00  0.00           H  
ATOM   2042  CD2 LEU   131      16.572  38.014  25.253  1.00  0.00           C  
ATOM   2043 HD21 LEU   131      17.110  38.619  24.525  1.00  0.00           H  
ATOM   2044 HD22 LEU   131      16.474  36.987  24.899  1.00  0.00           H  
ATOM   2045 HD23 LEU   131      15.636  38.572  25.278  1.00  0.00           H  
ATOM   2046  C   LEU   131      18.447  36.237  28.882  1.00  0.00           C  
ATOM   2047  O   LEU   131      18.478  36.752  30.000  1.00  0.00           O  
ATOM   2048  N   ARG   132      17.767  35.104  28.582  1.00  0.00           N  
ATOM   2049  H   ARG   132      17.782  34.746  27.638  1.00  0.00           H  
ATOM   2050  CA  ARG   132      16.985  34.218  29.523  1.00  0.00           C  
ATOM   2051  HA  ARG   132      16.014  34.646  29.773  1.00  0.00           H  
ATOM   2052  CB  ARG   132      16.717  32.882  28.747  1.00  0.00           C  
ATOM   2053  HB2 ARG   132      17.645  32.661  28.218  1.00  0.00           H  
ATOM   2054  HB3 ARG   132      16.497  32.069  29.439  1.00  0.00           H  
ATOM   2055  CG  ARG   132      15.545  33.131  27.706  1.00  0.00           C  
ATOM   2056  HG2 ARG   132      14.654  33.327  28.301  1.00  0.00           H  
ATOM   2057  HG3 ARG   132      15.721  34.062  27.168  1.00  0.00           H  
ATOM   2058  CD  ARG   132      15.262  31.975  26.705  1.00  0.00           C  
ATOM   2059  HD2 ARG   132      16.181  31.906  26.123  1.00  0.00           H  
ATOM   2060  HD3 ARG   132      15.108  31.019  27.205  1.00  0.00           H  
ATOM   2061  NE  ARG   132      14.122  32.289  25.721  1.00  0.00           N  
ATOM   2062  HE  ARG   132      13.661  33.185  25.795  1.00  0.00           H  
ATOM   2063  CZ  ARG   132      13.472  31.451  24.922  1.00  0.00           C  
ATOM   2064  NH1 ARG   132      13.917  30.320  24.533  1.00  0.00           N  
ATOM   2065 HH11 ARG   132      14.888  30.106  24.715  1.00  0.00           H  
ATOM   2066 HH12 ARG   132      13.525  29.903  23.701  1.00  0.00           H  
ATOM   2067  NH2 ARG   132      12.257  31.768  24.501  1.00  0.00           N  
ATOM   2068 HH21 ARG   132      11.926  32.723  24.509  1.00  0.00           H  
ATOM   2069 HH22 ARG   132      11.643  31.049  24.148  1.00  0.00           H  
ATOM   2070  C   ARG   132      17.682  33.924  30.911  1.00  0.00           C  
ATOM   2071  O   ARG   132      17.025  33.942  31.934  1.00  0.00           O  
ATOM   2072  N   PHE   133      18.970  33.839  30.950  1.00  0.00           N  
ATOM   2073  H   PHE   133      19.393  33.701  30.044  1.00  0.00           H  
ATOM   2074  CA  PHE   133      19.655  33.554  32.215  1.00  0.00           C  
ATOM   2075  HA  PHE   133      19.107  32.771  32.740  1.00  0.00           H  
ATOM   2076  CB  PHE   133      21.117  33.165  31.948  1.00  0.00           C  
ATOM   2077  HB2 PHE   133      21.176  32.238  31.379  1.00  0.00           H  
ATOM   2078  HB3 PHE   133      21.507  33.826  31.174  1.00  0.00           H  
ATOM   2079  CG  PHE   133      22.113  33.303  33.114  1.00  0.00           C  
ATOM   2080  CD1 PHE   133      21.954  32.492  34.218  1.00  0.00           C  
ATOM   2081  HD1 PHE   133      21.052  31.903  34.293  1.00  0.00           H  
ATOM   2082  CE1 PHE   133      22.899  32.607  35.266  1.00  0.00           C  
ATOM   2083  HE1 PHE   133      22.729  32.055  36.178  1.00  0.00           H  
ATOM   2084  CZ  PHE   133      23.959  33.534  35.200  1.00  0.00           C  
ATOM   2085  HZ  PHE   133      24.686  33.635  35.993  1.00  0.00           H  
ATOM   2086  CE2 PHE   133      24.085  34.311  34.044  1.00  0.00           C  
ATOM   2087  HE2 PHE   133      24.922  34.969  33.863  1.00  0.00           H  
ATOM   2088  CD2 PHE   133      23.170  34.185  32.990  1.00  0.00           C  
ATOM   2089  HD2 PHE   133      23.310  34.734  32.071  1.00  0.00           H  
ATOM   2090  C   PHE   133      19.559  34.757  33.150  1.00  0.00           C  
ATOM   2091  O   PHE   133      19.012  34.532  34.170  1.00  0.00           O  
ATOM   2092  N   TYR   134      19.874  36.003  32.647  1.00  0.00           N  
ATOM   2093  H   TYR   134      19.992  36.007  31.644  1.00  0.00           H  
ATOM   2094  CA  TYR   134      19.752  37.175  33.416  1.00  0.00           C  
ATOM   2095  HA  TYR   134      20.250  36.998  34.370  1.00  0.00           H  
ATOM   2096  CB  TYR   134      20.483  38.276  32.622  1.00  0.00           C  
ATOM   2097  HB2 TYR   134      20.046  38.491  31.647  1.00  0.00           H  
ATOM   2098  HB3 TYR   134      20.296  39.237  33.101  1.00  0.00           H  
ATOM   2099  CG  TYR   134      22.012  37.980  32.554  1.00  0.00           C  
ATOM   2100  CD1 TYR   134      22.730  37.912  33.775  1.00  0.00           C  
ATOM   2101  HD1 TYR   134      22.319  38.076  34.760  1.00  0.00           H  
ATOM   2102  CE1 TYR   134      24.090  37.630  33.698  1.00  0.00           C  
ATOM   2103  HE1 TYR   134      24.758  37.577  34.545  1.00  0.00           H  
ATOM   2104  CZ  TYR   134      24.778  37.509  32.492  1.00  0.00           C  
ATOM   2105  OH  TYR   134      26.152  37.417  32.544  1.00  0.00           O  
ATOM   2106  HH  TYR   134      26.505  37.331  31.655  1.00  0.00           H  
ATOM   2107  CE2 TYR   134      24.055  37.554  31.282  1.00  0.00           C  
ATOM   2108  HE2 TYR   134      24.495  37.457  30.300  1.00  0.00           H  
ATOM   2109  CD2 TYR   134      22.619  37.778  31.310  1.00  0.00           C  
ATOM   2110  HD2 TYR   134      21.977  38.004  30.472  1.00  0.00           H  
ATOM   2111  C   TYR   134      18.304  37.495  33.725  1.00  0.00           C  
ATOM   2112  O   TYR   134      17.989  37.839  34.869  1.00  0.00           O  
ATOM   2113  N   GLN   135      17.412  37.239  32.754  1.00  0.00           N  
ATOM   2114  H   GLN   135      17.809  36.966  31.866  1.00  0.00           H  
ATOM   2115  CA  GLN   135      15.984  37.497  32.956  1.00  0.00           C  
ATOM   2116  HA  GLN   135      15.923  38.548  33.238  1.00  0.00           H  
ATOM   2117  CB  GLN   135      15.152  37.011  31.762  1.00  0.00           C  
ATOM   2118  HB2 GLN   135      15.496  35.980  31.671  1.00  0.00           H  
ATOM   2119  HB3 GLN   135      14.094  37.062  32.017  1.00  0.00           H  
ATOM   2120  CG  GLN   135      15.345  37.855  30.438  1.00  0.00           C  
ATOM   2121  HG2 GLN   135      16.401  37.985  30.203  1.00  0.00           H  
ATOM   2122  HG3 GLN   135      14.912  37.310  29.600  1.00  0.00           H  
ATOM   2123  CD  GLN   135      14.732  39.235  30.520  1.00  0.00           C  
ATOM   2124  OE1 GLN   135      14.197  39.683  31.520  1.00  0.00           O  
ATOM   2125  NE2 GLN   135      14.723  39.916  29.450  1.00  0.00           N  
ATOM   2126 HE21 GLN   135      15.187  39.455  28.680  1.00  0.00           H  
ATOM   2127 HE22 GLN   135      14.341  40.849  29.392  1.00  0.00           H  
ATOM   2128  C   GLN   135      15.402  36.698  34.136  1.00  0.00           C  
ATOM   2129  O   GLN   135      14.588  37.164  34.959  1.00  0.00           O  
ATOM   2130  N   SER   136      15.713  35.429  34.168  1.00  0.00           N  
ATOM   2131  H   SER   136      16.290  35.148  33.388  1.00  0.00           H  
ATOM   2132  CA  SER   136      15.420  34.398  35.115  1.00  0.00           C  
ATOM   2133  HA  SER   136      14.332  34.418  35.173  1.00  0.00           H  
ATOM   2134  CB  SER   136      15.880  33.053  34.706  1.00  0.00           C  
ATOM   2135  HB2 SER   136      16.915  33.155  34.377  1.00  0.00           H  
ATOM   2136  HB3 SER   136      15.900  32.334  35.525  1.00  0.00           H  
ATOM   2137  OG  SER   136      15.064  32.527  33.666  1.00  0.00           O  
ATOM   2138  HG  SER   136      15.441  32.609  32.787  1.00  0.00           H  
ATOM   2139  C   SER   136      16.068  34.640  36.521  1.00  0.00           C  
ATOM   2140  O   SER   136      15.677  34.175  37.587  1.00  0.00           O  
ATOM   2141  N   TRP   137      17.130  35.380  36.522  1.00  0.00           N  
ATOM   2142  H   TRP   137      17.357  35.899  35.686  1.00  0.00           H  
ATOM   2143  CA  TRP   137      17.859  35.675  37.774  1.00  0.00           C  
ATOM   2144  HA  TRP   137      18.076  34.756  38.318  1.00  0.00           H  
ATOM   2145  CB  TRP   137      19.367  36.006  37.488  1.00  0.00           C  
ATOM   2146  HB2 TRP   137      19.932  35.091  37.310  1.00  0.00           H  
ATOM   2147  HB3 TRP   137      19.547  36.637  36.617  1.00  0.00           H  
ATOM   2148  CG  TRP   137      19.988  36.663  38.652  1.00  0.00           C  
ATOM   2149  CD1 TRP   137      20.371  35.953  39.738  1.00  0.00           C  
ATOM   2150  HD1 TRP   137      20.197  34.889  39.806  1.00  0.00           H  
ATOM   2151  NE1 TRP   137      21.033  36.794  40.549  1.00  0.00           N  
ATOM   2152  HE1 TRP   137      21.444  36.530  41.433  1.00  0.00           H  
ATOM   2153  CE2 TRP   137      20.838  38.108  40.229  1.00  0.00           C  
ATOM   2154  CZ2 TRP   137      21.201  39.290  40.793  1.00  0.00           C  
ATOM   2155  HZ2 TRP   137      21.693  39.314  41.754  1.00  0.00           H  
ATOM   2156  CH2 TRP   137      20.720  40.495  40.208  1.00  0.00           C  
ATOM   2157  HH2 TRP   137      20.974  41.433  40.679  1.00  0.00           H  
ATOM   2158  CZ3 TRP   137      20.026  40.456  38.982  1.00  0.00           C  
ATOM   2159  HZ3 TRP   137      19.772  41.435  38.603  1.00  0.00           H  
ATOM   2160  CE3 TRP   137      19.735  39.222  38.428  1.00  0.00           C  
ATOM   2161  HE3 TRP   137      19.227  39.266  37.476  1.00  0.00           H  
ATOM   2162  CD2 TRP   137      20.148  38.070  38.997  1.00  0.00           C  
ATOM   2163  C   TRP   137      17.080  36.677  38.624  1.00  0.00           C  
ATOM   2164  O   TRP   137      16.301  37.465  38.159  1.00  0.00           O  
ATOM   2165  N   GLN   138      17.283  36.578  39.948  1.00  0.00           N  
ATOM   2166  H   GLN   138      17.955  35.867  40.200  1.00  0.00           H  
ATOM   2167  CA  GLN   138      16.842  37.562  40.846  1.00  0.00           C  
ATOM   2168  HA  GLN   138      16.779  38.530  40.350  1.00  0.00           H  
ATOM   2169  CB  GLN   138      15.525  37.136  41.494  1.00  0.00           C  
ATOM   2170  HB2 GLN   138      15.418  36.066  41.672  1.00  0.00           H  
ATOM   2171  HB3 GLN   138      15.393  37.610  42.466  1.00  0.00           H  
ATOM   2172  CG  GLN   138      14.360  37.551  40.593  1.00  0.00           C  
ATOM   2173  HG2 GLN   138      14.684  37.628  39.555  1.00  0.00           H  
ATOM   2174  HG3 GLN   138      13.653  36.726  40.504  1.00  0.00           H  
ATOM   2175  CD  GLN   138      13.668  38.885  40.911  1.00  0.00           C  
ATOM   2176  OE1 GLN   138      13.891  39.561  41.884  1.00  0.00           O  
ATOM   2177  NE2 GLN   138      12.721  39.235  40.128  1.00  0.00           N  
ATOM   2178 HE21 GLN   138      12.735  38.755  39.239  1.00  0.00           H  
ATOM   2179 HE22 GLN   138      12.184  40.051  40.384  1.00  0.00           H  
ATOM   2180  C   GLN   138      17.820  37.707  42.059  1.00  0.00           C  
ATOM   2181  O   GLN   138      18.413  36.754  42.482  1.00  0.00           O  
ATOM   2182  N   PRO   139      18.041  38.940  42.620  1.00  0.00           N  
ATOM   2183  CD  PRO   139      17.445  40.177  42.058  1.00  0.00           C  
ATOM   2184  HD2 PRO   139      16.355  40.207  42.057  1.00  0.00           H  
ATOM   2185  HD3 PRO   139      17.658  40.118  40.990  1.00  0.00           H  
ATOM   2186  CG  PRO   139      18.174  41.356  42.740  1.00  0.00           C  
ATOM   2187  HG2 PRO   139      17.566  41.740  43.560  1.00  0.00           H  
ATOM   2188  HG3 PRO   139      18.434  42.176  42.071  1.00  0.00           H  
ATOM   2189  CB  PRO   139      19.322  40.708  43.435  1.00  0.00           C  
ATOM   2190  HB2 PRO   139      19.459  41.217  44.388  1.00  0.00           H  
ATOM   2191  HB3 PRO   139      20.256  40.752  42.875  1.00  0.00           H  
ATOM   2192  CA  PRO   139      18.960  39.252  43.787  1.00  0.00           C  
ATOM   2193  HA  PRO   139      19.887  38.683  43.717  1.00  0.00           H  
ATOM   2194  C   PRO   139      18.293  39.051  45.101  1.00  0.00           C  
ATOM   2195  O   PRO   139      17.065  38.969  45.224  1.00  0.00           O  
ATOM   2196  N   LYS   140      19.141  39.194  46.159  1.00  0.00           N  
ATOM   2197  H   LYS   140      20.121  39.038  45.971  1.00  0.00           H  
ATOM   2198  CA  LYS   140      18.831  39.002  47.548  1.00  0.00           C  
ATOM   2199  HA  LYS   140      17.785  38.701  47.598  1.00  0.00           H  
ATOM   2200  CB  LYS   140      19.629  37.809  48.086  1.00  0.00           C  
ATOM   2201  HB2 LYS   140      20.690  38.006  47.935  1.00  0.00           H  
ATOM   2202  HB3 LYS   140      19.423  37.707  49.152  1.00  0.00           H  
ATOM   2203  CG  LYS   140      19.200  36.470  47.558  1.00  0.00           C  
ATOM   2204  HG2 LYS   140      18.249  36.345  48.076  1.00  0.00           H  
ATOM   2205  HG3 LYS   140      19.059  36.572  46.482  1.00  0.00           H  
ATOM   2206  CD  LYS   140      20.219  35.360  47.881  1.00  0.00           C  
ATOM   2207  HD2 LYS   140      21.248  35.542  47.573  1.00  0.00           H  
ATOM   2208  HD3 LYS   140      20.320  35.271  48.962  1.00  0.00           H  
ATOM   2209  CE  LYS   140      19.818  34.084  47.093  1.00  0.00           C  
ATOM   2210  HE2 LYS   140      18.835  33.719  47.389  1.00  0.00           H  
ATOM   2211  HE3 LYS   140      19.847  34.331  46.032  1.00  0.00           H  
ATOM   2212  NZ  LYS   140      20.820  32.948  47.187  1.00  0.00           N  
ATOM   2213  HZ1 LYS   140      20.799  32.567  48.122  1.00  0.00           H  
ATOM   2214  HZ2 LYS   140      20.708  32.236  46.480  1.00  0.00           H  
ATOM   2215  HZ3 LYS   140      21.745  33.353  47.155  1.00  0.00           H  
ATOM   2216  C   LYS   140      18.889  40.331  48.390  1.00  0.00           C  
ATOM   2217  O   LYS   140      18.558  40.396  49.553  1.00  0.00           O  
ATOM   2218  N   TRP   141      19.311  41.423  47.768  1.00  0.00           N  
ATOM   2219  H   TRP   141      19.691  41.314  46.839  1.00  0.00           H  
ATOM   2220  CA  TRP   141      19.345  42.859  48.055  1.00  0.00           C  
ATOM   2221  HA  TRP   141      18.554  43.072  48.774  1.00  0.00           H  
ATOM   2222  CB  TRP   141      20.728  43.122  48.688  1.00  0.00           C  
ATOM   2223  HB2 TRP   141      21.528  42.943  47.970  1.00  0.00           H  
ATOM   2224  HB3 TRP   141      20.718  44.166  49.002  1.00  0.00           H  
ATOM   2225  CG  TRP   141      21.075  42.277  49.830  1.00  0.00           C  
ATOM   2226  CD1 TRP   141      21.824  41.141  49.832  1.00  0.00           C  
ATOM   2227  HD1 TRP   141      22.378  40.672  49.033  1.00  0.00           H  
ATOM   2228  NE1 TRP   141      21.750  40.626  51.106  1.00  0.00           N  
ATOM   2229  HE1 TRP   141      22.140  39.724  51.340  1.00  0.00           H  
ATOM   2230  CE2 TRP   141      21.053  41.434  51.982  1.00  0.00           C  
ATOM   2231  CZ2 TRP   141      20.830  41.362  53.398  1.00  0.00           C  
ATOM   2232  HZ2 TRP   141      21.174  40.514  53.972  1.00  0.00           H  
ATOM   2233  CH2 TRP   141      20.135  42.414  54.003  1.00  0.00           C  
ATOM   2234  HH2 TRP   141      19.871  42.348  55.048  1.00  0.00           H  
ATOM   2235  CZ3 TRP   141      19.679  43.503  53.237  1.00  0.00           C  
ATOM   2236  HZ3 TRP   141      19.043  44.277  53.641  1.00  0.00           H  
ATOM   2237  CE3 TRP   141      19.973  43.581  51.841  1.00  0.00           C  
ATOM   2238  HE3 TRP   141      19.589  44.444  51.318  1.00  0.00           H  
ATOM   2239  CD2 TRP   141      20.674  42.516  51.189  1.00  0.00           C  
ATOM   2240  C   TRP   141      19.248  43.785  46.855  1.00  0.00           C  
ATOM   2241  O   TRP   141      19.459  43.434  45.749  1.00  0.00           O  
ATOM   2242  N   ALA   142      18.822  45.032  47.207  1.00  0.00           N  
ATOM   2243  H   ALA   142      18.406  45.054  48.127  1.00  0.00           H  
ATOM   2244  CA  ALA   142      19.025  46.288  46.455  1.00  0.00           C  
ATOM   2245  HA  ALA   142      18.368  46.205  45.589  1.00  0.00           H  
ATOM   2246  CB  ALA   142      18.628  47.521  47.304  1.00  0.00           C  
ATOM   2247  HB1 ALA   142      18.946  48.420  46.777  1.00  0.00           H  
ATOM   2248  HB2 ALA   142      17.551  47.585  47.464  1.00  0.00           H  
ATOM   2249  HB3 ALA   142      19.166  47.564  48.251  1.00  0.00           H  
ATOM   2250  C   ALA   142      20.505  46.475  45.918  1.00  0.00           C  
ATOM   2251  O   ALA   142      21.492  46.131  46.623  1.00  0.00           O  
ATOM   2252  N   PRO   143      20.710  47.096  44.705  1.00  0.00           N  
ATOM   2253  CD  PRO   143      19.695  47.722  43.872  1.00  0.00           C  
ATOM   2254  HD2 PRO   143      19.304  48.559  44.450  1.00  0.00           H  
ATOM   2255  HD3 PRO   143      18.961  46.970  43.584  1.00  0.00           H  
ATOM   2256  CG  PRO   143      20.383  48.267  42.601  1.00  0.00           C  
ATOM   2257  HG2 PRO   143      20.488  49.349  42.685  1.00  0.00           H  
ATOM   2258  HG3 PRO   143      19.837  48.092  41.674  1.00  0.00           H  
ATOM   2259  CB  PRO   143      21.739  47.601  42.637  1.00  0.00           C  
ATOM   2260  HB2 PRO   143      22.483  48.343  42.345  1.00  0.00           H  
ATOM   2261  HB3 PRO   143      21.817  46.713  42.010  1.00  0.00           H  
ATOM   2262  CA  PRO   143      22.035  47.200  44.082  1.00  0.00           C  
ATOM   2263  HA  PRO   143      22.461  46.197  44.124  1.00  0.00           H  
ATOM   2264  C   PRO   143      22.834  48.241  44.851  1.00  0.00           C  
ATOM   2265  O   PRO   143      22.241  49.170  45.482  1.00  0.00           O  
ATOM   2266  N   GLY   144      24.176  48.171  44.993  1.00  0.00           N  
ATOM   2267  H   GLY   144      24.549  47.484  44.353  1.00  0.00           H  
ATOM   2268  CA  GLY   144      25.011  49.060  45.821  1.00  0.00           C  
ATOM   2269  HA2 GLY   144      26.002  48.976  45.376  1.00  0.00           H  
ATOM   2270  HA3 GLY   144      24.601  50.054  45.640  1.00  0.00           H  
ATOM   2271  C   GLY   144      25.074  48.799  47.316  1.00  0.00           C  
ATOM   2272  O   GLY   144      25.782  49.533  48.000  1.00  0.00           O  
ATOM   2273  N   THR   145      24.235  47.892  47.867  1.00  0.00           N  
ATOM   2274  H   THR   145      23.849  47.272  47.170  1.00  0.00           H  
ATOM   2275  CA  THR   145      24.154  47.555  49.265  1.00  0.00           C  
ATOM   2276  HA  THR   145      24.224  48.478  49.842  1.00  0.00           H  
ATOM   2277  CB  THR   145      22.718  46.962  49.542  1.00  0.00           C  
ATOM   2278  HB  THR   145      22.750  45.966  49.100  1.00  0.00           H  
ATOM   2279  CG2 THR   145      22.523  46.861  51.045  1.00  0.00           C  
ATOM   2280 HG21 THR   145      21.557  46.410  51.273  1.00  0.00           H  
ATOM   2281 HG22 THR   145      23.389  46.394  51.513  1.00  0.00           H  
ATOM   2282 HG23 THR   145      22.522  47.844  51.516  1.00  0.00           H  
ATOM   2283  OG1 THR   145      21.761  47.804  48.940  1.00  0.00           O  
ATOM   2284  HG1 THR   145      21.895  47.710  47.994  1.00  0.00           H  
ATOM   2285  C   THR   145      25.262  46.510  49.716  1.00  0.00           C  
ATOM   2286  O   THR   145      25.877  46.767  50.758  1.00  0.00           O  
ATOM   2287  N   THR   146      25.612  45.492  48.955  1.00  0.00           N  
ATOM   2288  H   THR   146      25.213  45.502  48.027  1.00  0.00           H  
ATOM   2289  CA  THR   146      26.500  44.320  49.306  1.00  0.00           C  
ATOM   2290  HA  THR   146      27.003  44.523  50.251  1.00  0.00           H  
ATOM   2291  CB  THR   146      25.624  43.021  49.470  1.00  0.00           C  
ATOM   2292  HB  THR   146      26.326  42.204  49.637  1.00  0.00           H  
ATOM   2293  CG2 THR   146      24.704  43.179  50.647  1.00  0.00           C  
ATOM   2294 HG21 THR   146      23.808  43.752  50.410  1.00  0.00           H  
ATOM   2295 HG22 THR   146      24.417  42.174  50.958  1.00  0.00           H  
ATOM   2296 HG23 THR   146      25.220  43.656  51.480  1.00  0.00           H  
ATOM   2297  OG1 THR   146      25.003  42.668  48.290  1.00  0.00           O  
ATOM   2298  HG1 THR   146      24.318  43.315  48.109  1.00  0.00           H  
ATOM   2299  C   THR   146      27.557  44.146  48.193  1.00  0.00           C  
ATOM   2300  O   THR   146      27.435  44.742  47.103  1.00  0.00           O  
ATOM   2301  N   ARG   147      28.438  43.251  48.402  1.00  0.00           N  
ATOM   2302  H   ARG   147      28.440  42.750  49.278  1.00  0.00           H  
ATOM   2303  CA  ARG   147      29.342  42.782  47.354  1.00  0.00           C  
ATOM   2304  HA  ARG   147      28.879  43.100  46.420  1.00  0.00           H  
ATOM   2305  CB  ARG   147      30.764  43.308  47.582  1.00  0.00           C  
ATOM   2306  HB2 ARG   147      30.657  44.391  47.514  1.00  0.00           H  
ATOM   2307  HB3 ARG   147      31.132  42.946  48.542  1.00  0.00           H  
ATOM   2308  CG  ARG   147      31.882  42.943  46.527  1.00  0.00           C  
ATOM   2309  HG2 ARG   147      31.816  41.877  46.310  1.00  0.00           H  
ATOM   2310  HG3 ARG   147      31.702  43.510  45.614  1.00  0.00           H  
ATOM   2311  CD  ARG   147      33.283  43.308  46.886  1.00  0.00           C  
ATOM   2312  HD2 ARG   147      33.256  44.385  47.051  1.00  0.00           H  
ATOM   2313  HD3 ARG   147      33.413  42.805  47.844  1.00  0.00           H  
ATOM   2314  NE  ARG   147      34.270  43.023  45.930  1.00  0.00           N  
ATOM   2315  HE  ARG   147      34.445  43.811  45.323  1.00  0.00           H  
ATOM   2316  CZ  ARG   147      35.067  41.973  45.922  1.00  0.00           C  
ATOM   2317  NH1 ARG   147      34.940  40.859  46.653  1.00  0.00           N  
ATOM   2318 HH11 ARG   147      34.142  40.841  47.272  1.00  0.00           H  
ATOM   2319 HH12 ARG   147      35.380  40.032  46.274  1.00  0.00           H  
ATOM   2320  NH2 ARG   147      35.996  42.017  45.007  1.00  0.00           N  
ATOM   2321 HH21 ARG   147      36.151  42.849  44.455  1.00  0.00           H  
ATOM   2322 HH22 ARG   147      36.644  41.256  44.863  1.00  0.00           H  
ATOM   2323  C   ARG   147      29.476  41.188  47.218  1.00  0.00           C  
ATOM   2324  O   ARG   147      29.512  40.577  48.290  1.00  0.00           O  
ATOM   2325  N   LEU   148      29.407  40.576  46.029  1.00  0.00           N  
ATOM   2326  H   LEU   148      29.257  41.245  45.288  1.00  0.00           H  
ATOM   2327  CA  LEU   148      29.587  39.118  45.857  1.00  0.00           C  
ATOM   2328  HA  LEU   148      30.270  38.781  46.637  1.00  0.00           H  
ATOM   2329  CB  LEU   148      28.215  38.463  45.978  1.00  0.00           C  
ATOM   2330  HB2 LEU   148      27.919  38.503  47.027  1.00  0.00           H  
ATOM   2331  HB3 LEU   148      27.486  38.963  45.341  1.00  0.00           H  
ATOM   2332  CG  LEU   148      28.209  36.991  45.540  1.00  0.00           C  
ATOM   2333  HG  LEU   148      28.727  36.930  44.583  1.00  0.00           H  
ATOM   2334  CD1 LEU   148      28.892  36.193  46.717  1.00  0.00           C  
ATOM   2335 HD11 LEU   148      29.853  36.619  47.005  1.00  0.00           H  
ATOM   2336 HD12 LEU   148      28.165  36.265  47.526  1.00  0.00           H  
ATOM   2337 HD13 LEU   148      28.944  35.186  46.303  1.00  0.00           H  
ATOM   2338  CD2 LEU   148      26.754  36.516  45.427  1.00  0.00           C  
ATOM   2339 HD21 LEU   148      26.685  35.434  45.321  1.00  0.00           H  
ATOM   2340 HD22 LEU   148      26.207  36.759  46.338  1.00  0.00           H  
ATOM   2341 HD23 LEU   148      26.182  36.990  44.630  1.00  0.00           H  
ATOM   2342  C   LEU   148      30.245  38.685  44.551  1.00  0.00           C  
ATOM   2343  O   LEU   148      29.789  38.957  43.480  1.00  0.00           O  
ATOM   2344  N   TYC   149      31.403  38.056  44.595  1.00  0.00           N  
ATOM   2345  H   TYC   149      31.771  37.795  45.499  1.00  0.00           H  
ATOM   2346  CA  TYC   149      32.339  37.874  43.513  1.00  0.00           C  
ATOM   2347  HA  TYC   149      32.402  38.856  43.045  1.00  0.00           H  
ATOM   2348  CB  TYC   149      33.719  37.431  43.975  1.00  0.00           C  
ATOM   2349  HB2 TYC   149      34.083  38.054  44.792  1.00  0.00           H  
ATOM   2350  HB3 TYC   149      33.750  36.402  44.332  1.00  0.00           H  
ATOM   2351  CG  TYC   149      34.733  37.707  42.887  1.00  0.00           C  
ATOM   2352  CD1 TYC   149      35.397  36.620  42.223  1.00  0.00           C  
ATOM   2353  HD1 TYC   149      35.006  35.614  42.272  1.00  0.00           H  
ATOM   2354  CE1 TYC   149      36.580  36.802  41.414  1.00  0.00           C  
ATOM   2355  HE1 TYC   149      37.144  36.056  40.874  1.00  0.00           H  
ATOM   2356  CZ  TYC   149      37.057  38.097  41.337  1.00  0.00           C  
ATOM   2357  OH  TYC   149      38.157  38.334  40.596  1.00  0.00           O  
ATOM   2358  CE2 TYC   149      36.419  39.216  41.971  1.00  0.00           C  
ATOM   2359  HE2 TYC   149      36.853  40.205  41.933  1.00  0.00           H  
ATOM   2360  CD2 TYC   149      35.260  39.028  42.791  1.00  0.00           C  
ATOM   2361  HD2 TYC   149      34.811  39.797  43.403  1.00  0.00           H  
ATOM   2362  C   TYC   149      31.912  36.882  42.376  1.00  0.00           C  
ATOM   2363  O   TYC   149      31.318  35.833  42.619  1.00  0.00           O  
ATOM   2364  N   ALA   150      32.262  37.208  41.129  1.00  0.00           N  
ATOM   2365  H   ALA   150      32.797  38.058  41.019  1.00  0.00           H  
ATOM   2366  CA  ALA   150      31.655  36.687  39.891  1.00  0.00           C  
ATOM   2367  HA  ALA   150      31.410  35.636  40.043  1.00  0.00           H  
ATOM   2368  CB  ALA   150      30.516  37.569  39.488  1.00  0.00           C  
ATOM   2369  HB1 ALA   150      30.032  37.133  38.614  1.00  0.00           H  
ATOM   2370  HB2 ALA   150      29.761  37.778  40.246  1.00  0.00           H  
ATOM   2371  HB3 ALA   150      30.920  38.523  39.150  1.00  0.00           H  
ATOM   2372  C   ALA   150      32.620  36.703  38.737  1.00  0.00           C  
ATOM   2373  O   ALA   150      33.573  37.430  38.746  1.00  0.00           O  
ATOM   2374  N   ASN   151      32.299  35.892  37.689  1.00  0.00           N  
ATOM   2375  H   ASN   151      31.535  35.292  37.967  1.00  0.00           H  
ATOM   2376  CA  ASN   151      32.716  36.091  36.283  1.00  0.00           C  
ATOM   2377  HA  ASN   151      33.549  36.792  36.323  1.00  0.00           H  
ATOM   2378  CB  ASN   151      33.318  34.696  35.695  1.00  0.00           C  
ATOM   2379  HB2 ASN   151      32.514  33.977  35.855  1.00  0.00           H  
ATOM   2380  HB3 ASN   151      33.366  34.826  34.614  1.00  0.00           H  
ATOM   2381  CG  ASN   151      34.623  34.169  36.326  1.00  0.00           C  
ATOM   2382  OD1 ASN   151      35.414  34.947  36.949  1.00  0.00           O  
ATOM   2383  ND2 ASN   151      34.970  32.943  36.139  1.00  0.00           N  
ATOM   2384 HD21 ASN   151      35.864  32.741  36.563  1.00  0.00           H  
ATOM   2385 HD22 ASN   151      34.439  32.293  35.578  1.00  0.00           H  
ATOM   2386  C   ASN   151      31.603  36.652  35.393  1.00  0.00           C  
ATOM   2387  O   ASN   151      31.901  37.544  34.526  1.00  0.00           O  
ATOM   2388  N   THR   152      30.318  36.318  35.721  1.00  0.00           N  
ATOM   2389  H   THR   152      30.133  35.566  36.368  1.00  0.00           H  
ATOM   2390  CA  THR   152      29.083  36.812  34.890  1.00  0.00           C  
ATOM   2391  HA  THR   152      29.134  36.565  33.830  1.00  0.00           H  
ATOM   2392  CB  THR   152      27.835  36.178  35.572  1.00  0.00           C  
ATOM   2393  HB  THR   152      26.899  36.475  35.098  1.00  0.00           H  
ATOM   2394  CG2 THR   152      27.976  34.676  35.652  1.00  0.00           C  
ATOM   2395 HG21 THR   152      27.006  34.191  35.766  1.00  0.00           H  
ATOM   2396 HG22 THR   152      28.378  34.311  34.707  1.00  0.00           H  
ATOM   2397 HG23 THR   152      28.656  34.412  36.461  1.00  0.00           H  
ATOM   2398  OG1 THR   152      27.714  36.649  36.894  1.00  0.00           O  
ATOM   2399  HG1 THR   152      27.833  35.883  37.461  1.00  0.00           H  
ATOM   2400  C   THR   152      28.982  38.330  34.931  1.00  0.00           C  
ATOM   2401  O   THR   152      28.635  38.913  33.919  1.00  0.00           O  
ATOM   2402  N   SER   153      29.284  38.909  36.082  1.00  0.00           N  
ATOM   2403  H   SER   153      29.305  38.322  36.904  1.00  0.00           H  
ATOM   2404  CA  SER   153      28.941  40.326  36.217  1.00  0.00           C  
ATOM   2405  HA  SER   153      28.016  40.489  35.665  1.00  0.00           H  
ATOM   2406  CB  SER   153      28.702  40.760  37.643  1.00  0.00           C  
ATOM   2407  HB2 SER   153      28.057  41.639  37.636  1.00  0.00           H  
ATOM   2408  HB3 SER   153      28.166  40.037  38.257  1.00  0.00           H  
ATOM   2409  OG  SER   153      29.830  41.023  38.361  1.00  0.00           O  
ATOM   2410  HG  SER   153      30.087  41.926  38.159  1.00  0.00           H  
ATOM   2411  C   SER   153      29.992  41.294  35.479  1.00  0.00           C  
ATOM   2412  O   SER   153      29.632  42.013  34.557  1.00  0.00           O  
ATOM   2413  N   ILE   154      31.286  41.175  35.770  1.00  0.00           N  
ATOM   2414  H   ILE   154      31.567  40.683  36.605  1.00  0.00           H  
ATOM   2415  CA  ILE   154      32.456  41.679  35.074  1.00  0.00           C  
ATOM   2416  HA  ILE   154      32.303  42.756  35.008  1.00  0.00           H  
ATOM   2417  CB  ILE   154      33.655  41.293  35.919  1.00  0.00           C  
ATOM   2418  HB  ILE   154      33.506  41.771  36.887  1.00  0.00           H  
ATOM   2419  CG2 ILE   154      33.975  39.807  36.143  1.00  0.00           C  
ATOM   2420 HG21 ILE   154      34.578  39.367  35.347  1.00  0.00           H  
ATOM   2421 HG22 ILE   154      34.481  39.667  37.098  1.00  0.00           H  
ATOM   2422 HG23 ILE   154      33.117  39.135  36.141  1.00  0.00           H  
ATOM   2423  CG1 ILE   154      34.949  41.952  35.384  1.00  0.00           C  
ATOM   2424 HG12 ILE   154      35.825  41.541  35.887  1.00  0.00           H  
ATOM   2425 HG13 ILE   154      35.133  41.767  34.326  1.00  0.00           H  
ATOM   2426  CD1 ILE   154      34.993  43.476  35.627  1.00  0.00           C  
ATOM   2427 HD11 ILE   154      34.422  44.010  34.868  1.00  0.00           H  
ATOM   2428 HD12 ILE   154      34.504  43.701  36.575  1.00  0.00           H  
ATOM   2429 HD13 ILE   154      35.946  43.978  35.795  1.00  0.00           H  
ATOM   2430  C   ILE   154      32.565  41.230  33.608  1.00  0.00           C  
ATOM   2431  O   ILE   154      32.872  41.998  32.689  1.00  0.00           O  
ATOM   2432  N   GLY   155      32.055  40.005  33.316  1.00  0.00           N  
ATOM   2433  H   GLY   155      31.826  39.440  34.121  1.00  0.00           H  
ATOM   2434  CA  GLY   155      32.052  39.444  31.935  1.00  0.00           C  
ATOM   2435  HA2 GLY   155      33.071  39.514  31.556  1.00  0.00           H  
ATOM   2436  HA3 GLY   155      31.552  38.480  31.846  1.00  0.00           H  
ATOM   2437  C   GLY   155      31.119  40.326  31.161  1.00  0.00           C  
ATOM   2438  O   GLY   155      31.465  40.853  30.108  1.00  0.00           O  
ATOM   2439  N   LEU   156      29.967  40.553  31.739  1.00  0.00           N  
ATOM   2440  H   LEU   156      29.916  40.358  32.729  1.00  0.00           H  
ATOM   2441  CA  LEU   156      28.873  41.311  30.991  1.00  0.00           C  
ATOM   2442  HA  LEU   156      28.751  40.942  29.972  1.00  0.00           H  
ATOM   2443  CB  LEU   156      27.454  41.213  31.661  1.00  0.00           C  
ATOM   2444  HB2 LEU   156      27.230  40.147  31.662  1.00  0.00           H  
ATOM   2445  HB3 LEU   156      27.460  41.516  32.708  1.00  0.00           H  
ATOM   2446  CG  LEU   156      26.305  41.866  30.881  1.00  0.00           C  
ATOM   2447  HG  LEU   156      26.442  42.943  30.780  1.00  0.00           H  
ATOM   2448  CD1 LEU   156      26.153  41.358  29.414  1.00  0.00           C  
ATOM   2449 HD11 LEU   156      25.375  41.994  28.992  1.00  0.00           H  
ATOM   2450 HD12 LEU   156      27.099  41.534  28.902  1.00  0.00           H  
ATOM   2451 HD13 LEU   156      26.002  40.279  29.377  1.00  0.00           H  
ATOM   2452  CD2 LEU   156      24.989  41.637  31.662  1.00  0.00           C  
ATOM   2453 HD21 LEU   156      25.240  41.766  32.715  1.00  0.00           H  
ATOM   2454 HD22 LEU   156      24.278  42.355  31.253  1.00  0.00           H  
ATOM   2455 HD23 LEU   156      24.680  40.599  31.540  1.00  0.00           H  
ATOM   2456  C   LEU   156      29.140  42.828  30.913  1.00  0.00           C  
ATOM   2457  O   LEU   156      28.924  43.488  29.827  1.00  0.00           O  
ATOM   2458  N   PHE   157      29.779  43.391  31.942  1.00  0.00           N  
ATOM   2459  H   PHE   157      29.886  42.849  32.787  1.00  0.00           H  
ATOM   2460  CA  PHE   157      30.324  44.721  31.871  1.00  0.00           C  
ATOM   2461  HA  PHE   157      29.562  45.499  31.823  1.00  0.00           H  
ATOM   2462  CB  PHE   157      31.163  45.152  33.142  1.00  0.00           C  
ATOM   2463  HB2 PHE   157      30.448  45.302  33.951  1.00  0.00           H  
ATOM   2464  HB3 PHE   157      31.922  44.411  33.390  1.00  0.00           H  
ATOM   2465  CG  PHE   157      32.010  46.412  32.993  1.00  0.00           C  
ATOM   2466  CD1 PHE   157      31.371  47.710  32.921  1.00  0.00           C  
ATOM   2467  HD1 PHE   157      30.293  47.755  32.970  1.00  0.00           H  
ATOM   2468  CE1 PHE   157      32.085  48.845  32.823  1.00  0.00           C  
ATOM   2469  HE1 PHE   157      31.576  49.793  32.733  1.00  0.00           H  
ATOM   2470  CZ  PHE   157      33.497  48.840  32.845  1.00  0.00           C  
ATOM   2471  HZ  PHE   157      34.021  49.785  32.810  1.00  0.00           H  
ATOM   2472  CE2 PHE   157      34.151  47.648  33.040  1.00  0.00           C  
ATOM   2473  HE2 PHE   157      35.230  47.675  33.060  1.00  0.00           H  
ATOM   2474  CD2 PHE   157      33.452  46.437  33.091  1.00  0.00           C  
ATOM   2475  HD2 PHE   157      34.000  45.513  33.208  1.00  0.00           H  
ATOM   2476  C   PHE   157      31.288  44.880  30.654  1.00  0.00           C  
ATOM   2477  O   PHE   157      31.180  45.839  29.974  1.00  0.00           O  
ATOM   2478  N   GLY   158      32.189  43.897  30.490  1.00  0.00           N  
ATOM   2479  H   GLY   158      32.144  43.084  31.087  1.00  0.00           H  
ATOM   2480  CA  GLY   158      33.301  43.978  29.549  1.00  0.00           C  
ATOM   2481  HA2 GLY   158      33.837  44.896  29.787  1.00  0.00           H  
ATOM   2482  HA3 GLY   158      34.022  43.192  29.771  1.00  0.00           H  
ATOM   2483  C   GLY   158      32.756  43.813  28.132  1.00  0.00           C  
ATOM   2484  O   GLY   158      33.267  44.571  27.295  1.00  0.00           O  
ATOM   2485  N   SER   159      31.768  42.984  27.854  1.00  0.00           N  
ATOM   2486  H   SER   159      31.428  42.323  28.538  1.00  0.00           H  
ATOM   2487  CA  SER   159      31.183  42.809  26.512  1.00  0.00           C  
ATOM   2488  HA  SER   159      31.990  42.655  25.796  1.00  0.00           H  
ATOM   2489  CB  SER   159      30.322  41.513  26.511  1.00  0.00           C  
ATOM   2490  HB2 SER   159      30.909  40.710  26.956  1.00  0.00           H  
ATOM   2491  HB3 SER   159      29.543  41.691  27.252  1.00  0.00           H  
ATOM   2492  OG  SER   159      29.831  41.101  25.257  1.00  0.00           O  
ATOM   2493  HG  SER   159      28.909  41.357  25.336  1.00  0.00           H  
ATOM   2494  C   SER   159      30.320  44.016  26.157  1.00  0.00           C  
ATOM   2495  O   SER   159      30.103  44.359  25.015  1.00  0.00           O  
ATOM   2496  N   LEU   160      29.782  44.765  27.102  1.00  0.00           N  
ATOM   2497  H   LEU   160      29.880  44.512  28.075  1.00  0.00           H  
ATOM   2498  CA  LEU   160      29.117  45.970  26.829  1.00  0.00           C  
ATOM   2499  HA  LEU   160      28.562  45.905  25.893  1.00  0.00           H  
ATOM   2500  CB  LEU   160      28.104  46.223  28.004  1.00  0.00           C  
ATOM   2501  HB2 LEU   160      28.567  45.937  28.948  1.00  0.00           H  
ATOM   2502  HB3 LEU   160      27.817  47.275  28.016  1.00  0.00           H  
ATOM   2503  CG  LEU   160      26.738  45.417  27.801  1.00  0.00           C  
ATOM   2504  HG  LEU   160      26.907  44.350  27.947  1.00  0.00           H  
ATOM   2505  CD1 LEU   160      25.780  45.712  28.991  1.00  0.00           C  
ATOM   2506 HD11 LEU   160      24.784  45.290  28.856  1.00  0.00           H  
ATOM   2507 HD12 LEU   160      26.276  45.285  29.862  1.00  0.00           H  
ATOM   2508 HD13 LEU   160      25.595  46.769  29.183  1.00  0.00           H  
ATOM   2509  CD2 LEU   160      25.987  45.507  26.499  1.00  0.00           C  
ATOM   2510 HD21 LEU   160      25.980  46.564  26.233  1.00  0.00           H  
ATOM   2511 HD22 LEU   160      26.592  44.864  25.861  1.00  0.00           H  
ATOM   2512 HD23 LEU   160      25.002  45.053  26.615  1.00  0.00           H  
ATOM   2513  C   LEU   160      30.079  47.202  26.744  1.00  0.00           C  
ATOM   2514  O   LEU   160      29.674  48.316  26.364  1.00  0.00           O  
ATOM   2515  N   ALA   161      31.310  47.188  27.229  1.00  0.00           N  
ATOM   2516  H   ALA   161      31.650  46.338  27.654  1.00  0.00           H  
ATOM   2517  CA  ALA   161      32.265  48.271  27.076  1.00  0.00           C  
ATOM   2518  HA  ALA   161      31.746  49.184  27.369  1.00  0.00           H  
ATOM   2519  CB  ALA   161      33.380  48.139  28.085  1.00  0.00           C  
ATOM   2520  HB1 ALA   161      34.092  47.355  27.824  1.00  0.00           H  
ATOM   2521  HB2 ALA   161      33.931  49.078  28.130  1.00  0.00           H  
ATOM   2522  HB3 ALA   161      33.013  47.794  29.052  1.00  0.00           H  
ATOM   2523  C   ALA   161      32.715  48.534  25.610  1.00  0.00           C  
ATOM   2524  O   ALA   161      32.829  49.663  25.196  1.00  0.00           O  
ATOM   2525  N   VAL   162      32.706  47.430  24.820  1.00  0.00           N  
ATOM   2526  H   VAL   162      32.644  46.496  25.199  1.00  0.00           H  
ATOM   2527  CA  VAL   162      33.031  47.394  23.375  1.00  0.00           C  
ATOM   2528  HA  VAL   162      33.646  48.291  23.303  1.00  0.00           H  
ATOM   2529  CB  VAL   162      34.008  46.290  22.935  1.00  0.00           C  
ATOM   2530  HB  VAL   162      34.362  46.511  21.928  1.00  0.00           H  
ATOM   2531  CG1 VAL   162      35.193  46.231  23.918  1.00  0.00           C  
ATOM   2532 HG11 VAL   162      35.683  47.199  24.019  1.00  0.00           H  
ATOM   2533 HG12 VAL   162      34.985  45.784  24.890  1.00  0.00           H  
ATOM   2534 HG13 VAL   162      35.961  45.589  23.488  1.00  0.00           H  
ATOM   2535  CG2 VAL   162      33.403  44.855  22.971  1.00  0.00           C  
ATOM   2536 HG21 VAL   162      33.023  44.710  23.982  1.00  0.00           H  
ATOM   2537 HG22 VAL   162      32.623  44.827  22.210  1.00  0.00           H  
ATOM   2538 HG23 VAL   162      34.151  44.088  22.767  1.00  0.00           H  
ATOM   2539  C   VAL   162      31.814  47.385  22.406  1.00  0.00           C  
ATOM   2540  O   VAL   162      31.941  47.785  21.271  1.00  0.00           O  
ATOM   2541  N   LYS   163      30.568  47.222  22.885  1.00  0.00           N  
ATOM   2542  H   LYS   163      30.529  47.055  23.880  1.00  0.00           H  
ATOM   2543  CA  LYS   163      29.289  47.185  22.141  1.00  0.00           C  
ATOM   2544  HA  LYS   163      29.477  46.606  21.237  1.00  0.00           H  
ATOM   2545  CB  LYS   163      28.147  46.530  23.037  1.00  0.00           C  
ATOM   2546  HB2 LYS   163      28.378  45.476  23.188  1.00  0.00           H  
ATOM   2547  HB3 LYS   163      28.202  47.018  24.010  1.00  0.00           H  
ATOM   2548  CG  LYS   163      26.742  46.512  22.367  1.00  0.00           C  
ATOM   2549  HG2 LYS   163      26.490  47.526  22.054  1.00  0.00           H  
ATOM   2550  HG3 LYS   163      26.902  45.919  21.467  1.00  0.00           H  
ATOM   2551  CD  LYS   163      25.625  45.815  23.158  1.00  0.00           C  
ATOM   2552  HD2 LYS   163      25.887  44.808  23.482  1.00  0.00           H  
ATOM   2553  HD3 LYS   163      25.468  46.425  24.048  1.00  0.00           H  
ATOM   2554  CE  LYS   163      24.302  45.792  22.303  1.00  0.00           C  
ATOM   2555  HE2 LYS   163      24.150  46.809  21.943  1.00  0.00           H  
ATOM   2556  HE3 LYS   163      24.387  45.103  21.462  1.00  0.00           H  
ATOM   2557  NZ  LYS   163      23.120  45.529  23.176  1.00  0.00           N  
ATOM   2558  HZ1 LYS   163      22.261  45.463  22.649  1.00  0.00           H  
ATOM   2559  HZ2 LYS   163      23.131  44.646  23.667  1.00  0.00           H  
ATOM   2560  HZ3 LYS   163      22.971  46.252  23.866  1.00  0.00           H  
ATOM   2561  C   LYS   163      28.945  48.593  21.604  1.00  0.00           C  
ATOM   2562  O   LYS   163      28.420  48.482  20.466  1.00  0.00           O  
ATOM   2563  N   PRO   164      29.365  49.734  22.207  1.00  0.00           N  
ATOM   2564  CD  PRO   164      29.523  49.912  23.615  1.00  0.00           C  
ATOM   2565  HD2 PRO   164      30.587  49.980  23.842  1.00  0.00           H  
ATOM   2566  HD3 PRO   164      29.137  49.148  24.291  1.00  0.00           H  
ATOM   2567  CG  PRO   164      28.880  51.219  23.945  1.00  0.00           C  
ATOM   2568  HG2 PRO   164      29.434  51.694  24.755  1.00  0.00           H  
ATOM   2569  HG3 PRO   164      27.821  50.977  24.040  1.00  0.00           H  
ATOM   2570  CB  PRO   164      29.136  52.085  22.724  1.00  0.00           C  
ATOM   2571  HB2 PRO   164      30.147  52.473  22.846  1.00  0.00           H  
ATOM   2572  HB3 PRO   164      28.489  52.958  22.646  1.00  0.00           H  
ATOM   2573  CA  PRO   164      29.004  51.060  21.589  1.00  0.00           C  
ATOM   2574  HA  PRO   164      27.994  50.976  21.188  1.00  0.00           H  
ATOM   2575  C   PRO   164      29.823  51.575  20.397  1.00  0.00           C  
ATOM   2576  O   PRO   164      29.290  52.246  19.429  1.00  0.00           O  
ATOM   2577  N   SER   165      31.116  51.305  20.243  1.00  0.00           N  
ATOM   2578  H   SER   165      31.559  50.819  21.010  1.00  0.00           H  
ATOM   2579  CA  SER   165      31.915  51.494  19.034  1.00  0.00           C  
ATOM   2580  HA  SER   165      31.443  52.312  18.490  1.00  0.00           H  
ATOM   2581  CB  SER   165      33.342  51.916  19.274  1.00  0.00           C  
ATOM   2582  HB2 SER   165      33.802  52.305  18.366  1.00  0.00           H  
ATOM   2583  HB3 SER   165      33.324  52.656  20.074  1.00  0.00           H  
ATOM   2584  OG  SER   165      33.911  50.678  19.739  1.00  0.00           O  
ATOM   2585  HG  SER   165      33.758  50.589  20.682  1.00  0.00           H  
ATOM   2586  C   SER   165      31.786  50.327  18.074  1.00  0.00           C  
ATOM   2587  O   SER   165      31.953  50.439  16.888  1.00  0.00           O  
ATOM   2588  N   GLY   166      31.357  49.157  18.616  1.00  0.00           N  
ATOM   2589  H   GLY   166      31.368  49.123  19.625  1.00  0.00           H  
ATOM   2590  CA  GLY   166      30.899  47.943  17.827  1.00  0.00           C  
ATOM   2591  HA2 GLY   166      30.386  47.292  18.534  1.00  0.00           H  
ATOM   2592  HA3 GLY   166      30.268  48.205  16.978  1.00  0.00           H  
ATOM   2593  C   GLY   166      32.097  47.198  17.228  1.00  0.00           C  
ATOM   2594  O   GLY   166      31.922  46.354  16.360  1.00  0.00           O  
ATOM   2595  N   MET   167      33.298  47.436  17.769  1.00  0.00           N  
ATOM   2596  H   MET   167      33.483  48.302  18.254  1.00  0.00           H  
ATOM   2597  CA  MET   167      34.460  46.608  17.362  1.00  0.00           C  
ATOM   2598  HA  MET   167      34.319  46.275  16.334  1.00  0.00           H  
ATOM   2599  CB  MET   167      35.786  47.389  17.538  1.00  0.00           C  
ATOM   2600  HB2 MET   167      36.500  46.822  16.941  1.00  0.00           H  
ATOM   2601  HB3 MET   167      35.810  48.393  17.115  1.00  0.00           H  
ATOM   2602  CG  MET   167      36.331  47.383  18.975  1.00  0.00           C  
ATOM   2603  HG2 MET   167      35.613  47.722  19.721  1.00  0.00           H  
ATOM   2604  HG3 MET   167      36.611  46.368  19.259  1.00  0.00           H  
ATOM   2605  SD  MET   167      37.873  48.414  19.099  1.00  0.00           S  
ATOM   2606  CE  MET   167      39.208  47.775  18.124  1.00  0.00           C  
ATOM   2607  HE1 MET   167      39.601  46.892  18.628  1.00  0.00           H  
ATOM   2608  HE2 MET   167      38.901  47.466  17.125  1.00  0.00           H  
ATOM   2609  HE3 MET   167      40.005  48.501  17.963  1.00  0.00           H  
ATOM   2610  C   MET   167      34.506  45.255  18.261  1.00  0.00           C  
ATOM   2611  O   MET   167      33.872  45.129  19.285  1.00  0.00           O  
ATOM   2612  N   ARG   168      35.151  44.166  17.877  1.00  0.00           N  
ATOM   2613  H   ARG   168      35.659  44.181  17.004  1.00  0.00           H  
ATOM   2614  CA  ARG   168      35.328  42.883  18.553  1.00  0.00           C  
ATOM   2615  HA  ARG   168      34.308  42.544  18.735  1.00  0.00           H  
ATOM   2616  CB  ARG   168      36.121  41.957  17.668  1.00  0.00           C  
ATOM   2617  HB2 ARG   168      37.080  42.206  17.214  1.00  0.00           H  
ATOM   2618  HB3 ARG   168      36.355  41.115  18.319  1.00  0.00           H  
ATOM   2619  CG  ARG   168      35.139  41.566  16.518  1.00  0.00           C  
ATOM   2620  HG2 ARG   168      34.427  40.876  16.970  1.00  0.00           H  
ATOM   2621  HG3 ARG   168      34.560  42.381  16.084  1.00  0.00           H  
ATOM   2622  CD  ARG   168      35.907  40.702  15.542  1.00  0.00           C  
ATOM   2623  HD2 ARG   168      36.743  41.253  15.112  1.00  0.00           H  
ATOM   2624  HD3 ARG   168      36.429  39.891  16.050  1.00  0.00           H  
ATOM   2625  NE  ARG   168      35.030  40.123  14.528  1.00  0.00           N  
ATOM   2626  HE  ARG   168      34.097  39.960  14.879  1.00  0.00           H  
ATOM   2627  CZ  ARG   168      35.345  39.518  13.347  1.00  0.00           C  
ATOM   2628  NH1 ARG   168      36.481  39.722  12.712  1.00  0.00           N  
ATOM   2629 HH11 ARG   168      36.619  39.404  11.763  1.00  0.00           H  
ATOM   2630 HH12 ARG   168      37.127  40.420  13.052  1.00  0.00           H  
ATOM   2631  NH2 ARG   168      34.466  38.755  12.871  1.00  0.00           N  
ATOM   2632 HH21 ARG   168      33.637  38.520  13.399  1.00  0.00           H  
ATOM   2633 HH22 ARG   168      34.664  38.435  11.934  1.00  0.00           H  
ATOM   2634  C   ARG   168      36.191  43.006  19.881  1.00  0.00           C  
ATOM   2635  O   ARG   168      37.224  43.695  19.912  1.00  0.00           O  
ATOM   2636  N   PHE   169      35.677  42.467  21.052  1.00  0.00           N  
ATOM   2637  H   PHE   169      34.838  41.906  21.008  1.00  0.00           H  
ATOM   2638  CA  PHE   169      36.360  42.480  22.311  1.00  0.00           C  
ATOM   2639  HA  PHE   169      36.444  43.515  22.643  1.00  0.00           H  
ATOM   2640  CB  PHE   169      35.580  41.595  23.297  1.00  0.00           C  
ATOM   2641  HB2 PHE   169      34.513  41.814  23.312  1.00  0.00           H  
ATOM   2642  HB3 PHE   169      35.563  40.547  22.997  1.00  0.00           H  
ATOM   2643  CG  PHE   169      36.151  41.733  24.705  1.00  0.00           C  
ATOM   2644  CD1 PHE   169      35.701  42.723  25.567  1.00  0.00           C  
ATOM   2645  HD1 PHE   169      34.864  43.366  25.337  1.00  0.00           H  
ATOM   2646  CE1 PHE   169      36.353  42.954  26.794  1.00  0.00           C  
ATOM   2647  HE1 PHE   169      36.077  43.718  27.506  1.00  0.00           H  
ATOM   2648  CZ  PHE   169      37.317  42.003  27.174  1.00  0.00           C  
ATOM   2649  HZ  PHE   169      37.734  42.001  28.170  1.00  0.00           H  
ATOM   2650  CE2 PHE   169      37.671  40.966  26.369  1.00  0.00           C  
ATOM   2651  HE2 PHE   169      38.415  40.247  26.676  1.00  0.00           H  
ATOM   2652  CD2 PHE   169      37.172  40.859  25.065  1.00  0.00           C  
ATOM   2653  HD2 PHE   169      37.488  40.012  24.475  1.00  0.00           H  
ATOM   2654  C   PHE   169      37.819  41.962  22.278  1.00  0.00           C  
ATOM   2655  O   PHE   169      38.711  42.691  22.747  1.00  0.00           O  
ATOM   2656  N   GLU   170      38.117  40.941  21.556  1.00  0.00           N  
ATOM   2657  H   GLU   170      37.392  40.271  21.340  1.00  0.00           H  
ATOM   2658  CA  GLU   170      39.467  40.534  21.326  1.00  0.00           C  
ATOM   2659  HA  GLU   170      39.988  40.435  22.279  1.00  0.00           H  
ATOM   2660  CB  GLU   170      39.503  39.197  20.675  1.00  0.00           C  
ATOM   2661  HB2 GLU   170      39.017  38.485  21.343  1.00  0.00           H  
ATOM   2662  HB3 GLU   170      38.837  39.153  19.814  1.00  0.00           H  
ATOM   2663  CG  GLU   170      40.851  38.677  20.161  1.00  0.00           C  
ATOM   2664  HG2 GLU   170      41.140  39.247  19.277  1.00  0.00           H  
ATOM   2665  HG3 GLU   170      41.643  38.845  20.890  1.00  0.00           H  
ATOM   2666  CD  GLU   170      40.774  37.180  19.835  1.00  0.00           C  
ATOM   2667  OE1 GLU   170      39.720  36.777  19.313  1.00  0.00           O  
ATOM   2668  OE2 GLU   170      41.737  36.416  20.109  1.00  0.00           O  
ATOM   2669  C   GLU   170      40.290  41.505  20.476  1.00  0.00           C  
ATOM   2670  O   GLU   170      41.485  41.556  20.722  1.00  0.00           O  
ATOM   2671  N   GLN   171      39.726  42.222  19.545  1.00  0.00           N  
ATOM   2672  H   GLN   171      38.726  42.220  19.404  1.00  0.00           H  
ATOM   2673  CA  GLN   171      40.416  43.301  18.732  1.00  0.00           C  
ATOM   2674  HA  GLN   171      41.350  42.881  18.358  1.00  0.00           H  
ATOM   2675  CB  GLN   171      39.521  43.731  17.475  1.00  0.00           C  
ATOM   2676  HB2 GLN   171      39.401  42.792  16.934  1.00  0.00           H  
ATOM   2677  HB3 GLN   171      38.556  44.171  17.729  1.00  0.00           H  
ATOM   2678  CG  GLN   171      40.192  44.589  16.462  1.00  0.00           C  
ATOM   2679  HG2 GLN   171      40.303  45.610  16.826  1.00  0.00           H  
ATOM   2680  HG3 GLN   171      41.139  44.060  16.359  1.00  0.00           H  
ATOM   2681  CD  GLN   171      39.566  44.488  15.017  1.00  0.00           C  
ATOM   2682  OE1 GLN   171      38.540  43.895  14.832  1.00  0.00           O  
ATOM   2683  NE2 GLN   171      40.253  45.010  14.009  1.00  0.00           N  
ATOM   2684 HE21 GLN   171      41.077  45.557  14.216  1.00  0.00           H  
ATOM   2685 HE22 GLN   171      39.930  44.828  13.069  1.00  0.00           H  
ATOM   2686  C   GLN   171      40.585  44.550  19.582  1.00  0.00           C  
ATOM   2687  O   GLN   171      41.546  45.319  19.382  1.00  0.00           O  
ATOM   2688  N   ALA   172      39.634  44.823  20.467  1.00  0.00           N  
ATOM   2689  H   ALA   172      38.842  44.199  20.530  1.00  0.00           H  
ATOM   2690  CA  ALA   172      39.720  45.941  21.383  1.00  0.00           C  
ATOM   2691  HA  ALA   172      39.917  46.854  20.821  1.00  0.00           H  
ATOM   2692  CB  ALA   172      38.355  46.084  22.074  1.00  0.00           C  
ATOM   2693  HB1 ALA   172      38.282  45.158  22.644  1.00  0.00           H  
ATOM   2694  HB2 ALA   172      38.409  47.018  22.634  1.00  0.00           H  
ATOM   2695  HB3 ALA   172      37.644  46.095  21.248  1.00  0.00           H  
ATOM   2696  C   ALA   172      40.827  45.742  22.423  1.00  0.00           C  
ATOM   2697  O   ALA   172      41.711  46.543  22.509  1.00  0.00           O  
ATOM   2698  N   MET   173      40.890  44.553  23.031  1.00  0.00           N  
ATOM   2699  H   MET   173      40.158  43.866  22.922  1.00  0.00           H  
ATOM   2700  CA  MET   173      41.938  44.182  23.929  1.00  0.00           C  
ATOM   2701  HA  MET   173      41.860  44.816  24.813  1.00  0.00           H  
ATOM   2702  CB  MET   173      41.553  42.787  24.371  1.00  0.00           C  
ATOM   2703  HB2 MET   173      40.532  42.656  24.731  1.00  0.00           H  
ATOM   2704  HB3 MET   173      41.586  42.068  23.553  1.00  0.00           H  
ATOM   2705  CG  MET   173      42.507  42.389  25.505  1.00  0.00           C  
ATOM   2706  HG2 MET   173      42.446  41.301  25.548  1.00  0.00           H  
ATOM   2707  HG3 MET   173      43.539  42.660  25.283  1.00  0.00           H  
ATOM   2708  SD  MET   173      42.071  43.161  27.073  1.00  0.00           S  
ATOM   2709  CE  MET   173      41.144  41.733  27.710  1.00  0.00           C  
ATOM   2710  HE1 MET   173      41.765  40.946  28.139  1.00  0.00           H  
ATOM   2711  HE2 MET   173      40.779  42.023  28.696  1.00  0.00           H  
ATOM   2712  HE3 MET   173      40.534  41.425  26.861  1.00  0.00           H  
ATOM   2713  C   MET   173      43.316  44.271  23.290  1.00  0.00           C  
ATOM   2714  O   MET   173      44.177  45.009  23.717  1.00  0.00           O  
ATOM   2715  N   ALA   174      43.502  43.688  22.133  1.00  0.00           N  
ATOM   2716  H   ALA   174      42.796  43.106  21.706  1.00  0.00           H  
ATOM   2717  CA  ALA   174      44.719  43.829  21.366  1.00  0.00           C  
ATOM   2718  HA  ALA   174      45.582  43.538  21.964  1.00  0.00           H  
ATOM   2719  CB  ALA   174      44.660  42.825  20.206  1.00  0.00           C  
ATOM   2720  HB1 ALA   174      45.628  42.955  19.721  1.00  0.00           H  
ATOM   2721  HB2 ALA   174      44.721  41.818  20.619  1.00  0.00           H  
ATOM   2722  HB3 ALA   174      43.838  43.084  19.539  1.00  0.00           H  
ATOM   2723  C   ALA   174      45.096  45.319  20.946  1.00  0.00           C  
ATOM   2724  O   ALA   174      46.217  45.758  21.270  1.00  0.00           O  
ATOM   2725  N   GLU   175      44.251  46.061  20.163  1.00  0.00           N  
ATOM   2726  H   GLU   175      43.362  45.682  19.872  1.00  0.00           H  
ATOM   2727  CA  GLU   175      44.562  47.440  19.615  1.00  0.00           C  
ATOM   2728  HA  GLU   175      45.511  47.305  19.095  1.00  0.00           H  
ATOM   2729  CB  GLU   175      43.537  47.894  18.565  1.00  0.00           C  
ATOM   2730  HB2 GLU   175      43.341  47.023  17.940  1.00  0.00           H  
ATOM   2731  HB3 GLU   175      42.605  48.159  19.065  1.00  0.00           H  
ATOM   2732  CG  GLU   175      44.058  48.940  17.511  1.00  0.00           C  
ATOM   2733  HG2 GLU   175      43.337  49.112  16.712  1.00  0.00           H  
ATOM   2734  HG3 GLU   175      44.131  49.916  17.991  1.00  0.00           H  
ATOM   2735  CD  GLU   175      45.379  48.474  16.822  1.00  0.00           C  
ATOM   2736  OE1 GLU   175      46.127  49.406  16.431  1.00  0.00           O  
ATOM   2737  OE2 GLU   175      45.645  47.260  16.607  1.00  0.00           O  
ATOM   2738  C   GLU   175      44.626  48.449  20.735  1.00  0.00           C  
ATOM   2739  O   GLU   175      45.423  49.379  20.613  1.00  0.00           O  
ATOM   2740  N   ARG   176      43.761  48.377  21.766  1.00  0.00           N  
ATOM   2741  H   ARG   176      43.202  47.545  21.890  1.00  0.00           H  
ATOM   2742  CA  ARG   176      43.659  49.514  22.741  1.00  0.00           C  
ATOM   2743  HA  ARG   176      43.948  50.432  22.229  1.00  0.00           H  
ATOM   2744  CB  ARG   176      42.256  49.713  23.304  1.00  0.00           C  
ATOM   2745  HB2 ARG   176      41.886  48.835  23.833  1.00  0.00           H  
ATOM   2746  HB3 ARG   176      42.210  50.460  24.097  1.00  0.00           H  
ATOM   2747  CG  ARG   176      41.283  50.105  22.197  1.00  0.00           C  
ATOM   2748  HG2 ARG   176      41.423  51.159  21.957  1.00  0.00           H  
ATOM   2749  HG3 ARG   176      41.489  49.497  21.316  1.00  0.00           H  
ATOM   2750  CD  ARG   176      39.815  49.974  22.637  1.00  0.00           C  
ATOM   2751  HD2 ARG   176      39.478  48.964  22.868  1.00  0.00           H  
ATOM   2752  HD3 ARG   176      39.747  50.687  23.459  1.00  0.00           H  
ATOM   2753  NE  ARG   176      38.945  50.521  21.564  1.00  0.00           N  
ATOM   2754  HE  ARG   176      39.320  50.487  20.626  1.00  0.00           H  
ATOM   2755  CZ  ARG   176      37.741  51.022  21.636  1.00  0.00           C  
ATOM   2756  NH1 ARG   176      36.921  51.046  22.600  1.00  0.00           N  
ATOM   2757 HH11 ARG   176      37.364  50.848  23.486  1.00  0.00           H  
ATOM   2758 HH12 ARG   176      36.083  51.585  22.433  1.00  0.00           H  
ATOM   2759  NH2 ARG   176      37.404  51.675  20.558  1.00  0.00           N  
ATOM   2760 HH21 ARG   176      38.080  51.734  19.810  1.00  0.00           H  
ATOM   2761 HH22 ARG   176      36.666  52.355  20.671  1.00  0.00           H  
ATOM   2762  C   ARG   176      44.540  49.346  23.914  1.00  0.00           C  
ATOM   2763  O   ARG   176      44.770  50.335  24.566  1.00  0.00           O  
ATOM   2764  N   VAL   177      44.983  48.135  24.216  1.00  0.00           N  
ATOM   2765  H   VAL   177      44.753  47.380  23.585  1.00  0.00           H  
ATOM   2766  CA  VAL   177      45.758  47.895  25.415  1.00  0.00           C  
ATOM   2767  HA  VAL   177      46.164  48.864  25.706  1.00  0.00           H  
ATOM   2768  CB  VAL   177      44.969  47.306  26.612  1.00  0.00           C  
ATOM   2769  HB  VAL   177      44.717  46.267  26.401  1.00  0.00           H  
ATOM   2770  CG1 VAL   177      45.778  47.410  27.874  1.00  0.00           C  
ATOM   2771 HG11 VAL   177      45.217  47.099  28.755  1.00  0.00           H  
ATOM   2772 HG12 VAL   177      46.620  46.729  27.749  1.00  0.00           H  
ATOM   2773 HG13 VAL   177      46.079  48.442  28.057  1.00  0.00           H  
ATOM   2774  CG2 VAL   177      43.687  48.058  26.806  1.00  0.00           C  
ATOM   2775 HG21 VAL   177      43.303  47.951  27.820  1.00  0.00           H  
ATOM   2776 HG22 VAL   177      43.882  49.111  26.600  1.00  0.00           H  
ATOM   2777 HG23 VAL   177      43.001  47.795  26.001  1.00  0.00           H  
ATOM   2778  C   VAL   177      47.075  47.147  25.131  1.00  0.00           C  
ATOM   2779  O   VAL   177      48.148  47.702  25.443  1.00  0.00           O  
ATOM   2780  N   PHE   178      47.056  45.948  24.614  1.00  0.00           N  
ATOM   2781  H   PHE   178      46.171  45.517  24.386  1.00  0.00           H  
ATOM   2782  CA  PHE   178      48.305  45.141  24.427  1.00  0.00           C  
ATOM   2783  HA  PHE   178      48.791  45.080  25.401  1.00  0.00           H  
ATOM   2784  CB  PHE   178      47.923  43.720  23.952  1.00  0.00           C  
ATOM   2785  HB2 PHE   178      47.611  43.737  22.908  1.00  0.00           H  
ATOM   2786  HB3 PHE   178      48.902  43.272  23.786  1.00  0.00           H  
ATOM   2787  CG  PHE   178      47.071  42.804  24.738  1.00  0.00           C  
ATOM   2788  CD1 PHE   178      46.691  43.142  26.057  1.00  0.00           C  
ATOM   2789  HD1 PHE   178      47.076  44.009  26.573  1.00  0.00           H  
ATOM   2790  CE1 PHE   178      45.984  42.157  26.768  1.00  0.00           C  
ATOM   2791  HE1 PHE   178      45.776  42.246  27.824  1.00  0.00           H  
ATOM   2792  CZ  PHE   178      45.375  41.107  26.124  1.00  0.00           C  
ATOM   2793  HZ  PHE   178      44.767  40.380  26.643  1.00  0.00           H  
ATOM   2794  CE2 PHE   178      45.780  40.718  24.841  1.00  0.00           C  
ATOM   2795  HE2 PHE   178      45.291  39.880  24.367  1.00  0.00           H  
ATOM   2796  CD2 PHE   178      46.686  41.558  24.195  1.00  0.00           C  
ATOM   2797  HD2 PHE   178      46.909  41.251  23.184  1.00  0.00           H  
ATOM   2798  C   PHE   178      49.264  45.776  23.549  1.00  0.00           C  
ATOM   2799  O   PHE   178      50.404  46.019  24.009  1.00  0.00           O  
ATOM   2800  N   LYS   179      48.924  46.170  22.329  1.00  0.00           N  
ATOM   2801  H   LYS   179      47.959  46.208  22.034  1.00  0.00           H  
ATOM   2802  CA  LYS   179      49.800  46.772  21.382  1.00  0.00           C  
ATOM   2803  HA  LYS   179      50.592  46.027  21.304  1.00  0.00           H  
ATOM   2804  CB  LYS   179      49.055  46.741  20.019  1.00  0.00           C  
ATOM   2805  HB2 LYS   179      48.931  45.691  19.754  1.00  0.00           H  
ATOM   2806  HB3 LYS   179      48.072  47.186  20.178  1.00  0.00           H  
ATOM   2807  CG  LYS   179      49.622  47.429  18.793  1.00  0.00           C  
ATOM   2808  HG2 LYS   179      49.560  48.489  19.043  1.00  0.00           H  
ATOM   2809  HG3 LYS   179      50.669  47.134  18.731  1.00  0.00           H  
ATOM   2810  CD  LYS   179      48.782  47.147  17.571  1.00  0.00           C  
ATOM   2811  HD2 LYS   179      48.847  46.091  17.308  1.00  0.00           H  
ATOM   2812  HD3 LYS   179      47.742  47.304  17.856  1.00  0.00           H  
ATOM   2813  CE  LYS   179      49.376  48.060  16.507  1.00  0.00           C  
ATOM   2814  HE2 LYS   179      49.607  49.028  16.951  1.00  0.00           H  
ATOM   2815  HE3 LYS   179      50.296  47.575  16.179  1.00  0.00           H  
ATOM   2816  NZ  LYS   179      48.494  48.064  15.346  1.00  0.00           N  
ATOM   2817  HZ1 LYS   179      48.465  47.097  15.058  1.00  0.00           H  
ATOM   2818  HZ2 LYS   179      47.587  48.345  15.692  1.00  0.00           H  
ATOM   2819  HZ3 LYS   179      48.894  48.671  14.644  1.00  0.00           H  
ATOM   2820  C   LYS   179      50.374  48.118  21.803  1.00  0.00           C  
ATOM   2821  O   LYS   179      51.600  48.271  21.670  1.00  0.00           O  
ATOM   2822  N   PRO   180      49.615  49.007  22.422  1.00  0.00           N  
ATOM   2823  CD  PRO   180      48.146  49.187  22.404  1.00  0.00           C  
ATOM   2824  HD2 PRO   180      47.672  48.408  23.001  1.00  0.00           H  
ATOM   2825  HD3 PRO   180      47.868  48.883  21.395  1.00  0.00           H  
ATOM   2826  CG  PRO   180      47.870  50.640  22.673  1.00  0.00           C  
ATOM   2827  HG2 PRO   180      46.880  50.689  23.126  1.00  0.00           H  
ATOM   2828  HG3 PRO   180      48.067  51.312  21.838  1.00  0.00           H  
ATOM   2829  CB  PRO   180      48.976  50.946  23.717  1.00  0.00           C  
ATOM   2830  HB2 PRO   180      48.612  50.590  24.681  1.00  0.00           H  
ATOM   2831  HB3 PRO   180      49.119  52.019  23.839  1.00  0.00           H  
ATOM   2832  CA  PRO   180      50.192  50.152  23.198  1.00  0.00           C  
ATOM   2833  HA  PRO   180      50.755  50.774  22.502  1.00  0.00           H  
ATOM   2834  C   PRO   180      51.208  49.946  24.319  1.00  0.00           C  
ATOM   2835  O   PRO   180      52.108  50.733  24.434  1.00  0.00           O  
ATOM   2836  N   LEU   181      51.080  48.762  24.995  1.00  0.00           N  
ATOM   2837  H   LEU   181      50.226  48.232  25.085  1.00  0.00           H  
ATOM   2838  CA  LEU   181      51.994  48.426  26.058  1.00  0.00           C  
ATOM   2839  HA  LEU   181      52.690  49.251  26.207  1.00  0.00           H  
ATOM   2840  CB  LEU   181      51.146  48.121  27.318  1.00  0.00           C  
ATOM   2841  HB2 LEU   181      50.415  47.384  26.983  1.00  0.00           H  
ATOM   2842  HB3 LEU   181      51.790  47.704  28.092  1.00  0.00           H  
ATOM   2843  CG  LEU   181      50.450  49.375  27.968  1.00  0.00           C  
ATOM   2844  HG  LEU   181      49.797  49.948  27.310  1.00  0.00           H  
ATOM   2845  CD1 LEU   181      49.502  49.052  29.098  1.00  0.00           C  
ATOM   2846 HD11 LEU   181      48.946  49.867  29.562  1.00  0.00           H  
ATOM   2847 HD12 LEU   181      48.750  48.346  28.745  1.00  0.00           H  
ATOM   2848 HD13 LEU   181      50.091  48.415  29.758  1.00  0.00           H  
ATOM   2849  CD2 LEU   181      51.464  50.354  28.543  1.00  0.00           C  
ATOM   2850 HD21 LEU   181      52.125  50.699  27.748  1.00  0.00           H  
ATOM   2851 HD22 LEU   181      50.958  51.200  29.010  1.00  0.00           H  
ATOM   2852 HD23 LEU   181      52.099  49.848  29.269  1.00  0.00           H  
ATOM   2853  C   LEU   181      53.040  47.262  25.682  1.00  0.00           C  
ATOM   2854  O   LEU   181      53.803  46.872  26.579  1.00  0.00           O  
ATOM   2855  N   LYS   182      53.183  46.956  24.421  1.00  0.00           N  
ATOM   2856  H   LYS   182      52.708  47.582  23.787  1.00  0.00           H  
ATOM   2857  CA  LYS   182      54.142  46.000  23.886  1.00  0.00           C  
ATOM   2858  HA  LYS   182      53.877  45.910  22.832  1.00  0.00           H  
ATOM   2859  CB  LYS   182      55.619  46.444  24.039  1.00  0.00           C  
ATOM   2860  HB2 LYS   182      55.901  46.617  25.078  1.00  0.00           H  
ATOM   2861  HB3 LYS   182      56.315  45.678  23.696  1.00  0.00           H  
ATOM   2862  CG  LYS   182      56.210  47.629  23.185  1.00  0.00           C  
ATOM   2863  HG2 LYS   182      56.529  47.250  22.214  1.00  0.00           H  
ATOM   2864  HG3 LYS   182      55.296  48.217  23.106  1.00  0.00           H  
ATOM   2865  CD  LYS   182      57.369  48.434  23.766  1.00  0.00           C  
ATOM   2866  HD2 LYS   182      57.266  48.709  24.815  1.00  0.00           H  
ATOM   2867  HD3 LYS   182      58.197  47.741  23.619  1.00  0.00           H  
ATOM   2868  CE  LYS   182      57.653  49.676  22.868  1.00  0.00           C  
ATOM   2869  HE2 LYS   182      57.653  49.384  21.818  1.00  0.00           H  
ATOM   2870  HE3 LYS   182      56.794  50.334  22.998  1.00  0.00           H  
ATOM   2871  NZ  LYS   182      58.959  50.313  23.120  1.00  0.00           N  
ATOM   2872  HZ1 LYS   182      59.126  51.057  22.458  1.00  0.00           H  
ATOM   2873  HZ2 LYS   182      58.949  50.708  24.049  1.00  0.00           H  
ATOM   2874  HZ3 LYS   182      59.663  49.612  22.939  1.00  0.00           H  
ATOM   2875  C   LYS   182      53.979  44.597  24.443  1.00  0.00           C  
ATOM   2876  O   LYS   182      54.964  43.856  24.586  1.00  0.00           O  
ATOM   2877  N   LEU   183      52.762  44.345  24.958  1.00  0.00           N  
ATOM   2878  H   LEU   183      52.053  45.061  25.018  1.00  0.00           H  
ATOM   2879  CA  LEU   183      52.359  43.043  25.343  1.00  0.00           C  
ATOM   2880  HA  LEU   183      53.182  42.659  25.945  1.00  0.00           H  
ATOM   2881  CB  LEU   183      51.137  43.148  26.321  1.00  0.00           C  
ATOM   2882  HB2 LEU   183      50.214  43.504  25.864  1.00  0.00           H  
ATOM   2883  HB3 LEU   183      50.993  42.191  26.821  1.00  0.00           H  
ATOM   2884  CG  LEU   183      51.403  44.197  27.437  1.00  0.00           C  
ATOM   2885  HG  LEU   183      51.530  45.225  27.100  1.00  0.00           H  
ATOM   2886  CD1 LEU   183      50.097  44.245  28.273  1.00  0.00           C  
ATOM   2887 HD11 LEU   183      50.007  44.906  29.135  1.00  0.00           H  
ATOM   2888 HD12 LEU   183      49.268  44.497  27.611  1.00  0.00           H  
ATOM   2889 HD13 LEU   183      49.833  43.274  28.692  1.00  0.00           H  
ATOM   2890  CD2 LEU   183      52.578  43.824  28.326  1.00  0.00           C  
ATOM   2891 HD21 LEU   183      52.520  42.800  28.694  1.00  0.00           H  
ATOM   2892 HD22 LEU   183      53.524  43.974  27.806  1.00  0.00           H  
ATOM   2893 HD23 LEU   183      52.558  44.451  29.218  1.00  0.00           H  
ATOM   2894  C   LEU   183      52.058  42.092  24.215  1.00  0.00           C  
ATOM   2895  O   LEU   183      50.924  41.829  23.848  1.00  0.00           O  
ATOM   2896  N   ASN   184      53.180  41.722  23.569  1.00  0.00           N  
ATOM   2897  H   ASN   184      54.062  42.059  23.928  1.00  0.00           H  
ATOM   2898  CA  ASN   184      53.042  41.137  22.194  1.00  0.00           C  
ATOM   2899  HA  ASN   184      52.108  41.543  21.804  1.00  0.00           H  
ATOM   2900  CB  ASN   184      54.147  41.637  21.306  1.00  0.00           C  
ATOM   2901  HB2 ASN   184      55.074  41.112  21.538  1.00  0.00           H  
ATOM   2902  HB3 ASN   184      53.826  41.367  20.300  1.00  0.00           H  
ATOM   2903  CG  ASN   184      54.419  43.102  21.232  1.00  0.00           C  
ATOM   2904  OD1 ASN   184      53.538  43.950  21.404  1.00  0.00           O  
ATOM   2905  ND2 ASN   184      55.700  43.415  21.031  1.00  0.00           N  
ATOM   2906 HD21 ASN   184      55.954  44.387  20.921  1.00  0.00           H  
ATOM   2907 HD22 ASN   184      56.399  42.687  21.002  1.00  0.00           H  
ATOM   2908  C   ASN   184      52.922  39.583  22.096  1.00  0.00           C  
ATOM   2909  O   ASN   184      52.999  39.023  20.975  1.00  0.00           O  
ATOM   2910  N   HIE   185      52.883  38.920  23.236  1.00  0.00           N  
ATOM   2911  H   HIE   185      53.138  39.353  24.112  1.00  0.00           H  
ATOM   2912  CA  HIE   185      52.772  37.457  23.381  1.00  0.00           C  
ATOM   2913  HA  HIE   185      52.355  37.034  22.467  1.00  0.00           H  
ATOM   2914  CB  HIE   185      54.271  36.946  23.591  1.00  0.00           C  
ATOM   2915  HB2 HIE   185      54.864  37.215  22.717  1.00  0.00           H  
ATOM   2916  HB3 HIE   185      54.588  37.459  24.499  1.00  0.00           H  
ATOM   2917  CG  HIE   185      54.204  35.403  23.674  1.00  0.00           C  
ATOM   2918  ND1 HIE   185      53.597  34.564  22.806  1.00  0.00           N  
ATOM   2919  CE1 HIE   185      53.775  33.283  23.208  1.00  0.00           C  
ATOM   2920  HE1 HIE   185      53.455  32.383  22.705  1.00  0.00           H  
ATOM   2921  NE2 HIE   185      54.495  33.304  24.326  1.00  0.00           N  
ATOM   2922  HE2 HIE   185      54.859  32.492  24.803  1.00  0.00           H  
ATOM   2923  CD2 HIE   185      54.815  34.624  24.546  1.00  0.00           C  
ATOM   2924  HD2 HIE   185      55.404  34.932  25.397  1.00  0.00           H  
ATOM   2925  C   HIE   185      51.785  37.116  24.514  1.00  0.00           C  
ATOM   2926  O   HIE   185      52.001  36.310  25.429  1.00  0.00           O  
ATOM   2927  N   THR   186      50.730  37.881  24.432  1.00  0.00           N  
ATOM   2928  H   THR   186      50.599  38.536  23.674  1.00  0.00           H  
ATOM   2929  CA  THR   186      49.585  37.966  25.366  1.00  0.00           C  
ATOM   2930  HA  THR   186      49.656  37.071  25.984  1.00  0.00           H  
ATOM   2931  CB  THR   186      49.572  39.200  26.188  1.00  0.00           C  
ATOM   2932  HB  THR   186      49.744  40.048  25.525  1.00  0.00           H  
ATOM   2933  CG2 THR   186      48.426  39.455  27.195  1.00  0.00           C  
ATOM   2934 HG21 THR   186      48.586  40.355  27.788  1.00  0.00           H  
ATOM   2935 HG22 THR   186      47.531  39.642  26.603  1.00  0.00           H  
ATOM   2936 HG23 THR   186      48.117  38.554  27.724  1.00  0.00           H  
ATOM   2937  OG1 THR   186      50.735  39.242  27.002  1.00  0.00           O  
ATOM   2938  HG1 THR   186      51.488  39.385  26.424  1.00  0.00           H  
ATOM   2939  C   THR   186      48.315  37.786  24.533  1.00  0.00           C  
ATOM   2940  O   THR   186      48.161  38.497  23.533  1.00  0.00           O  
ATOM   2941  N   TRP   187      47.445  36.843  24.862  1.00  0.00           N  
ATOM   2942  H   TRP   187      47.564  36.229  25.655  1.00  0.00           H  
ATOM   2943  CA  TRP   187      46.336  36.486  23.891  1.00  0.00           C  
ATOM   2944  HA  TRP   187      46.054  37.372  23.321  1.00  0.00           H  
ATOM   2945  CB  TRP   187      46.749  35.183  23.124  1.00  0.00           C  
ATOM   2946  HB2 TRP   187      46.615  34.335  23.796  1.00  0.00           H  
ATOM   2947  HB3 TRP   187      46.114  35.084  22.244  1.00  0.00           H  
ATOM   2948  CG  TRP   187      48.120  35.134  22.501  1.00  0.00           C  
ATOM   2949  CD1 TRP   187      49.190  34.528  23.142  1.00  0.00           C  
ATOM   2950  HD1 TRP   187      49.201  34.088  24.128  1.00  0.00           H  
ATOM   2951  NE1 TRP   187      50.296  34.783  22.442  1.00  0.00           N  
ATOM   2952  HE1 TRP   187      51.227  34.487  22.701  1.00  0.00           H  
ATOM   2953  CE2 TRP   187      50.050  35.548  21.291  1.00  0.00           C  
ATOM   2954  CZ2 TRP   187      50.897  36.117  20.294  1.00  0.00           C  
ATOM   2955  HZ2 TRP   187      51.953  35.932  20.428  1.00  0.00           H  
ATOM   2956  CH2 TRP   187      50.299  36.840  19.287  1.00  0.00           C  
ATOM   2957  HH2 TRP   187      50.860  37.188  18.432  1.00  0.00           H  
ATOM   2958  CZ3 TRP   187      48.935  37.072  19.266  1.00  0.00           C  
ATOM   2959  HZ3 TRP   187      48.411  37.465  18.407  1.00  0.00           H  
ATOM   2960  CE3 TRP   187      48.069  36.538  20.309  1.00  0.00           C  
ATOM   2961  HE3 TRP   187      47.003  36.710  20.330  1.00  0.00           H  
ATOM   2962  CD2 TRP   187      48.629  35.750  21.309  1.00  0.00           C  
ATOM   2963  C   TRP   187      45.059  36.297  24.724  1.00  0.00           C  
ATOM   2964  O   TRP   187      45.069  36.124  25.970  1.00  0.00           O  
ATOM   2965  N   ILE   188      43.908  36.571  24.050  1.00  0.00           N  
ATOM   2966  H   ILE   188      44.045  36.971  23.132  1.00  0.00           H  
ATOM   2967  CA  ILE   188      42.751  35.752  24.319  1.00  0.00           C  
ATOM   2968  HA  ILE   188      42.723  35.640  25.403  1.00  0.00           H  
ATOM   2969  CB  ILE   188      41.409  36.406  23.977  1.00  0.00           C  
ATOM   2970  HB  ILE   188      41.367  36.411  22.888  1.00  0.00           H  
ATOM   2971  CG2 ILE   188      40.239  35.547  24.537  1.00  0.00           C  
ATOM   2972 HG21 ILE   188      39.324  36.137  24.557  1.00  0.00           H  
ATOM   2973 HG22 ILE   188      40.210  34.614  23.974  1.00  0.00           H  
ATOM   2974 HG23 ILE   188      40.538  35.225  25.535  1.00  0.00           H  
ATOM   2975  CG1 ILE   188      41.230  37.903  24.396  1.00  0.00           C  
ATOM   2976 HG12 ILE   188      42.035  38.540  24.029  1.00  0.00           H  
ATOM   2977 HG13 ILE   188      40.311  38.258  23.930  1.00  0.00           H  
ATOM   2978  CD1 ILE   188      41.306  38.213  25.908  1.00  0.00           C  
ATOM   2979 HD11 ILE   188      42.170  37.625  26.217  1.00  0.00           H  
ATOM   2980 HD12 ILE   188      41.549  39.249  26.145  1.00  0.00           H  
ATOM   2981 HD13 ILE   188      40.462  37.849  26.494  1.00  0.00           H  
ATOM   2982  C   ILE   188      42.849  34.324  23.729  1.00  0.00           C  
ATOM   2983  O   ILE   188      42.629  33.316  24.416  1.00  0.00           O  
ATOM   2984  N   ASN   189      42.944  34.266  22.390  1.00  0.00           N  
ATOM   2985  H   ASN   189      42.842  35.141  21.895  1.00  0.00           H  
ATOM   2986  CA  ASN   189      43.062  33.061  21.568  1.00  0.00           C  
ATOM   2987  HA  ASN   189      42.875  32.209  22.222  1.00  0.00           H  
ATOM   2988  CB  ASN   189      42.000  32.939  20.444  1.00  0.00           C  
ATOM   2989  HB2 ASN   189      42.053  33.631  19.603  1.00  0.00           H  
ATOM   2990  HB3 ASN   189      42.033  31.977  19.934  1.00  0.00           H  
ATOM   2991  CG  ASN   189      40.673  33.071  21.132  1.00  0.00           C  
ATOM   2992  OD1 ASN   189      40.011  32.121  21.497  1.00  0.00           O  
ATOM   2993  ND2 ASN   189      40.216  34.241  21.278  1.00  0.00           N  
ATOM   2994 HD21 ASN   189      39.282  34.407  21.624  1.00  0.00           H  
ATOM   2995 HD22 ASN   189      40.772  35.006  20.922  1.00  0.00           H  
ATOM   2996  C   ASN   189      44.468  32.919  20.916  1.00  0.00           C  
ATOM   2997  O   ASN   189      44.961  33.740  20.177  1.00  0.00           O  
ATOM   2998  N   VAL   190      45.153  31.878  21.311  1.00  0.00           N  
ATOM   2999  H   VAL   190      44.596  31.183  21.787  1.00  0.00           H  
ATOM   3000  CA  VAL   190      46.620  31.635  21.104  1.00  0.00           C  
ATOM   3001  HA  VAL   190      47.212  32.541  21.231  1.00  0.00           H  
ATOM   3002  CB  VAL   190      47.208  30.738  22.203  1.00  0.00           C  
ATOM   3003  HB  VAL   190      46.616  29.825  22.142  1.00  0.00           H  
ATOM   3004  CG1 VAL   190      48.706  30.318  21.946  1.00  0.00           C  
ATOM   3005 HG11 VAL   190      49.329  31.139  21.590  1.00  0.00           H  
ATOM   3006 HG12 VAL   190      49.104  29.851  22.847  1.00  0.00           H  
ATOM   3007 HG13 VAL   190      48.608  29.557  21.172  1.00  0.00           H  
ATOM   3008  CG2 VAL   190      47.148  31.294  23.561  1.00  0.00           C  
ATOM   3009 HG21 VAL   190      48.019  31.917  23.765  1.00  0.00           H  
ATOM   3010 HG22 VAL   190      46.279  31.860  23.897  1.00  0.00           H  
ATOM   3011 HG23 VAL   190      47.287  30.513  24.309  1.00  0.00           H  
ATOM   3012  C   VAL   190      46.873  30.971  19.724  1.00  0.00           C  
ATOM   3013  O   VAL   190      46.368  29.848  19.592  1.00  0.00           O  
ATOM   3014  N   PRO   191      47.589  31.612  18.797  1.00  0.00           N  
ATOM   3015  CD  PRO   191      48.022  33.008  18.885  1.00  0.00           C  
ATOM   3016  HD2 PRO   191      48.881  33.049  19.554  1.00  0.00           H  
ATOM   3017  HD3 PRO   191      47.157  33.612  19.158  1.00  0.00           H  
ATOM   3018  CG  PRO   191      48.337  33.496  17.454  1.00  0.00           C  
ATOM   3019  HG2 PRO   191      49.062  34.309  17.448  1.00  0.00           H  
ATOM   3020  HG3 PRO   191      47.495  33.924  16.910  1.00  0.00           H  
ATOM   3021  CB  PRO   191      48.745  32.162  16.751  1.00  0.00           C  
ATOM   3022  HB2 PRO   191      49.818  32.003  16.861  1.00  0.00           H  
ATOM   3023  HB3 PRO   191      48.462  32.202  15.699  1.00  0.00           H  
ATOM   3024  CA  PRO   191      47.957  31.053  17.508  1.00  0.00           C  
ATOM   3025  HA  PRO   191      47.033  30.886  16.955  1.00  0.00           H  
ATOM   3026  C   PRO   191      48.711  29.701  17.553  1.00  0.00           C  
ATOM   3027  O   PRO   191      49.453  29.399  18.483  1.00  0.00           O  
ATOM   3028  N   HIE   192      48.467  28.842  16.611  1.00  0.00           N  
ATOM   3029  H   HIE   192      47.792  29.082  15.899  1.00  0.00           H  
ATOM   3030  CA  HIE   192      49.184  27.501  16.558  1.00  0.00           C  
ATOM   3031  HA  HIE   192      48.940  26.915  17.444  1.00  0.00           H  
ATOM   3032  CB  HIE   192      48.668  26.701  15.305  1.00  0.00           C  
ATOM   3033  HB2 HIE   192      49.224  25.764  15.289  1.00  0.00           H  
ATOM   3034  HB3 HIE   192      47.718  26.188  15.459  1.00  0.00           H  
ATOM   3035  CG  HIE   192      48.825  27.337  13.923  1.00  0.00           C  
ATOM   3036  ND1 HIE   192      49.984  27.401  13.156  1.00  0.00           N  
ATOM   3037  CE1 HIE   192      49.671  27.812  11.946  1.00  0.00           C  
ATOM   3038  HE1 HIE   192      50.384  27.869  11.137  1.00  0.00           H  
ATOM   3039  NE2 HIE   192      48.378  28.106  11.926  1.00  0.00           N  
ATOM   3040  HE2 HIE   192      47.891  28.488  11.128  1.00  0.00           H  
ATOM   3041  CD2 HIE   192      47.798  27.845  13.121  1.00  0.00           C  
ATOM   3042  HD2 HIE   192      46.741  27.891  13.337  1.00  0.00           H  
ATOM   3043  C   HIE   192      50.722  27.606  16.534  1.00  0.00           C  
ATOM   3044  O   HIE   192      51.325  26.851  17.265  1.00  0.00           O  
ATOM   3045  N   ALA   193      51.269  28.581  15.867  1.00  0.00           N  
ATOM   3046  H   ALA   193      50.617  29.117  15.312  1.00  0.00           H  
ATOM   3047  CA  ALA   193      52.684  28.987  15.824  1.00  0.00           C  
ATOM   3048  HA  ALA   193      53.283  28.082  15.728  1.00  0.00           H  
ATOM   3049  CB  ALA   193      52.895  29.845  14.567  1.00  0.00           C  
ATOM   3050  HB1 ALA   193      52.194  30.679  14.553  1.00  0.00           H  
ATOM   3051  HB2 ALA   193      53.886  30.287  14.459  1.00  0.00           H  
ATOM   3052  HB3 ALA   193      52.886  29.230  13.667  1.00  0.00           H  
ATOM   3053  C   ALA   193      53.185  29.642  17.177  1.00  0.00           C  
ATOM   3054  O   ALA   193      54.397  29.760  17.450  1.00  0.00           O  
ATOM   3055  N   GLU   194      52.325  30.011  18.113  1.00  0.00           N  
ATOM   3056  H   GLU   194      51.390  29.733  17.853  1.00  0.00           H  
ATOM   3057  CA  GLU   194      52.739  30.386  19.474  1.00  0.00           C  
ATOM   3058  HA  GLU   194      53.822  30.502  19.517  1.00  0.00           H  
ATOM   3059  CB  GLU   194      52.017  31.636  19.923  1.00  0.00           C  
ATOM   3060  HB2 GLU   194      50.949  31.422  19.910  1.00  0.00           H  
ATOM   3061  HB3 GLU   194      52.343  31.812  20.948  1.00  0.00           H  
ATOM   3062  CG  GLU   194      52.278  32.887  19.076  1.00  0.00           C  
ATOM   3063  HG2 GLU   194      51.607  32.923  18.218  1.00  0.00           H  
ATOM   3064  HG3 GLU   194      51.976  33.803  19.585  1.00  0.00           H  
ATOM   3065  CD  GLU   194      53.693  32.982  18.637  1.00  0.00           C  
ATOM   3066  OE1 GLU   194      54.683  32.808  19.357  1.00  0.00           O  
ATOM   3067  OE2 GLU   194      53.911  33.300  17.406  1.00  0.00           O  
ATOM   3068  C   GLU   194      52.454  29.290  20.477  1.00  0.00           C  
ATOM   3069  O   GLU   194      52.893  29.280  21.638  1.00  0.00           O  
ATOM   3070  N   GLU   195      51.565  28.395  20.165  1.00  0.00           N  
ATOM   3071  H   GLU   195      51.306  28.485  19.193  1.00  0.00           H  
ATOM   3072  CA  GLU   195      51.005  27.335  21.022  1.00  0.00           C  
ATOM   3073  HA  GLU   195      50.384  27.926  21.695  1.00  0.00           H  
ATOM   3074  CB  GLU   195      50.077  26.501  20.166  1.00  0.00           C  
ATOM   3075  HB2 GLU   195      49.305  27.104  19.688  1.00  0.00           H  
ATOM   3076  HB3 GLU   195      50.583  25.864  19.441  1.00  0.00           H  
ATOM   3077  CG  GLU   195      49.371  25.456  21.096  1.00  0.00           C  
ATOM   3078  HG2 GLU   195      50.139  24.799  21.504  1.00  0.00           H  
ATOM   3079  HG3 GLU   195      49.038  26.020  21.967  1.00  0.00           H  
ATOM   3080  CD  GLU   195      48.263  24.655  20.408  1.00  0.00           C  
ATOM   3081  OE1 GLU   195      47.843  24.928  19.265  1.00  0.00           O  
ATOM   3082  OE2 GLU   195      47.815  23.720  21.089  1.00  0.00           O  
ATOM   3083  C   GLU   195      52.010  26.522  21.873  1.00  0.00           C  
ATOM   3084  O   GLU   195      51.718  26.097  23.003  1.00  0.00           O  
ATOM   3085  N   SER   196      53.208  26.269  21.324  1.00  0.00           N  
ATOM   3086  H   SER   196      53.409  26.620  20.399  1.00  0.00           H  
ATOM   3087  CA  SER   196      54.305  25.567  21.997  1.00  0.00           C  
ATOM   3088  HA  SER   196      53.951  24.554  22.187  1.00  0.00           H  
ATOM   3089  CB  SER   196      55.523  25.401  21.074  1.00  0.00           C  
ATOM   3090  HB2 SER   196      56.006  26.374  20.979  1.00  0.00           H  
ATOM   3091  HB3 SER   196      56.250  24.774  21.592  1.00  0.00           H  
ATOM   3092  OG  SER   196      55.185  24.680  19.969  1.00  0.00           O  
ATOM   3093  HG  SER   196      54.493  25.153  19.502  1.00  0.00           H  
ATOM   3094  C   SER   196      54.723  26.127  23.309  1.00  0.00           C  
ATOM   3095  O   SER   196      55.274  25.445  24.193  1.00  0.00           O  
ATOM   3096  N   HID   197      54.527  27.446  23.549  1.00  0.00           N  
ATOM   3097  H   HID   197      54.134  28.032  22.826  1.00  0.00           H  
ATOM   3098  CA  HID   197      54.966  28.086  24.796  1.00  0.00           C  
ATOM   3099  HA  HID   197      55.959  27.806  25.148  1.00  0.00           H  
ATOM   3100  CB  HID   197      55.031  29.553  24.479  1.00  0.00           C  
ATOM   3101  HB2 HID   197      54.043  30.001  24.369  1.00  0.00           H  
ATOM   3102  HB3 HID   197      55.396  29.984  25.411  1.00  0.00           H  
ATOM   3103  CG  HID   197      55.934  30.019  23.338  1.00  0.00           C  
ATOM   3104  ND1 HID   197      57.298  29.911  23.216  1.00  0.00           N  
ATOM   3105  HD1 HID   197      57.874  29.447  23.904  1.00  0.00           H  
ATOM   3106  CE1 HID   197      57.599  30.467  22.048  1.00  0.00           C  
ATOM   3107  HE1 HID   197      58.575  30.362  21.597  1.00  0.00           H  
ATOM   3108  NE2 HID   197      56.510  30.911  21.441  1.00  0.00           N  
ATOM   3109  CD2 HID   197      55.478  30.654  22.273  1.00  0.00           C  
ATOM   3110  HD2 HID   197      54.466  30.919  22.004  1.00  0.00           H  
ATOM   3111  C   HID   197      53.953  27.772  25.923  1.00  0.00           C  
ATOM   3112  O   HID   197      54.378  27.594  27.073  1.00  0.00           O  
ATOM   3113  N   TYR   198      52.628  27.628  25.602  1.00  0.00           N  
ATOM   3114  H   TYR   198      52.462  27.769  24.616  1.00  0.00           H  
ATOM   3115  CA  TYR   198      51.477  27.199  26.425  1.00  0.00           C  
ATOM   3116  HA  TYR   198      51.119  27.952  27.127  1.00  0.00           H  
ATOM   3117  CB  TYR   198      50.270  26.897  25.480  1.00  0.00           C  
ATOM   3118  HB2 TYR   198      50.277  27.740  24.789  1.00  0.00           H  
ATOM   3119  HB3 TYR   198      50.432  25.870  25.151  1.00  0.00           H  
ATOM   3120  CG  TYR   198      48.839  27.028  25.975  1.00  0.00           C  
ATOM   3121  CD1 TYR   198      48.491  26.966  27.376  1.00  0.00           C  
ATOM   3122  HD1 TYR   198      49.269  26.897  28.123  1.00  0.00           H  
ATOM   3123  CE1 TYR   198      47.147  27.010  27.831  1.00  0.00           C  
ATOM   3124  HE1 TYR   198      46.909  26.953  28.883  1.00  0.00           H  
ATOM   3125  CZ  TYR   198      46.105  27.154  26.858  1.00  0.00           C  
ATOM   3126  OH  TYR   198      44.793  27.065  27.166  1.00  0.00           O  
ATOM   3127  HH  TYR   198      44.737  27.012  28.123  1.00  0.00           H  
ATOM   3128  CE2 TYR   198      46.506  27.194  25.472  1.00  0.00           C  
ATOM   3129  HE2 TYR   198      45.741  27.114  24.714  1.00  0.00           H  
ATOM   3130  CD2 TYR   198      47.889  27.176  25.002  1.00  0.00           C  
ATOM   3131  HD2 TYR   198      48.127  27.048  23.957  1.00  0.00           H  
ATOM   3132  C   TYR   198      51.903  25.927  27.229  1.00  0.00           C  
ATOM   3133  O   TYR   198      52.077  24.872  26.678  1.00  0.00           O  
ATOM   3134  N   ALA   199      52.103  26.052  28.515  1.00  0.00           N  
ATOM   3135  H   ALA   199      52.107  26.954  28.971  1.00  0.00           H  
ATOM   3136  CA  ALA   199      52.149  24.899  29.457  1.00  0.00           C  
ATOM   3137  HA  ALA   199      53.006  24.365  29.046  1.00  0.00           H  
ATOM   3138  CB  ALA   199      52.541  25.501  30.823  1.00  0.00           C  
ATOM   3139  HB1 ALA   199      53.292  24.857  31.279  1.00  0.00           H  
ATOM   3140  HB2 ALA   199      52.825  26.552  30.759  1.00  0.00           H  
ATOM   3141  HB3 ALA   199      51.706  25.416  31.519  1.00  0.00           H  
ATOM   3142  C   ALA   199      50.844  24.000  29.374  1.00  0.00           C  
ATOM   3143  O   ALA   199      49.713  24.542  29.259  1.00  0.00           O  
ATOM   3144  N   TRP   200      51.017  22.738  29.522  1.00  0.00           N  
ATOM   3145  H   TRP   200      51.926  22.397  29.802  1.00  0.00           H  
ATOM   3146  CA  TRP   200      49.949  21.867  29.945  1.00  0.00           C  
ATOM   3147  HA  TRP   200      49.109  22.088  29.286  1.00  0.00           H  
ATOM   3148  CB  TRP   200      50.308  20.341  29.807  1.00  0.00           C  
ATOM   3149  HB2 TRP   200      51.337  20.076  30.050  1.00  0.00           H  
ATOM   3150  HB3 TRP   200      49.656  19.769  30.467  1.00  0.00           H  
ATOM   3151  CG  TRP   200      50.048  19.883  28.440  1.00  0.00           C  
ATOM   3152  CD1 TRP   200      50.949  19.578  27.481  1.00  0.00           C  
ATOM   3153  HD1 TRP   200      52.018  19.623  27.632  1.00  0.00           H  
ATOM   3154  NE1 TRP   200      50.272  19.171  26.320  1.00  0.00           N  
ATOM   3155  HE1 TRP   200      50.747  18.789  25.514  1.00  0.00           H  
ATOM   3156  CE2 TRP   200      48.887  19.298  26.492  1.00  0.00           C  
ATOM   3157  CZ2 TRP   200      47.851  19.195  25.556  1.00  0.00           C  
ATOM   3158  HZ2 TRP   200      48.053  18.972  24.519  1.00  0.00           H  
ATOM   3159  CH2 TRP   200      46.528  19.456  25.995  1.00  0.00           C  
ATOM   3160  HH2 TRP   200      45.736  19.438  25.261  1.00  0.00           H  
ATOM   3161  CZ3 TRP   200      46.319  19.783  27.362  1.00  0.00           C  
ATOM   3162  HZ3 TRP   200      45.338  19.979  27.769  1.00  0.00           H  
ATOM   3163  CE3 TRP   200      47.400  19.969  28.249  1.00  0.00           C  
ATOM   3164  HE3 TRP   200      47.173  20.307  29.249  1.00  0.00           H  
ATOM   3165  CD2 TRP   200      48.723  19.692  27.838  1.00  0.00           C  
ATOM   3166  C   TRP   200      49.666  22.118  31.387  1.00  0.00           C  
ATOM   3167  O   TRP   200      50.603  22.211  32.208  1.00  0.00           O  
ATOM   3168  N   GLY   201      48.400  22.383  31.734  1.00  0.00           N  
ATOM   3169  H   GLY   201      47.748  22.243  30.976  1.00  0.00           H  
ATOM   3170  CA  GLY   201      47.941  22.513  33.169  1.00  0.00           C  
ATOM   3171  HA2 GLY   201      48.744  22.888  33.804  1.00  0.00           H  
ATOM   3172  HA3 GLY   201      47.015  23.088  33.166  1.00  0.00           H  
ATOM   3173  C   GLY   201      47.536  21.117  33.692  1.00  0.00           C  
ATOM   3174  O   GLY   201      47.102  20.235  32.930  1.00  0.00           O  
ATOM   3175  N   TYR   202      47.639  20.983  35.011  1.00  0.00           N  
ATOM   3176  H   TYR   202      47.967  21.764  35.561  1.00  0.00           H  
ATOM   3177  CA  TYR   202      47.444  19.652  35.615  1.00  0.00           C  
ATOM   3178  HA  TYR   202      47.079  18.999  34.823  1.00  0.00           H  
ATOM   3179  CB  TYR   202      48.843  19.107  36.020  1.00  0.00           C  
ATOM   3180  HB2 TYR   202      49.505  19.876  36.420  1.00  0.00           H  
ATOM   3181  HB3 TYR   202      48.728  18.317  36.762  1.00  0.00           H  
ATOM   3182  CG  TYR   202      49.711  18.540  34.824  1.00  0.00           C  
ATOM   3183  CD1 TYR   202      49.276  17.382  34.131  1.00  0.00           C  
ATOM   3184  HD1 TYR   202      48.493  16.787  34.579  1.00  0.00           H  
ATOM   3185  CE1 TYR   202      49.984  16.921  32.972  1.00  0.00           C  
ATOM   3186  HE1 TYR   202      49.679  16.023  32.455  1.00  0.00           H  
ATOM   3187  CZ  TYR   202      51.103  17.683  32.525  1.00  0.00           C  
ATOM   3188  OH  TYR   202      51.766  17.239  31.436  1.00  0.00           O  
ATOM   3189  HH  TYR   202      51.380  16.437  31.077  1.00  0.00           H  
ATOM   3190  CE2 TYR   202      51.575  18.848  33.202  1.00  0.00           C  
ATOM   3191  HE2 TYR   202      52.436  19.360  32.798  1.00  0.00           H  
ATOM   3192  CD2 TYR   202      50.755  19.280  34.303  1.00  0.00           C  
ATOM   3193  HD2 TYR   202      51.023  20.123  34.923  1.00  0.00           H  
ATOM   3194  C   TYR   202      46.412  19.628  36.723  1.00  0.00           C  
ATOM   3195  O   TYR   202      46.441  20.587  37.549  1.00  0.00           O  
ATOM   3196  N   ARG   203      45.642  18.534  36.753  1.00  0.00           N  
ATOM   3197  H   ARG   203      45.513  17.963  35.930  1.00  0.00           H  
ATOM   3198  CA  ARG   203      44.902  18.200  37.974  1.00  0.00           C  
ATOM   3199  HA  ARG   203      45.508  18.437  38.849  1.00  0.00           H  
ATOM   3200  CB  ARG   203      43.544  18.833  38.099  1.00  0.00           C  
ATOM   3201  HB2 ARG   203      43.620  19.895  37.867  1.00  0.00           H  
ATOM   3202  HB3 ARG   203      42.817  18.386  37.421  1.00  0.00           H  
ATOM   3203  CG  ARG   203      42.961  18.983  39.554  1.00  0.00           C  
ATOM   3204  HG2 ARG   203      42.903  18.029  40.078  1.00  0.00           H  
ATOM   3205  HG3 ARG   203      43.648  19.666  40.055  1.00  0.00           H  
ATOM   3206  CD  ARG   203      41.610  19.581  39.513  1.00  0.00           C  
ATOM   3207  HD2 ARG   203      41.677  20.574  39.069  1.00  0.00           H  
ATOM   3208  HD3 ARG   203      40.975  18.914  38.929  1.00  0.00           H  
ATOM   3209  NE  ARG   203      40.947  19.651  40.848  1.00  0.00           N  
ATOM   3210  HE  ARG   203      41.278  20.337  41.512  1.00  0.00           H  
ATOM   3211  CZ  ARG   203      39.996  18.886  41.414  1.00  0.00           C  
ATOM   3212  NH1 ARG   203      39.551  17.775  40.880  1.00  0.00           N  
ATOM   3213 HH11 ARG   203      38.966  17.223  41.491  1.00  0.00           H  
ATOM   3214 HH12 ARG   203      39.841  17.522  39.946  1.00  0.00           H  
ATOM   3215  NH2 ARG   203      39.717  19.245  42.604  1.00  0.00           N  
ATOM   3216 HH21 ARG   203      38.961  18.730  43.033  1.00  0.00           H  
ATOM   3217 HH22 ARG   203      40.269  19.956  43.062  1.00  0.00           H  
ATOM   3218  C   ARG   203      44.682  16.701  38.063  1.00  0.00           C  
ATOM   3219  O   ARG   203      44.194  16.046  37.190  1.00  0.00           O  
ATOM   3220  N   GLU   204      44.960  16.148  39.256  1.00  0.00           N  
ATOM   3221  H   GLU   204      45.270  16.704  40.040  1.00  0.00           H  
ATOM   3222  CA  GLU   204      44.886  14.615  39.367  1.00  0.00           C  
ATOM   3223  HA  GLU   204      45.258  14.288  40.338  1.00  0.00           H  
ATOM   3224  CB  GLU   204      43.379  14.179  39.443  1.00  0.00           C  
ATOM   3225  HB2 GLU   204      42.904  15.035  39.920  1.00  0.00           H  
ATOM   3226  HB3 GLU   204      42.918  14.112  38.457  1.00  0.00           H  
ATOM   3227  CG  GLU   204      43.119  12.847  40.152  1.00  0.00           C  
ATOM   3228  HG2 GLU   204      43.565  12.082  39.516  1.00  0.00           H  
ATOM   3229  HG3 GLU   204      43.504  12.980  41.163  1.00  0.00           H  
ATOM   3230  CD  GLU   204      41.600  12.499  40.135  1.00  0.00           C  
ATOM   3231  OE1 GLU   204      40.738  13.392  39.859  1.00  0.00           O  
ATOM   3232  OE2 GLU   204      41.278  11.289  40.327  1.00  0.00           O  
ATOM   3233  C   GLU   204      45.693  13.822  38.333  1.00  0.00           C  
ATOM   3234  O   GLU   204      45.297  12.676  37.853  1.00  0.00           O  
ATOM   3235  N   GLY   205      46.923  14.263  38.129  1.00  0.00           N  
ATOM   3236  H   GLY   205      47.362  14.994  38.670  1.00  0.00           H  
ATOM   3237  CA  GLY   205      47.848  13.540  37.193  1.00  0.00           C  
ATOM   3238  HA2 GLY   205      48.794  14.063  37.331  1.00  0.00           H  
ATOM   3239  HA3 GLY   205      47.939  12.553  37.648  1.00  0.00           H  
ATOM   3240  C   GLY   205      47.391  13.461  35.741  1.00  0.00           C  
ATOM   3241  O   GLY   205      47.871  12.809  34.848  1.00  0.00           O  
ATOM   3242  N   LYS   206      46.397  14.341  35.424  1.00  0.00           N  
ATOM   3243  H   LYS   206      46.045  14.952  36.148  1.00  0.00           H  
ATOM   3244  CA  LYS   206      45.807  14.477  34.092  1.00  0.00           C  
ATOM   3245  HA  LYS   206      46.456  13.953  33.391  1.00  0.00           H  
ATOM   3246  CB  LYS   206      44.425  13.794  33.966  1.00  0.00           C  
ATOM   3247  HB2 LYS   206      43.686  14.271  34.610  1.00  0.00           H  
ATOM   3248  HB3 LYS   206      44.142  13.908  32.920  1.00  0.00           H  
ATOM   3249  CG  LYS   206      44.367  12.265  34.318  1.00  0.00           C  
ATOM   3250  HG2 LYS   206      44.983  11.750  33.580  1.00  0.00           H  
ATOM   3251  HG3 LYS   206      44.773  11.930  35.273  1.00  0.00           H  
ATOM   3252  CD  LYS   206      42.962  11.647  34.192  1.00  0.00           C  
ATOM   3253  HD2 LYS   206      42.508  12.070  33.296  1.00  0.00           H  
ATOM   3254  HD3 LYS   206      42.973  10.558  34.140  1.00  0.00           H  
ATOM   3255  CE  LYS   206      42.160  12.065  35.399  1.00  0.00           C  
ATOM   3256  HE2 LYS   206      42.711  11.847  36.314  1.00  0.00           H  
ATOM   3257  HE3 LYS   206      42.097  13.150  35.481  1.00  0.00           H  
ATOM   3258  NZ  LYS   206      40.802  11.495  35.355  1.00  0.00           N  
ATOM   3259  HZ1 LYS   206      40.254  11.658  36.188  1.00  0.00           H  
ATOM   3260  HZ2 LYS   206      40.220  11.914  34.643  1.00  0.00           H  
ATOM   3261  HZ3 LYS   206      40.856  10.487  35.348  1.00  0.00           H  
ATOM   3262  C   LYS   206      45.723  15.884  33.548  1.00  0.00           C  
ATOM   3263  O   LYS   206      46.103  16.832  34.308  1.00  0.00           O  
ATOM   3264  N   ALA   207      45.579  15.986  32.231  1.00  0.00           N  
ATOM   3265  H   ALA   207      45.381  15.124  31.744  1.00  0.00           H  
ATOM   3266  CA  ALA   207      46.006  17.184  31.466  1.00  0.00           C  
ATOM   3267  HA  ALA   207      46.804  17.700  32.000  1.00  0.00           H  
ATOM   3268  CB  ALA   207      46.598  16.667  30.104  1.00  0.00           C  
ATOM   3269  HB1 ALA   207      45.721  16.155  29.707  1.00  0.00           H  
ATOM   3270  HB2 ALA   207      47.154  17.441  29.574  1.00  0.00           H  
ATOM   3271  HB3 ALA   207      47.344  15.889  30.268  1.00  0.00           H  
ATOM   3272  C   ALA   207      44.749  18.125  31.348  1.00  0.00           C  
ATOM   3273  O   ALA   207      43.622  17.684  31.073  1.00  0.00           O  
ATOM   3274  N   VAL   208      45.006  19.424  31.288  1.00  0.00           N  
ATOM   3275  H   VAL   208      45.910  19.689  31.654  1.00  0.00           H  
ATOM   3276  CA  VAL   208      43.994  20.442  31.349  1.00  0.00           C  
ATOM   3277  HA  VAL   208      43.091  19.949  30.990  1.00  0.00           H  
ATOM   3278  CB  VAL   208      43.891  20.982  32.796  1.00  0.00           C  
ATOM   3279  HB  VAL   208      44.799  21.558  32.976  1.00  0.00           H  
ATOM   3280  CG1 VAL   208      42.666  21.965  32.812  1.00  0.00           C  
ATOM   3281 HG11 VAL   208      41.790  21.326  32.704  1.00  0.00           H  
ATOM   3282 HG12 VAL   208      42.485  22.575  33.697  1.00  0.00           H  
ATOM   3283 HG13 VAL   208      42.718  22.585  31.917  1.00  0.00           H  
ATOM   3284  CG2 VAL   208      43.832  19.936  33.888  1.00  0.00           C  
ATOM   3285 HG21 VAL   208      44.844  19.582  34.082  1.00  0.00           H  
ATOM   3286 HG22 VAL   208      43.492  20.340  34.842  1.00  0.00           H  
ATOM   3287 HG23 VAL   208      43.230  19.081  33.582  1.00  0.00           H  
ATOM   3288  C   VAL   208      44.275  21.613  30.414  1.00  0.00           C  
ATOM   3289  O   VAL   208      45.336  22.232  30.583  1.00  0.00           O  
ATOM   3290  N   HIP   209      43.415  22.065  29.522  1.00  0.00           N  
ATOM   3291  H   HIP   209      42.591  21.516  29.322  1.00  0.00           H  
ATOM   3292  CA  HIP   209      43.398  23.511  29.059  1.00  0.00           C  
ATOM   3293  HA  HIP   209      44.008  24.260  29.563  1.00  0.00           H  
ATOM   3294  CB  HIP   209      43.801  23.472  27.576  1.00  0.00           C  
ATOM   3295  HB2 HIP   209      43.338  22.664  27.010  1.00  0.00           H  
ATOM   3296  HB3 HIP   209      43.431  24.331  27.017  1.00  0.00           H  
ATOM   3297  CG  HIP   209      45.294  23.516  27.397  1.00  0.00           C  
ATOM   3298  ND1 HIP   209      45.999  22.896  26.432  1.00  0.00           N  
ATOM   3299  HD1 HIP   209      45.508  22.307  25.774  1.00  0.00           H  
ATOM   3300  CE1 HIP   209      47.271  22.998  26.637  1.00  0.00           C  
ATOM   3301  HE1 HIP   209      48.066  22.733  25.956  1.00  0.00           H  
ATOM   3302  NE2 HIP   209      47.447  23.820  27.665  1.00  0.00           N  
ATOM   3303  HE2 HIP   209      48.249  24.275  28.077  1.00  0.00           H  
ATOM   3304  CD2 HIP   209      46.170  24.178  28.132  1.00  0.00           C  
ATOM   3305  HD2 HIP   209      45.988  24.839  28.966  1.00  0.00           H  
ATOM   3306  C   HIP   209      42.005  24.150  29.020  1.00  0.00           C  
ATOM   3307  O   HIP   209      41.051  23.325  29.048  1.00  0.00           O  
ATOM   3308  N   VAL   210      41.860  25.435  28.969  1.00  0.00           N  
ATOM   3309  H   VAL   210      42.668  25.956  29.279  1.00  0.00           H  
ATOM   3310  CA  VAL   210      40.553  26.058  29.214  1.00  0.00           C  
ATOM   3311  HA  VAL   210      40.007  25.430  29.918  1.00  0.00           H  
ATOM   3312  CB  VAL   210      40.661  27.365  29.993  1.00  0.00           C  
ATOM   3313  HB  VAL   210      41.279  27.139  30.862  1.00  0.00           H  
ATOM   3314  CG1 VAL   210      41.371  28.463  29.228  1.00  0.00           C  
ATOM   3315 HG11 VAL   210      42.317  28.124  28.807  1.00  0.00           H  
ATOM   3316 HG12 VAL   210      40.863  28.939  28.389  1.00  0.00           H  
ATOM   3317 HG13 VAL   210      41.799  29.139  29.967  1.00  0.00           H  
ATOM   3318  CG2 VAL   210      39.327  27.975  30.387  1.00  0.00           C  
ATOM   3319 HG21 VAL   210      39.528  28.857  30.994  1.00  0.00           H  
ATOM   3320 HG22 VAL   210      38.866  28.273  29.445  1.00  0.00           H  
ATOM   3321 HG23 VAL   210      38.752  27.319  31.041  1.00  0.00           H  
ATOM   3322  C   VAL   210      39.532  26.156  28.056  1.00  0.00           C  
ATOM   3323  O   VAL   210      39.649  26.889  27.111  1.00  0.00           O  
ATOM   3324  N   SER   211      38.432  25.389  28.128  1.00  0.00           N  
ATOM   3325  H   SER   211      38.190  24.992  29.024  1.00  0.00           H  
ATOM   3326  CA  SER   211      37.497  25.248  27.043  1.00  0.00           C  
ATOM   3327  HA  SER   211      38.072  25.031  26.143  1.00  0.00           H  
ATOM   3328  CB  SER   211      36.610  24.126  27.149  1.00  0.00           C  
ATOM   3329  HB2 SER   211      36.356  24.095  28.208  1.00  0.00           H  
ATOM   3330  HB3 SER   211      35.710  24.233  26.544  1.00  0.00           H  
ATOM   3331  OG  SER   211      37.233  22.877  26.854  1.00  0.00           O  
ATOM   3332  HG  SER   211      37.569  23.013  25.965  1.00  0.00           H  
ATOM   3333  C   SER   211      36.541  26.461  26.824  1.00  0.00           C  
ATOM   3334  O   SER   211      36.137  27.079  27.816  1.00  0.00           O  
ATOM   3335  N   PRO   212      36.056  26.849  25.594  1.00  0.00           N  
ATOM   3336  CD  PRO   212      36.482  26.293  24.332  1.00  0.00           C  
ATOM   3337  HD2 PRO   212      36.155  25.258  24.224  1.00  0.00           H  
ATOM   3338  HD3 PRO   212      37.561  26.419  24.241  1.00  0.00           H  
ATOM   3339  CG  PRO   212      35.969  27.222  23.273  1.00  0.00           C  
ATOM   3340  HG2 PRO   212      35.842  26.728  22.310  1.00  0.00           H  
ATOM   3341  HG3 PRO   212      36.748  27.930  22.988  1.00  0.00           H  
ATOM   3342  CB  PRO   212      34.721  27.778  23.855  1.00  0.00           C  
ATOM   3343  HB2 PRO   212      33.921  27.041  23.792  1.00  0.00           H  
ATOM   3344  HB3 PRO   212      34.489  28.716  23.351  1.00  0.00           H  
ATOM   3345  CA  PRO   212      35.117  27.959  25.341  1.00  0.00           C  
ATOM   3346  HA  PRO   212      35.600  28.923  25.500  1.00  0.00           H  
ATOM   3347  C   PRO   212      33.880  28.017  26.201  1.00  0.00           C  
ATOM   3348  O   PRO   212      33.277  26.995  26.593  1.00  0.00           O  
ATOM   3349  N   GLY   213      33.458  29.234  26.583  1.00  0.00           N  
ATOM   3350  H   GLY   213      33.870  30.078  26.210  1.00  0.00           H  
ATOM   3351  CA  GLY   213      32.243  29.402  27.375  1.00  0.00           C  
ATOM   3352  HA2 GLY   213      31.594  28.629  26.964  1.00  0.00           H  
ATOM   3353  HA3 GLY   213      32.506  29.325  28.430  1.00  0.00           H  
ATOM   3354  C   GLY   213      31.724  30.808  27.117  1.00  0.00           C  
ATOM   3355  O   GLY   213      32.377  31.564  26.403  1.00  0.00           O  
ATOM   3356  N   MET   214      30.527  31.105  27.715  1.00  0.00           N  
ATOM   3357  H   MET   214      30.040  30.396  28.244  1.00  0.00           H  
ATOM   3358  CA  MET   214      29.937  32.406  27.554  1.00  0.00           C  
ATOM   3359  HA  MET   214      29.976  32.656  26.493  1.00  0.00           H  
ATOM   3360  CB  MET   214      28.493  32.503  27.965  1.00  0.00           C  
ATOM   3361  HB2 MET   214      28.340  32.381  29.037  1.00  0.00           H  
ATOM   3362  HB3 MET   214      28.059  33.493  27.823  1.00  0.00           H  
ATOM   3363  CG  MET   214      27.639  31.466  27.355  1.00  0.00           C  
ATOM   3364  HG2 MET   214      27.858  30.491  27.789  1.00  0.00           H  
ATOM   3365  HG3 MET   214      26.655  31.782  27.703  1.00  0.00           H  
ATOM   3366  SD  MET   214      27.564  31.248  25.536  1.00  0.00           S  
ATOM   3367  CE  MET   214      26.628  32.764  25.066  1.00  0.00           C  
ATOM   3368  HE1 MET   214      26.963  33.706  25.499  1.00  0.00           H  
ATOM   3369  HE2 MET   214      26.579  32.875  23.983  1.00  0.00           H  
ATOM   3370  HE3 MET   214      25.565  32.643  25.276  1.00  0.00           H  
ATOM   3371  C   MET   214      30.688  33.522  28.313  1.00  0.00           C  
ATOM   3372  O   MET   214      30.907  33.387  29.507  1.00  0.00           O  
ATOM   3373  N   LEU   215      30.785  34.688  27.696  1.00  0.00           N  
ATOM   3374  H   LEU   215      30.513  34.758  26.726  1.00  0.00           H  
ATOM   3375  CA  LEU   215      31.500  35.819  28.199  1.00  0.00           C  
ATOM   3376  HA  LEU   215      31.711  36.385  27.292  1.00  0.00           H  
ATOM   3377  CB  LEU   215      30.613  36.656  29.114  1.00  0.00           C  
ATOM   3378  HB2 LEU   215      30.414  36.059  30.004  1.00  0.00           H  
ATOM   3379  HB3 LEU   215      31.170  37.566  29.340  1.00  0.00           H  
ATOM   3380  CG  LEU   215      29.271  37.157  28.515  1.00  0.00           C  
ATOM   3381  HG  LEU   215      28.720  36.408  27.945  1.00  0.00           H  
ATOM   3382  CD1 LEU   215      28.307  37.642  29.687  1.00  0.00           C  
ATOM   3383 HD11 LEU   215      28.839  38.356  30.315  1.00  0.00           H  
ATOM   3384 HD12 LEU   215      27.356  38.032  29.324  1.00  0.00           H  
ATOM   3385 HD13 LEU   215      28.142  36.758  30.302  1.00  0.00           H  
ATOM   3386  CD2 LEU   215      29.304  38.387  27.604  1.00  0.00           C  
ATOM   3387 HD21 LEU   215      29.486  37.993  26.604  1.00  0.00           H  
ATOM   3388 HD22 LEU   215      28.361  38.933  27.567  1.00  0.00           H  
ATOM   3389 HD23 LEU   215      30.185  38.914  27.969  1.00  0.00           H  
ATOM   3390  C   LEU   215      32.915  35.529  28.769  1.00  0.00           C  
ATOM   3391  O   LEU   215      33.358  36.171  29.745  1.00  0.00           O  
ATOM   3392  N   ASP   216      33.612  34.574  28.146  1.00  0.00           N  
ATOM   3393  H   ASP   216      33.188  34.124  27.347  1.00  0.00           H  
ATOM   3394  CA  ASP   216      34.870  34.120  28.700  1.00  0.00           C  
ATOM   3395  HA  ASP   216      34.736  33.984  29.773  1.00  0.00           H  
ATOM   3396  CB  ASP   216      35.294  32.707  28.130  1.00  0.00           C  
ATOM   3397  HB2 ASP   216      36.286  32.481  28.520  1.00  0.00           H  
ATOM   3398  HB3 ASP   216      34.589  31.956  28.486  1.00  0.00           H  
ATOM   3399  CG  ASP   216      35.287  32.647  26.586  1.00  0.00           C  
ATOM   3400  OD1 ASP   216      35.479  31.476  26.172  1.00  0.00           O  
ATOM   3401  OD2 ASP   216      34.987  33.591  25.815  1.00  0.00           O  
ATOM   3402  C   ASP   216      36.082  35.100  28.679  1.00  0.00           C  
ATOM   3403  O   ASP   216      36.845  35.283  29.621  1.00  0.00           O  
ATOM   3404  N   ALA   217      36.347  35.645  27.488  1.00  0.00           N  
ATOM   3405  H   ALA   217      35.685  35.451  26.750  1.00  0.00           H  
ATOM   3406  CA  ALA   217      37.437  36.633  27.238  1.00  0.00           C  
ATOM   3407  HA  ALA   217      38.373  36.075  27.252  1.00  0.00           H  
ATOM   3408  CB  ALA   217      37.175  37.172  25.810  1.00  0.00           C  
ATOM   3409  HB1 ALA   217      38.037  37.732  25.445  1.00  0.00           H  
ATOM   3410  HB2 ALA   217      36.924  36.395  25.088  1.00  0.00           H  
ATOM   3411  HB3 ALA   217      36.351  37.886  25.797  1.00  0.00           H  
ATOM   3412  C   ALA   217      37.463  37.780  28.305  1.00  0.00           C  
ATOM   3413  O   ALA   217      38.521  38.170  28.735  1.00  0.00           O  
ATOM   3414  N   GLU   218      36.266  38.230  28.631  1.00  0.00           N  
ATOM   3415  H   GLU   218      35.455  37.910  28.121  1.00  0.00           H  
ATOM   3416  CA  GLU   218      35.923  39.418  29.413  1.00  0.00           C  
ATOM   3417  HA  GLU   218      36.577  40.210  29.049  1.00  0.00           H  
ATOM   3418  CB  GLU   218      34.398  39.796  29.126  1.00  0.00           C  
ATOM   3419  HB2 GLU   218      33.790  38.985  29.527  1.00  0.00           H  
ATOM   3420  HB3 GLU   218      34.059  40.698  29.634  1.00  0.00           H  
ATOM   3421  CG  GLU   218      34.042  40.099  27.672  1.00  0.00           C  
ATOM   3422  HG2 GLU   218      33.125  40.687  27.706  1.00  0.00           H  
ATOM   3423  HG3 GLU   218      34.776  40.707  27.143  1.00  0.00           H  
ATOM   3424  CD  GLU   218      33.723  38.946  26.673  1.00  0.00           C  
ATOM   3425  OE1 GLU   218      34.067  37.740  26.889  1.00  0.00           O  
ATOM   3426  OE2 GLU   218      33.387  39.349  25.542  1.00  0.00           O  
ATOM   3427  C   GLU   218      36.136  39.126  30.890  1.00  0.00           C  
ATOM   3428  O   GLU   218      36.119  40.101  31.730  1.00  0.00           O  
ATOM   3429  N   ALA   219      36.349  37.896  31.255  1.00  0.00           N  
ATOM   3430  H   ALA   219      36.541  37.341  30.433  1.00  0.00           H  
ATOM   3431  CA  ALA   219      35.965  37.376  32.543  1.00  0.00           C  
ATOM   3432  HA  ALA   219      35.985  38.216  33.237  1.00  0.00           H  
ATOM   3433  CB  ALA   219      34.578  36.710  32.532  1.00  0.00           C  
ATOM   3434  HB1 ALA   219      34.372  36.441  33.568  1.00  0.00           H  
ATOM   3435  HB2 ALA   219      33.885  37.425  32.088  1.00  0.00           H  
ATOM   3436  HB3 ALA   219      34.635  35.745  32.029  1.00  0.00           H  
ATOM   3437  C   ALA   219      37.028  36.446  33.181  1.00  0.00           C  
ATOM   3438  O   ALA   219      37.145  36.532  34.421  1.00  0.00           O  
ATOM   3439  N   TYR   220      37.818  35.727  32.342  1.00  0.00           N  
ATOM   3440  H   TYR   220      37.564  35.731  31.364  1.00  0.00           H  
ATOM   3441  CA  TYR   220      38.963  34.933  32.862  1.00  0.00           C  
ATOM   3442  HA  TYR   220      39.452  35.532  33.631  1.00  0.00           H  
ATOM   3443  CB  TYR   220      38.388  33.681  33.553  1.00  0.00           C  
ATOM   3444  HB2 TYR   220      39.160  33.161  34.121  1.00  0.00           H  
ATOM   3445  HB3 TYR   220      37.777  34.044  34.380  1.00  0.00           H  
ATOM   3446  CG  TYR   220      37.526  32.758  32.734  1.00  0.00           C  
ATOM   3447  CD1 TYR   220      38.163  31.750  31.998  1.00  0.00           C  
ATOM   3448  HD1 TYR   220      39.239  31.780  31.914  1.00  0.00           H  
ATOM   3449  CE1 TYR   220      37.398  30.896  31.243  1.00  0.00           C  
ATOM   3450  HE1 TYR   220      37.818  30.046  30.725  1.00  0.00           H  
ATOM   3451  CZ  TYR   220      35.995  31.102  31.139  1.00  0.00           C  
ATOM   3452  OH  TYR   220      35.200  30.238  30.490  1.00  0.00           O  
ATOM   3453  HH  TYR   220      34.309  30.595  30.509  1.00  0.00           H  
ATOM   3454  CE2 TYR   220      35.402  32.105  31.962  1.00  0.00           C  
ATOM   3455  HE2 TYR   220      34.331  32.244  31.981  1.00  0.00           H  
ATOM   3456  CD2 TYR   220      36.124  32.926  32.755  1.00  0.00           C  
ATOM   3457  HD2 TYR   220      35.611  33.659  33.361  1.00  0.00           H  
ATOM   3458  C   TYR   220      39.966  34.549  31.683  1.00  0.00           C  
ATOM   3459  O   TYR   220      40.993  34.052  31.983  1.00  0.00           O  
ATOM   3460  N   GLY   221      39.665  34.845  30.437  1.00  0.00           N  
ATOM   3461  H   GLY   221      38.744  35.185  30.201  1.00  0.00           H  
ATOM   3462  CA  GLY   221      40.316  34.080  29.321  1.00  0.00           C  
ATOM   3463  HA2 GLY   221      40.238  33.024  29.581  1.00  0.00           H  
ATOM   3464  HA3 GLY   221      39.688  34.332  28.467  1.00  0.00           H  
ATOM   3465  C   GLY   221      41.786  34.366  28.974  1.00  0.00           C  
ATOM   3466  O   GLY   221      42.303  33.683  28.055  1.00  0.00           O  
ATOM   3467  N   VAL   222      42.362  35.480  29.483  1.00  0.00           N  
ATOM   3468  H   VAL   222      41.949  35.950  30.276  1.00  0.00           H  
ATOM   3469  CA  VAL   222      43.760  35.955  28.957  1.00  0.00           C  
ATOM   3470  HA  VAL   222      43.724  35.926  27.868  1.00  0.00           H  
ATOM   3471  CB  VAL   222      44.146  37.346  29.511  1.00  0.00           C  
ATOM   3472  HB  VAL   222      44.277  37.353  30.593  1.00  0.00           H  
ATOM   3473  CG1 VAL   222      45.498  37.714  28.880  1.00  0.00           C  
ATOM   3474 HG11 VAL   222      45.705  38.733  29.206  1.00  0.00           H  
ATOM   3475 HG12 VAL   222      46.326  37.095  29.227  1.00  0.00           H  
ATOM   3476 HG13 VAL   222      45.374  37.734  27.797  1.00  0.00           H  
ATOM   3477  CG2 VAL   222      43.189  38.492  29.209  1.00  0.00           C  
ATOM   3478 HG21 VAL   222      43.173  39.237  30.005  1.00  0.00           H  
ATOM   3479 HG22 VAL   222      43.499  39.113  28.368  1.00  0.00           H  
ATOM   3480 HG23 VAL   222      42.158  38.193  29.017  1.00  0.00           H  
ATOM   3481  C   VAL   222      44.796  34.807  29.240  1.00  0.00           C  
ATOM   3482  O   VAL   222      44.824  34.106  30.286  1.00  0.00           O  
ATOM   3483  N   LYS   223      45.672  34.530  28.237  1.00  0.00           N  
ATOM   3484  H   LYS   223      45.710  35.172  27.458  1.00  0.00           H  
ATOM   3485  CA  LYS   223      46.901  33.699  28.368  1.00  0.00           C  
ATOM   3486  HA  LYS   223      46.984  33.390  29.410  1.00  0.00           H  
ATOM   3487  CB  LYS   223      46.859  32.386  27.522  1.00  0.00           C  
ATOM   3488  HB2 LYS   223      46.702  32.686  26.485  1.00  0.00           H  
ATOM   3489  HB3 LYS   223      47.697  31.698  27.636  1.00  0.00           H  
ATOM   3490  CG  LYS   223      45.686  31.530  27.946  1.00  0.00           C  
ATOM   3491  HG2 LYS   223      45.968  30.507  28.195  1.00  0.00           H  
ATOM   3492  HG3 LYS   223      45.160  31.900  28.826  1.00  0.00           H  
ATOM   3493  CD  LYS   223      44.596  31.513  26.809  1.00  0.00           C  
ATOM   3494  HD2 LYS   223      44.507  32.550  26.484  1.00  0.00           H  
ATOM   3495  HD3 LYS   223      44.971  30.864  26.018  1.00  0.00           H  
ATOM   3496  CE  LYS   223      43.277  31.069  27.378  1.00  0.00           C  
ATOM   3497  HE2 LYS   223      43.398  30.065  27.785  1.00  0.00           H  
ATOM   3498  HE3 LYS   223      43.017  31.684  28.239  1.00  0.00           H  
ATOM   3499  NZ  LYS   223      42.245  31.176  26.326  1.00  0.00           N  
ATOM   3500  HZ1 LYS   223      41.325  31.124  26.739  1.00  0.00           H  
ATOM   3501  HZ2 LYS   223      42.169  32.062  25.848  1.00  0.00           H  
ATOM   3502  HZ3 LYS   223      42.376  30.459  25.626  1.00  0.00           H  
ATOM   3503  C   LYS   223      48.184  34.463  28.100  1.00  0.00           C  
ATOM   3504  O   LYS   223      48.167  35.184  27.088  1.00  0.00           O  
ATOM   3505  N   SER   224      49.089  34.542  29.089  1.00  0.00           N  
ATOM   3506  H   SER   224      49.123  33.834  29.808  1.00  0.00           H  
ATOM   3507  CA  SER   224      50.218  35.493  29.047  1.00  0.00           C  
ATOM   3508  HA  SER   224      50.439  35.723  28.005  1.00  0.00           H  
ATOM   3509  CB  SER   224      49.792  36.852  29.700  1.00  0.00           C  
ATOM   3510  HB2 SER   224      48.821  37.210  29.356  1.00  0.00           H  
ATOM   3511  HB3 SER   224      49.761  36.770  30.786  1.00  0.00           H  
ATOM   3512  OG  SER   224      50.760  37.857  29.463  1.00  0.00           O  
ATOM   3513  HG  SER   224      50.599  38.263  28.608  1.00  0.00           H  
ATOM   3514  C   SER   224      51.411  34.799  29.659  1.00  0.00           C  
ATOM   3515  O   SER   224      51.259  33.704  30.157  1.00  0.00           O  
ATOM   3516  N   ASN   225      52.571  35.466  29.679  1.00  0.00           N  
ATOM   3517  H   ASN   225      52.599  36.406  29.312  1.00  0.00           H  
ATOM   3518  CA  ASN   225      53.809  34.931  30.160  1.00  0.00           C  
ATOM   3519  HA  ASN   225      53.758  33.989  30.707  1.00  0.00           H  
ATOM   3520  CB  ASN   225      54.745  34.711  28.969  1.00  0.00           C  
ATOM   3521  HB2 ASN   225      55.596  34.192  29.411  1.00  0.00           H  
ATOM   3522  HB3 ASN   225      54.247  34.130  28.192  1.00  0.00           H  
ATOM   3523  CG  ASN   225      55.237  36.047  28.324  1.00  0.00           C  
ATOM   3524  OD1 ASN   225      56.147  36.694  28.751  1.00  0.00           O  
ATOM   3525  ND2 ASN   225      54.536  36.356  27.314  1.00  0.00           N  
ATOM   3526 HD21 ASN   225      54.875  37.130  26.761  1.00  0.00           H  
ATOM   3527 HD22 ASN   225      53.787  35.717  27.087  1.00  0.00           H  
ATOM   3528  C   ASN   225      54.489  35.940  31.063  1.00  0.00           C  
ATOM   3529  O   ASN   225      53.943  37.063  31.220  1.00  0.00           O  
ATOM   3530  N   VAL   226      55.614  35.625  31.750  1.00  0.00           N  
ATOM   3531  H   VAL   226      56.004  34.698  31.649  1.00  0.00           H  
ATOM   3532  CA  VAL   226      56.049  36.417  32.889  1.00  0.00           C  
ATOM   3533  HA  VAL   226      55.209  36.747  33.500  1.00  0.00           H  
ATOM   3534  CB  VAL   226      56.791  35.610  33.993  1.00  0.00           C  
ATOM   3535  HB  VAL   226      56.404  34.597  33.884  1.00  0.00           H  
ATOM   3536  CG1 VAL   226      58.299  35.528  33.841  1.00  0.00           C  
ATOM   3537 HG11 VAL   226      58.801  36.489  33.954  1.00  0.00           H  
ATOM   3538 HG12 VAL   226      58.758  34.944  34.638  1.00  0.00           H  
ATOM   3539 HG13 VAL   226      58.642  35.039  32.930  1.00  0.00           H  
ATOM   3540  CG2 VAL   226      56.360  36.091  35.369  1.00  0.00           C  
ATOM   3541 HG21 VAL   226      55.270  36.106  35.363  1.00  0.00           H  
ATOM   3542 HG22 VAL   226      56.709  35.415  36.149  1.00  0.00           H  
ATOM   3543 HG23 VAL   226      56.798  37.076  35.533  1.00  0.00           H  
ATOM   3544  C   VAL   226      56.735  37.660  32.414  1.00  0.00           C  
ATOM   3545  O   VAL   226      56.754  38.642  33.152  1.00  0.00           O  
ATOM   3546  N   LYS   227      57.300  37.728  31.213  1.00  0.00           N  
ATOM   3547  H   LYS   227      57.147  36.904  30.650  1.00  0.00           H  
ATOM   3548  CA  LYS   227      57.878  38.898  30.587  1.00  0.00           C  
ATOM   3549  HA  LYS   227      58.517  39.364  31.337  1.00  0.00           H  
ATOM   3550  CB  LYS   227      58.876  38.460  29.488  1.00  0.00           C  
ATOM   3551  HB2 LYS   227      59.363  37.564  29.874  1.00  0.00           H  
ATOM   3552  HB3 LYS   227      58.383  38.181  28.557  1.00  0.00           H  
ATOM   3553  CG  LYS   227      60.100  39.471  29.314  1.00  0.00           C  
ATOM   3554  HG2 LYS   227      59.708  40.412  28.928  1.00  0.00           H  
ATOM   3555  HG3 LYS   227      60.616  39.550  30.271  1.00  0.00           H  
ATOM   3556  CD  LYS   227      61.145  38.985  28.281  1.00  0.00           C  
ATOM   3557  HD2 LYS   227      61.405  37.959  28.542  1.00  0.00           H  
ATOM   3558  HD3 LYS   227      60.675  38.847  27.308  1.00  0.00           H  
ATOM   3559  CE  LYS   227      62.399  39.843  28.273  1.00  0.00           C  
ATOM   3560  HE2 LYS   227      62.222  40.833  27.851  1.00  0.00           H  
ATOM   3561  HE3 LYS   227      62.727  40.067  29.288  1.00  0.00           H  
ATOM   3562  NZ  LYS   227      63.469  39.240  27.413  1.00  0.00           N  
ATOM   3563  HZ1 LYS   227      64.331  39.765  27.389  1.00  0.00           H  
ATOM   3564  HZ2 LYS   227      63.710  38.308  27.719  1.00  0.00           H  
ATOM   3565  HZ3 LYS   227      63.145  39.178  26.459  1.00  0.00           H  
ATOM   3566  C   LYS   227      56.885  39.989  30.178  1.00  0.00           C  
ATOM   3567  O   LYS   227      57.111  41.148  30.503  1.00  0.00           O  
ATOM   3568  N   ASP   228      55.829  39.580  29.489  1.00  0.00           N  
ATOM   3569  H   ASP   228      55.821  38.671  29.049  1.00  0.00           H  
ATOM   3570  CA  ASP   228      54.568  40.412  29.331  1.00  0.00           C  
ATOM   3571  HA  ASP   228      54.861  41.347  28.853  1.00  0.00           H  
ATOM   3572  CB  ASP   228      53.502  39.773  28.411  1.00  0.00           C  
ATOM   3573  HB2 ASP   228      53.356  38.743  28.739  1.00  0.00           H  
ATOM   3574  HB3 ASP   228      52.594  40.367  28.514  1.00  0.00           H  
ATOM   3575  CG  ASP   228      53.886  39.726  26.961  1.00  0.00           C  
ATOM   3576  OD1 ASP   228      52.998  39.927  26.088  1.00  0.00           O  
ATOM   3577  OD2 ASP   228      55.054  39.403  26.645  1.00  0.00           O  
ATOM   3578  C   ASP   228      53.924  40.754  30.704  1.00  0.00           C  
ATOM   3579  O   ASP   228      53.500  41.896  30.916  1.00  0.00           O  
ATOM   3580  N   MET   229      53.817  39.840  31.661  1.00  0.00           N  
ATOM   3581  H   MET   229      54.295  38.962  31.513  1.00  0.00           H  
ATOM   3582  CA  MET   229      53.164  40.174  32.955  1.00  0.00           C  
ATOM   3583  HA  MET   229      52.203  40.681  32.864  1.00  0.00           H  
ATOM   3584  CB  MET   229      52.799  38.910  33.614  1.00  0.00           C  
ATOM   3585  HB2 MET   229      53.638  38.221  33.516  1.00  0.00           H  
ATOM   3586  HB3 MET   229      52.615  39.041  34.681  1.00  0.00           H  
ATOM   3587  CG  MET   229      51.513  38.279  33.025  1.00  0.00           C  
ATOM   3588  HG2 MET   229      51.544  38.217  31.937  1.00  0.00           H  
ATOM   3589  HG3 MET   229      51.426  37.239  33.340  1.00  0.00           H  
ATOM   3590  SD  MET   229      49.921  39.077  33.442  1.00  0.00           S  
ATOM   3591  CE  MET   229      49.555  38.490  35.107  1.00  0.00           C  
ATOM   3592  HE1 MET   229      50.389  38.526  35.808  1.00  0.00           H  
ATOM   3593  HE2 MET   229      48.698  39.003  35.544  1.00  0.00           H  
ATOM   3594  HE3 MET   229      49.309  37.434  34.996  1.00  0.00           H  
ATOM   3595  C   MET   229      53.953  41.135  33.782  1.00  0.00           C  
ATOM   3596  O   MET   229      53.296  41.945  34.519  1.00  0.00           O  
ATOM   3597  N   ALA   230      55.301  41.223  33.623  1.00  0.00           N  
ATOM   3598  H   ALA   230      55.730  40.519  33.040  1.00  0.00           H  
ATOM   3599  CA  ALA   230      56.155  42.291  34.266  1.00  0.00           C  
ATOM   3600  HA  ALA   230      55.902  42.464  35.312  1.00  0.00           H  
ATOM   3601  CB  ALA   230      57.645  41.769  34.337  1.00  0.00           C  
ATOM   3602  HB1 ALA   230      58.161  42.421  35.041  1.00  0.00           H  
ATOM   3603  HB2 ALA   230      57.767  40.755  34.717  1.00  0.00           H  
ATOM   3604  HB3 ALA   230      58.045  41.748  33.323  1.00  0.00           H  
ATOM   3605  C   ALA   230      56.057  43.592  33.592  1.00  0.00           C  
ATOM   3606  O   ALA   230      55.943  44.633  34.233  1.00  0.00           O  
ATOM   3607  N   SER   231      56.119  43.617  32.206  1.00  0.00           N  
ATOM   3608  H   SER   231      56.376  42.790  31.686  1.00  0.00           H  
ATOM   3609  CA  SER   231      55.839  44.864  31.431  1.00  0.00           C  
ATOM   3610  HA  SER   231      56.520  45.676  31.685  1.00  0.00           H  
ATOM   3611  CB  SER   231      55.785  44.373  30.026  1.00  0.00           C  
ATOM   3612  HB2 SER   231      56.710  43.885  29.719  1.00  0.00           H  
ATOM   3613  HB3 SER   231      55.002  43.621  29.931  1.00  0.00           H  
ATOM   3614  OG  SER   231      55.663  45.376  29.110  1.00  0.00           O  
ATOM   3615  HG  SER   231      56.059  45.007  28.317  1.00  0.00           H  
ATOM   3616  C   SER   231      54.409  45.385  31.794  1.00  0.00           C  
ATOM   3617  O   SER   231      54.112  46.599  31.806  1.00  0.00           O  
ATOM   3618  N   TRP   232      53.374  44.548  32.102  1.00  0.00           N  
ATOM   3619  H   TRP   232      53.565  43.572  31.928  1.00  0.00           H  
ATOM   3620  CA  TRP   232      52.013  45.004  32.499  1.00  0.00           C  
ATOM   3621  HA  TRP   232      51.653  45.810  31.858  1.00  0.00           H  
ATOM   3622  CB  TRP   232      51.102  43.741  32.369  1.00  0.00           C  
ATOM   3623  HB2 TRP   232      51.110  43.425  31.326  1.00  0.00           H  
ATOM   3624  HB3 TRP   232      51.601  42.959  32.942  1.00  0.00           H  
ATOM   3625  CG  TRP   232      49.734  43.856  32.748  1.00  0.00           C  
ATOM   3626  CD1 TRP   232      49.121  43.055  33.595  1.00  0.00           C  
ATOM   3627  HD1 TRP   232      49.481  42.148  34.058  1.00  0.00           H  
ATOM   3628  NE1 TRP   232      47.846  43.454  33.829  1.00  0.00           N  
ATOM   3629  HE1 TRP   232      47.176  42.905  34.348  1.00  0.00           H  
ATOM   3630  CE2 TRP   232      47.531  44.642  33.117  1.00  0.00           C  
ATOM   3631  CZ2 TRP   232      46.448  45.539  33.045  1.00  0.00           C  
ATOM   3632  HZ2 TRP   232      45.541  45.373  33.606  1.00  0.00           H  
ATOM   3633  CH2 TRP   232      46.455  46.663  32.216  1.00  0.00           C  
ATOM   3634  HH2 TRP   232      45.628  47.355  32.155  1.00  0.00           H  
ATOM   3635  CZ3 TRP   232      47.612  46.953  31.546  1.00  0.00           C  
ATOM   3636  HZ3 TRP   232      47.693  47.773  30.848  1.00  0.00           H  
ATOM   3637  CE3 TRP   232      48.741  46.121  31.612  1.00  0.00           C  
ATOM   3638  HE3 TRP   232      49.593  46.343  30.987  1.00  0.00           H  
ATOM   3639  CD2 TRP   232      48.743  44.923  32.413  1.00  0.00           C  
ATOM   3640  C   TRP   232      52.016  45.502  33.957  1.00  0.00           C  
ATOM   3641  O   TRP   232      51.293  46.443  34.281  1.00  0.00           O  
ATOM   3642  N   VAL   233      52.838  44.890  34.851  1.00  0.00           N  
ATOM   3643  H   VAL   233      53.310  44.028  34.618  1.00  0.00           H  
ATOM   3644  CA  VAL   233      53.045  45.480  36.187  1.00  0.00           C  
ATOM   3645  HA  VAL   233      52.062  45.649  36.626  1.00  0.00           H  
ATOM   3646  CB  VAL   233      53.821  44.550  37.128  1.00  0.00           C  
ATOM   3647  HB  VAL   233      54.767  44.284  36.654  1.00  0.00           H  
ATOM   3648  CG1 VAL   233      54.155  45.308  38.455  1.00  0.00           C  
ATOM   3649 HG11 VAL   233      54.549  44.530  39.109  1.00  0.00           H  
ATOM   3650 HG12 VAL   233      54.937  46.046  38.278  1.00  0.00           H  
ATOM   3651 HG13 VAL   233      53.273  45.647  38.998  1.00  0.00           H  
ATOM   3652  CG2 VAL   233      53.009  43.318  37.497  1.00  0.00           C  
ATOM   3653 HG21 VAL   233      52.199  43.618  38.163  1.00  0.00           H  
ATOM   3654 HG22 VAL   233      52.631  42.833  36.596  1.00  0.00           H  
ATOM   3655 HG23 VAL   233      53.672  42.620  38.008  1.00  0.00           H  
ATOM   3656  C   VAL   233      53.675  46.835  36.102  1.00  0.00           C  
ATOM   3657  O   VAL   233      53.294  47.722  36.824  1.00  0.00           O  
ATOM   3658  N   MET   234      54.677  47.008  35.228  1.00  0.00           N  
ATOM   3659  H   MET   234      54.932  46.217  34.654  1.00  0.00           H  
ATOM   3660  CA  MET   234      55.414  48.239  35.094  1.00  0.00           C  
ATOM   3661  HA  MET   234      55.836  48.418  36.084  1.00  0.00           H  
ATOM   3662  CB  MET   234      56.593  48.066  34.131  1.00  0.00           C  
ATOM   3663  HB2 MET   234      56.122  47.733  33.207  1.00  0.00           H  
ATOM   3664  HB3 MET   234      57.108  48.984  33.847  1.00  0.00           H  
ATOM   3665  CG  MET   234      57.633  47.070  34.667  1.00  0.00           C  
ATOM   3666  HG2 MET   234      57.136  46.399  35.368  1.00  0.00           H  
ATOM   3667  HG3 MET   234      58.004  46.622  33.745  1.00  0.00           H  
ATOM   3668  SD  MET   234      59.162  47.743  35.429  1.00  0.00           S  
ATOM   3669  CE  MET   234      59.893  48.639  34.031  1.00  0.00           C  
ATOM   3670  HE1 MET   234      59.469  48.345  33.070  1.00  0.00           H  
ATOM   3671  HE2 MET   234      59.576  49.667  34.206  1.00  0.00           H  
ATOM   3672  HE3 MET   234      60.982  48.601  34.058  1.00  0.00           H  
ATOM   3673  C   MET   234      54.585  49.378  34.652  1.00  0.00           C  
ATOM   3674  O   MET   234      54.723  50.447  35.253  1.00  0.00           O  
ATOM   3675  N   ALA   235      53.636  49.249  33.667  1.00  0.00           N  
ATOM   3676  H   ALA   235      53.647  48.369  33.171  1.00  0.00           H  
ATOM   3677  CA  ALA   235      52.773  50.368  33.340  1.00  0.00           C  
ATOM   3678  HA  ALA   235      53.424  51.185  33.030  1.00  0.00           H  
ATOM   3679  CB  ALA   235      52.003  49.807  32.130  1.00  0.00           C  
ATOM   3680  HB1 ALA   235      52.735  49.582  31.355  1.00  0.00           H  
ATOM   3681  HB2 ALA   235      51.493  48.855  32.280  1.00  0.00           H  
ATOM   3682  HB3 ALA   235      51.289  50.559  31.794  1.00  0.00           H  
ATOM   3683  C   ALA   235      51.887  50.887  34.405  1.00  0.00           C  
ATOM   3684  O   ALA   235      51.659  52.053  34.546  1.00  0.00           O  
ATOM   3685  N   ASN   236      51.378  49.952  35.220  1.00  0.00           N  
ATOM   3686  H   ASN   236      51.748  49.012  35.232  1.00  0.00           H  
ATOM   3687  CA  ASN   236      50.309  50.271  36.163  1.00  0.00           C  
ATOM   3688  HA  ASN   236      49.726  51.105  35.772  1.00  0.00           H  
ATOM   3689  CB  ASN   236      49.509  48.989  36.382  1.00  0.00           C  
ATOM   3690  HB2 ASN   236      50.156  48.144  36.617  1.00  0.00           H  
ATOM   3691  HB3 ASN   236      48.874  49.224  37.236  1.00  0.00           H  
ATOM   3692  CG  ASN   236      48.540  48.703  35.282  1.00  0.00           C  
ATOM   3693  OD1 ASN   236      47.304  48.916  35.314  1.00  0.00           O  
ATOM   3694  ND2 ASN   236      49.055  48.178  34.226  1.00  0.00           N  
ATOM   3695 HD21 ASN   236      48.424  47.874  33.498  1.00  0.00           H  
ATOM   3696 HD22 ASN   236      50.037  47.942  34.228  1.00  0.00           H  
ATOM   3697  C   ASN   236      50.910  50.726  37.566  1.00  0.00           C  
ATOM   3698  O   ASN   236      50.184  51.347  38.309  1.00  0.00           O  
ATOM   3699  N   MET   237      52.184  50.506  37.938  1.00  0.00           N  
ATOM   3700  H   MET   237      52.777  50.045  37.263  1.00  0.00           H  
ATOM   3701  CA  MET   237      52.946  51.031  39.061  1.00  0.00           C  
ATOM   3702  HA  MET   237      52.251  51.055  39.901  1.00  0.00           H  
ATOM   3703  CB  MET   237      54.056  50.119  39.446  1.00  0.00           C  
ATOM   3704  HB2 MET   237      53.591  49.135  39.493  1.00  0.00           H  
ATOM   3705  HB3 MET   237      54.775  50.132  38.627  1.00  0.00           H  
ATOM   3706  CG  MET   237      54.653  50.597  40.757  1.00  0.00           C  
ATOM   3707  HG2 MET   237      55.173  51.552  40.841  1.00  0.00           H  
ATOM   3708  HG3 MET   237      53.796  50.532  41.427  1.00  0.00           H  
ATOM   3709  SD  MET   237      55.915  49.350  41.255  1.00  0.00           S  
ATOM   3710  CE  MET   237      57.190  49.695  39.969  1.00  0.00           C  
ATOM   3711  HE1 MET   237      57.395  50.760  39.858  1.00  0.00           H  
ATOM   3712  HE2 MET   237      58.060  49.204  40.404  1.00  0.00           H  
ATOM   3713  HE3 MET   237      56.909  49.249  39.014  1.00  0.00           H  
ATOM   3714  C   MET   237      53.285  52.504  38.676  1.00  0.00           C  
ATOM   3715  O   MET   237      53.256  53.352  39.619  1.00  0.00           O  
ATOM   3716  N   ALA   238      53.718  52.666  37.461  1.00  0.00           N  
ATOM   3717  H   ALA   238      53.903  51.932  36.792  1.00  0.00           H  
ATOM   3718  CA  ALA   238      54.329  53.924  36.927  1.00  0.00           C  
ATOM   3719  HA  ALA   238      54.202  54.804  37.558  1.00  0.00           H  
ATOM   3720  CB  ALA   238      55.823  53.665  36.826  1.00  0.00           C  
ATOM   3721  HB1 ALA   238      56.459  54.513  36.573  1.00  0.00           H  
ATOM   3722  HB2 ALA   238      56.282  53.484  37.797  1.00  0.00           H  
ATOM   3723  HB3 ALA   238      56.212  52.870  36.190  1.00  0.00           H  
ATOM   3724  C   ALA   238      53.690  54.536  35.629  1.00  0.00           C  
ATOM   3725  O   ALA   238      54.376  54.564  34.575  1.00  0.00           O  
ATOM   3726  N   PRO   239      52.398  54.886  35.673  1.00  0.00           N  
ATOM   3727  CD  PRO   239      51.524  54.961  36.814  1.00  0.00           C  
ATOM   3728  HD2 PRO   239      51.690  55.930  37.284  1.00  0.00           H  
ATOM   3729  HD3 PRO   239      51.798  54.168  37.511  1.00  0.00           H  
ATOM   3730  CG  PRO   239      50.072  54.871  36.358  1.00  0.00           C  
ATOM   3731  HG2 PRO   239      49.437  55.466  37.016  1.00  0.00           H  
ATOM   3732  HG3 PRO   239      49.815  53.812  36.402  1.00  0.00           H  
ATOM   3733  CB  PRO   239      50.148  55.442  34.967  1.00  0.00           C  
ATOM   3734  HB2 PRO   239      49.953  56.511  34.886  1.00  0.00           H  
ATOM   3735  HB3 PRO   239      49.543  54.913  34.230  1.00  0.00           H  
ATOM   3736  CA  PRO   239      51.659  55.349  34.494  1.00  0.00           C  
ATOM   3737  HA  PRO   239      51.704  54.575  33.728  1.00  0.00           H  
ATOM   3738  C   PRO   239      52.121  56.583  33.687  1.00  0.00           C  
ATOM   3739  O   PRO   239      51.672  56.849  32.580  1.00  0.00           O  
ATOM   3740  N   GLU   240      52.897  57.414  34.308  1.00  0.00           N  
ATOM   3741  H   GLU   240      53.152  57.175  35.255  1.00  0.00           H  
ATOM   3742  CA  GLU   240      53.495  58.657  33.726  1.00  0.00           C  
ATOM   3743  HA  GLU   240      52.687  59.318  33.411  1.00  0.00           H  
ATOM   3744  CB  GLU   240      54.285  59.468  34.813  1.00  0.00           C  
ATOM   3745  HB2 GLU   240      55.241  58.956  34.927  1.00  0.00           H  
ATOM   3746  HB3 GLU   240      54.489  60.454  34.395  1.00  0.00           H  
ATOM   3747  CG  GLU   240      53.526  59.681  36.154  1.00  0.00           C  
ATOM   3748  HG2 GLU   240      53.952  60.618  36.513  1.00  0.00           H  
ATOM   3749  HG3 GLU   240      52.478  59.762  35.867  1.00  0.00           H  
ATOM   3750  CD  GLU   240      53.672  58.591  37.264  1.00  0.00           C  
ATOM   3751  OE1 GLU   240      53.080  58.789  38.329  1.00  0.00           O  
ATOM   3752  OE2 GLU   240      54.331  57.585  36.996  1.00  0.00           O  
ATOM   3753  C   GLU   240      54.405  58.344  32.508  1.00  0.00           C  
ATOM   3754  O   GLU   240      54.695  59.241  31.700  1.00  0.00           O  
ATOM   3755  N   THR   241      54.776  57.107  32.344  1.00  0.00           N  
ATOM   3756  H   THR   241      54.567  56.467  33.096  1.00  0.00           H  
ATOM   3757  CA  THR   241      55.518  56.489  31.243  1.00  0.00           C  
ATOM   3758  HA  THR   241      56.345  57.156  31.000  1.00  0.00           H  
ATOM   3759  CB  THR   241      56.189  55.088  31.561  1.00  0.00           C  
ATOM   3760  HB  THR   241      56.617  54.688  30.642  1.00  0.00           H  
ATOM   3761  CG2 THR   241      57.301  55.205  32.657  1.00  0.00           C  
ATOM   3762 HG21 THR   241      57.676  54.215  32.915  1.00  0.00           H  
ATOM   3763 HG22 THR   241      58.092  55.782  32.179  1.00  0.00           H  
ATOM   3764 HG23 THR   241      57.010  55.668  33.599  1.00  0.00           H  
ATOM   3765  OG1 THR   241      55.187  54.148  32.016  1.00  0.00           O  
ATOM   3766  HG1 THR   241      55.227  54.229  32.972  1.00  0.00           H  
ATOM   3767  C   THR   241      54.700  56.362  29.976  1.00  0.00           C  
ATOM   3768  O   THR   241      55.349  56.451  28.875  1.00  0.00           O  
ATOM   3769  N   LEU   242      53.368  56.266  29.998  1.00  0.00           N  
ATOM   3770  H   LEU   242      52.932  56.135  30.900  1.00  0.00           H  
ATOM   3771  CA  LEU   242      52.498  56.333  28.852  1.00  0.00           C  
ATOM   3772  HA  LEU   242      52.866  55.659  28.079  1.00  0.00           H  
ATOM   3773  CB  LEU   242      51.058  55.985  29.274  1.00  0.00           C  
ATOM   3774  HB2 LEU   242      50.790  56.479  30.208  1.00  0.00           H  
ATOM   3775  HB3 LEU   242      50.337  56.397  28.568  1.00  0.00           H  
ATOM   3776  CG  LEU   242      50.765  54.446  29.352  1.00  0.00           C  
ATOM   3777  HG  LEU   242      51.553  53.840  28.907  1.00  0.00           H  
ATOM   3778  CD1 LEU   242      50.773  54.056  30.856  1.00  0.00           C  
ATOM   3779 HD11 LEU   242      51.739  54.380  31.243  1.00  0.00           H  
ATOM   3780 HD12 LEU   242      50.057  54.639  31.435  1.00  0.00           H  
ATOM   3781 HD13 LEU   242      50.603  52.989  31.000  1.00  0.00           H  
ATOM   3782  CD2 LEU   242      49.443  53.949  28.802  1.00  0.00           C  
ATOM   3783 HD21 LEU   242      49.430  52.859  28.780  1.00  0.00           H  
ATOM   3784 HD22 LEU   242      48.533  54.299  29.289  1.00  0.00           H  
ATOM   3785 HD23 LEU   242      49.287  54.299  27.782  1.00  0.00           H  
ATOM   3786  C   LEU   242      52.528  57.793  28.160  1.00  0.00           C  
ATOM   3787  O   LEU   242      52.676  58.816  28.835  1.00  0.00           O  
ATOM   3788  N   PRO   243      52.155  57.775  26.825  1.00  0.00           N  
ATOM   3789  CD  PRO   243      51.877  56.648  25.939  1.00  0.00           C  
ATOM   3790  HD2 PRO   243      51.241  55.924  26.447  1.00  0.00           H  
ATOM   3791  HD3 PRO   243      52.826  56.242  25.588  1.00  0.00           H  
ATOM   3792  CG  PRO   243      50.932  57.216  24.875  1.00  0.00           C  
ATOM   3793  HG2 PRO   243      49.913  57.264  25.259  1.00  0.00           H  
ATOM   3794  HG3 PRO   243      50.862  56.721  23.907  1.00  0.00           H  
ATOM   3795  CB  PRO   243      51.352  58.673  24.789  1.00  0.00           C  
ATOM   3796  HB2 PRO   243      50.499  59.242  24.419  1.00  0.00           H  
ATOM   3797  HB3 PRO   243      52.179  58.760  24.085  1.00  0.00           H  
ATOM   3798  CA  PRO   243      51.812  59.024  26.226  1.00  0.00           C  
ATOM   3799  HA  PRO   243      52.601  59.764  26.091  1.00  0.00           H  
ATOM   3800  C   PRO   243      50.634  59.631  27.031  1.00  0.00           C  
ATOM   3801  O   PRO   243      49.818  58.879  27.538  1.00  0.00           O  
ATOM   3802  N   PRO   244      50.345  60.908  26.915  1.00  0.00           N  
ATOM   3803  CD  PRO   244      51.173  61.941  26.412  1.00  0.00           C  
ATOM   3804  HD2 PRO   244      51.164  61.960  25.322  1.00  0.00           H  
ATOM   3805  HD3 PRO   244      52.177  61.911  26.836  1.00  0.00           H  
ATOM   3806  CG  PRO   244      50.575  63.271  26.958  1.00  0.00           C  
ATOM   3807  HG2 PRO   244      50.785  63.941  26.125  1.00  0.00           H  
ATOM   3808  HG3 PRO   244      50.937  63.580  27.938  1.00  0.00           H  
ATOM   3809  CB  PRO   244      49.052  62.991  27.090  1.00  0.00           C  
ATOM   3810  HB2 PRO   244      48.438  63.249  26.227  1.00  0.00           H  
ATOM   3811  HB3 PRO   244      48.719  63.466  28.013  1.00  0.00           H  
ATOM   3812  CA  PRO   244      48.990  61.420  27.226  1.00  0.00           C  
ATOM   3813  HA  PRO   244      48.716  61.235  28.264  1.00  0.00           H  
ATOM   3814  C   PRO   244      47.868  60.820  26.400  1.00  0.00           C  
ATOM   3815  O   PRO   244      47.775  61.018  25.141  1.00  0.00           O  
ATOM   3816  N   SER   245      47.088  59.967  27.042  1.00  0.00           N  
ATOM   3817  H   SER   245      47.227  59.900  28.040  1.00  0.00           H  
ATOM   3818  CA  SER   245      46.101  59.015  26.405  1.00  0.00           C  
ATOM   3819  HA  SER   245      45.753  59.634  25.578  1.00  0.00           H  
ATOM   3820  CB  SER   245      46.760  57.692  25.963  1.00  0.00           C  
ATOM   3821  HB2 SER   245      46.088  56.999  25.456  1.00  0.00           H  
ATOM   3822  HB3 SER   245      47.569  57.830  25.246  1.00  0.00           H  
ATOM   3823  OG  SER   245      47.352  57.076  27.087  1.00  0.00           O  
ATOM   3824  HG  SER   245      48.113  57.621  27.301  1.00  0.00           H  
ATOM   3825  C   SER   245      44.970  58.594  27.308  1.00  0.00           C  
ATOM   3826  O   SER   245      44.977  58.536  28.498  1.00  0.00           O  
ATOM   3827  N   THR   246      43.959  58.058  26.620  1.00  0.00           N  
ATOM   3828  H   THR   246      44.026  58.103  25.613  1.00  0.00           H  
ATOM   3829  CA  THR   246      42.743  57.435  27.145  1.00  0.00           C  
ATOM   3830  HA  THR   246      42.171  58.081  27.810  1.00  0.00           H  
ATOM   3831  CB  THR   246      41.811  57.085  25.972  1.00  0.00           C  
ATOM   3832  HB  THR   246      41.007  56.447  26.340  1.00  0.00           H  
ATOM   3833  CG2 THR   246      41.177  58.282  25.304  1.00  0.00           C  
ATOM   3834 HG21 THR   246      41.768  59.101  24.894  1.00  0.00           H  
ATOM   3835 HG22 THR   246      40.565  57.865  24.505  1.00  0.00           H  
ATOM   3836 HG23 THR   246      40.488  58.684  26.047  1.00  0.00           H  
ATOM   3837  OG1 THR   246      42.450  56.258  25.018  1.00  0.00           O  
ATOM   3838  HG1 THR   246      42.162  55.359  25.189  1.00  0.00           H  
ATOM   3839  C   THR   246      43.053  56.147  27.970  1.00  0.00           C  
ATOM   3840  O   THR   246      42.387  55.703  28.883  1.00  0.00           O  
ATOM   3841  N   LEU   247      44.225  55.553  27.642  1.00  0.00           N  
ATOM   3842  H   LEU   247      44.583  55.891  26.760  1.00  0.00           H  
ATOM   3843  CA  LEU   247      44.799  54.469  28.407  1.00  0.00           C  
ATOM   3844  HA  LEU   247      43.968  53.883  28.798  1.00  0.00           H  
ATOM   3845  CB  LEU   247      45.654  53.602  27.503  1.00  0.00           C  
ATOM   3846  HB2 LEU   247      45.106  53.318  26.605  1.00  0.00           H  
ATOM   3847  HB3 LEU   247      46.510  54.201  27.192  1.00  0.00           H  
ATOM   3848  CG  LEU   247      46.292  52.372  28.198  1.00  0.00           C  
ATOM   3849  HG  LEU   247      47.072  52.667  28.900  1.00  0.00           H  
ATOM   3850  CD1 LEU   247      45.263  51.458  28.874  1.00  0.00           C  
ATOM   3851 HD11 LEU   247      44.649  51.128  28.036  1.00  0.00           H  
ATOM   3852 HD12 LEU   247      45.687  50.636  29.451  1.00  0.00           H  
ATOM   3853 HD13 LEU   247      44.662  51.865  29.688  1.00  0.00           H  
ATOM   3854  CD2 LEU   247      46.975  51.490  27.153  1.00  0.00           C  
ATOM   3855 HD21 LEU   247      46.248  51.099  26.442  1.00  0.00           H  
ATOM   3856 HD22 LEU   247      47.611  52.117  26.527  1.00  0.00           H  
ATOM   3857 HD23 LEU   247      47.403  50.701  27.772  1.00  0.00           H  
ATOM   3858  C   LEU   247      45.435  54.900  29.670  1.00  0.00           C  
ATOM   3859  O   LEU   247      45.231  54.301  30.707  1.00  0.00           O  
ATOM   3860  N   GLN   248      46.129  55.971  29.736  1.00  0.00           N  
ATOM   3861  H   GLN   248      46.302  56.352  28.817  1.00  0.00           H  
ATOM   3862  CA  GLN   248      46.593  56.595  31.004  1.00  0.00           C  
ATOM   3863  HA  GLN   248      47.100  55.820  31.579  1.00  0.00           H  
ATOM   3864  CB  GLN   248      47.657  57.690  30.691  1.00  0.00           C  
ATOM   3865  HB2 GLN   248      48.382  57.205  30.037  1.00  0.00           H  
ATOM   3866  HB3 GLN   248      47.216  58.515  30.132  1.00  0.00           H  
ATOM   3867  CG  GLN   248      48.406  58.249  31.839  1.00  0.00           C  
ATOM   3868  HG2 GLN   248      47.724  58.521  32.644  1.00  0.00           H  
ATOM   3869  HG3 GLN   248      48.980  57.428  32.268  1.00  0.00           H  
ATOM   3870  CD  GLN   248      49.316  59.420  31.507  1.00  0.00           C  
ATOM   3871  OE1 GLN   248      48.937  60.584  31.268  1.00  0.00           O  
ATOM   3872  NE2 GLN   248      50.597  59.164  31.398  1.00  0.00           N  
ATOM   3873 HE21 GLN   248      50.965  58.258  31.651  1.00  0.00           H  
ATOM   3874 HE22 GLN   248      51.246  59.817  30.982  1.00  0.00           H  
ATOM   3875  C   GLN   248      45.504  57.075  31.935  1.00  0.00           C  
ATOM   3876  O   GLN   248      45.606  56.848  33.170  1.00  0.00           O  
ATOM   3877  N   GLN   249      44.450  57.628  31.333  1.00  0.00           N  
ATOM   3878  H   GLN   249      44.528  57.904  30.364  1.00  0.00           H  
ATOM   3879  CA  GLN   249      43.222  57.817  32.144  1.00  0.00           C  
ATOM   3880  HA  GLN   249      43.400  58.349  33.079  1.00  0.00           H  
ATOM   3881  CB  GLN   249      42.150  58.620  31.317  1.00  0.00           C  
ATOM   3882  HB2 GLN   249      41.725  58.013  30.517  1.00  0.00           H  
ATOM   3883  HB3 GLN   249      41.268  58.808  31.929  1.00  0.00           H  
ATOM   3884  CG  GLN   249      42.563  59.983  30.597  1.00  0.00           C  
ATOM   3885  HG2 GLN   249      43.369  59.774  29.894  1.00  0.00           H  
ATOM   3886  HG3 GLN   249      41.688  60.381  30.083  1.00  0.00           H  
ATOM   3887  CD  GLN   249      43.082  61.087  31.510  1.00  0.00           C  
ATOM   3888  OE1 GLN   249      43.264  61.004  32.720  1.00  0.00           O  
ATOM   3889  NE2 GLN   249      43.324  62.226  30.955  1.00  0.00           N  
ATOM   3890 HE21 GLN   249      43.979  62.875  31.368  1.00  0.00           H  
ATOM   3891 HE22 GLN   249      43.249  62.287  29.950  1.00  0.00           H  
ATOM   3892  C   GLN   249      42.575  56.436  32.547  1.00  0.00           C  
ATOM   3893  O   GLN   249      42.289  56.156  33.671  1.00  0.00           O  
ATOM   3894  N   GLY   250      42.663  55.483  31.595  1.00  0.00           N  
ATOM   3895  H   GLY   250      42.996  55.671  30.660  1.00  0.00           H  
ATOM   3896  CA  GLY   250      42.113  54.132  31.819  1.00  0.00           C  
ATOM   3897  HA2 GLY   250      41.027  54.160  31.900  1.00  0.00           H  
ATOM   3898  HA3 GLY   250      42.402  53.493  30.984  1.00  0.00           H  
ATOM   3899  C   GLY   250      42.659  53.416  33.000  1.00  0.00           C  
ATOM   3900  O   GLY   250      41.838  52.956  33.852  1.00  0.00           O  
ATOM   3901  N   ILE   251      44.005  53.394  33.089  1.00  0.00           N  
ATOM   3902  H   ILE   251      44.597  53.910  32.454  1.00  0.00           H  
ATOM   3903  CA  ILE   251      44.741  52.842  34.237  1.00  0.00           C  
ATOM   3904  HA  ILE   251      44.335  51.843  34.397  1.00  0.00           H  
ATOM   3905  CB  ILE   251      46.290  52.809  33.994  1.00  0.00           C  
ATOM   3906  HB  ILE   251      46.652  53.753  33.588  1.00  0.00           H  
ATOM   3907  CG2 ILE   251      46.944  52.526  35.333  1.00  0.00           C  
ATOM   3908 HG21 ILE   251      48.023  52.377  35.306  1.00  0.00           H  
ATOM   3909 HG22 ILE   251      46.834  53.463  35.878  1.00  0.00           H  
ATOM   3910 HG23 ILE   251      46.512  51.665  35.842  1.00  0.00           H  
ATOM   3911  CG1 ILE   251      46.690  51.663  33.070  1.00  0.00           C  
ATOM   3912 HG12 ILE   251      46.432  50.688  33.485  1.00  0.00           H  
ATOM   3913 HG13 ILE   251      46.018  51.742  32.216  1.00  0.00           H  
ATOM   3914  CD1 ILE   251      48.114  51.635  32.550  1.00  0.00           C  
ATOM   3915 HD11 ILE   251      48.716  51.238  33.368  1.00  0.00           H  
ATOM   3916 HD12 ILE   251      48.162  51.004  31.662  1.00  0.00           H  
ATOM   3917 HD13 ILE   251      48.639  52.555  32.293  1.00  0.00           H  
ATOM   3918  C   ILE   251      44.310  53.481  35.558  1.00  0.00           C  
ATOM   3919  O   ILE   251      44.232  52.886  36.630  1.00  0.00           O  
ATOM   3920  N   ALA   252      44.208  54.827  35.484  1.00  0.00           N  
ATOM   3921  H   ALA   252      44.287  55.295  34.592  1.00  0.00           H  
ATOM   3922  CA  ALA   252      43.875  55.616  36.673  1.00  0.00           C  
ATOM   3923  HA  ALA   252      44.607  55.380  37.446  1.00  0.00           H  
ATOM   3924  CB  ALA   252      43.934  57.136  36.263  1.00  0.00           C  
ATOM   3925  HB1 ALA   252      43.029  57.406  35.719  1.00  0.00           H  
ATOM   3926  HB2 ALA   252      43.874  57.792  37.132  1.00  0.00           H  
ATOM   3927  HB3 ALA   252      44.832  57.328  35.675  1.00  0.00           H  
ATOM   3928  C   ALA   252      42.461  55.330  37.130  1.00  0.00           C  
ATOM   3929  O   ALA   252      42.243  55.221  38.356  1.00  0.00           O  
ATOM   3930  N   LEU   253      41.444  55.120  36.200  1.00  0.00           N  
ATOM   3931  H   LEU   253      41.652  55.385  35.248  1.00  0.00           H  
ATOM   3932  CA  LEU   253      39.989  54.749  36.375  1.00  0.00           C  
ATOM   3933  HA  LEU   253      39.493  55.369  37.122  1.00  0.00           H  
ATOM   3934  CB  LEU   253      39.163  54.907  35.066  1.00  0.00           C  
ATOM   3935  HB2 LEU   253      39.676  54.373  34.266  1.00  0.00           H  
ATOM   3936  HB3 LEU   253      38.178  54.457  35.194  1.00  0.00           H  
ATOM   3937  CG  LEU   253      38.934  56.410  34.746  1.00  0.00           C  
ATOM   3938  HG  LEU   253      39.850  56.998  34.800  1.00  0.00           H  
ATOM   3939  CD1 LEU   253      38.547  56.450  33.237  1.00  0.00           C  
ATOM   3940 HD11 LEU   253      38.109  57.413  32.973  1.00  0.00           H  
ATOM   3941 HD12 LEU   253      39.341  56.094  32.580  1.00  0.00           H  
ATOM   3942 HD13 LEU   253      37.678  55.830  33.017  1.00  0.00           H  
ATOM   3943  CD2 LEU   253      37.744  56.852  35.515  1.00  0.00           C  
ATOM   3944 HD21 LEU   253      36.902  56.218  35.236  1.00  0.00           H  
ATOM   3945 HD22 LEU   253      38.004  56.605  36.544  1.00  0.00           H  
ATOM   3946 HD23 LEU   253      37.465  57.901  35.410  1.00  0.00           H  
ATOM   3947  C   LEU   253      39.856  53.379  36.999  1.00  0.00           C  
ATOM   3948  O   LEU   253      38.881  53.029  37.697  1.00  0.00           O  
ATOM   3949  N   ALA   254      40.899  52.556  36.777  1.00  0.00           N  
ATOM   3950  H   ALA   254      41.585  52.901  36.120  1.00  0.00           H  
ATOM   3951  CA  ALA   254      40.958  51.285  37.422  1.00  0.00           C  
ATOM   3952  HA  ALA   254      39.955  50.860  37.472  1.00  0.00           H  
ATOM   3953  CB  ALA   254      41.771  50.336  36.560  1.00  0.00           C  
ATOM   3954  HB1 ALA   254      41.346  50.289  35.558  1.00  0.00           H  
ATOM   3955  HB2 ALA   254      42.833  50.584  36.572  1.00  0.00           H  
ATOM   3956  HB3 ALA   254      41.565  49.352  36.982  1.00  0.00           H  
ATOM   3957  C   ALA   254      41.342  51.399  38.859  1.00  0.00           C  
ATOM   3958  O   ALA   254      40.661  50.973  39.753  1.00  0.00           O  
ATOM   3959  N   GLN   255      42.488  52.027  39.108  1.00  0.00           N  
ATOM   3960  H   GLN   255      43.040  52.228  38.286  1.00  0.00           H  
ATOM   3961  CA  GLN   255      43.058  52.271  40.446  1.00  0.00           C  
ATOM   3962  HA  GLN   255      42.866  51.337  40.974  1.00  0.00           H  
ATOM   3963  CB  GLN   255      44.601  52.502  40.487  1.00  0.00           C  
ATOM   3964  HB2 GLN   255      44.836  53.473  40.051  1.00  0.00           H  
ATOM   3965  HB3 GLN   255      44.961  52.557  41.515  1.00  0.00           H  
ATOM   3966  CG  GLN   255      45.349  51.455  39.721  1.00  0.00           C  
ATOM   3967  HG2 GLN   255      45.102  50.432  40.007  1.00  0.00           H  
ATOM   3968  HG3 GLN   255      45.140  51.513  38.652  1.00  0.00           H  
ATOM   3969  CD  GLN   255      46.881  51.656  39.829  1.00  0.00           C  
ATOM   3970  OE1 GLN   255      47.289  52.456  40.670  1.00  0.00           O  
ATOM   3971  NE2 GLN   255      47.571  50.936  38.952  1.00  0.00           N  
ATOM   3972 HE21 GLN   255      48.571  51.012  38.826  1.00  0.00           H  
ATOM   3973 HE22 GLN   255      47.073  50.171  38.520  1.00  0.00           H  
ATOM   3974  C   GLN   255      42.245  53.304  41.259  1.00  0.00           C  
ATOM   3975  O   GLN   255      42.455  53.473  42.449  1.00  0.00           O  
ATOM   3976  N   SER   256      41.319  53.993  40.630  1.00  0.00           N  
ATOM   3977  H   SER   256      41.126  53.951  39.639  1.00  0.00           H  
ATOM   3978  CA  SER   256      40.256  54.761  41.361  1.00  0.00           C  
ATOM   3979  HA  SER   256      40.690  55.543  41.984  1.00  0.00           H  
ATOM   3980  CB  SER   256      39.411  55.580  40.394  1.00  0.00           C  
ATOM   3981  HB2 SER   256      38.926  54.948  39.650  1.00  0.00           H  
ATOM   3982  HB3 SER   256      38.601  55.992  40.997  1.00  0.00           H  
ATOM   3983  OG  SER   256      40.230  56.512  39.653  1.00  0.00           O  
ATOM   3984  HG  SER   256      40.943  55.950  39.343  1.00  0.00           H  
ATOM   3985  C   SER   256      39.364  53.794  42.136  1.00  0.00           C  
ATOM   3986  O   SER   256      39.224  52.549  41.936  1.00  0.00           O  
ATOM   3987  N   ARG   257      38.817  54.301  43.253  1.00  0.00           N  
ATOM   3988  H   ARG   257      38.918  55.293  43.414  1.00  0.00           H  
ATOM   3989  CA  ARG   257      38.085  53.640  44.291  1.00  0.00           C  
ATOM   3990  HA  ARG   257      38.083  52.563  44.120  1.00  0.00           H  
ATOM   3991  CB  ARG   257      38.673  53.829  45.685  1.00  0.00           C  
ATOM   3992  HB2 ARG   257      38.615  54.905  45.850  1.00  0.00           H  
ATOM   3993  HB3 ARG   257      38.056  53.267  46.386  1.00  0.00           H  
ATOM   3994  CG  ARG   257      40.114  53.350  45.848  1.00  0.00           C  
ATOM   3995  HG2 ARG   257      40.151  52.920  46.849  1.00  0.00           H  
ATOM   3996  HG3 ARG   257      40.427  52.592  45.130  1.00  0.00           H  
ATOM   3997  CD  ARG   257      41.256  54.421  45.817  1.00  0.00           C  
ATOM   3998  HD2 ARG   257      41.373  54.850  44.822  1.00  0.00           H  
ATOM   3999  HD3 ARG   257      40.887  55.278  46.381  1.00  0.00           H  
ATOM   4000  NE  ARG   257      42.551  53.904  46.356  1.00  0.00           N  
ATOM   4001  HE  ARG   257      43.099  53.368  45.699  1.00  0.00           H  
ATOM   4002  CZ  ARG   257      42.780  53.621  47.606  1.00  0.00           C  
ATOM   4003  NH1 ARG   257      42.026  54.057  48.574  1.00  0.00           N  
ATOM   4004 HH11 ARG   257      41.210  54.640  48.451  1.00  0.00           H  
ATOM   4005 HH12 ARG   257      42.246  53.697  49.491  1.00  0.00           H  
ATOM   4006  NH2 ARG   257      43.815  52.965  47.924  1.00  0.00           N  
ATOM   4007 HH21 ARG   257      44.551  52.823  47.248  1.00  0.00           H  
ATOM   4008 HH22 ARG   257      44.075  53.202  48.871  1.00  0.00           H  
ATOM   4009  C   ARG   257      36.581  53.997  44.200  1.00  0.00           C  
ATOM   4010  O   ARG   257      36.175  55.182  44.276  1.00  0.00           O  
ATOM   4011  N   TYR   258      35.752  52.961  44.253  1.00  0.00           N  
ATOM   4012  H   TYR   258      36.116  52.027  44.128  1.00  0.00           H  
ATOM   4013  CA  TYR   258      34.246  53.046  44.118  1.00  0.00           C  
ATOM   4014  HA  TYR   258      33.986  54.104  44.091  1.00  0.00           H  
ATOM   4015  CB  TYR   258      33.820  52.325  42.812  1.00  0.00           C  
ATOM   4016  HB2 TYR   258      34.061  51.270  42.944  1.00  0.00           H  
ATOM   4017  HB3 TYR   258      32.749  52.464  42.664  1.00  0.00           H  
ATOM   4018  CG  TYR   258      34.582  52.904  41.621  1.00  0.00           C  
ATOM   4019  CD1 TYR   258      35.712  52.186  41.070  1.00  0.00           C  
ATOM   4020  HD1 TYR   258      36.109  51.311  41.563  1.00  0.00           H  
ATOM   4021  CE1 TYR   258      36.327  52.716  39.897  1.00  0.00           C  
ATOM   4022  HE1 TYR   258      37.233  52.281  39.502  1.00  0.00           H  
ATOM   4023  CZ  TYR   258      35.875  53.926  39.339  1.00  0.00           C  
ATOM   4024  OH  TYR   258      36.413  54.416  38.260  1.00  0.00           O  
ATOM   4025  HH  TYR   258      37.200  53.974  37.932  1.00  0.00           H  
ATOM   4026  CE2 TYR   258      34.771  54.644  39.925  1.00  0.00           C  
ATOM   4027  HE2 TYR   258      34.485  55.605  39.522  1.00  0.00           H  
ATOM   4028  CD2 TYR   258      34.185  54.133  41.095  1.00  0.00           C  
ATOM   4029  HD2 TYR   258      33.403  54.690  41.590  1.00  0.00           H  
ATOM   4030  C   TYR   258      33.476  52.449  45.327  1.00  0.00           C  
ATOM   4031  O   TYR   258      32.452  53.022  45.680  1.00  0.00           O  
ATOM   4032  N   TRP   259      34.067  51.449  46.001  1.00  0.00           N  
ATOM   4033  H   TRP   259      35.016  51.210  45.752  1.00  0.00           H  
ATOM   4034  CA  TRP   259      33.537  50.799  47.276  1.00  0.00           C  
ATOM   4035  HA  TRP   259      32.947  51.546  47.808  1.00  0.00           H  
ATOM   4036  CB  TRP   259      32.685  49.484  46.972  1.00  0.00           C  
ATOM   4037  HB2 TRP   259      33.393  48.714  46.666  1.00  0.00           H  
ATOM   4038  HB3 TRP   259      32.086  49.118  47.806  1.00  0.00           H  
ATOM   4039  CG  TRP   259      31.701  49.628  45.910  1.00  0.00           C  
ATOM   4040  CD1 TRP   259      31.822  49.211  44.622  1.00  0.00           C  
ATOM   4041  HD1 TRP   259      32.627  48.580  44.276  1.00  0.00           H  
ATOM   4042  NE1 TRP   259      30.736  49.621  43.857  1.00  0.00           N  
ATOM   4043  HE1 TRP   259      30.532  49.272  42.932  1.00  0.00           H  
ATOM   4044  CE2 TRP   259      29.808  50.197  44.668  1.00  0.00           C  
ATOM   4045  CZ2 TRP   259      28.510  50.636  44.422  1.00  0.00           C  
ATOM   4046  HZ2 TRP   259      28.041  50.530  43.455  1.00  0.00           H  
ATOM   4047  CH2 TRP   259      27.745  51.249  45.424  1.00  0.00           C  
ATOM   4048  HH2 TRP   259      26.746  51.594  45.204  1.00  0.00           H  
ATOM   4049  CZ3 TRP   259      28.215  51.200  46.772  1.00  0.00           C  
ATOM   4050  HZ3 TRP   259      27.584  51.645  47.528  1.00  0.00           H  
ATOM   4051  CE3 TRP   259      29.500  50.677  46.977  1.00  0.00           C  
ATOM   4052  HE3 TRP   259      29.834  50.543  47.995  1.00  0.00           H  
ATOM   4053  CD2 TRP   259      30.388  50.269  45.936  1.00  0.00           C  
ATOM   4054  C   TRP   259      34.665  50.406  48.221  1.00  0.00           C  
ATOM   4055  O   TRP   259      35.814  50.440  47.810  1.00  0.00           O  
ATOM   4056  N   ARG   260      34.344  50.183  49.533  1.00  0.00           N  
ATOM   4057  H   ARG   260      33.389  50.332  49.825  1.00  0.00           H  
ATOM   4058  CA  ARG   260      35.321  49.663  50.445  1.00  0.00           C  
ATOM   4059  HA  ARG   260      36.177  49.228  49.929  1.00  0.00           H  
ATOM   4060  CB  ARG   260      35.993  50.764  51.362  1.00  0.00           C  
ATOM   4061  HB2 ARG   260      36.860  50.325  51.854  1.00  0.00           H  
ATOM   4062  HB3 ARG   260      36.332  51.451  50.587  1.00  0.00           H  
ATOM   4063  CG  ARG   260      35.100  51.523  52.358  1.00  0.00           C  
ATOM   4064  HG2 ARG   260      34.336  52.178  51.941  1.00  0.00           H  
ATOM   4065  HG3 ARG   260      34.670  50.773  53.022  1.00  0.00           H  
ATOM   4066  CD  ARG   260      35.938  52.535  53.179  1.00  0.00           C  
ATOM   4067  HD2 ARG   260      36.506  53.129  52.463  1.00  0.00           H  
ATOM   4068  HD3 ARG   260      35.337  53.153  53.846  1.00  0.00           H  
ATOM   4069  NE  ARG   260      37.071  51.889  53.895  1.00  0.00           N  
ATOM   4070  HE  ARG   260      37.333  50.917  53.807  1.00  0.00           H  
ATOM   4071  CZ  ARG   260      37.857  52.576  54.707  1.00  0.00           C  
ATOM   4072  NH1 ARG   260      37.728  53.885  54.813  1.00  0.00           N  
ATOM   4073 HH11 ARG   260      36.799  54.239  54.639  1.00  0.00           H  
ATOM   4074 HH12 ARG   260      38.413  54.518  55.200  1.00  0.00           H  
ATOM   4075  NH2 ARG   260      38.782  51.991  55.438  1.00  0.00           N  
ATOM   4076 HH21 ARG   260      38.974  51.011  55.288  1.00  0.00           H  
ATOM   4077 HH22 ARG   260      39.324  52.456  56.152  1.00  0.00           H  
ATOM   4078  C   ARG   260      34.750  48.590  51.357  1.00  0.00           C  
ATOM   4079  O   ARG   260      33.551  48.583  51.663  1.00  0.00           O  
ATOM   4080  N   VAL   261      35.583  47.543  51.641  1.00  0.00           N  
ATOM   4081  H   VAL   261      36.523  47.571  51.273  1.00  0.00           H  
ATOM   4082  CA  VAL   261      35.214  46.257  52.268  1.00  0.00           C  
ATOM   4083  HA  VAL   261      34.247  46.346  52.764  1.00  0.00           H  
ATOM   4084  CB  VAL   261      35.291  45.081  51.306  1.00  0.00           C  
ATOM   4085  HB  VAL   261      36.294  44.707  51.099  1.00  0.00           H  
ATOM   4086  CG1 VAL   261      34.618  43.848  51.954  1.00  0.00           C  
ATOM   4087 HG11 VAL   261      34.908  43.884  53.005  1.00  0.00           H  
ATOM   4088 HG12 VAL   261      33.539  43.813  51.803  1.00  0.00           H  
ATOM   4089 HG13 VAL   261      34.987  42.941  51.477  1.00  0.00           H  
ATOM   4090  CG2 VAL   261      34.582  45.397  50.059  1.00  0.00           C  
ATOM   4091 HG21 VAL   261      34.386  44.532  49.425  1.00  0.00           H  
ATOM   4092 HG22 VAL   261      33.638  45.869  50.332  1.00  0.00           H  
ATOM   4093 HG23 VAL   261      35.254  46.046  49.497  1.00  0.00           H  
ATOM   4094  C   VAL   261      36.326  46.117  53.390  1.00  0.00           C  
ATOM   4095  O   VAL   261      37.340  45.383  53.213  1.00  0.00           O  
ATOM   4096  N   GLY   262      36.281  46.916  54.455  1.00  0.00           N  
ATOM   4097  H   GLY   262      35.466  47.513  54.472  1.00  0.00           H  
ATOM   4098  CA  GLY   262      37.262  47.270  55.497  1.00  0.00           C  
ATOM   4099  HA2 GLY   262      36.790  47.780  56.337  1.00  0.00           H  
ATOM   4100  HA3 GLY   262      37.640  46.357  55.958  1.00  0.00           H  
ATOM   4101  C   GLY   262      38.385  48.187  55.074  1.00  0.00           C  
ATOM   4102  O   GLY   262      38.072  49.269  54.560  1.00  0.00           O  
ATOM   4103  N   ALA   263      39.626  47.692  55.129  1.00  0.00           N  
ATOM   4104  H   ALA   263      39.720  46.892  55.739  1.00  0.00           H  
ATOM   4105  CA  ALA   263      40.808  48.225  54.477  1.00  0.00           C  
ATOM   4106  HA  ALA   263      40.855  49.300  54.652  1.00  0.00           H  
ATOM   4107  CB  ALA   263      41.973  47.466  55.177  1.00  0.00           C  
ATOM   4108  HB1 ALA   263      42.921  47.848  54.798  1.00  0.00           H  
ATOM   4109  HB2 ALA   263      41.926  47.649  56.251  1.00  0.00           H  
ATOM   4110  HB3 ALA   263      41.822  46.389  55.120  1.00  0.00           H  
ATOM   4111  C   ALA   263      40.856  48.054  52.935  1.00  0.00           C  
ATOM   4112  O   ALA   263      41.480  48.891  52.331  1.00  0.00           O  
ATOM   4113  N   MET   264      40.165  47.068  52.354  1.00  0.00           N  
ATOM   4114  H   MET   264      39.578  46.510  52.956  1.00  0.00           H  
ATOM   4115  CA  MET   264      40.162  46.806  50.940  1.00  0.00           C  
ATOM   4116  HA  MET   264      41.137  47.080  50.536  1.00  0.00           H  
ATOM   4117  CB  MET   264      39.864  45.332  50.666  1.00  0.00           C  
ATOM   4118  HB2 MET   264      40.502  44.725  51.307  1.00  0.00           H  
ATOM   4119  HB3 MET   264      38.841  45.092  50.957  1.00  0.00           H  
ATOM   4120  CG  MET   264      40.178  44.949  49.244  1.00  0.00           C  
ATOM   4121  HG2 MET   264      40.995  45.598  48.930  1.00  0.00           H  
ATOM   4122  HG3 MET   264      40.483  43.903  49.259  1.00  0.00           H  
ATOM   4123  SD  MET   264      38.809  45.181  48.074  1.00  0.00           S  
ATOM   4124  CE  MET   264      37.819  43.674  48.478  1.00  0.00           C  
ATOM   4125  HE1 MET   264      38.412  42.767  48.358  1.00  0.00           H  
ATOM   4126  HE2 MET   264      37.636  43.617  49.551  1.00  0.00           H  
ATOM   4127  HE3 MET   264      36.918  43.718  47.867  1.00  0.00           H  
ATOM   4128  C   MET   264      39.241  47.726  50.162  1.00  0.00           C  
ATOM   4129  O   MET   264      38.113  48.044  50.549  1.00  0.00           O  
ATOM   4130  N   TYR   265      39.864  48.221  49.065  1.00  0.00           N  
ATOM   4131  H   TYR   265      40.841  48.021  48.905  1.00  0.00           H  
ATOM   4132  CA  TYR   265      39.172  49.184  48.146  1.00  0.00           C  
ATOM   4133  HA  TYR   265      38.205  49.397  48.601  1.00  0.00           H  
ATOM   4134  CB  TYR   265      39.800  50.536  47.976  1.00  0.00           C  
ATOM   4135  HB2 TYR   265      40.767  50.289  47.537  1.00  0.00           H  
ATOM   4136  HB3 TYR   265      39.242  51.099  47.228  1.00  0.00           H  
ATOM   4137  CG  TYR   265      39.953  51.396  49.205  1.00  0.00           C  
ATOM   4138  CD1 TYR   265      39.021  52.375  49.467  1.00  0.00           C  
ATOM   4139  HD1 TYR   265      38.179  52.539  48.811  1.00  0.00           H  
ATOM   4140  CE1 TYR   265      39.033  53.220  50.572  1.00  0.00           C  
ATOM   4141  HE1 TYR   265      38.245  53.952  50.663  1.00  0.00           H  
ATOM   4142  CZ  TYR   265      39.954  52.919  51.630  1.00  0.00           C  
ATOM   4143  OH  TYR   265      40.081  53.639  52.722  1.00  0.00           O  
ATOM   4144  HH  TYR   265      40.830  53.360  53.254  1.00  0.00           H  
ATOM   4145  CE2 TYR   265      40.843  51.883  51.422  1.00  0.00           C  
ATOM   4146  HE2 TYR   265      41.469  51.537  52.232  1.00  0.00           H  
ATOM   4147  CD2 TYR   265      40.857  51.151  50.215  1.00  0.00           C  
ATOM   4148  HD2 TYR   265      41.617  50.388  50.134  1.00  0.00           H  
ATOM   4149  C   TYR   265      38.908  48.600  46.724  1.00  0.00           C  
ATOM   4150  O   TYR   265      39.761  47.971  45.992  1.00  0.00           O  
ATOM   4151  N   GLN   266      37.651  48.853  46.314  1.00  0.00           N  
ATOM   4152  H   GLN   266      36.962  49.170  46.982  1.00  0.00           H  
ATOM   4153  CA  GLN   266      37.173  48.293  45.045  1.00  0.00           C  
ATOM   4154  HA  GLN   266      37.794  47.398  45.016  1.00  0.00           H  
ATOM   4155  CB  GLN   266      35.685  47.846  45.005  1.00  0.00           C  
ATOM   4156  HB2 GLN   266      35.583  47.224  45.894  1.00  0.00           H  
ATOM   4157  HB3 GLN   266      35.018  48.700  45.119  1.00  0.00           H  
ATOM   4158  CG  GLN   266      35.252  47.070  43.747  1.00  0.00           C  
ATOM   4159  HG2 GLN   266      34.185  46.885  43.874  1.00  0.00           H  
ATOM   4160  HG3 GLN   266      35.424  47.718  42.888  1.00  0.00           H  
ATOM   4161  CD  GLN   266      35.962  45.717  43.583  1.00  0.00           C  
ATOM   4162  OE1 GLN   266      35.610  44.709  44.192  1.00  0.00           O  
ATOM   4163  NE2 GLN   266      37.025  45.687  42.838  1.00  0.00           N  
ATOM   4164 HE21 GLN   266      37.265  46.451  42.223  1.00  0.00           H  
ATOM   4165 HE22 GLN   266      37.422  44.760  42.787  1.00  0.00           H  
ATOM   4166  C   GLN   266      37.538  49.169  43.769  1.00  0.00           C  
ATOM   4167  O   GLN   266      36.858  50.181  43.665  1.00  0.00           O  
ATOM   4168  N   GLY   267      38.491  48.688  42.945  1.00  0.00           N  
ATOM   4169  H   GLY   267      38.944  47.803  43.124  1.00  0.00           H  
ATOM   4170  CA  GLY   267      38.736  49.099  41.538  1.00  0.00           C  
ATOM   4171  HA2 GLY   267      38.577  50.175  41.469  1.00  0.00           H  
ATOM   4172  HA3 GLY   267      39.794  48.960  41.315  1.00  0.00           H  
ATOM   4173  C   GLY   267      38.014  48.376  40.392  1.00  0.00           C  
ATOM   4174  O   GLY   267      37.186  47.522  40.672  1.00  0.00           O  
ATOM   4175  N   LEU   268      38.209  48.821  39.118  1.00  0.00           N  
ATOM   4176  H   LEU   268      38.973  49.468  38.984  1.00  0.00           H  
ATOM   4177  CA  LEU   268      37.605  48.089  37.945  1.00  0.00           C  
ATOM   4178  HA  LEU   268      36.682  47.575  38.214  1.00  0.00           H  
ATOM   4179  CB  LEU   268      37.406  49.097  36.766  1.00  0.00           C  
ATOM   4180  HB2 LEU   268      38.363  49.605  36.639  1.00  0.00           H  
ATOM   4181  HB3 LEU   268      37.077  48.549  35.883  1.00  0.00           H  
ATOM   4182  CG  LEU   268      36.527  50.296  37.046  1.00  0.00           C  
ATOM   4183  HG  LEU   268      36.964  50.717  37.952  1.00  0.00           H  
ATOM   4184  CD1 LEU   268      36.430  51.275  35.812  1.00  0.00           C  
ATOM   4185 HD11 LEU   268      37.458  51.608  35.669  1.00  0.00           H  
ATOM   4186 HD12 LEU   268      36.157  50.777  34.882  1.00  0.00           H  
ATOM   4187 HD13 LEU   268      35.830  52.164  36.008  1.00  0.00           H  
ATOM   4188  CD2 LEU   268      35.100  49.841  37.373  1.00  0.00           C  
ATOM   4189 HD21 LEU   268      35.103  49.078  38.151  1.00  0.00           H  
ATOM   4190 HD22 LEU   268      34.488  50.705  37.631  1.00  0.00           H  
ATOM   4191 HD23 LEU   268      34.731  49.346  36.475  1.00  0.00           H  
ATOM   4192  C   LEU   268      38.623  47.010  37.604  1.00  0.00           C  
ATOM   4193  O   LEU   268      39.809  47.302  37.511  1.00  0.00           O  
ATOM   4194  N   GLY   269      38.197  45.746  37.481  1.00  0.00           N  
ATOM   4195  H   GLY   269      37.240  45.534  37.724  1.00  0.00           H  
ATOM   4196  CA  GLY   269      39.210  44.647  37.207  1.00  0.00           C  
ATOM   4197  HA2 GLY   269      38.702  43.683  37.230  1.00  0.00           H  
ATOM   4198  HA3 GLY   269      39.572  44.955  36.226  1.00  0.00           H  
ATOM   4199  C   GLY   269      40.385  44.422  38.213  1.00  0.00           C  
ATOM   4200  O   GLY   269      41.093  43.418  37.991  1.00  0.00           O  
ATOM   4201  N   TRP   270      40.559  45.225  39.274  1.00  0.00           N  
ATOM   4202  H   TRP   270      39.825  45.871  39.529  1.00  0.00           H  
ATOM   4203  CA  TRP   270      41.604  45.222  40.235  1.00  0.00           C  
ATOM   4204  HA  TRP   270      42.176  44.301  40.120  1.00  0.00           H  
ATOM   4205  CB  TRP   270      42.607  46.401  39.919  1.00  0.00           C  
ATOM   4206  HB2 TRP   270      41.957  47.250  39.706  1.00  0.00           H  
ATOM   4207  HB3 TRP   270      43.179  46.592  40.827  1.00  0.00           H  
ATOM   4208  CG  TRP   270      43.569  46.230  38.879  1.00  0.00           C  
ATOM   4209  CD1 TRP   270      43.209  46.443  37.563  1.00  0.00           C  
ATOM   4210  HD1 TRP   270      42.284  46.918  37.270  1.00  0.00           H  
ATOM   4211  NE1 TRP   270      44.246  46.232  36.706  1.00  0.00           N  
ATOM   4212  HE1 TRP   270      44.180  46.491  35.732  1.00  0.00           H  
ATOM   4213  CE2 TRP   270      45.371  45.785  37.458  1.00  0.00           C  
ATOM   4214  CZ2 TRP   270      46.636  45.237  37.031  1.00  0.00           C  
ATOM   4215  HZ2 TRP   270      46.797  45.371  35.972  1.00  0.00           H  
ATOM   4216  CH2 TRP   270      47.457  44.673  37.941  1.00  0.00           C  
ATOM   4217  HH2 TRP   270      48.426  44.316  37.626  1.00  0.00           H  
ATOM   4218  CZ3 TRP   270      47.032  44.572  39.306  1.00  0.00           C  
ATOM   4219  HZ3 TRP   270      47.744  44.228  40.041  1.00  0.00           H  
ATOM   4220  CE3 TRP   270      45.758  45.000  39.758  1.00  0.00           C  
ATOM   4221  HE3 TRP   270      45.430  44.895  40.781  1.00  0.00           H  
ATOM   4222  CD2 TRP   270      44.913  45.628  38.798  1.00  0.00           C  
ATOM   4223  C   TRP   270      40.961  45.405  41.669  1.00  0.00           C  
ATOM   4224  O   TRP   270      39.898  46.015  41.748  1.00  0.00           O  
ATOM   4225  N   GLU   271      41.665  44.988  42.698  1.00  0.00           N  
ATOM   4226  H   GLU   271      42.474  44.418  42.500  1.00  0.00           H  
ATOM   4227  CA  GLU   271      41.410  45.370  44.120  1.00  0.00           C  
ATOM   4228  HA  GLU   271      40.554  46.044  44.164  1.00  0.00           H  
ATOM   4229  CB  GLU   271      40.960  44.151  44.989  1.00  0.00           C  
ATOM   4230  HB2 GLU   271      41.554  43.277  44.722  1.00  0.00           H  
ATOM   4231  HB3 GLU   271      41.057  44.379  46.050  1.00  0.00           H  
ATOM   4232  CG  GLU   271      39.503  43.740  44.780  1.00  0.00           C  
ATOM   4233  HG2 GLU   271      39.095  43.291  45.686  1.00  0.00           H  
ATOM   4234  HG3 GLU   271      38.909  44.646  44.667  1.00  0.00           H  
ATOM   4235  CD  GLU   271      39.287  42.907  43.562  1.00  0.00           C  
ATOM   4236  OE1 GLU   271      39.979  41.886  43.270  1.00  0.00           O  
ATOM   4237  OE2 GLU   271      38.369  43.194  42.736  1.00  0.00           O  
ATOM   4238  C   GLU   271      42.675  46.084  44.774  1.00  0.00           C  
ATOM   4239  O   GLU   271      43.798  45.719  44.488  1.00  0.00           O  
ATOM   4240  N   MET   272      42.516  47.036  45.733  1.00  0.00           N  
ATOM   4241  H   MET   272      41.541  47.239  45.899  1.00  0.00           H  
ATOM   4242  CA  MET   272      43.557  47.801  46.403  1.00  0.00           C  
ATOM   4243  HA  MET   272      44.517  47.389  46.094  1.00  0.00           H  
ATOM   4244  CB  MET   272      43.582  49.310  45.904  1.00  0.00           C  
ATOM   4245  HB2 MET   272      42.636  49.780  46.172  1.00  0.00           H  
ATOM   4246  HB3 MET   272      44.345  49.836  46.477  1.00  0.00           H  
ATOM   4247  CG  MET   272      43.879  49.467  44.459  1.00  0.00           C  
ATOM   4248  HG2 MET   272      44.149  50.512  44.309  1.00  0.00           H  
ATOM   4249  HG3 MET   272      44.778  48.901  44.211  1.00  0.00           H  
ATOM   4250  SD  MET   272      42.546  49.183  43.258  1.00  0.00           S  
ATOM   4251  CE  MET   272      41.579  50.651  43.570  1.00  0.00           C  
ATOM   4252  HE1 MET   272      40.870  50.649  44.398  1.00  0.00           H  
ATOM   4253  HE2 MET   272      42.291  51.419  43.871  1.00  0.00           H  
ATOM   4254  HE3 MET   272      41.027  51.055  42.721  1.00  0.00           H  
ATOM   4255  C   MET   272      43.386  47.747  47.914  1.00  0.00           C  
ATOM   4256  O   MET   272      42.337  47.401  48.420  1.00  0.00           O  
ATOM   4257  N   LEU   273      44.444  48.245  48.573  1.00  0.00           N  
ATOM   4258  H   LEU   273      45.231  48.578  48.035  1.00  0.00           H  
ATOM   4259  CA  LEU   273      44.394  48.603  49.993  1.00  0.00           C  
ATOM   4260  HA  LEU   273      43.367  48.836  50.275  1.00  0.00           H  
ATOM   4261  CB  LEU   273      44.853  47.401  50.897  1.00  0.00           C  
ATOM   4262  HB2 LEU   273      45.939  47.316  50.920  1.00  0.00           H  
ATOM   4263  HB3 LEU   273      44.743  47.662  51.950  1.00  0.00           H  
ATOM   4264  CG  LEU   273      44.126  46.138  50.584  1.00  0.00           C  
ATOM   4265  HG  LEU   273      43.074  46.302  50.351  1.00  0.00           H  
ATOM   4266  CD1 LEU   273      44.839  45.225  49.535  1.00  0.00           C  
ATOM   4267 HD11 LEU   273      45.730  44.836  50.027  1.00  0.00           H  
ATOM   4268 HD12 LEU   273      44.246  44.341  49.300  1.00  0.00           H  
ATOM   4269 HD13 LEU   273      45.052  45.749  48.603  1.00  0.00           H  
ATOM   4270  CD2 LEU   273      43.988  45.299  51.930  1.00  0.00           C  
ATOM   4271 HD21 LEU   273      44.980  45.120  52.344  1.00  0.00           H  
ATOM   4272 HD22 LEU   273      43.374  45.828  52.659  1.00  0.00           H  
ATOM   4273 HD23 LEU   273      43.573  44.309  51.740  1.00  0.00           H  
ATOM   4274  C   LEU   273      45.374  49.775  50.337  1.00  0.00           C  
ATOM   4275  O   LEU   273      46.505  49.699  49.848  1.00  0.00           O  
ATOM   4276  N   ASN   274      45.000  50.770  51.095  1.00  0.00           N  
ATOM   4277  H   ASN   274      44.062  50.837  51.463  1.00  0.00           H  
ATOM   4278  CA  ASN   274      46.006  51.809  51.400  1.00  0.00           C  
ATOM   4279  HA  ASN   274      46.253  52.171  50.402  1.00  0.00           H  
ATOM   4280  CB  ASN   274      45.370  52.897  52.313  1.00  0.00           C  
ATOM   4281  HB2 ASN   274      44.701  52.466  53.059  1.00  0.00           H  
ATOM   4282  HB3 ASN   274      46.136  53.453  52.853  1.00  0.00           H  
ATOM   4283  CG  ASN   274      44.517  53.928  51.567  1.00  0.00           C  
ATOM   4284  OD1 ASN   274      43.719  53.657  50.683  1.00  0.00           O  
ATOM   4285  ND2 ASN   274      44.752  55.203  51.832  1.00  0.00           N  
ATOM   4286 HD21 ASN   274      44.085  55.774  51.332  1.00  0.00           H  
ATOM   4287 HD22 ASN   274      45.462  55.553  52.458  1.00  0.00           H  
ATOM   4288  C   ASN   274      47.347  51.264  52.080  1.00  0.00           C  
ATOM   4289  O   ASN   274      47.287  50.461  52.982  1.00  0.00           O  
ATOM   4290  N   TRP   275      48.508  51.713  51.594  1.00  0.00           N  
ATOM   4291  H   TRP   275      48.469  52.435  50.889  1.00  0.00           H  
ATOM   4292  CA  TRP   275      49.831  51.273  52.142  1.00  0.00           C  
ATOM   4293  HA  TRP   275      49.814  50.258  52.537  1.00  0.00           H  
ATOM   4294  CB  TRP   275      50.853  51.244  51.045  1.00  0.00           C  
ATOM   4295  HB2 TRP   275      50.598  50.552  50.243  1.00  0.00           H  
ATOM   4296  HB3 TRP   275      50.784  52.223  50.570  1.00  0.00           H  
ATOM   4297  CG  TRP   275      52.199  50.904  51.517  1.00  0.00           C  
ATOM   4298  CD1 TRP   275      53.148  51.801  51.926  1.00  0.00           C  
ATOM   4299  HD1 TRP   275      53.029  52.874  51.896  1.00  0.00           H  
ATOM   4300  NE1 TRP   275      54.200  51.106  52.447  1.00  0.00           N  
ATOM   4301  HE1 TRP   275      55.036  51.588  52.744  1.00  0.00           H  
ATOM   4302  CE2 TRP   275      53.989  49.717  52.440  1.00  0.00           C  
ATOM   4303  CZ2 TRP   275      54.703  48.561  52.871  1.00  0.00           C  
ATOM   4304  HZ2 TRP   275      55.610  48.750  53.426  1.00  0.00           H  
ATOM   4305  CH2 TRP   275      54.019  47.300  52.773  1.00  0.00           C  
ATOM   4306  HH2 TRP   275      54.533  46.442  53.182  1.00  0.00           H  
ATOM   4307  CZ3 TRP   275      52.744  47.217  52.285  1.00  0.00           C  
ATOM   4308  HZ3 TRP   275      52.337  46.217  52.246  1.00  0.00           H  
ATOM   4309  CE3 TRP   275      52.063  48.354  51.800  1.00  0.00           C  
ATOM   4310  HE3 TRP   275      51.081  48.246  51.364  1.00  0.00           H  
ATOM   4311  CD2 TRP   275      52.675  49.645  51.847  1.00  0.00           C  
ATOM   4312  C   TRP   275      50.112  52.228  53.279  1.00  0.00           C  
ATOM   4313  O   TRP   275      50.070  53.414  53.084  1.00  0.00           O  
ATOM   4314  N   PRO   276      50.600  51.735  54.445  1.00  0.00           N  
ATOM   4315  CD  PRO   276      50.882  52.575  55.656  1.00  0.00           C  
ATOM   4316  HD2 PRO   276      49.973  52.637  56.254  1.00  0.00           H  
ATOM   4317  HD3 PRO   276      51.216  53.532  55.255  1.00  0.00           H  
ATOM   4318  CG  PRO   276      52.066  51.861  56.393  1.00  0.00           C  
ATOM   4319  HG2 PRO   276      51.965  51.964  57.474  1.00  0.00           H  
ATOM   4320  HG3 PRO   276      53.066  52.154  56.073  1.00  0.00           H  
ATOM   4321  CB  PRO   276      51.964  50.415  55.937  1.00  0.00           C  
ATOM   4322  HB2 PRO   276      51.683  49.836  56.816  1.00  0.00           H  
ATOM   4323  HB3 PRO   276      52.950  50.113  55.584  1.00  0.00           H  
ATOM   4324  CA  PRO   276      50.932  50.388  54.799  1.00  0.00           C  
ATOM   4325  HA  PRO   276      51.309  49.846  53.932  1.00  0.00           H  
ATOM   4326  C   PRO   276      49.663  49.549  55.205  1.00  0.00           C  
ATOM   4327  O   PRO   276      48.683  50.016  55.765  1.00  0.00           O  
ATOM   4328  N   VAL   277      49.836  48.275  54.838  1.00  0.00           N  
ATOM   4329  H   VAL   277      50.746  48.022  54.479  1.00  0.00           H  
ATOM   4330  CA  VAL   277      49.002  47.105  55.237  1.00  0.00           C  
ATOM   4331  HA  VAL   277      48.419  47.309  56.135  1.00  0.00           H  
ATOM   4332  CB  VAL   277      47.992  46.807  54.090  1.00  0.00           C  
ATOM   4333  HB  VAL   277      47.551  47.726  53.704  1.00  0.00           H  
ATOM   4334  CG1 VAL   277      48.626  45.953  53.014  1.00  0.00           C  
ATOM   4335 HG11 VAL   277      49.060  45.043  53.426  1.00  0.00           H  
ATOM   4336 HG12 VAL   277      47.970  45.784  52.160  1.00  0.00           H  
ATOM   4337 HG13 VAL   277      49.469  46.516  52.613  1.00  0.00           H  
ATOM   4338  CG2 VAL   277      46.823  46.020  54.723  1.00  0.00           C  
ATOM   4339 HG21 VAL   277      45.954  46.094  54.069  1.00  0.00           H  
ATOM   4340 HG22 VAL   277      47.138  45.015  55.002  1.00  0.00           H  
ATOM   4341 HG23 VAL   277      46.571  46.471  55.683  1.00  0.00           H  
ATOM   4342  C   VAL   277      49.830  45.861  55.644  1.00  0.00           C  
ATOM   4343  O   VAL   277      50.944  45.599  55.233  1.00  0.00           O  
ATOM   4344  N   ASP   278      49.248  45.137  56.583  1.00  0.00           N  
ATOM   4345  H   ASP   278      48.290  45.320  56.847  1.00  0.00           H  
ATOM   4346  CA  ASP   278      49.691  43.732  56.955  1.00  0.00           C  
ATOM   4347  HA  ASP   278      50.778  43.662  57.000  1.00  0.00           H  
ATOM   4348  CB  ASP   278      49.238  43.485  58.405  1.00  0.00           C  
ATOM   4349  HB2 ASP   278      49.870  42.748  58.900  1.00  0.00           H  
ATOM   4350  HB3 ASP   278      49.386  44.435  58.918  1.00  0.00           H  
ATOM   4351  CG  ASP   278      47.813  43.031  58.677  1.00  0.00           C  
ATOM   4352  OD1 ASP   278      47.715  41.848  59.052  1.00  0.00           O  
ATOM   4353  OD2 ASP   278      46.900  43.865  58.499  1.00  0.00           O  
ATOM   4354  C   ASP   278      49.175  42.542  56.059  1.00  0.00           C  
ATOM   4355  O   ASP   278      48.118  42.555  55.423  1.00  0.00           O  
ATOM   4356  N   VAL   279      49.855  41.414  56.064  1.00  0.00           N  
ATOM   4357  H   VAL   279      50.611  41.364  56.731  1.00  0.00           H  
ATOM   4358  CA  VAL   279      49.662  40.275  55.097  1.00  0.00           C  
ATOM   4359  HA  VAL   279      49.786  40.517  54.042  1.00  0.00           H  
ATOM   4360  CB  VAL   279      50.779  39.250  55.480  1.00  0.00           C  
ATOM   4361  HB  VAL   279      51.786  39.645  55.344  1.00  0.00           H  
ATOM   4362  CG1 VAL   279      50.753  38.802  56.956  1.00  0.00           C  
ATOM   4363 HG11 VAL   279      49.830  38.253  57.141  1.00  0.00           H  
ATOM   4364 HG12 VAL   279      51.543  38.084  57.177  1.00  0.00           H  
ATOM   4365 HG13 VAL   279      50.857  39.700  57.565  1.00  0.00           H  
ATOM   4366  CG2 VAL   279      50.668  37.981  54.670  1.00  0.00           C  
ATOM   4367 HG21 VAL   279      50.869  38.237  53.630  1.00  0.00           H  
ATOM   4368 HG22 VAL   279      51.352  37.193  54.984  1.00  0.00           H  
ATOM   4369 HG23 VAL   279      49.668  37.549  54.702  1.00  0.00           H  
ATOM   4370  C   VAL   279      48.254  39.667  55.280  1.00  0.00           C  
ATOM   4371  O   VAL   279      47.524  39.498  54.291  1.00  0.00           O  
ATOM   4372  N   LYS   280      47.786  39.548  56.532  1.00  0.00           N  
ATOM   4373  H   LYS   280      48.248  39.999  57.309  1.00  0.00           H  
ATOM   4374  CA  LYS   280      46.499  38.888  56.727  1.00  0.00           C  
ATOM   4375  HA  LYS   280      46.518  37.929  56.210  1.00  0.00           H  
ATOM   4376  CB  LYS   280      46.335  38.616  58.249  1.00  0.00           C  
ATOM   4377  HB2 LYS   280      46.450  39.533  58.827  1.00  0.00           H  
ATOM   4378  HB3 LYS   280      45.333  38.271  58.508  1.00  0.00           H  
ATOM   4379  CG  LYS   280      47.246  37.586  58.854  1.00  0.00           C  
ATOM   4380  HG2 LYS   280      47.208  36.616  58.359  1.00  0.00           H  
ATOM   4381  HG3 LYS   280      48.252  37.924  58.604  1.00  0.00           H  
ATOM   4382  CD  LYS   280      46.921  37.403  60.342  1.00  0.00           C  
ATOM   4383  HD2 LYS   280      46.885  38.391  60.801  1.00  0.00           H  
ATOM   4384  HD3 LYS   280      45.933  36.956  60.459  1.00  0.00           H  
ATOM   4385  CE  LYS   280      47.895  36.457  61.051  1.00  0.00           C  
ATOM   4386  HE2 LYS   280      47.845  35.465  60.602  1.00  0.00           H  
ATOM   4387  HE3 LYS   280      48.854  36.947  60.883  1.00  0.00           H  
ATOM   4388  NZ  LYS   280      47.581  36.450  62.519  1.00  0.00           N  
ATOM   4389  HZ1 LYS   280      47.509  37.390  62.881  1.00  0.00           H  
ATOM   4390  HZ2 LYS   280      46.762  35.915  62.771  1.00  0.00           H  
ATOM   4391  HZ3 LYS   280      48.385  36.062  62.992  1.00  0.00           H  
ATOM   4392  C   LYS   280      45.301  39.710  56.321  1.00  0.00           C  
ATOM   4393  O   LYS   280      44.297  39.119  55.956  1.00  0.00           O  
ATOM   4394  N   THR   281      45.387  41.049  56.317  1.00  0.00           N  
ATOM   4395  H   THR   281      46.255  41.472  56.614  1.00  0.00           H  
ATOM   4396  CA  THR   281      44.435  41.966  55.667  1.00  0.00           C  
ATOM   4397  HA  THR   281      43.420  41.723  55.982  1.00  0.00           H  
ATOM   4398  CB  THR   281      44.730  43.419  56.129  1.00  0.00           C  
ATOM   4399  HB  THR   281      45.747  43.711  55.868  1.00  0.00           H  
ATOM   4400  CG2 THR   281      43.686  44.388  55.604  1.00  0.00           C  
ATOM   4401 HG21 THR   281      42.669  44.020  55.738  1.00  0.00           H  
ATOM   4402 HG22 THR   281      43.787  45.332  56.139  1.00  0.00           H  
ATOM   4403 HG23 THR   281      43.840  44.506  54.532  1.00  0.00           H  
ATOM   4404  OG1 THR   281      44.548  43.375  57.571  1.00  0.00           O  
ATOM   4405  HG1 THR   281      45.378  43.592  58.001  1.00  0.00           H  
ATOM   4406  C   THR   281      44.606  41.897  54.088  1.00  0.00           C  
ATOM   4407  O   THR   281      43.585  41.970  53.420  1.00  0.00           O  
ATOM   4408  N   VAL   282      45.874  41.729  53.566  1.00  0.00           N  
ATOM   4409  H   VAL   282      46.691  41.674  54.158  1.00  0.00           H  
ATOM   4410  CA  VAL   282      45.924  41.508  52.124  1.00  0.00           C  
ATOM   4411  HA  VAL   282      45.463  42.287  51.516  1.00  0.00           H  
ATOM   4412  CB  VAL   282      47.357  41.463  51.718  1.00  0.00           C  
ATOM   4413  HB  VAL   282      47.788  40.537  52.097  1.00  0.00           H  
ATOM   4414  CG1 VAL   282      47.493  41.348  50.208  1.00  0.00           C  
ATOM   4415 HG11 VAL   282      48.559  41.369  49.979  1.00  0.00           H  
ATOM   4416 HG12 VAL   282      47.077  40.414  49.830  1.00  0.00           H  
ATOM   4417 HG13 VAL   282      46.957  42.165  49.723  1.00  0.00           H  
ATOM   4418  CG2 VAL   282      48.191  42.650  52.081  1.00  0.00           C  
ATOM   4419 HG21 VAL   282      48.238  42.959  53.125  1.00  0.00           H  
ATOM   4420 HG22 VAL   282      49.246  42.463  51.882  1.00  0.00           H  
ATOM   4421 HG23 VAL   282      47.996  43.511  51.442  1.00  0.00           H  
ATOM   4422  C   VAL   282      45.238  40.214  51.724  1.00  0.00           C  
ATOM   4423  O   VAL   282      44.406  40.263  50.766  1.00  0.00           O  
ATOM   4424  N   VAL   283      45.353  39.138  52.510  1.00  0.00           N  
ATOM   4425  H   VAL   283      45.955  39.292  53.306  1.00  0.00           H  
ATOM   4426  CA  VAL   283      44.684  37.835  52.305  1.00  0.00           C  
ATOM   4427  HA  VAL   283      44.921  37.502  51.294  1.00  0.00           H  
ATOM   4428  CB  VAL   283      45.138  36.757  53.351  1.00  0.00           C  
ATOM   4429  HB  VAL   283      44.906  37.152  54.340  1.00  0.00           H  
ATOM   4430  CG1 VAL   283      44.470  35.323  53.259  1.00  0.00           C  
ATOM   4431 HG11 VAL   283      44.444  34.853  52.275  1.00  0.00           H  
ATOM   4432 HG12 VAL   283      44.793  34.579  53.987  1.00  0.00           H  
ATOM   4433 HG13 VAL   283      43.393  35.450  53.365  1.00  0.00           H  
ATOM   4434  CG2 VAL   283      46.570  36.459  53.203  1.00  0.00           C  
ATOM   4435 HG21 VAL   283      46.705  35.942  52.253  1.00  0.00           H  
ATOM   4436 HG22 VAL   283      47.122  37.394  53.105  1.00  0.00           H  
ATOM   4437 HG23 VAL   283      47.004  35.900  54.031  1.00  0.00           H  
ATOM   4438  C   VAL   283      43.163  37.967  52.340  1.00  0.00           C  
ATOM   4439  O   VAL   283      42.440  37.619  51.405  1.00  0.00           O  
ATOM   4440  N   ASP   284      42.709  38.687  53.374  1.00  0.00           N  
ATOM   4441  H   ASP   284      43.367  39.057  54.045  1.00  0.00           H  
ATOM   4442  CA  ASP   284      41.370  39.034  53.686  1.00  0.00           C  
ATOM   4443  HA  ASP   284      40.860  38.072  53.745  1.00  0.00           H  
ATOM   4444  CB  ASP   284      41.350  39.804  55.018  1.00  0.00           C  
ATOM   4445  HB2 ASP   284      41.949  39.358  55.812  1.00  0.00           H  
ATOM   4446  HB3 ASP   284      41.811  40.778  54.857  1.00  0.00           H  
ATOM   4447  CG  ASP   284      39.944  39.963  55.542  1.00  0.00           C  
ATOM   4448  OD1 ASP   284      39.718  40.741  56.478  1.00  0.00           O  
ATOM   4449  OD2 ASP   284      39.088  39.105  55.180  1.00  0.00           O  
ATOM   4450  C   ASP   284      40.640  39.830  52.546  1.00  0.00           C  
ATOM   4451  O   ASP   284      39.513  39.719  52.186  1.00  0.00           O  
ATOM   4452  N   GLY   285      41.441  40.727  51.947  1.00  0.00           N  
ATOM   4453  H   GLY   285      42.419  40.872  52.152  1.00  0.00           H  
ATOM   4454  CA  GLY   285      41.148  41.580  50.765  1.00  0.00           C  
ATOM   4455  HA2 GLY   285      40.144  41.971  50.929  1.00  0.00           H  
ATOM   4456  HA3 GLY   285      41.874  42.392  50.732  1.00  0.00           H  
ATOM   4457  C   GLY   285      41.307  40.820  49.423  1.00  0.00           C  
ATOM   4458  O   GLY   285      41.240  41.459  48.400  1.00  0.00           O  
ATOM   4459  N   SER   286      41.597  39.511  49.397  1.00  0.00           N  
ATOM   4460  H   SER   286      41.646  38.958  50.241  1.00  0.00           H  
ATOM   4461  CA  SER   286      41.654  38.714  48.199  1.00  0.00           C  
ATOM   4462  HA  SER   286      41.083  39.120  47.364  1.00  0.00           H  
ATOM   4463  CB  SER   286      43.121  38.604  47.818  1.00  0.00           C  
ATOM   4464  HB2 SER   286      43.185  37.967  46.935  1.00  0.00           H  
ATOM   4465  HB3 SER   286      43.435  39.600  47.506  1.00  0.00           H  
ATOM   4466  OG  SER   286      44.044  38.224  48.895  1.00  0.00           O  
ATOM   4467  HG  SER   286      44.090  38.883  49.591  1.00  0.00           H  
ATOM   4468  C   SER   286      41.178  37.335  48.259  1.00  0.00           C  
ATOM   4469  O   SER   286      40.821  36.678  47.226  1.00  0.00           O  
ATOM   4470  N   ASP   287      41.026  36.747  49.418  1.00  0.00           N  
ATOM   4471  H   ASP   287      41.200  37.329  50.225  1.00  0.00           H  
ATOM   4472  CA  ASP   287      40.589  35.340  49.608  1.00  0.00           C  
ATOM   4473  HA  ASP   287      41.065  34.744  48.829  1.00  0.00           H  
ATOM   4474  CB  ASP   287      40.968  34.713  50.986  1.00  0.00           C  
ATOM   4475  HB2 ASP   287      42.028  34.947  51.085  1.00  0.00           H  
ATOM   4476  HB3 ASP   287      40.425  35.220  51.785  1.00  0.00           H  
ATOM   4477  CG  ASP   287      40.644  33.250  51.029  1.00  0.00           C  
ATOM   4478  OD1 ASP   287      40.099  32.820  52.046  1.00  0.00           O  
ATOM   4479  OD2 ASP   287      40.940  32.430  50.140  1.00  0.00           O  
ATOM   4480  C   ASP   287      39.017  35.212  49.431  1.00  0.00           C  
ATOM   4481  O   ASP   287      38.308  35.826  50.203  1.00  0.00           O  
ATOM   4482  N   ASN   288      38.521  34.343  48.504  1.00  0.00           N  
ATOM   4483  H   ASN   288      39.219  33.884  47.936  1.00  0.00           H  
ATOM   4484  CA  ASN   288      37.075  34.315  48.109  1.00  0.00           C  
ATOM   4485  HA  ASN   288      36.800  35.312  47.763  1.00  0.00           H  
ATOM   4486  CB  ASN   288      36.960  33.323  46.903  1.00  0.00           C  
ATOM   4487  HB2 ASN   288      37.455  33.833  46.077  1.00  0.00           H  
ATOM   4488  HB3 ASN   288      37.330  32.325  47.136  1.00  0.00           H  
ATOM   4489  CG  ASN   288      35.542  32.983  46.469  1.00  0.00           C  
ATOM   4490  OD1 ASN   288      35.079  31.825  46.545  1.00  0.00           O  
ATOM   4491  ND2 ASN   288      34.713  33.901  46.084  1.00  0.00           N  
ATOM   4492 HD21 ASN   288      33.790  33.557  45.862  1.00  0.00           H  
ATOM   4493 HD22 ASN   288      34.837  34.902  46.126  1.00  0.00           H  
ATOM   4494  C   ASN   288      36.043  34.082  49.256  1.00  0.00           C  
ATOM   4495  O   ASN   288      35.917  32.936  49.761  1.00  0.00           O  
ATOM   4496  N   LYS   289      35.278  35.142  49.647  1.00  0.00           N  
ATOM   4497  H   LYS   289      35.531  36.099  49.446  1.00  0.00           H  
ATOM   4498  CA  LYS   289      34.133  35.034  50.461  1.00  0.00           C  
ATOM   4499  HA  LYS   289      34.445  34.276  51.181  1.00  0.00           H  
ATOM   4500  CB  LYS   289      33.930  36.311  51.201  1.00  0.00           C  
ATOM   4501  HB2 LYS   289      34.323  37.248  50.807  1.00  0.00           H  
ATOM   4502  HB3 LYS   289      32.871  36.563  51.248  1.00  0.00           H  
ATOM   4503  CG  LYS   289      34.374  36.282  52.624  1.00  0.00           C  
ATOM   4504  HG2 LYS   289      33.944  37.113  53.184  1.00  0.00           H  
ATOM   4505  HG3 LYS   289      33.843  35.430  53.048  1.00  0.00           H  
ATOM   4506  CD  LYS   289      35.826  36.120  52.883  1.00  0.00           C  
ATOM   4507  HD2 LYS   289      35.961  35.775  53.908  1.00  0.00           H  
ATOM   4508  HD3 LYS   289      36.256  35.411  52.176  1.00  0.00           H  
ATOM   4509  CE  LYS   289      36.431  37.506  52.780  1.00  0.00           C  
ATOM   4510  HE2 LYS   289      36.277  37.798  51.741  1.00  0.00           H  
ATOM   4511  HE3 LYS   289      36.100  38.226  53.528  1.00  0.00           H  
ATOM   4512  NZ  LYS   289      37.879  37.273  52.785  1.00  0.00           N  
ATOM   4513  HZ1 LYS   289      38.118  36.637  52.037  1.00  0.00           H  
ATOM   4514  HZ2 LYS   289      38.417  38.128  52.767  1.00  0.00           H  
ATOM   4515  HZ3 LYS   289      38.087  36.849  53.677  1.00  0.00           H  
ATOM   4516  C   LYS   289      32.942  34.526  49.598  1.00  0.00           C  
ATOM   4517  O   LYS   289      32.981  34.718  48.415  1.00  0.00           O  
ATOM   4518  N   VAL   290      31.871  34.119  50.260  1.00  0.00           N  
ATOM   4519  H   VAL   290      31.903  34.070  51.268  1.00  0.00           H  
ATOM   4520  CA  VAL   290      30.661  33.669  49.504  1.00  0.00           C  
ATOM   4521  HA  VAL   290      30.716  33.979  48.460  1.00  0.00           H  
ATOM   4522  CB  VAL   290      30.662  32.077  49.378  1.00  0.00           C  
ATOM   4523  HB  VAL   290      30.861  31.654  50.362  1.00  0.00           H  
ATOM   4524  CG1 VAL   290      29.322  31.390  48.990  1.00  0.00           C  
ATOM   4525 HG11 VAL   290      28.438  31.889  49.385  1.00  0.00           H  
ATOM   4526 HG12 VAL   290      29.200  31.478  47.911  1.00  0.00           H  
ATOM   4527 HG13 VAL   290      29.444  30.358  49.320  1.00  0.00           H  
ATOM   4528  CG2 VAL   290      31.799  31.600  48.483  1.00  0.00           C  
ATOM   4529 HG21 VAL   290      32.733  32.019  48.861  1.00  0.00           H  
ATOM   4530 HG22 VAL   290      31.865  30.518  48.367  1.00  0.00           H  
ATOM   4531 HG23 VAL   290      31.738  32.102  47.518  1.00  0.00           H  
ATOM   4532  C   VAL   290      29.355  34.191  50.027  1.00  0.00           C  
ATOM   4533  O   VAL   290      28.408  34.405  49.267  1.00  0.00           O  
ATOM   4534  N   ALA   291      29.177  34.553  51.317  1.00  0.00           N  
ATOM   4535  H   ALA   291      29.919  34.272  51.943  1.00  0.00           H  
ATOM   4536  CA  ALA   291      28.060  35.346  51.804  1.00  0.00           C  
ATOM   4537  HA  ALA   291      27.159  34.814  51.500  1.00  0.00           H  
ATOM   4538  CB  ALA   291      28.007  35.288  53.341  1.00  0.00           C  
ATOM   4539  HB1 ALA   291      27.614  36.188  53.815  1.00  0.00           H  
ATOM   4540  HB2 ALA   291      27.480  34.417  53.731  1.00  0.00           H  
ATOM   4541  HB3 ALA   291      29.046  35.177  53.650  1.00  0.00           H  
ATOM   4542  C   ALA   291      28.042  36.833  51.350  1.00  0.00           C  
ATOM   4543  O   ALA   291      29.078  37.455  51.040  1.00  0.00           O  
ATOM   4544  N   LEU   292      26.882  37.398  51.277  1.00  0.00           N  
ATOM   4545  H   LEU   292      26.109  36.907  51.703  1.00  0.00           H  
ATOM   4546  CA  LEU   292      26.622  38.714  50.740  1.00  0.00           C  
ATOM   4547  HA  LEU   292      27.153  38.869  49.801  1.00  0.00           H  
ATOM   4548  CB  LEU   292      25.109  38.638  50.299  1.00  0.00           C  
ATOM   4549  HB2 LEU   292      24.735  37.958  51.064  1.00  0.00           H  
ATOM   4550  HB3 LEU   292      24.536  39.539  50.522  1.00  0.00           H  
ATOM   4551  CG  LEU   292      24.873  38.132  48.896  1.00  0.00           C  
ATOM   4552  HG  LEU   292      25.581  37.350  48.622  1.00  0.00           H  
ATOM   4553  CD1 LEU   292      23.485  37.563  48.711  1.00  0.00           C  
ATOM   4554 HD11 LEU   292      23.290  37.190  47.706  1.00  0.00           H  
ATOM   4555 HD12 LEU   292      23.185  36.838  49.468  1.00  0.00           H  
ATOM   4556 HD13 LEU   292      22.763  38.357  48.901  1.00  0.00           H  
ATOM   4557  CD2 LEU   292      25.024  39.175  47.806  1.00  0.00           C  
ATOM   4558 HD21 LEU   292      26.021  39.611  47.744  1.00  0.00           H  
ATOM   4559 HD22 LEU   292      24.807  38.687  46.856  1.00  0.00           H  
ATOM   4560 HD23 LEU   292      24.284  39.947  48.017  1.00  0.00           H  
ATOM   4561  C   LEU   292      26.978  39.740  51.850  1.00  0.00           C  
ATOM   4562  O   LEU   292      26.079  40.059  52.644  1.00  0.00           O  
ATOM   4563  N   VAL   293      28.335  40.060  51.888  1.00  0.00           N  
ATOM   4564  H   VAL   293      29.020  39.468  51.440  1.00  0.00           H  
ATOM   4565  CA  VAL   293      28.847  41.154  52.801  1.00  0.00           C  
ATOM   4566  HA  VAL   293      28.720  40.835  53.836  1.00  0.00           H  
ATOM   4567  CB  VAL   293      30.405  41.127  52.767  1.00  0.00           C  
ATOM   4568  HB  VAL   293      30.683  40.080  52.887  1.00  0.00           H  
ATOM   4569  CG1 VAL   293      31.056  41.558  51.394  1.00  0.00           C  
ATOM   4570 HG11 VAL   293      30.632  40.897  50.638  1.00  0.00           H  
ATOM   4571 HG12 VAL   293      30.876  42.618  51.218  1.00  0.00           H  
ATOM   4572 HG13 VAL   293      32.115  41.337  51.266  1.00  0.00           H  
ATOM   4573  CG2 VAL   293      30.982  42.001  53.846  1.00  0.00           C  
ATOM   4574 HG21 VAL   293      30.757  41.581  54.826  1.00  0.00           H  
ATOM   4575 HG22 VAL   293      32.068  42.019  53.759  1.00  0.00           H  
ATOM   4576 HG23 VAL   293      30.485  42.971  53.865  1.00  0.00           H  
ATOM   4577  C   VAL   293      28.283  42.533  52.514  1.00  0.00           C  
ATOM   4578  O   VAL   293      28.346  42.813  51.326  1.00  0.00           O  
ATOM   4579  N   PRO   294      27.773  43.313  53.479  1.00  0.00           N  
ATOM   4580  CD  PRO   294      27.293  42.666  54.715  1.00  0.00           C  
ATOM   4581  HD2 PRO   294      28.127  42.460  55.387  1.00  0.00           H  
ATOM   4582  HD3 PRO   294      26.817  41.713  54.482  1.00  0.00           H  
ATOM   4583  CG  PRO   294      26.261  43.536  55.273  1.00  0.00           C  
ATOM   4584  HG2 PRO   294      26.201  43.472  56.359  1.00  0.00           H  
ATOM   4585  HG3 PRO   294      25.336  43.207  54.798  1.00  0.00           H  
ATOM   4586  CB  PRO   294      26.780  44.885  54.847  1.00  0.00           C  
ATOM   4587  HB2 PRO   294      27.616  45.282  55.423  1.00  0.00           H  
ATOM   4588  HB3 PRO   294      25.897  45.523  54.881  1.00  0.00           H  
ATOM   4589  CA  PRO   294      27.398  44.699  53.404  1.00  0.00           C  
ATOM   4590  HA  PRO   294      26.666  44.786  52.601  1.00  0.00           H  
ATOM   4591  C   PRO   294      28.666  45.609  53.238  1.00  0.00           C  
ATOM   4592  O   PRO   294      29.682  45.426  53.932  1.00  0.00           O  
ATOM   4593  N   VAL   295      28.636  46.472  52.258  1.00  0.00           N  
ATOM   4594  H   VAL   295      27.834  46.449  51.644  1.00  0.00           H  
ATOM   4595  CA  VAL   295      29.847  47.306  51.863  1.00  0.00           C  
ATOM   4596  HA  VAL   295      30.681  47.035  52.510  1.00  0.00           H  
ATOM   4597  CB  VAL   295      30.433  46.986  50.457  1.00  0.00           C  
ATOM   4598  HB  VAL   295      31.382  47.500  50.304  1.00  0.00           H  
ATOM   4599  CG1 VAL   295      30.822  45.521  50.384  1.00  0.00           C  
ATOM   4600 HG11 VAL   295      31.148  45.273  49.374  1.00  0.00           H  
ATOM   4601 HG12 VAL   295      31.440  45.176  51.213  1.00  0.00           H  
ATOM   4602 HG13 VAL   295      29.899  44.945  50.444  1.00  0.00           H  
ATOM   4603  CG2 VAL   295      29.458  47.315  49.288  1.00  0.00           C  
ATOM   4604 HG21 VAL   295      28.451  46.929  49.448  1.00  0.00           H  
ATOM   4605 HG22 VAL   295      29.228  48.336  48.983  1.00  0.00           H  
ATOM   4606 HG23 VAL   295      29.883  46.910  48.370  1.00  0.00           H  
ATOM   4607  C   VAL   295      29.589  48.829  52.035  1.00  0.00           C  
ATOM   4608  O   VAL   295      28.455  49.148  51.857  1.00  0.00           O  
ATOM   4609  N   ALA   296      30.601  49.629  52.063  1.00  0.00           N  
ATOM   4610  H   ALA   296      31.534  49.367  52.346  1.00  0.00           H  
ATOM   4611  CA  ALA   296      30.540  51.117  52.075  1.00  0.00           C  
ATOM   4612  HA  ALA   296      29.539  51.467  52.327  1.00  0.00           H  
ATOM   4613  CB  ALA   296      31.565  51.563  53.060  1.00  0.00           C  
ATOM   4614  HB1 ALA   296      31.922  52.582  52.912  1.00  0.00           H  
ATOM   4615  HB2 ALA   296      31.202  51.465  54.084  1.00  0.00           H  
ATOM   4616  HB3 ALA   296      32.416  50.924  52.826  1.00  0.00           H  
ATOM   4617  C   ALA   296      30.712  51.773  50.644  1.00  0.00           C  
ATOM   4618  O   ALA   296      31.684  51.475  49.974  1.00  0.00           O  
ATOM   4619  N   GLU   297      29.817  52.725  50.237  1.00  0.00           N  
ATOM   4620  H   GLU   297      28.974  52.714  50.793  1.00  0.00           H  
ATOM   4621  CA  GLU   297      29.894  53.633  49.084  1.00  0.00           C  
ATOM   4622  HA  GLU   297      29.905  53.074  48.148  1.00  0.00           H  
ATOM   4623  CB  GLU   297      28.591  54.473  48.977  1.00  0.00           C  
ATOM   4624  HB2 GLU   297      27.704  53.840  48.995  1.00  0.00           H  
ATOM   4625  HB3 GLU   297      28.515  55.070  49.887  1.00  0.00           H  
ATOM   4626  CG  GLU   297      28.460  55.285  47.653  1.00  0.00           C  
ATOM   4627  HG2 GLU   297      29.313  55.957  47.751  1.00  0.00           H  
ATOM   4628  HG3 GLU   297      28.588  54.627  46.794  1.00  0.00           H  
ATOM   4629  CD  GLU   297      27.103  55.953  47.521  1.00  0.00           C  
ATOM   4630  OE1 GLU   297      26.783  56.946  48.242  1.00  0.00           O  
ATOM   4631  OE2 GLU   297      26.429  55.635  46.512  1.00  0.00           O  
ATOM   4632  C   GLU   297      31.221  54.582  49.116  1.00  0.00           C  
ATOM   4633  O   GLU   297      31.394  55.251  50.117  1.00  0.00           O  
ATOM   4634  N   VAL   298      32.054  54.611  48.109  1.00  0.00           N  
ATOM   4635  H   VAL   298      31.766  53.984  47.371  1.00  0.00           H  
ATOM   4636  CA  VAL   298      32.899  55.715  47.737  1.00  0.00           C  
ATOM   4637  HA  VAL   298      33.074  56.272  48.658  1.00  0.00           H  
ATOM   4638  CB  VAL   298      34.295  55.233  47.314  1.00  0.00           C  
ATOM   4639  HB  VAL   298      34.182  54.696  46.373  1.00  0.00           H  
ATOM   4640  CG1 VAL   298      35.380  56.357  47.247  1.00  0.00           C  
ATOM   4641 HG11 VAL   298      34.897  57.165  46.699  1.00  0.00           H  
ATOM   4642 HG12 VAL   298      35.508  56.736  48.261  1.00  0.00           H  
ATOM   4643 HG13 VAL   298      36.352  56.066  46.848  1.00  0.00           H  
ATOM   4644  CG2 VAL   298      34.844  54.152  48.284  1.00  0.00           C  
ATOM   4645 HG21 VAL   298      34.507  53.146  48.035  1.00  0.00           H  
ATOM   4646 HG22 VAL   298      35.930  54.090  48.225  1.00  0.00           H  
ATOM   4647 HG23 VAL   298      34.582  54.498  49.284  1.00  0.00           H  
ATOM   4648  C   VAL   298      32.195  56.508  46.675  1.00  0.00           C  
ATOM   4649  O   VAL   298      31.955  55.980  45.588  1.00  0.00           O  
ATOM   4650  N   ASN   299      31.753  57.754  46.963  1.00  0.00           N  
ATOM   4651  H   ASN   299      31.869  58.076  47.914  1.00  0.00           H  
ATOM   4652  CA  ASN   299      31.031  58.591  45.993  1.00  0.00           C  
ATOM   4653  HA  ASN   299      31.329  58.418  44.959  1.00  0.00           H  
ATOM   4654  CB  ASN   299      29.579  58.249  45.910  1.00  0.00           C  
ATOM   4655  HB2 ASN   299      29.435  57.267  45.460  1.00  0.00           H  
ATOM   4656  HB3 ASN   299      29.085  58.235  46.882  1.00  0.00           H  
ATOM   4657  CG  ASN   299      28.706  59.187  44.978  1.00  0.00           C  
ATOM   4658  OD1 ASN   299      29.198  60.095  44.337  1.00  0.00           O  
ATOM   4659  ND2 ASN   299      27.409  59.153  44.939  1.00  0.00           N  
ATOM   4660 HD21 ASN   299      26.865  58.451  45.419  1.00  0.00           H  
ATOM   4661 HD22 ASN   299      26.904  59.975  44.641  1.00  0.00           H  
ATOM   4662  C   ASN   299      31.330  60.080  46.332  1.00  0.00           C  
ATOM   4663  O   ASN   299      31.057  60.541  47.444  1.00  0.00           O  
ATOM   4664  N   PRO   300      31.932  60.849  45.399  1.00  0.00           N  
ATOM   4665  CD  PRO   300      32.295  62.199  45.618  1.00  0.00           C  
ATOM   4666  HD2 PRO   300      32.960  62.265  46.480  1.00  0.00           H  
ATOM   4667  HD3 PRO   300      31.426  62.854  45.665  1.00  0.00           H  
ATOM   4668  CG  PRO   300      33.091  62.695  44.412  1.00  0.00           C  
ATOM   4669  HG2 PRO   300      34.176  62.595  44.441  1.00  0.00           H  
ATOM   4670  HG3 PRO   300      32.830  63.725  44.167  1.00  0.00           H  
ATOM   4671  CB  PRO   300      32.558  61.768  43.341  1.00  0.00           C  
ATOM   4672  HB2 PRO   300      33.300  61.684  42.548  1.00  0.00           H  
ATOM   4673  HB3 PRO   300      31.651  62.236  42.957  1.00  0.00           H  
ATOM   4674  CA  PRO   300      32.288  60.416  44.033  1.00  0.00           C  
ATOM   4675  HA  PRO   300      31.533  59.892  43.447  1.00  0.00           H  
ATOM   4676  C   PRO   300      33.465  59.391  43.981  1.00  0.00           C  
ATOM   4677  O   PRO   300      34.059  59.132  44.971  1.00  0.00           O  
ATOM   4678  N   PRO   301      33.902  58.952  42.812  1.00  0.00           N  
ATOM   4679  CD  PRO   301      33.210  59.049  41.490  1.00  0.00           C  
ATOM   4680  HD2 PRO   301      33.411  60.002  41.001  1.00  0.00           H  
ATOM   4681  HD3 PRO   301      32.157  58.772  41.548  1.00  0.00           H  
ATOM   4682  CG  PRO   301      33.909  57.999  40.664  1.00  0.00           C  
ATOM   4683  HG2 PRO   301      33.895  58.135  39.583  1.00  0.00           H  
ATOM   4684  HG3 PRO   301      33.454  57.019  40.810  1.00  0.00           H  
ATOM   4685  CB  PRO   301      35.361  58.133  41.069  1.00  0.00           C  
ATOM   4686  HB2 PRO   301      35.726  59.105  40.739  1.00  0.00           H  
ATOM   4687  HB3 PRO   301      36.077  57.397  40.705  1.00  0.00           H  
ATOM   4688  CA  PRO   301      35.181  58.155  42.598  1.00  0.00           C  
ATOM   4689  HA  PRO   301      35.068  57.108  42.881  1.00  0.00           H  
ATOM   4690  C   PRO   301      36.365  58.875  43.288  1.00  0.00           C  
ATOM   4691  O   PRO   301      36.712  59.991  42.920  1.00  0.00           O  
ATOM   4692  N   ALA   302      36.982  58.213  44.226  1.00  0.00           N  
ATOM   4693  H   ALA   302      36.571  57.334  44.506  1.00  0.00           H  
ATOM   4694  CA  ALA   302      38.269  58.644  44.800  1.00  0.00           C  
ATOM   4695  HA  ALA   302      38.263  59.690  45.106  1.00  0.00           H  
ATOM   4696  CB  ALA   302      38.486  57.943  46.112  1.00  0.00           C  
ATOM   4697  HB1 ALA   302      39.263  58.496  46.641  1.00  0.00           H  
ATOM   4698  HB2 ALA   302      37.568  57.904  46.699  1.00  0.00           H  
ATOM   4699  HB3 ALA   302      38.779  56.908  45.940  1.00  0.00           H  
ATOM   4700  C   ALA   302      39.458  58.382  43.807  1.00  0.00           C  
ATOM   4701  O   ALA   302      39.693  57.259  43.431  1.00  0.00           O  
ATOM   4702  N   PRO   303      40.315  59.448  43.478  1.00  0.00           N  
ATOM   4703  CD  PRO   303      39.988  60.825  43.927  1.00  0.00           C  
ATOM   4704  HD2 PRO   303      40.278  60.912  44.974  1.00  0.00           H  
ATOM   4705  HD3 PRO   303      38.940  61.086  43.777  1.00  0.00           H  
ATOM   4706  CG  PRO   303      40.890  61.771  43.016  1.00  0.00           C  
ATOM   4707  HG2 PRO   303      41.421  62.565  43.541  1.00  0.00           H  
ATOM   4708  HG3 PRO   303      40.204  62.142  42.254  1.00  0.00           H  
ATOM   4709  CB  PRO   303      41.971  60.902  42.377  1.00  0.00           C  
ATOM   4710  HB2 PRO   303      42.845  61.030  43.015  1.00  0.00           H  
ATOM   4711  HB3 PRO   303      42.204  61.098  41.330  1.00  0.00           H  
ATOM   4712  CA  PRO   303      41.500  59.405  42.582  1.00  0.00           C  
ATOM   4713  HA  PRO   303      41.187  59.152  41.569  1.00  0.00           H  
ATOM   4714  C   PRO   303      42.683  58.597  43.170  1.00  0.00           C  
ATOM   4715  O   PRO   303      42.744  58.499  44.382  1.00  0.00           O  
ATOM   4716  N   PRO   304      43.479  57.928  42.304  1.00  0.00           N  
ATOM   4717  CD  PRO   304      43.480  58.085  40.878  1.00  0.00           C  
ATOM   4718  HD2 PRO   304      43.884  59.092  40.769  1.00  0.00           H  
ATOM   4719  HD3 PRO   304      42.453  58.051  40.515  1.00  0.00           H  
ATOM   4720  CG  PRO   304      44.364  56.930  40.365  1.00  0.00           C  
ATOM   4721  HG2 PRO   304      44.961  57.292  39.529  1.00  0.00           H  
ATOM   4722  HG3 PRO   304      43.800  56.018  40.173  1.00  0.00           H  
ATOM   4723  CB  PRO   304      45.294  56.714  41.509  1.00  0.00           C  
ATOM   4724  HB2 PRO   304      46.119  57.426  41.535  1.00  0.00           H  
ATOM   4725  HB3 PRO   304      45.700  55.703  41.489  1.00  0.00           H  
ATOM   4726  CA  PRO   304      44.461  56.922  42.730  1.00  0.00           C  
ATOM   4727  HA  PRO   304      43.958  56.043  43.134  1.00  0.00           H  
ATOM   4728  C   PRO   304      45.402  57.444  43.793  1.00  0.00           C  
ATOM   4729  O   PRO   304      45.813  58.584  43.753  1.00  0.00           O  
ATOM   4730  N   VAL   305      45.580  56.687  44.894  1.00  0.00           N  
ATOM   4731  H   VAL   305      45.270  55.732  44.784  1.00  0.00           H  
ATOM   4732  CA  VAL   305      46.465  56.925  46.047  1.00  0.00           C  
ATOM   4733  HA  VAL   305      46.631  57.998  46.144  1.00  0.00           H  
ATOM   4734  CB  VAL   305      45.752  56.540  47.342  1.00  0.00           C  
ATOM   4735  HB  VAL   305      45.633  55.457  47.366  1.00  0.00           H  
ATOM   4736  CG1 VAL   305      46.476  57.048  48.548  1.00  0.00           C  
ATOM   4737 HG11 VAL   305      47.445  56.555  48.629  1.00  0.00           H  
ATOM   4738 HG12 VAL   305      46.655  58.119  48.456  1.00  0.00           H  
ATOM   4739 HG13 VAL   305      45.940  56.844  49.475  1.00  0.00           H  
ATOM   4740  CG2 VAL   305      44.343  57.194  47.424  1.00  0.00           C  
ATOM   4741 HG21 VAL   305      43.779  56.771  48.255  1.00  0.00           H  
ATOM   4742 HG22 VAL   305      44.356  58.282  47.499  1.00  0.00           H  
ATOM   4743 HG23 VAL   305      43.714  56.846  46.605  1.00  0.00           H  
ATOM   4744  C   VAL   305      47.686  56.081  45.801  1.00  0.00           C  
ATOM   4745  O   VAL   305      47.604  54.855  45.746  1.00  0.00           O  
ATOM   4746  N   LYS   306      48.862  56.768  45.647  1.00  0.00           N  
ATOM   4747  H   LYS   306      48.826  57.761  45.830  1.00  0.00           H  
ATOM   4748  CA  LYS   306      50.076  56.000  45.426  1.00  0.00           C  
ATOM   4749  HA  LYS   306      49.917  55.282  44.622  1.00  0.00           H  
ATOM   4750  CB  LYS   306      51.119  57.042  44.869  1.00  0.00           C  
ATOM   4751  HB2 LYS   306      51.104  57.890  45.554  1.00  0.00           H  
ATOM   4752  HB3 LYS   306      52.074  56.554  44.674  1.00  0.00           H  
ATOM   4753  CG  LYS   306      50.820  57.488  43.429  1.00  0.00           C  
ATOM   4754  HG2 LYS   306      51.020  56.609  42.817  1.00  0.00           H  
ATOM   4755  HG3 LYS   306      49.801  57.848  43.284  1.00  0.00           H  
ATOM   4756  CD  LYS   306      51.835  58.565  42.972  1.00  0.00           C  
ATOM   4757  HD2 LYS   306      51.450  59.490  43.401  1.00  0.00           H  
ATOM   4758  HD3 LYS   306      52.767  58.414  43.517  1.00  0.00           H  
ATOM   4759  CE  LYS   306      52.135  58.800  41.457  1.00  0.00           C  
ATOM   4760  HE2 LYS   306      51.264  58.868  40.805  1.00  0.00           H  
ATOM   4761  HE3 LYS   306      52.647  59.760  41.391  1.00  0.00           H  
ATOM   4762  NZ  LYS   306      53.056  57.751  40.909  1.00  0.00           N  
ATOM   4763  HZ1 LYS   306      53.507  58.095  40.072  1.00  0.00           H  
ATOM   4764  HZ2 LYS   306      53.791  57.507  41.558  1.00  0.00           H  
ATOM   4765  HZ3 LYS   306      52.490  56.931  40.747  1.00  0.00           H  
ATOM   4766  C   LYS   306      50.576  55.214  46.647  1.00  0.00           C  
ATOM   4767  O   LYS   306      51.206  54.221  46.481  1.00  0.00           O  
ATOM   4768  N   ALA   307      50.204  55.649  47.856  1.00  0.00           N  
ATOM   4769  H   ALA   307      49.645  56.490  47.844  1.00  0.00           H  
ATOM   4770  CA  ALA   307      50.117  54.841  49.060  1.00  0.00           C  
ATOM   4771  HA  ALA   307      51.064  54.309  49.153  1.00  0.00           H  
ATOM   4772  CB  ALA   307      50.077  55.743  50.336  1.00  0.00           C  
ATOM   4773  HB1 ALA   307      50.880  56.460  50.166  1.00  0.00           H  
ATOM   4774  HB2 ALA   307      49.137  56.288  50.416  1.00  0.00           H  
ATOM   4775  HB3 ALA   307      50.232  55.109  51.209  1.00  0.00           H  
ATOM   4776  C   ALA   307      49.003  53.779  48.966  1.00  0.00           C  
ATOM   4777  O   ALA   307      48.078  53.750  49.769  1.00  0.00           O  
ATOM   4778  N   SER   308      49.119  52.825  47.970  1.00  0.00           N  
ATOM   4779  H   SER   308      49.822  53.001  47.266  1.00  0.00           H  
ATOM   4780  CA  SER   308      48.422  51.534  47.969  1.00  0.00           C  
ATOM   4781  HA  SER   308      47.892  51.442  48.918  1.00  0.00           H  
ATOM   4782  CB  SER   308      47.425  51.594  46.759  1.00  0.00           C  
ATOM   4783  HB2 SER   308      47.890  51.696  45.779  1.00  0.00           H  
ATOM   4784  HB3 SER   308      46.861  50.661  46.743  1.00  0.00           H  
ATOM   4785  OG  SER   308      46.461  52.635  46.900  1.00  0.00           O  
ATOM   4786  HG  SER   308      46.830  53.444  46.538  1.00  0.00           H  
ATOM   4787  C   SER   308      49.286  50.304  47.860  1.00  0.00           C  
ATOM   4788  O   SER   308      50.349  50.265  47.258  1.00  0.00           O  
ATOM   4789  N   TRP   309      48.838  49.142  48.415  1.00  0.00           N  
ATOM   4790  H   TRP   309      47.989  49.191  48.960  1.00  0.00           H  
ATOM   4791  CA  TRP   309      48.957  47.885  47.795  1.00  0.00           C  
ATOM   4792  HA  TRP   309      49.942  47.819  47.332  1.00  0.00           H  
ATOM   4793  CB  TRP   309      48.917  46.701  48.841  1.00  0.00           C  
ATOM   4794  HB2 TRP   309      49.641  46.940  49.620  1.00  0.00           H  
ATOM   4795  HB3 TRP   309      47.961  46.669  49.364  1.00  0.00           H  
ATOM   4796  CG  TRP   309      49.071  45.242  48.406  1.00  0.00           C  
ATOM   4797  CD1 TRP   309      48.106  44.485  47.845  1.00  0.00           C  
ATOM   4798  HD1 TRP   309      47.152  44.885  47.536  1.00  0.00           H  
ATOM   4799  NE1 TRP   309      48.561  43.200  47.753  1.00  0.00           N  
ATOM   4800  HE1 TRP   309      47.956  42.443  47.468  1.00  0.00           H  
ATOM   4801  CE2 TRP   309      49.818  43.043  48.124  1.00  0.00           C  
ATOM   4802  CZ2 TRP   309      50.634  41.894  48.264  1.00  0.00           C  
ATOM   4803  HZ2 TRP   309      50.323  40.884  48.043  1.00  0.00           H  
ATOM   4804  CH2 TRP   309      51.936  42.100  48.759  1.00  0.00           C  
ATOM   4805  HH2 TRP   309      52.610  41.258  48.812  1.00  0.00           H  
ATOM   4806  CZ3 TRP   309      52.471  43.407  49.159  1.00  0.00           C  
ATOM   4807  HZ3 TRP   309      53.461  43.547  49.569  1.00  0.00           H  
ATOM   4808  CE3 TRP   309      51.568  44.477  49.048  1.00  0.00           C  
ATOM   4809  HE3 TRP   309      51.865  45.443  49.428  1.00  0.00           H  
ATOM   4810  CD2 TRP   309      50.206  44.313  48.582  1.00  0.00           C  
ATOM   4811  C   TRP   309      47.877  47.703  46.718  1.00  0.00           C  
ATOM   4812  O   TRP   309      46.816  48.260  46.857  1.00  0.00           O  
ATOM   4813  N   VAL   310      48.207  47.031  45.620  1.00  0.00           N  
ATOM   4814  H   VAL   310      49.171  46.757  45.498  1.00  0.00           H  
ATOM   4815  CA  VAL   310      47.372  46.948  44.463  1.00  0.00           C  
ATOM   4816  HA  VAL   310      46.329  47.136  44.715  1.00  0.00           H  
ATOM   4817  CB  VAL   310      47.793  48.048  43.479  1.00  0.00           C  
ATOM   4818  HB  VAL   310      48.815  47.967  43.108  1.00  0.00           H  
ATOM   4819  CG1 VAL   310      46.756  47.942  42.278  1.00  0.00           C  
ATOM   4820 HG11 VAL   310      45.709  47.907  42.578  1.00  0.00           H  
ATOM   4821 HG12 VAL   310      46.909  48.895  41.772  1.00  0.00           H  
ATOM   4822 HG13 VAL   310      47.006  47.098  41.635  1.00  0.00           H  
ATOM   4823  CG2 VAL   310      47.741  49.425  44.031  1.00  0.00           C  
ATOM   4824 HG21 VAL   310      48.541  49.537  44.763  1.00  0.00           H  
ATOM   4825 HG22 VAL   310      47.861  50.187  43.260  1.00  0.00           H  
ATOM   4826 HG23 VAL   310      46.750  49.531  44.471  1.00  0.00           H  
ATOM   4827  C   VAL   310      47.555  45.531  43.879  1.00  0.00           C  
ATOM   4828  O   VAL   310      48.665  45.179  43.480  1.00  0.00           O  
ATOM   4829  N   HIE   311      46.471  44.730  43.755  1.00  0.00           N  
ATOM   4830  H   HIE   311      45.512  45.023  43.881  1.00  0.00           H  
ATOM   4831  CA  HIE   311      46.656  43.301  43.335  1.00  0.00           C  
ATOM   4832  HA  HIE   311      47.483  43.141  42.643  1.00  0.00           H  
ATOM   4833  CB  HIE   311      46.934  42.414  44.599  1.00  0.00           C  
ATOM   4834  HB2 HIE   311      47.158  41.400  44.269  1.00  0.00           H  
ATOM   4835  HB3 HIE   311      47.863  42.686  45.100  1.00  0.00           H  
ATOM   4836  CG  HIE   311      45.843  42.387  45.643  1.00  0.00           C  
ATOM   4837  ND1 HIE   311      45.996  41.635  46.793  1.00  0.00           N  
ATOM   4838  CE1 HIE   311      44.853  41.859  47.560  1.00  0.00           C  
ATOM   4839  HE1 HIE   311      44.606  41.425  48.517  1.00  0.00           H  
ATOM   4840  NE2 HIE   311      44.025  42.589  46.805  1.00  0.00           N  
ATOM   4841  HE2 HIE   311      43.102  42.939  47.017  1.00  0.00           H  
ATOM   4842  CD2 HIE   311      44.654  43.008  45.652  1.00  0.00           C  
ATOM   4843  HD2 HIE   311      44.254  43.658  44.888  1.00  0.00           H  
ATOM   4844  C   HIE   311      45.421  42.687  42.557  1.00  0.00           C  
ATOM   4845  O   HIE   311      44.366  43.293  42.293  1.00  0.00           O  
ATOM   4846  N   LYS   312      45.693  41.480  42.063  1.00  0.00           N  
ATOM   4847  H   LYS   312      46.617  41.103  42.219  1.00  0.00           H  
ATOM   4848  CA  LYS   312      44.686  40.569  41.594  1.00  0.00           C  
ATOM   4849  HA  LYS   312      43.771  40.654  42.180  1.00  0.00           H  
ATOM   4850  CB  LYS   312      44.260  40.887  40.163  1.00  0.00           C  
ATOM   4851  HB2 LYS   312      43.856  41.899  40.140  1.00  0.00           H  
ATOM   4852  HB3 LYS   312      45.156  40.760  39.555  1.00  0.00           H  
ATOM   4853  CG  LYS   312      43.141  39.927  39.616  1.00  0.00           C  
ATOM   4854  HG2 LYS   312      42.955  40.203  38.578  1.00  0.00           H  
ATOM   4855  HG3 LYS   312      43.608  38.944  39.663  1.00  0.00           H  
ATOM   4856  CD  LYS   312      41.797  39.694  40.370  1.00  0.00           C  
ATOM   4857  HD2 LYS   312      41.397  38.745  40.012  1.00  0.00           H  
ATOM   4858  HD3 LYS   312      41.857  39.573  41.452  1.00  0.00           H  
ATOM   4859  CE  LYS   312      40.872  40.983  40.032  1.00  0.00           C  
ATOM   4860  HE2 LYS   312      41.443  41.902  40.160  1.00  0.00           H  
ATOM   4861  HE3 LYS   312      40.725  40.927  38.954  1.00  0.00           H  
ATOM   4862  NZ  LYS   312      39.646  40.861  40.779  1.00  0.00           N  
ATOM   4863  HZ1 LYS   312      39.368  39.890  40.769  1.00  0.00           H  
ATOM   4864  HZ2 LYS   312      40.041  41.049  41.689  1.00  0.00           H  
ATOM   4865  HZ3 LYS   312      38.958  41.565  40.550  1.00  0.00           H  
ATOM   4866  C   LYS   312      45.201  39.092  41.743  1.00  0.00           C  
ATOM   4867  O   LYS   312      46.391  38.739  41.544  1.00  0.00           O  
ATOM   4868  N   THR   313      44.278  38.235  42.062  1.00  0.00           N  
ATOM   4869  H   THR   313      43.387  38.655  42.283  1.00  0.00           H  
ATOM   4870  CA  THR   313      44.428  36.793  42.211  1.00  0.00           C  
ATOM   4871  HA  THR   313      45.421  36.442  41.930  1.00  0.00           H  
ATOM   4872  CB  THR   313      44.295  36.469  43.668  1.00  0.00           C  
ATOM   4873  HB  THR   313      44.893  37.129  44.296  1.00  0.00           H  
ATOM   4874  CG2 THR   313      42.856  36.349  44.288  1.00  0.00           C  
ATOM   4875 HG21 THR   313      42.278  37.272  44.239  1.00  0.00           H  
ATOM   4876 HG22 THR   313      42.289  35.541  43.826  1.00  0.00           H  
ATOM   4877 HG23 THR   313      43.057  36.138  45.338  1.00  0.00           H  
ATOM   4878  OG1 THR   313      44.860  35.208  43.881  1.00  0.00           O  
ATOM   4879  HG1 THR   313      44.913  35.071  44.830  1.00  0.00           H  
ATOM   4880  C   THR   313      43.371  36.043  41.366  1.00  0.00           C  
ATOM   4881  O   THR   313      42.383  36.678  40.912  1.00  0.00           O  
ATOM   4882  N   GLY   314      43.686  34.809  40.914  1.00  0.00           N  
ATOM   4883  H   GLY   314      44.597  34.440  41.145  1.00  0.00           H  
ATOM   4884  CA  GLY   314      42.871  33.953  40.073  1.00  0.00           C  
ATOM   4885  HA2 GLY   314      41.992  33.657  40.647  1.00  0.00           H  
ATOM   4886  HA3 GLY   314      42.623  34.355  39.091  1.00  0.00           H  
ATOM   4887  C   GLY   314      43.493  32.568  39.837  1.00  0.00           C  
ATOM   4888  O   GLY   314      44.658  32.294  40.051  1.00  0.00           O  
ATOM   4889  N   SER   315      42.610  31.668  39.460  1.00  0.00           N  
ATOM   4890  H   SER   315      41.636  31.927  39.392  1.00  0.00           H  
ATOM   4891  CA  SER   315      42.967  30.269  39.140  1.00  0.00           C  
ATOM   4892  HA  SER   315      43.956  30.101  38.713  1.00  0.00           H  
ATOM   4893  CB  SER   315      42.879  29.528  40.514  1.00  0.00           C  
ATOM   4894  HB2 SER   315      43.648  29.898  41.192  1.00  0.00           H  
ATOM   4895  HB3 SER   315      41.883  29.750  40.900  1.00  0.00           H  
ATOM   4896  OG  SER   315      42.971  28.084  40.380  1.00  0.00           O  
ATOM   4897  HG  SER   315      43.832  27.895  40.000  1.00  0.00           H  
ATOM   4898  C   SER   315      42.001  29.760  38.124  1.00  0.00           C  
ATOM   4899  O   SER   315      40.945  30.464  37.870  1.00  0.00           O  
ATOM   4900  N   THR   316      42.317  28.624  37.501  1.00  0.00           N  
ATOM   4901  H   THR   316      43.159  28.221  37.886  1.00  0.00           H  
ATOM   4902  CA  THR   316      41.599  27.731  36.518  1.00  0.00           C  
ATOM   4903  HA  THR   316      40.526  27.910  36.576  1.00  0.00           H  
ATOM   4904  CB  THR   316      42.031  27.868  35.016  1.00  0.00           C  
ATOM   4905  HB  THR   316      41.285  27.534  34.294  1.00  0.00           H  
ATOM   4906  CG2 THR   316      42.268  29.368  34.723  1.00  0.00           C  
ATOM   4907 HG21 THR   316      42.985  29.707  35.472  1.00  0.00           H  
ATOM   4908 HG22 THR   316      42.614  29.516  33.700  1.00  0.00           H  
ATOM   4909 HG23 THR   316      41.442  30.073  34.812  1.00  0.00           H  
ATOM   4910  OG1 THR   316      43.134  27.112  34.721  1.00  0.00           O  
ATOM   4911  HG1 THR   316      43.343  27.204  33.789  1.00  0.00           H  
ATOM   4912  C   THR   316      41.791  26.274  36.979  1.00  0.00           C  
ATOM   4913  O   THR   316      42.342  25.937  38.041  1.00  0.00           O  
ATOM   4914  N   GLY   317      41.279  25.319  36.188  1.00  0.00           N  
ATOM   4915  H   GLY   317      40.997  25.586  35.256  1.00  0.00           H  
ATOM   4916  CA  GLY   317      41.450  23.927  36.484  1.00  0.00           C  
ATOM   4917  HA2 GLY   317      40.876  23.699  37.382  1.00  0.00           H  
ATOM   4918  HA3 GLY   317      40.998  23.419  35.632  1.00  0.00           H  
ATOM   4919  C   GLY   317      42.811  23.301  36.675  1.00  0.00           C  
ATOM   4920  O   GLY   317      43.040  22.455  37.495  1.00  0.00           O  
ATOM   4921  N   GLY   318      43.731  23.812  35.837  1.00  0.00           N  
ATOM   4922  H   GLY   318      43.487  24.537  35.177  1.00  0.00           H  
ATOM   4923  CA  GLY   318      45.095  23.420  35.707  1.00  0.00           C  
ATOM   4924  HA2 GLY   318      45.266  22.483  36.238  1.00  0.00           H  
ATOM   4925  HA3 GLY   318      45.405  23.216  34.682  1.00  0.00           H  
ATOM   4926  C   GLY   318      46.096  24.444  36.287  1.00  0.00           C  
ATOM   4927  O   GLY   318      47.328  24.258  36.146  1.00  0.00           O  
ATOM   4928  N   PHE   319      45.633  25.619  36.789  1.00  0.00           N  
ATOM   4929  H   PHE   319      44.638  25.682  36.947  1.00  0.00           H  
ATOM   4930  CA  PHE   319      46.516  26.740  37.005  1.00  0.00           C  
ATOM   4931  HA  PHE   319      47.563  26.439  37.035  1.00  0.00           H  
ATOM   4932  CB  PHE   319      46.448  27.636  35.777  1.00  0.00           C  
ATOM   4933  HB2 PHE   319      45.397  27.843  35.574  1.00  0.00           H  
ATOM   4934  HB3 PHE   319      46.952  28.581  35.978  1.00  0.00           H  
ATOM   4935  CG  PHE   319      47.024  27.070  34.506  1.00  0.00           C  
ATOM   4936  CD1 PHE   319      46.196  26.279  33.687  1.00  0.00           C  
ATOM   4937  HD1 PHE   319      45.187  26.038  33.987  1.00  0.00           H
[truncated: 4,139,861 more chars]
