# Supplementary material for: Insights into the Enhanced Ceftazidime Hydrolysis by Ent385 AmpC β‑Lactamase from Multiscale Simulations
Source: ACS Catal. 2025 Jun 23;15(13):11739–48. doi: 10.1021/acscatal.5c02383 (PMC12235585; doi:10.1021/acscatal.5c02383)
Supplement: Supplementary file 2 [file cs5c02383_si_002.zip › SI_paper_AmpC_Ent385/representative-structures-MMMD/P99.ctz.tyrosinate.pdb]

CRYST1   83.598   77.769   74.427  90.00  90.00  90.00               1
ATOM      1  N   PRO     1      63.940  28.840  51.888  1.00  0.00           N  
ATOM      2  H2  PRO     1      64.359  27.955  52.137  1.00  0.00           H  
ATOM      3  H3  PRO     1      63.017  28.862  52.297  1.00  0.00           H  
ATOM      4  CD  PRO     1      64.803  29.953  52.445  1.00  0.00           C  
ATOM      5  HD2 PRO     1      65.865  29.713  52.490  1.00  0.00           H  
ATOM      6  HD3 PRO     1      64.434  30.134  53.455  1.00  0.00           H  
ATOM      7  CG  PRO     1      64.662  31.201  51.598  1.00  0.00           C  
ATOM      8  HG2 PRO     1      65.489  31.892  51.765  1.00  0.00           H  
ATOM      9  HG3 PRO     1      63.702  31.683  51.783  1.00  0.00           H  
ATOM     10  CB  PRO     1      64.722  30.589  50.266  1.00  0.00           C  
ATOM     11  HB2 PRO     1      65.774  30.368  50.084  1.00  0.00           H  
ATOM     12  HB3 PRO     1      64.348  31.303  49.533  1.00  0.00           H  
ATOM     13  CA  PRO     1      63.961  29.219  50.411  1.00  0.00           C  
ATOM     14  HA  PRO     1      62.959  29.140  49.989  1.00  0.00           H  
ATOM     15  C   PRO     1      64.776  28.106  49.665  1.00  0.00           C  
ATOM     16  O   PRO     1      65.934  27.891  49.907  1.00  0.00           O  
ATOM     17  N   VAL     2      64.060  27.415  48.812  1.00  0.00           N  
ATOM     18  H   VAL     2      63.080  27.646  48.733  1.00  0.00           H  
ATOM     19  CA  VAL     2      64.612  26.224  48.053  1.00  0.00           C  
ATOM     20  HA  VAL     2      65.094  25.625  48.826  1.00  0.00           H  
ATOM     21  CB  VAL     2      63.469  25.452  47.466  1.00  0.00           C  
ATOM     22  HB  VAL     2      62.587  25.347  48.098  1.00  0.00           H  
ATOM     23  CG1 VAL     2      63.037  26.218  46.210  1.00  0.00           C  
ATOM     24 HG11 VAL     2      62.001  26.124  45.886  1.00  0.00           H  
ATOM     25 HG12 VAL     2      63.129  27.304  46.236  1.00  0.00           H  
ATOM     26 HG13 VAL     2      63.510  25.978  45.258  1.00  0.00           H  
ATOM     27  CG2 VAL     2      63.786  23.995  47.032  1.00  0.00           C  
ATOM     28 HG21 VAL     2      64.449  24.017  46.167  1.00  0.00           H  
ATOM     29 HG22 VAL     2      64.292  23.474  47.845  1.00  0.00           H  
ATOM     30 HG23 VAL     2      62.848  23.496  46.789  1.00  0.00           H  
ATOM     31  C   VAL     2      65.648  26.724  47.084  1.00  0.00           C  
ATOM     32  O   VAL     2      65.692  27.910  46.782  1.00  0.00           O  
ATOM     33  N   SER     3      66.575  25.874  46.569  1.00  0.00           N  
ATOM     34  H   SER     3      66.596  24.897  46.821  1.00  0.00           H  
ATOM     35  CA  SER     3      67.464  26.308  45.530  1.00  0.00           C  
ATOM     36  HA  SER     3      67.904  27.286  45.727  1.00  0.00           H  
ATOM     37  CB  SER     3      68.640  25.348  45.285  1.00  0.00           C  
ATOM     38  HB2 SER     3      69.385  25.861  44.677  1.00  0.00           H  
ATOM     39  HB3 SER     3      69.060  25.089  46.257  1.00  0.00           H  
ATOM     40  OG  SER     3      68.212  24.192  44.522  1.00  0.00           O  
ATOM     41  HG  SER     3      68.851  23.501  44.714  1.00  0.00           H  
ATOM     42  C   SER     3      66.652  26.444  44.222  1.00  0.00           C  
ATOM     43  O   SER     3      65.736  25.635  43.947  1.00  0.00           O  
ATOM     44  N   GLU     4      67.085  27.380  43.432  1.00  0.00           N  
ATOM     45  H   GLU     4      67.948  27.830  43.702  1.00  0.00           H  
ATOM     46  CA  GLU     4      66.696  27.423  42.046  1.00  0.00           C  
ATOM     47  HA  GLU     4      65.634  27.667  42.067  1.00  0.00           H  
ATOM     48  CB  GLU     4      67.478  28.542  41.256  1.00  0.00           C  
ATOM     49  HB2 GLU     4      66.898  28.729  40.352  1.00  0.00           H  
ATOM     50  HB3 GLU     4      67.432  29.461  41.841  1.00  0.00           H  
ATOM     51  CG  GLU     4      68.950  28.293  40.962  1.00  0.00           C  
ATOM     52  HG2 GLU     4      68.972  27.508  40.206  1.00  0.00           H  
ATOM     53  HG3 GLU     4      69.329  29.201  40.493  1.00  0.00           H  
ATOM     54  CD  GLU     4      69.770  28.097  42.186  1.00  0.00           C  
ATOM     55  OE1 GLU     4      69.466  28.649  43.214  1.00  0.00           O  
ATOM     56  OE2 GLU     4      70.813  27.462  42.181  1.00  0.00           O  
ATOM     57  C   GLU     4      66.928  26.139  41.213  1.00  0.00           C  
ATOM     58  O   GLU     4      66.271  25.908  40.187  1.00  0.00           O  
ATOM     59  N   LYS     5      67.884  25.281  41.682  1.00  0.00           N  
ATOM     60  H   LYS     5      68.401  25.510  42.519  1.00  0.00           H  
ATOM     61  CA  LYS     5      68.033  23.898  41.086  1.00  0.00           C  
ATOM     62  HA  LYS     5      68.125  23.946  40.001  1.00  0.00           H  
ATOM     63  CB  LYS     5      69.373  23.285  41.496  1.00  0.00           C  
ATOM     64  HB2 LYS     5      69.428  22.991  42.545  1.00  0.00           H  
ATOM     65  HB3 LYS     5      69.591  22.409  40.885  1.00  0.00           H  
ATOM     66  CG  LYS     5      70.542  24.221  41.182  1.00  0.00           C  
ATOM     67  HG2 LYS     5      70.425  24.555  40.151  1.00  0.00           H  
ATOM     68  HG3 LYS     5      70.343  25.065  41.842  1.00  0.00           H  
ATOM     69  CD  LYS     5      71.924  23.627  41.460  1.00  0.00           C  
ATOM     70  HD2 LYS     5      71.856  23.015  42.359  1.00  0.00           H  
ATOM     71  HD3 LYS     5      72.119  22.948  40.630  1.00  0.00           H  
ATOM     72  CE  LYS     5      73.088  24.626  41.454  1.00  0.00           C  
ATOM     73  HE2 LYS     5      73.990  24.046  41.650  1.00  0.00           H  
ATOM     74  HE3 LYS     5      73.258  25.036  40.458  1.00  0.00           H  
ATOM     75  NZ  LYS     5      72.899  25.713  42.494  1.00  0.00           N  
ATOM     76  HZ1 LYS     5      72.663  25.250  43.361  1.00  0.00           H  
ATOM     77  HZ2 LYS     5      73.820  26.091  42.664  1.00  0.00           H  
ATOM     78  HZ3 LYS     5      72.218  26.414  42.240  1.00  0.00           H  
ATOM     79  C   LYS     5      66.884  22.935  41.317  1.00  0.00           C  
ATOM     80  O   LYS     5      66.419  22.239  40.481  1.00  0.00           O  
ATOM     81  N   GLN     6      66.482  22.842  42.596  1.00  0.00           N  
ATOM     82  H   GLN     6      67.008  23.340  43.301  1.00  0.00           H  
ATOM     83  CA  GLN     6      65.440  21.950  43.146  1.00  0.00           C  
ATOM     84  HA  GLN     6      65.484  21.003  42.607  1.00  0.00           H  
ATOM     85  CB  GLN     6      65.696  21.761  44.639  1.00  0.00           C  
ATOM     86  HB2 GLN     6      66.550  21.088  44.711  1.00  0.00           H  
ATOM     87  HB3 GLN     6      66.014  22.700  45.093  1.00  0.00           H  
ATOM     88  CG  GLN     6      64.685  21.106  45.542  1.00  0.00           C  
ATOM     89  HG2 GLN     6      64.986  21.179  46.587  1.00  0.00           H  
ATOM     90  HG3 GLN     6      63.764  21.689  45.533  1.00  0.00           H  
ATOM     91  CD  GLN     6      64.460  19.647  45.115  1.00  0.00           C  
ATOM     92  OE1 GLN     6      65.218  19.036  44.443  1.00  0.00           O  
ATOM     93  NE2 GLN     6      63.340  19.178  45.568  1.00  0.00           N  
ATOM     94 HE21 GLN     6      63.250  18.176  45.665  1.00  0.00           H  
ATOM     95 HE22 GLN     6      62.722  19.678  46.191  1.00  0.00           H  
ATOM     96  C   GLN     6      64.015  22.514  42.836  1.00  0.00           C  
ATOM     97  O   GLN     6      63.118  21.731  42.581  1.00  0.00           O  
ATOM     98  N   LEU     7      63.839  23.804  42.711  1.00  0.00           N  
ATOM     99  H   LEU     7      64.514  24.442  43.106  1.00  0.00           H  
ATOM    100  CA  LEU     7      62.638  24.513  42.186  1.00  0.00           C  
ATOM    101  HA  LEU     7      61.856  24.312  42.919  1.00  0.00           H  
ATOM    102  CB  LEU     7      62.884  26.022  42.177  1.00  0.00           C  
ATOM    103  HB2 LEU     7      63.257  26.380  43.137  1.00  0.00           H  
ATOM    104  HB3 LEU     7      63.686  26.245  41.474  1.00  0.00           H  
ATOM    105  CG  LEU     7      61.638  26.816  41.707  1.00  0.00           C  
ATOM    106  HG  LEU     7      61.404  26.553  40.676  1.00  0.00           H  
ATOM    107  CD1 LEU     7      60.406  26.624  42.569  1.00  0.00           C  
ATOM    108 HD11 LEU     7      60.726  26.504  43.605  1.00  0.00           H  
ATOM    109 HD12 LEU     7      59.650  27.408  42.522  1.00  0.00           H  
ATOM    110 HD13 LEU     7      59.958  25.725  42.144  1.00  0.00           H  
ATOM    111  CD2 LEU     7      62.025  28.265  41.791  1.00  0.00           C  
ATOM    112 HD21 LEU     7      61.132  28.729  41.374  1.00  0.00           H  
ATOM    113 HD22 LEU     7      62.176  28.608  42.815  1.00  0.00           H  
ATOM    114 HD23 LEU     7      62.831  28.514  41.101  1.00  0.00           H  
ATOM    115  C   LEU     7      62.146  23.958  40.860  1.00  0.00           C  
ATOM    116  O   LEU     7      60.960  23.963  40.622  1.00  0.00           O  
ATOM    117  N   ALA     8      63.021  23.455  39.935  1.00  0.00           N  
ATOM    118  H   ALA     8      64.019  23.578  40.035  1.00  0.00           H  
ATOM    119  CA  ALA     8      62.676  22.826  38.687  1.00  0.00           C  
ATOM    120  HA  ALA     8      62.048  23.412  38.016  1.00  0.00           H  
ATOM    121  CB  ALA     8      63.936  22.478  38.047  1.00  0.00           C  
ATOM    122  HB1 ALA     8      64.525  21.769  38.628  1.00  0.00           H  
ATOM    123  HB2 ALA     8      63.625  21.959  37.140  1.00  0.00           H  
ATOM    124  HB3 ALA     8      64.501  23.327  37.663  1.00  0.00           H  
ATOM    125  C   ALA     8      61.944  21.567  38.924  1.00  0.00           C  
ATOM    126  O   ALA     8      60.942  21.332  38.232  1.00  0.00           O  
ATOM    127  N   GLU     9      62.409  20.750  39.948  1.00  0.00           N  
ATOM    128  H   GLU     9      63.185  21.069  40.510  1.00  0.00           H  
ATOM    129  CA  GLU     9      61.747  19.477  40.372  1.00  0.00           C  
ATOM    130  HA  GLU     9      61.551  18.914  39.459  1.00  0.00           H  
ATOM    131  CB  GLU     9      62.768  18.622  41.247  1.00  0.00           C  
ATOM    132  HB2 GLU     9      62.925  18.940  42.277  1.00  0.00           H  
ATOM    133  HB3 GLU     9      62.339  17.621  41.300  1.00  0.00           H  
ATOM    134  CG  GLU     9      64.183  18.396  40.662  1.00  0.00           C  
ATOM    135  HG2 GLU     9      64.719  19.341  40.567  1.00  0.00           H  
ATOM    136  HG3 GLU     9      64.700  17.741  41.363  1.00  0.00           H  
ATOM    137  CD  GLU     9      64.342  17.687  39.287  1.00  0.00           C  
ATOM    138  OE1 GLU     9      63.598  16.754  38.930  1.00  0.00           O  
ATOM    139  OE2 GLU     9      65.207  18.173  38.437  1.00  0.00           O  
ATOM    140  C   GLU     9      60.347  19.786  41.025  1.00  0.00           C  
ATOM    141  O   GLU     9      59.367  19.126  40.741  1.00  0.00           O  
ATOM    142  N   VAL    10      60.277  20.861  41.850  1.00  0.00           N  
ATOM    143  H   VAL    10      61.069  21.477  41.963  1.00  0.00           H  
ATOM    144  CA  VAL    10      59.146  21.311  42.584  1.00  0.00           C  
ATOM    145  HA  VAL    10      58.740  20.497  43.184  1.00  0.00           H  
ATOM    146  CB  VAL    10      59.471  22.395  43.651  1.00  0.00           C  
ATOM    147  HB  VAL    10      60.092  23.126  43.134  1.00  0.00           H  
ATOM    148  CG1 VAL    10      58.234  23.132  44.227  1.00  0.00           C  
ATOM    149 HG11 VAL    10      57.602  22.325  44.600  1.00  0.00           H  
ATOM    150 HG12 VAL    10      58.584  23.746  45.057  1.00  0.00           H  
ATOM    151 HG13 VAL    10      57.635  23.585  43.436  1.00  0.00           H  
ATOM    152  CG2 VAL    10      60.344  21.816  44.809  1.00  0.00           C  
ATOM    153 HG21 VAL    10      61.216  21.245  44.491  1.00  0.00           H  
ATOM    154 HG22 VAL    10      60.626  22.561  45.552  1.00  0.00           H  
ATOM    155 HG23 VAL    10      59.820  21.076  45.413  1.00  0.00           H  
ATOM    156  C   VAL    10      58.035  21.643  41.661  1.00  0.00           C  
ATOM    157  O   VAL    10      56.962  20.937  41.703  1.00  0.00           O  
ATOM    158  N   VAL    11      58.234  22.472  40.638  1.00  0.00           N  
ATOM    159  H   VAL    11      59.098  22.991  40.569  1.00  0.00           H  
ATOM    160  CA  VAL    11      57.246  22.681  39.621  1.00  0.00           C  
ATOM    161  HA  VAL    11      56.327  22.860  40.178  1.00  0.00           H  
ATOM    162  CB  VAL    11      57.612  23.991  38.826  1.00  0.00           C  
ATOM    163  HB  VAL    11      58.572  23.810  38.343  1.00  0.00           H  
ATOM    164  CG1 VAL    11      56.547  24.305  37.733  1.00  0.00           C  
ATOM    165 HG11 VAL    11      56.775  23.602  36.932  1.00  0.00           H  
ATOM    166 HG12 VAL    11      55.552  24.351  38.176  1.00  0.00           H  
ATOM    167 HG13 VAL    11      56.780  25.305  37.370  1.00  0.00           H  
ATOM    168  CG2 VAL    11      57.592  25.192  39.667  1.00  0.00           C  
ATOM    169 HG21 VAL    11      57.762  26.022  38.981  1.00  0.00           H  
ATOM    170 HG22 VAL    11      56.589  25.360  40.059  1.00  0.00           H  
ATOM    171 HG23 VAL    11      58.362  25.088  40.431  1.00  0.00           H  
ATOM    172  C   VAL    11      56.949  21.361  38.865  1.00  0.00           C  
ATOM    173  O   VAL    11      55.743  21.155  38.677  1.00  0.00           O  
ATOM    174  N   ALA    12      57.950  20.584  38.491  1.00  0.00           N  
ATOM    175  H   ALA    12      58.888  20.891  38.703  1.00  0.00           H  
ATOM    176  CA  ALA    12      57.687  19.365  37.647  1.00  0.00           C  
ATOM    177  HA  ALA    12      57.020  19.696  36.851  1.00  0.00           H  
ATOM    178  CB  ALA    12      59.078  18.957  36.990  1.00  0.00           C  
ATOM    179  HB1 ALA    12      59.773  18.589  37.745  1.00  0.00           H  
ATOM    180  HB2 ALA    12      58.959  18.179  36.236  1.00  0.00           H  
ATOM    181  HB3 ALA    12      59.471  19.869  36.542  1.00  0.00           H  
ATOM    182  C   ALA    12      56.923  18.243  38.346  1.00  0.00           C  
ATOM    183  O   ALA    12      55.993  17.699  37.753  1.00  0.00           O  
ATOM    184  N   ASN    13      57.194  18.095  39.609  1.00  0.00           N  
ATOM    185  H   ASN    13      57.916  18.704  39.966  1.00  0.00           H  
ATOM    186  CA  ASN    13      56.613  17.015  40.447  1.00  0.00           C  
ATOM    187  HA  ASN    13      56.441  16.106  39.871  1.00  0.00           H  
ATOM    188  CB  ASN    13      57.517  16.790  41.653  1.00  0.00           C  
ATOM    189  HB2 ASN    13      57.749  17.712  42.186  1.00  0.00           H  
ATOM    190  HB3 ASN    13      56.939  16.193  42.357  1.00  0.00           H  
ATOM    191  CG  ASN    13      58.914  16.219  41.340  1.00  0.00           C  
ATOM    192  OD1 ASN    13      59.227  15.591  40.314  1.00  0.00           O  
ATOM    193  ND2 ASN    13      59.933  16.610  42.114  1.00  0.00           N  
ATOM    194 HD21 ASN    13      60.838  16.234  41.868  1.00  0.00           H  
ATOM    195 HD22 ASN    13      59.779  17.022  43.023  1.00  0.00           H  
ATOM    196  C   ASN    13      55.219  17.492  40.981  1.00  0.00           C  
ATOM    197  O   ASN    13      54.401  16.677  41.342  1.00  0.00           O  
ATOM    198  N   THR    14      54.879  18.787  40.981  1.00  0.00           N  
ATOM    199  H   THR    14      55.594  19.434  40.682  1.00  0.00           H  
ATOM    200  CA  THR    14      53.526  19.375  41.179  1.00  0.00           C  
ATOM    201  HA  THR    14      53.120  18.883  42.062  1.00  0.00           H  
ATOM    202  CB  THR    14      53.635  20.882  41.476  1.00  0.00           C  
ATOM    203  HB  THR    14      54.124  21.384  40.641  1.00  0.00           H  
ATOM    204  CG2 THR    14      52.363  21.614  41.823  1.00  0.00           C  
ATOM    205 HG21 THR    14      52.522  22.561  42.339  1.00  0.00           H  
ATOM    206 HG22 THR    14      51.811  21.820  40.906  1.00  0.00           H  
ATOM    207 HG23 THR    14      51.665  21.047  42.440  1.00  0.00           H  
ATOM    208  OG1 THR    14      54.474  20.839  42.634  1.00  0.00           O  
ATOM    209  HG1 THR    14      55.371  20.929  42.306  1.00  0.00           H  
ATOM    210  C   THR    14      52.525  19.237  40.007  1.00  0.00           C  
ATOM    211  O   THR    14      51.417  18.794  40.157  1.00  0.00           O  
ATOM    212  N   ILE    15      52.968  19.752  38.819  1.00  0.00           N  
ATOM    213  H   ILE    15      53.877  20.187  38.883  1.00  0.00           H  
ATOM    214  CA  ILE    15      52.228  19.906  37.610  1.00  0.00           C  
ATOM    215  HA  ILE    15      51.292  20.397  37.876  1.00  0.00           H  
ATOM    216  CB  ILE    15      52.867  21.058  36.761  1.00  0.00           C  
ATOM    217  HB  ILE    15      53.884  20.753  36.516  1.00  0.00           H  
ATOM    218  CG2 ILE    15      52.153  21.214  35.382  1.00  0.00           C  
ATOM    219 HG21 ILE    15      52.298  20.372  34.706  1.00  0.00           H  
ATOM    220 HG22 ILE    15      51.089  21.302  35.603  1.00  0.00           H  
ATOM    221 HG23 ILE    15      52.457  22.142  34.897  1.00  0.00           H  
ATOM    222  CG1 ILE    15      53.052  22.434  37.490  1.00  0.00           C  
ATOM    223 HG12 ILE    15      53.528  22.385  38.469  1.00  0.00           H  
ATOM    224 HG13 ILE    15      53.706  23.102  36.929  1.00  0.00           H  
ATOM    225  CD1 ILE    15      51.797  23.242  37.633  1.00  0.00           C  
ATOM    226 HD11 ILE    15      51.414  23.475  36.639  1.00  0.00           H  
ATOM    227 HD12 ILE    15      51.002  22.703  38.148  1.00  0.00           H  
ATOM    228 HD13 ILE    15      52.072  24.159  38.153  1.00  0.00           H  
ATOM    229  C   ILE    15      51.922  18.627  36.908  1.00  0.00           C  
ATOM    230  O   ILE    15      50.768  18.267  36.738  1.00  0.00           O  
ATOM    231  N   THR    16      52.848  17.758  36.695  1.00  0.00           N  
ATOM    232  H   THR    16      53.780  18.137  36.772  1.00  0.00           H  
ATOM    233  CA  THR    16      52.641  16.529  35.957  1.00  0.00           C  
ATOM    234  HA  THR    16      52.361  16.922  34.980  1.00  0.00           H  
ATOM    235  CB  THR    16      53.973  15.796  35.837  1.00  0.00           C  
ATOM    236  HB  THR    16      54.288  15.337  36.774  1.00  0.00           H  
ATOM    237  CG2 THR    16      53.815  14.646  34.885  1.00  0.00           C  
ATOM    238 HG21 THR    16      53.732  15.062  33.880  1.00  0.00           H  
ATOM    239 HG22 THR    16      54.690  13.997  34.923  1.00  0.00           H  
ATOM    240 HG23 THR    16      53.018  13.992  35.238  1.00  0.00           H  
ATOM    241  OG1 THR    16      54.993  16.722  35.370  1.00  0.00           O  
ATOM    242  HG1 THR    16      55.476  16.900  36.180  1.00  0.00           H  
ATOM    243  C   THR    16      51.482  15.670  36.520  1.00  0.00           C  
ATOM    244  O   THR    16      50.616  15.245  35.724  1.00  0.00           O  
ATOM    245  N   PRO    17      51.409  15.369  37.834  1.00  0.00           N  
ATOM    246  CD  PRO    17      52.377  15.722  38.917  1.00  0.00           C  
ATOM    247  HD2 PRO    17      52.069  16.700  39.287  1.00  0.00           H  
ATOM    248  HD3 PRO    17      53.396  15.731  38.530  1.00  0.00           H  
ATOM    249  CG  PRO    17      52.249  14.557  39.887  1.00  0.00           C  
ATOM    250  HG2 PRO    17      52.671  14.764  40.871  1.00  0.00           H  
ATOM    251  HG3 PRO    17      52.772  13.661  39.551  1.00  0.00           H  
ATOM    252  CB  PRO    17      50.765  14.264  39.930  1.00  0.00           C  
ATOM    253  HB2 PRO    17      50.281  14.944  40.630  1.00  0.00           H  
ATOM    254  HB3 PRO    17      50.653  13.236  40.274  1.00  0.00           H  
ATOM    255  CA  PRO    17      50.303  14.569  38.506  1.00  0.00           C  
ATOM    256  HA  PRO    17      50.189  13.629  37.967  1.00  0.00           H  
ATOM    257  C   PRO    17      49.018  15.343  38.484  1.00  0.00           C  
ATOM    258  O   PRO    17      47.950  14.726  38.472  1.00  0.00           O  
ATOM    259  N   LEU    18      48.995  16.668  38.674  1.00  0.00           N  
ATOM    260  H   LEU    18      49.879  17.154  38.637  1.00  0.00           H  
ATOM    261  CA  LEU    18      47.810  17.475  38.414  1.00  0.00           C  
ATOM    262  HA  LEU    18      47.047  17.168  39.130  1.00  0.00           H  
ATOM    263  CB  LEU    18      48.148  18.936  38.707  1.00  0.00           C  
ATOM    264  HB2 LEU    18      48.595  19.026  39.697  1.00  0.00           H  
ATOM    265  HB3 LEU    18      48.941  19.201  38.007  1.00  0.00           H  
ATOM    266  CG  LEU    18      47.019  19.998  38.546  1.00  0.00           C  
ATOM    267  HG  LEU    18      46.660  19.987  37.516  1.00  0.00           H  
ATOM    268  CD1 LEU    18      45.736  19.841  39.444  1.00  0.00           C  
ATOM    269 HD11 LEU    18      44.844  20.114  38.880  1.00  0.00           H  
ATOM    270 HD12 LEU    18      45.618  18.793  39.718  1.00  0.00           H  
ATOM    271 HD13 LEU    18      45.842  20.415  40.365  1.00  0.00           H  
ATOM    272  CD2 LEU    18      47.593  21.382  38.772  1.00  0.00           C  
ATOM    273 HD21 LEU    18      48.459  21.668  38.175  1.00  0.00           H  
ATOM    274 HD22 LEU    18      46.762  22.028  38.489  1.00  0.00           H  
ATOM    275 HD23 LEU    18      47.712  21.614  39.831  1.00  0.00           H  
ATOM    276  C   LEU    18      47.210  17.418  36.998  1.00  0.00           C  
ATOM    277  O   LEU    18      45.966  17.224  36.749  1.00  0.00           O  
ATOM    278  N   MET    19      48.129  17.440  36.018  1.00  0.00           N  
ATOM    279  H   MET    19      49.011  17.754  36.396  1.00  0.00           H  
ATOM    280  CA  MET    19      47.946  17.337  34.638  1.00  0.00           C  
ATOM    281  HA  MET    19      47.240  18.090  34.288  1.00  0.00           H  
ATOM    282  CB  MET    19      49.336  17.636  33.959  1.00  0.00           C  
ATOM    283  HB2 MET    19      49.784  18.501  34.448  1.00  0.00           H  
ATOM    284  HB3 MET    19      50.042  16.810  34.041  1.00  0.00           H  
ATOM    285  CG  MET    19      49.175  17.961  32.445  1.00  0.00           C  
ATOM    286  HG2 MET    19      48.782  17.062  31.970  1.00  0.00           H  
ATOM    287  HG3 MET    19      48.525  18.833  32.366  1.00  0.00           H  
ATOM    288  SD  MET    19      50.817  18.498  31.706  1.00  0.00           S  
ATOM    289  CE  MET    19      51.968  17.064  31.825  1.00  0.00           C  
ATOM    290  HE1 MET    19      51.654  16.202  31.236  1.00  0.00           H  
ATOM    291  HE2 MET    19      52.908  17.411  31.397  1.00  0.00           H  
ATOM    292  HE3 MET    19      52.062  16.763  32.869  1.00  0.00           H  
ATOM    293  C   MET    19      47.303  16.026  34.260  1.00  0.00           C  
ATOM    294  O   MET    19      46.218  16.108  33.654  1.00  0.00           O  
ATOM    295  N   LYS    20      47.826  14.891  34.727  1.00  0.00           N  
ATOM    296  H   LYS    20      48.722  14.865  35.191  1.00  0.00           H  
ATOM    297  CA  LYS    20      47.232  13.567  34.472  1.00  0.00           C  
ATOM    298  HA  LYS    20      47.217  13.371  33.400  1.00  0.00           H  
ATOM    299  CB  LYS    20      48.144  12.531  35.047  1.00  0.00           C  
ATOM    300  HB2 LYS    20      48.332  12.786  36.090  1.00  0.00           H  
ATOM    301  HB3 LYS    20      47.605  11.586  34.993  1.00  0.00           H  
ATOM    302  CG  LYS    20      49.478  12.358  34.245  1.00  0.00           C  
ATOM    303  HG2 LYS    20      49.182  11.897  33.303  1.00  0.00           H  
ATOM    304  HG3 LYS    20      50.088  13.240  34.049  1.00  0.00           H  
ATOM    305  CD  LYS    20      50.479  11.342  34.994  1.00  0.00           C  
ATOM    306  HD2 LYS    20      50.874  11.839  35.880  1.00  0.00           H  
ATOM    307  HD3 LYS    20      49.891  10.498  35.354  1.00  0.00           H  
ATOM    308  CE  LYS    20      51.680  10.862  34.141  1.00  0.00           C  
ATOM    309  HE2 LYS    20      51.436  10.779  33.082  1.00  0.00           H  
ATOM    310  HE3 LYS    20      52.394  11.685  34.159  1.00  0.00           H  
ATOM    311  NZ  LYS    20      52.413   9.657  34.721  1.00  0.00           N  
ATOM    312  HZ1 LYS    20      52.802   9.963  35.602  1.00  0.00           H  
ATOM    313  HZ2 LYS    20      51.739   8.924  34.888  1.00  0.00           H  
ATOM    314  HZ3 LYS    20      53.195   9.331  34.172  1.00  0.00           H  
ATOM    315  C   LYS    20      45.789  13.537  35.069  1.00  0.00           C  
ATOM    316  O   LYS    20      44.836  13.256  34.311  1.00  0.00           O  
ATOM    317  N   ALA    21      45.657  13.870  36.339  1.00  0.00           N  
ATOM    318  H   ALA    21      46.517  14.159  36.784  1.00  0.00           H  
ATOM    319  CA  ALA    21      44.394  13.795  37.069  1.00  0.00           C  
ATOM    320  HA  ALA    21      43.952  12.801  37.010  1.00  0.00           H  
ATOM    321  CB  ALA    21      44.742  14.101  38.486  1.00  0.00           C  
ATOM    322  HB1 ALA    21      45.095  15.132  38.519  1.00  0.00           H  
ATOM    323  HB2 ALA    21      43.805  14.042  39.041  1.00  0.00           H  
ATOM    324  HB3 ALA    21      45.401  13.326  38.879  1.00  0.00           H  
ATOM    325  C   ALA    21      43.306  14.759  36.579  1.00  0.00           C  
ATOM    326  O   ALA    21      42.168  14.296  36.452  1.00  0.00           O  
ATOM    327  N   GLN    22      43.519  16.037  36.177  1.00  0.00           N  
ATOM    328  H   GLN    22      44.472  16.370  36.165  1.00  0.00           H  
ATOM    329  CA  GLN    22      42.469  16.919  35.714  1.00  0.00           C  
ATOM    330  HA  GLN    22      41.524  16.512  36.073  1.00  0.00           H  
ATOM    331  CB  GLN    22      42.672  18.351  36.278  1.00  0.00           C  
ATOM    332  HB2 GLN    22      43.644  18.771  36.015  1.00  0.00           H  
ATOM    333  HB3 GLN    22      41.801  18.943  35.998  1.00  0.00           H  
ATOM    334  CG  GLN    22      42.815  18.349  37.835  1.00  0.00           C  
ATOM    335  HG2 GLN    22      43.571  17.650  38.193  1.00  0.00           H  
ATOM    336  HG3 GLN    22      42.943  19.371  38.190  1.00  0.00           H  
ATOM    337  CD  GLN    22      41.560  17.872  38.495  1.00  0.00           C  
ATOM    338  OE1 GLN    22      40.468  18.100  38.021  1.00  0.00           O  
ATOM    339  NE2 GLN    22      41.526  17.152  39.578  1.00  0.00           N  
ATOM    340 HE21 GLN    22      42.285  16.914  40.200  1.00  0.00           H  
ATOM    341 HE22 GLN    22      40.598  17.011  39.950  1.00  0.00           H  
ATOM    342  C   GLN    22      42.386  16.881  34.162  1.00  0.00           C  
ATOM    343  O   GLN    22      41.732  17.717  33.517  1.00  0.00           O  
ATOM    344  N   SER    23      43.030  15.849  33.534  1.00  0.00           N  
ATOM    345  H   SER    23      43.745  15.376  34.069  1.00  0.00           H  
ATOM    346  CA  SER    23      43.120  15.571  32.065  1.00  0.00           C  
ATOM    347  HA  SER    23      43.842  14.791  31.825  1.00  0.00           H  
ATOM    348  CB  SER    23      41.757  15.070  31.604  1.00  0.00           C  
ATOM    349  HB2 SER    23      40.904  15.734  31.741  1.00  0.00           H  
ATOM    350  HB3 SER    23      41.841  14.920  30.528  1.00  0.00           H  
ATOM    351  OG  SER    23      41.469  13.827  32.185  1.00  0.00           O  
ATOM    352  HG  SER    23      41.084  13.992  33.049  1.00  0.00           H  
ATOM    353  C   SER    23      43.542  16.717  31.220  1.00  0.00           C  
ATOM    354  O   SER    23      43.220  16.841  30.051  1.00  0.00           O  
ATOM    355  N   VAL    24      44.285  17.608  31.813  1.00  0.00           N  
ATOM    356  H   VAL    24      44.407  17.504  32.810  1.00  0.00           H  
ATOM    357  CA  VAL    24      44.718  18.880  31.165  1.00  0.00           C  
ATOM    358  HA  VAL    24      43.797  19.302  30.763  1.00  0.00           H  
ATOM    359  CB  VAL    24      45.212  19.872  32.242  1.00  0.00           C  
ATOM    360  HB  VAL    24      45.993  19.333  32.779  1.00  0.00           H  
ATOM    361  CG1 VAL    24      45.714  21.149  31.570  1.00  0.00           C  
ATOM    362 HG11 VAL    24      46.189  21.728  32.362  1.00  0.00           H  
ATOM    363 HG12 VAL    24      46.467  20.853  30.839  1.00  0.00           H  
ATOM    364 HG13 VAL    24      44.892  21.710  31.127  1.00  0.00           H  
ATOM    365  CG2 VAL    24      44.032  20.294  33.201  1.00  0.00           C  
ATOM    366 HG21 VAL    24      44.420  20.556  34.185  1.00  0.00           H  
ATOM    367 HG22 VAL    24      43.505  21.137  32.753  1.00  0.00           H  
ATOM    368 HG23 VAL    24      43.265  19.522  33.258  1.00  0.00           H  
ATOM    369  C   VAL    24      45.837  18.643  30.078  1.00  0.00           C  
ATOM    370  O   VAL    24      46.903  18.147  30.389  1.00  0.00           O  
ATOM    371  N   PRO    25      45.529  18.950  28.812  1.00  0.00           N  
ATOM    372  CD  PRO    25      44.313  19.452  28.261  1.00  0.00           C  
ATOM    373  HD2 PRO    25      44.391  20.539  28.286  1.00  0.00           H  
ATOM    374  HD3 PRO    25      43.462  19.064  28.820  1.00  0.00           H  
ATOM    375  CG  PRO    25      44.224  19.159  26.791  1.00  0.00           C  
ATOM    376  HG2 PRO    25      43.724  19.926  26.200  1.00  0.00           H  
ATOM    377  HG3 PRO    25      43.734  18.209  26.574  1.00  0.00           H  
ATOM    378  CB  PRO    25      45.660  19.042  26.367  1.00  0.00           C  
ATOM    379  HB2 PRO    25      46.028  20.004  26.011  1.00  0.00           H  
ATOM    380  HB3 PRO    25      45.713  18.265  25.605  1.00  0.00           H  
ATOM    381  CA  PRO    25      46.387  18.711  27.674  1.00  0.00           C  
ATOM    382  HA  PRO    25      46.562  17.640  27.770  1.00  0.00           H  
ATOM    383  C   PRO    25      47.792  19.362  27.717  1.00  0.00           C  
ATOM    384  O   PRO    25      48.737  18.722  27.216  1.00  0.00           O  
ATOM    385  N   GLY    26      47.948  20.470  28.376  1.00  0.00           N  
ATOM    386  H   GLY    26      47.132  20.819  28.857  1.00  0.00           H  
ATOM    387  CA  GLY    26      49.182  21.299  28.494  1.00  0.00           C  
ATOM    388  HA2 GLY    26      49.929  20.735  29.052  1.00  0.00           H  
ATOM    389  HA3 GLY    26      49.508  21.582  27.493  1.00  0.00           H  
ATOM    390  C   GLY    26      49.021  22.587  29.362  1.00  0.00           C  
ATOM    391  O   GLY    26      47.932  23.051  29.678  1.00  0.00           O  
ATOM    392  N   MET    27      50.178  23.010  29.920  1.00  0.00           N  
ATOM    393  H   MET    27      51.097  22.688  29.652  1.00  0.00           H  
ATOM    394  CA  MET    27      50.136  24.182  30.868  1.00  0.00           C  
ATOM    395  HA  MET    27      49.328  24.901  30.734  1.00  0.00           H  
ATOM    396  CB  MET    27      50.002  23.611  32.332  1.00  0.00           C  
ATOM    397  HB2 MET    27      50.811  22.898  32.490  1.00  0.00           H  
ATOM    398  HB3 MET    27      50.161  24.402  33.065  1.00  0.00           H  
ATOM    399  CG  MET    27      48.768  22.845  32.724  1.00  0.00           C  
ATOM    400  HG2 MET    27      47.833  23.387  32.582  1.00  0.00           H  
ATOM    401  HG3 MET    27      48.687  21.938  32.125  1.00  0.00           H  
ATOM    402  SD  MET    27      48.754  22.286  34.394  1.00  0.00           S  
ATOM    403  CE  MET    27      48.196  23.804  35.228  1.00  0.00           C  
ATOM    404  HE1 MET    27      47.215  24.133  34.887  1.00  0.00           H  
ATOM    405  HE2 MET    27      48.408  23.711  36.293  1.00  0.00           H  
ATOM    406  HE3 MET    27      48.839  24.640  34.953  1.00  0.00           H  
ATOM    407  C   MET    27      51.442  24.954  30.872  1.00  0.00           C  
ATOM    408  O   MET    27      52.494  24.357  30.701  1.00  0.00           O  
ATOM    409  N   ALA    28      51.360  26.292  31.078  1.00  0.00           N  
ATOM    410  H   ALA    28      50.436  26.615  31.329  1.00  0.00           H  
ATOM    411  CA  ALA    28      52.465  27.233  31.352  1.00  0.00           C  
ATOM    412  HA  ALA    28      53.384  26.729  31.052  1.00  0.00           H  
ATOM    413  CB  ALA    28      52.398  28.433  30.405  1.00  0.00           C  
ATOM    414  HB1 ALA    28      51.657  29.159  30.740  1.00  0.00           H  
ATOM    415  HB2 ALA    28      53.405  28.843  30.329  1.00  0.00           H  
ATOM    416  HB3 ALA    28      52.360  28.169  29.348  1.00  0.00           H  
ATOM    417  C   ALA    28      52.551  27.703  32.801  1.00  0.00           C  
ATOM    418  O   ALA    28      51.519  27.794  33.422  1.00  0.00           O  
ATOM    419  N   VAL    29      53.728  27.946  33.263  1.00  0.00           N  
ATOM    420  H   VAL    29      54.503  27.913  32.616  1.00  0.00           H  
ATOM    421  CA  VAL    29      54.010  28.234  34.709  1.00  0.00           C  
ATOM    422  HA  VAL    29      53.076  28.714  35.001  1.00  0.00           H  
ATOM    423  CB  VAL    29      54.254  26.991  35.568  1.00  0.00           C  
ATOM    424  HB  VAL    29      55.263  26.650  35.336  1.00  0.00           H  
ATOM    425  CG1 VAL    29      54.026  27.490  36.984  1.00  0.00           C  
ATOM    426 HG11 VAL    29      54.151  26.733  37.758  1.00  0.00           H  
ATOM    427 HG12 VAL    29      54.644  28.361  37.203  1.00  0.00           H  
ATOM    428 HG13 VAL    29      52.975  27.779  37.030  1.00  0.00           H  
ATOM    429  CG2 VAL    29      53.444  25.746  35.218  1.00  0.00           C  
ATOM    430 HG21 VAL    29      52.377  25.942  35.112  1.00  0.00           H  
ATOM    431 HG22 VAL    29      53.877  25.431  34.269  1.00  0.00           H  
ATOM    432 HG23 VAL    29      53.512  24.937  35.945  1.00  0.00           H  
ATOM    433  C   VAL    29      55.151  29.227  34.870  1.00  0.00           C  
ATOM    434  O   VAL    29      56.275  28.913  34.446  1.00  0.00           O  
ATOM    435  N   ALA    30      54.904  30.351  35.548  1.00  0.00           N  
ATOM    436  H   ALA    30      53.938  30.476  35.815  1.00  0.00           H  
ATOM    437  CA  ALA    30      55.869  31.299  36.022  1.00  0.00           C  
ATOM    438  HA  ALA    30      56.864  31.037  35.665  1.00  0.00           H  
ATOM    439  CB  ALA    30      55.595  32.735  35.481  1.00  0.00           C  
ATOM    440  HB1 ALA    30      55.415  32.730  34.406  1.00  0.00           H  
ATOM    441  HB2 ALA    30      54.829  33.246  36.064  1.00  0.00           H  
ATOM    442  HB3 ALA    30      56.457  33.323  35.797  1.00  0.00           H  
ATOM    443  C   ALA    30      55.983  31.277  37.586  1.00  0.00           C  
ATOM    444  O   ALA    30      55.030  31.433  38.330  1.00  0.00           O  
ATOM    445  N   VAL    31      57.201  31.138  38.021  1.00  0.00           N  
ATOM    446  H   VAL    31      57.965  31.057  37.366  1.00  0.00           H  
ATOM    447  CA  VAL    31      57.574  31.330  39.466  1.00  0.00           C  
ATOM    448  HA  VAL    31      56.639  31.497  40.000  1.00  0.00           H  
ATOM    449  CB  VAL    31      58.146  29.994  40.055  1.00  0.00           C  
ATOM    450  HB  VAL    31      59.113  29.854  39.573  1.00  0.00           H  
ATOM    451  CG1 VAL    31      58.414  30.224  41.560  1.00  0.00           C  
ATOM    452 HG11 VAL    31      58.873  29.340  42.003  1.00  0.00           H  
ATOM    453 HG12 VAL    31      58.944  31.168  41.688  1.00  0.00           H  
ATOM    454 HG13 VAL    31      57.455  30.469  42.015  1.00  0.00           H  
ATOM    455  CG2 VAL    31      57.357  28.784  39.872  1.00  0.00           C  
ATOM    456 HG21 VAL    31      57.198  28.561  38.816  1.00  0.00           H  
ATOM    457 HG22 VAL    31      57.881  27.965  40.364  1.00  0.00           H  
ATOM    458 HG23 VAL    31      56.398  28.901  40.377  1.00  0.00           H  
ATOM    459  C   VAL    31      58.322  32.611  39.579  1.00  0.00           C  
ATOM    460  O   VAL    31      59.174  32.816  38.864  1.00  0.00           O  
ATOM    461  N   ILE    32      57.845  33.503  40.475  1.00  0.00           N  
ATOM    462  H   ILE    32      57.008  33.356  41.020  1.00  0.00           H  
ATOM    463  CA  ILE    32      58.498  34.720  40.776  1.00  0.00           C  
ATOM    464  HA  ILE    32      59.221  35.005  40.011  1.00  0.00           H  
ATOM    465  CB  ILE    32      57.476  35.896  40.941  1.00  0.00           C  
ATOM    466  HB  ILE    32      56.724  35.619  41.681  1.00  0.00           H  
ATOM    467  CG2 ILE    32      57.978  37.205  41.657  1.00  0.00           C  
ATOM    468 HG21 ILE    32      58.303  37.068  42.689  1.00  0.00           H  
ATOM    469 HG22 ILE    32      58.890  37.573  41.188  1.00  0.00           H  
ATOM    470 HG23 ILE    32      57.161  37.921  41.578  1.00  0.00           H  
ATOM    471  CG1 ILE    32      56.757  36.221  39.696  1.00  0.00           C  
ATOM    472 HG12 ILE    32      56.315  37.183  39.954  1.00  0.00           H  
ATOM    473 HG13 ILE    32      57.483  36.496  38.931  1.00  0.00           H  
ATOM    474  CD1 ILE    32      55.621  35.307  39.239  1.00  0.00           C  
ATOM    475 HD11 ILE    32      54.997  35.029  40.089  1.00  0.00           H  
ATOM    476 HD12 ILE    32      55.034  35.656  38.390  1.00  0.00           H  
ATOM    477 HD13 ILE    32      56.019  34.342  38.926  1.00  0.00           H  
ATOM    478  C   ILE    32      59.247  34.488  42.045  1.00  0.00           C  
ATOM    479  O   ILE    32      58.685  33.901  42.948  1.00  0.00           O  
ATOM    480  N   TYR    33      60.611  34.661  41.979  1.00  0.00           N  
ATOM    481  H   TYR    33      60.954  35.115  41.144  1.00  0.00           H  
ATOM    482  CA  TYR    33      61.429  34.301  43.078  1.00  0.00           C  
ATOM    483  HA  TYR    33      60.911  34.652  43.970  1.00  0.00           H  
ATOM    484  CB  TYR    33      61.553  32.739  43.096  1.00  0.00           C  
ATOM    485  HB2 TYR    33      60.576  32.257  43.055  1.00  0.00           H  
ATOM    486  HB3 TYR    33      61.946  32.520  42.103  1.00  0.00           H  
ATOM    487  CG  TYR    33      62.376  32.120  44.238  1.00  0.00           C  
ATOM    488  CD1 TYR    33      62.219  32.520  45.592  1.00  0.00           C  
ATOM    489  HD1 TYR    33      61.445  33.238  45.816  1.00  0.00           H  
ATOM    490  CE1 TYR    33      62.852  31.753  46.631  1.00  0.00           C  
ATOM    491  HE1 TYR    33      62.636  31.979  47.665  1.00  0.00           H  
ATOM    492  CZ  TYR    33      63.842  30.821  46.217  1.00  0.00           C  
ATOM    493  OH  TYR    33      64.378  30.145  47.273  1.00  0.00           O  
ATOM    494  HH  TYR    33      65.032  29.480  47.045  1.00  0.00           H  
ATOM    495  CE2 TYR    33      64.116  30.508  44.866  1.00  0.00           C  
ATOM    496  HE2 TYR    33      64.742  29.671  44.595  1.00  0.00           H  
ATOM    497  CD2 TYR    33      63.331  31.121  43.873  1.00  0.00           C  
ATOM    498  HD2 TYR    33      63.473  30.685  42.895  1.00  0.00           H  
ATOM    499  C   TYR    33      62.858  34.890  42.863  1.00  0.00           C  
ATOM    500  O   TYR    33      63.362  34.826  41.769  1.00  0.00           O  
ATOM    501  N   GLN    34      63.457  35.420  43.943  1.00  0.00           N  
ATOM    502  H   GLN    34      62.894  35.546  44.772  1.00  0.00           H  
ATOM    503  CA  GLN    34      64.825  35.938  43.869  1.00  0.00           C  
ATOM    504  HA  GLN    34      64.951  36.395  44.851  1.00  0.00           H  
ATOM    505  CB  GLN    34      65.868  34.816  43.627  1.00  0.00           C  
ATOM    506  HB2 GLN    34      65.510  34.163  42.831  1.00  0.00           H  
ATOM    507  HB3 GLN    34      66.789  35.342  43.376  1.00  0.00           H  
ATOM    508  CG  GLN    34      66.067  34.027  44.917  1.00  0.00           C  
ATOM    509  HG2 GLN    34      66.645  34.538  45.687  1.00  0.00           H  
ATOM    510  HG3 GLN    34      65.055  33.855  45.283  1.00  0.00           H  
ATOM    511  CD  GLN    34      66.727  32.613  44.778  1.00  0.00           C  
ATOM    512  OE1 GLN    34      66.944  32.206  43.644  1.00  0.00           O  
ATOM    513  NE2 GLN    34      67.053  31.976  45.910  1.00  0.00           N  
ATOM    514 HE21 GLN    34      66.754  32.452  46.750  1.00  0.00           H  
ATOM    515 HE22 GLN    34      67.294  30.999  45.994  1.00  0.00           H  
ATOM    516  C   GLN    34      65.002  37.158  42.944  1.00  0.00           C  
ATOM    517  O   GLN    34      66.152  37.475  42.511  1.00  0.00           O  
ATOM    518  N   GLY    35      63.972  37.953  42.794  1.00  0.00           N  
ATOM    519  H   GLY    35      63.132  37.787  43.331  1.00  0.00           H  
ATOM    520  CA  GLY    35      63.989  39.206  42.096  1.00  0.00           C  
ATOM    521  HA2 GLY    35      63.201  39.841  42.500  1.00  0.00           H  
ATOM    522  HA3 GLY    35      64.970  39.664  42.229  1.00  0.00           H  
ATOM    523  C   GLY    35      63.788  39.208  40.557  1.00  0.00           C  
ATOM    524  O   GLY    35      63.991  40.251  39.890  1.00  0.00           O  
ATOM    525  N   LYS    36      63.487  38.020  39.986  1.00  0.00           N  
ATOM    526  H   LYS    36      63.394  37.217  40.590  1.00  0.00           H  
ATOM    527  CA  LYS    36      63.189  37.795  38.606  1.00  0.00           C  
ATOM    528  HA  LYS    36      62.978  38.740  38.106  1.00  0.00           H  
ATOM    529  CB  LYS    36      64.466  37.326  37.945  1.00  0.00           C  
ATOM    530  HB2 LYS    36      64.288  36.918  36.950  1.00  0.00           H  
ATOM    531  HB3 LYS    36      65.109  38.206  37.932  1.00  0.00           H  
ATOM    532  CG  LYS    36      65.118  36.131  38.705  1.00  0.00           C  
ATOM    533  HG2 LYS    36      65.386  36.430  39.718  1.00  0.00           H  
ATOM    534  HG3 LYS    36      64.330  35.399  38.883  1.00  0.00           H  
ATOM    535  CD  LYS    36      66.321  35.509  38.039  1.00  0.00           C  
ATOM    536  HD2 LYS    36      67.006  36.219  37.575  1.00  0.00           H  
ATOM    537  HD3 LYS    36      66.695  34.750  38.727  1.00  0.00           H  
ATOM    538  CE  LYS    36      65.737  34.729  36.867  1.00  0.00           C  
ATOM    539  HE2 LYS    36      64.830  34.152  37.050  1.00  0.00           H  
ATOM    540  HE3 LYS    36      65.500  35.412  36.050  1.00  0.00           H  
ATOM    541  NZ  LYS    36      66.683  33.773  36.316  1.00  0.00           N  
ATOM    542  HZ1 LYS    36      66.994  33.139  37.038  1.00  0.00           H  
ATOM    543  HZ2 LYS    36      66.242  33.218  35.596  1.00  0.00           H  
ATOM    544  HZ3 LYS    36      67.511  34.218  35.946  1.00  0.00           H  
ATOM    545  C   LYS    36      62.018  36.779  38.333  1.00  0.00           C  
ATOM    546  O   LYS    36      61.653  35.974  39.236  1.00  0.00           O  
ATOM    547  N   PRO    37      61.472  36.636  37.135  1.00  0.00           N  
ATOM    548  CD  PRO    37      61.371  37.737  36.165  1.00  0.00           C  
ATOM    549  HD2 PRO    37      62.248  37.784  35.519  1.00  0.00           H  
ATOM    550  HD3 PRO    37      61.226  38.721  36.610  1.00  0.00           H  
ATOM    551  CG  PRO    37      60.153  37.484  35.302  1.00  0.00           C  
ATOM    552  HG2 PRO    37      60.255  37.923  34.309  1.00  0.00           H  
ATOM    553  HG3 PRO    37      59.255  37.818  35.821  1.00  0.00           H  
ATOM    554  CB  PRO    37      59.973  35.975  35.323  1.00  0.00           C  
ATOM    555  HB2 PRO    37      60.416  35.511  34.441  1.00  0.00           H  
ATOM    556  HB3 PRO    37      58.927  35.675  35.265  1.00  0.00           H  
ATOM    557  CA  PRO    37      60.711  35.530  36.645  1.00  0.00           C  
ATOM    558  HA  PRO    37      59.947  35.266  37.377  1.00  0.00           H  
ATOM    559  C   PRO    37      61.612  34.325  36.268  1.00  0.00           C  
ATOM    560  O   PRO    37      62.788  34.457  35.886  1.00  0.00           O  
ATOM    561  N   HIP    38      61.051  33.166  36.410  1.00  0.00           N  
ATOM    562  H   HIP    38      60.223  33.110  36.987  1.00  0.00           H  
ATOM    563  CA  HIP    38      61.518  31.833  36.029  1.00  0.00           C  
ATOM    564  HA  HIP    38      62.253  32.003  35.242  1.00  0.00           H  
ATOM    565  CB  HIP    38      62.198  31.125  37.167  1.00  0.00           C  
ATOM    566  HB2 HIP    38      61.441  30.631  37.776  1.00  0.00           H  
ATOM    567  HB3 HIP    38      62.706  30.227  36.812  1.00  0.00           H  
ATOM    568  CG  HIP    38      63.187  31.806  38.085  1.00  0.00           C  
ATOM    569  ND1 HIP    38      64.435  31.338  38.521  1.00  0.00           N  
ATOM    570  HD1 HIP    38      64.812  30.451  38.218  1.00  0.00           H  
ATOM    571  CE1 HIP    38      64.763  32.056  39.657  1.00  0.00           C  
ATOM    572  HE1 HIP    38      65.515  31.739  40.365  1.00  0.00           H  
ATOM    573  NE2 HIP    38      63.907  33.102  39.729  1.00  0.00           N  
ATOM    574  HE2 HIP    38      63.920  33.750  40.503  1.00  0.00           H  
ATOM    575  CD2 HIP    38      62.916  32.873  38.852  1.00  0.00           C  
ATOM    576  HD2 HIP    38      61.949  33.354  38.856  1.00  0.00           H  
ATOM    577  C   HIP    38      60.430  31.037  35.374  1.00  0.00           C  
ATOM    578  O   HIP    38      59.312  31.019  35.947  1.00  0.00           O  
ATOM    579  N   TYR    39      60.675  30.450  34.262  1.00  0.00           N  
ATOM    580  H   TYR    39      61.535  30.415  33.733  1.00  0.00           H  
ATOM    581  CA  TYR    39      59.536  29.843  33.480  1.00  0.00           C  
ATOM    582  HA  TYR    39      58.691  29.993  34.152  1.00  0.00           H  
ATOM    583  CB  TYR    39      59.373  30.537  32.163  1.00  0.00           C  
ATOM    584  HB2 TYR    39      60.130  30.182  31.463  1.00  0.00           H  
ATOM    585  HB3 TYR    39      58.355  30.315  31.842  1.00  0.00           H  
ATOM    586  CG  TYR    39      59.311  32.077  32.202  1.00  0.00           C  
ATOM    587  CD1 TYR    39      58.234  32.842  32.705  1.00  0.00           C  
ATOM    588  HD1 TYR    39      57.431  32.233  33.094  1.00  0.00           H  
ATOM    589  CE1 TYR    39      58.202  34.181  32.740  1.00  0.00           C  
ATOM    590  HE1 TYR    39      57.371  34.687  33.208  1.00  0.00           H  
ATOM    591  CZ  TYR    39      59.304  34.848  32.172  1.00  0.00           C  
ATOM    592  OH  TYR    39      59.117  36.214  32.164  1.00  0.00           O  
ATOM    593  HH  TYR    39      59.971  36.652  32.184  1.00  0.00           H  
ATOM    594  CE2 TYR    39      60.371  34.179  31.577  1.00  0.00           C  
ATOM    595  HE2 TYR    39      61.220  34.728  31.198  1.00  0.00           H  
ATOM    596  CD2 TYR    39      60.417  32.781  31.605  1.00  0.00           C  
ATOM    597  HD2 TYR    39      61.277  32.258  31.214  1.00  0.00           H  
ATOM    598  C   TYR    39      59.647  28.348  33.232  1.00  0.00           C  
ATOM    599  O   TYR    39      60.715  27.879  33.044  1.00  0.00           O  
ATOM    600  N   TYR    40      58.480  27.610  33.178  1.00  0.00           N  
ATOM    601  H   TYR    40      57.697  28.177  33.472  1.00  0.00           H  
ATOM    602  CA  TYR    40      58.246  26.185  33.020  1.00  0.00           C  
ATOM    603  HA  TYR    40      59.137  25.755  32.564  1.00  0.00           H  
ATOM    604  CB  TYR    40      58.184  25.410  34.335  1.00  0.00           C  
ATOM    605  HB2 TYR    40      57.185  25.614  34.720  1.00  0.00           H  
ATOM    606  HB3 TYR    40      58.197  24.325  34.229  1.00  0.00           H  
ATOM    607  CG  TYR    40      59.171  25.843  35.377  1.00  0.00           C  
ATOM    608  CD1 TYR    40      60.460  25.278  35.422  1.00  0.00           C  
ATOM    609  HD1 TYR    40      60.656  24.571  34.629  1.00  0.00           H  
ATOM    610  CE1 TYR    40      61.429  25.904  36.235  1.00  0.00           C  
ATOM    611  HE1 TYR    40      62.458  25.584  36.167  1.00  0.00           H  
ATOM    612  CZ  TYR    40      61.103  26.944  37.106  1.00  0.00           C  
ATOM    613  OH  TYR    40      62.031  27.422  37.956  1.00  0.00           O  
ATOM    614  HH  TYR    40      62.905  27.043  37.829  1.00  0.00           H  
ATOM    615  CE2 TYR    40      59.748  27.384  37.212  1.00  0.00           C  
ATOM    616  HE2 TYR    40      59.453  28.220  37.830  1.00  0.00           H  
ATOM    617  CD2 TYR    40      58.829  26.889  36.303  1.00  0.00           C  
ATOM    618  HD2 TYR    40      57.806  27.229  36.373  1.00  0.00           H  
ATOM    619  C   TYR    40      56.989  25.882  32.222  1.00  0.00           C  
ATOM    620  O   TYR    40      55.944  26.500  32.249  1.00  0.00           O  
ATOM    621  N   THR    41      57.106  24.786  31.454  1.00  0.00           N  
ATOM    622  H   THR    41      58.003  24.323  31.500  1.00  0.00           H  
ATOM    623  CA  THR    41      56.157  24.372  30.449  1.00  0.00           C  
ATOM    624  HA  THR    41      55.216  24.710  30.884  1.00  0.00           H  
ATOM    625  CB  THR    41      56.340  25.018  29.070  1.00  0.00           C  
ATOM    626  HB  THR    41      55.728  24.446  28.372  1.00  0.00           H  
ATOM    627  CG2 THR    41      55.973  26.510  29.080  1.00  0.00           C  
ATOM    628 HG21 THR    41      55.847  26.870  28.059  1.00  0.00           H  
ATOM    629 HG22 THR    41      54.999  26.636  29.553  1.00  0.00           H  
ATOM    630 HG23 THR    41      56.866  26.955  29.520  1.00  0.00           H  
ATOM    631  OG1 THR    41      57.663  24.844  28.692  1.00  0.00           O  
ATOM    632  HG1 THR    41      57.698  24.235  27.952  1.00  0.00           H  
ATOM    633  C   THR    41      56.022  22.889  30.336  1.00  0.00           C  
ATOM    634  O   THR    41      57.007  22.187  30.527  1.00  0.00           O  
ATOM    635  N   PHE    42      54.827  22.466  30.056  1.00  0.00           N  
ATOM    636  H   PHE    42      54.156  23.195  29.856  1.00  0.00           H  
ATOM    637  CA  PHE    42      54.349  21.133  30.098  1.00  0.00           C  
ATOM    638  HA  PHE    42      55.231  20.505  29.971  1.00  0.00           H  
ATOM    639  CB  PHE    42      53.838  20.941  31.573  1.00  0.00           C  
ATOM    640  HB2 PHE    42      53.000  21.622  31.717  1.00  0.00           H  
ATOM    641  HB3 PHE    42      53.436  19.940  31.729  1.00  0.00           H  
ATOM    642  CG  PHE    42      54.793  21.220  32.670  1.00  0.00           C  
ATOM    643  CD1 PHE    42      54.830  22.474  33.255  1.00  0.00           C  
ATOM    644  HD1 PHE    42      54.202  23.273  32.891  1.00  0.00           H  
ATOM    645  CE1 PHE    42      55.756  22.699  34.350  1.00  0.00           C  
ATOM    646  HE1 PHE    42      55.851  23.691  34.767  1.00  0.00           H  
ATOM    647  CZ  PHE    42      56.587  21.653  34.764  1.00  0.00           C  
ATOM    648  HZ  PHE    42      57.375  21.846  35.478  1.00  0.00           H  
ATOM    649  CE2 PHE    42      56.418  20.365  34.252  1.00  0.00           C  
ATOM    650  HE2 PHE    42      57.057  19.587  34.644  1.00  0.00           H  
ATOM    651  CD2 PHE    42      55.475  20.125  33.238  1.00  0.00           C  
ATOM    652  HD2 PHE    42      55.411  19.133  32.814  1.00  0.00           H  
ATOM    653  C   PHE    42      53.249  20.889  29.025  1.00  0.00           C  
ATOM    654  O   PHE    42      52.472  21.764  28.843  1.00  0.00           O  
ATOM    655  N   GLY    43      53.238  19.775  28.424  1.00  0.00           N  
ATOM    656  H   GLY    43      54.064  19.194  28.379  1.00  0.00           H  
ATOM    657  CA  GLY    43      52.081  19.219  27.700  1.00  0.00           C  
ATOM    658  HA2 GLY    43      52.003  18.132  27.713  1.00  0.00           H  
ATOM    659  HA3 GLY    43      51.195  19.569  28.229  1.00  0.00           H  
ATOM    660  C   GLY    43      51.971  19.718  26.205  1.00  0.00           C  
ATOM    661  O   GLY    43      52.893  20.284  25.625  1.00  0.00           O  
ATOM    662  N   LYS    44      50.745  19.656  25.690  1.00  0.00           N  
ATOM    663  H   LYS    44      50.030  19.161  26.203  1.00  0.00           H  
ATOM    664  CA  LYS    44      50.337  20.183  24.404  1.00  0.00           C  
ATOM    665  HA  LYS    44      51.278  20.602  24.047  1.00  0.00           H  
ATOM    666  CB  LYS    44      49.931  19.046  23.431  1.00  0.00           C  
ATOM    667  HB2 LYS    44      50.161  19.335  22.405  1.00  0.00           H  
ATOM    668  HB3 LYS    44      50.500  18.140  23.642  1.00  0.00           H  
ATOM    669  CG  LYS    44      48.446  18.659  23.495  1.00  0.00           C  
ATOM    670  HG2 LYS    44      48.325  18.805  24.569  1.00  0.00           H  
ATOM    671  HG3 LYS    44      47.805  19.336  22.931  1.00  0.00           H  
ATOM    672  CD  LYS    44      48.172  17.182  23.118  1.00  0.00           C  
ATOM    673  HD2 LYS    44      47.094  17.025  23.150  1.00  0.00           H  
ATOM    674  HD3 LYS    44      48.484  17.073  22.080  1.00  0.00           H  
ATOM    675  CE  LYS    44      48.838  16.180  23.994  1.00  0.00           C  
ATOM    676  HE2 LYS    44      48.620  15.251  23.467  1.00  0.00           H  
ATOM    677  HE3 LYS    44      49.922  16.111  24.084  1.00  0.00           H  
ATOM    678  NZ  LYS    44      48.234  16.161  25.333  1.00  0.00           N  
ATOM    679  HZ1 LYS    44      48.655  15.617  26.073  1.00  0.00           H  
ATOM    680  HZ2 LYS    44      48.004  17.091  25.653  1.00  0.00           H  
ATOM    681  HZ3 LYS    44      47.293  15.797  25.288  1.00  0.00           H  
ATOM    682  C   LYS    44      49.345  21.381  24.302  1.00  0.00           C  
ATOM    683  O   LYS    44      48.246  21.338  24.922  1.00  0.00           O  
ATOM    684  N   ALA    45      49.635  22.441  23.499  1.00  0.00           N  
ATOM    685  H   ALA    45      50.394  22.411  22.834  1.00  0.00           H  
ATOM    686  CA  ALA    45      48.685  23.558  23.207  1.00  0.00           C  
ATOM    687  HA  ALA    45      48.139  23.794  24.121  1.00  0.00           H  
ATOM    688  CB  ALA    45      49.452  24.847  22.789  1.00  0.00           C  
ATOM    689  HB1 ALA    45      49.937  24.590  21.847  1.00  0.00           H  
ATOM    690  HB2 ALA    45      48.783  25.691  22.616  1.00  0.00           H  
ATOM    691  HB3 ALA    45      50.278  25.054  23.469  1.00  0.00           H  
ATOM    692  C   ALA    45      47.589  23.238  22.278  1.00  0.00           C  
ATOM    693  O   ALA    45      46.600  23.964  22.253  1.00  0.00           O  
ATOM    694  N   ASP    46      47.630  22.219  21.430  1.00  0.00           N  
ATOM    695  H   ASP    46      48.438  21.614  21.453  1.00  0.00           H  
ATOM    696  CA  ASP    46      46.421  21.770  20.761  1.00  0.00           C  
ATOM    697  HA  ASP    46      45.502  21.962  21.315  1.00  0.00           H  
ATOM    698  CB  ASP    46      46.381  22.343  19.311  1.00  0.00           C  
ATOM    699  HB2 ASP    46      46.448  23.431  19.336  1.00  0.00           H  
ATOM    700  HB3 ASP    46      47.284  22.025  18.790  1.00  0.00           H  
ATOM    701  CG  ASP    46      45.202  21.859  18.473  1.00  0.00           C  
ATOM    702  OD1 ASP    46      45.200  21.871  17.231  1.00  0.00           O  
ATOM    703  OD2 ASP    46      44.178  21.497  19.092  1.00  0.00           O  
ATOM    704  C   ASP    46      46.486  20.291  20.646  1.00  0.00           C  
ATOM    705  O   ASP    46      47.558  19.766  20.246  1.00  0.00           O  
ATOM    706  N   ILE    47      45.409  19.488  20.910  1.00  0.00           N  
ATOM    707  H   ILE    47      44.562  19.984  21.148  1.00  0.00           H  
ATOM    708  CA  ILE    47      45.448  18.021  20.621  1.00  0.00           C  
ATOM    709  HA  ILE    47      46.263  17.464  21.084  1.00  0.00           H  
ATOM    710  CB  ILE    47      44.237  17.449  21.284  1.00  0.00           C  
ATOM    711  HB  ILE    47      43.290  17.836  20.909  1.00  0.00           H  
ATOM    712  CG2 ILE    47      44.090  15.958  20.998  1.00  0.00           C  
ATOM    713 HG21 ILE    47      43.865  15.799  19.944  1.00  0.00           H  
ATOM    714 HG22 ILE    47      45.040  15.480  21.236  1.00  0.00           H  
ATOM    715 HG23 ILE    47      43.369  15.526  21.692  1.00  0.00           H  
ATOM    716  CG1 ILE    47      44.062  17.668  22.762  1.00  0.00           C  
ATOM    717 HG12 ILE    47      44.849  17.218  23.369  1.00  0.00           H  
ATOM    718 HG13 ILE    47      44.087  18.735  22.983  1.00  0.00           H  
ATOM    719  CD1 ILE    47      42.823  17.244  23.481  1.00  0.00           C  
ATOM    720 HD11 ILE    47      41.949  17.512  22.888  1.00  0.00           H  
ATOM    721 HD12 ILE    47      42.925  16.166  23.607  1.00  0.00           H  
ATOM    722 HD13 ILE    47      42.745  17.677  24.478  1.00  0.00           H  
ATOM    723  C   ILE    47      45.387  17.710  19.112  1.00  0.00           C  
ATOM    724  O   ILE    47      46.245  16.920  18.716  1.00  0.00           O  
ATOM    725  N   ALA    48      44.668  18.453  18.282  1.00  0.00           N  
ATOM    726  H   ALA    48      43.986  19.109  18.636  1.00  0.00           H  
ATOM    727  CA  ALA    48      44.510  17.938  16.895  1.00  0.00           C  
ATOM    728  HA  ALA    48      44.407  16.854  16.930  1.00  0.00           H  
ATOM    729  CB  ALA    48      43.426  18.657  16.124  1.00  0.00           C  
ATOM    730  HB1 ALA    48      43.525  18.384  15.074  1.00  0.00           H  
ATOM    731  HB2 ALA    48      42.433  18.425  16.508  1.00  0.00           H  
ATOM    732  HB3 ALA    48      43.644  19.720  16.225  1.00  0.00           H  
ATOM    733  C   ALA    48      45.851  18.216  16.042  1.00  0.00           C  
ATOM    734  O   ALA    48      46.228  17.316  15.272  1.00  0.00           O  
ATOM    735  N   ALA    49      46.552  19.301  16.279  1.00  0.00           N  
ATOM    736  H   ALA    49      46.037  20.085  16.656  1.00  0.00           H  
ATOM    737  CA  ALA    49      47.925  19.512  15.802  1.00  0.00           C  
ATOM    738  HA  ALA    49      48.221  19.069  14.851  1.00  0.00           H  
ATOM    739  CB  ALA    49      48.196  20.975  15.575  1.00  0.00           C  
ATOM    740  HB1 ALA    49      47.860  21.551  16.438  1.00  0.00           H  
ATOM    741  HB2 ALA    49      49.264  21.132  15.427  1.00  0.00           H  
ATOM    742  HB3 ALA    49      47.666  21.253  14.664  1.00  0.00           H  
ATOM    743  C   ALA    49      49.044  18.901  16.700  1.00  0.00           C  
ATOM    744  O   ALA    49      50.176  18.797  16.197  1.00  0.00           O  
ATOM    745  N   ASN    50      48.755  18.455  17.966  1.00  0.00           N  
ATOM    746  H   ASN    50      47.836  18.438  18.384  1.00  0.00           H  
ATOM    747  CA  ASN    50      49.810  17.794  18.881  1.00  0.00           C  
ATOM    748  HA  ASN    50      49.310  17.729  19.847  1.00  0.00           H  
ATOM    749  CB  ASN    50      50.116  16.343  18.261  1.00  0.00           C  
ATOM    750  HB2 ASN    50      49.158  16.077  17.815  1.00  0.00           H  
ATOM    751  HB3 ASN    50      50.858  16.327  17.462  1.00  0.00           H  
ATOM    752  CG  ASN    50      50.223  15.232  19.343  1.00  0.00           C  
ATOM    753  OD1 ASN    50      50.239  15.410  20.551  1.00  0.00           O  
ATOM    754  ND2 ASN    50      50.320  13.919  18.967  1.00  0.00           N  
ATOM    755 HD21 ASN    50      50.770  13.713  18.087  1.00  0.00           H  
ATOM    756 HD22 ASN    50      50.374  13.251  19.722  1.00  0.00           H  
ATOM    757  C   ASN    50      51.100  18.626  19.035  1.00  0.00           C  
ATOM    758  O   ASN    50      52.223  18.139  19.023  1.00  0.00           O  
ATOM    759  N   LYS    51      50.904  19.925  19.198  1.00  0.00           N  
ATOM    760  H   LYS    51      49.990  20.354  19.197  1.00  0.00           H  
ATOM    761  CA  LYS    51      51.950  20.984  19.317  1.00  0.00           C  
ATOM    762  HA  LYS    51      52.901  20.579  18.969  1.00  0.00           H  
ATOM    763  CB  LYS    51      51.748  22.091  18.325  1.00  0.00           C  
ATOM    764  HB2 LYS    51      52.553  22.813  18.467  1.00  0.00           H  
ATOM    765  HB3 LYS    51      51.707  21.613  17.347  1.00  0.00           H  
ATOM    766  CG  LYS    51      50.442  22.814  18.586  1.00  0.00           C  
ATOM    767  HG2 LYS    51      49.670  22.062  18.749  1.00  0.00           H  
ATOM    768  HG3 LYS    51      50.587  23.395  19.497  1.00  0.00           H  
ATOM    769  CD  LYS    51      49.898  23.792  17.510  1.00  0.00           C  
ATOM    770  HD2 LYS    51      50.029  23.224  16.589  1.00  0.00           H  
ATOM    771  HD3 LYS    51      48.837  23.905  17.735  1.00  0.00           H  
ATOM    772  CE  LYS    51      50.583  25.179  17.517  1.00  0.00           C  
ATOM    773  HE2 LYS    51      50.619  25.490  18.561  1.00  0.00           H  
ATOM    774  HE3 LYS    51      51.610  25.067  17.170  1.00  0.00           H  
ATOM    775  NZ  LYS    51      49.780  26.153  16.694  1.00  0.00           N  
ATOM    776  HZ1 LYS    51      50.253  27.043  16.619  1.00  0.00           H  
ATOM    777  HZ2 LYS    51      49.633  25.846  15.744  1.00  0.00           H  
ATOM    778  HZ3 LYS    51      48.922  26.364  17.185  1.00  0.00           H  
ATOM    779  C   LYS    51      52.253  21.422  20.786  1.00  0.00           C  
ATOM    780  O   LYS    51      51.338  21.634  21.519  1.00  0.00           O  
ATOM    781  N   PRO    52      53.538  21.585  21.228  1.00  0.00           N  
ATOM    782  CD  PRO    52      54.709  21.542  20.386  1.00  0.00           C  
ATOM    783  HD2 PRO    52      54.629  22.131  19.471  1.00  0.00           H  
ATOM    784  HD3 PRO    52      54.774  20.542  19.958  1.00  0.00           H  
ATOM    785  CG  PRO    52      55.974  21.924  21.232  1.00  0.00           C  
ATOM    786  HG2 PRO    52      56.126  23.002  21.166  1.00  0.00           H  
ATOM    787  HG3 PRO    52      56.860  21.360  20.940  1.00  0.00           H  
ATOM    788  CB  PRO    52      55.399  21.367  22.537  1.00  0.00           C  
ATOM    789  HB2 PRO    52      55.883  21.923  23.340  1.00  0.00           H  
ATOM    790  HB3 PRO    52      55.603  20.310  22.703  1.00  0.00           H  
ATOM    791  CA  PRO    52      53.907  21.690  22.619  1.00  0.00           C  
ATOM    792  HA  PRO    52      53.397  20.917  23.193  1.00  0.00           H  
ATOM    793  C   PRO    52      53.523  22.995  23.292  1.00  0.00           C  
ATOM    794  O   PRO    52      53.337  23.983  22.587  1.00  0.00           O  
ATOM    795  N   VAL    53      53.589  23.092  24.598  1.00  0.00           N  
ATOM    796  H   VAL    53      53.972  22.299  25.093  1.00  0.00           H  
ATOM    797  CA  VAL    53      53.395  24.437  25.284  1.00  0.00           C  
ATOM    798  HA  VAL    53      52.774  25.057  24.637  1.00  0.00           H  
ATOM    799  CB  VAL    53      52.577  24.445  26.546  1.00  0.00           C  
ATOM    800  HB  VAL    53      53.137  23.802  27.225  1.00  0.00           H  
ATOM    801  CG1 VAL    53      52.628  25.784  27.261  1.00  0.00           C  
ATOM    802 HG11 VAL    53      53.627  26.152  27.494  1.00  0.00           H  
ATOM    803 HG12 VAL    53      52.280  26.559  26.578  1.00  0.00           H  
ATOM    804 HG13 VAL    53      51.995  25.741  28.147  1.00  0.00           H  
ATOM    805  CG2 VAL    53      51.142  23.904  26.403  1.00  0.00           C  
ATOM    806 HG21 VAL    53      50.628  24.321  25.537  1.00  0.00           H  
ATOM    807 HG22 VAL    53      51.250  22.832  26.242  1.00  0.00           H  
ATOM    808 HG23 VAL    53      50.526  24.056  27.289  1.00  0.00           H  
ATOM    809  C   VAL    53      54.800  25.099  25.425  1.00  0.00           C  
ATOM    810  O   VAL    53      55.773  24.520  25.967  1.00  0.00           O  
ATOM    811  N   THR    54      54.765  26.413  25.188  1.00  0.00           N  
ATOM    812  H   THR    54      53.946  26.684  24.663  1.00  0.00           H  
ATOM    813  CA  THR    54      55.934  27.240  25.172  1.00  0.00           C  
ATOM    814  HA  THR    54      56.787  26.774  25.666  1.00  0.00           H  
ATOM    815  CB  THR    54      56.365  27.576  23.716  1.00  0.00           C  
ATOM    816  HB  THR    54      57.304  28.116  23.838  1.00  0.00           H  
ATOM    817  CG2 THR    54      56.753  26.295  22.960  1.00  0.00           C  
ATOM    818 HG21 THR    54      57.596  25.788  23.430  1.00  0.00           H  
ATOM    819 HG22 THR    54      55.890  25.640  22.839  1.00  0.00           H  
ATOM    820 HG23 THR    54      57.031  26.738  22.004  1.00  0.00           H  
ATOM    821  OG1 THR    54      55.515  28.456  23.034  1.00  0.00           O  
ATOM    822  HG1 THR    54      55.687  28.513  22.091  1.00  0.00           H  
ATOM    823  C   THR    54      55.629  28.528  26.004  1.00  0.00           C  
ATOM    824  O   THR    54      54.491  28.933  26.031  1.00  0.00           O  
ATOM    825  N   PRO    55      56.631  29.156  26.575  1.00  0.00           N  
ATOM    826  CD  PRO    55      58.001  28.908  26.465  1.00  0.00           C  
ATOM    827  HD2 PRO    55      58.297  29.466  25.577  1.00  0.00           H  
ATOM    828  HD3 PRO    55      58.369  27.887  26.360  1.00  0.00           H  
ATOM    829  CG  PRO    55      58.687  29.634  27.651  1.00  0.00           C  
ATOM    830  HG2 PRO    55      59.751  29.817  27.498  1.00  0.00           H  
ATOM    831  HG3 PRO    55      58.441  29.173  28.607  1.00  0.00           H  
ATOM    832  CB  PRO    55      57.801  30.934  27.663  1.00  0.00           C  
ATOM    833  HB2 PRO    55      58.296  31.646  27.004  1.00  0.00           H  
ATOM    834  HB3 PRO    55      57.816  31.338  28.676  1.00  0.00           H  
ATOM    835  CA  PRO    55      56.434  30.485  27.187  1.00  0.00           C  
ATOM    836  HA  PRO    55      55.843  30.320  28.089  1.00  0.00           H  
ATOM    837  C   PRO    55      55.809  31.637  26.248  1.00  0.00           C  
ATOM    838  O   PRO    55      55.281  32.704  26.715  1.00  0.00           O  
ATOM    839  N   GLN    56      56.093  31.529  24.936  1.00  0.00           N  
ATOM    840  H   GLN    56      56.655  30.796  24.528  1.00  0.00           H  
ATOM    841  CA  GLN    56      55.420  32.407  23.941  1.00  0.00           C  
ATOM    842  HA  GLN    56      55.281  33.403  24.363  1.00  0.00           H  
ATOM    843  CB  GLN    56      56.326  32.619  22.673  1.00  0.00           C  
ATOM    844  HB2 GLN    56      56.305  31.743  22.025  1.00  0.00           H  
ATOM    845  HB3 GLN    56      55.860  33.493  22.218  1.00  0.00           H  
ATOM    846  CG  GLN    56      57.728  33.180  22.979  1.00  0.00           C  
ATOM    847  HG2 GLN    56      58.177  33.252  21.988  1.00  0.00           H  
ATOM    848  HG3 GLN    56      57.715  34.141  23.494  1.00  0.00           H  
ATOM    849  CD  GLN    56      58.661  32.156  23.746  1.00  0.00           C  
ATOM    850  OE1 GLN    56      58.561  30.910  23.556  1.00  0.00           O  
ATOM    851  NE2 GLN    56      59.567  32.619  24.593  1.00  0.00           N  
ATOM    852 HE21 GLN    56      60.293  32.067  25.028  1.00  0.00           H  
ATOM    853 HE22 GLN    56      59.529  33.582  24.897  1.00  0.00           H  
ATOM    854  C   GLN    56      54.031  31.936  23.551  1.00  0.00           C  
ATOM    855  O   GLN    56      53.317  32.710  22.933  1.00  0.00           O  
ATOM    856  N   THR    57      53.529  30.702  23.961  1.00  0.00           N  
ATOM    857  H   THR    57      54.112  30.070  24.490  1.00  0.00           H  
ATOM    858  CA  THR    57      52.096  30.362  23.588  1.00  0.00           C  
ATOM    859  HA  THR    57      52.060  30.456  22.503  1.00  0.00           H  
ATOM    860  CB  THR    57      52.010  28.863  23.978  1.00  0.00           C  
ATOM    861  HB  THR    57      52.382  28.775  24.999  1.00  0.00           H  
ATOM    862  CG2 THR    57      50.567  28.307  24.009  1.00  0.00           C  
ATOM    863 HG21 THR    57      50.718  27.387  24.574  1.00  0.00           H  
ATOM    864 HG22 THR    57      49.945  28.949  24.633  1.00  0.00           H  
ATOM    865 HG23 THR    57      50.268  28.340  22.962  1.00  0.00           H  
ATOM    866  OG1 THR    57      52.678  28.001  23.067  1.00  0.00           O  
ATOM    867  HG1 THR    57      53.569  28.349  22.978  1.00  0.00           H  
ATOM    868  C   THR    57      51.131  31.247  24.391  1.00  0.00           C  
ATOM    869  O   THR    57      51.311  31.421  25.614  1.00  0.00           O  
ATOM    870  N   LEU    58      50.153  31.800  23.659  1.00  0.00           N  
ATOM    871  H   LEU    58      50.081  31.585  22.675  1.00  0.00           H  
ATOM    872  CA  LEU    58      49.044  32.541  24.299  1.00  0.00           C  
ATOM    873  HA  LEU    58      49.505  33.088  25.122  1.00  0.00           H  
ATOM    874  CB  LEU    58      48.349  33.577  23.406  1.00  0.00           C  
ATOM    875  HB2 LEU    58      47.844  33.039  22.604  1.00  0.00           H  
ATOM    876  HB3 LEU    58      47.499  34.015  23.929  1.00  0.00           H  
ATOM    877  CG  LEU    58      49.204  34.694  22.781  1.00  0.00           C  
ATOM    878  HG  LEU    58      50.200  34.296  22.587  1.00  0.00           H  
ATOM    879  CD1 LEU    58      48.512  35.382  21.553  1.00  0.00           C  
ATOM    880 HD11 LEU    58      48.365  34.640  20.768  1.00  0.00           H  
ATOM    881 HD12 LEU    58      47.512  35.764  21.760  1.00  0.00           H  
ATOM    882 HD13 LEU    58      49.178  36.148  21.155  1.00  0.00           H  
ATOM    883  CD2 LEU    58      49.325  35.789  23.843  1.00  0.00           C  
ATOM    884 HD21 LEU    58      49.898  36.639  23.474  1.00  0.00           H  
ATOM    885 HD22 LEU    58      48.306  36.140  24.007  1.00  0.00           H  
ATOM    886 HD23 LEU    58      49.740  35.277  24.711  1.00  0.00           H  
ATOM    887  C   LEU    58      47.922  31.593  24.786  1.00  0.00           C  
ATOM    888  O   LEU    58      47.605  30.523  24.209  1.00  0.00           O  
ATOM    889  N   PHE    59      47.254  32.049  25.770  1.00  0.00           N  
ATOM    890  H   PHE    59      47.544  32.978  26.041  1.00  0.00           H  
ATOM    891  CA  PHE    59      46.327  31.313  26.608  1.00  0.00           C  
ATOM    892  HA  PHE    59      45.991  30.443  26.044  1.00  0.00           H  
ATOM    893  CB  PHE    59      47.021  30.838  27.896  1.00  0.00           C  
ATOM    894  HB2 PHE    59      47.648  31.693  28.149  1.00  0.00           H  
ATOM    895  HB3 PHE    59      46.333  30.758  28.738  1.00  0.00           H  
ATOM    896  CG  PHE    59      47.815  29.611  27.788  1.00  0.00           C  
ATOM    897  CD1 PHE    59      49.158  29.699  27.387  1.00  0.00           C  
ATOM    898  HD1 PHE    59      49.515  30.658  27.040  1.00  0.00           H  
ATOM    899  CE1 PHE    59      49.995  28.513  27.365  1.00  0.00           C  
ATOM    900  HE1 PHE    59      51.041  28.489  27.096  1.00  0.00           H  
ATOM    901  CZ  PHE    59      49.382  27.273  27.659  1.00  0.00           C  
ATOM    902  HZ  PHE    59      49.921  26.341  27.578  1.00  0.00           H  
ATOM    903  CE2 PHE    59      48.006  27.195  28.071  1.00  0.00           C  
ATOM    904  HE2 PHE    59      47.560  26.239  28.303  1.00  0.00           H  
ATOM    905  CD2 PHE    59      47.282  28.394  28.214  1.00  0.00           C  
ATOM    906  HD2 PHE    59      46.232  28.403  28.466  1.00  0.00           H  
ATOM    907  C   PHE    59      45.148  32.272  26.923  1.00  0.00           C  
ATOM    908  O   PHE    59      45.305  33.485  26.750  1.00  0.00           O  
ATOM    909  N   GLU    60      44.044  31.700  27.454  1.00  0.00           N  
ATOM    910  H   GLU    60      43.947  30.695  27.462  1.00  0.00           H  
ATOM    911  CA  GLU    60      42.933  32.456  28.169  1.00  0.00           C  
ATOM    912  HA  GLU    60      42.967  33.491  27.828  1.00  0.00           H  
ATOM    913  CB  GLU    60      41.556  31.966  27.678  1.00  0.00           C  
ATOM    914  HB2 GLU    60      41.131  31.050  28.089  1.00  0.00           H  
ATOM    915  HB3 GLU    60      40.828  32.757  27.857  1.00  0.00           H  
ATOM    916  CG  GLU    60      41.567  31.760  26.120  1.00  0.00           C  
ATOM    917  HG2 GLU    60      41.880  32.693  25.651  1.00  0.00           H  
ATOM    918  HG3 GLU    60      42.389  31.122  25.795  1.00  0.00           H  
ATOM    919  CD  GLU    60      40.263  31.375  25.475  1.00  0.00           C  
ATOM    920  OE1 GLU    60      39.254  30.947  26.146  1.00  0.00           O  
ATOM    921  OE2 GLU    60      40.213  31.429  24.213  1.00  0.00           O  
ATOM    922  C   GLU    60      43.089  32.640  29.700  1.00  0.00           C  
ATOM    923  O   GLU    60      43.701  31.872  30.430  1.00  0.00           O  
ATOM    924  N   LEU    61      42.578  33.838  30.128  1.00  0.00           N  
ATOM    925  H   LEU    61      42.169  34.463  29.449  1.00  0.00           H  
ATOM    926  CA  LEU    61      42.639  34.392  31.458  1.00  0.00           C  
ATOM    927  HA  LEU    61      43.357  33.718  31.924  1.00  0.00           H  
ATOM    928  CB  LEU    61      43.033  35.865  31.415  1.00  0.00           C  
ATOM    929  HB2 LEU    61      42.472  36.410  30.657  1.00  0.00           H  
ATOM    930  HB3 LEU    61      42.800  36.307  32.384  1.00  0.00           H  
ATOM    931  CG  LEU    61      44.521  36.142  31.187  1.00  0.00           C  
ATOM    932  HG  LEU    61      44.814  35.934  30.158  1.00  0.00           H  
ATOM    933  CD1 LEU    61      44.629  37.695  31.405  1.00  0.00           C  
ATOM    934 HD11 LEU    61      45.668  38.012  31.309  1.00  0.00           H  
ATOM    935 HD12 LEU    61      44.128  38.120  30.535  1.00  0.00           H  
ATOM    936 HD13 LEU    61      44.317  38.063  32.382  1.00  0.00           H  
ATOM    937  CD2 LEU    61      45.478  35.334  32.109  1.00  0.00           C  
ATOM    938 HD21 LEU    61      45.552  34.295  31.790  1.00  0.00           H  
ATOM    939 HD22 LEU    61      46.483  35.731  31.966  1.00  0.00           H  
ATOM    940 HD23 LEU    61      45.268  35.464  33.171  1.00  0.00           H  
ATOM    941  C   LEU    61      41.287  34.214  32.245  1.00  0.00           C  
ATOM    942  O   LEU    61      41.252  34.058  33.468  1.00  0.00           O  
ATOM    943  N   GLY    62      40.160  34.432  31.557  1.00  0.00           N  
ATOM    944  H   GLY    62      40.299  34.526  30.561  1.00  0.00           H  
ATOM    945  CA  GLY    62      38.878  34.542  32.205  1.00  0.00           C  
ATOM    946  HA2 GLY    62      38.026  34.625  31.530  1.00  0.00           H  
ATOM    947  HA3 GLY    62      38.690  33.620  32.757  1.00  0.00           H  
ATOM    948  C   GLY    62      38.839  35.741  33.110  1.00  0.00           C  
ATOM    949  O   GLY    62      39.356  36.797  32.820  1.00  0.00           O  
ATOM    950  N   CTZ    63      38.289  35.580  34.341  1.00  0.00           N  
ATOM    951  H4  CTZ    63      37.783  34.722  34.507  1.00  0.00           H  
ATOM    952  C9  CTZ    63      38.141  36.614  35.381  1.00  0.00           C  
ATOM    953  H5  CTZ    63      37.412  37.303  34.957  1.00  0.00           H  
ATOM    954  C   CTZ    63      39.446  37.324  35.776  1.00  0.00           C  
ATOM    955  O   CTZ    63      39.451  38.497  36.186  1.00  0.00           O  
ATOM    956  CB  CTZ    63      37.452  36.040  36.657  1.00  0.00           C  
ATOM    957  H6  CTZ    63      37.964  35.195  37.118  1.00  0.00           H  
ATOM    958  H7  CTZ    63      37.512  36.823  37.413  1.00  0.00           H  
ATOM    959  OG  CTZ    63      36.129  35.503  36.582  1.00  0.00           O  
ATOM    960  S1  CTZ    63      32.777  32.347  37.857  1.00  0.00           S  
ATOM    961  C2  CTZ    63      33.070  31.647  39.439  1.00  0.00           C  
ATOM    962  H12 CTZ    63      32.184  31.129  39.806  1.00  0.00           H  
ATOM    963  H13 CTZ    63      33.326  32.440  40.142  1.00  0.00           H  
ATOM    964  C3  CTZ    63      34.243  30.658  39.419  1.00  0.00           C  
ATOM    965  C3' CTZ    63      34.095  29.620  40.312  1.00  0.00           C  
ATOM    966  H14 CTZ    63      33.305  29.518  41.041  1.00  0.00           H  
ATOM    967  H15 CTZ    63      34.744  28.760  40.391  1.00  0.00           H  
ATOM    968  CA  CTZ    63      35.307  30.759  38.507  1.00  0.00           C  
ATOM    969  C4' CTZ    63      36.406  29.755  38.391  1.00  0.00           C  
ATOM    970  O4A CTZ    63      37.285  29.778  37.503  1.00  0.00           O  
ATOM    971  O4B CTZ    63      36.728  28.887  39.287  1.00  0.00           O  
ATOM    972  N5  CTZ    63      35.442  31.755  37.650  1.00  0.00           N  
ATOM    973  C6  CTZ    63      34.444  32.886  37.571  1.00  0.00           C  
ATOM    974  H16 CTZ    63      34.758  33.638  38.295  1.00  0.00           H  
ATOM    975  C7  CTZ    63      34.533  33.584  36.250  1.00  0.00           C  
ATOM    976  H17 CTZ    63      33.760  34.350  36.316  1.00  0.00           H  
ATOM    977  C8  CTZ    63      35.916  34.282  36.009  1.00  0.00           C  
ATOM    978  O9  CTZ    63      36.817  33.669  35.401  1.00  0.00           O  
ATOM    979  N10 CTZ    63      34.323  32.576  35.194  1.00  0.00           N  
ATOM    980  H18 CTZ    63      34.357  31.599  35.449  1.00  0.00           H  
ATOM    981  C11 CTZ    63      34.156  32.844  33.822  1.00  0.00           C  
ATOM    982  O12 CTZ    63      34.262  33.988  33.473  1.00  0.00           O  
ATOM    983  C13 CTZ    63      33.776  31.727  32.852  1.00  0.00           C  
ATOM    984  C14 CTZ    63      33.496  32.007  31.467  1.00  0.00           C  
ATOM    985  C15 CTZ    63      33.579  33.194  30.767  1.00  0.00           C  
ATOM    986  H19 CTZ    63      33.833  34.170  31.154  1.00  0.00           H  
ATOM    987  N16 CTZ    63      33.635  30.393  33.190  1.00  0.00           N  
ATOM    988  S16 CTZ    63      33.510  33.002  29.013  1.00  0.00           S  
ATOM    989  C17 CTZ    63      33.021  31.326  29.323  1.00  0.00           C  
ATOM    990  N18 CTZ    63      32.497  30.498  28.443  1.00  0.00           N  
ATOM    991  H20 CTZ    63      32.803  30.740  27.511  1.00  0.00           H  
ATOM    992  H21 CTZ    63      32.312  29.527  28.647  1.00  0.00           H  
ATOM    993  O17 CTZ    63      34.007  29.909  34.448  1.00  0.00           O  
ATOM    994  C18 CTZ    63      33.187  28.757  34.823  1.00  0.00           C  
ATOM    995  C19 CTZ    63      31.634  29.023  34.776  1.00  0.00           C  
ATOM    996  H22 CTZ    63      31.374  29.739  35.555  1.00  0.00           H  
ATOM    997  H23 CTZ    63      31.356  29.371  33.781  1.00  0.00           H  
ATOM    998  H24 CTZ    63      31.168  28.037  34.764  1.00  0.00           H  
ATOM    999  C20 CTZ    63      33.443  28.486  36.324  1.00  0.00           C  
ATOM   1000  H25 CTZ    63      32.991  27.558  36.675  1.00  0.00           H  
ATOM   1001  H26 CTZ    63      34.522  28.424  36.461  1.00  0.00           H  
ATOM   1002  H27 CTZ    63      33.005  29.258  36.958  1.00  0.00           H  
ATOM   1003  C21 CTZ    63      33.577  27.544  33.890  1.00  0.00           C  
ATOM   1004  O2A CTZ    63      32.885  27.258  32.840  1.00  0.00           O  
ATOM   1005  O2B CTZ    63      34.578  26.849  34.192  1.00  0.00           O  
ATOM   1006  N19 CTZ    63      33.123  30.972  30.582  1.00  0.00           N  
ATOM   1007  N   ILE    64      40.629  36.728  35.478  1.00  0.00           N  
ATOM   1008  H   ILE    64      40.701  35.821  35.041  1.00  0.00           H  
ATOM   1009  CA  ILE    64      41.919  37.470  35.699  1.00  0.00           C  
ATOM   1010  HA  ILE    64      41.879  37.954  36.674  1.00  0.00           H  
ATOM   1011  CB  ILE    64      43.205  36.576  35.678  1.00  0.00           C  
ATOM   1012  HB  ILE    64      43.090  35.994  34.763  1.00  0.00           H  
ATOM   1013  CG2 ILE    64      44.553  37.309  35.653  1.00  0.00           C  
ATOM   1014 HG21 ILE    64      44.558  37.834  34.698  1.00  0.00           H  
ATOM   1015 HG22 ILE    64      44.622  37.968  36.519  1.00  0.00           H  
ATOM   1016 HG23 ILE    64      45.418  36.647  35.671  1.00  0.00           H  
ATOM   1017  CG1 ILE    64      43.080  35.596  36.859  1.00  0.00           C  
ATOM   1018 HG12 ILE    64      43.434  36.147  37.730  1.00  0.00           H  
ATOM   1019 HG13 ILE    64      42.053  35.306  37.081  1.00  0.00           H  
ATOM   1020  CD1 ILE    64      43.864  34.312  36.558  1.00  0.00           C  
ATOM   1021 HD11 ILE    64      43.980  33.736  37.476  1.00  0.00           H  
ATOM   1022 HD12 ILE    64      43.305  33.793  35.779  1.00  0.00           H  
ATOM   1023 HD13 ILE    64      44.891  34.573  36.301  1.00  0.00           H  
ATOM   1024  C   ILE    64      42.048  38.673  34.787  1.00  0.00           C  
ATOM   1025  O   ILE    64      42.719  39.695  35.098  1.00  0.00           O  
ATOM   1026  N   SER    65      41.180  38.843  33.783  1.00  0.00           N  
ATOM   1027  H   SER    65      40.482  38.143  33.574  1.00  0.00           H  
ATOM   1028  CA  SER    65      41.098  40.083  32.959  1.00  0.00           C  
ATOM   1029  HA  SER    65      42.089  40.330  32.576  1.00  0.00           H  
ATOM   1030  CB  SER    65      40.081  39.783  31.804  1.00  0.00           C  
ATOM   1031  HB2 SER    65      39.090  39.777  32.259  1.00  0.00           H  
ATOM   1032  HB3 SER    65      40.117  40.553  31.033  1.00  0.00           H  
ATOM   1033  OG  SER    65      40.340  38.503  31.184  1.00  0.00           O  
ATOM   1034  HG  SER    65      39.896  37.771  31.618  1.00  0.00           H  
ATOM   1035  C   SER    65      40.616  41.348  33.722  1.00  0.00           C  
ATOM   1036  O   SER    65      40.984  42.492  33.394  1.00  0.00           O  
ATOM   1037  N   LYS    66      40.082  41.128  34.927  1.00  0.00           N  
ATOM   1038  H   LYS    66      39.857  40.204  35.269  1.00  0.00           H  
ATOM   1039  CA  LYS    66      39.779  42.181  35.893  1.00  0.00           C  
ATOM   1040  HA  LYS    66      39.232  42.826  35.206  1.00  0.00           H  
ATOM   1041  CB  LYS    66      38.753  41.583  37.003  1.00  0.00           C  
ATOM   1042  HB2 LYS    66      39.350  40.827  37.512  1.00  0.00           H  
ATOM   1043  HB3 LYS    66      38.504  42.309  37.777  1.00  0.00           H  
ATOM   1044  CG  LYS    66      37.483  40.954  36.359  1.00  0.00           C  
ATOM   1045  HG2 LYS    66      36.766  41.721  36.064  1.00  0.00           H  
ATOM   1046  HG3 LYS    66      37.850  40.401  35.495  1.00  0.00           H  
ATOM   1047  CD  LYS    66      36.768  39.908  37.188  1.00  0.00           C  
ATOM   1048  HD2 LYS    66      37.505  39.152  37.457  1.00  0.00           H  
ATOM   1049  HD3 LYS    66      36.247  40.224  38.092  1.00  0.00           H  
ATOM   1050  CE  LYS    66      35.610  39.340  36.266  1.00  0.00           C  
ATOM   1051  HE2 LYS    66      34.989  40.186  35.971  1.00  0.00           H  
ATOM   1052  HE3 LYS    66      36.062  38.974  35.345  1.00  0.00           H  
ATOM   1053  NZ  LYS    66      34.881  38.173  36.903  1.00  0.00           N  
ATOM   1054  HZ1 LYS    66      34.368  37.910  36.073  1.00  0.00           H  
ATOM   1055  HZ2 LYS    66      35.403  37.360  37.197  1.00  0.00           H  
ATOM   1056  HZ3 LYS    66      34.273  38.460  37.657  1.00  0.00           H  
ATOM   1057  C   LYS    66      40.961  42.881  36.476  1.00  0.00           C  
ATOM   1058  O   LYS    66      40.824  44.101  36.771  1.00  0.00           O  
ATOM   1059  N   THR    67      42.087  42.224  36.723  1.00  0.00           N  
ATOM   1060  H   THR    67      42.176  41.254  36.455  1.00  0.00           H  
ATOM   1061  CA  THR    67      43.336  42.875  37.170  1.00  0.00           C  
ATOM   1062  HA  THR    67      43.182  43.172  38.207  1.00  0.00           H  
ATOM   1063  CB  THR    67      44.575  41.928  37.133  1.00  0.00           C  
ATOM   1064  HB  THR    67      45.467  42.484  37.421  1.00  0.00           H  
ATOM   1065  CG2 THR    67      44.485  40.651  37.950  1.00  0.00           C  
ATOM   1066 HG21 THR    67      43.766  39.960  37.511  1.00  0.00           H  
ATOM   1067 HG22 THR    67      45.370  40.018  37.897  1.00  0.00           H  
ATOM   1068 HG23 THR    67      44.401  41.023  38.972  1.00  0.00           H  
ATOM   1069  OG1 THR    67      44.727  41.641  35.732  1.00  0.00           O  
ATOM   1070  HG1 THR    67      44.272  40.822  35.525  1.00  0.00           H  
ATOM   1071  C   THR    67      43.669  44.185  36.434  1.00  0.00           C  
ATOM   1072  O   THR    67      44.052  45.165  37.053  1.00  0.00           O  
ATOM   1073  N   PHE    68      43.523  44.180  35.107  1.00  0.00           N  
ATOM   1074  H   PHE    68      43.327  43.288  34.676  1.00  0.00           H  
ATOM   1075  CA  PHE    68      43.594  45.364  34.292  1.00  0.00           C  
ATOM   1076  HA  PHE    68      44.481  45.939  34.557  1.00  0.00           H  
ATOM   1077  CB  PHE    68      43.708  44.951  32.758  1.00  0.00           C  
ATOM   1078  HB2 PHE    68      42.744  44.501  32.522  1.00  0.00           H  
ATOM   1079  HB3 PHE    68      43.783  45.838  32.129  1.00  0.00           H  
ATOM   1080  CG  PHE    68      44.781  43.985  32.395  1.00  0.00           C  
ATOM   1081  CD1 PHE    68      46.053  44.486  31.999  1.00  0.00           C  
ATOM   1082  HD1 PHE    68      46.215  45.554  31.988  1.00  0.00           H  
ATOM   1083  CE1 PHE    68      46.999  43.541  31.539  1.00  0.00           C  
ATOM   1084  HE1 PHE    68      47.969  43.945  31.289  1.00  0.00           H  
ATOM   1085  CZ  PHE    68      46.821  42.175  31.687  1.00  0.00           C  
ATOM   1086  HZ  PHE    68      47.643  41.507  31.476  1.00  0.00           H  
ATOM   1087  CE2 PHE    68      45.577  41.693  32.110  1.00  0.00           C  
ATOM   1088  HE2 PHE    68      45.360  40.635  32.121  1.00  0.00           H  
ATOM   1089  CD2 PHE    68      44.584  42.583  32.422  1.00  0.00           C  
ATOM   1090  HD2 PHE    68      43.632  42.189  32.746  1.00  0.00           H  
ATOM   1091  C   PHE    68      42.462  46.373  34.385  1.00  0.00           C  
ATOM   1092  O   PHE    68      42.767  47.597  34.363  1.00  0.00           O  
ATOM   1093  N   THR    69      41.195  45.999  34.569  1.00  0.00           N  
ATOM   1094  H   THR    69      41.110  44.993  34.605  1.00  0.00           H  
ATOM   1095  CA  THR    69      40.034  46.921  34.695  1.00  0.00           C  
ATOM   1096  HA  THR    69      39.950  47.608  33.853  1.00  0.00           H  
ATOM   1097  CB  THR    69      38.750  46.112  34.773  1.00  0.00           C  
ATOM   1098  HB  THR    69      38.679  45.529  35.691  1.00  0.00           H  
ATOM   1099  CG2 THR    69      37.454  46.841  34.612  1.00  0.00           C  
ATOM   1100 HG21 THR    69      37.425  47.563  35.428  1.00  0.00           H  
ATOM   1101 HG22 THR    69      37.471  47.473  33.724  1.00  0.00           H  
ATOM   1102 HG23 THR    69      36.529  46.263  34.613  1.00  0.00           H  
ATOM   1103  OG1 THR    69      38.734  45.225  33.799  1.00  0.00           O  
ATOM   1104  HG1 THR    69      37.936  44.700  33.901  1.00  0.00           H  
ATOM   1105  C   THR    69      40.113  47.657  36.058  1.00  0.00           C  
ATOM   1106  O   THR    69      39.862  48.836  36.074  1.00  0.00           O  
ATOM   1107  N   GLY    70      40.466  46.919  37.086  1.00  0.00           N  
ATOM   1108  H   GLY    70      40.650  45.937  36.941  1.00  0.00           H  
ATOM   1109  CA  GLY    70      40.870  47.459  38.410  1.00  0.00           C  
ATOM   1110  HA2 GLY    70      39.993  47.906  38.878  1.00  0.00           H  
ATOM   1111  HA3 GLY    70      41.238  46.636  39.022  1.00  0.00           H  
ATOM   1112  C   GLY    70      41.927  48.530  38.439  1.00  0.00           C  
ATOM   1113  O   GLY    70      41.823  49.532  39.116  1.00  0.00           O  
ATOM   1114  N   VAL    71      42.959  48.309  37.596  1.00  0.00           N  
ATOM   1115  H   VAL    71      43.028  47.499  36.997  1.00  0.00           H  
ATOM   1116  CA  VAL    71      44.115  49.319  37.516  1.00  0.00           C  
ATOM   1117  HA  VAL    71      44.216  49.720  38.524  1.00  0.00           H  
ATOM   1118  CB  VAL    71      45.455  48.580  37.378  1.00  0.00           C  
ATOM   1119  HB  VAL    71      45.118  47.859  36.634  1.00  0.00           H  
ATOM   1120  CG1 VAL    71      46.622  49.448  36.961  1.00  0.00           C  
ATOM   1121 HG11 VAL    71      46.489  49.699  35.909  1.00  0.00           H  
ATOM   1122 HG12 VAL    71      46.667  50.381  37.524  1.00  0.00           H  
ATOM   1123 HG13 VAL    71      47.531  48.851  37.032  1.00  0.00           H  
ATOM   1124  CG2 VAL    71      45.926  47.725  38.641  1.00  0.00           C  
ATOM   1125 HG21 VAL    71      46.638  46.968  38.312  1.00  0.00           H  
ATOM   1126 HG22 VAL    71      46.400  48.433  39.322  1.00  0.00           H  
ATOM   1127 HG23 VAL    71      45.073  47.214  39.089  1.00  0.00           H  
ATOM   1128  C   VAL    71      43.955  50.433  36.433  1.00  0.00           C  
ATOM   1129  O   VAL    71      44.196  51.561  36.820  1.00  0.00           O  
ATOM   1130  N   LEU    72      43.300  50.219  35.271  1.00  0.00           N  
ATOM   1131  H   LEU    72      43.056  49.287  34.966  1.00  0.00           H  
ATOM   1132  CA  LEU    72      42.738  51.322  34.494  1.00  0.00           C  
ATOM   1133  HA  LEU    72      43.491  51.997  34.086  1.00  0.00           H  
ATOM   1134  CB  LEU    72      42.071  50.669  33.249  1.00  0.00           C  
ATOM   1135  HB2 LEU    72      42.914  50.160  32.780  1.00  0.00           H  
ATOM   1136  HB3 LEU    72      41.290  49.945  33.483  1.00  0.00           H  
ATOM   1137  CG  LEU    72      41.591  51.738  32.250  1.00  0.00           C  
ATOM   1138  HG  LEU    72      41.043  52.479  32.833  1.00  0.00           H  
ATOM   1139  CD1 LEU    72      42.703  52.386  31.454  1.00  0.00           C  
ATOM   1140 HD11 LEU    72      43.229  51.505  31.086  1.00  0.00           H  
ATOM   1141 HD12 LEU    72      42.267  52.982  30.653  1.00  0.00           H  
ATOM   1142 HD13 LEU    72      43.443  52.951  32.022  1.00  0.00           H  
ATOM   1143  CD2 LEU    72      40.689  51.110  31.141  1.00  0.00           C  
ATOM   1144 HD21 LEU    72      41.156  50.192  30.783  1.00  0.00           H  
ATOM   1145 HD22 LEU    72      39.735  50.817  31.578  1.00  0.00           H  
ATOM   1146 HD23 LEU    72      40.437  51.763  30.306  1.00  0.00           H  
ATOM   1147  C   LEU    72      41.854  52.277  35.374  1.00  0.00           C  
ATOM   1148  O   LEU    72      41.926  53.485  35.273  1.00  0.00           O  
ATOM   1149  N   GLY    73      40.926  51.706  36.107  1.00  0.00           N  
ATOM   1150  H   GLY    73      40.621  50.752  35.977  1.00  0.00           H  
ATOM   1151  CA  GLY    73      40.054  52.450  37.052  1.00  0.00           C  
ATOM   1152  HA2 GLY    73      39.458  53.184  36.508  1.00  0.00           H  
ATOM   1153  HA3 GLY    73      39.423  51.702  37.533  1.00  0.00           H  
ATOM   1154  C   GLY    73      40.696  53.213  38.184  1.00  0.00           C  
ATOM   1155  O   GLY    73      40.416  54.405  38.403  1.00  0.00           O  
ATOM   1156  N   GLY    74      41.784  52.600  38.699  1.00  0.00           N  
ATOM   1157  H   GLY    74      41.831  51.601  38.562  1.00  0.00           H  
ATOM   1158  CA  GLY    74      42.767  53.178  39.609  1.00  0.00           C  
ATOM   1159  HA2 GLY    74      42.391  53.584  40.548  1.00  0.00           H  
ATOM   1160  HA3 GLY    74      43.491  52.466  40.005  1.00  0.00           H  
ATOM   1161  C   GLY    74      43.541  54.343  39.002  1.00  0.00           C  
ATOM   1162  O   GLY    74      43.767  55.357  39.625  1.00  0.00           O  
ATOM   1163  N   ASP    75      43.974  54.212  37.724  1.00  0.00           N  
ATOM   1164  H   ASP    75      43.861  53.341  37.225  1.00  0.00           H  
ATOM   1165  CA  ASP    75      44.674  55.342  36.960  1.00  0.00           C  
ATOM   1166  HA  ASP    75      45.421  55.735  37.650  1.00  0.00           H  
ATOM   1167  CB  ASP    75      45.433  54.685  35.804  1.00  0.00           C  
ATOM   1168  HB2 ASP    75      46.251  54.186  36.323  1.00  0.00           H  
ATOM   1169  HB3 ASP    75      44.825  53.912  35.335  1.00  0.00           H  
ATOM   1170  CG  ASP    75      45.953  55.576  34.695  1.00  0.00           C  
ATOM   1171  OD1 ASP    75      47.144  55.494  34.395  1.00  0.00           O  
ATOM   1172  OD2 ASP    75      45.112  56.227  34.089  1.00  0.00           O  
ATOM   1173  C   ASP    75      43.714  56.445  36.532  1.00  0.00           C  
ATOM   1174  O   ASP    75      44.070  57.623  36.590  1.00  0.00           O  
ATOM   1175  N   ALA    76      42.445  56.193  36.086  1.00  0.00           N  
ATOM   1176  H   ALA    76      42.248  55.207  35.988  1.00  0.00           H  
ATOM   1177  CA  ALA    76      41.439  57.258  35.944  1.00  0.00           C  
ATOM   1178  HA  ALA    76      41.837  57.998  35.251  1.00  0.00           H  
ATOM   1179  CB  ALA    76      40.186  56.714  35.245  1.00  0.00           C  
ATOM   1180  HB1 ALA    76      39.657  56.002  35.878  1.00  0.00           H  
ATOM   1181  HB2 ALA    76      39.536  57.576  35.094  1.00  0.00           H  
ATOM   1182  HB3 ALA    76      40.345  56.454  34.199  1.00  0.00           H  
ATOM   1183  C   ALA    76      41.056  57.973  37.302  1.00  0.00           C  
ATOM   1184  O   ALA    76      40.657  59.143  37.348  1.00  0.00           O  
ATOM   1185  N   ILE    77      41.414  57.367  38.451  1.00  0.00           N  
ATOM   1186  H   ILE    77      41.844  56.453  38.441  1.00  0.00           H  
ATOM   1187  CA  ILE    77      41.334  58.021  39.736  1.00  0.00           C  
ATOM   1188  HA  ILE    77      40.476  58.694  39.736  1.00  0.00           H  
ATOM   1189  CB  ILE    77      40.957  57.060  40.878  1.00  0.00           C  
ATOM   1190  HB  ILE    77      41.753  56.315  40.901  1.00  0.00           H  
ATOM   1191  CG2 ILE    77      40.930  57.722  42.233  1.00  0.00           C  
ATOM   1192 HG21 ILE    77      40.193  58.525  42.234  1.00  0.00           H  
ATOM   1193 HG22 ILE    77      40.869  56.967  43.017  1.00  0.00           H  
ATOM   1194 HG23 ILE    77      41.879  58.225  42.417  1.00  0.00           H  
ATOM   1195  CG1 ILE    77      39.632  56.315  40.708  1.00  0.00           C  
ATOM   1196 HG12 ILE    77      38.815  56.954  41.041  1.00  0.00           H  
ATOM   1197 HG13 ILE    77      39.539  56.158  39.633  1.00  0.00           H  
ATOM   1198  CD1 ILE    77      39.711  54.944  41.427  1.00  0.00           C  
ATOM   1199 HD11 ILE    77      38.759  54.450  41.238  1.00  0.00           H  
ATOM   1200 HD12 ILE    77      40.459  54.248  41.047  1.00  0.00           H  
ATOM   1201 HD13 ILE    77      39.853  55.141  42.490  1.00  0.00           H  
ATOM   1202  C   ILE    77      42.605  58.799  40.129  1.00  0.00           C  
ATOM   1203  O   ILE    77      42.570  59.968  40.637  1.00  0.00           O  
ATOM   1204  N   ALA    78      43.749  58.357  39.646  1.00  0.00           N  
ATOM   1205  H   ALA    78      43.720  57.438  39.228  1.00  0.00           H  
ATOM   1206  CA  ALA    78      45.000  59.067  39.697  1.00  0.00           C  
ATOM   1207  HA  ALA    78      45.148  59.389  40.728  1.00  0.00           H  
ATOM   1208  CB  ALA    78      46.058  58.106  39.197  1.00  0.00           C  
ATOM   1209  HB1 ALA    78      46.011  57.065  39.516  1.00  0.00           H  
ATOM   1210  HB2 ALA    78      45.955  58.082  38.113  1.00  0.00           H  
ATOM   1211  HB3 ALA    78      47.066  58.470  39.397  1.00  0.00           H  
ATOM   1212  C   ALA    78      44.980  60.382  38.838  1.00  0.00           C  
ATOM   1213  O   ALA    78      45.535  61.330  39.279  1.00  0.00           O  
ATOM   1214  N   ARG    79      44.485  60.343  37.600  1.00  0.00           N  
ATOM   1215  H   ARG    79      44.278  59.435  37.208  1.00  0.00           H  
ATOM   1216  CA  ARG    79      44.031  61.531  36.813  1.00  0.00           C  
ATOM   1217  HA  ARG    79      44.924  62.146  36.702  1.00  0.00           H  
ATOM   1218  CB  ARG    79      43.389  61.033  35.493  1.00  0.00           C  
ATOM   1219  HB2 ARG    79      42.419  60.569  35.676  1.00  0.00           H  
ATOM   1220  HB3 ARG    79      43.171  61.868  34.828  1.00  0.00           H  
ATOM   1221  CG  ARG    79      44.392  60.286  34.623  1.00  0.00           C  
ATOM   1222  HG2 ARG    79      45.114  61.045  34.323  1.00  0.00           H  
ATOM   1223  HG3 ARG    79      44.954  59.569  35.221  1.00  0.00           H  
ATOM   1224  CD  ARG    79      43.740  59.711  33.424  1.00  0.00           C  
ATOM   1225  HD2 ARG    79      42.804  59.204  33.662  1.00  0.00           H  
ATOM   1226  HD3 ARG    79      43.450  60.519  32.753  1.00  0.00           H  
ATOM   1227  NE  ARG    79      44.649  58.710  32.838  1.00  0.00           N  
ATOM   1228  HE  ARG    79      44.632  57.762  33.185  1.00  0.00           H  
ATOM   1229  CZ  ARG    79      45.695  58.909  32.067  1.00  0.00           C  
ATOM   1230  NH1 ARG    79      45.825  59.942  31.268  1.00  0.00           N  
ATOM   1231 HH11 ARG    79      45.215  60.741  31.365  1.00  0.00           H  
ATOM   1232 HH12 ARG    79      46.694  60.068  30.768  1.00  0.00           H  
ATOM   1233  NH2 ARG    79      46.563  57.973  31.930  1.00  0.00           N  
ATOM   1234 HH21 ARG    79      46.564  57.233  32.618  1.00  0.00           H  
ATOM   1235 HH22 ARG    79      47.399  58.231  31.425  1.00  0.00           H  
ATOM   1236  C   ARG    79      42.909  62.341  37.523  1.00  0.00           C  
ATOM   1237  O   ARG    79      42.727  63.467  37.129  1.00  0.00           O  
ATOM   1238  N   GLY    80      42.213  61.752  38.481  1.00  0.00           N  
ATOM   1239  H   GLY    80      42.455  60.838  38.835  1.00  0.00           H  
ATOM   1240  CA  GLY    80      40.899  62.376  38.904  1.00  0.00           C  
ATOM   1241  HA2 GLY    80      40.499  61.668  39.629  1.00  0.00           H  
ATOM   1242  HA3 GLY    80      41.013  63.356  39.368  1.00  0.00           H  
ATOM   1243  C   GLY    80      39.788  62.522  37.798  1.00  0.00           C  
ATOM   1244  O   GLY    80      38.962  63.418  37.888  1.00  0.00           O  
ATOM   1245  N   GLU    81      39.878  61.725  36.702  1.00  0.00           N  
ATOM   1246  H   GLU    81      40.616  61.038  36.762  1.00  0.00           H  
ATOM   1247  CA  GLU    81      38.836  61.534  35.752  1.00  0.00           C  
ATOM   1248  HA  GLU    81      38.478  62.488  35.365  1.00  0.00           H  
ATOM   1249  CB  GLU    81      39.424  60.596  34.558  1.00  0.00           C  
ATOM   1250  HB2 GLU    81      39.964  59.725  34.929  1.00  0.00           H  
ATOM   1251  HB3 GLU    81      38.476  60.282  34.120  1.00  0.00           H  
ATOM   1252  CG  GLU    81      40.242  61.350  33.493  1.00  0.00           C  
ATOM   1253  HG2 GLU    81      39.567  62.133  33.146  1.00  0.00           H  
ATOM   1254  HG3 GLU    81      41.158  61.738  33.938  1.00  0.00           H  
ATOM   1255  CD  GLU    81      40.686  60.398  32.344  1.00  0.00           C  
ATOM   1256  OE1 GLU    81      40.233  59.251  32.126  1.00  0.00           O  
ATOM   1257  OE2 GLU    81      41.507  60.899  31.575  1.00  0.00           O  
ATOM   1258  C   GLU    81      37.601  60.847  36.411  1.00  0.00           C  
ATOM   1259  O   GLU    81      36.508  61.389  36.303  1.00  0.00           O  
ATOM   1260  N   ILE    82      37.814  59.802  37.189  1.00  0.00           N  
ATOM   1261  H   ILE    82      38.759  59.466  37.305  1.00  0.00           H  
ATOM   1262  CA  ILE    82      36.728  59.276  38.058  1.00  0.00           C  
ATOM   1263  HA  ILE    82      35.912  59.997  38.019  1.00  0.00           H  
ATOM   1264  CB  ILE    82      36.197  57.928  37.607  1.00  0.00           C  
ATOM   1265  HB  ILE    82      35.292  57.790  38.199  1.00  0.00           H  
ATOM   1266  CG2 ILE    82      35.766  57.964  36.117  1.00  0.00           C  
ATOM   1267 HG21 ILE    82      35.106  58.818  35.972  1.00  0.00           H  
ATOM   1268 HG22 ILE    82      36.647  58.020  35.476  1.00  0.00           H  
ATOM   1269 HG23 ILE    82      35.094  57.134  35.899  1.00  0.00           H  
ATOM   1270  CG1 ILE    82      37.201  56.871  38.016  1.00  0.00           C  
ATOM   1271 HG12 ILE    82      38.225  57.082  37.707  1.00  0.00           H  
ATOM   1272 HG13 ILE    82      37.227  56.865  39.105  1.00  0.00           H  
ATOM   1273  CD1 ILE    82      36.821  55.460  37.563  1.00  0.00           C  
ATOM   1274 HD11 ILE    82      37.294  55.284  36.597  1.00  0.00           H  
ATOM   1275 HD12 ILE    82      37.252  54.657  38.161  1.00  0.00           H  
ATOM   1276 HD13 ILE    82      35.745  55.435  37.390  1.00  0.00           H  
ATOM   1277  C   ILE    82      37.029  59.245  39.592  1.00  0.00           C  
ATOM   1278  O   ILE    82      38.162  59.442  40.020  1.00  0.00           O  
ATOM   1279  N   SER    83      35.999  59.208  40.456  1.00  0.00           N  
ATOM   1280  H   SER    83      35.037  59.182  40.148  1.00  0.00           H  
ATOM   1281  CA  SER    83      36.146  58.812  41.867  1.00  0.00           C  
ATOM   1282  HA  SER    83      37.186  58.523  42.021  1.00  0.00           H  
ATOM   1283  CB  SER    83      35.910  60.025  42.827  1.00  0.00           C  
ATOM   1284  HB2 SER    83      36.845  60.585  42.819  1.00  0.00           H  
ATOM   1285  HB3 SER    83      35.129  60.609  42.338  1.00  0.00           H  
ATOM   1286  OG  SER    83      35.719  59.675  44.141  1.00  0.00           O  
ATOM   1287  HG  SER    83      35.941  60.489  44.599  1.00  0.00           H  
ATOM   1288  C   SER    83      35.187  57.611  42.103  1.00  0.00           C  
ATOM   1289  O   SER    83      34.064  57.568  41.675  1.00  0.00           O  
ATOM   1290  N   LEU    84      35.653  56.638  42.870  1.00  0.00           N  
ATOM   1291  H   LEU    84      36.608  56.761  43.174  1.00  0.00           H  
ATOM   1292  CA  LEU    84      34.868  55.520  43.314  1.00  0.00           C  
ATOM   1293  HA  LEU    84      34.372  55.137  42.422  1.00  0.00           H  
ATOM   1294  CB  LEU    84      35.720  54.395  43.986  1.00  0.00           C  
ATOM   1295  HB2 LEU    84      36.096  54.789  44.929  1.00  0.00           H  
ATOM   1296  HB3 LEU    84      35.123  53.512  44.216  1.00  0.00           H  
ATOM   1297  CG  LEU    84      36.956  53.925  43.175  1.00  0.00           C  
ATOM   1298  HG  LEU    84      37.441  54.842  42.840  1.00  0.00           H  
ATOM   1299  CD1 LEU    84      37.894  52.981  43.892  1.00  0.00           C  
ATOM   1300 HD11 LEU    84      37.288  52.136  44.218  1.00  0.00           H  
ATOM   1301 HD12 LEU    84      38.781  52.772  43.294  1.00  0.00           H  
ATOM   1302 HD13 LEU    84      38.149  53.471  44.832  1.00  0.00           H  
ATOM   1303  CD2 LEU    84      36.438  53.410  41.851  1.00  0.00           C  
ATOM   1304 HD21 LEU    84      35.423  53.016  41.904  1.00  0.00           H  
ATOM   1305 HD22 LEU    84      36.242  54.270  41.210  1.00  0.00           H  
ATOM   1306 HD23 LEU    84      37.152  52.765  41.339  1.00  0.00           H  
ATOM   1307  C   LEU    84      33.724  55.966  44.233  1.00  0.00           C  
ATOM   1308  O   LEU    84      32.706  55.262  44.299  1.00  0.00           O  
ATOM   1309  N   ASP    85      33.828  57.144  44.900  1.00  0.00           N  
ATOM   1310  H   ASP    85      34.623  57.755  44.776  1.00  0.00           H  
ATOM   1311  CA  ASP    85      32.732  57.575  45.803  1.00  0.00           C  
ATOM   1312  HA  ASP    85      32.342  56.726  46.363  1.00  0.00           H  
ATOM   1313  CB  ASP    85      33.189  58.605  46.856  1.00  0.00           C  
ATOM   1314  HB2 ASP    85      33.616  59.505  46.412  1.00  0.00           H  
ATOM   1315  HB3 ASP    85      32.260  58.850  47.370  1.00  0.00           H  
ATOM   1316  CG  ASP    85      34.134  57.949  47.813  1.00  0.00           C  
ATOM   1317  OD1 ASP    85      35.149  58.601  48.219  1.00  0.00           O  
ATOM   1318  OD2 ASP    85      33.832  56.865  48.313  1.00  0.00           O  
ATOM   1319  C   ASP    85      31.573  58.186  44.964  1.00  0.00           C  
ATOM   1320  O   ASP    85      30.527  58.488  45.487  1.00  0.00           O  
ATOM   1321  N   ASP    86      31.815  58.402  43.700  1.00  0.00           N  
ATOM   1322  H   ASP    86      32.781  58.352  43.410  1.00  0.00           H  
ATOM   1323  CA  ASP    86      30.852  59.038  42.797  1.00  0.00           C  
ATOM   1324  HA  ASP    86      30.539  59.991  43.223  1.00  0.00           H  
ATOM   1325  CB  ASP    86      31.568  59.468  41.476  1.00  0.00           C  
ATOM   1326  HB2 ASP    86      31.897  58.559  40.971  1.00  0.00           H  
ATOM   1327  HB3 ASP    86      30.737  59.727  40.819  1.00  0.00           H  
ATOM   1328  CG  ASP    86      32.496  60.588  41.489  1.00  0.00           C  
ATOM   1329  OD1 ASP    86      33.292  60.806  40.541  1.00  0.00           O  
ATOM   1330  OD2 ASP    86      32.390  61.427  42.445  1.00  0.00           O  
ATOM   1331  C   ASP    86      29.595  58.193  42.468  1.00  0.00           C  
ATOM   1332  O   ASP    86      29.619  56.965  42.510  1.00  0.00           O  
ATOM   1333  N   ALA    87      28.419  58.756  42.144  1.00  0.00           N  
ATOM   1334  H   ALA    87      28.468  59.764  42.151  1.00  0.00           H  
ATOM   1335  CA  ALA    87      27.280  58.006  41.624  1.00  0.00           C  
ATOM   1336  HA  ALA    87      27.028  57.229  42.346  1.00  0.00           H  
ATOM   1337  CB  ALA    87      26.161  59.003  41.544  1.00  0.00           C  
ATOM   1338  HB1 ALA    87      25.236  58.444  41.401  1.00  0.00           H  
ATOM   1339  HB2 ALA    87      26.129  59.418  42.551  1.00  0.00           H  
ATOM   1340  HB3 ALA    87      26.317  59.767  40.782  1.00  0.00           H  
ATOM   1341  C   ALA    87      27.601  57.329  40.260  1.00  0.00           C  
ATOM   1342  O   ALA    87      28.336  57.974  39.481  1.00  0.00           O  
ATOM   1343  N   VAL    88      27.043  56.172  39.943  1.00  0.00           N  
ATOM   1344  H   VAL    88      26.447  55.806  40.672  1.00  0.00           H  
ATOM   1345  CA  VAL    88      26.913  55.659  38.551  1.00  0.00           C  
ATOM   1346  HA  VAL    88      27.897  55.477  38.118  1.00  0.00           H  
ATOM   1347  CB  VAL    88      26.150  54.276  38.577  1.00  0.00           C  
ATOM   1348  HB  VAL    88      25.097  54.451  38.797  1.00  0.00           H  
ATOM   1349  CG1 VAL    88      26.108  53.685  37.150  1.00  0.00           C  
ATOM   1350 HG11 VAL    88      25.767  54.317  36.330  1.00  0.00           H  
ATOM   1351 HG12 VAL    88      27.071  53.304  36.809  1.00  0.00           H  
ATOM   1352 HG13 VAL    88      25.424  52.836  37.163  1.00  0.00           H  
ATOM   1353  CG2 VAL    88      26.788  53.201  39.552  1.00  0.00           C  
ATOM   1354 HG21 VAL    88      26.098  52.357  39.518  1.00  0.00           H  
ATOM   1355 HG22 VAL    88      27.667  52.744  39.098  1.00  0.00           H  
ATOM   1356 HG23 VAL    88      26.926  53.462  40.601  1.00  0.00           H  
ATOM   1357  C   VAL    88      26.106  56.616  37.585  1.00  0.00           C  
ATOM   1358  O   VAL    88      26.495  56.752  36.466  1.00  0.00           O  
ATOM   1359  N   THR    89      25.088  57.373  38.062  1.00  0.00           N  
ATOM   1360  H   THR    89      24.821  57.271  39.031  1.00  0.00           H  
ATOM   1361  CA  THR    89      24.393  58.370  37.231  1.00  0.00           C  
ATOM   1362  HA  THR    89      24.216  58.028  36.212  1.00  0.00           H  
ATOM   1363  CB  THR    89      23.026  58.698  37.808  1.00  0.00           C  
ATOM   1364  HB  THR    89      22.679  59.571  37.254  1.00  0.00           H  
ATOM   1365  CG2 THR    89      21.969  57.587  37.687  1.00  0.00           C  
ATOM   1366 HG21 THR    89      21.544  57.593  36.683  1.00  0.00           H  
ATOM   1367 HG22 THR    89      22.445  56.676  38.050  1.00  0.00           H  
ATOM   1368 HG23 THR    89      21.106  57.830  38.306  1.00  0.00           H  
ATOM   1369  OG1 THR    89      23.112  59.003  39.229  1.00  0.00           O  
ATOM   1370  HG1 THR    89      23.188  59.960  39.235  1.00  0.00           H  
ATOM   1371  C   THR    89      25.206  59.633  37.088  1.00  0.00           C  
ATOM   1372  O   THR    89      24.775  60.589  36.401  1.00  0.00           O  
ATOM   1373  N   ARG    90      26.361  59.729  37.745  1.00  0.00           N  
ATOM   1374  H   ARG    90      26.667  58.911  38.251  1.00  0.00           H  
ATOM   1375  CA  ARG    90      27.349  60.804  37.437  1.00  0.00           C  
ATOM   1376  HA  ARG    90      26.790  61.739  37.464  1.00  0.00           H  
ATOM   1377  CB  ARG    90      28.379  61.033  38.568  1.00  0.00           C  
ATOM   1378  HB2 ARG    90      27.827  61.228  39.487  1.00  0.00           H  
ATOM   1379  HB3 ARG    90      29.095  60.213  38.512  1.00  0.00           H  
ATOM   1380  CG  ARG    90      29.220  62.349  38.309  1.00  0.00           C  
ATOM   1381  HG2 ARG    90      29.771  62.300  37.370  1.00  0.00           H  
ATOM   1382  HG3 ARG    90      28.536  63.193  38.213  1.00  0.00           H  
ATOM   1383  CD  ARG    90      30.315  62.500  39.454  1.00  0.00           C  
ATOM   1384  HD2 ARG    90      29.807  62.633  40.409  1.00  0.00           H  
ATOM   1385  HD3 ARG    90      30.924  61.597  39.401  1.00  0.00           H  
ATOM   1386  NE  ARG    90      31.276  63.631  39.197  1.00  0.00           N  
ATOM   1387  HE  ARG    90      31.323  63.901  38.225  1.00  0.00           H  
ATOM   1388  CZ  ARG    90      32.031  64.364  40.022  1.00  0.00           C  
ATOM   1389  NH1 ARG    90      32.232  64.056  41.294  1.00  0.00           N  
ATOM   1390 HH11 ARG    90      32.804  64.680  41.845  1.00  0.00           H  
ATOM   1391 HH12 ARG    90      32.128  63.091  41.572  1.00  0.00           H  
ATOM   1392  NH2 ARG    90      32.690  65.381  39.625  1.00  0.00           N  
ATOM   1393 HH21 ARG    90      33.216  65.896  40.316  1.00  0.00           H  
ATOM   1394 HH22 ARG    90      32.817  65.605  38.648  1.00  0.00           H  
ATOM   1395  C   ARG    90      27.962  60.590  36.086  1.00  0.00           C  
ATOM   1396  O   ARG    90      28.565  61.483  35.417  1.00  0.00           O  
ATOM   1397  N   TYR    91      27.915  59.336  35.564  1.00  0.00           N  
ATOM   1398  H   TYR    91      27.551  58.597  36.148  1.00  0.00           H  
ATOM   1399  CA  TYR    91      28.495  58.884  34.302  1.00  0.00           C  
ATOM   1400  HA  TYR    91      28.853  59.688  33.658  1.00  0.00           H  
ATOM   1401  CB  TYR    91      29.765  57.998  34.694  1.00  0.00           C  
ATOM   1402  HB2 TYR    91      29.542  56.996  35.059  1.00  0.00           H  
ATOM   1403  HB3 TYR    91      30.335  57.846  33.777  1.00  0.00           H  
ATOM   1404  CG  TYR    91      30.755  58.635  35.591  1.00  0.00           C  
ATOM   1405  CD1 TYR    91      31.721  59.563  35.129  1.00  0.00           C  
ATOM   1406  HD1 TYR    91      31.679  59.768  34.069  1.00  0.00           H  
ATOM   1407  CE1 TYR    91      32.690  60.210  35.970  1.00  0.00           C  
ATOM   1408  HE1 TYR    91      33.288  61.038  35.619  1.00  0.00           H  
ATOM   1409  CZ  TYR    91      32.629  59.892  37.343  1.00  0.00           C  
ATOM   1410  OH  TYR    91      33.650  60.321  38.108  1.00  0.00           O  
ATOM   1411  HH  TYR    91      33.450  60.544  39.020  1.00  0.00           H  
ATOM   1412  CE2 TYR    91      31.691  58.963  37.870  1.00  0.00           C  
ATOM   1413  HE2 TYR    91      31.768  58.692  38.913  1.00  0.00           H  
ATOM   1414  CD2 TYR    91      30.699  58.431  36.979  1.00  0.00           C  
ATOM   1415  HD2 TYR    91      29.890  57.793  37.302  1.00  0.00           H  
ATOM   1416  C   TYR    91      27.474  58.121  33.396  1.00  0.00           C  
ATOM   1417  O   TYR    91      27.707  58.049  32.183  1.00  0.00           O  
ATOM   1418  N   TRP    92      26.292  57.717  33.897  1.00  0.00           N  
ATOM   1419  H   TRP    92      26.245  57.654  34.904  1.00  0.00           H  
ATOM   1420  CA  TRP    92      25.107  57.195  33.066  1.00  0.00           C  
ATOM   1421  HA  TRP    92      25.286  57.570  32.058  1.00  0.00           H  
ATOM   1422  CB  TRP    92      25.222  55.679  32.936  1.00  0.00           C  
ATOM   1423  HB2 TRP    92      26.250  55.359  32.766  1.00  0.00           H  
ATOM   1424  HB3 TRP    92      24.819  55.181  33.818  1.00  0.00           H  
ATOM   1425  CG  TRP    92      24.555  55.078  31.719  1.00  0.00           C  
ATOM   1426  CD1 TRP    92      24.056  55.694  30.667  1.00  0.00           C  
ATOM   1427  HD1 TRP    92      24.072  56.757  30.476  1.00  0.00           H  
ATOM   1428  NE1 TRP    92      23.718  54.811  29.692  1.00  0.00           N  
ATOM   1429  HE1 TRP    92      23.312  55.001  28.787  1.00  0.00           H  
ATOM   1430  CE2 TRP    92      23.844  53.508  30.140  1.00  0.00           C  
ATOM   1431  CZ2 TRP    92      23.600  52.267  29.498  1.00  0.00           C  
ATOM   1432  HZ2 TRP    92      23.425  52.258  28.433  1.00  0.00           H  
ATOM   1433  CH2 TRP    92      23.655  51.084  30.276  1.00  0.00           C  
ATOM   1434  HH2 TRP    92      23.551  50.079  29.895  1.00  0.00           H  
ATOM   1435  CZ3 TRP    92      24.134  51.111  31.575  1.00  0.00           C  
ATOM   1436  HZ3 TRP    92      24.195  50.212  32.170  1.00  0.00           H  
ATOM   1437  CE3 TRP    92      24.515  52.338  32.173  1.00  0.00           C  
ATOM   1438  HE3 TRP    92      24.937  52.411  33.164  1.00  0.00           H  
ATOM   1439  CD2 TRP    92      24.382  53.622  31.481  1.00  0.00           C  
ATOM   1440  C   TRP    92      23.712  57.680  33.465  1.00  0.00           C  
ATOM   1441  O   TRP    92      22.861  56.890  33.915  1.00  0.00           O  
ATOM   1442  N   PRO    93      23.431  59.025  33.324  1.00  0.00           N  
ATOM   1443  CD  PRO    93      24.129  60.044  32.540  1.00  0.00           C  
ATOM   1444  HD2 PRO    93      23.919  59.973  31.473  1.00  0.00           H  
ATOM   1445  HD3 PRO    93      25.210  59.958  32.645  1.00  0.00           H  
ATOM   1446  CG  PRO    93      23.621  61.376  33.110  1.00  0.00           C  
ATOM   1447  HG2 PRO    93      23.686  62.145  32.340  1.00  0.00           H  
ATOM   1448  HG3 PRO    93      24.202  61.716  33.967  1.00  0.00           H  
ATOM   1449  CB  PRO    93      22.168  61.074  33.380  1.00  0.00           C  
ATOM   1450  HB2 PRO    93      21.589  61.247  32.473  1.00  0.00           H  
ATOM   1451  HB3 PRO    93      21.795  61.633  34.238  1.00  0.00           H  
ATOM   1452  CA  PRO    93      22.174  59.636  33.763  1.00  0.00           C  
ATOM   1453  HA  PRO    93      22.052  59.684  34.845  1.00  0.00           H  
ATOM   1454  C   PRO    93      20.929  59.034  33.226  1.00  0.00           C  
ATOM   1455  O   PRO    93      19.819  59.203  33.697  1.00  0.00           O  
ATOM   1456  N   GLN    94      21.067  58.298  32.081  1.00  0.00           N  
ATOM   1457  H   GLN    94      21.960  58.339  31.612  1.00  0.00           H  
ATOM   1458  CA  GLN    94      20.011  57.469  31.417  1.00  0.00           C  
ATOM   1459  HA  GLN    94      19.141  58.117  31.308  1.00  0.00           H  
ATOM   1460  CB  GLN    94      20.512  57.057  29.945  1.00  0.00           C  
ATOM   1461  HB2 GLN    94      21.409  56.446  29.848  1.00  0.00           H  
ATOM   1462  HB3 GLN    94      19.720  56.461  29.492  1.00  0.00           H  
ATOM   1463  CG  GLN    94      20.583  58.351  29.124  1.00  0.00           C  
ATOM   1464  HG2 GLN    94      20.581  58.057  28.074  1.00  0.00           H  
ATOM   1465  HG3 GLN    94      19.715  59.005  29.204  1.00  0.00           H  
ATOM   1466  CD  GLN    94      21.955  59.032  29.264  1.00  0.00           C  
ATOM   1467  OE1 GLN    94      22.881  58.580  29.961  1.00  0.00           O  
ATOM   1468  NE2 GLN    94      22.065  60.185  28.645  1.00  0.00           N  
ATOM   1469 HE21 GLN    94      21.330  60.461  28.009  1.00  0.00           H  
ATOM   1470 HE22 GLN    94      22.921  60.710  28.752  1.00  0.00           H  
ATOM   1471  C   GLN    94      19.587  56.255  32.219  1.00  0.00           C  
ATOM   1472  O   GLN    94      18.593  55.688  31.832  1.00  0.00           O  
ATOM   1473  N   LEU    95      20.210  55.971  33.343  1.00  0.00           N  
ATOM   1474  H   LEU    95      21.165  56.271  33.479  1.00  0.00           H  
ATOM   1475  CA  LEU    95      19.706  55.132  34.464  1.00  0.00           C  
ATOM   1476  HA  LEU    95      19.112  54.288  34.115  1.00  0.00           H  
ATOM   1477  CB  LEU    95      20.798  54.441  35.290  1.00  0.00           C  
ATOM   1478  HB2 LEU    95      21.458  55.192  35.725  1.00  0.00           H  
ATOM   1479  HB3 LEU    95      20.379  53.800  36.065  1.00  0.00           H  
ATOM   1480  CG  LEU    95      21.629  53.579  34.378  1.00  0.00           C  
ATOM   1481  HG  LEU    95      21.939  54.082  33.462  1.00  0.00           H  
ATOM   1482  CD1 LEU    95      22.828  53.097  35.191  1.00  0.00           C  
ATOM   1483 HD11 LEU    95      23.488  53.878  35.569  1.00  0.00           H  
ATOM   1484 HD12 LEU    95      22.516  52.780  36.186  1.00  0.00           H  
ATOM   1485 HD13 LEU    95      23.336  52.312  34.632  1.00  0.00           H  
ATOM   1486  CD2 LEU    95      20.862  52.244  33.972  1.00  0.00           C  
ATOM   1487 HD21 LEU    95      21.567  51.558  33.503  1.00  0.00           H  
ATOM   1488 HD22 LEU    95      20.687  51.594  34.830  1.00  0.00           H  
ATOM   1489 HD23 LEU    95      20.017  52.408  33.302  1.00  0.00           H  
ATOM   1490  C   LEU    95      18.712  55.909  35.298  1.00  0.00           C  
ATOM   1491  O   LEU    95      18.964  56.194  36.454  1.00  0.00           O  
ATOM   1492  N   THR    96      17.469  56.115  34.792  1.00  0.00           N  
ATOM   1493  H   THR    96      17.358  55.821  33.832  1.00  0.00           H  
ATOM   1494  CA  THR    96      16.337  56.678  35.468  1.00  0.00           C  
ATOM   1495  HA  THR    96      16.697  57.435  36.164  1.00  0.00           H  
ATOM   1496  CB  THR    96      15.393  57.329  34.409  1.00  0.00           C  
ATOM   1497  HB  THR    96      14.523  57.736  34.924  1.00  0.00           H  
ATOM   1498  CG2 THR    96      16.116  58.469  33.660  1.00  0.00           C  
ATOM   1499 HG21 THR    96      16.634  59.046  34.425  1.00  0.00           H  
ATOM   1500 HG22 THR    96      16.569  58.119  32.732  1.00  0.00           H  
ATOM   1501 HG23 THR    96      15.328  59.193  33.452  1.00  0.00           H  
ATOM   1502  OG1 THR    96      14.998  56.212  33.576  1.00  0.00           O  
ATOM   1503  HG1 THR    96      14.183  55.891  33.967  1.00  0.00           H  
ATOM   1504  C   THR    96      15.461  55.750  36.340  1.00  0.00           C  
ATOM   1505  O   THR    96      14.827  56.227  37.259  1.00  0.00           O  
ATOM   1506  N   GLY    97      15.506  54.381  36.168  1.00  0.00           N  
ATOM   1507  H   GLY    97      16.036  53.988  35.403  1.00  0.00           H  
ATOM   1508  CA  GLY    97      15.022  53.548  37.329  1.00  0.00           C  
ATOM   1509  HA2 GLY    97      13.935  53.478  37.317  1.00  0.00           H  
ATOM   1510  HA3 GLY    97      15.494  52.594  37.095  1.00  0.00           H  
ATOM   1511  C   GLY    97      15.490  53.923  38.655  1.00  0.00           C  
ATOM   1512  O   GLY    97      16.703  53.909  38.946  1.00  0.00           O  
ATOM   1513  N   LYS    98      14.564  54.134  39.557  1.00  0.00           N  
ATOM   1514  H   LYS    98      13.600  54.084  39.262  1.00  0.00           H  
ATOM   1515  CA  LYS    98      14.879  54.593  40.887  1.00  0.00           C  
ATOM   1516  HA  LYS    98      15.477  55.486  40.705  1.00  0.00           H  
ATOM   1517  CB  LYS    98      13.514  55.029  41.480  1.00  0.00           C  
ATOM   1518  HB2 LYS    98      13.034  54.067  41.663  1.00  0.00           H  
ATOM   1519  HB3 LYS    98      13.722  55.456  42.461  1.00  0.00           H  
ATOM   1520  CG  LYS    98      12.575  56.024  40.743  1.00  0.00           C  
ATOM   1521  HG2 LYS    98      12.773  56.032  39.671  1.00  0.00           H  
ATOM   1522  HG3 LYS    98      11.508  55.810  40.808  1.00  0.00           H  
ATOM   1523  CD  LYS    98      12.769  57.537  41.153  1.00  0.00           C  
ATOM   1524  HD2 LYS    98      12.550  57.657  42.214  1.00  0.00           H  
ATOM   1525  HD3 LYS    98      13.807  57.743  40.892  1.00  0.00           H  
ATOM   1526  CE  LYS    98      11.825  58.350  40.388  1.00  0.00           C  
ATOM   1527  HE2 LYS    98      11.956  58.108  39.333  1.00  0.00           H  
ATOM   1528  HE3 LYS    98      10.787  58.197  40.685  1.00  0.00           H  
ATOM   1529  NZ  LYS    98      12.045  59.773  40.544  1.00  0.00           N  
ATOM   1530  HZ1 LYS    98      11.715  60.116  41.436  1.00  0.00           H  
ATOM   1531  HZ2 LYS    98      12.984  60.133  40.448  1.00  0.00           H  
ATOM   1532  HZ3 LYS    98      11.399  60.283  39.959  1.00  0.00           H  
ATOM   1533  C   LYS    98      15.668  53.648  41.822  1.00  0.00           C  
ATOM   1534  O   LYS    98      15.980  54.187  42.857  1.00  0.00           O  
ATOM   1535  N   GLN    99      15.971  52.399  41.434  1.00  0.00           N  
ATOM   1536  H   GLN    99      15.531  52.029  40.604  1.00  0.00           H  
ATOM   1537  CA  GLN    99      16.923  51.554  42.081  1.00  0.00           C  
ATOM   1538  HA  GLN    99      16.775  51.556  43.161  1.00  0.00           H  
ATOM   1539  CB  GLN    99      16.579  50.116  41.870  1.00  0.00           C  
ATOM   1540  HB2 GLN    99      17.044  49.534  42.666  1.00  0.00           H  
ATOM   1541  HB3 GLN    99      15.495  50.031  41.955  1.00  0.00           H  
ATOM   1542  CG  GLN    99      17.034  49.520  40.561  1.00  0.00           C  
ATOM   1543  HG2 GLN    99      18.091  49.759  40.448  1.00  0.00           H  
ATOM   1544  HG3 GLN    99      16.904  48.454  40.752  1.00  0.00           H  
ATOM   1545  CD  GLN    99      16.443  49.875  39.244  1.00  0.00           C  
ATOM   1546  OE1 GLN    99      15.892  50.962  39.137  1.00  0.00           O  
ATOM   1547  NE2 GLN    99      16.470  49.090  38.192  1.00  0.00           N  
ATOM   1548 HE21 GLN    99      16.922  48.196  38.315  1.00  0.00           H  
ATOM   1549 HE22 GLN    99      16.224  49.449  37.281  1.00  0.00           H  
ATOM   1550  C   GLN    99      18.391  51.900  41.736  1.00  0.00           C  
ATOM   1551  O   GLN    99      19.263  51.393  42.400  1.00  0.00           O  
ATOM   1552  N   TRP   100      18.672  52.750  40.709  1.00  0.00           N  
ATOM   1553  H   TRP   100      17.897  53.131  40.186  1.00  0.00           H  
ATOM   1554  CA  TRP   100      19.981  53.236  40.300  1.00  0.00           C  
ATOM   1555  HA  TRP   100      20.739  52.521  40.620  1.00  0.00           H  
ATOM   1556  CB  TRP   100      20.166  53.294  38.753  1.00  0.00           C  
ATOM   1557  HB2 TRP   100      19.309  53.816  38.328  1.00  0.00           H  
ATOM   1558  HB3 TRP   100      21.129  53.763  38.551  1.00  0.00           H  
ATOM   1559  CG  TRP   100      20.255  51.951  38.081  1.00  0.00           C  
ATOM   1560  CD1 TRP   100      19.212  51.259  37.491  1.00  0.00           C  
ATOM   1561  HD1 TRP   100      18.213  51.642  37.340  1.00  0.00           H  
ATOM   1562  NE1 TRP   100      19.641  50.033  37.125  1.00  0.00           N  
ATOM   1563  HE1 TRP   100      19.027  49.359  36.692  1.00  0.00           H  
ATOM   1564  CE2 TRP   100      21.018  49.892  37.324  1.00  0.00           C  
ATOM   1565  CZ2 TRP   100      21.997  48.853  37.091  1.00  0.00           C  
ATOM   1566  HZ2 TRP   100      21.687  47.956  36.576  1.00  0.00           H  
ATOM   1567  CH2 TRP   100      23.296  48.986  37.611  1.00  0.00           C  
ATOM   1568  HH2 TRP   100      24.044  48.223  37.457  1.00  0.00           H  
ATOM   1569  CZ3 TRP   100      23.650  50.128  38.323  1.00  0.00           C  
ATOM   1570  HZ3 TRP   100      24.583  50.201  38.861  1.00  0.00           H  
ATOM   1571  CE3 TRP   100      22.726  51.154  38.487  1.00  0.00           C  
ATOM   1572  HE3 TRP   100      23.051  51.940  39.153  1.00  0.00           H  
ATOM   1573  CD2 TRP   100      21.433  51.081  37.986  1.00  0.00           C  
ATOM   1574  C   TRP   100      20.353  54.516  41.100  1.00  0.00           C  
ATOM   1575  O   TRP   100      21.509  54.998  41.092  1.00  0.00           O  
ATOM   1576  N   GLN   101      19.374  55.035  41.876  1.00  0.00           N  
ATOM   1577  H   GLN   101      18.553  54.453  41.957  1.00  0.00           H  
ATOM   1578  CA  GLN   101      19.666  55.979  42.907  1.00  0.00           C  
ATOM   1579  HA  GLN   101      20.150  56.863  42.491  1.00  0.00           H  
ATOM   1580  CB  GLN   101      18.343  56.503  43.637  1.00  0.00           C  
ATOM   1581  HB2 GLN   101      17.807  55.624  43.996  1.00  0.00           H  
ATOM   1582  HB3 GLN   101      18.559  57.257  44.394  1.00  0.00           H  
ATOM   1583  CG  GLN   101      17.453  57.291  42.653  1.00  0.00           C  
ATOM   1584  HG2 GLN   101      18.080  58.076  42.230  1.00  0.00           H  
ATOM   1585  HG3 GLN   101      17.123  56.686  41.809  1.00  0.00           H  
ATOM   1586  CD  GLN   101      16.166  57.845  43.180  1.00  0.00           C  
ATOM   1587  OE1 GLN   101      15.504  57.163  43.929  1.00  0.00           O  
ATOM   1588  NE2 GLN   101      15.652  58.907  42.595  1.00  0.00           N  
ATOM   1589 HE21 GLN   101      16.150  59.348  41.835  1.00  0.00           H  
ATOM   1590 HE22 GLN   101      14.800  59.267  43.001  1.00  0.00           H  
ATOM   1591  C   GLN   101      20.563  55.514  44.011  1.00  0.00           C  
ATOM   1592  O   GLN   101      20.482  54.384  44.444  1.00  0.00           O  
ATOM   1593  N   GLY   102      21.588  56.289  44.290  1.00  0.00           N  
ATOM   1594  H   GLY   102      21.724  57.102  43.707  1.00  0.00           H  
ATOM   1595  CA  GLY   102      22.624  56.042  45.308  1.00  0.00           C  
ATOM   1596  HA2 GLY   102      23.247  56.934  45.372  1.00  0.00           H  
ATOM   1597  HA3 GLY   102      22.071  55.847  46.226  1.00  0.00           H  
ATOM   1598  C   GLY   102      23.581  54.890  45.108  1.00  0.00           C  
ATOM   1599  O   GLY   102      24.319  54.572  46.042  1.00  0.00           O  
ATOM   1600  N   ILE   103      23.588  54.257  43.969  1.00  0.00           N  
ATOM   1601  H   ILE   103      22.886  54.449  43.269  1.00  0.00           H  
ATOM   1602  CA  ILE   103      24.587  53.245  43.575  1.00  0.00           C  
ATOM   1603  HA  ILE   103      24.746  52.636  44.465  1.00  0.00           H  
ATOM   1604  CB  ILE   103      24.144  52.309  42.474  1.00  0.00           C  
ATOM   1605  HB  ILE   103      24.032  52.922  41.580  1.00  0.00           H  
ATOM   1606  CG2 ILE   103      25.246  51.272  42.249  1.00  0.00           C  
ATOM   1607 HG21 ILE   103      24.981  50.636  41.405  1.00  0.00           H  
ATOM   1608 HG22 ILE   103      26.191  51.753  41.998  1.00  0.00           H  
ATOM   1609 HG23 ILE   103      25.427  50.676  43.144  1.00  0.00           H  
ATOM   1610  CG1 ILE   103      22.775  51.609  42.780  1.00  0.00           C  
ATOM   1611 HG12 ILE   103      22.024  52.363  43.020  1.00  0.00           H  
ATOM   1612 HG13 ILE   103      22.429  51.246  41.813  1.00  0.00           H  
ATOM   1613  CD1 ILE   103      22.873  50.488  43.830  1.00  0.00           C  
ATOM   1614 HD11 ILE   103      21.841  50.385  44.163  1.00  0.00           H  
ATOM   1615 HD12 ILE   103      23.169  49.549  43.362  1.00  0.00           H  
ATOM   1616 HD13 ILE   103      23.620  50.668  44.603  1.00  0.00           H  
ATOM   1617  C   ILE   103      25.920  54.004  43.339  1.00  0.00           C  
ATOM   1618  O   ILE   103      25.934  54.928  42.539  1.00  0.00           O  
ATOM   1619  N   ARG   104      27.041  53.707  44.043  1.00  0.00           N  
ATOM   1620  H   ARG   104      27.027  52.924  44.681  1.00  0.00           H  
ATOM   1621  CA  ARG   104      28.386  54.217  43.739  1.00  0.00           C  
ATOM   1622  HA  ARG   104      28.449  55.266  43.450  1.00  0.00           H  
ATOM   1623  CB  ARG   104      29.221  54.160  44.968  1.00  0.00           C  
ATOM   1624  HB2 ARG   104      29.232  53.100  45.222  1.00  0.00           H  
ATOM   1625  HB3 ARG   104      30.235  54.510  44.775  1.00  0.00           H  
ATOM   1626  CG  ARG   104      28.815  55.023  46.190  1.00  0.00           C  
ATOM   1627  HG2 ARG   104      28.970  56.077  45.959  1.00  0.00           H  
ATOM   1628  HG3 ARG   104      27.785  54.759  46.432  1.00  0.00           H  
ATOM   1629  CD  ARG   104      29.650  54.692  47.408  1.00  0.00           C  
ATOM   1630  HD2 ARG   104      30.686  54.880  47.124  1.00  0.00           H  
ATOM   1631  HD3 ARG   104      29.504  55.429  48.197  1.00  0.00           H  
ATOM   1632  NE  ARG   104      29.555  53.317  47.890  1.00  0.00           N  
ATOM   1633  HE  ARG   104      29.119  52.624  47.298  1.00  0.00           H  
ATOM   1634  CZ  ARG   104      30.131  52.773  48.940  1.00  0.00           C  
ATOM   1635  NH1 ARG   104      30.791  53.392  49.822  1.00  0.00           N  
ATOM   1636 HH11 ARG   104      31.047  54.357  49.668  1.00  0.00           H  
ATOM   1637 HH12 ARG   104      31.208  52.986  50.647  1.00  0.00           H  
ATOM   1638  NH2 ARG   104      29.970  51.544  49.121  1.00  0.00           N  
ATOM   1639 HH21 ARG   104      29.547  51.065  48.338  1.00  0.00           H  
ATOM   1640 HH22 ARG   104      30.321  51.101  49.957  1.00  0.00           H  
ATOM   1641  C   ARG   104      29.056  53.517  42.558  1.00  0.00           C  
ATOM   1642  O   ARG   104      28.789  52.330  42.247  1.00  0.00           O  
ATOM   1643  N   MET   105      30.057  54.186  42.024  1.00  0.00           N  
ATOM   1644  H   MET   105      30.230  55.129  42.341  1.00  0.00           H  
ATOM   1645  CA  MET   105      31.140  53.625  41.133  1.00  0.00           C  
ATOM   1646  HA  MET   105      30.780  52.994  40.321  1.00  0.00           H  
ATOM   1647  CB  MET   105      32.040  54.739  40.650  1.00  0.00           C  
ATOM   1648  HB2 MET   105      32.333  55.293  41.541  1.00  0.00           H  
ATOM   1649  HB3 MET   105      32.901  54.378  40.087  1.00  0.00           H  
ATOM   1650  CG  MET   105      31.403  55.729  39.682  1.00  0.00           C  
ATOM   1651  HG2 MET   105      30.529  56.228  40.102  1.00  0.00           H  
ATOM   1652  HG3 MET   105      32.132  56.484  39.388  1.00  0.00           H  
ATOM   1653  SD  MET   105      31.057  55.011  38.048  1.00  0.00           S  
ATOM   1654  CE  MET   105      32.669  55.311  37.212  1.00  0.00           C  
ATOM   1655  HE1 MET   105      33.391  54.650  37.691  1.00  0.00           H  
ATOM   1656  HE2 MET   105      32.601  55.046  36.157  1.00  0.00           H  
ATOM   1657  HE3 MET   105      32.992  56.351  37.266  1.00  0.00           H  
ATOM   1658  C   MET   105      32.052  52.597  41.969  1.00  0.00           C  
ATOM   1659  O   MET   105      32.580  51.672  41.327  1.00  0.00           O  
ATOM   1660  N   LEU   106      32.187  52.724  43.306  1.00  0.00           N  
ATOM   1661  H   LEU   106      32.008  53.601  43.773  1.00  0.00           H  
ATOM   1662  CA  LEU   106      32.813  51.665  44.061  1.00  0.00           C  
ATOM   1663  HA  LEU   106      33.828  51.630  43.667  1.00  0.00           H  
ATOM   1664  CB  LEU   106      32.807  52.155  45.582  1.00  0.00           C  
ATOM   1665  HB2 LEU   106      33.379  53.083  45.571  1.00  0.00           H  
ATOM   1666  HB3 LEU   106      31.806  52.371  45.957  1.00  0.00           H  
ATOM   1667  CG  LEU   106      33.628  51.189  46.489  1.00  0.00           C  
ATOM   1668  HG  LEU   106      33.154  50.208  46.506  1.00  0.00           H  
ATOM   1669  CD1 LEU   106      35.071  51.130  46.032  1.00  0.00           C  
ATOM   1670 HD11 LEU   106      35.641  50.297  46.442  1.00  0.00           H  
ATOM   1671 HD12 LEU   106      35.179  51.008  44.954  1.00  0.00           H  
ATOM   1672 HD13 LEU   106      35.583  52.067  46.252  1.00  0.00           H  
ATOM   1673  CD2 LEU   106      33.656  51.692  47.929  1.00  0.00           C  
ATOM   1674 HD21 LEU   106      32.621  51.743  48.266  1.00  0.00           H  
ATOM   1675 HD22 LEU   106      34.174  50.950  48.536  1.00  0.00           H  
ATOM   1676 HD23 LEU   106      34.117  52.669  48.073  1.00  0.00           H  
ATOM   1677  C   LEU   106      32.029  50.372  43.884  1.00  0.00           C  
ATOM   1678  O   LEU   106      32.676  49.353  43.591  1.00  0.00           O  
ATOM   1679  N   ASP   107      30.733  50.404  44.170  1.00  0.00           N  
ATOM   1680  H   ASP   107      30.295  51.303  44.313  1.00  0.00           H  
ATOM   1681  CA  ASP   107      29.853  49.250  44.343  1.00  0.00           C  
ATOM   1682  HA  ASP   107      30.187  48.687  45.214  1.00  0.00           H  
ATOM   1683  CB  ASP   107      28.427  49.703  44.606  1.00  0.00           C  
ATOM   1684  HB2 ASP   107      28.065  50.154  43.682  1.00  0.00           H  
ATOM   1685  HB3 ASP   107      27.772  48.866  44.849  1.00  0.00           H  
ATOM   1686  CG  ASP   107      28.293  50.715  45.747  1.00  0.00           C  
ATOM   1687  OD1 ASP   107      27.304  51.454  45.702  1.00  0.00           O  
ATOM   1688  OD2 ASP   107      29.057  50.690  46.756  1.00  0.00           O  
ATOM   1689  C   ASP   107      29.761  48.290  43.119  1.00  0.00           C  
ATOM   1690  O   ASP   107      29.789  47.096  43.228  1.00  0.00           O  
ATOM   1691  N   LEU   108      29.635  48.907  41.925  1.00  0.00           N  
ATOM   1692  H   LEU   108      29.453  49.899  41.880  1.00  0.00           H  
ATOM   1693  CA  LEU   108      29.952  48.177  40.692  1.00  0.00           C  
ATOM   1694  HA  LEU   108      29.214  47.382  40.582  1.00  0.00           H  
ATOM   1695  CB  LEU   108      29.921  49.160  39.504  1.00  0.00           C  
ATOM   1696  HB2 LEU   108      30.646  49.954  39.681  1.00  0.00           H  
ATOM   1697  HB3 LEU   108      30.314  48.629  38.636  1.00  0.00           H  
ATOM   1698  CG  LEU   108      28.601  49.763  39.088  1.00  0.00           C  
ATOM   1699  HG  LEU   108      28.357  50.435  39.911  1.00  0.00           H  
ATOM   1700  CD1 LEU   108      28.745  50.558  37.799  1.00  0.00           C  
ATOM   1701 HD11 LEU   108      27.800  51.077  37.634  1.00  0.00           H  
ATOM   1702 HD12 LEU   108      29.550  51.282  37.926  1.00  0.00           H  
ATOM   1703 HD13 LEU   108      28.992  49.823  37.033  1.00  0.00           H  
ATOM   1704  CD2 LEU   108      27.512  48.695  38.854  1.00  0.00           C  
ATOM   1705 HD21 LEU   108      27.349  48.204  39.813  1.00  0.00           H  
ATOM   1706 HD22 LEU   108      26.542  48.965  38.436  1.00  0.00           H  
ATOM   1707 HD23 LEU   108      27.977  48.020  38.135  1.00  0.00           H  
ATOM   1708  C   LEU   108      31.390  47.569  40.669  1.00  0.00           C  
ATOM   1709  O   LEU   108      31.528  46.353  40.505  1.00  0.00           O  
ATOM   1710  N   ALA   109      32.486  48.390  40.820  1.00  0.00           N  
ATOM   1711  H   ALA   109      32.417  49.379  40.625  1.00  0.00           H  
ATOM   1712  CA  ALA   109      33.901  47.944  40.957  1.00  0.00           C  
ATOM   1713  HA  ALA   109      34.103  47.536  39.967  1.00  0.00           H  
ATOM   1714  CB  ALA   109      34.832  49.175  41.126  1.00  0.00           C  
ATOM   1715  HB1 ALA   109      34.807  49.713  40.179  1.00  0.00           H  
ATOM   1716  HB2 ALA   109      34.421  49.739  41.964  1.00  0.00           H  
ATOM   1717  HB3 ALA   109      35.837  48.803  41.324  1.00  0.00           H  
ATOM   1718  C   ALA   109      34.191  46.771  41.940  1.00  0.00           C  
ATOM   1719  O   ALA   109      35.300  46.234  41.875  1.00  0.00           O  
ATOM   1720  N   THR   110      33.369  46.601  42.916  1.00  0.00           N  
ATOM   1721  H   THR   110      32.556  47.191  43.020  1.00  0.00           H  
ATOM   1722  CA  THR   110      33.656  45.704  44.093  1.00  0.00           C  
ATOM   1723  HA  THR   110      34.390  44.955  43.796  1.00  0.00           H  
ATOM   1724  CB  THR   110      34.241  46.528  45.358  1.00  0.00           C  
ATOM   1725  HB  THR   110      34.376  45.788  46.147  1.00  0.00           H  
ATOM   1726  CG2 THR   110      35.638  47.202  45.050  1.00  0.00           C  
ATOM   1727 HG21 THR   110      36.091  47.495  45.998  1.00  0.00           H  
ATOM   1728 HG22 THR   110      36.291  46.482  44.557  1.00  0.00           H  
ATOM   1729 HG23 THR   110      35.548  48.160  44.538  1.00  0.00           H  
ATOM   1730  OG1 THR   110      33.379  47.504  45.731  1.00  0.00           O  
ATOM   1731  HG1 THR   110      33.489  48.201  45.080  1.00  0.00           H  
ATOM   1732  C   THR   110      32.468  44.731  44.443  1.00  0.00           C  
ATOM   1733  O   THR   110      32.455  44.142  45.544  1.00  0.00           O  
ATOM   1734  N   TYR   111      31.413  44.725  43.587  1.00  0.00           N  
ATOM   1735  H   TYR   111      31.457  45.291  42.752  1.00  0.00           H  
ATOM   1736  CA  TYR   111      30.385  43.660  43.653  1.00  0.00           C  
ATOM   1737  HA  TYR   111      29.827  43.697  42.718  1.00  0.00           H  
ATOM   1738  CB  TYR   111      31.086  42.234  43.706  1.00  0.00           C  
ATOM   1739  HB2 TYR   111      31.389  42.038  44.734  1.00  0.00           H  
ATOM   1740  HB3 TYR   111      30.242  41.561  43.557  1.00  0.00           H  
ATOM   1741  CG  TYR   111      32.256  42.137  42.682  1.00  0.00           C  
ATOM   1742  CD1 TYR   111      31.925  42.016  41.295  1.00  0.00           C  
ATOM   1743  HD1 TYR   111      30.918  41.870  40.933  1.00  0.00           H  
ATOM   1744  CE1 TYR   111      32.974  41.985  40.398  1.00  0.00           C  
ATOM   1745  HE1 TYR   111      32.690  41.957  39.357  1.00  0.00           H  
ATOM   1746  CZ  TYR   111      34.292  42.027  40.831  1.00  0.00           C  
ATOM   1747  OH  TYR   111      35.382  41.874  40.019  1.00  0.00           O  
ATOM   1748  HH  TYR   111      36.215  41.713  40.468  1.00  0.00           H  
ATOM   1749  CE2 TYR   111      34.589  41.967  42.215  1.00  0.00           C  
ATOM   1750  HE2 TYR   111      35.621  41.875  42.520  1.00  0.00           H  
ATOM   1751  CD2 TYR   111      33.584  41.952  43.144  1.00  0.00           C  
ATOM   1752  HD2 TYR   111      33.855  41.987  44.189  1.00  0.00           H  
ATOM   1753  C   TYR   111      29.363  43.892  44.745  1.00  0.00           C  
ATOM   1754  O   TYR   111      28.701  42.904  45.048  1.00  0.00           O  
ATOM   1755  N   THR   112      29.267  45.008  45.469  1.00  0.00           N  
ATOM   1756  H   THR   112      29.959  45.719  45.280  1.00  0.00           H  
ATOM   1757  CA  THR   112      28.351  45.154  46.579  1.00  0.00           C  
ATOM   1758  HA  THR   112      28.177  44.129  46.909  1.00  0.00           H  
ATOM   1759  CB  THR   112      29.100  45.923  47.727  1.00  0.00           C  
ATOM   1760  HB  THR   112      28.399  45.961  48.561  1.00  0.00           H  
ATOM   1761  CG2 THR   112      30.344  45.182  48.119  1.00  0.00           C  
ATOM   1762 HG21 THR   112      30.182  44.121  47.930  1.00  0.00           H  
ATOM   1763 HG22 THR   112      31.225  45.490  47.556  1.00  0.00           H  
ATOM   1764 HG23 THR   112      30.489  45.174  49.200  1.00  0.00           H  
ATOM   1765  OG1 THR   112      29.507  47.138  47.215  1.00  0.00           O  
ATOM   1766  HG1 THR   112      28.998  47.804  47.683  1.00  0.00           H  
ATOM   1767  C   THR   112      27.014  45.872  46.303  1.00  0.00           C  
ATOM   1768  O   THR   112      26.281  46.111  47.281  1.00  0.00           O  
ATOM   1769  N   ALA   113      26.633  46.196  45.080  1.00  0.00           N  
ATOM   1770  H   ALA   113      27.140  45.693  44.365  1.00  0.00           H  
ATOM   1771  CA  ALA   113      25.344  46.925  44.668  1.00  0.00           C  
ATOM   1772  HA  ALA   113      25.440  47.957  45.006  1.00  0.00           H  
ATOM   1773  CB  ALA   113      25.279  46.965  43.134  1.00  0.00           C  
ATOM   1774  HB1 ALA   113      25.371  45.957  42.729  1.00  0.00           H  
ATOM   1775  HB2 ALA   113      24.393  47.484  42.770  1.00  0.00           H  
ATOM   1776  HB3 ALA   113      25.979  47.655  42.663  1.00  0.00           H  
ATOM   1777  C   ALA   113      23.993  46.435  45.120  1.00  0.00           C  
ATOM   1778  O   ALA   113      23.049  47.221  45.116  1.00  0.00           O  
ATOM   1779  N   GLY   114      23.989  45.161  45.420  1.00  0.00           N  
ATOM   1780  H   GLY   114      24.880  44.700  45.302  1.00  0.00           H  
ATOM   1781  CA  GLY   114      22.873  44.461  46.088  1.00  0.00           C  
ATOM   1782  HA2 GLY   114      22.985  44.101  47.111  1.00  0.00           H  
ATOM   1783  HA3 GLY   114      22.006  45.116  46.184  1.00  0.00           H  
ATOM   1784  C   GLY   114      22.342  43.251  45.285  1.00  0.00           C  
ATOM   1785  O   GLY   114      21.131  43.088  45.282  1.00  0.00           O  
ATOM   1786  N   GLY   115      23.202  42.475  44.617  1.00  0.00           N  
ATOM   1787  H   GLY   115      24.186  42.686  44.704  1.00  0.00           H  
ATOM   1788  CA  GLY   115      22.843  41.374  43.707  1.00  0.00           C  
ATOM   1789  HA2 GLY   115      23.735  40.750  43.670  1.00  0.00           H  
ATOM   1790  HA3 GLY   115      21.924  40.869  44.007  1.00  0.00           H  
ATOM   1791  C   GLY   115      22.509  41.958  42.304  1.00  0.00           C  
ATOM   1792  O   GLY   115      21.270  41.844  41.972  1.00  0.00           O  
ATOM   1793  N   LEU   116      23.540  42.510  41.546  1.00  0.00           N  
ATOM   1794  H   LEU   116      24.432  42.604  42.011  1.00  0.00           H  
ATOM   1795  CA  LEU   116      23.469  42.557  40.106  1.00  0.00           C  
ATOM   1796  HA  LEU   116      22.551  43.042  39.774  1.00  0.00           H  
ATOM   1797  CB  LEU   116      24.537  43.560  39.614  1.00  0.00           C  
ATOM   1798  HB2 LEU   116      25.386  43.405  40.279  1.00  0.00           H  
ATOM   1799  HB3 LEU   116      24.742  43.225  38.597  1.00  0.00           H  
ATOM   1800  CG  LEU   116      24.125  45.028  39.552  1.00  0.00           C  
ATOM   1801  HG  LEU   116      23.702  45.287  40.523  1.00  0.00           H  
ATOM   1802  CD1 LEU   116      25.379  45.903  39.407  1.00  0.00           C  
ATOM   1803 HD11 LEU   116      25.018  46.925  39.288  1.00  0.00           H  
ATOM   1804 HD12 LEU   116      26.020  45.727  40.271  1.00  0.00           H  
ATOM   1805 HD13 LEU   116      25.900  45.621  38.492  1.00  0.00           H  
ATOM   1806  CD2 LEU   116      23.118  45.295  38.405  1.00  0.00           C  
ATOM   1807 HD21 LEU   116      22.093  44.962  38.567  1.00  0.00           H  
ATOM   1808 HD22 LEU   116      23.027  46.367  38.230  1.00  0.00           H  
ATOM   1809 HD23 LEU   116      23.583  44.864  37.518  1.00  0.00           H  
ATOM   1810  C   LEU   116      23.526  41.100  39.468  1.00  0.00           C  
ATOM   1811  O   LEU   116      23.893  40.145  40.130  1.00  0.00           O  
ATOM   1812  N   PRO   117      23.029  40.922  38.200  1.00  0.00           N  
ATOM   1813  CD  PRO   117      22.678  41.920  37.142  1.00  0.00           C  
ATOM   1814  HD2 PRO   117      23.564  42.180  36.563  1.00  0.00           H  
ATOM   1815  HD3 PRO   117      22.251  42.807  37.612  1.00  0.00           H  
ATOM   1816  CG  PRO   117      21.582  41.319  36.320  1.00  0.00           C  
ATOM   1817  HG2 PRO   117      21.501  41.830  35.361  1.00  0.00           H  
ATOM   1818  HG3 PRO   117      20.578  41.288  36.742  1.00  0.00           H  
ATOM   1819  CB  PRO   117      22.065  39.876  36.297  1.00  0.00           C  
ATOM   1820  HB2 PRO   117      22.740  39.821  35.443  1.00  0.00           H  
ATOM   1821  HB3 PRO   117      21.276  39.137  36.156  1.00  0.00           H  
ATOM   1822  CA  PRO   117      22.908  39.612  37.523  1.00  0.00           C  
ATOM   1823  HA  PRO   117      22.364  38.961  38.207  1.00  0.00           H  
ATOM   1824  C   PRO   117      24.277  39.071  37.223  1.00  0.00           C  
ATOM   1825  O   PRO   117      25.238  39.833  37.006  1.00  0.00           O  
ATOM   1826  N   LEU   118      24.393  37.726  37.083  1.00  0.00           N  
ATOM   1827  H   LEU   118      23.557  37.160  37.109  1.00  0.00           H  
ATOM   1828  CA  LEU   118      25.746  37.128  37.025  1.00  0.00           C  
ATOM   1829  HA  LEU   118      26.380  37.635  37.751  1.00  0.00           H  
ATOM   1830  CB  LEU   118      25.662  35.663  37.519  1.00  0.00           C  
ATOM   1831  HB2 LEU   118      25.030  35.192  36.766  1.00  0.00           H  
ATOM   1832  HB3 LEU   118      26.671  35.262  37.421  1.00  0.00           H  
ATOM   1833  CG  LEU   118      25.206  35.373  38.971  1.00  0.00           C  
ATOM   1834  HG  LEU   118      25.604  34.399  39.254  1.00  0.00           H  
ATOM   1835  CD1 LEU   118      25.819  36.279  40.009  1.00  0.00           C  
ATOM   1836 HD11 LEU   118      25.401  37.285  40.026  1.00  0.00           H  
ATOM   1837 HD12 LEU   118      25.736  35.879  41.019  1.00  0.00           H  
ATOM   1838 HD13 LEU   118      26.872  36.499  39.835  1.00  0.00           H  
ATOM   1839  CD2 LEU   118      23.670  35.370  39.021  1.00  0.00           C  
ATOM   1840 HD21 LEU   118      23.290  34.959  39.956  1.00  0.00           H  
ATOM   1841 HD22 LEU   118      23.346  36.407  38.941  1.00  0.00           H  
ATOM   1842 HD23 LEU   118      23.215  34.836  38.186  1.00  0.00           H  
ATOM   1843  C   LEU   118      26.446  37.386  35.719  1.00  0.00           C  
ATOM   1844  O   LEU   118      27.603  37.825  35.722  1.00  0.00           O  
ATOM   1845  N   GLN   119      25.736  37.306  34.561  1.00  0.00           N  
ATOM   1846  H   GLN   119      24.818  36.899  34.674  1.00  0.00           H  
ATOM   1847  CA  GLN   119      26.195  37.675  33.208  1.00  0.00           C  
ATOM   1848  HA  GLN   119      27.090  38.292  33.284  1.00  0.00           H  
ATOM   1849  CB  GLN   119      26.513  36.397  32.448  1.00  0.00           C  
ATOM   1850  HB2 GLN   119      26.966  36.838  31.560  1.00  0.00           H  
ATOM   1851  HB3 GLN   119      27.390  35.913  32.877  1.00  0.00           H  
ATOM   1852  CG  GLN   119      25.417  35.350  32.151  1.00  0.00           C  
ATOM   1853  HG2 GLN   119      24.441  35.835  32.126  1.00  0.00           H  
ATOM   1854  HG3 GLN   119      25.474  34.822  31.199  1.00  0.00           H  
ATOM   1855  CD  GLN   119      25.475  34.242  33.164  1.00  0.00           C  
ATOM   1856  OE1 GLN   119      24.790  34.209  34.168  1.00  0.00           O  
ATOM   1857  NE2 GLN   119      26.290  33.194  32.971  1.00  0.00           N  
ATOM   1858 HE21 GLN   119      26.806  33.186  32.103  1.00  0.00           H  
ATOM   1859 HE22 GLN   119      26.318  32.397  33.591  1.00  0.00           H  
ATOM   1860  C   GLN   119      25.187  38.571  32.375  1.00  0.00           C  
ATOM   1861  O   GLN   119      23.976  38.407  32.489  1.00  0.00           O  
ATOM   1862  N   VAL   120      25.705  39.352  31.406  1.00  0.00           N  
ATOM   1863  H   VAL   120      26.709  39.390  31.301  1.00  0.00           H  
ATOM   1864  CA  VAL   120      24.911  40.053  30.350  1.00  0.00           C  
ATOM   1865  HA  VAL   120      24.185  40.692  30.852  1.00  0.00           H  
ATOM   1866  CB  VAL   120      25.769  40.996  29.468  1.00  0.00           C  
ATOM   1867  HB  VAL   120      26.558  40.481  28.920  1.00  0.00           H  
ATOM   1868  CG1 VAL   120      24.961  41.592  28.221  1.00  0.00           C  
ATOM   1869 HG11 VAL   120      25.577  42.414  27.856  1.00  0.00           H  
ATOM   1870 HG12 VAL   120      24.650  40.893  27.445  1.00  0.00           H  
ATOM   1871 HG13 VAL   120      23.984  42.023  28.438  1.00  0.00           H  
ATOM   1872  CG2 VAL   120      26.349  42.056  30.413  1.00  0.00           C  
ATOM   1873 HG21 VAL   120      27.146  41.639  31.030  1.00  0.00           H  
ATOM   1874 HG22 VAL   120      26.831  42.858  29.854  1.00  0.00           H  
ATOM   1875 HG23 VAL   120      25.584  42.443  31.086  1.00  0.00           H  
ATOM   1876  C   VAL   120      24.116  39.035  29.467  1.00  0.00           C  
ATOM   1877  O   VAL   120      24.722  38.027  28.985  1.00  0.00           O  
ATOM   1878  N   PRO   121      22.765  39.210  29.270  1.00  0.00           N  
ATOM   1879  CD  PRO   121      21.888  40.196  29.859  1.00  0.00           C  
ATOM   1880  HD2 PRO   121      21.906  41.056  29.190  1.00  0.00           H  
ATOM   1881  HD3 PRO   121      22.095  40.462  30.895  1.00  0.00           H  
ATOM   1882  CG  PRO   121      20.530  39.566  29.734  1.00  0.00           C  
ATOM   1883  HG2 PRO   121      19.687  40.255  29.772  1.00  0.00           H  
ATOM   1884  HG3 PRO   121      20.327  38.974  30.627  1.00  0.00           H  
ATOM   1885  CB  PRO   121      20.552  38.838  28.400  1.00  0.00           C  
ATOM   1886  HB2 PRO   121      20.466  39.561  27.590  1.00  0.00           H  
ATOM   1887  HB3 PRO   121      19.767  38.098  28.244  1.00  0.00           H  
ATOM   1888  CA  PRO   121      21.954  38.241  28.489  1.00  0.00           C  
ATOM   1889  HA  PRO   121      21.865  37.274  28.984  1.00  0.00           H  
ATOM   1890  C   PRO   121      22.485  38.041  27.077  1.00  0.00           C  
ATOM   1891  O   PRO   121      23.200  38.892  26.560  1.00  0.00           O  
ATOM   1892  N   ASP   122      22.053  36.978  26.422  1.00  0.00           N  
ATOM   1893  H   ASP   122      21.330  36.429  26.865  1.00  0.00           H  
ATOM   1894  CA  ASP   122      22.504  36.702  25.058  1.00  0.00           C  
ATOM   1895  HA  ASP   122      23.536  37.024  24.920  1.00  0.00           H  
ATOM   1896  CB  ASP   122      22.278  35.200  24.770  1.00  0.00           C  
ATOM   1897  HB2 ASP   122      22.633  34.965  23.766  1.00  0.00           H  
ATOM   1898  HB3 ASP   122      22.846  34.824  25.621  1.00  0.00           H  
ATOM   1899  CG  ASP   122      20.846  34.655  25.033  1.00  0.00           C  
ATOM   1900  OD1 ASP   122      20.468  33.595  24.552  1.00  0.00           O  
ATOM   1901  OD2 ASP   122      20.113  35.194  25.903  1.00  0.00           O  
ATOM   1902  C   ASP   122      21.653  37.464  24.013  1.00  0.00           C  
ATOM   1903  O   ASP   122      22.087  37.669  22.893  1.00  0.00           O  
ATOM   1904  N   GLU   123      20.465  37.951  24.428  1.00  0.00           N  
ATOM   1905  H   GLU   123      20.126  37.748  25.357  1.00  0.00           H  
ATOM   1906  CA  GLU   123      19.750  38.899  23.568  1.00  0.00           C  
ATOM   1907  HA  GLU   123      19.824  38.548  22.538  1.00  0.00           H  
ATOM   1908  CB  GLU   123      18.250  38.796  23.928  1.00  0.00           C  
ATOM   1909  HB2 GLU   123      17.628  39.461  23.329  1.00  0.00           H  
ATOM   1910  HB3 GLU   123      17.851  37.801  23.726  1.00  0.00           H  
ATOM   1911  CG  GLU   123      18.032  39.271  25.447  1.00  0.00           C  
ATOM   1912  HG2 GLU   123      18.396  38.514  26.143  1.00  0.00           H  
ATOM   1913  HG3 GLU   123      18.640  40.159  25.622  1.00  0.00           H  
ATOM   1914  CD  GLU   123      16.610  39.569  25.806  1.00  0.00           C  
ATOM   1915  OE1 GLU   123      15.730  38.738  25.471  1.00  0.00           O  
ATOM   1916  OE2 GLU   123      16.367  40.557  26.552  1.00  0.00           O  
ATOM   1917  C   GLU   123      20.259  40.295  23.541  1.00  0.00           C  
ATOM   1918  O   GLU   123      19.763  41.115  22.726  1.00  0.00           O  
ATOM   1919  N   VAL   124      21.309  40.651  24.374  1.00  0.00           N  
ATOM   1920  H   VAL   124      21.593  39.967  25.061  1.00  0.00           H  
ATOM   1921  CA  VAL   124      21.949  42.032  24.291  1.00  0.00           C  
ATOM   1922  HA  VAL   124      21.229  42.825  24.089  1.00  0.00           H  
ATOM   1923  CB  VAL   124      22.314  42.436  25.715  1.00  0.00           C  
ATOM   1924  HB  VAL   124      22.882  41.603  26.131  1.00  0.00           H  
ATOM   1925  CG1 VAL   124      23.203  43.697  25.766  1.00  0.00           C  
ATOM   1926 HG11 VAL   124      23.218  44.137  26.763  1.00  0.00           H  
ATOM   1927 HG12 VAL   124      24.205  43.395  25.462  1.00  0.00           H  
ATOM   1928 HG13 VAL   124      22.950  44.456  25.025  1.00  0.00           H  
ATOM   1929  CG2 VAL   124      20.976  42.712  26.477  1.00  0.00           C  
ATOM   1930 HG21 VAL   124      20.227  41.937  26.314  1.00  0.00           H  
ATOM   1931 HG22 VAL   124      21.242  42.659  27.533  1.00  0.00           H  
ATOM   1932 HG23 VAL   124      20.566  43.680  26.186  1.00  0.00           H  
ATOM   1933  C   VAL   124      23.048  42.227  23.279  1.00  0.00           C  
ATOM   1934  O   VAL   124      24.004  41.454  23.257  1.00  0.00           O  
ATOM   1935  N   THR   125      22.933  43.175  22.380  1.00  0.00           N  
ATOM   1936  H   THR   125      22.152  43.802  22.503  1.00  0.00           H  
ATOM   1937  CA  THR   125      23.811  43.348  21.213  1.00  0.00           C  
ATOM   1938  HA  THR   125      24.723  42.753  21.263  1.00  0.00           H  
ATOM   1939  CB  THR   125      23.049  42.811  19.965  1.00  0.00           C  
ATOM   1940  HB  THR   125      23.687  42.931  19.090  1.00  0.00           H  
ATOM   1941  CG2 THR   125      22.592  41.316  20.089  1.00  0.00           C  
ATOM   1942 HG21 THR   125      23.525  40.799  20.313  1.00  0.00           H  
ATOM   1943 HG22 THR   125      21.837  41.275  20.874  1.00  0.00           H  
ATOM   1944 HG23 THR   125      22.129  40.879  19.204  1.00  0.00           H  
ATOM   1945  OG1 THR   125      21.877  43.509  19.986  1.00  0.00           O  
ATOM   1946  HG1 THR   125      21.998  44.261  19.402  1.00  0.00           H  
ATOM   1947  C   THR   125      24.172  44.823  20.949  1.00  0.00           C  
ATOM   1948  O   THR   125      25.013  45.138  20.092  1.00  0.00           O  
ATOM   1949  N   ASP   126      23.593  45.807  21.687  1.00  0.00           N  
ATOM   1950  H   ASP   126      22.929  45.526  22.394  1.00  0.00           H  
ATOM   1951  CA  ASP   126      23.886  47.228  21.605  1.00  0.00           C  
ATOM   1952  HA  ASP   126      24.910  47.445  21.300  1.00  0.00           H  
ATOM   1953  CB  ASP   126      23.019  47.803  20.456  1.00  0.00           C  
ATOM   1954  HB2 ASP   126      23.350  48.821  20.252  1.00  0.00           H  
ATOM   1955  HB3 ASP   126      23.265  47.389  19.478  1.00  0.00           H  
ATOM   1956  CG  ASP   126      21.504  47.818  20.545  1.00  0.00           C  
ATOM   1957  OD1 ASP   126      20.896  47.522  21.573  1.00  0.00           O  
ATOM   1958  OD2 ASP   126      20.867  48.327  19.561  1.00  0.00           O  
ATOM   1959  C   ASP   126      23.676  47.915  22.989  1.00  0.00           C  
ATOM   1960  O   ASP   126      23.251  47.309  23.990  1.00  0.00           O  
ATOM   1961  N   ASN   127      24.121  49.194  23.138  1.00  0.00           N  
ATOM   1962  H   ASN   127      24.312  49.640  22.252  1.00  0.00           H  
ATOM   1963  CA  ASN   127      23.911  50.037  24.268  1.00  0.00           C  
ATOM   1964  HA  ASN   127      24.350  49.566  25.148  1.00  0.00           H  
ATOM   1965  CB  ASN   127      24.470  51.448  24.098  1.00  0.00           C  
ATOM   1966  HB2 ASN   127      25.498  51.565  23.756  1.00  0.00           H  
ATOM   1967  HB3 ASN   127      23.902  51.930  23.302  1.00  0.00           H  
ATOM   1968  CG  ASN   127      24.497  52.199  25.407  1.00  0.00           C  
ATOM   1969  OD1 ASN   127      25.072  51.746  26.385  1.00  0.00           O  
ATOM   1970  ND2 ASN   127      23.798  53.310  25.500  1.00  0.00           N  
ATOM   1971 HD21 ASN   127      23.783  53.735  26.416  1.00  0.00           H  
ATOM   1972 HD22 ASN   127      23.345  53.676  24.675  1.00  0.00           H  
ATOM   1973  C   ASN   127      22.466  50.136  24.711  1.00  0.00           C  
ATOM   1974  O   ASN   127      22.111  50.267  25.897  1.00  0.00           O  
ATOM   1975  N   ALA   128      21.529  50.203  23.799  1.00  0.00           N  
ATOM   1976  H   ALA   128      21.702  49.904  22.850  1.00  0.00           H  
ATOM   1977  CA  ALA   128      20.042  50.368  24.126  1.00  0.00           C  
ATOM   1978  HA  ALA   128      19.954  51.086  24.942  1.00  0.00           H  
ATOM   1979  CB  ALA   128      19.387  50.898  22.961  1.00  0.00           C  
ATOM   1980  HB1 ALA   128      18.305  50.769  22.974  1.00  0.00           H  
ATOM   1981  HB2 ALA   128      19.560  51.955  22.759  1.00  0.00           H  
ATOM   1982  HB3 ALA   128      19.671  50.236  22.143  1.00  0.00           H  
ATOM   1983  C   ALA   128      19.455  49.078  24.718  1.00  0.00           C  
ATOM   1984  O   ALA   128      18.640  49.205  25.645  1.00  0.00           O  
ATOM   1985  N   SER   129      19.754  47.871  24.263  1.00  0.00           N  
ATOM   1986  H   SER   129      20.307  47.868  23.418  1.00  0.00           H  
ATOM   1987  CA  SER   129      19.341  46.635  24.892  1.00  0.00           C  
ATOM   1988  HA  SER   129      18.277  46.636  25.129  1.00  0.00           H  
ATOM   1989  CB  SER   129      19.542  45.492  23.877  1.00  0.00           C  
ATOM   1990  HB2 SER   129      19.431  44.529  24.375  1.00  0.00           H  
ATOM   1991  HB3 SER   129      18.852  45.570  23.037  1.00  0.00           H  
ATOM   1992  OG  SER   129      20.909  45.573  23.432  1.00  0.00           O  
ATOM   1993  HG  SER   129      20.989  46.265  22.772  1.00  0.00           H  
ATOM   1994  C   SER   129      20.057  46.338  26.239  1.00  0.00           C  
ATOM   1995  O   SER   129      19.441  45.858  27.149  1.00  0.00           O  
ATOM   1996  N   LEU   130      21.348  46.679  26.360  1.00  0.00           N  
ATOM   1997  H   LEU   130      21.742  46.943  25.468  1.00  0.00           H  
ATOM   1998  CA  LEU   130      22.135  46.697  27.569  1.00  0.00           C  
ATOM   1999  HA  LEU   130      22.042  45.756  28.112  1.00  0.00           H  
ATOM   2000  CB  LEU   130      23.590  46.995  27.185  1.00  0.00           C  
ATOM   2001  HB2 LEU   130      23.886  46.320  26.382  1.00  0.00           H  
ATOM   2002  HB3 LEU   130      23.617  48.036  26.864  1.00  0.00           H  
ATOM   2003  CG  LEU   130      24.722  46.937  28.225  1.00  0.00           C  
ATOM   2004  HG  LEU   130      24.448  47.523  29.103  1.00  0.00           H  
ATOM   2005  CD1 LEU   130      25.054  45.428  28.665  1.00  0.00           C  
ATOM   2006 HD11 LEU   130      25.933  45.485  29.307  1.00  0.00           H  
ATOM   2007 HD12 LEU   130      24.178  44.960  29.114  1.00  0.00           H  
ATOM   2008 HD13 LEU   130      25.283  44.790  27.811  1.00  0.00           H  
ATOM   2009  CD2 LEU   130      25.993  47.532  27.511  1.00  0.00           C  
ATOM   2010 HD21 LEU   130      25.792  48.596  27.389  1.00  0.00           H  
ATOM   2011 HD22 LEU   130      26.875  47.598  28.147  1.00  0.00           H  
ATOM   2012 HD23 LEU   130      26.011  47.006  26.556  1.00  0.00           H  
ATOM   2013  C   LEU   130      21.541  47.675  28.629  1.00  0.00           C  
ATOM   2014  O   LEU   130      21.563  47.369  29.830  1.00  0.00           O  
ATOM   2015  N   LEU   131      21.021  48.810  28.137  1.00  0.00           N  
ATOM   2016  H   LEU   131      21.108  49.061  27.162  1.00  0.00           H  
ATOM   2017  CA  LEU   131      20.376  49.758  28.987  1.00  0.00           C  
ATOM   2018  HA  LEU   131      20.892  49.795  29.946  1.00  0.00           H  
ATOM   2019  CB  LEU   131      20.265  51.131  28.272  1.00  0.00           C  
ATOM   2020  HB2 LEU   131      21.295  51.463  28.143  1.00  0.00           H  
ATOM   2021  HB3 LEU   131      19.884  50.864  27.287  1.00  0.00           H  
ATOM   2022  CG  LEU   131      19.363  52.249  28.996  1.00  0.00           C  
ATOM   2023  HG  LEU   131      18.319  51.950  29.092  1.00  0.00           H  
ATOM   2024  CD1 LEU   131      19.898  52.446  30.409  1.00  0.00           C  
ATOM   2025 HD11 LEU   131      19.311  53.175  30.968  1.00  0.00           H  
ATOM   2026 HD12 LEU   131      19.879  51.525  30.992  1.00  0.00           H  
ATOM   2027 HD13 LEU   131      20.892  52.877  30.294  1.00  0.00           H  
ATOM   2028  CD2 LEU   131      19.486  53.539  28.206  1.00  0.00           C  
ATOM   2029 HD21 LEU   131      19.300  53.329  27.153  1.00  0.00           H  
ATOM   2030 HD22 LEU   131      18.829  54.317  28.596  1.00  0.00           H  
ATOM   2031 HD23 LEU   131      20.491  53.942  28.329  1.00  0.00           H  
ATOM   2032  C   LEU   131      19.003  49.275  29.429  1.00  0.00           C  
ATOM   2033  O   LEU   131      18.801  49.216  30.628  1.00  0.00           O  
ATOM   2034  N   ARG   132      18.067  48.827  28.601  1.00  0.00           N  
ATOM   2035  H   ARG   132      18.347  48.900  27.633  1.00  0.00           H  
ATOM   2036  CA  ARG   132      16.841  48.178  28.946  1.00  0.00           C  
ATOM   2037  HA  ARG   132      16.231  48.911  29.473  1.00  0.00           H  
ATOM   2038  CB  ARG   132      16.114  47.622  27.753  1.00  0.00           C  
ATOM   2039  HB2 ARG   132      16.191  48.291  26.896  1.00  0.00           H  
ATOM   2040  HB3 ARG   132      16.472  46.634  27.464  1.00  0.00           H  
ATOM   2041  CG  ARG   132      14.593  47.506  28.100  1.00  0.00           C  
ATOM   2042  HG2 ARG   132      14.518  46.934  29.025  1.00  0.00           H  
ATOM   2043  HG3 ARG   132      14.220  48.521  28.234  1.00  0.00           H  
ATOM   2044  CD  ARG   132      13.857  46.687  27.058  1.00  0.00           C  
ATOM   2045  HD2 ARG   132      12.822  47.028  27.071  1.00  0.00           H  
ATOM   2046  HD3 ARG   132      14.305  46.946  26.099  1.00  0.00           H  
ATOM   2047  NE  ARG   132      13.913  45.222  27.075  1.00  0.00           N  
ATOM   2048  HE  ARG   132      14.026  44.814  27.992  1.00  0.00           H  
ATOM   2049  CZ  ARG   132      14.047  44.457  25.999  1.00  0.00           C  
ATOM   2050  NH1 ARG   132      13.891  44.775  24.716  1.00  0.00           N  
ATOM   2051 HH11 ARG   132      14.179  44.131  23.993  1.00  0.00           H  
ATOM   2052 HH12 ARG   132      13.755  45.763  24.556  1.00  0.00           H  
ATOM   2053  NH2 ARG   132      14.283  43.230  26.265  1.00  0.00           N  
ATOM   2054 HH21 ARG   132      14.243  42.938  27.231  1.00  0.00           H  
ATOM   2055 HH22 ARG   132      14.506  42.597  25.510  1.00  0.00           H  
ATOM   2056  C   ARG   132      17.064  47.036  29.963  1.00  0.00           C  
ATOM   2057  O   ARG   132      16.181  46.928  30.812  1.00  0.00           O  
ATOM   2058  N   PHE   133      18.158  46.191  29.810  1.00  0.00           N  
ATOM   2059  H   PHE   133      18.746  46.278  28.992  1.00  0.00           H  
ATOM   2060  CA  PHE   133      18.526  45.090  30.778  1.00  0.00           C  
ATOM   2061  HA  PHE   133      17.683  44.406  30.869  1.00  0.00           H  
ATOM   2062  CB  PHE   133      19.726  44.347  30.218  1.00  0.00           C  
ATOM   2063  HB2 PHE   133      19.480  43.587  29.477  1.00  0.00           H  
ATOM   2064  HB3 PHE   133      20.372  45.037  29.675  1.00  0.00           H  
ATOM   2065  CG  PHE   133      20.701  43.643  31.114  1.00  0.00           C  
ATOM   2066  CD1 PHE   133      20.260  42.601  31.915  1.00  0.00           C  
ATOM   2067  HD1 PHE   133      19.191  42.454  31.956  1.00  0.00           H  
ATOM   2068  CE1 PHE   133      21.065  41.862  32.755  1.00  0.00           C  
ATOM   2069  HE1 PHE   133      20.716  40.980  33.271  1.00  0.00           H  
ATOM   2070  CZ  PHE   133      22.423  42.089  32.740  1.00  0.00           C  
ATOM   2071  HZ  PHE   133      23.142  41.703  33.447  1.00  0.00           H  
ATOM   2072  CE2 PHE   133      22.960  43.092  31.868  1.00  0.00           C  
ATOM   2073  HE2 PHE   133      24.002  43.367  31.950  1.00  0.00           H  
ATOM   2074  CD2 PHE   133      22.071  43.929  31.165  1.00  0.00           C  
ATOM   2075  HD2 PHE   133      22.520  44.776  30.667  1.00  0.00           H  
ATOM   2076  C   PHE   133      18.844  45.612  32.115  1.00  0.00           C  
ATOM   2077  O   PHE   133      18.226  45.273  33.059  1.00  0.00           O  
ATOM   2078  N   TYR   134      19.652  46.681  32.276  1.00  0.00           N  
ATOM   2079  H   TYR   134      20.033  47.153  31.469  1.00  0.00           H  
ATOM   2080  CA  TYR   134      19.849  47.339  33.627  1.00  0.00           C  
ATOM   2081  HA  TYR   134      20.140  46.525  34.292  1.00  0.00           H  
ATOM   2082  CB  TYR   134      21.086  48.256  33.509  1.00  0.00           C  
ATOM   2083  HB2 TYR   134      20.939  48.857  32.612  1.00  0.00           H  
ATOM   2084  HB3 TYR   134      21.202  48.910  34.373  1.00  0.00           H  
ATOM   2085  CG  TYR   134      22.398  47.490  33.342  1.00  0.00           C  
ATOM   2086  CD1 TYR   134      22.791  46.581  34.340  1.00  0.00           C  
ATOM   2087  HD1 TYR   134      22.183  46.314  35.192  1.00  0.00           H  
ATOM   2088  CE1 TYR   134      24.023  45.871  34.301  1.00  0.00           C  
ATOM   2089  HE1 TYR   134      24.399  45.250  35.100  1.00  0.00           H  
ATOM   2090  CZ  TYR   134      24.895  46.056  33.204  1.00  0.00           C  
ATOM   2091  OH  TYR   134      26.103  45.441  33.102  1.00  0.00           O  
ATOM   2092  HH  TYR   134      26.504  45.383  33.972  1.00  0.00           H  
ATOM   2093  CE2 TYR   134      24.515  46.936  32.136  1.00  0.00           C  
ATOM   2094  HE2 TYR   134      25.212  47.119  31.332  1.00  0.00           H  
ATOM   2095  CD2 TYR   134      23.335  47.699  32.302  1.00  0.00           C  
ATOM   2096  HD2 TYR   134      23.164  48.568  31.684  1.00  0.00           H  
ATOM   2097  C   TYR   134      18.737  48.169  34.179  1.00  0.00           C  
ATOM   2098  O   TYR   134      18.551  48.183  35.401  1.00  0.00           O  
ATOM   2099  N   GLN   135      17.928  48.766  33.338  1.00  0.00           N  
ATOM   2100  H   GLN   135      18.046  48.708  32.337  1.00  0.00           H  
ATOM   2101  CA  GLN   135      16.736  49.496  33.765  1.00  0.00           C  
ATOM   2102  HA  GLN   135      17.024  50.214  34.533  1.00  0.00           H  
ATOM   2103  CB  GLN   135      16.092  50.234  32.588  1.00  0.00           C  
ATOM   2104  HB2 GLN   135      16.135  49.573  31.723  1.00  0.00           H  
ATOM   2105  HB3 GLN   135      15.077  50.478  32.899  1.00  0.00           H  
ATOM   2106  CG  GLN   135      16.833  51.477  32.217  1.00  0.00           C  
ATOM   2107  HG2 GLN   135      17.904  51.277  32.217  1.00  0.00           H  
ATOM   2108  HG3 GLN   135      16.452  51.732  31.228  1.00  0.00           H  
ATOM   2109  CD  GLN   135      16.504  52.789  32.972  1.00  0.00           C  
ATOM   2110  OE1 GLN   135      16.791  52.899  34.155  1.00  0.00           O  
ATOM   2111  NE2 GLN   135      16.014  53.844  32.277  1.00  0.00           N  
ATOM   2112 HE21 GLN   135      15.879  54.710  32.778  1.00  0.00           H  
ATOM   2113 HE22 GLN   135      15.609  53.783  31.353  1.00  0.00           H  
ATOM   2114  C   GLN   135      15.727  48.510  34.486  1.00  0.00           C  
ATOM   2115  O   GLN   135      15.159  48.826  35.531  1.00  0.00           O  
ATOM   2116  N   ASN   136      15.523  47.355  33.912  1.00  0.00           N  
ATOM   2117  H   ASN   136      15.775  47.219  32.944  1.00  0.00           H  
ATOM   2118  CA  ASN   136      14.780  46.246  34.496  1.00  0.00           C  
ATOM   2119  HA  ASN   136      13.837  46.504  34.978  1.00  0.00           H  
ATOM   2120  CB  ASN   136      14.513  45.231  33.376  1.00  0.00           C  
ATOM   2121  HB2 ASN   136      15.383  45.137  32.726  1.00  0.00           H  
ATOM   2122  HB3 ASN   136      14.419  44.234  33.807  1.00  0.00           H  
ATOM   2123  CG  ASN   136      13.333  45.547  32.524  1.00  0.00           C  
ATOM   2124  OD1 ASN   136      12.298  46.012  32.959  1.00  0.00           O  
ATOM   2125  ND2 ASN   136      13.548  45.384  31.220  1.00  0.00           N  
ATOM   2126 HD21 ASN   136      12.738  45.623  30.666  1.00  0.00           H  
ATOM   2127 HD22 ASN   136      14.403  44.922  30.947  1.00  0.00           H  
ATOM   2128  C   ASN   136      15.378  45.526  35.726  1.00  0.00           C  
ATOM   2129  O   ASN   136      14.679  44.723  36.355  1.00  0.00           O  
ATOM   2130  N   TRP   137      16.573  45.907  36.169  1.00  0.00           N  
ATOM   2131  H   TRP   137      17.091  46.633  35.696  1.00  0.00           H  
ATOM   2132  CA  TRP   137      17.187  45.140  37.307  1.00  0.00           C  
ATOM   2133  HA  TRP   137      17.443  44.108  37.066  1.00  0.00           H  
ATOM   2134  CB  TRP   137      18.437  45.805  37.713  1.00  0.00           C  
ATOM   2135  HB2 TRP   137      19.151  45.897  36.895  1.00  0.00           H  
ATOM   2136  HB3 TRP   137      18.175  46.819  38.018  1.00  0.00           H  
ATOM   2137  CG  TRP   137      19.163  45.272  38.929  1.00  0.00           C  
ATOM   2138  CD1 TRP   137      19.499  43.993  39.165  1.00  0.00           C  
ATOM   2139  HD1 TRP   137      19.328  43.101  38.581  1.00  0.00           H  
ATOM   2140  NE1 TRP   137      20.061  43.961  40.461  1.00  0.00           N  
ATOM   2141  HE1 TRP   137      20.309  43.172  41.041  1.00  0.00           H  
ATOM   2142  CE2 TRP   137      20.305  45.261  40.967  1.00  0.00           C  
ATOM   2143  CZ2 TRP   137      20.914  45.803  42.141  1.00  0.00           C  
ATOM   2144  HZ2 TRP   137      21.349  45.158  42.891  1.00  0.00           H  
ATOM   2145  CH2 TRP   137      21.043  47.195  42.198  1.00  0.00           C  
ATOM   2146  HH2 TRP   137      21.483  47.653  43.072  1.00  0.00           H  
ATOM   2147  CZ3 TRP   137      20.635  48.038  41.160  1.00  0.00           C  
ATOM   2148  HZ3 TRP   137      20.828  49.097  41.241  1.00  0.00           H  
ATOM   2149  CE3 TRP   137      20.051  47.545  40.029  1.00  0.00           C  
ATOM   2150  HE3 TRP   137      19.641  48.199  39.274  1.00  0.00           H  
ATOM   2151  CD2 TRP   137      19.835  46.122  39.949  1.00  0.00           C  
ATOM   2152  C   TRP   137      16.293  45.089  38.603  1.00  0.00           C  
ATOM   2153  O   TRP   137      15.781  46.151  38.946  1.00  0.00           O  
ATOM   2154  N   GLN   138      16.043  43.916  39.207  1.00  0.00           N  
ATOM   2155  H   GLN   138      16.281  43.022  38.802  1.00  0.00           H  
ATOM   2156  CA  GLN   138      15.468  43.829  40.598  1.00  0.00           C  
ATOM   2157  HA  GLN   138      15.014  44.791  40.836  1.00  0.00           H  
ATOM   2158  CB  GLN   138      14.443  42.707  40.606  1.00  0.00           C  
ATOM   2159  HB2 GLN   138      13.751  42.899  39.786  1.00  0.00           H  
ATOM   2160  HB3 GLN   138      14.839  41.747  40.274  1.00  0.00           H  
ATOM   2161  CG  GLN   138      13.638  42.484  41.851  1.00  0.00           C  
ATOM   2162  HG2 GLN   138      13.051  41.587  41.655  1.00  0.00           H  
ATOM   2163  HG3 GLN   138      14.312  42.366  42.699  1.00  0.00           H  
ATOM   2164  CD  GLN   138      12.644  43.537  42.177  1.00  0.00           C  
ATOM   2165  OE1 GLN   138      12.263  44.383  41.339  1.00  0.00           O  
ATOM   2166  NE2 GLN   138      12.112  43.473  43.392  1.00  0.00           N  
ATOM   2167 HE21 GLN   138      12.362  42.658  43.935  1.00  0.00           H  
ATOM   2168 HE22 GLN   138      11.608  44.228  43.834  1.00  0.00           H  
ATOM   2169  C   GLN   138      16.617  43.546  41.511  1.00  0.00           C  
ATOM   2170  O   GLN   138      17.202  42.514  41.417  1.00  0.00           O  
ATOM   2171  N   PRO   139      17.002  44.459  42.413  1.00  0.00           N  
ATOM   2172  CD  PRO   139      16.606  45.858  42.507  1.00  0.00           C  
ATOM   2173  HD2 PRO   139      15.568  45.908  42.836  1.00  0.00           H  
ATOM   2174  HD3 PRO   139      16.686  46.314  41.520  1.00  0.00           H  
ATOM   2175  CG  PRO   139      17.598  46.510  43.479  1.00  0.00           C  
ATOM   2176  HG2 PRO   139      17.083  47.316  44.000  1.00  0.00           H  
ATOM   2177  HG3 PRO   139      18.396  46.838  42.813  1.00  0.00           H  
ATOM   2178  CB  PRO   139      18.013  45.420  44.419  1.00  0.00           C  
ATOM   2179  HB2 PRO   139      17.297  45.248  45.223  1.00  0.00           H  
ATOM   2180  HB3 PRO   139      19.058  45.482  44.721  1.00  0.00           H  
ATOM   2181  CA  PRO   139      17.894  44.139  43.557  1.00  0.00           C  
ATOM   2182  HA  PRO   139      18.895  43.899  43.199  1.00  0.00           H  
ATOM   2183  C   PRO   139      17.283  43.048  44.366  1.00  0.00           C  
ATOM   2184  O   PRO   139      16.122  42.710  44.327  1.00  0.00           O  
ATOM   2185  N   GLN   140      18.055  42.432  45.205  1.00  0.00           N  
ATOM   2186  H   GLN   140      19.026  42.685  45.087  1.00  0.00           H  
ATOM   2187  CA  GLN   140      17.655  41.493  46.276  1.00  0.00           C  
ATOM   2188  HA  GLN   140      16.567  41.556  46.294  1.00  0.00           H  
ATOM   2189  CB  GLN   140      17.928  39.959  45.929  1.00  0.00           C  
ATOM   2190  HB2 GLN   140      19.002  39.782  45.992  1.00  0.00           H  
ATOM   2191  HB3 GLN   140      17.448  39.261  46.616  1.00  0.00           H  
ATOM   2192  CG  GLN   140      17.553  39.647  44.438  1.00  0.00           C  
ATOM   2193  HG2 GLN   140      17.975  40.365  43.735  1.00  0.00           H  
ATOM   2194  HG3 GLN   140      17.794  38.601  44.250  1.00  0.00           H  
ATOM   2195  CD  GLN   140      16.020  39.717  44.255  1.00  0.00           C  
ATOM   2196  OE1 GLN   140      15.260  39.693  45.222  1.00  0.00           O  
ATOM   2197  NE2 GLN   140      15.501  39.732  43.059  1.00  0.00           N  
ATOM   2198 HE21 GLN   140      16.105  39.499  42.284  1.00  0.00           H  
ATOM   2199 HE22 GLN   140      14.493  39.784  43.046  1.00  0.00           H  
ATOM   2200  C   GLN   140      18.232  41.943  47.657  1.00  0.00           C  
ATOM   2201  O   GLN   140      17.709  41.586  48.717  1.00  0.00           O  
ATOM   2202  N   TRP   141      19.185  42.849  47.684  1.00  0.00           N  
ATOM   2203  H   TRP   141      19.655  43.015  46.806  1.00  0.00           H  
ATOM   2204  CA  TRP   141      19.732  43.489  48.945  1.00  0.00           C  
ATOM   2205  HA  TRP   141      19.071  43.361  49.802  1.00  0.00           H  
ATOM   2206  CB  TRP   141      21.133  42.915  49.258  1.00  0.00           C  
ATOM   2207  HB2 TRP   141      21.804  43.001  48.403  1.00  0.00           H  
ATOM   2208  HB3 TRP   141      21.523  43.550  50.053  1.00  0.00           H  
ATOM   2209  CG  TRP   141      21.205  41.490  49.695  1.00  0.00           C  
ATOM   2210  CD1 TRP   141      21.195  41.006  50.962  1.00  0.00           C  
ATOM   2211  HD1 TRP   141      21.111  41.633  51.837  1.00  0.00           H  
ATOM   2212  NE1 TRP   141      21.466  39.654  50.912  1.00  0.00           N  
ATOM   2213  HE1 TRP   141      21.593  39.093  51.742  1.00  0.00           H  
ATOM   2214  CE2 TRP   141      21.505  39.157  49.632  1.00  0.00           C  
ATOM   2215  CZ2 TRP   141      21.711  37.885  49.124  1.00  0.00           C  
ATOM   2216  HZ2 TRP   141      21.826  37.016  49.755  1.00  0.00           H  
ATOM   2217  CH2 TRP   141      21.665  37.757  47.720  1.00  0.00           C  
ATOM   2218  HH2 TRP   141      21.863  36.830  47.201  1.00  0.00           H  
ATOM   2219  CZ3 TRP   141      21.584  38.877  46.871  1.00  0.00           C  
ATOM   2220  HZ3 TRP   141      21.606  38.650  45.815  1.00  0.00           H  
ATOM   2221  CE3 TRP   141      21.294  40.110  47.437  1.00  0.00           C  
ATOM   2222  HE3 TRP   141      21.166  40.892  46.704  1.00  0.00           H  
ATOM   2223  CD2 TRP   141      21.268  40.294  48.856  1.00  0.00           C  
ATOM   2224  C   TRP   141      19.934  44.953  48.730  1.00  0.00           C  
ATOM   2225  O   TRP   141      20.123  45.320  47.513  1.00  0.00           O  
ATOM   2226  N   LYS   142      20.036  45.778  49.751  1.00  0.00           N  
ATOM   2227  H   LYS   142      20.020  45.314  50.648  1.00  0.00           H  
ATOM   2228  CA  LYS   142      20.634  47.098  49.662  1.00  0.00           C  
ATOM   2229  HA  LYS   142      20.098  47.715  48.941  1.00  0.00           H  
ATOM   2230  CB  LYS   142      20.326  47.817  50.999  1.00  0.00           C  
ATOM   2231  HB2 LYS   142      20.493  47.176  51.865  1.00  0.00           H  
ATOM   2232  HB3 LYS   142      20.964  48.693  51.108  1.00  0.00           H  
ATOM   2233  CG  LYS   142      18.847  48.171  51.140  1.00  0.00           C  
ATOM   2234  HG2 LYS   142      18.504  49.010  50.535  1.00  0.00           H  
ATOM   2235  HG3 LYS   142      18.247  47.308  50.853  1.00  0.00           H  
ATOM   2236  CD  LYS   142      18.565  48.457  52.674  1.00  0.00           C  
ATOM   2237  HD2 LYS   142      18.971  47.656  53.292  1.00  0.00           H  
ATOM   2238  HD3 LYS   142      19.225  49.249  53.027  1.00  0.00           H  
ATOM   2239  CE  LYS   142      17.091  48.700  53.051  1.00  0.00           C  
ATOM   2240  HE2 LYS   142      16.601  47.799  52.682  1.00  0.00           H  
ATOM   2241  HE3 LYS   142      17.143  48.699  54.140  1.00  0.00           H  
ATOM   2242  NZ  LYS   142      16.511  50.008  52.506  1.00  0.00           N  
ATOM   2243  HZ1 LYS   142      17.123  50.789  52.690  1.00  0.00           H  
ATOM   2244  HZ2 LYS   142      16.440  49.980  51.499  1.00  0.00           H  
ATOM   2245  HZ3 LYS   142      15.557  50.060  52.836  1.00  0.00           H  
ATOM   2246  C   LYS   142      22.145  47.049  49.353  1.00  0.00           C  
ATOM   2247  O   LYS   142      22.756  45.948  49.392  1.00  0.00           O  
ATOM   2248  N   PRO   143      22.857  48.170  48.960  1.00  0.00           N  
ATOM   2249  CD  PRO   143      22.343  49.434  48.569  1.00  0.00           C  
ATOM   2250  HD2 PRO   143      22.224  50.134  49.396  1.00  0.00           H  
ATOM   2251  HD3 PRO   143      21.408  49.346  48.016  1.00  0.00           H  
ATOM   2252  CG  PRO   143      23.412  49.997  47.570  1.00  0.00           C  
ATOM   2253  HG2 PRO   143      23.362  51.085  47.555  1.00  0.00           H  
ATOM   2254  HG3 PRO   143      23.241  49.419  46.661  1.00  0.00           H  
ATOM   2255  CB  PRO   143      24.688  49.506  48.242  1.00  0.00           C  
ATOM   2256  HB2 PRO   143      24.977  50.075  49.126  1.00  0.00           H  
ATOM   2257  HB3 PRO   143      25.515  49.408  47.538  1.00  0.00           H  
ATOM   2258  CA  PRO   143      24.282  48.120  48.798  1.00  0.00           C  
ATOM   2259  HA  PRO   143      24.603  47.381  48.064  1.00  0.00           H  
ATOM   2260  C   PRO   143      24.944  47.807  50.131  1.00  0.00           C  
ATOM   2261  O   PRO   143      24.463  48.281  51.184  1.00  0.00           O  
ATOM   2262  N   GLY   144      26.063  47.065  50.040  1.00  0.00           N  
ATOM   2263  H   GLY   144      26.387  46.914  49.095  1.00  0.00           H  
ATOM   2264  CA  GLY   144      26.937  46.874  51.179  1.00  0.00           C  
ATOM   2265  HA2 GLY   144      27.915  46.562  50.813  1.00  0.00           H  
ATOM   2266  HA3 GLY   144      26.934  47.764  51.809  1.00  0.00           H  
ATOM   2267  C   GLY   144      26.436  45.708  52.051  1.00  0.00           C  
ATOM   2268  O   GLY   144      27.232  45.210  52.807  1.00  0.00           O  
ATOM   2269  N   THR   145      25.190  45.274  52.005  1.00  0.00           N  
ATOM   2270  H   THR   145      24.474  45.703  51.437  1.00  0.00           H  
ATOM   2271  CA  THR   145      24.671  44.106  52.761  1.00  0.00           C  
ATOM   2272  HA  THR   145      24.868  44.380  53.797  1.00  0.00           H  
ATOM   2273  CB  THR   145      23.158  44.019  52.668  1.00  0.00           C  
ATOM   2274  HB  THR   145      22.802  43.772  51.668  1.00  0.00           H  
ATOM   2275  CG2 THR   145      22.560  43.178  53.827  1.00  0.00           C  
ATOM   2276 HG21 THR   145      22.728  43.708  54.764  1.00  0.00           H  
ATOM   2277 HG22 THR   145      21.505  42.941  53.692  1.00  0.00           H  
ATOM   2278 HG23 THR   145      23.089  42.224  53.846  1.00  0.00           H  
ATOM   2279  OG1 THR   145      22.659  45.338  52.845  1.00  0.00           O  
ATOM   2280  HG1 THR   145      21.737  45.228  53.089  1.00  0.00           H  
ATOM   2281  C   THR   145      25.383  42.757  52.316  1.00  0.00           C  
ATOM   2282  O   THR   145      25.427  41.748  53.090  1.00  0.00           O  
ATOM   2283  N   THR   146      25.805  42.642  51.017  1.00  0.00           N  
ATOM   2284  H   THR   146      25.621  43.364  50.335  1.00  0.00           H  
ATOM   2285  CA  THR   146      26.428  41.446  50.509  1.00  0.00           C  
ATOM   2286  HA  THR   146      26.990  40.958  51.305  1.00  0.00           H  
ATOM   2287  CB  THR   146      25.368  40.397  50.057  1.00  0.00           C  
ATOM   2288  HB  THR   146      24.563  40.377  50.792  1.00  0.00           H  
ATOM   2289  CG2 THR   146      24.631  40.712  48.707  1.00  0.00           C  
ATOM   2290 HG21 THR   146      25.361  40.692  47.898  1.00  0.00           H  
ATOM   2291 HG22 THR   146      23.967  39.858  48.568  1.00  0.00           H  
ATOM   2292 HG23 THR   146      24.045  41.625  48.599  1.00  0.00           H  
ATOM   2293  OG1 THR   146      26.001  39.149  49.901  1.00  0.00           O  
ATOM   2294  HG1 THR   146      25.774  38.607  50.660  1.00  0.00           H  
ATOM   2295  C   THR   146      27.424  41.618  49.353  1.00  0.00           C  
ATOM   2296  O   THR   146      27.158  42.541  48.614  1.00  0.00           O  
ATOM   2297  N   ARG   147      28.473  40.826  49.178  1.00  0.00           N  
ATOM   2298  H   ARG   147      28.493  40.062  49.838  1.00  0.00           H  
ATOM   2299  CA  ARG   147      29.304  40.736  47.968  1.00  0.00           C  
ATOM   2300  HA  ARG   147      29.276  41.672  47.410  1.00  0.00           H  
ATOM   2301  CB  ARG   147      30.746  40.548  48.338  1.00  0.00           C  
ATOM   2302  HB2 ARG   147      31.000  41.319  49.066  1.00  0.00           H  
ATOM   2303  HB3 ARG   147      30.725  39.568  48.814  1.00  0.00           H  
ATOM   2304  CG  ARG   147      31.731  40.468  47.207  1.00  0.00           C  
ATOM   2305  HG2 ARG   147      31.312  39.788  46.466  1.00  0.00           H  
ATOM   2306  HG3 ARG   147      31.718  41.458  46.750  1.00  0.00           H  
ATOM   2307  CD  ARG   147      33.002  39.822  47.687  1.00  0.00           C  
ATOM   2308  HD2 ARG   147      33.439  40.392  48.507  1.00  0.00           H  
ATOM   2309  HD3 ARG   147      32.754  38.850  48.112  1.00  0.00           H  
ATOM   2310  NE  ARG   147      33.956  39.847  46.589  1.00  0.00           N  
ATOM   2311  HE  ARG   147      34.574  40.646  46.560  1.00  0.00           H  
ATOM   2312  CZ  ARG   147      34.108  38.961  45.667  1.00  0.00           C  
ATOM   2313  NH1 ARG   147      33.359  37.949  45.407  1.00  0.00           N  
ATOM   2314 HH11 ARG   147      32.591  37.759  46.035  1.00  0.00           H  
ATOM   2315 HH12 ARG   147      33.631  37.124  44.892  1.00  0.00           H  
ATOM   2316  NH2 ARG   147      35.118  39.124  44.832  1.00  0.00           N  
ATOM   2317 HH21 ARG   147      35.827  39.795  45.091  1.00  0.00           H  
ATOM   2318 HH22 ARG   147      35.366  38.282  44.333  1.00  0.00           H  
ATOM   2319  C   ARG   147      28.770  39.603  47.049  1.00  0.00           C  
ATOM   2320  O   ARG   147      28.606  38.527  47.574  1.00  0.00           O  
ATOM   2321  N   LEU   148      28.670  39.787  45.753  1.00  0.00           N  
ATOM   2322  H   LEU   148      28.771  40.711  45.357  1.00  0.00           H  
ATOM   2323  CA  LEU   148      28.104  38.804  44.817  1.00  0.00           C  
ATOM   2324  HA  LEU   148      28.325  37.806  45.193  1.00  0.00           H  
ATOM   2325  CB  LEU   148      26.589  39.072  44.799  1.00  0.00           C  
ATOM   2326  HB2 LEU   148      26.189  39.364  45.770  1.00  0.00           H  
ATOM   2327  HB3 LEU   148      26.475  39.960  44.176  1.00  0.00           H  
ATOM   2328  CG  LEU   148      25.722  38.004  44.111  1.00  0.00           C  
ATOM   2329  HG  LEU   148      24.716  38.235  44.461  1.00  0.00           H  
ATOM   2330  CD1 LEU   148      25.617  38.131  42.622  1.00  0.00           C  
ATOM   2331 HD11 LEU   148      24.905  37.408  42.222  1.00  0.00           H  
ATOM   2332 HD12 LEU   148      25.214  39.105  42.346  1.00  0.00           H  
ATOM   2333 HD13 LEU   148      26.626  37.953  42.250  1.00  0.00           H  
ATOM   2334  CD2 LEU   148      25.985  36.552  44.448  1.00  0.00           C  
ATOM   2335 HD21 LEU   148      26.903  36.184  43.992  1.00  0.00           H  
ATOM   2336 HD22 LEU   148      25.984  36.477  45.536  1.00  0.00           H  
ATOM   2337 HD23 LEU   148      25.040  36.103  44.142  1.00  0.00           H  
ATOM   2338  C   LEU   148      28.698  38.929  43.339  1.00  0.00           C  
ATOM   2339  O   LEU   148      28.507  39.817  42.515  1.00  0.00           O  
ATOM   2340  N   TYC   149      29.647  37.979  43.082  1.00  0.00           N  
ATOM   2341  H   TYC   149      29.801  37.249  43.763  1.00  0.00           H  
ATOM   2342  CA  TYC   149      30.556  38.073  41.958  1.00  0.00           C  
ATOM   2343  HA  TYC   149      31.146  38.989  41.999  1.00  0.00           H  
ATOM   2344  CB  TYC   149      31.665  37.036  42.136  1.00  0.00           C  
ATOM   2345  HB2 TYC   149      32.030  37.011  43.163  1.00  0.00           H  
ATOM   2346  HB3 TYC   149      31.321  36.031  41.890  1.00  0.00           H  
ATOM   2347  CG  TYC   149      32.968  37.235  41.302  1.00  0.00           C  
ATOM   2348  CD1 TYC   149      33.874  38.197  41.714  1.00  0.00           C  
ATOM   2349  HD1 TYC   149      33.633  38.875  42.519  1.00  0.00           H  
ATOM   2350  CE1 TYC   149      35.141  38.295  41.055  1.00  0.00           C  
ATOM   2351  HE1 TYC   149      35.939  38.955  41.359  1.00  0.00           H  
ATOM   2352  CZ  TYC   149      35.539  37.425  39.999  1.00  0.00           C  
ATOM   2353  OH  TYC   149      36.703  37.613  39.373  1.00  0.00           O  
ATOM   2354  CE2 TYC   149      34.536  36.479  39.558  1.00  0.00           C  
ATOM   2355  HE2 TYC   149      34.746  35.844  38.710  1.00  0.00           H  
ATOM   2356  CD2 TYC   149      33.304  36.402  40.234  1.00  0.00           C  
ATOM   2357  HD2 TYC   149      32.561  35.655  39.995  1.00  0.00           H  
ATOM   2358  C   TYC   149      29.926  37.879  40.548  1.00  0.00           C  
ATOM   2359  O   TYC   149      29.145  36.987  40.267  1.00  0.00           O  
ATOM   2360  N   ALA   150      30.368  38.777  39.660  1.00  0.00           N  
ATOM   2361  H   ALA   150      31.150  39.380  39.874  1.00  0.00           H  
ATOM   2362  CA  ALA   150      29.764  38.950  38.364  1.00  0.00           C  
ATOM   2363  HA  ALA   150      29.586  37.973  37.915  1.00  0.00           H  
ATOM   2364  CB  ALA   150      28.499  39.809  38.625  1.00  0.00           C  
ATOM   2365  HB1 ALA   150      27.626  39.248  38.958  1.00  0.00           H  
ATOM   2366  HB2 ALA   150      28.797  40.539  39.378  1.00  0.00           H  
ATOM   2367  HB3 ALA   150      28.243  40.390  37.739  1.00  0.00           H  
ATOM   2368  C   ALA   150      30.673  39.648  37.364  1.00  0.00           C  
ATOM   2369  O   ALA   150      30.833  40.861  37.441  1.00  0.00           O  
ATOM   2370  N   ASN   151      30.875  39.065  36.187  1.00  0.00           N  
ATOM   2371  H   ASN   151      30.822  38.057  36.156  1.00  0.00           H  
ATOM   2372  CA  ASN   151      31.304  39.766  35.011  1.00  0.00           C  
ATOM   2373  HA  ASN   151      32.298  40.198  35.127  1.00  0.00           H  
ATOM   2374  CB  ASN   151      31.395  38.818  33.826  1.00  0.00           C  
ATOM   2375  HB2 ASN   151      30.470  38.242  33.821  1.00  0.00           H  
ATOM   2376  HB3 ASN   151      31.420  39.262  32.831  1.00  0.00           H  
ATOM   2377  CG  ASN   151      32.538  37.772  33.777  1.00  0.00           C  
ATOM   2378  OD1 ASN   151      33.577  37.991  34.441  1.00  0.00           O  
ATOM   2379  ND2 ASN   151      32.398  36.597  33.243  1.00  0.00           N  
ATOM   2380 HD21 ASN   151      31.628  36.444  32.608  1.00  0.00           H  
ATOM   2381 HD22 ASN   151      33.181  35.966  33.327  1.00  0.00           H  
ATOM   2382  C   ASN   151      30.469  40.968  34.626  1.00  0.00           C  
ATOM   2383  O   ASN   151      30.947  41.989  34.225  1.00  0.00           O  
ATOM   2384  N   ALA   152      29.124  40.887  34.750  1.00  0.00           N  
ATOM   2385  H   ALA   152      28.636  40.075  35.102  1.00  0.00           H  
ATOM   2386  CA  ALA   152      28.261  42.025  34.453  1.00  0.00           C  
ATOM   2387  HA  ALA   152      28.637  42.358  33.486  1.00  0.00           H  
ATOM   2388  CB  ALA   152      26.781  41.613  34.231  1.00  0.00           C  
ATOM   2389  HB1 ALA   152      26.324  42.515  33.825  1.00  0.00           H  
ATOM   2390  HB2 ALA   152      26.718  40.775  33.537  1.00  0.00           H  
ATOM   2391  HB3 ALA   152      26.361  41.298  35.187  1.00  0.00           H  
ATOM   2392  C   ALA   152      28.284  43.174  35.466  1.00  0.00           C  
ATOM   2393  O   ALA   152      27.977  44.227  34.993  1.00  0.00           O  
ATOM   2394  N   SER   153      28.853  43.089  36.639  1.00  0.00           N  
ATOM   2395  H   SER   153      29.174  42.176  36.928  1.00  0.00           H  
ATOM   2396  CA  SER   153      29.170  44.211  37.548  1.00  0.00           C  
ATOM   2397  HA  SER   153      28.352  44.927  37.468  1.00  0.00           H  
ATOM   2398  CB  SER   153      29.132  43.653  38.961  1.00  0.00           C  
ATOM   2399  HB2 SER   153      28.135  43.299  39.223  1.00  0.00           H  
ATOM   2400  HB3 SER   153      29.881  42.861  38.979  1.00  0.00           H  
ATOM   2401  OG  SER   153      29.531  44.670  39.850  1.00  0.00           O  
ATOM   2402  HG  SER   153      30.447  44.881  39.656  1.00  0.00           H  
ATOM   2403  C   SER   153      30.414  44.897  37.130  1.00  0.00           C  
ATOM   2404  O   SER   153      30.307  46.106  36.798  1.00  0.00           O  
ATOM   2405  N   ILE   154      31.614  44.308  37.281  1.00  0.00           N  
ATOM   2406  H   ILE   154      31.629  43.326  37.515  1.00  0.00           H  
ATOM   2407  CA  ILE   154      32.841  45.039  37.076  1.00  0.00           C  
ATOM   2408  HA  ILE   154      32.831  45.946  37.680  1.00  0.00           H  
ATOM   2409  CB  ILE   154      34.007  44.203  37.600  1.00  0.00           C  
ATOM   2410  HB  ILE   154      33.773  43.932  38.629  1.00  0.00           H  
ATOM   2411  CG2 ILE   154      34.147  42.863  36.843  1.00  0.00           C  
ATOM   2412 HG21 ILE   154      35.002  42.336  37.267  1.00  0.00           H  
ATOM   2413 HG22 ILE   154      33.215  42.301  36.908  1.00  0.00           H  
ATOM   2414 HG23 ILE   154      34.339  42.930  35.772  1.00  0.00           H  
ATOM   2415  CG1 ILE   154      35.271  45.116  37.723  1.00  0.00           C  
ATOM   2416 HG12 ILE   154      35.642  45.420  36.744  1.00  0.00           H  
ATOM   2417 HG13 ILE   154      35.049  46.083  38.175  1.00  0.00           H  
ATOM   2418  CD1 ILE   154      36.431  44.466  38.507  1.00  0.00           C  
ATOM   2419 HD11 ILE   154      37.391  44.980  38.562  1.00  0.00           H  
ATOM   2420 HD12 ILE   154      36.142  44.358  39.552  1.00  0.00           H  
ATOM   2421 HD13 ILE   154      36.610  43.456  38.138  1.00  0.00           H  
ATOM   2422  C   ILE   154      32.991  45.448  35.579  1.00  0.00           C  
ATOM   2423  O   ILE   154      33.580  46.497  35.321  1.00  0.00           O  
ATOM   2424  N   GLY   155      32.358  44.684  34.649  1.00  0.00           N  
ATOM   2425  H   GLY   155      31.875  43.862  34.983  1.00  0.00           H  
ATOM   2426  CA  GLY   155      32.178  44.958  33.229  1.00  0.00           C  
ATOM   2427  HA2 GLY   155      33.076  44.824  32.624  1.00  0.00           H  
ATOM   2428  HA3 GLY   155      31.479  44.237  32.805  1.00  0.00           H  
ATOM   2429  C   GLY   155      31.606  46.403  33.064  1.00  0.00           C  
ATOM   2430  O   GLY   155      32.209  47.261  32.390  1.00  0.00           O  
ATOM   2431  N   LEU   156      30.560  46.778  33.777  1.00  0.00           N  
ATOM   2432  H   LEU   156      30.091  46.116  34.378  1.00  0.00           H  
ATOM   2433  CA  LEU   156      29.890  48.140  33.750  1.00  0.00           C  
ATOM   2434  HA  LEU   156      29.845  48.367  32.685  1.00  0.00           H  
ATOM   2435  CB  LEU   156      28.376  48.058  34.259  1.00  0.00           C  
ATOM   2436  HB2 LEU   156      27.737  47.341  33.744  1.00  0.00           H  
ATOM   2437  HB3 LEU   156      28.504  47.667  35.268  1.00  0.00           H  
ATOM   2438  CG  LEU   156      27.604  49.345  34.402  1.00  0.00           C  
ATOM   2439  HG  LEU   156      28.190  50.075  34.959  1.00  0.00           H  
ATOM   2440  CD1 LEU   156      27.352  49.790  33.041  1.00  0.00           C  
ATOM   2441 HD11 LEU   156      27.033  48.959  32.412  1.00  0.00           H  
ATOM   2442 HD12 LEU   156      26.700  50.664  33.057  1.00  0.00           H  
ATOM   2443 HD13 LEU   156      28.303  50.101  32.608  1.00  0.00           H  
ATOM   2444  CD2 LEU   156      26.274  49.166  35.114  1.00  0.00           C  
ATOM   2445 HD21 LEU   156      25.555  48.673  34.459  1.00  0.00           H  
ATOM   2446 HD22 LEU   156      26.326  48.689  36.092  1.00  0.00           H  
ATOM   2447 HD23 LEU   156      25.841  50.163  35.042  1.00  0.00           H  
ATOM   2448  C   LEU   156      30.715  49.280  34.315  1.00  0.00           C  
ATOM   2449  O   LEU   156      30.798  50.401  33.784  1.00  0.00           O  
ATOM   2450  N   PHE   157      31.514  48.943  35.395  1.00  0.00           N  
ATOM   2451  H   PHE   157      31.378  48.016  35.772  1.00  0.00           H  
ATOM   2452  CA  PHE   157      32.545  49.759  35.965  1.00  0.00           C  
ATOM   2453  HA  PHE   157      32.178  50.746  36.243  1.00  0.00           H  
ATOM   2454  CB  PHE   157      33.159  49.250  37.299  1.00  0.00           C  
ATOM   2455  HB2 PHE   157      32.422  49.403  38.088  1.00  0.00           H  
ATOM   2456  HB3 PHE   157      33.386  48.185  37.259  1.00  0.00           H  
ATOM   2457  CG  PHE   157      34.388  50.076  37.794  1.00  0.00           C  
ATOM   2458  CD1 PHE   157      34.186  51.415  38.211  1.00  0.00           C  
ATOM   2459  HD1 PHE   157      33.179  51.791  38.306  1.00  0.00           H  
ATOM   2460  CE1 PHE   157      35.300  52.192  38.534  1.00  0.00           C  
ATOM   2461  HE1 PHE   157      35.237  53.214  38.877  1.00  0.00           H  
ATOM   2462  CZ  PHE   157      36.555  51.595  38.424  1.00  0.00           C  
ATOM   2463  HZ  PHE   157      37.418  52.176  38.713  1.00  0.00           H  
ATOM   2464  CE2 PHE   157      36.743  50.248  38.107  1.00  0.00           C  
ATOM   2465  HE2 PHE   157      37.720  49.787  38.122  1.00  0.00           H  
ATOM   2466  CD2 PHE   157      35.623  49.459  37.813  1.00  0.00           C  
ATOM   2467  HD2 PHE   157      35.685  48.400  37.612  1.00  0.00           H  
ATOM   2468  C   PHE   157      33.682  50.029  34.966  1.00  0.00           C  
ATOM   2469  O   PHE   157      34.270  51.132  34.857  1.00  0.00           O  
ATOM   2470  N   GLY   158      34.045  49.036  34.077  1.00  0.00           N  
ATOM   2471  H   GLY   158      33.614  48.138  34.246  1.00  0.00           H  
ATOM   2472  CA  GLY   158      35.101  49.168  33.048  1.00  0.00           C  
ATOM   2473  HA2 GLY   158      36.042  49.520  33.471  1.00  0.00           H  
ATOM   2474  HA3 GLY   158      35.358  48.155  32.736  1.00  0.00           H  
ATOM   2475  C   GLY   158      34.683  50.201  31.971  1.00  0.00           C  
ATOM   2476  O   GLY   158      35.385  51.180  31.751  1.00  0.00           O  
ATOM   2477  N   ALA   159      33.432  50.080  31.471  1.00  0.00           N  
ATOM   2478  H   ALA   159      32.903  49.242  31.667  1.00  0.00           H  
ATOM   2479  CA  ALA   159      32.713  51.007  30.555  1.00  0.00           C  
ATOM   2480  HA  ALA   159      33.202  51.084  29.584  1.00  0.00           H  
ATOM   2481  CB  ALA   159      31.366  50.344  30.257  1.00  0.00           C  
ATOM   2482  HB1 ALA   159      30.681  51.050  29.788  1.00  0.00           H  
ATOM   2483  HB2 ALA   159      31.602  49.468  29.653  1.00  0.00           H  
ATOM   2484  HB3 ALA   159      30.836  50.030  31.156  1.00  0.00           H  
ATOM   2485  C   ALA   159      32.668  52.444  31.161  1.00  0.00           C  
ATOM   2486  O   ALA   159      32.879  53.398  30.474  1.00  0.00           O  
ATOM   2487  N   LEU   160      32.283  52.600  32.450  1.00  0.00           N  
ATOM   2488  H   LEU   160      31.944  51.806  32.974  1.00  0.00           H  
ATOM   2489  CA  LEU   160      32.076  53.879  33.032  1.00  0.00           C  
ATOM   2490  HA  LEU   160      31.651  54.605  32.339  1.00  0.00           H  
ATOM   2491  CB  LEU   160      30.999  53.805  34.107  1.00  0.00           C  
ATOM   2492  HB2 LEU   160      31.308  53.085  34.863  1.00  0.00           H  
ATOM   2493  HB3 LEU   160      30.937  54.812  34.519  1.00  0.00           H  
ATOM   2494  CG  LEU   160      29.643  53.393  33.537  1.00  0.00           C  
ATOM   2495  HG  LEU   160      29.733  52.417  33.061  1.00  0.00           H  
ATOM   2496  CD1 LEU   160      28.635  53.297  34.709  1.00  0.00           C  
ATOM   2497 HD11 LEU   160      28.917  52.500  35.397  1.00  0.00           H  
ATOM   2498 HD12 LEU   160      28.666  54.195  35.327  1.00  0.00           H  
ATOM   2499 HD13 LEU   160      27.617  53.184  34.335  1.00  0.00           H  
ATOM   2500  CD2 LEU   160      28.991  54.413  32.591  1.00  0.00           C  
ATOM   2501 HD21 LEU   160      28.134  54.014  32.048  1.00  0.00           H  
ATOM   2502 HD22 LEU   160      28.843  55.371  33.089  1.00  0.00           H  
ATOM   2503 HD23 LEU   160      29.637  54.678  31.754  1.00  0.00           H  
ATOM   2504  C   LEU   160      33.362  54.572  33.417  1.00  0.00           C  
ATOM   2505  O   LEU   160      33.557  55.818  33.290  1.00  0.00           O  
ATOM   2506  N   ALA   161      34.441  53.810  33.697  1.00  0.00           N  
ATOM   2507  H   ALA   161      34.288  52.823  33.853  1.00  0.00           H  
ATOM   2508  CA  ALA   161      35.795  54.373  33.880  1.00  0.00           C  
ATOM   2509  HA  ALA   161      35.717  55.069  34.715  1.00  0.00           H  
ATOM   2510  CB  ALA   161      36.720  53.285  34.464  1.00  0.00           C  
ATOM   2511  HB1 ALA   161      36.145  52.819  35.265  1.00  0.00           H  
ATOM   2512  HB2 ALA   161      36.909  52.469  33.767  1.00  0.00           H  
ATOM   2513  HB3 ALA   161      37.622  53.734  34.880  1.00  0.00           H  
ATOM   2514  C   ALA   161      36.390  55.021  32.648  1.00  0.00           C  
ATOM   2515  O   ALA   161      36.936  56.089  32.660  1.00  0.00           O  
ATOM   2516  N   VAL   162      36.106  54.479  31.426  1.00  0.00           N  
ATOM   2517  H   VAL   162      35.627  53.592  31.362  1.00  0.00           H  
ATOM   2518  CA  VAL   162      36.388  55.045  30.127  1.00  0.00           C  
ATOM   2519  HA  VAL   162      37.374  55.473  30.307  1.00  0.00           H  
ATOM   2520  CB  VAL   162      36.609  53.929  28.980  1.00  0.00           C  
ATOM   2521  HB  VAL   162      36.827  54.484  28.068  1.00  0.00           H  
ATOM   2522  CG1 VAL   162      37.931  53.159  29.300  1.00  0.00           C  
ATOM   2523 HG11 VAL   162      38.173  52.346  28.615  1.00  0.00           H  
ATOM   2524 HG12 VAL   162      38.694  53.937  29.286  1.00  0.00           H  
ATOM   2525 HG13 VAL   162      37.853  52.715  30.292  1.00  0.00           H  
ATOM   2526  CG2 VAL   162      35.494  53.034  28.671  1.00  0.00           C  
ATOM   2527 HG21 VAL   162      34.588  53.635  28.602  1.00  0.00           H  
ATOM   2528 HG22 VAL   162      35.556  52.442  27.758  1.00  0.00           H  
ATOM   2529 HG23 VAL   162      35.345  52.345  29.503  1.00  0.00           H  
ATOM   2530  C   VAL   162      35.430  56.103  29.640  1.00  0.00           C  
ATOM   2531  O   VAL   162      35.599  56.593  28.528  1.00  0.00           O  
ATOM   2532  N   LYS   163      34.328  56.437  30.356  1.00  0.00           N  
ATOM   2533  H   LYS   163      34.132  55.915  31.198  1.00  0.00           H  
ATOM   2534  CA  LYS   163      33.372  57.482  29.923  1.00  0.00           C  
ATOM   2535  HA  LYS   163      33.067  57.293  28.893  1.00  0.00           H  
ATOM   2536  CB  LYS   163      32.101  57.373  30.678  1.00  0.00           C  
ATOM   2537  HB2 LYS   163      31.686  56.375  30.822  1.00  0.00           H  
ATOM   2538  HB3 LYS   163      32.342  57.834  31.636  1.00  0.00           H  
ATOM   2539  CG  LYS   163      30.912  58.220  30.091  1.00  0.00           C  
ATOM   2540  HG2 LYS   163      30.090  58.204  30.808  1.00  0.00           H  
ATOM   2541  HG3 LYS   163      31.299  59.230  29.956  1.00  0.00           H  
ATOM   2542  CD  LYS   163      30.343  57.783  28.695  1.00  0.00           C  
ATOM   2543  HD2 LYS   163      31.127  57.965  27.960  1.00  0.00           H  
ATOM   2544  HD3 LYS   163      30.022  56.741  28.679  1.00  0.00           H  
ATOM   2545  CE  LYS   163      29.123  58.629  28.384  1.00  0.00           C  
ATOM   2546  HE2 LYS   163      29.333  59.695  28.462  1.00  0.00           H  
ATOM   2547  HE3 LYS   163      28.970  58.473  27.317  1.00  0.00           H  
ATOM   2548  NZ  LYS   163      27.997  58.413  29.339  1.00  0.00           N  
ATOM   2549  HZ1 LYS   163      27.677  57.456  29.328  1.00  0.00           H  
ATOM   2550  HZ2 LYS   163      28.107  58.502  30.339  1.00  0.00           H  
ATOM   2551  HZ3 LYS   163      27.218  58.992  29.057  1.00  0.00           H  
ATOM   2552  C   LYS   163      33.870  58.930  29.882  1.00  0.00           C  
ATOM   2553  O   LYS   163      33.633  59.554  28.806  1.00  0.00           O  
ATOM   2554  N   PRO   164      34.489  59.559  30.926  1.00  0.00           N  
ATOM   2555  CD  PRO   164      34.762  59.041  32.311  1.00  0.00           C  
ATOM   2556  HD2 PRO   164      35.621  58.371  32.305  1.00  0.00           H  
ATOM   2557  HD3 PRO   164      33.887  58.563  32.751  1.00  0.00           H  
ATOM   2558  CG  PRO   164      35.021  60.350  33.045  1.00  0.00           C  
ATOM   2559  HG2 PRO   164      35.383  60.200  34.063  1.00  0.00           H  
ATOM   2560  HG3 PRO   164      34.086  60.899  33.159  1.00  0.00           H  
ATOM   2561  CB  PRO   164      35.878  61.114  32.063  1.00  0.00           C  
ATOM   2562  HB2 PRO   164      36.918  60.814  32.191  1.00  0.00           H  
ATOM   2563  HB3 PRO   164      35.738  62.169  32.300  1.00  0.00           H  
ATOM   2564  CA  PRO   164      35.120  60.887  30.760  1.00  0.00           C  
ATOM   2565  HA  PRO   164      34.294  61.598  30.732  1.00  0.00           H  
ATOM   2566  C   PRO   164      36.118  61.083  29.577  1.00  0.00           C  
ATOM   2567  O   PRO   164      35.992  62.086  28.871  1.00  0.00           O  
ATOM   2568  N   SER   165      36.968  60.120  29.245  1.00  0.00           N  
ATOM   2569  H   SER   165      37.000  59.305  29.841  1.00  0.00           H  
ATOM   2570  CA  SER   165      37.875  60.258  28.099  1.00  0.00           C  
ATOM   2571  HA  SER   165      38.134  61.312  28.002  1.00  0.00           H  
ATOM   2572  CB  SER   165      39.148  59.393  28.382  1.00  0.00           C  
ATOM   2573  HB2 SER   165      39.944  59.777  27.744  1.00  0.00           H  
ATOM   2574  HB3 SER   165      39.450  59.595  29.410  1.00  0.00           H  
ATOM   2575  OG  SER   165      39.021  57.998  28.266  1.00  0.00           O  
ATOM   2576  HG  SER   165      38.457  57.649  28.959  1.00  0.00           H  
ATOM   2577  C   SER   165      37.270  59.790  26.771  1.00  0.00           C  
ATOM   2578  O   SER   165      37.809  60.190  25.730  1.00  0.00           O  
ATOM   2579  N   GLY   166      36.220  59.056  26.774  1.00  0.00           N  
ATOM   2580  H   GLY   166      35.501  59.058  27.483  1.00  0.00           H  
ATOM   2581  CA  GLY   166      35.512  58.691  25.520  1.00  0.00           C  
ATOM   2582  HA2 GLY   166      34.508  58.394  25.822  1.00  0.00           H  
ATOM   2583  HA3 GLY   166      35.387  59.563  24.879  1.00  0.00           H  
ATOM   2584  C   GLY   166      36.028  57.564  24.664  1.00  0.00           C  
ATOM   2585  O   GLY   166      35.337  57.204  23.663  1.00  0.00           O  
ATOM   2586  N   MET   167      37.261  57.112  24.904  1.00  0.00           N  
ATOM   2587  H   MET   167      37.782  57.405  25.718  1.00  0.00           H  
ATOM   2588  CA  MET   167      38.028  56.381  23.936  1.00  0.00           C  
ATOM   2589  HA  MET   167      37.817  56.787  22.947  1.00  0.00           H  
ATOM   2590  CB  MET   167      39.536  56.439  24.310  1.00  0.00           C  
ATOM   2591  HB2 MET   167      39.772  56.135  25.329  1.00  0.00           H  
ATOM   2592  HB3 MET   167      40.120  55.776  23.671  1.00  0.00           H  
ATOM   2593  CG  MET   167      40.043  57.840  24.189  1.00  0.00           C  
ATOM   2594  HG2 MET   167      39.574  58.319  23.329  1.00  0.00           H  
ATOM   2595  HG3 MET   167      39.564  58.401  24.992  1.00  0.00           H  
ATOM   2596  SD  MET   167      41.846  58.019  24.217  1.00  0.00           S  
ATOM   2597  CE  MET   167      42.284  56.770  25.544  1.00  0.00           C  
ATOM   2598  HE1 MET   167      41.863  55.776  25.393  1.00  0.00           H  
ATOM   2599  HE2 MET   167      43.363  56.719  25.694  1.00  0.00           H  
ATOM   2600  HE3 MET   167      41.792  57.069  26.469  1.00  0.00           H  
ATOM   2601  C   MET   167      37.573  54.880  24.008  1.00  0.00           C  
ATOM   2602  O   MET   167      37.425  54.391  25.141  1.00  0.00           O  
ATOM   2603  N   PRO   168      37.674  54.114  22.893  1.00  0.00           N  
ATOM   2604  CD  PRO   168      38.045  54.600  21.595  1.00  0.00           C  
ATOM   2605  HD2 PRO   168      39.086  54.922  21.580  1.00  0.00           H  
ATOM   2606  HD3 PRO   168      37.488  55.509  21.366  1.00  0.00           H  
ATOM   2607  CG  PRO   168      37.836  53.515  20.617  1.00  0.00           C  
ATOM   2608  HG2 PRO   168      38.623  53.607  19.869  1.00  0.00           H  
ATOM   2609  HG3 PRO   168      36.826  53.525  20.207  1.00  0.00           H  
ATOM   2610  CB  PRO   168      38.038  52.256  21.499  1.00  0.00           C  
ATOM   2611  HB2 PRO   168      39.105  52.036  21.472  1.00  0.00           H  
ATOM   2612  HB3 PRO   168      37.546  51.341  21.170  1.00  0.00           H  
ATOM   2613  CA  PRO   168      37.552  52.631  22.943  1.00  0.00           C  
ATOM   2614  HA  PRO   168      36.496  52.376  23.037  1.00  0.00           H  
ATOM   2615  C   PRO   168      38.314  51.914  24.042  1.00  0.00           C  
ATOM   2616  O   PRO   168      39.408  52.323  24.399  1.00  0.00           O  
ATOM   2617  N   TYR   169      37.786  50.857  24.588  1.00  0.00           N  
ATOM   2618  H   TYR   169      36.826  50.625  24.377  1.00  0.00           H  
ATOM   2619  CA  TYR   169      38.403  50.262  25.824  1.00  0.00           C  
ATOM   2620  HA  TYR   169      38.543  51.124  26.477  1.00  0.00           H  
ATOM   2621  CB  TYR   169      37.464  49.238  26.446  1.00  0.00           C  
ATOM   2622  HB2 TYR   169      36.530  49.746  26.685  1.00  0.00           H  
ATOM   2623  HB3 TYR   169      37.310  48.517  25.643  1.00  0.00           H  
ATOM   2624  CG  TYR   169      37.911  48.636  27.692  1.00  0.00           C  
ATOM   2625  CD1 TYR   169      37.671  49.301  28.930  1.00  0.00           C  
ATOM   2626  HD1 TYR   169      37.143  50.241  28.997  1.00  0.00           H  
ATOM   2627  CE1 TYR   169      38.171  48.775  30.141  1.00  0.00           C  
ATOM   2628  HE1 TYR   169      37.799  49.133  31.090  1.00  0.00           H  
ATOM   2629  CZ  TYR   169      39.016  47.659  30.115  1.00  0.00           C  
ATOM   2630  OH  TYR   169      39.518  47.114  31.193  1.00  0.00           O  
ATOM   2631  HH  TYR   169      39.697  46.172  31.158  1.00  0.00           H  
ATOM   2632  CE2 TYR   169      39.175  46.929  28.896  1.00  0.00           C  
ATOM   2633  HE2 TYR   169      39.807  46.053  28.901  1.00  0.00           H  
ATOM   2634  CD2 TYR   169      38.621  47.431  27.680  1.00  0.00           C  
ATOM   2635  HD2 TYR   169      38.904  46.927  26.768  1.00  0.00           H  
ATOM   2636  C   TYR   169      39.781  49.647  25.478  1.00  0.00           C  
ATOM   2637  O   TYR   169      40.754  49.638  26.319  1.00  0.00           O  
ATOM   2638  N   GLU   170      39.895  49.115  24.233  1.00  0.00           N  
ATOM   2639  H   GLU   170      39.057  48.848  23.736  1.00  0.00           H  
ATOM   2640  CA  GLU   170      41.133  48.475  23.806  1.00  0.00           C  
ATOM   2641  HA  GLU   170      41.330  47.616  24.448  1.00  0.00           H  
ATOM   2642  CB  GLU   170      40.903  47.841  22.418  1.00  0.00           C  
ATOM   2643  HB2 GLU   170      40.287  46.942  22.434  1.00  0.00           H  
ATOM   2644  HB3 GLU   170      40.501  48.635  21.789  1.00  0.00           H  
ATOM   2645  CG  GLU   170      42.241  47.346  21.722  1.00  0.00           C  
ATOM   2646  HG2 GLU   170      42.704  48.244  21.312  1.00  0.00           H  
ATOM   2647  HG3 GLU   170      42.913  46.850  22.422  1.00  0.00           H  
ATOM   2648  CD  GLU   170      42.046  46.324  20.566  1.00  0.00           C  
ATOM   2649  OE1 GLU   170      43.029  45.562  20.257  1.00  0.00           O  
ATOM   2650  OE2 GLU   170      40.932  46.206  19.976  1.00  0.00           O  
ATOM   2651  C   GLU   170      42.189  49.481  23.758  1.00  0.00           C  
ATOM   2652  O   GLU   170      43.337  49.170  24.122  1.00  0.00           O  
ATOM   2653  N   GLN   171      41.848  50.590  23.173  1.00  0.00           N  
ATOM   2654  H   GLN   171      40.896  50.756  22.879  1.00  0.00           H  
ATOM   2655  CA  GLN   171      42.767  51.721  22.954  1.00  0.00           C  
ATOM   2656  HA  GLN   171      43.652  51.489  22.361  1.00  0.00           H  
ATOM   2657  CB  GLN   171      42.010  52.762  22.202  1.00  0.00           C  
ATOM   2658  HB2 GLN   171      41.496  52.357  21.330  1.00  0.00           H  
ATOM   2659  HB3 GLN   171      41.407  53.292  22.939  1.00  0.00           H  
ATOM   2660  CG  GLN   171      42.959  53.921  21.716  1.00  0.00           C  
ATOM   2661  HG2 GLN   171      43.477  54.409  22.542  1.00  0.00           H  
ATOM   2662  HG3 GLN   171      43.661  53.350  21.109  1.00  0.00           H  
ATOM   2663  CD  GLN   171      42.213  54.960  20.844  1.00  0.00           C  
ATOM   2664  OE1 GLN   171      41.264  54.732  20.063  1.00  0.00           O  
ATOM   2665  NE2 GLN   171      42.579  56.203  20.891  1.00  0.00           N  
ATOM   2666 HE21 GLN   171      43.466  56.337  21.356  1.00  0.00           H  
ATOM   2667 HE22 GLN   171      42.042  56.851  20.333  1.00  0.00           H  
ATOM   2668  C   GLN   171      43.246  52.322  24.280  1.00  0.00           C  
ATOM   2669  O   GLN   171      44.455  52.377  24.498  1.00  0.00           O  
ATOM   2670  N   ALA   172      42.296  52.497  25.214  1.00  0.00           N  
ATOM   2671  H   ALA   172      41.360  52.478  24.834  1.00  0.00           H  
ATOM   2672  CA  ALA   172      42.524  53.070  26.560  1.00  0.00           C  
ATOM   2673  HA  ALA   172      43.161  53.942  26.414  1.00  0.00           H  
ATOM   2674  CB  ALA   172      41.173  53.523  27.235  1.00  0.00           C  
ATOM   2675  HB1 ALA   172      41.432  54.035  28.162  1.00  0.00           H  
ATOM   2676  HB2 ALA   172      40.633  54.235  26.613  1.00  0.00           H  
ATOM   2677  HB3 ALA   172      40.562  52.682  27.563  1.00  0.00           H  
ATOM   2678  C   ALA   172      43.387  52.115  27.371  1.00  0.00           C  
ATOM   2679  O   ALA   172      44.367  52.675  27.861  1.00  0.00           O  
ATOM   2680  N   MET   173      43.056  50.828  27.526  1.00  0.00           N  
ATOM   2681  H   MET   173      42.089  50.616  27.328  1.00  0.00           H  
ATOM   2682  CA  MET   173      43.922  49.809  28.225  1.00  0.00           C  
ATOM   2683  HA  MET   173      44.059  49.964  29.295  1.00  0.00           H  
ATOM   2684  CB  MET   173      43.268  48.402  28.237  1.00  0.00           C  
ATOM   2685  HB2 MET   173      42.244  48.529  28.589  1.00  0.00           H  
ATOM   2686  HB3 MET   173      43.209  47.949  27.247  1.00  0.00           H  
ATOM   2687  CG  MET   173      44.052  47.490  29.162  1.00  0.00           C  
ATOM   2688  HG2 MET   173      45.082  47.816  29.303  1.00  0.00           H  
ATOM   2689  HG3 MET   173      43.659  47.500  30.179  1.00  0.00           H  
ATOM   2690  SD  MET   173      44.090  45.730  28.641  1.00  0.00           S  
ATOM   2691  CE  MET   173      42.347  45.310  28.373  1.00  0.00           C  
ATOM   2692  HE1 MET   173      42.326  44.338  27.880  1.00  0.00           H  
ATOM   2693  HE2 MET   173      41.884  45.245  29.357  1.00  0.00           H  
ATOM   2694  HE3 MET   173      41.895  46.059  27.723  1.00  0.00           H  
ATOM   2695  C   MET   173      45.310  49.786  27.523  1.00  0.00           C  
ATOM   2696  O   MET   173      46.278  49.797  28.203  1.00  0.00           O  
ATOM   2697  N   THR   174      45.399  49.671  26.192  1.00  0.00           N  
ATOM   2698  H   THR   174      44.559  49.664  25.631  1.00  0.00           H  
ATOM   2699  CA  THR   174      46.680  49.534  25.476  1.00  0.00           C  
ATOM   2700  HA  THR   174      47.124  48.660  25.951  1.00  0.00           H  
ATOM   2701  CB  THR   174      46.497  49.062  24.009  1.00  0.00           C  
ATOM   2702  HB  THR   174      46.051  49.972  23.607  1.00  0.00           H  
ATOM   2703  CG2 THR   174      47.794  48.916  23.339  1.00  0.00           C  
ATOM   2704 HG21 THR   174      47.744  49.196  22.287  1.00  0.00           H  
ATOM   2705 HG22 THR   174      48.591  49.505  23.792  1.00  0.00           H  
ATOM   2706 HG23 THR   174      48.075  47.880  23.151  1.00  0.00           H  
ATOM   2707  OG1 THR   174      45.703  47.914  23.866  1.00  0.00           O  
ATOM   2708  HG1 THR   174      44.813  48.197  24.089  1.00  0.00           H  
ATOM   2709  C   THR   174      47.625  50.750  25.686  1.00  0.00           C  
ATOM   2710  O   THR   174      48.737  50.609  26.245  1.00  0.00           O  
ATOM   2711  N   THR   175      47.018  51.972  25.551  1.00  0.00           N  
ATOM   2712  H   THR   175      46.171  52.092  25.013  1.00  0.00           H  
ATOM   2713  CA  THR   175      47.641  53.310  25.774  1.00  0.00           C  
ATOM   2714  HA  THR   175      48.540  53.348  25.159  1.00  0.00           H  
ATOM   2715  CB  THR   175      46.697  54.317  25.057  1.00  0.00           C  
ATOM   2716  HB  THR   175      45.841  54.452  25.719  1.00  0.00           H  
ATOM   2717  CG2 THR   175      47.310  55.715  25.024  1.00  0.00           C  
ATOM   2718 HG21 THR   175      47.596  55.984  26.041  1.00  0.00           H  
ATOM   2719 HG22 THR   175      48.134  55.784  24.314  1.00  0.00           H  
ATOM   2720 HG23 THR   175      46.597  56.444  24.641  1.00  0.00           H  
ATOM   2721  OG1 THR   175      46.445  54.018  23.717  1.00  0.00           O  
ATOM   2722  HG1 THR   175      45.711  53.399  23.728  1.00  0.00           H  
ATOM   2723  C   THR   175      48.027  53.625  27.227  1.00  0.00           C  
ATOM   2724  O   THR   175      49.062  54.279  27.410  1.00  0.00           O  
ATOM   2725  N   ARG   176      47.189  53.307  28.244  1.00  0.00           N  
ATOM   2726  H   ARG   176      46.232  53.044  28.058  1.00  0.00           H  
ATOM   2727  CA  ARG   176      47.627  53.629  29.654  1.00  0.00           C  
ATOM   2728  HA  ARG   176      48.355  54.438  29.603  1.00  0.00           H  
ATOM   2729  CB  ARG   176      46.404  54.140  30.347  1.00  0.00           C  
ATOM   2730  HB2 ARG   176      45.631  53.372  30.336  1.00  0.00           H  
ATOM   2731  HB3 ARG   176      46.528  54.242  31.425  1.00  0.00           H  
ATOM   2732  CG  ARG   176      45.861  55.481  29.753  1.00  0.00           C  
ATOM   2733  HG2 ARG   176      46.505  56.305  30.061  1.00  0.00           H  
ATOM   2734  HG3 ARG   176      46.009  55.527  28.674  1.00  0.00           H  
ATOM   2735  CD  ARG   176      44.354  55.685  29.963  1.00  0.00           C  
ATOM   2736  HD2 ARG   176      43.755  54.961  29.411  1.00  0.00           H  
ATOM   2737  HD3 ARG   176      44.161  55.439  31.007  1.00  0.00           H  
ATOM   2738  NE  ARG   176      43.927  57.050  29.684  1.00  0.00           N  
ATOM   2739  HE  ARG   176      44.584  57.436  29.020  1.00  0.00           H  
ATOM   2740  CZ  ARG   176      42.968  57.784  30.213  1.00  0.00           C  
ATOM   2741  NH1 ARG   176      42.223  57.408  31.221  1.00  0.00           N  
ATOM   2742 HH11 ARG   176      42.422  56.571  31.750  1.00  0.00           H  
ATOM   2743 HH12 ARG   176      41.527  58.090  31.487  1.00  0.00           H  
ATOM   2744  NH2 ARG   176      42.700  58.934  29.777  1.00  0.00           N  
ATOM   2745 HH21 ARG   176      43.339  59.510  29.249  1.00  0.00           H  
ATOM   2746 HH22 ARG   176      41.890  59.465  30.064  1.00  0.00           H  
ATOM   2747  C   ARG   176      48.290  52.554  30.394  1.00  0.00           C  
ATOM   2748  O   ARG   176      48.951  52.830  31.400  1.00  0.00           O  
ATOM   2749  N   VAL   177      47.996  51.274  30.088  1.00  0.00           N  
ATOM   2750  H   VAL   177      47.294  51.079  29.390  1.00  0.00           H  
ATOM   2751  CA  VAL   177      48.407  50.136  30.919  1.00  0.00           C  
ATOM   2752  HA  VAL   177      48.823  50.543  31.841  1.00  0.00           H  
ATOM   2753  CB  VAL   177      47.212  49.282  31.303  1.00  0.00           C  
ATOM   2754  HB  VAL   177      46.999  48.616  30.467  1.00  0.00           H  
ATOM   2755  CG1 VAL   177      47.475  48.427  32.472  1.00  0.00           C  
ATOM   2756 HG11 VAL   177      47.818  48.932  33.375  1.00  0.00           H  
ATOM   2757 HG12 VAL   177      46.549  47.890  32.679  1.00  0.00           H  
ATOM   2758 HG13 VAL   177      48.273  47.717  32.255  1.00  0.00           H  
ATOM   2759  CG2 VAL   177      45.935  50.142  31.575  1.00  0.00           C  
ATOM   2760 HG21 VAL   177      46.251  50.869  32.324  1.00  0.00           H  
ATOM   2761 HG22 VAL   177      45.516  50.553  30.656  1.00  0.00           H  
ATOM   2762 HG23 VAL   177      45.138  49.589  32.071  1.00  0.00           H  
ATOM   2763  C   VAL   177      49.548  49.328  30.323  1.00  0.00           C  
ATOM   2764  O   VAL   177      50.597  49.171  30.906  1.00  0.00           O  
ATOM   2765  N   LEU   178      49.304  48.848  29.114  1.00  0.00           N  
ATOM   2766  H   LEU   178      48.498  49.020  28.530  1.00  0.00           H  
ATOM   2767  CA  LEU   178      50.284  47.849  28.501  1.00  0.00           C  
ATOM   2768  HA  LEU   178      50.458  47.060  29.232  1.00  0.00           H  
ATOM   2769  CB  LEU   178      49.563  47.158  27.351  1.00  0.00           C  
ATOM   2770  HB2 LEU   178      49.446  47.908  26.568  1.00  0.00           H  
ATOM   2771  HB3 LEU   178      50.218  46.423  26.883  1.00  0.00           H  
ATOM   2772  CG  LEU   178      48.213  46.438  27.678  1.00  0.00           C  
ATOM   2773  HG  LEU   178      47.461  47.190  27.919  1.00  0.00           H  
ATOM   2774  CD1 LEU   178      47.759  45.702  26.438  1.00  0.00           C  
ATOM   2775 HD11 LEU   178      48.477  44.942  26.129  1.00  0.00           H  
ATOM   2776 HD12 LEU   178      46.771  45.253  26.537  1.00  0.00           H  
ATOM   2777 HD13 LEU   178      47.582  46.439  25.655  1.00  0.00           H  
ATOM   2778  CD2 LEU   178      48.319  45.382  28.816  1.00  0.00           C  
ATOM   2779 HD21 LEU   178      47.377  44.852  28.960  1.00  0.00           H  
ATOM   2780 HD22 LEU   178      49.106  44.659  28.603  1.00  0.00           H  
ATOM   2781 HD23 LEU   178      48.563  45.866  29.761  1.00  0.00           H  
ATOM   2782  C   LEU   178      51.591  48.644  28.034  1.00  0.00           C  
ATOM   2783  O   LEU   178      52.702  48.209  28.262  1.00  0.00           O  
ATOM   2784  N   LYS   179      51.450  49.806  27.396  1.00  0.00           N  
ATOM   2785  H   LYS   179      50.509  50.120  27.207  1.00  0.00           H  
ATOM   2786  CA  LYS   179      52.590  50.464  26.676  1.00  0.00           C  
ATOM   2787  HA  LYS   179      53.186  49.808  26.042  1.00  0.00           H  
ATOM   2788  CB  LYS   179      52.019  51.456  25.708  1.00  0.00           C  
ATOM   2789  HB2 LYS   179      51.096  51.917  26.060  1.00  0.00           H  
ATOM   2790  HB3 LYS   179      52.760  52.246  25.590  1.00  0.00           H  
ATOM   2791  CG  LYS   179      51.743  50.789  24.372  1.00  0.00           C  
ATOM   2792  HG2 LYS   179      52.605  50.336  23.881  1.00  0.00           H  
ATOM   2793  HG3 LYS   179      51.081  49.929  24.478  1.00  0.00           H  
ATOM   2794  CD  LYS   179      51.138  51.861  23.398  1.00  0.00           C  
ATOM   2795  HD2 LYS   179      50.711  51.367  22.525  1.00  0.00           H  
ATOM   2796  HD3 LYS   179      50.450  52.543  23.897  1.00  0.00           H  
ATOM   2797  CE  LYS   179      52.268  52.734  22.839  1.00  0.00           C  
ATOM   2798  HE2 LYS   179      52.890  53.154  23.629  1.00  0.00           H  
ATOM   2799  HE3 LYS   179      52.873  52.061  22.232  1.00  0.00           H  
ATOM   2800  NZ  LYS   179      51.673  53.929  22.146  1.00  0.00           N  
ATOM   2801  HZ1 LYS   179      52.350  54.442  21.599  1.00  0.00           H  
ATOM   2802  HZ2 LYS   179      51.101  53.587  21.387  1.00  0.00           H  
ATOM   2803  HZ3 LYS   179      51.087  54.520  22.718  1.00  0.00           H  
ATOM   2804  C   LYS   179      53.619  51.016  27.652  1.00  0.00           C  
ATOM   2805  O   LYS   179      54.770  50.905  27.236  1.00  0.00           O  
ATOM   2806  N   PRO   180      53.311  51.628  28.840  1.00  0.00           N  
ATOM   2807  CD  PRO   180      52.095  52.318  29.130  1.00  0.00           C  
ATOM   2808  HD2 PRO   180      51.376  51.612  29.545  1.00  0.00           H  
ATOM   2809  HD3 PRO   180      51.714  52.801  28.230  1.00  0.00           H  
ATOM   2810  CG  PRO   180      52.413  53.221  30.351  1.00  0.00           C  
ATOM   2811  HG2 PRO   180      51.492  53.337  30.924  1.00  0.00           H  
ATOM   2812  HG3 PRO   180      52.688  54.222  30.018  1.00  0.00           H  
ATOM   2813  CB  PRO   180      53.466  52.471  31.056  1.00  0.00           C  
ATOM   2814  HB2 PRO   180      53.097  51.620  31.627  1.00  0.00           H  
ATOM   2815  HB3 PRO   180      53.991  53.097  31.778  1.00  0.00           H  
ATOM   2816  CA  PRO   180      54.343  51.930  29.899  1.00  0.00           C  
ATOM   2817  HA  PRO   180      54.969  52.708  29.462  1.00  0.00           H  
ATOM   2818  C   PRO   180      55.256  50.698  30.300  1.00  0.00           C  
ATOM   2819  O   PRO   180      56.445  50.877  30.601  1.00  0.00           O  
ATOM   2820  N   LEU   181      54.613  49.529  30.301  1.00  0.00           N  
ATOM   2821  H   LEU   181      53.714  49.460  29.847  1.00  0.00           H  
ATOM   2822  CA  LEU   181      55.196  48.258  30.789  1.00  0.00           C  
ATOM   2823  HA  LEU   181      56.010  48.481  31.478  1.00  0.00           H  
ATOM   2824  CB  LEU   181      54.014  47.599  31.540  1.00  0.00           C  
ATOM   2825  HB2 LEU   181      53.225  47.593  30.787  1.00  0.00           H  
ATOM   2826  HB3 LEU   181      54.299  46.554  31.666  1.00  0.00           H  
ATOM   2827  CG  LEU   181      53.534  48.281  32.896  1.00  0.00           C  
ATOM   2828  HG  LEU   181      52.998  49.199  32.658  1.00  0.00           H  
ATOM   2829  CD1 LEU   181      52.660  47.233  33.612  1.00  0.00           C  
ATOM   2830 HD11 LEU   181      52.268  47.629  34.548  1.00  0.00           H  
ATOM   2831 HD12 LEU   181      51.671  47.066  33.187  1.00  0.00           H  
ATOM   2832 HD13 LEU   181      53.155  46.281  33.807  1.00  0.00           H  
ATOM   2833  CD2 LEU   181      54.600  48.615  33.963  1.00  0.00           C  
ATOM   2834 HD21 LEU   181      55.382  49.274  33.587  1.00  0.00           H  
ATOM   2835 HD22 LEU   181      54.073  49.100  34.785  1.00  0.00           H  
ATOM   2836 HD23 LEU   181      54.986  47.661  34.322  1.00  0.00           H  
ATOM   2837  C   LEU   181      55.770  47.344  29.688  1.00  0.00           C  
ATOM   2838  O   LEU   181      56.449  46.380  29.948  1.00  0.00           O  
ATOM   2839  N   LYS   182      55.575  47.692  28.385  1.00  0.00           N  
ATOM   2840  H   LYS   182      55.103  48.553  28.151  1.00  0.00           H  
ATOM   2841  CA  LYS   182      55.866  46.919  27.113  1.00  0.00           C  
ATOM   2842  HA  LYS   182      55.344  47.381  26.276  1.00  0.00           H  
ATOM   2843  CB  LYS   182      57.384  47.007  26.812  1.00  0.00           C  
ATOM   2844  HB2 LYS   182      57.784  47.939  27.211  1.00  0.00           H  
ATOM   2845  HB3 LYS   182      57.870  46.127  27.234  1.00  0.00           H  
ATOM   2846  CG  LYS   182      57.624  47.065  25.326  1.00  0.00           C  
ATOM   2847  HG2 LYS   182      57.078  46.205  24.938  1.00  0.00           H  
ATOM   2848  HG3 LYS   182      57.216  47.958  24.852  1.00  0.00           H  
ATOM   2849  CD  LYS   182      59.111  46.965  25.029  1.00  0.00           C  
ATOM   2850  HD2 LYS   182      59.616  47.789  25.533  1.00  0.00           H  
ATOM   2851  HD3 LYS   182      59.455  46.029  25.470  1.00  0.00           H  
ATOM   2852  CE  LYS   182      59.228  47.030  23.482  1.00  0.00           C  
ATOM   2853  HE2 LYS   182      58.628  47.806  23.007  1.00  0.00           H  
ATOM   2854  HE3 LYS   182      60.241  47.384  23.288  1.00  0.00           H  
ATOM   2855  NZ  LYS   182      58.968  45.779  22.799  1.00  0.00           N  
ATOM   2856  HZ1 LYS   182      57.989  45.533  22.843  1.00  0.00           H  
ATOM   2857  HZ2 LYS   182      59.184  45.766  21.813  1.00  0.00           H  
ATOM   2858  HZ3 LYS   182      59.484  45.008  23.198  1.00  0.00           H  
ATOM   2859  C   LYS   182      55.274  45.491  27.109  1.00  0.00           C  
ATOM   2860  O   LYS   182      55.893  44.477  26.707  1.00  0.00           O  
ATOM   2861  N   LEU   183      54.000  45.478  27.485  1.00  0.00           N  
ATOM   2862  H   LEU   183      53.483  46.337  27.599  1.00  0.00           H  
ATOM   2863  CA  LEU   183      53.237  44.179  27.397  1.00  0.00           C  
ATOM   2864  HA  LEU   183      53.839  43.295  27.606  1.00  0.00           H  
ATOM   2865  CB  LEU   183      52.079  44.218  28.385  1.00  0.00           C  
ATOM   2866  HB2 LEU   183      51.715  45.243  28.307  1.00  0.00           H  
ATOM   2867  HB3 LEU   183      51.307  43.483  28.160  1.00  0.00           H  
ATOM   2868  CG  LEU   183      52.570  44.003  29.873  1.00  0.00           C  
ATOM   2869  HG  LEU   183      53.529  44.498  30.025  1.00  0.00           H  
ATOM   2870  CD1 LEU   183      51.616  44.660  30.871  1.00  0.00           C  
ATOM   2871 HD11 LEU   183      51.953  44.423  31.880  1.00  0.00           H  
ATOM   2872 HD12 LEU   183      51.564  45.744  30.768  1.00  0.00           H  
ATOM   2873 HD13 LEU   183      50.613  44.261  30.718  1.00  0.00           H  
ATOM   2874  CD2 LEU   183      52.637  42.544  30.201  1.00  0.00           C  
ATOM   2875 HD21 LEU   183      53.363  42.117  29.508  1.00  0.00           H  
ATOM   2876 HD22 LEU   183      53.120  42.520  31.178  1.00  0.00           H  
ATOM   2877 HD23 LEU   183      51.617  42.163  30.254  1.00  0.00           H  
ATOM   2878  C   LEU   183      52.710  43.873  25.959  1.00  0.00           C  
ATOM   2879  O   LEU   183      51.547  43.705  25.692  1.00  0.00           O  
ATOM   2880  N   ASP   184      53.562  43.712  24.914  1.00  0.00           N  
ATOM   2881  H   ASP   184      54.502  44.045  25.075  1.00  0.00           H  
ATOM   2882  CA  ASP   184      53.213  43.542  23.509  1.00  0.00           C  
ATOM   2883  HA  ASP   184      52.606  44.373  23.152  1.00  0.00           H  
ATOM   2884  CB  ASP   184      54.589  43.703  22.719  1.00  0.00           C  
ATOM   2885  HB2 ASP   184      55.321  42.934  22.967  1.00  0.00           H  
ATOM   2886  HB3 ASP   184      54.334  43.687  21.660  1.00  0.00           H  
ATOM   2887  CG  ASP   184      55.312  45.078  22.806  1.00  0.00           C  
ATOM   2888  OD1 ASP   184      56.393  45.249  22.150  1.00  0.00           O  
ATOM   2889  OD2 ASP   184      54.700  45.994  23.413  1.00  0.00           O  
ATOM   2890  C   ASP   184      52.662  42.144  23.136  1.00  0.00           C  
ATOM   2891  O   ASP   184      52.478  41.839  21.983  1.00  0.00           O  
ATOM   2892  N   HIP   185      52.618  41.227  24.099  1.00  0.00           N  
ATOM   2893  H   HIP   185      52.719  41.575  25.042  1.00  0.00           H  
ATOM   2894  CA  HIP   185      51.915  39.924  23.878  1.00  0.00           C  
ATOM   2895  HA  HIP   185      51.727  39.678  22.833  1.00  0.00           H  
ATOM   2896  CB  HIP   185      52.864  38.807  24.386  1.00  0.00           C  
ATOM   2897  HB2 HIP   185      52.996  38.794  25.468  1.00  0.00           H  
ATOM   2898  HB3 HIP   185      52.589  37.799  24.077  1.00  0.00           H  
ATOM   2899  CG  HIP   185      54.255  39.028  23.820  1.00  0.00           C  
ATOM   2900  ND1 HIP   185      55.321  39.688  24.381  1.00  0.00           N  
ATOM   2901  HD1 HIP   185      55.363  40.271  25.204  1.00  0.00           H  
ATOM   2902  CE1 HIP   185      56.359  39.538  23.452  1.00  0.00           C  
ATOM   2903  HE1 HIP   185      57.408  39.671  23.674  1.00  0.00           H  
ATOM   2904  NE2 HIP   185      55.985  38.623  22.486  1.00  0.00           N  
ATOM   2905  HE2 HIP   185      56.646  38.163  21.877  1.00  0.00           H  
ATOM   2906  CD2 HIP   185      54.649  38.393  22.726  1.00  0.00           C  
ATOM   2907  HD2 HIP   185      53.993  37.786  22.120  1.00  0.00           H  
ATOM   2908  C   HIP   185      50.593  39.747  24.554  1.00  0.00           C  
ATOM   2909  O   HIP   185      49.773  38.866  24.410  1.00  0.00           O  
ATOM   2910  N   THR   186      50.169  40.782  25.244  1.00  0.00           N  
ATOM   2911  H   THR   186      50.787  41.581  25.261  1.00  0.00           H  
ATOM   2912  CA  THR   186      48.841  40.936  25.822  1.00  0.00           C  
ATOM   2913  HA  THR   186      48.466  40.036  26.309  1.00  0.00           H  
ATOM   2914  CB  THR   186      48.968  41.828  27.051  1.00  0.00           C  
ATOM   2915  HB  THR   186      49.406  42.794  26.800  1.00  0.00           H  
ATOM   2916  CG2 THR   186      47.798  41.976  27.998  1.00  0.00           C  
ATOM   2917 HG21 THR   186      47.376  40.972  28.046  1.00  0.00           H  
ATOM   2918 HG22 THR   186      48.228  42.337  28.932  1.00  0.00           H  
ATOM   2919 HG23 THR   186      47.013  42.652  27.658  1.00  0.00           H  
ATOM   2920  OG1 THR   186      49.956  41.218  27.864  1.00  0.00           O  
ATOM   2921  HG1 THR   186      50.829  41.242  27.465  1.00  0.00           H  
ATOM   2922  C   THR   186      47.833  41.444  24.830  1.00  0.00           C  
ATOM   2923  O   THR   186      48.145  42.530  24.366  1.00  0.00           O  
ATOM   2924  N   TRP   187      46.696  40.780  24.612  1.00  0.00           N  
ATOM   2925  H   TRP   187      46.419  40.093  25.298  1.00  0.00           H  
ATOM   2926  CA  TRP   187      45.760  41.172  23.572  1.00  0.00           C  
ATOM   2927  HA  TRP   187      45.946  42.193  23.238  1.00  0.00           H  
ATOM   2928  CB  TRP   187      45.955  40.247  22.329  1.00  0.00           C  
ATOM   2929  HB2 TRP   187      45.927  39.252  22.774  1.00  0.00           H  
ATOM   2930  HB3 TRP   187      45.190  40.358  21.561  1.00  0.00           H  
ATOM   2931  CG  TRP   187      47.354  40.220  21.629  1.00  0.00           C  
ATOM   2932  CD1 TRP   187      48.232  39.299  21.768  1.00  0.00           C  
ATOM   2933  HD1 TRP   187      48.029  38.380  22.298  1.00  0.00           H  
ATOM   2934  NE1 TRP   187      49.392  39.580  21.024  1.00  0.00           N  
ATOM   2935  HE1 TRP   187      50.126  38.896  20.909  1.00  0.00           H  
ATOM   2936  CE2 TRP   187      49.158  40.768  20.329  1.00  0.00           C  
ATOM   2937  CZ2 TRP   187      49.915  41.433  19.362  1.00  0.00           C  
ATOM   2938  HZ2 TRP   187      50.841  40.995  19.018  1.00  0.00           H  
ATOM   2939  CH2 TRP   187      49.388  42.595  18.737  1.00  0.00           C  
ATOM   2940  HH2 TRP   187      50.061  43.202  18.149  1.00  0.00           H  
ATOM   2941  CZ3 TRP   187      48.112  43.072  19.028  1.00  0.00           C  
ATOM   2942  HZ3 TRP   187      47.693  43.868  18.430  1.00  0.00           H  
ATOM   2943  CE3 TRP   187      47.385  42.384  20.015  1.00  0.00           C  
ATOM   2944  HE3 TRP   187      46.391  42.723  20.265  1.00  0.00           H  
ATOM   2945  CD2 TRP   187      47.871  41.196  20.636  1.00  0.00           C  
ATOM   2946  C   TRP   187      44.266  41.116  24.006  1.00  0.00           C  
ATOM   2947  O   TRP   187      43.830  40.070  24.516  1.00  0.00           O  
ATOM   2948  N   ILE   188      43.523  42.172  23.709  1.00  0.00           N  
ATOM   2949  H   ILE   188      43.984  43.015  23.398  1.00  0.00           H  
ATOM   2950  CA  ILE   188      42.046  42.154  23.855  1.00  0.00           C  
ATOM   2951  HA  ILE   188      41.717  41.803  24.833  1.00  0.00           H  
ATOM   2952  CB  ILE   188      41.593  43.626  23.655  1.00  0.00           C  
ATOM   2953  HB  ILE   188      41.927  44.130  22.748  1.00  0.00           H  
ATOM   2954  CG2 ILE   188      40.061  43.660  23.458  1.00  0.00           C  
ATOM   2955 HG21 ILE   188      39.771  43.520  22.417  1.00  0.00           H  
ATOM   2956 HG22 ILE   188      39.644  42.932  24.153  1.00  0.00           H  
ATOM   2957 HG23 ILE   188      39.675  44.631  23.766  1.00  0.00           H  
ATOM   2958  CG1 ILE   188      41.991  44.533  24.841  1.00  0.00           C  
ATOM   2959 HG12 ILE   188      41.306  45.380  24.882  1.00  0.00           H  
ATOM   2960 HG13 ILE   188      41.866  43.936  25.744  1.00  0.00           H  
ATOM   2961  CD1 ILE   188      43.486  45.034  24.893  1.00  0.00           C  
ATOM   2962 HD11 ILE   188      44.234  44.267  25.095  1.00  0.00           H  
ATOM   2963 HD12 ILE   188      43.755  45.562  23.978  1.00  0.00           H  
ATOM   2964 HD13 ILE   188      43.523  45.919  25.527  1.00  0.00           H  
ATOM   2965  C   ILE   188      41.560  41.276  22.675  1.00  0.00           C  
ATOM   2966  O   ILE   188      40.830  40.332  22.841  1.00  0.00           O  
ATOM   2967  N   ASN   189      42.010  41.599  21.449  1.00  0.00           N  
ATOM   2968  H   ASN   189      42.849  42.162  21.437  1.00  0.00           H  
ATOM   2969  CA  ASN   189      41.788  40.904  20.160  1.00  0.00           C  
ATOM   2970  HA  ASN   189      41.248  39.981  20.367  1.00  0.00           H  
ATOM   2971  CB  ASN   189      41.012  41.755  19.114  1.00  0.00           C  
ATOM   2972  HB2 ASN   189      41.683  42.584  18.889  1.00  0.00           H  
ATOM   2973  HB3 ASN   189      40.863  41.201  18.186  1.00  0.00           H  
ATOM   2974  CG  ASN   189      39.579  42.280  19.510  1.00  0.00           C  
ATOM   2975  OD1 ASN   189      38.824  41.642  20.270  1.00  0.00           O  
ATOM   2976  ND2 ASN   189      39.166  43.323  18.845  1.00  0.00           N  
ATOM   2977 HD21 ASN   189      38.220  43.574  19.093  1.00  0.00           H  
ATOM   2978 HD22 ASN   189      39.758  43.879  18.244  1.00  0.00           H  
ATOM   2979  C   ASN   189      43.189  40.536  19.593  1.00  0.00           C  
ATOM   2980  O   ASN   189      44.020  41.395  19.398  1.00  0.00           O  
ATOM   2981  N   VAL   190      43.376  39.285  19.330  1.00  0.00           N  
ATOM   2982  H   VAL   190      42.613  38.626  19.404  1.00  0.00           H  
ATOM   2983  CA  VAL   190      44.629  38.736  18.871  1.00  0.00           C  
ATOM   2984  HA  VAL   190      45.410  39.310  19.369  1.00  0.00           H  
ATOM   2985  CB  VAL   190      44.672  37.233  19.250  1.00  0.00           C  
ATOM   2986  HB  VAL   190      43.744  36.707  19.025  1.00  0.00           H  
ATOM   2987  CG1 VAL   190      45.945  36.536  18.658  1.00  0.00           C  
ATOM   2988 HG11 VAL   190      45.917  35.457  18.807  1.00  0.00           H  
ATOM   2989 HG12 VAL   190      45.983  36.729  17.585  1.00  0.00           H  
ATOM   2990 HG13 VAL   190      46.867  36.923  19.093  1.00  0.00           H  
ATOM   2991  CG2 VAL   190      44.809  37.118  20.820  1.00  0.00           C  
ATOM   2992 HG21 VAL   190      44.862  36.073  21.125  1.00  0.00           H  
ATOM   2993 HG22 VAL   190      45.662  37.731  21.113  1.00  0.00           H  
ATOM   2994 HG23 VAL   190      43.853  37.450  21.226  1.00  0.00           H  
ATOM   2995  C   VAL   190      44.634  38.904  17.334  1.00  0.00           C  
ATOM   2996  O   VAL   190      43.678  38.502  16.667  1.00  0.00           O  
ATOM   2997  N   PRO   191      45.717  39.462  16.763  1.00  0.00           N  
ATOM   2998  CD  PRO   191      46.827  40.118  17.427  1.00  0.00           C  
ATOM   2999  HD2 PRO   191      47.589  39.372  17.651  1.00  0.00           H  
ATOM   3000  HD3 PRO   191      46.479  40.617  18.332  1.00  0.00           H  
ATOM   3001  CG  PRO   191      47.439  41.111  16.374  1.00  0.00           C  
ATOM   3002  HG2 PRO   191      48.529  41.139  16.365  1.00  0.00           H  
ATOM   3003  HG3 PRO   191      47.033  42.121  16.428  1.00  0.00           H  
ATOM   3004  CB  PRO   191      47.105  40.393  15.024  1.00  0.00           C  
ATOM   3005  HB2 PRO   191      47.955  39.823  14.649  1.00  0.00           H  
ATOM   3006  HB3 PRO   191      46.967  41.136  14.239  1.00  0.00           H  
ATOM   3007  CA  PRO   191      45.895  39.490  15.308  1.00  0.00           C  
ATOM   3008  HA  PRO   191      44.953  39.815  14.866  1.00  0.00           H  
ATOM   3009  C   PRO   191      46.076  38.076  14.707  1.00  0.00           C  
ATOM   3010  O   PRO   191      46.791  37.306  15.383  1.00  0.00           O  
ATOM   3011  N   LYS   192      45.864  37.846  13.393  1.00  0.00           N  
ATOM   3012  H   LYS   192      45.661  38.663  12.835  1.00  0.00           H  
ATOM   3013  CA  LYS   192      45.994  36.563  12.666  1.00  0.00           C  
ATOM   3014  HA  LYS   192      45.442  35.869  13.299  1.00  0.00           H  
ATOM   3015  CB  LYS   192      45.248  36.654  11.287  1.00  0.00           C  
ATOM   3016  HB2 LYS   192      44.244  37.044  11.459  1.00  0.00           H  
ATOM   3017  HB3 LYS   192      45.804  37.394  10.712  1.00  0.00           H  
ATOM   3018  CG  LYS   192      45.199  35.354  10.494  1.00  0.00           C  
ATOM   3019  HG2 LYS   192      44.629  35.654   9.614  1.00  0.00           H  
ATOM   3020  HG3 LYS   192      46.233  35.119  10.243  1.00  0.00           H  
ATOM   3021  CD  LYS   192      44.481  34.226  11.196  1.00  0.00           C  
ATOM   3022  HD2 LYS   192      44.963  34.022  12.152  1.00  0.00           H  
ATOM   3023  HD3 LYS   192      43.482  34.471  11.556  1.00  0.00           H  
ATOM   3024  CE  LYS   192      44.441  32.912  10.388  1.00  0.00           C  
ATOM   3025  HE2 LYS   192      43.920  33.173   9.467  1.00  0.00           H  
ATOM   3026  HE3 LYS   192      45.446  32.570  10.139  1.00  0.00           H  
ATOM   3027  NZ  LYS   192      43.778  31.878  11.247  1.00  0.00           N  
ATOM   3028  HZ1 LYS   192      43.666  30.981  10.796  1.00  0.00           H  
ATOM   3029  HZ2 LYS   192      44.364  31.777  12.063  1.00  0.00           H  
ATOM   3030  HZ3 LYS   192      42.913  32.295  11.561  1.00  0.00           H  
ATOM   3031  C   LYS   192      47.433  36.084  12.742  1.00  0.00           C  
ATOM   3032  O   LYS   192      47.604  34.836  12.842  1.00  0.00           O  
ATOM   3033  N   ALA   193      48.506  36.909  12.794  1.00  0.00           N  
ATOM   3034  H   ALA   193      48.240  37.815  12.433  1.00  0.00           H  
ATOM   3035  CA  ALA   193      49.931  36.505  12.793  1.00  0.00           C  
ATOM   3036  HA  ALA   193      50.120  35.770  12.011  1.00  0.00           H  
ATOM   3037  CB  ALA   193      50.708  37.745  12.466  1.00  0.00           C  
ATOM   3038  HB1 ALA   193      50.710  38.469  13.281  1.00  0.00           H  
ATOM   3039  HB2 ALA   193      51.774  37.540  12.368  1.00  0.00           H  
ATOM   3040  HB3 ALA   193      50.317  38.187  11.549  1.00  0.00           H  
ATOM   3041  C   ALA   193      50.327  35.923  14.169  1.00  0.00           C  
ATOM   3042  O   ALA   193      50.901  34.812  14.301  1.00  0.00           O  
ATOM   3043  N   GLU   194      49.830  36.547  15.272  1.00  0.00           N  
ATOM   3044  H   GLU   194      49.143  37.271  15.119  1.00  0.00           H  
ATOM   3045  CA  GLU   194      49.969  36.069  16.650  1.00  0.00           C  
ATOM   3046  HA  GLU   194      51.012  35.828  16.852  1.00  0.00           H  
ATOM   3047  CB  GLU   194      49.636  37.198  17.618  1.00  0.00           C  
ATOM   3048  HB2 GLU   194      48.550  37.284  17.632  1.00  0.00           H  
ATOM   3049  HB3 GLU   194      49.899  36.897  18.632  1.00  0.00           H  
ATOM   3050  CG  GLU   194      50.268  38.593  17.395  1.00  0.00           C  
ATOM   3051  HG2 GLU   194      49.824  38.980  16.478  1.00  0.00           H  
ATOM   3052  HG3 GLU   194      49.975  39.180  18.265  1.00  0.00           H  
ATOM   3053  CD  GLU   194      51.758  38.644  17.156  1.00  0.00           C  
ATOM   3054  OE1 GLU   194      52.549  38.007  17.903  1.00  0.00           O  
ATOM   3055  OE2 GLU   194      52.286  39.447  16.393  1.00  0.00           O  
ATOM   3056  C   GLU   194      49.062  34.830  17.009  1.00  0.00           C  
ATOM   3057  O   GLU   194      49.387  33.995  17.898  1.00  0.00           O  
ATOM   3058  N   GLU   195      47.955  34.659  16.250  1.00  0.00           N  
ATOM   3059  H   GLU   195      47.753  35.388  15.581  1.00  0.00           H  
ATOM   3060  CA  GLU   195      47.010  33.583  16.505  1.00  0.00           C  
ATOM   3061  HA  GLU   195      46.656  33.649  17.533  1.00  0.00           H  
ATOM   3062  CB  GLU   195      45.853  33.841  15.502  1.00  0.00           C  
ATOM   3063  HB2 GLU   195      45.420  34.827  15.671  1.00  0.00           H  
ATOM   3064  HB3 GLU   195      46.317  33.855  14.516  1.00  0.00           H  
ATOM   3065  CG  GLU   195      44.659  32.901  15.763  1.00  0.00           C  
ATOM   3066  HG2 GLU   195      44.574  32.593  16.805  1.00  0.00           H  
ATOM   3067  HG3 GLU   195      43.822  33.573  15.576  1.00  0.00           H  
ATOM   3068  CD  GLU   195      44.619  31.706  14.730  1.00  0.00           C  
ATOM   3069  OE1 GLU   195      45.287  31.772  13.624  1.00  0.00           O  
ATOM   3070  OE2 GLU   195      44.059  30.626  15.081  1.00  0.00           O  
ATOM   3071  C   GLU   195      47.630  32.148  16.288  1.00  0.00           C  
ATOM   3072  O   GLU   195      47.207  31.213  16.907  1.00  0.00           O  
ATOM   3073  N   ALA   196      48.700  31.970  15.499  1.00  0.00           N  
ATOM   3074  H   ALA   196      49.110  32.747  14.999  1.00  0.00           H  
ATOM   3075  CA  ALA   196      49.276  30.632  15.327  1.00  0.00           C  
ATOM   3076  HA  ALA   196      48.465  29.930  15.134  1.00  0.00           H  
ATOM   3077  CB  ALA   196      50.119  30.758  14.056  1.00  0.00           C  
ATOM   3078  HB1 ALA   196      50.430  29.776  13.701  1.00  0.00           H  
ATOM   3079  HB2 ALA   196      49.646  31.197  13.177  1.00  0.00           H  
ATOM   3080  HB3 ALA   196      51.018  31.346  14.242  1.00  0.00           H  
ATOM   3081  C   ALA   196      50.046  30.165  16.559  1.00  0.00           C  
ATOM   3082  O   ALA   196      50.400  28.955  16.660  1.00  0.00           O  
ATOM   3083  N   HIE   197      50.151  31.060  17.541  1.00  0.00           N  
ATOM   3084  H   HIE   197      49.827  32.003  17.377  1.00  0.00           H  
ATOM   3085  CA  HIE   197      50.789  30.730  18.842  1.00  0.00           C  
ATOM   3086  HA  HIE   197      51.371  29.812  18.767  1.00  0.00           H  
ATOM   3087  CB  HIE   197      51.673  31.913  19.329  1.00  0.00           C  
ATOM   3088  HB2 HIE   197      50.871  32.651  19.332  1.00  0.00           H  
ATOM   3089  HB3 HIE   197      51.977  31.597  20.327  1.00  0.00           H  
ATOM   3090  CG  HIE   197      52.825  32.224  18.444  1.00  0.00           C  
ATOM   3091  ND1 HIE   197      54.059  31.454  18.522  1.00  0.00           N  
ATOM   3092  CE1 HIE   197      54.717  31.808  17.401  1.00  0.00           C  
ATOM   3093  HE1 HIE   197      55.578  31.275  17.027  1.00  0.00           H  
ATOM   3094  NE2 HIE   197      53.952  32.601  16.650  1.00  0.00           N  
ATOM   3095  HE2 HIE   197      54.160  32.771  15.676  1.00  0.00           H  
ATOM   3096  CD2 HIE   197      52.768  32.909  17.276  1.00  0.00           C  
ATOM   3097  HD2 HIE   197      51.863  33.318  16.852  1.00  0.00           H  
ATOM   3098  C   HIE   197      49.700  30.668  19.896  1.00  0.00           C  
ATOM   3099  O   HIE   197      50.000  30.378  21.077  1.00  0.00           O  
ATOM   3100  N   TYR   198      48.438  31.057  19.583  1.00  0.00           N  
ATOM   3101  H   TYR   198      48.242  31.258  18.613  1.00  0.00           H  
ATOM   3102  CA  TYR   198      47.312  30.977  20.554  1.00  0.00           C  
ATOM   3103  HA  TYR   198      47.646  31.495  21.453  1.00  0.00           H  
ATOM   3104  CB  TYR   198      46.207  31.892  19.898  1.00  0.00           C  
ATOM   3105  HB2 TYR   198      46.696  32.853  19.742  1.00  0.00           H  
ATOM   3106  HB3 TYR   198      45.923  31.444  18.946  1.00  0.00           H  
ATOM   3107  CG  TYR   198      44.951  32.282  20.718  1.00  0.00           C  
ATOM   3108  CD1 TYR   198      44.631  31.643  21.890  1.00  0.00           C  
ATOM   3109  HD1 TYR   198      45.228  30.909  22.411  1.00  0.00           H  
ATOM   3110  CE1 TYR   198      43.374  31.787  22.553  1.00  0.00           C  
ATOM   3111  HE1 TYR   198      43.143  31.286  23.482  1.00  0.00           H  
ATOM   3112  CZ  TYR   198      42.424  32.631  21.932  1.00  0.00           C  
ATOM   3113  OH  TYR   198      41.105  32.838  22.292  1.00  0.00           O  
ATOM   3114  HH  TYR   198      40.863  32.240  23.004  1.00  0.00           H  
ATOM   3115  CE2 TYR   198      42.827  33.429  20.839  1.00  0.00           C  
ATOM   3116  HE2 TYR   198      42.052  34.037  20.397  1.00  0.00           H  
ATOM   3117  CD2 TYR   198      44.118  33.337  20.252  1.00  0.00           C  
ATOM   3118  HD2 TYR   198      44.342  33.934  19.380  1.00  0.00           H  
ATOM   3119  C   TYR   198      46.948  29.506  20.681  1.00  0.00           C  
ATOM   3120  O   TYR   198      46.502  28.861  19.728  1.00  0.00           O  
ATOM   3121  N   ALA   199      47.026  29.058  21.906  1.00  0.00           N  
ATOM   3122  H   ALA   199      47.413  29.629  22.644  1.00  0.00           H  
ATOM   3123  CA  ALA   199      46.636  27.621  22.221  1.00  0.00           C  
ATOM   3124  HA  ALA   199      47.212  26.849  21.711  1.00  0.00           H  
ATOM   3125  CB  ALA   199      46.991  27.396  23.720  1.00  0.00           C  
ATOM   3126  HB1 ALA   199      46.828  26.339  23.927  1.00  0.00           H  
ATOM   3127  HB2 ALA   199      47.961  27.781  24.035  1.00  0.00           H  
ATOM   3128  HB3 ALA   199      46.306  28.027  24.287  1.00  0.00           H  
ATOM   3129  C   ALA   199      45.135  27.346  21.933  1.00  0.00           C  
ATOM   3130  O   ALA   199      44.333  28.241  21.662  1.00  0.00           O  
ATOM   3131  N   TRP   200      44.695  26.071  21.928  1.00  0.00           N  
ATOM   3132  H   TRP   200      45.307  25.274  22.034  1.00  0.00           H  
ATOM   3133  CA  TRP   200      43.234  25.750  21.781  1.00  0.00           C  
ATOM   3134  HA  TRP   200      42.539  26.575  21.624  1.00  0.00           H  
ATOM   3135  CB  TRP   200      42.993  24.716  20.693  1.00  0.00           C  
ATOM   3136  HB2 TRP   200      43.867  24.075  20.580  1.00  0.00           H  
ATOM   3137  HB3 TRP   200      42.157  24.086  20.995  1.00  0.00           H  
ATOM   3138  CG  TRP   200      42.590  25.106  19.320  1.00  0.00           C  
ATOM   3139  CD1 TRP   200      43.394  25.162  18.265  1.00  0.00           C  
ATOM   3140  HD1 TRP   200      44.443  24.907  18.249  1.00  0.00           H  
ATOM   3141  NE1 TRP   200      42.751  25.712  17.199  1.00  0.00           N  
ATOM   3142  HE1 TRP   200      43.219  25.825  16.311  1.00  0.00           H  
ATOM   3143  CE2 TRP   200      41.413  26.039  17.538  1.00  0.00           C  
ATOM   3144  CZ2 TRP   200      40.323  26.617  16.832  1.00  0.00           C  
ATOM   3145  HZ2 TRP   200      40.416  26.824  15.776  1.00  0.00           H  
ATOM   3146  CH2 TRP   200      39.046  26.856  17.500  1.00  0.00           C  
ATOM   3147  HH2 TRP   200      38.183  27.182  16.939  1.00  0.00           H  
ATOM   3148  CZ3 TRP   200      38.915  26.465  18.866  1.00  0.00           C  
ATOM   3149  HZ3 TRP   200      37.941  26.508  19.330  1.00  0.00           H  
ATOM   3150  CE3 TRP   200      40.043  25.874  19.575  1.00  0.00           C  
ATOM   3151  HE3 TRP   200      39.994  25.516  20.593  1.00  0.00           H  
ATOM   3152  CD2 TRP   200      41.290  25.699  18.936  1.00  0.00           C  
ATOM   3153  C   TRP   200      42.899  25.169  23.217  1.00  0.00           C  
ATOM   3154  O   TRP   200      43.474  24.112  23.664  1.00  0.00           O  
ATOM   3155  N   GLY   201      41.994  25.850  23.789  1.00  0.00           N  
ATOM   3156  H   GLY   201      41.586  26.601  23.252  1.00  0.00           H  
ATOM   3157  CA  GLY   201      41.116  25.351  24.874  1.00  0.00           C  
ATOM   3158  HA2 GLY   201      41.832  25.085  25.651  1.00  0.00           H  
ATOM   3159  HA3 GLY   201      40.467  26.126  25.284  1.00  0.00           H  
ATOM   3160  C   GLY   201      40.227  24.101  24.494  1.00  0.00           C  
ATOM   3161  O   GLY   201      39.695  23.969  23.367  1.00  0.00           O  
ATOM   3162  N   TYR   202      39.971  23.266  25.480  1.00  0.00           N  
ATOM   3163  H   TYR   202      40.526  23.343  26.320  1.00  0.00           H  
ATOM   3164  CA  TYR   202      39.148  22.021  25.333  1.00  0.00           C  
ATOM   3165  HA  TYR   202      38.515  22.265  24.480  1.00  0.00           H  
ATOM   3166  CB  TYR   202      39.975  20.758  24.931  1.00  0.00           C  
ATOM   3167  HB2 TYR   202      40.828  20.782  25.609  1.00  0.00           H  
ATOM   3168  HB3 TYR   202      39.458  19.823  25.147  1.00  0.00           H  
ATOM   3169  CG  TYR   202      40.495  20.608  23.555  1.00  0.00           C  
ATOM   3170  CD1 TYR   202      39.894  19.705  22.662  1.00  0.00           C  
ATOM   3171  HD1 TYR   202      39.125  19.019  22.986  1.00  0.00           H  
ATOM   3172  CE1 TYR   202      40.557  19.372  21.468  1.00  0.00           C  
ATOM   3173  HE1 TYR   202      40.128  18.722  20.720  1.00  0.00           H  
ATOM   3174  CZ  TYR   202      41.687  20.075  21.077  1.00  0.00           C  
ATOM   3175  OH  TYR   202      42.257  19.953  19.846  1.00  0.00           O  
ATOM   3176  HH  TYR   202      42.814  20.681  19.562  1.00  0.00           H  
ATOM   3177  CE2 TYR   202      42.321  20.890  22.016  1.00  0.00           C  
ATOM   3178  HE2 TYR   202      43.137  21.533  21.721  1.00  0.00           H  
ATOM   3179  CD2 TYR   202      41.743  21.138  23.231  1.00  0.00           C  
ATOM   3180  HD2 TYR   202      42.078  21.948  23.861  1.00  0.00           H  
ATOM   3181  C   TYR   202      38.182  21.805  26.495  1.00  0.00           C  
ATOM   3182  O   TYR   202      38.429  22.084  27.681  1.00  0.00           O  
ATOM   3183  N   ARG   203      37.033  21.334  26.182  1.00  0.00           N  
ATOM   3184  H   ARG   203      36.750  21.326  25.213  1.00  0.00           H  
ATOM   3185  CA  ARG   203      36.024  20.767  27.114  1.00  0.00           C  
ATOM   3186  HA  ARG   203      36.610  20.381  27.948  1.00  0.00           H  
ATOM   3187  CB  ARG   203      35.245  21.967  27.725  1.00  0.00           C  
ATOM   3188  HB2 ARG   203      35.912  22.805  27.925  1.00  0.00           H  
ATOM   3189  HB3 ARG   203      34.518  22.292  26.981  1.00  0.00           H  
ATOM   3190  CG  ARG   203      34.562  21.487  29.004  1.00  0.00           C  
ATOM   3191  HG2 ARG   203      33.779  20.756  28.807  1.00  0.00           H  
ATOM   3192  HG3 ARG   203      35.248  20.917  29.631  1.00  0.00           H  
ATOM   3193  CD  ARG   203      33.865  22.594  29.758  1.00  0.00           C  
ATOM   3194  HD2 ARG   203      33.220  22.945  28.953  1.00  0.00           H  
ATOM   3195  HD3 ARG   203      33.327  22.103  30.569  1.00  0.00           H  
ATOM   3196  NE  ARG   203      34.756  23.472  30.538  1.00  0.00           N  
ATOM   3197  HE  ARG   203      35.749  23.516  30.354  1.00  0.00           H  
ATOM   3198  CZ  ARG   203      34.340  24.504  31.252  1.00  0.00           C  
ATOM   3199  NH1 ARG   203      33.090  24.789  31.526  1.00  0.00           N  
ATOM   3200 HH11 ARG   203      32.357  24.304  31.028  1.00  0.00           H  
ATOM   3201 HH12 ARG   203      32.959  25.647  32.042  1.00  0.00           H  
ATOM   3202  NH2 ARG   203      35.200  25.339  31.699  1.00  0.00           N  
ATOM   3203 HH21 ARG   203      36.206  25.251  31.679  1.00  0.00           H  
ATOM   3204 HH22 ARG   203      34.850  26.148  32.193  1.00  0.00           H  
ATOM   3205  C   ARG   203      35.180  19.709  26.462  1.00  0.00           C  
ATOM   3206  O   ARG   203      34.797  19.920  25.311  1.00  0.00           O  
ATOM   3207  N   ASP   204      34.875  18.694  27.229  1.00  0.00           N  
ATOM   3208  H   ASP   204      35.218  18.746  28.177  1.00  0.00           H  
ATOM   3209  CA  ASP   204      34.143  17.499  26.764  1.00  0.00           C  
ATOM   3210  HA  ASP   204      34.286  16.824  27.608  1.00  0.00           H  
ATOM   3211  CB  ASP   204      32.638  17.792  26.730  1.00  0.00           C  
ATOM   3212  HB2 ASP   204      32.377  18.312  27.652  1.00  0.00           H  
ATOM   3213  HB3 ASP   204      32.395  18.427  25.879  1.00  0.00           H  
ATOM   3214  CG  ASP   204      31.757  16.553  26.647  1.00  0.00           C  
ATOM   3215  OD1 ASP   204      32.201  15.466  27.049  1.00  0.00           O  
ATOM   3216  OD2 ASP   204      30.655  16.658  26.134  1.00  0.00           O  
ATOM   3217  C   ASP   204      34.704  16.769  25.536  1.00  0.00           C  
ATOM   3218  O   ASP   204      33.997  16.331  24.642  1.00  0.00           O  
ATOM   3219  N   GLY   205      36.061  16.804  25.391  1.00  0.00           N  
ATOM   3220  H   GLY   205      36.480  17.161  26.238  1.00  0.00           H  
ATOM   3221  CA  GLY   205      36.897  16.725  24.169  1.00  0.00           C  
ATOM   3222  HA2 GLY   205      37.953  16.732  24.438  1.00  0.00           H  
ATOM   3223  HA3 GLY   205      36.681  15.711  23.832  1.00  0.00           H  
ATOM   3224  C   GLY   205      36.562  17.685  23.010  1.00  0.00           C  
ATOM   3225  O   GLY   205      37.224  17.618  21.956  1.00  0.00           O  
ATOM   3226  N   LYS   206      35.612  18.573  23.120  1.00  0.00           N  
ATOM   3227  H   LYS   206      35.112  18.599  23.997  1.00  0.00           H  
ATOM   3228  CA  LYS   206      35.331  19.540  22.089  1.00  0.00           C  
ATOM   3229  HA  LYS   206      35.388  19.073  21.106  1.00  0.00           H  
ATOM   3230  CB  LYS   206      33.831  19.793  22.089  1.00  0.00           C  
ATOM   3231  HB2 LYS   206      33.330  18.843  21.906  1.00  0.00           H  
ATOM   3232  HB3 LYS   206      33.583  20.313  23.014  1.00  0.00           H  
ATOM   3233  CG  LYS   206      33.345  20.785  20.990  1.00  0.00           C  
ATOM   3234  HG2 LYS   206      33.597  21.823  21.208  1.00  0.00           H  
ATOM   3235  HG3 LYS   206      33.909  20.592  20.077  1.00  0.00           H  
ATOM   3236  CD  LYS   206      31.856  20.690  20.659  1.00  0.00           C  
ATOM   3237  HD2 LYS   206      31.778  19.635  20.398  1.00  0.00           H  
ATOM   3238  HD3 LYS   206      31.122  20.876  21.443  1.00  0.00           H  
ATOM   3239  CE  LYS   206      31.375  21.417  19.446  1.00  0.00           C  
ATOM   3240  HE2 LYS   206      31.640  22.468  19.565  1.00  0.00           H  
ATOM   3241  HE3 LYS   206      31.948  21.083  18.581  1.00  0.00           H  
ATOM   3242  NZ  LYS   206      29.901  21.237  19.155  1.00  0.00           N  
ATOM   3243  HZ1 LYS   206      29.317  21.616  19.887  1.00  0.00           H  
ATOM   3244  HZ2 LYS   206      29.549  21.543  18.260  1.00  0.00           H  
ATOM   3245  HZ3 LYS   206      29.615  20.269  19.117  1.00  0.00           H  
ATOM   3246  C   LYS   206      36.149  20.811  22.282  1.00  0.00           C  
ATOM   3247  O   LYS   206      36.168  21.459  23.359  1.00  0.00           O  
ATOM   3248  N   ALA   207      36.955  21.165  21.234  1.00  0.00           N  
ATOM   3249  H   ALA   207      37.030  20.470  20.505  1.00  0.00           H  
ATOM   3250  CA  ALA   207      37.794  22.311  21.299  1.00  0.00           C  
ATOM   3251  HA  ALA   207      38.347  22.291  22.238  1.00  0.00           H  
ATOM   3252  CB  ALA   207      38.827  22.366  20.112  1.00  0.00           C  
ATOM   3253  HB1 ALA   207      38.336  22.230  19.148  1.00  0.00           H  
ATOM   3254  HB2 ALA   207      39.283  23.353  20.184  1.00  0.00           H  
ATOM   3255  HB3 ALA   207      39.633  21.641  20.227  1.00  0.00           H  
ATOM   3256  C   ALA   207      36.901  23.587  21.321  1.00  0.00           C  
ATOM   3257  O   ALA   207      35.742  23.661  20.851  1.00  0.00           O  
ATOM   3258  N   VAL   208      37.467  24.653  21.879  1.00  0.00           N  
ATOM   3259  H   VAL   208      38.319  24.543  22.410  1.00  0.00           H  
ATOM   3260  CA  VAL   208      36.839  26.028  22.054  1.00  0.00           C  
ATOM   3261  HA  VAL   208      36.299  26.283  21.142  1.00  0.00           H  
ATOM   3262  CB  VAL   208      35.632  25.863  23.028  1.00  0.00           C  
ATOM   3263  HB  VAL   208      35.057  24.981  22.745  1.00  0.00           H  
ATOM   3264  CG1 VAL   208      35.970  25.612  24.571  1.00  0.00           C  
ATOM   3265 HG11 VAL   208      35.100  25.742  25.214  1.00  0.00           H  
ATOM   3266 HG12 VAL   208      36.129  24.551  24.764  1.00  0.00           H  
ATOM   3267 HG13 VAL   208      36.758  26.229  25.003  1.00  0.00           H  
ATOM   3268  CG2 VAL   208      34.665  27.065  22.834  1.00  0.00           C  
ATOM   3269 HG21 VAL   208      35.288  27.913  23.117  1.00  0.00           H  
ATOM   3270 HG22 VAL   208      34.368  27.262  21.804  1.00  0.00           H  
ATOM   3271 HG23 VAL   208      33.842  27.113  23.547  1.00  0.00           H  
ATOM   3272  C   VAL   208      37.787  27.146  22.458  1.00  0.00           C  
ATOM   3273  O   VAL   208      38.760  26.916  23.234  1.00  0.00           O  
ATOM   3274  N   ARG   209      37.553  28.394  21.949  1.00  0.00           N  
ATOM   3275  H   ARG   209      36.705  28.486  21.408  1.00  0.00           H  
ATOM   3276  CA  ARG   209      38.154  29.623  22.396  1.00  0.00           C  
ATOM   3277  HA  ARG   209      38.780  29.529  23.284  1.00  0.00           H  
ATOM   3278  CB  ARG   209      38.896  30.254  21.207  1.00  0.00           C  
ATOM   3279  HB2 ARG   209      38.357  30.105  20.271  1.00  0.00           H  
ATOM   3280  HB3 ARG   209      38.983  31.318  21.425  1.00  0.00           H  
ATOM   3281  CG  ARG   209      40.373  29.664  21.109  1.00  0.00           C  
ATOM   3282  HG2 ARG   209      40.990  29.860  21.986  1.00  0.00           H  
ATOM   3283  HG3 ARG   209      40.197  28.602  20.939  1.00  0.00           H  
ATOM   3284  CD  ARG   209      41.095  30.066  19.822  1.00  0.00           C  
ATOM   3285  HD2 ARG   209      40.493  29.756  18.968  1.00  0.00           H  
ATOM   3286  HD3 ARG   209      41.282  31.132  19.950  1.00  0.00           H  
ATOM   3287  NE  ARG   209      42.386  29.411  19.657  1.00  0.00           N  
ATOM   3288  HE  ARG   209      42.786  28.998  20.488  1.00  0.00           H  
ATOM   3289  CZ  ARG   209      43.049  29.283  18.511  1.00  0.00           C  
ATOM   3290  NH1 ARG   209      42.568  29.869  17.429  1.00  0.00           N  
ATOM   3291 HH11 ARG   209      42.114  30.741  17.663  1.00  0.00           H  
ATOM   3292 HH12 ARG   209      43.105  29.831  16.575  1.00  0.00           H  
ATOM   3293  NH2 ARG   209      44.086  28.606  18.466  1.00  0.00           N  
ATOM   3294 HH21 ARG   209      44.743  28.689  17.703  1.00  0.00           H  
ATOM   3295 HH22 ARG   209      44.577  28.403  19.325  1.00  0.00           H  
ATOM   3296  C   ARG   209      37.152  30.624  22.887  1.00  0.00           C  
ATOM   3297  O   ARG   209      35.925  30.464  22.616  1.00  0.00           O  
ATOM   3298  N   VAL   210      37.523  31.613  23.723  1.00  0.00           N  
ATOM   3299  H   VAL   210      38.414  31.653  24.196  1.00  0.00           H  
ATOM   3300  CA  VAL   210      36.670  32.706  24.209  1.00  0.00           C  
ATOM   3301  HA  VAL   210      35.722  32.242  24.484  1.00  0.00           H  
ATOM   3302  CB  VAL   210      37.217  33.344  25.474  1.00  0.00           C  
ATOM   3303  HB  VAL   210      37.472  32.470  26.074  1.00  0.00           H  
ATOM   3304  CG1 VAL   210      38.456  34.175  25.279  1.00  0.00           C  
ATOM   3305 HG11 VAL   210      38.880  34.336  26.270  1.00  0.00           H  
ATOM   3306 HG12 VAL   210      39.197  33.637  24.687  1.00  0.00           H  
ATOM   3307 HG13 VAL   210      38.200  35.142  24.846  1.00  0.00           H  
ATOM   3308  CG2 VAL   210      36.188  34.278  26.145  1.00  0.00           C  
ATOM   3309 HG21 VAL   210      36.414  34.354  27.209  1.00  0.00           H  
ATOM   3310 HG22 VAL   210      36.123  35.260  25.677  1.00  0.00           H  
ATOM   3311 HG23 VAL   210      35.191  33.839  26.134  1.00  0.00           H  
ATOM   3312  C   VAL   210      36.237  33.627  23.102  1.00  0.00           C  
ATOM   3313  O   VAL   210      37.007  34.200  22.369  1.00  0.00           O  
ATOM   3314  N   SER   211      34.889  33.683  22.917  1.00  0.00           N  
ATOM   3315  H   SER   211      34.417  33.352  23.746  1.00  0.00           H  
ATOM   3316  CA  SER   211      34.193  34.322  21.826  1.00  0.00           C  
ATOM   3317  HA  SER   211      34.760  34.215  20.902  1.00  0.00           H  
ATOM   3318  CB  SER   211      32.942  33.591  21.736  1.00  0.00           C  
ATOM   3319  HB2 SER   211      33.257  32.559  21.584  1.00  0.00           H  
ATOM   3320  HB3 SER   211      32.470  33.662  22.716  1.00  0.00           H  
ATOM   3321  OG  SER   211      32.078  34.067  20.719  1.00  0.00           O  
ATOM   3322  HG  SER   211      31.223  33.761  21.028  1.00  0.00           H  
ATOM   3323  C   SER   211      33.764  35.779  22.053  1.00  0.00           C  
ATOM   3324  O   SER   211      33.475  36.114  23.180  1.00  0.00           O  
ATOM   3325  N   PRO   212      33.850  36.700  21.088  1.00  0.00           N  
ATOM   3326  CD  PRO   212      34.019  36.419  19.659  1.00  0.00           C  
ATOM   3327  HD2 PRO   212      33.630  35.456  19.328  1.00  0.00           H  
ATOM   3328  HD3 PRO   212      35.107  36.402  19.604  1.00  0.00           H  
ATOM   3329  CG  PRO   212      33.390  37.554  18.923  1.00  0.00           C  
ATOM   3330  HG2 PRO   212      32.326  37.408  18.734  1.00  0.00           H  
ATOM   3331  HG3 PRO   212      33.823  37.660  17.929  1.00  0.00           H  
ATOM   3332  CB  PRO   212      33.722  38.719  19.845  1.00  0.00           C  
ATOM   3333  HB2 PRO   212      33.055  39.563  19.670  1.00  0.00           H  
ATOM   3334  HB3 PRO   212      34.775  38.960  19.704  1.00  0.00           H  
ATOM   3335  CA  PRO   212      33.520  38.097  21.273  1.00  0.00           C  
ATOM   3336  HA  PRO   212      34.355  38.456  21.875  1.00  0.00           H  
ATOM   3337  C   PRO   212      32.150  38.365  21.866  1.00  0.00           C  
ATOM   3338  O   PRO   212      31.186  37.705  21.401  1.00  0.00           O  
ATOM   3339  N   GLY   213      32.017  39.421  22.680  1.00  0.00           N  
ATOM   3340  H   GLY   213      32.833  40.012  22.753  1.00  0.00           H  
ATOM   3341  CA  GLY   213      30.838  39.451  23.623  1.00  0.00           C  
ATOM   3342  HA2 GLY   213      29.925  39.361  23.034  1.00  0.00           H  
ATOM   3343  HA3 GLY   213      30.861  38.616  24.323  1.00  0.00           H  
ATOM   3344  C   GLY   213      30.703  40.726  24.409  1.00  0.00           C  
ATOM   3345  O   GLY   213      31.627  41.498  24.398  1.00  0.00           O  
ATOM   3346  N   MET   214      29.507  41.044  25.013  1.00  0.00           N  
ATOM   3347  H   MET   214      28.782  40.348  25.113  1.00  0.00           H  
ATOM   3348  CA  MET   214      29.237  42.417  25.422  1.00  0.00           C  
ATOM   3349  HA  MET   214      29.529  43.125  24.646  1.00  0.00           H  
ATOM   3350  CB  MET   214      27.727  42.528  25.433  1.00  0.00           C  
ATOM   3351  HB2 MET   214      27.352  42.365  24.422  1.00  0.00           H  
ATOM   3352  HB3 MET   214      27.230  41.845  26.122  1.00  0.00           H  
ATOM   3353  CG  MET   214      27.344  43.940  25.920  1.00  0.00           C  
ATOM   3354  HG2 MET   214      26.257  44.008  25.860  1.00  0.00           H  
ATOM   3355  HG3 MET   214      27.755  44.068  26.921  1.00  0.00           H  
ATOM   3356  SD  MET   214      27.957  45.305  24.811  1.00  0.00           S  
ATOM   3357  CE  MET   214      26.928  45.121  23.267  1.00  0.00           C  
ATOM   3358  HE1 MET   214      26.981  44.152  22.770  1.00  0.00           H  
ATOM   3359  HE2 MET   214      25.863  45.301  23.418  1.00  0.00           H  
ATOM   3360  HE3 MET   214      27.231  45.973  22.659  1.00  0.00           H  
ATOM   3361  C   MET   214      29.916  42.741  26.768  1.00  0.00           C  
ATOM   3362  O   MET   214      29.912  41.911  27.728  1.00  0.00           O  
ATOM   3363  N   LEU   215      30.669  43.829  26.881  1.00  0.00           N  
ATOM   3364  H   LEU   215      30.643  44.389  26.042  1.00  0.00           H  
ATOM   3365  CA  LEU   215      31.571  44.198  27.989  1.00  0.00           C  
ATOM   3366  HA  LEU   215      32.169  45.003  27.563  1.00  0.00           H  
ATOM   3367  CB  LEU   215      30.722  44.718  29.193  1.00  0.00           C  
ATOM   3368  HB2 LEU   215      30.179  43.890  29.648  1.00  0.00           H  
ATOM   3369  HB3 LEU   215      31.429  45.151  29.902  1.00  0.00           H  
ATOM   3370  CG  LEU   215      29.614  45.770  28.834  1.00  0.00           C  
ATOM   3371  HG  LEU   215      28.783  45.380  28.246  1.00  0.00           H  
ATOM   3372  CD1 LEU   215      29.031  46.154  30.146  1.00  0.00           C  
ATOM   3373 HD11 LEU   215      29.809  46.693  30.687  1.00  0.00           H  
ATOM   3374 HD12 LEU   215      28.198  46.836  29.975  1.00  0.00           H  
ATOM   3375 HD13 LEU   215      28.675  45.247  30.634  1.00  0.00           H  
ATOM   3376  CD2 LEU   215      30.229  47.032  28.141  1.00  0.00           C  
ATOM   3377 HD21 LEU   215      31.143  47.339  28.648  1.00  0.00           H  
ATOM   3378 HD22 LEU   215      30.340  46.965  27.059  1.00  0.00           H  
ATOM   3379 HD23 LEU   215      29.474  47.796  28.329  1.00  0.00           H  
ATOM   3380  C   LEU   215      32.548  43.112  28.297  1.00  0.00           C  
ATOM   3381  O   LEU   215      32.861  42.855  29.453  1.00  0.00           O  
ATOM   3382  N   ASP   216      33.191  42.463  27.305  1.00  0.00           N  
ATOM   3383  H   ASP   216      32.995  42.682  26.339  1.00  0.00           H  
ATOM   3384  CA  ASP   216      33.949  41.249  27.527  1.00  0.00           C  
ATOM   3385  HA  ASP   216      33.494  40.613  28.287  1.00  0.00           H  
ATOM   3386  CB  ASP   216      33.902  40.449  26.302  1.00  0.00           C  
ATOM   3387  HB2 ASP   216      34.410  39.491  26.409  1.00  0.00           H  
ATOM   3388  HB3 ASP   216      32.854  40.215  26.115  1.00  0.00           H  
ATOM   3389  CG  ASP   216      34.412  41.259  24.994  1.00  0.00           C  
ATOM   3390  OD1 ASP   216      34.576  42.458  24.971  1.00  0.00           O  
ATOM   3391  OD2 ASP   216      34.608  40.587  23.922  1.00  0.00           O  
ATOM   3392  C   ASP   216      35.387  41.388  28.008  1.00  0.00           C  
ATOM   3393  O   ASP   216      35.769  40.690  28.966  1.00  0.00           O  
ATOM   3394  N   ALA   217      36.144  42.213  27.316  1.00  0.00           N  
ATOM   3395  H   ALA   217      35.778  42.584  26.451  1.00  0.00           H  
ATOM   3396  CA  ALA   217      37.488  42.693  27.609  1.00  0.00           C  
ATOM   3397  HA  ALA   217      38.254  41.918  27.592  1.00  0.00           H  
ATOM   3398  CB  ALA   217      37.932  43.667  26.561  1.00  0.00           C  
ATOM   3399  HB1 ALA   217      37.155  44.368  26.254  1.00  0.00           H  
ATOM   3400  HB2 ALA   217      38.895  44.044  26.905  1.00  0.00           H  
ATOM   3401  HB3 ALA   217      38.024  43.097  25.636  1.00  0.00           H  
ATOM   3402  C   ALA   217      37.652  43.266  29.015  1.00  0.00           C  
ATOM   3403  O   ALA   217      38.640  43.008  29.601  1.00  0.00           O  
ATOM   3404  N   GLN   218      36.664  44.021  29.486  1.00  0.00           N  
ATOM   3405  H   GLN   218      35.885  44.104  28.849  1.00  0.00           H  
ATOM   3406  CA  GLN   218      36.417  44.652  30.796  1.00  0.00           C  
ATOM   3407  HA  GLN   218      37.195  45.360  31.084  1.00  0.00           H  
ATOM   3408  CB  GLN   218      35.199  45.544  30.719  1.00  0.00           C  
ATOM   3409  HB2 GLN   218      34.283  45.049  30.399  1.00  0.00           H  
ATOM   3410  HB3 GLN   218      34.845  45.912  31.682  1.00  0.00           H  
ATOM   3411  CG  GLN   218      35.450  46.750  29.783  1.00  0.00           C  
ATOM   3412  HG2 GLN   218      35.212  47.681  30.299  1.00  0.00           H  
ATOM   3413  HG3 GLN   218      36.529  46.784  29.635  1.00  0.00           H  
ATOM   3414  CD  GLN   218      34.920  46.503  28.422  1.00  0.00           C  
ATOM   3415  OE1 GLN   218      34.912  45.382  27.957  1.00  0.00           O  
ATOM   3416  NE2 GLN   218      34.651  47.567  27.725  1.00  0.00           N  
ATOM   3417 HE21 GLN   218      34.811  48.537  27.955  1.00  0.00           H  
ATOM   3418 HE22 GLN   218      34.423  47.386  26.758  1.00  0.00           H  
ATOM   3419  C   GLN   218      36.293  43.643  31.959  1.00  0.00           C  
ATOM   3420  O   GLN   218      36.587  43.950  33.081  1.00  0.00           O  
ATOM   3421  N   ALA   219      35.964  42.393  31.659  1.00  0.00           N  
ATOM   3422  H   ALA   219      35.916  42.178  30.673  1.00  0.00           H  
ATOM   3423  CA  ALA   219      35.553  41.344  32.604  1.00  0.00           C  
ATOM   3424  HA  ALA   219      35.683  41.768  33.599  1.00  0.00           H  
ATOM   3425  CB  ALA   219      34.058  41.132  32.201  1.00  0.00           C  
ATOM   3426  HB1 ALA   219      33.658  40.212  32.626  1.00  0.00           H  
ATOM   3427  HB2 ALA   219      33.472  42.003  32.494  1.00  0.00           H  
ATOM   3428  HB3 ALA   219      33.892  41.113  31.124  1.00  0.00           H  
ATOM   3429  C   ALA   219      36.251  39.999  32.488  1.00  0.00           C  
ATOM   3430  O   ALA   219      36.901  39.547  33.416  1.00  0.00           O  
ATOM   3431  N   TYR   220      36.222  39.336  31.313  1.00  0.00           N  
ATOM   3432  H   TYR   220      35.676  39.806  30.606  1.00  0.00           H  
ATOM   3433  CA  TYR   220      36.626  37.940  31.155  1.00  0.00           C  
ATOM   3434  HA  TYR   220      37.287  37.679  31.982  1.00  0.00           H  
ATOM   3435  CB  TYR   220      35.400  36.994  31.241  1.00  0.00           C  
ATOM   3436  HB2 TYR   220      35.693  35.948  31.324  1.00  0.00           H  
ATOM   3437  HB3 TYR   220      34.866  37.225  32.163  1.00  0.00           H  
ATOM   3438  CG  TYR   220      34.480  37.148  30.068  1.00  0.00           C  
ATOM   3439  CD1 TYR   220      34.787  36.423  28.900  1.00  0.00           C  
ATOM   3440  HD1 TYR   220      35.565  35.674  28.913  1.00  0.00           H  
ATOM   3441  CE1 TYR   220      33.897  36.468  27.769  1.00  0.00           C  
ATOM   3442  HE1 TYR   220      34.160  35.933  26.868  1.00  0.00           H  
ATOM   3443  CZ  TYR   220      32.785  37.385  27.845  1.00  0.00           C  
ATOM   3444  OH  TYR   220      31.962  37.641  26.765  1.00  0.00           O  
ATOM   3445  HH  TYR   220      31.244  38.210  27.050  1.00  0.00           H  
ATOM   3446  CE2 TYR   220      32.482  38.055  29.020  1.00  0.00           C  
ATOM   3447  HE2 TYR   220      31.631  38.718  29.068  1.00  0.00           H  
ATOM   3448  CD2 TYR   220      33.263  37.901  30.176  1.00  0.00           C  
ATOM   3449  HD2 TYR   220      33.049  38.485  31.060  1.00  0.00           H  
ATOM   3450  C   TYR   220      37.467  37.698  29.826  1.00  0.00           C  
ATOM   3451  O   TYR   220      38.068  36.607  29.610  1.00  0.00           O  
ATOM   3452  N   GLY   221      37.651  38.671  28.910  1.00  0.00           N  
ATOM   3453  H   GLY   221      37.228  39.545  29.187  1.00  0.00           H  
ATOM   3454  CA  GLY   221      38.004  38.441  27.473  1.00  0.00           C  
ATOM   3455  HA2 GLY   221      37.708  37.420  27.233  1.00  0.00           H  
ATOM   3456  HA3 GLY   221      37.356  39.097  26.891  1.00  0.00           H  
ATOM   3457  C   GLY   221      39.453  38.691  26.945  1.00  0.00           C  
ATOM   3458  O   GLY   221      39.627  38.526  25.761  1.00  0.00           O  
ATOM   3459  N   VAL   222      40.384  38.809  27.874  1.00  0.00           N  
ATOM   3460  H   VAL   222      40.114  38.872  28.845  1.00  0.00           H  
ATOM   3461  CA  VAL   222      41.751  39.189  27.430  1.00  0.00           C  
ATOM   3462  HA  VAL   222      41.830  39.598  26.422  1.00  0.00           H  
ATOM   3463  CB  VAL   222      42.273  40.229  28.447  1.00  0.00           C  
ATOM   3464  HB  VAL   222      42.079  39.784  29.424  1.00  0.00           H  
ATOM   3465  CG1 VAL   222      43.777  40.460  28.328  1.00  0.00           C  
ATOM   3466 HG11 VAL   222      44.323  39.531  28.168  1.00  0.00           H  
ATOM   3467 HG12 VAL   222      44.087  41.148  27.541  1.00  0.00           H  
ATOM   3468 HG13 VAL   222      44.114  40.906  29.264  1.00  0.00           H  
ATOM   3469  CG2 VAL   222      41.504  41.583  28.390  1.00  0.00           C  
ATOM   3470 HG21 VAL   222      41.748  42.050  27.436  1.00  0.00           H  
ATOM   3471 HG22 VAL   222      40.432  41.385  28.402  1.00  0.00           H  
ATOM   3472 HG23 VAL   222      41.682  42.321  29.172  1.00  0.00           H  
ATOM   3473  C   VAL   222      42.608  37.917  27.287  1.00  0.00           C  
ATOM   3474  O   VAL   222      42.443  36.884  27.991  1.00  0.00           O  
ATOM   3475  N   LYS   223      43.482  37.933  26.290  1.00  0.00           N  
ATOM   3476  H   LYS   223      43.738  38.811  25.862  1.00  0.00           H  
ATOM   3477  CA  LYS   223      44.460  36.871  26.077  1.00  0.00           C  
ATOM   3478  HA  LYS   223      44.466  36.108  26.855  1.00  0.00           H  
ATOM   3479  CB  LYS   223      44.313  36.178  24.635  1.00  0.00           C  
ATOM   3480  HB2 LYS   223      44.141  37.042  23.992  1.00  0.00           H  
ATOM   3481  HB3 LYS   223      45.220  35.647  24.346  1.00  0.00           H  
ATOM   3482  CG  LYS   223      43.017  35.299  24.550  1.00  0.00           C  
ATOM   3483  HG2 LYS   223      43.133  34.688  23.654  1.00  0.00           H  
ATOM   3484  HG3 LYS   223      42.822  34.692  25.434  1.00  0.00           H  
ATOM   3485  CD  LYS   223      41.667  36.064  24.303  1.00  0.00           C  
ATOM   3486  HD2 LYS   223      40.919  35.315  24.043  1.00  0.00           H  
ATOM   3487  HD3 LYS   223      41.430  36.662  25.183  1.00  0.00           H  
ATOM   3488  CE  LYS   223      41.728  37.007  23.099  1.00  0.00           C  
ATOM   3489  HE2 LYS   223      42.509  37.754  23.244  1.00  0.00           H  
ATOM   3490  HE3 LYS   223      41.899  36.411  22.202  1.00  0.00           H  
ATOM   3491  NZ  LYS   223      40.358  37.626  23.157  1.00  0.00           N  
ATOM   3492  HZ1 LYS   223      40.123  38.315  22.457  1.00  0.00           H  
ATOM   3493  HZ2 LYS   223      39.710  36.888  22.924  1.00  0.00           H  
ATOM   3494  HZ3 LYS   223      40.192  38.099  24.033  1.00  0.00           H  
ATOM   3495  C   LYS   223      45.903  37.381  26.305  1.00  0.00           C  
ATOM   3496  O   LYS   223      46.105  38.550  26.165  1.00  0.00           O  
ATOM   3497  N   THR   224      46.847  36.490  26.680  1.00  0.00           N  
ATOM   3498  H   THR   224      46.627  35.506  26.739  1.00  0.00           H  
ATOM   3499  CA  THR   224      48.290  36.893  26.897  1.00  0.00           C  
ATOM   3500  HA  THR   224      48.540  37.357  25.943  1.00  0.00           H  
ATOM   3501  CB  THR   224      48.483  37.934  28.078  1.00  0.00           C  
ATOM   3502  HB  THR   224      47.943  38.849  27.837  1.00  0.00           H  
ATOM   3503  CG2 THR   224      48.080  37.416  29.429  1.00  0.00           C  
ATOM   3504 HG21 THR   224      48.704  36.579  29.741  1.00  0.00           H  
ATOM   3505 HG22 THR   224      48.116  38.195  30.190  1.00  0.00           H  
ATOM   3506 HG23 THR   224      47.075  36.995  29.378  1.00  0.00           H  
ATOM   3507  OG1 THR   224      49.848  38.267  27.998  1.00  0.00           O  
ATOM   3508  HG1 THR   224      49.891  39.217  28.132  1.00  0.00           H  
ATOM   3509  C   THR   224      49.087  35.587  27.154  1.00  0.00           C  
ATOM   3510  O   THR   224      48.501  34.492  27.196  1.00  0.00           O  
ATOM   3511  N   ASN   225      50.447  35.684  27.176  1.00  0.00           N  
ATOM   3512  H   ASN   225      50.871  36.598  27.246  1.00  0.00           H  
ATOM   3513  CA  ASN   225      51.393  34.630  27.409  1.00  0.00           C  
ATOM   3514  HA  ASN   225      50.811  33.709  27.368  1.00  0.00           H  
ATOM   3515  CB  ASN   225      52.450  34.539  26.304  1.00  0.00           C  
ATOM   3516  HB2 ASN   225      52.792  33.504  26.301  1.00  0.00           H  
ATOM   3517  HB3 ASN   225      51.952  34.732  25.353  1.00  0.00           H  
ATOM   3518  CG  ASN   225      53.635  35.465  26.477  1.00  0.00           C  
ATOM   3519  OD1 ASN   225      54.070  35.798  27.586  1.00  0.00           O  
ATOM   3520  ND2 ASN   225      54.091  35.954  25.354  1.00  0.00           N  
ATOM   3521 HD21 ASN   225      54.978  36.433  25.308  1.00  0.00           H  
ATOM   3522 HD22 ASN   225      53.576  35.811  24.497  1.00  0.00           H  
ATOM   3523  C   ASN   225      51.882  34.687  28.856  1.00  0.00           C  
ATOM   3524  O   ASN   225      51.482  35.531  29.633  1.00  0.00           O  
ATOM   3525  N   VAL   226      52.691  33.746  29.268  1.00  0.00           N  
ATOM   3526  H   VAL   226      52.864  32.984  28.628  1.00  0.00           H  
ATOM   3527  CA  VAL   226      53.149  33.620  30.690  1.00  0.00           C  
ATOM   3528  HA  VAL   226      52.302  33.925  31.304  1.00  0.00           H  
ATOM   3529  CB  VAL   226      53.511  32.170  31.192  1.00  0.00           C  
ATOM   3530  HB  VAL   226      52.805  31.610  30.578  1.00  0.00           H  
ATOM   3531  CG1 VAL   226      55.013  31.769  31.014  1.00  0.00           C  
ATOM   3532 HG11 VAL   226      55.493  32.460  31.708  1.00  0.00           H  
ATOM   3533 HG12 VAL   226      55.090  30.718  31.291  1.00  0.00           H  
ATOM   3534 HG13 VAL   226      55.337  32.028  30.006  1.00  0.00           H  
ATOM   3535  CG2 VAL   226      53.025  31.784  32.564  1.00  0.00           C  
ATOM   3536 HG21 VAL   226      52.086  32.313  32.723  1.00  0.00           H  
ATOM   3537 HG22 VAL   226      52.806  30.719  32.631  1.00  0.00           H  
ATOM   3538 HG23 VAL   226      53.754  31.996  33.346  1.00  0.00           H  
ATOM   3539  C   VAL   226      54.247  34.585  31.019  1.00  0.00           C  
ATOM   3540  O   VAL   226      54.385  35.056  32.148  1.00  0.00           O  
ATOM   3541  N   GLN   227      55.205  34.858  30.077  1.00  0.00           N  
ATOM   3542  H   GLN   227      55.045  34.424  29.179  1.00  0.00           H  
ATOM   3543  CA  GLN   227      56.201  35.900  30.189  1.00  0.00           C  
ATOM   3544  HA  GLN   227      56.773  35.513  31.033  1.00  0.00           H  
ATOM   3545  CB  GLN   227      57.189  35.922  28.977  1.00  0.00           C  
ATOM   3546  HB2 GLN   227      56.708  36.257  28.058  1.00  0.00           H  
ATOM   3547  HB3 GLN   227      57.920  36.694  29.213  1.00  0.00           H  
ATOM   3548  CG  GLN   227      57.836  34.580  28.560  1.00  0.00           C  
ATOM   3549  HG2 GLN   227      58.426  34.139  29.363  1.00  0.00           H  
ATOM   3550  HG3 GLN   227      57.051  33.901  28.227  1.00  0.00           H  
ATOM   3551  CD  GLN   227      58.760  34.676  27.319  1.00  0.00           C  
ATOM   3552  OE1 GLN   227      58.261  34.874  26.215  1.00  0.00           O  
ATOM   3553  NE2 GLN   227      60.066  34.652  27.460  1.00  0.00           N  
ATOM   3554 HE21 GLN   227      60.537  34.611  28.352  1.00  0.00           H  
ATOM   3555 HE22 GLN   227      60.627  34.885  26.653  1.00  0.00           H  
ATOM   3556  C   GLN   227      55.484  37.245  30.555  1.00  0.00           C  
ATOM   3557  O   GLN   227      55.859  37.974  31.492  1.00  0.00           O  
ATOM   3558  N   ASP   228      54.485  37.602  29.755  1.00  0.00           N  
ATOM   3559  H   ASP   228      54.124  36.956  29.067  1.00  0.00           H  
ATOM   3560  CA  ASP   228      53.823  38.889  29.852  1.00  0.00           C  
ATOM   3561  HA  ASP   228      54.502  39.739  29.924  1.00  0.00           H  
ATOM   3562  CB  ASP   228      52.962  39.058  28.594  1.00  0.00           C  
ATOM   3563  HB2 ASP   228      52.723  38.116  28.100  1.00  0.00           H  
ATOM   3564  HB3 ASP   228      52.020  39.452  28.974  1.00  0.00           H  
ATOM   3565  CG  ASP   228      53.549  40.039  27.568  1.00  0.00           C  
ATOM   3566  OD1 ASP   228      54.753  39.950  27.179  1.00  0.00           O  
ATOM   3567  OD2 ASP   228      52.705  40.845  27.075  1.00  0.00           O  
ATOM   3568  C   ASP   228      52.989  39.003  31.093  1.00  0.00           C  
ATOM   3569  O   ASP   228      53.032  39.978  31.810  1.00  0.00           O  
ATOM   3570  N   MET   229      52.288  37.891  31.467  1.00  0.00           N  
ATOM   3571  H   MET   229      52.289  37.142  30.789  1.00  0.00           H  
ATOM   3572  CA  MET   229      51.476  37.880  32.683  1.00  0.00           C  
ATOM   3573  HA  MET   229      50.901  38.798  32.802  1.00  0.00           H  
ATOM   3574  CB  MET   229      50.400  36.770  32.748  1.00  0.00           C  
ATOM   3575  HB2 MET   229      49.562  36.994  32.088  1.00  0.00           H  
ATOM   3576  HB3 MET   229      50.648  35.758  32.429  1.00  0.00           H  
ATOM   3577  CG  MET   229      49.763  36.584  34.174  1.00  0.00           C  
ATOM   3578  HG2 MET   229      49.054  35.764  34.062  1.00  0.00           H  
ATOM   3579  HG3 MET   229      50.541  36.295  34.881  1.00  0.00           H  
ATOM   3580  SD  MET   229      48.686  37.921  34.844  1.00  0.00           S  
ATOM   3581  CE  MET   229      47.644  38.254  33.403  1.00  0.00           C  
ATOM   3582  HE1 MET   229      48.289  38.802  32.717  1.00  0.00           H  
ATOM   3583  HE2 MET   229      47.469  37.280  32.946  1.00  0.00           H  
ATOM   3584  HE3 MET   229      46.804  38.916  33.617  1.00  0.00           H  
ATOM   3585  C   MET   229      52.401  37.961  33.885  1.00  0.00           C  
ATOM   3586  O   MET   229      52.063  38.610  34.884  1.00  0.00           O  
ATOM   3587  N   ALA   230      53.648  37.457  33.835  1.00  0.00           N  
ATOM   3588  H   ALA   230      54.108  37.206  32.972  1.00  0.00           H  
ATOM   3589  CA  ALA   230      54.459  37.490  35.091  1.00  0.00           C  
ATOM   3590  HA  ALA   230      53.793  37.347  35.941  1.00  0.00           H  
ATOM   3591  CB  ALA   230      55.558  36.377  34.973  1.00  0.00           C  
ATOM   3592  HB1 ALA   230      56.221  36.373  35.838  1.00  0.00           H  
ATOM   3593  HB2 ALA   230      55.088  35.395  34.914  1.00  0.00           H  
ATOM   3594  HB3 ALA   230      56.112  36.557  34.052  1.00  0.00           H  
ATOM   3595  C   ALA   230      55.125  38.857  35.328  1.00  0.00           C  
ATOM   3596  O   ALA   230      55.448  39.253  36.473  1.00  0.00           O  
ATOM   3597  N   ASN   231      55.464  39.519  34.198  1.00  0.00           N  
ATOM   3598  H   ASN   231      55.196  39.131  33.305  1.00  0.00           H  
ATOM   3599  CA  ASN   231      55.871  40.866  34.177  1.00  0.00           C  
ATOM   3600  HA  ASN   231      56.643  40.930  34.943  1.00  0.00           H  
ATOM   3601  CB  ASN   231      56.326  41.348  32.827  1.00  0.00           C  
ATOM   3602  HB2 ASN   231      55.712  40.934  32.027  1.00  0.00           H  
ATOM   3603  HB3 ASN   231      56.292  42.437  32.830  1.00  0.00           H  
ATOM   3604  CG  ASN   231      57.771  40.848  32.570  1.00  0.00           C  
ATOM   3605  OD1 ASN   231      58.707  41.481  33.056  1.00  0.00           O  
ATOM   3606  ND2 ASN   231      57.963  39.714  31.986  1.00  0.00           N  
ATOM   3607 HD21 ASN   231      57.153  39.155  31.760  1.00  0.00           H  
ATOM   3608 HD22 ASN   231      58.852  39.430  31.600  1.00  0.00           H  
ATOM   3609  C   ASN   231      54.757  41.805  34.643  1.00  0.00           C  
ATOM   3610  O   ASN   231      54.948  42.697  35.441  1.00  0.00           O  
ATOM   3611  N   TRP   232      53.489  41.616  34.208  1.00  0.00           N  
ATOM   3612  H   TRP   232      53.317  40.784  33.662  1.00  0.00           H  
ATOM   3613  CA  TRP   232      52.360  42.321  34.862  1.00  0.00           C  
ATOM   3614  HA  TRP   232      52.394  43.386  34.636  1.00  0.00           H  
ATOM   3615  CB  TRP   232      51.079  41.818  34.248  1.00  0.00           C  
ATOM   3616  HB2 TRP   232      51.085  41.970  33.169  1.00  0.00           H  
ATOM   3617  HB3 TRP   232      50.920  40.750  34.392  1.00  0.00           H  
ATOM   3618  CG  TRP   232      49.706  42.384  34.678  1.00  0.00           C  
ATOM   3619  CD1 TRP   232      48.688  41.556  34.831  1.00  0.00           C  
ATOM   3620  HD1 TRP   232      48.732  40.477  34.813  1.00  0.00           H  
ATOM   3621  NE1 TRP   232      47.599  42.273  35.272  1.00  0.00           N  
ATOM   3622  HE1 TRP   232      46.679  41.901  35.457  1.00  0.00           H  
ATOM   3623  CE2 TRP   232      47.846  43.651  35.140  1.00  0.00           C  
ATOM   3624  CZ2 TRP   232      47.080  44.797  35.449  1.00  0.00           C  
ATOM   3625  HZ2 TRP   232      46.017  44.743  35.631  1.00  0.00           H  
ATOM   3626  CH2 TRP   232      47.590  45.983  35.153  1.00  0.00           C  
ATOM   3627  HH2 TRP   232      46.931  46.830  35.280  1.00  0.00           H  
ATOM   3628  CZ3 TRP   232      48.967  46.174  34.810  1.00  0.00           C  
ATOM   3629  HZ3 TRP   232      49.278  47.196  34.649  1.00  0.00           H  
ATOM   3630  CE3 TRP   232      49.779  45.073  34.694  1.00  0.00           C  
ATOM   3631  HE3 TRP   232      50.829  45.091  34.442  1.00  0.00           H  
ATOM   3632  CD2 TRP   232      49.248  43.747  34.820  1.00  0.00           C  
ATOM   3633  C   TRP   232      52.346  42.084  36.338  1.00  0.00           C  
ATOM   3634  O   TRP   232      52.084  43.040  37.081  1.00  0.00           O  
ATOM   3635  N   VAL   233      52.573  40.866  36.831  1.00  0.00           N  
ATOM   3636  H   VAL   233      52.553  40.130  36.139  1.00  0.00           H  
ATOM   3637  CA  VAL   233      52.692  40.466  38.224  1.00  0.00           C  
ATOM   3638  HA  VAL   233      51.792  40.835  38.715  1.00  0.00           H  
ATOM   3639  CB  VAL   233      52.809  38.957  38.413  1.00  0.00           C  
ATOM   3640  HB  VAL   233      53.495  38.514  37.692  1.00  0.00           H  
ATOM   3641  CG1 VAL   233      53.223  38.522  39.781  1.00  0.00           C  
ATOM   3642 HG11 VAL   233      53.139  37.443  39.912  1.00  0.00           H  
ATOM   3643 HG12 VAL   233      54.225  38.884  40.015  1.00  0.00           H  
ATOM   3644 HG13 VAL   233      52.573  38.897  40.572  1.00  0.00           H  
ATOM   3645  CG2 VAL   233      51.424  38.372  38.139  1.00  0.00           C  
ATOM   3646 HG21 VAL   233      50.762  38.842  38.866  1.00  0.00           H  
ATOM   3647 HG22 VAL   233      51.164  38.524  37.091  1.00  0.00           H  
ATOM   3648 HG23 VAL   233      51.589  37.296  38.197  1.00  0.00           H  
ATOM   3649  C   VAL   233      53.758  41.227  38.982  1.00  0.00           C  
ATOM   3650  O   VAL   233      53.462  41.774  40.032  1.00  0.00           O  
ATOM   3651  N   MET   234      54.965  41.388  38.381  1.00  0.00           N  
ATOM   3652  H   MET   234      55.201  41.048  37.460  1.00  0.00           H  
ATOM   3653  CA  MET   234      56.093  42.139  39.046  1.00  0.00           C  
ATOM   3654  HA  MET   234      56.134  41.821  40.089  1.00  0.00           H  
ATOM   3655  CB  MET   234      57.432  41.597  38.584  1.00  0.00           C  
ATOM   3656  HB2 MET   234      57.557  41.826  37.525  1.00  0.00           H  
ATOM   3657  HB3 MET   234      58.188  42.257  39.008  1.00  0.00           H  
ATOM   3658  CG  MET   234      57.693  40.120  38.958  1.00  0.00           C  
ATOM   3659  HG2 MET   234      57.579  40.094  40.041  1.00  0.00           H  
ATOM   3660  HG3 MET   234      56.911  39.586  38.420  1.00  0.00           H  
ATOM   3661  SD  MET   234      59.310  39.376  38.540  1.00  0.00           S  
ATOM   3662  CE  MET   234      60.455  40.368  39.592  1.00  0.00           C  
ATOM   3663  HE1 MET   234      60.412  40.214  40.671  1.00  0.00           H  
ATOM   3664  HE2 MET   234      61.444  40.007  39.309  1.00  0.00           H  
ATOM   3665  HE3 MET   234      60.466  41.450  39.463  1.00  0.00           H  
ATOM   3666  C   MET   234      55.990  43.618  39.025  1.00  0.00           C  
ATOM   3667  O   MET   234      56.504  44.217  39.964  1.00  0.00           O  
ATOM   3668  N   ALA   235      55.234  44.237  38.068  1.00  0.00           N  
ATOM   3669  H   ALA   235      54.733  43.690  37.383  1.00  0.00           H  
ATOM   3670  CA  ALA   235      54.897  45.650  38.186  1.00  0.00           C  
ATOM   3671  HA  ALA   235      55.784  46.266  38.332  1.00  0.00           H  
ATOM   3672  CB  ALA   235      54.302  46.011  36.787  1.00  0.00           C  
ATOM   3673  HB1 ALA   235      55.015  45.666  36.039  1.00  0.00           H  
ATOM   3674  HB2 ALA   235      53.332  45.542  36.618  1.00  0.00           H  
ATOM   3675  HB3 ALA   235      54.327  47.096  36.693  1.00  0.00           H  
ATOM   3676  C   ALA   235      53.989  45.890  39.448  1.00  0.00           C  
ATOM   3677  O   ALA   235      54.374  46.717  40.324  1.00  0.00           O  
ATOM   3678  N   ASN   236      52.813  45.229  39.542  1.00  0.00           N  
ATOM   3679  H   ASN   236      52.480  44.640  38.793  1.00  0.00           H  
ATOM   3680  CA  ASN   236      51.955  45.286  40.681  1.00  0.00           C  
ATOM   3681  HA  ASN   236      51.568  46.289  40.866  1.00  0.00           H  
ATOM   3682  CB  ASN   236      50.690  44.409  40.363  1.00  0.00           C  
ATOM   3683  HB2 ASN   236      51.037  43.440  40.004  1.00  0.00           H  
ATOM   3684  HB3 ASN   236      50.073  44.377  41.262  1.00  0.00           H  
ATOM   3685  CG  ASN   236      49.764  45.066  39.329  1.00  0.00           C  
ATOM   3686  OD1 ASN   236      49.029  46.004  39.626  1.00  0.00           O  
ATOM   3687  ND2 ASN   236      49.823  44.722  38.053  1.00  0.00           N  
ATOM   3688 HD21 ASN   236      49.229  45.209  37.397  1.00  0.00           H  
ATOM   3689 HD22 ASN   236      50.512  44.059  37.726  1.00  0.00           H  
ATOM   3690  C   ASN   236      52.581  44.821  42.005  1.00  0.00           C  
ATOM   3691  O   ASN   236      52.173  45.267  43.050  1.00  0.00           O  
ATOM   3692  N   MET   237      53.504  43.858  41.995  1.00  0.00           N  
ATOM   3693  H   MET   237      53.779  43.432  41.122  1.00  0.00           H  
ATOM   3694  CA  MET   237      54.266  43.532  43.183  1.00  0.00           C  
ATOM   3695  HA  MET   237      53.477  43.342  43.911  1.00  0.00           H  
ATOM   3696  CB  MET   237      55.014  42.198  42.947  1.00  0.00           C  
ATOM   3697  HB2 MET   237      54.270  41.412  42.821  1.00  0.00           H  
ATOM   3698  HB3 MET   237      55.530  42.249  41.988  1.00  0.00           H  
ATOM   3699  CG  MET   237      55.880  41.687  44.037  1.00  0.00           C  
ATOM   3700  HG2 MET   237      56.508  42.410  44.559  1.00  0.00           H  
ATOM   3701  HG3 MET   237      55.204  41.416  44.848  1.00  0.00           H  
ATOM   3702  SD  MET   237      56.872  40.263  43.725  1.00  0.00           S  
ATOM   3703  CE  MET   237      58.400  41.097  43.180  1.00  0.00           C  
ATOM   3704  HE1 MET   237      58.256  41.297  42.119  1.00  0.00           H  
ATOM   3705  HE2 MET   237      58.530  42.052  43.689  1.00  0.00           H  
ATOM   3706  HE3 MET   237      59.289  40.490  43.352  1.00  0.00           H  
ATOM   3707  C   MET   237      55.181  44.619  43.702  1.00  0.00           C  
ATOM   3708  O   MET   237      55.283  44.797  44.940  1.00  0.00           O  
ATOM   3709  N   ALA   238      55.934  45.210  42.763  1.00  0.00           N  
ATOM   3710  H   ALA   238      55.867  44.840  41.825  1.00  0.00           H  
ATOM   3711  CA  ALA   238      56.956  46.230  43.109  1.00  0.00           C  
ATOM   3712  HA  ALA   238      56.743  46.644  44.095  1.00  0.00           H  
ATOM   3713  CB  ALA   238      58.308  45.560  43.091  1.00  0.00           C  
ATOM   3714  HB1 ALA   238      58.355  44.710  43.772  1.00  0.00           H  
ATOM   3715  HB2 ALA   238      58.533  45.232  42.075  1.00  0.00           H  
ATOM   3716  HB3 ALA   238      59.106  46.259  43.340  1.00  0.00           H  
ATOM   3717  C   ALA   238      56.828  47.435  42.173  1.00  0.00           C  
ATOM   3718  O   ALA   238      57.388  47.362  41.032  1.00  0.00           O  
ATOM   3719  N   PRO   239      56.066  48.469  42.552  1.00  0.00           N  
ATOM   3720  CD  PRO   239      55.210  48.682  43.720  1.00  0.00           C  
ATOM   3721  HD2 PRO   239      55.650  49.452  44.353  1.00  0.00           H  
ATOM   3722  HD3 PRO   239      54.765  47.842  44.254  1.00  0.00           H  
ATOM   3723  CG  PRO   239      54.098  49.586  43.245  1.00  0.00           C  
ATOM   3724  HG2 PRO   239      53.638  50.060  44.112  1.00  0.00           H  
ATOM   3725  HG3 PRO   239      53.479  48.912  42.653  1.00  0.00           H  
ATOM   3726  CB  PRO   239      54.888  50.518  42.330  1.00  0.00           C  
ATOM   3727  HB2 PRO   239      55.272  51.375  42.884  1.00  0.00           H  
ATOM   3728  HB3 PRO   239      54.264  50.911  41.528  1.00  0.00           H  
ATOM   3729  CA  PRO   239      55.930  49.599  41.644  1.00  0.00           C  
ATOM   3730  HA  PRO   239      55.572  49.346  40.646  1.00  0.00           H  
ATOM   3731  C   PRO   239      57.237  50.374  41.418  1.00  0.00           C  
ATOM   3732  O   PRO   239      57.202  51.404  40.720  1.00  0.00           O  
ATOM   3733  N   GLU   240      58.331  49.934  42.000  1.00  0.00           N  
ATOM   3734  H   GLU   240      58.390  49.105  42.575  1.00  0.00           H  
ATOM   3735  CA  GLU   240      59.668  50.314  41.438  1.00  0.00           C  
ATOM   3736  HA  GLU   240      59.847  51.371  41.634  1.00  0.00           H  
ATOM   3737  CB  GLU   240      60.765  49.511  42.249  1.00  0.00           C  
ATOM   3738  HB2 GLU   240      60.945  48.577  41.719  1.00  0.00           H  
ATOM   3739  HB3 GLU   240      61.645  50.152  42.185  1.00  0.00           H  
ATOM   3740  CG  GLU   240      60.615  49.164  43.745  1.00  0.00           C  
ATOM   3741  HG2 GLU   240      59.832  48.420  43.891  1.00  0.00           H  
ATOM   3742  HG3 GLU   240      61.533  48.753  44.165  1.00  0.00           H  
ATOM   3743  CD  GLU   240      60.315  50.475  44.521  1.00  0.00           C  
ATOM   3744  OE1 GLU   240      60.989  51.517  44.221  1.00  0.00           O  
ATOM   3745  OE2 GLU   240      59.486  50.411  45.427  1.00  0.00           O  
ATOM   3746  C   GLU   240      59.881  50.010  39.961  1.00  0.00           C  
ATOM   3747  O   GLU   240      60.791  50.635  39.430  1.00  0.00           O  
ATOM   3748  N   ASN   241      59.157  48.970  39.432  1.00  0.00           N  
ATOM   3749  H   ASN   241      58.314  48.643  39.883  1.00  0.00           H  
ATOM   3750  CA  ASN   241      59.256  48.715  38.002  1.00  0.00           C  
ATOM   3751  HA  ASN   241      60.293  48.899  37.720  1.00  0.00           H  
ATOM   3752  CB  ASN   241      58.886  47.186  37.737  1.00  0.00           C  
ATOM   3753  HB2 ASN   241      57.861  47.014  38.066  1.00  0.00           H  
ATOM   3754  HB3 ASN   241      58.863  46.971  36.669  1.00  0.00           H  
ATOM   3755  CG  ASN   241      59.760  46.211  38.433  1.00  0.00           C  
ATOM   3756  OD1 ASN   241      60.775  45.868  37.928  1.00  0.00           O  
ATOM   3757  ND2 ASN   241      59.336  45.780  39.621  1.00  0.00           N  
ATOM   3758 HD21 ASN   241      59.867  45.070  40.104  1.00  0.00           H  
ATOM   3759 HD22 ASN   241      58.471  46.155  39.985  1.00  0.00           H  
ATOM   3760  C   ASN   241      58.491  49.700  37.103  1.00  0.00           C  
ATOM   3761  O   ASN   241      58.266  49.387  35.922  1.00  0.00           O  
ATOM   3762  N   VAL   242      57.962  50.849  37.697  1.00  0.00           N  
ATOM   3763  H   VAL   242      58.108  51.087  38.668  1.00  0.00           H  
ATOM   3764  CA  VAL   242      57.039  51.746  36.915  1.00  0.00           C  
ATOM   3765  HA  VAL   242      57.046  51.483  35.857  1.00  0.00           H  
ATOM   3766  CB  VAL   242      55.616  51.558  37.455  1.00  0.00           C  
ATOM   3767  HB  VAL   242      55.468  51.978  38.450  1.00  0.00           H  
ATOM   3768  CG1 VAL   242      54.604  52.321  36.529  1.00  0.00           C  
ATOM   3769 HG11 VAL   242      54.968  53.326  36.313  1.00  0.00           H  
ATOM   3770 HG12 VAL   242      54.583  51.742  35.606  1.00  0.00           H  
ATOM   3771 HG13 VAL   242      53.583  52.292  36.909  1.00  0.00           H  
ATOM   3772  CG2 VAL   242      55.150  50.074  37.550  1.00  0.00           C  
ATOM   3773 HG21 VAL   242      55.754  49.581  38.311  1.00  0.00           H  
ATOM   3774 HG22 VAL   242      54.082  49.940  37.720  1.00  0.00           H  
ATOM   3775 HG23 VAL   242      55.422  49.640  36.588  1.00  0.00           H  
ATOM   3776  C   VAL   242      57.590  53.172  37.052  1.00  0.00           C  
ATOM   3777  O   VAL   242      58.235  53.534  38.050  1.00  0.00           O  
ATOM   3778  N   ALA   243      57.301  54.088  36.154  1.00  0.00           N  
ATOM   3779  H   ALA   243      56.893  53.772  35.286  1.00  0.00           H  
ATOM   3780  CA  ALA   243      57.836  55.501  36.168  1.00  0.00           C  
ATOM   3781  HA  ALA   243      58.179  55.700  37.183  1.00  0.00           H  
ATOM   3782  CB  ALA   243      59.128  55.732  35.344  1.00  0.00           C  
ATOM   3783  HB1 ALA   243      59.876  55.056  35.760  1.00  0.00           H  
ATOM   3784  HB2 ALA   243      58.858  55.320  34.372  1.00  0.00           H  
ATOM   3785  HB3 ALA   243      59.596  56.712  35.432  1.00  0.00           H  
ATOM   3786  C   ALA   243      56.793  56.564  35.700  1.00  0.00           C  
ATOM   3787  O   ALA   243      56.942  57.752  36.017  1.00  0.00           O  
ATOM   3788  N   ASP   244      55.766  56.228  34.924  1.00  0.00           N  
ATOM   3789  H   ASP   244      55.729  55.285  34.564  1.00  0.00           H  
ATOM   3790  CA  ASP   244      54.518  56.998  34.684  1.00  0.00           C  
ATOM   3791  HA  ASP   244      54.821  58.021  34.461  1.00  0.00           H  
ATOM   3792  CB  ASP   244      53.580  56.463  33.545  1.00  0.00           C  
ATOM   3793  HB2 ASP   244      53.395  55.395  33.662  1.00  0.00           H  
ATOM   3794  HB3 ASP   244      52.622  56.959  33.699  1.00  0.00           H  
ATOM   3795  CG  ASP   244      54.170  56.592  32.107  1.00  0.00           C  
ATOM   3796  OD1 ASP   244      53.827  57.497  31.324  1.00  0.00           O  
ATOM   3797  OD2 ASP   244      54.994  55.622  31.785  1.00  0.00           O  
ATOM   3798  C   ASP   244      53.735  57.097  36.022  1.00  0.00           C  
ATOM   3799  O   ASP   244      53.303  56.088  36.561  1.00  0.00           O  
ATOM   3800  N   ALA   245      53.647  58.298  36.658  1.00  0.00           N  
ATOM   3801  H   ALA   245      53.995  59.073  36.111  1.00  0.00           H  
ATOM   3802  CA  ALA   245      52.984  58.516  37.993  1.00  0.00           C  
ATOM   3803  HA  ALA   245      53.600  58.028  38.748  1.00  0.00           H  
ATOM   3804  CB  ALA   245      53.076  59.993  38.298  1.00  0.00           C  
ATOM   3805  HB1 ALA   245      52.718  60.177  39.311  1.00  0.00           H  
ATOM   3806  HB2 ALA   245      54.080  60.413  38.229  1.00  0.00           H  
ATOM   3807  HB3 ALA   245      52.459  60.539  37.583  1.00  0.00           H  
ATOM   3808  C   ALA   245      51.547  57.980  38.134  1.00  0.00           C  
ATOM   3809  O   ALA   245      51.227  57.283  39.150  1.00  0.00           O  
ATOM   3810  N   SER   246      50.674  58.148  37.172  1.00  0.00           N  
ATOM   3811  H   SER   246      51.125  58.667  36.432  1.00  0.00           H  
ATOM   3812  CA  SER   246      49.292  57.765  37.257  1.00  0.00           C  
ATOM   3813  HA  SER   246      48.862  58.295  38.107  1.00  0.00           H  
ATOM   3814  CB  SER   246      48.499  58.277  35.992  1.00  0.00           C  
ATOM   3815  HB2 SER   246      47.433  58.132  36.168  1.00  0.00           H  
ATOM   3816  HB3 SER   246      48.620  59.357  35.907  1.00  0.00           H  
ATOM   3817  OG  SER   246      48.904  57.626  34.782  1.00  0.00           O  
ATOM   3818  HG  SER   246      48.428  56.835  34.518  1.00  0.00           H  
ATOM   3819  C   SER   246      49.177  56.254  37.456  1.00  0.00           C  
ATOM   3820  O   SER   246      48.338  55.853  38.318  1.00  0.00           O  
ATOM   3821  N   LEU   247      49.977  55.468  36.727  1.00  0.00           N  
ATOM   3822  H   LEU   247      50.713  55.931  36.214  1.00  0.00           H  
ATOM   3823  CA  LEU   247      49.908  54.047  36.682  1.00  0.00           C  
ATOM   3824  HA  LEU   247      48.898  53.651  36.572  1.00  0.00           H  
ATOM   3825  CB  LEU   247      50.706  53.550  35.467  1.00  0.00           C  
ATOM   3826  HB2 LEU   247      50.112  53.943  34.642  1.00  0.00           H  
ATOM   3827  HB3 LEU   247      51.716  53.956  35.523  1.00  0.00           H  
ATOM   3828  CG  LEU   247      50.828  52.069  35.307  1.00  0.00           C  
ATOM   3829  HG  LEU   247      51.300  51.655  36.198  1.00  0.00           H  
ATOM   3830  CD1 LEU   247      49.491  51.335  35.124  1.00  0.00           C  
ATOM   3831 HD11 LEU   247      48.866  51.447  36.010  1.00  0.00           H  
ATOM   3832 HD12 LEU   247      48.946  51.610  34.221  1.00  0.00           H  
ATOM   3833 HD13 LEU   247      49.628  50.254  35.091  1.00  0.00           H  
ATOM   3834  CD2 LEU   247      51.629  51.650  34.144  1.00  0.00           C  
ATOM   3835 HD21 LEU   247      51.150  51.812  33.178  1.00  0.00           H  
ATOM   3836 HD22 LEU   247      52.609  52.108  34.279  1.00  0.00           H  
ATOM   3837 HD23 LEU   247      51.693  50.564  34.203  1.00  0.00           H  
ATOM   3838  C   LEU   247      50.409  53.396  37.944  1.00  0.00           C  
ATOM   3839  O   LEU   247      49.881  52.414  38.412  1.00  0.00           O  
ATOM   3840  N   LYS   248      51.506  54.001  38.479  1.00  0.00           N  
ATOM   3841  H   LYS   248      51.758  54.862  38.014  1.00  0.00           H  
ATOM   3842  CA  LYS   248      52.067  53.806  39.810  1.00  0.00           C  
ATOM   3843  HA  LYS   248      52.401  52.770  39.874  1.00  0.00           H  
ATOM   3844  CB  LYS   248      53.252  54.753  40.034  1.00  0.00           C  
ATOM   3845  HB2 LYS   248      53.969  54.718  39.214  1.00  0.00           H  
ATOM   3846  HB3 LYS   248      52.881  55.760  40.225  1.00  0.00           H  
ATOM   3847  CG  LYS   248      54.089  54.317  41.200  1.00  0.00           C  
ATOM   3848  HG2 LYS   248      53.563  54.492  42.139  1.00  0.00           H  
ATOM   3849  HG3 LYS   248      54.224  53.235  41.198  1.00  0.00           H  
ATOM   3850  CD  LYS   248      55.415  54.961  41.411  1.00  0.00           C  
ATOM   3851  HD2 LYS   248      55.385  56.019  41.149  1.00  0.00           H  
ATOM   3852  HD3 LYS   248      55.761  54.913  42.444  1.00  0.00           H  
ATOM   3853  CE  LYS   248      56.521  54.406  40.514  1.00  0.00           C  
ATOM   3854  HE2 LYS   248      56.580  53.361  40.820  1.00  0.00           H  
ATOM   3855  HE3 LYS   248      56.231  54.381  39.464  1.00  0.00           H  
ATOM   3856  NZ  LYS   248      57.845  55.057  40.735  1.00  0.00           N  
ATOM   3857  HZ1 LYS   248      58.088  55.167  41.710  1.00  0.00           H  
ATOM   3858  HZ2 LYS   248      58.595  54.504  40.345  1.00  0.00           H  
ATOM   3859  HZ3 LYS   248      57.848  55.935  40.235  1.00  0.00           H  
ATOM   3860  C   LYS   248      50.941  53.993  40.876  1.00  0.00           C  
ATOM   3861  O   LYS   248      50.695  53.090  41.665  1.00  0.00           O  
ATOM   3862  N   GLN   249      50.248  55.208  40.893  1.00  0.00           N  
ATOM   3863  H   GLN   249      50.532  55.866  40.181  1.00  0.00           H  
ATOM   3864  CA  GLN   249      49.202  55.562  41.809  1.00  0.00           C  
ATOM   3865  HA  GLN   249      49.616  55.426  42.809  1.00  0.00           H  
ATOM   3866  CB  GLN   249      48.722  57.027  41.555  1.00  0.00           C  
ATOM   3867  HB2 GLN   249      49.674  57.554  41.497  1.00  0.00           H  
ATOM   3868  HB3 GLN   249      48.155  57.054  40.625  1.00  0.00           H  
ATOM   3869  CG  GLN   249      47.792  57.612  42.690  1.00  0.00           C  
ATOM   3870  HG2 GLN   249      47.156  58.419  42.325  1.00  0.00           H  
ATOM   3871  HG3 GLN   249      47.147  56.817  43.063  1.00  0.00           H  
ATOM   3872  CD  GLN   249      48.569  58.061  43.941  1.00  0.00           C  
ATOM   3873  OE1 GLN   249      49.829  57.905  44.041  1.00  0.00           O  
ATOM   3874  NE2 GLN   249      47.907  58.753  44.822  1.00  0.00           N  
ATOM   3875 HE21 GLN   249      46.905  58.857  44.747  1.00  0.00           H  
ATOM   3876 HE22 GLN   249      48.439  59.289  45.493  1.00  0.00           H  
ATOM   3877  C   GLN   249      48.066  54.649  41.702  1.00  0.00           C  
ATOM   3878  O   GLN   249      47.521  54.259  42.695  1.00  0.00           O  
ATOM   3879  N   GLY   250      47.827  54.109  40.529  1.00  0.00           N  
ATOM   3880  H   GLY   250      48.305  54.541  39.751  1.00  0.00           H  
ATOM   3881  CA  GLY   250      46.857  53.126  40.266  1.00  0.00           C  
ATOM   3882  HA2 GLY   250      45.866  53.464  40.569  1.00  0.00           H  
ATOM   3883  HA3 GLY   250      46.815  52.868  39.208  1.00  0.00           H  
ATOM   3884  C   GLY   250      47.119  51.808  41.081  1.00  0.00           C  
ATOM   3885  O   GLY   250      46.204  51.236  41.621  1.00  0.00           O  
ATOM   3886  N   ILE   251      48.423  51.404  41.217  1.00  0.00           N  
ATOM   3887  H   ILE   251      49.181  52.013  40.942  1.00  0.00           H  
ATOM   3888  CA  ILE   251      48.759  50.154  41.957  1.00  0.00           C  
ATOM   3889  HA  ILE   251      48.148  49.274  41.757  1.00  0.00           H  
ATOM   3890  CB  ILE   251      50.217  49.739  41.745  1.00  0.00           C  
ATOM   3891  HB  ILE   251      50.934  50.512  42.020  1.00  0.00           H  
ATOM   3892  CG2 ILE   251      50.482  48.285  42.414  1.00  0.00           C  
ATOM   3893 HG21 ILE   251      50.430  48.313  43.502  1.00  0.00           H  
ATOM   3894 HG22 ILE   251      49.795  47.565  41.969  1.00  0.00           H  
ATOM   3895 HG23 ILE   251      51.438  47.984  41.985  1.00  0.00           H  
ATOM   3896  CG1 ILE   251      50.402  49.444  40.179  1.00  0.00           C  
ATOM   3897 HG12 ILE   251      50.049  48.463  39.860  1.00  0.00           H  
ATOM   3898 HG13 ILE   251      49.837  50.179  39.606  1.00  0.00           H  
ATOM   3899  CD1 ILE   251      51.875  49.525  39.715  1.00  0.00           C  
ATOM   3900 HD11 ILE   251      52.561  48.839  40.211  1.00  0.00           H  
ATOM   3901 HD12 ILE   251      51.837  49.488  38.627  1.00  0.00           H  
ATOM   3902 HD13 ILE   251      52.334  50.492  39.921  1.00  0.00           H  
ATOM   3903  C   ILE   251      48.328  50.205  43.402  1.00  0.00           C  
ATOM   3904  O   ILE   251      47.678  49.289  43.895  1.00  0.00           O  
ATOM   3905  N   ALA   252      48.688  51.293  44.082  1.00  0.00           N  
ATOM   3906  H   ALA   252      49.137  52.095  43.662  1.00  0.00           H  
ATOM   3907  CA  ALA   252      48.214  51.608  45.395  1.00  0.00           C  
ATOM   3908  HA  ALA   252      48.428  50.702  45.962  1.00  0.00           H  
ATOM   3909  CB  ALA   252      48.985  52.812  45.963  1.00  0.00           C  
ATOM   3910  HB1 ALA   252      48.816  52.826  47.040  1.00  0.00           H  
ATOM   3911  HB2 ALA   252      50.074  52.751  45.978  1.00  0.00           H  
ATOM   3912  HB3 ALA   252      48.817  53.753  45.439  1.00  0.00           H  
ATOM   3913  C   ALA   252      46.687  51.835  45.659  1.00  0.00           C  
ATOM   3914  O   ALA   252      46.130  51.284  46.619  1.00  0.00           O  
ATOM   3915  N   LEU   253      45.991  52.547  44.751  1.00  0.00           N  
ATOM   3916  H   LEU   253      46.447  53.033  43.993  1.00  0.00           H  
ATOM   3917  CA  LEU   253      44.501  52.509  44.658  1.00  0.00           C  
ATOM   3918  HA  LEU   253      44.257  52.761  45.690  1.00  0.00           H  
ATOM   3919  CB  LEU   253      44.068  53.599  43.742  1.00  0.00           C  
ATOM   3920  HB2 LEU   253      44.583  53.514  42.785  1.00  0.00           H  
ATOM   3921  HB3 LEU   253      43.001  53.475  43.554  1.00  0.00           H  
ATOM   3922  CG  LEU   253      44.352  55.003  44.348  1.00  0.00           C  
ATOM   3923  HG  LEU   253      45.340  55.165  44.779  1.00  0.00           H  
ATOM   3924  CD1 LEU   253      44.139  56.108  43.346  1.00  0.00           C  
ATOM   3925 HD11 LEU   253      44.344  57.094  43.763  1.00  0.00           H  
ATOM   3926 HD12 LEU   253      44.775  56.019  42.465  1.00  0.00           H  
ATOM   3927 HD13 LEU   253      43.090  56.092  43.051  1.00  0.00           H  
ATOM   3928  CD2 LEU   253      43.380  55.283  45.544  1.00  0.00           C  
ATOM   3929 HD21 LEU   253      43.561  54.558  46.338  1.00  0.00           H  
ATOM   3930 HD22 LEU   253      43.536  56.338  45.768  1.00  0.00           H  
ATOM   3931 HD23 LEU   253      42.343  55.305  45.210  1.00  0.00           H  
ATOM   3932  C   LEU   253      43.782  51.188  44.256  1.00  0.00           C  
ATOM   3933  O   LEU   253      42.688  50.938  44.687  1.00  0.00           O  
ATOM   3934  N   ALA   254      44.450  50.340  43.470  1.00  0.00           N  
ATOM   3935  H   ALA   254      45.351  50.573  43.077  1.00  0.00           H  
ATOM   3936  CA  ALA   254      44.041  48.942  43.302  1.00  0.00           C  
ATOM   3937  HA  ALA   254      43.100  49.000  42.756  1.00  0.00           H  
ATOM   3938  CB  ALA   254      44.900  48.268  42.236  1.00  0.00           C  
ATOM   3939  HB1 ALA   254      44.849  48.958  41.394  1.00  0.00           H  
ATOM   3940  HB2 ALA   254      45.956  48.244  42.505  1.00  0.00           H  
ATOM   3941  HB3 ALA   254      44.687  47.215  42.056  1.00  0.00           H  
ATOM   3942  C   ALA   254      43.906  48.221  44.668  1.00  0.00           C  
ATOM   3943  O   ALA   254      42.813  47.739  45.023  1.00  0.00           O  
ATOM   3944  N   GLN   255      45.048  48.114  45.336  1.00  0.00           N  
ATOM   3945  H   GLN   255      45.896  48.469  44.918  1.00  0.00           H  
ATOM   3946  CA  GLN   255      45.306  47.137  46.451  1.00  0.00           C  
ATOM   3947  HA  GLN   255      44.658  46.284  46.250  1.00  0.00           H  
ATOM   3948  CB  GLN   255      46.819  46.745  46.460  1.00  0.00           C  
ATOM   3949  HB2 GLN   255      47.382  47.678  46.494  1.00  0.00           H  
ATOM   3950  HB3 GLN   255      47.028  46.166  47.359  1.00  0.00           H  
ATOM   3951  CG  GLN   255      47.418  45.976  45.244  1.00  0.00           C  
ATOM   3952  HG2 GLN   255      47.129  44.925  45.227  1.00  0.00           H  
ATOM   3953  HG3 GLN   255      46.944  46.341  44.333  1.00  0.00           H  
ATOM   3954  CD  GLN   255      48.931  46.022  45.077  1.00  0.00           C  
ATOM   3955  OE1 GLN   255      49.724  46.307  45.918  1.00  0.00           O  
ATOM   3956  NE2 GLN   255      49.333  45.665  43.827  1.00  0.00           N  
ATOM   3957 HE21 GLN   255      48.617  45.418  43.159  1.00  0.00           H  
ATOM   3958 HE22 GLN   255      50.285  45.544  43.512  1.00  0.00           H  
ATOM   3959  C   GLN   255      44.915  47.603  47.899  1.00  0.00           C  
ATOM   3960  O   GLN   255      45.195  47.008  48.929  1.00  0.00           O  
ATOM   3961  N   SER   256      44.266  48.763  47.957  1.00  0.00           N  
ATOM   3962  H   SER   256      43.842  49.080  47.097  1.00  0.00           H  
ATOM   3963  CA  SER   256      43.779  49.386  49.206  1.00  0.00           C  
ATOM   3964  HA  SER   256      44.602  49.602  49.887  1.00  0.00           H  
ATOM   3965  CB  SER   256      43.089  50.693  48.858  1.00  0.00           C  
ATOM   3966  HB2 SER   256      42.410  50.495  48.029  1.00  0.00           H  
ATOM   3967  HB3 SER   256      42.654  50.996  49.810  1.00  0.00           H  
ATOM   3968  OG  SER   256      43.994  51.720  48.509  1.00  0.00           O  
ATOM   3969  HG  SER   256      44.745  51.357  48.033  1.00  0.00           H  
ATOM   3970  C   SER   256      42.758  48.327  49.718  1.00  0.00           C  
ATOM   3971  O   SER   256      42.019  47.700  48.953  1.00  0.00           O  
ATOM   3972  N   ARG   257      42.537  48.336  51.053  1.00  0.00           N  
ATOM   3973  H   ARG   257      42.893  49.083  51.632  1.00  0.00           H  
ATOM   3974  CA  ARG   257      41.447  47.483  51.576  1.00  0.00           C  
ATOM   3975  HA  ARG   257      41.504  46.558  51.002  1.00  0.00           H  
ATOM   3976  CB  ARG   257      41.676  47.134  53.014  1.00  0.00           C  
ATOM   3977  HB2 ARG   257      41.753  48.033  53.625  1.00  0.00           H  
ATOM   3978  HB3 ARG   257      40.755  46.644  53.331  1.00  0.00           H  
ATOM   3979  CG  ARG   257      42.846  46.202  53.226  1.00  0.00           C  
ATOM   3980  HG2 ARG   257      42.602  45.230  52.797  1.00  0.00           H  
ATOM   3981  HG3 ARG   257      43.671  46.542  52.600  1.00  0.00           H  
ATOM   3982  CD  ARG   257      43.166  46.086  54.705  1.00  0.00           C  
ATOM   3983  HD2 ARG   257      43.678  47.012  54.970  1.00  0.00           H  
ATOM   3984  HD3 ARG   257      42.228  45.947  55.243  1.00  0.00           H  
ATOM   3985  NE  ARG   257      44.010  44.945  54.956  1.00  0.00           N  
ATOM   3986  HE  ARG   257      44.278  44.372  54.168  1.00  0.00           H  
ATOM   3987  CZ  ARG   257      44.313  44.380  56.092  1.00  0.00           C  
ATOM   3988  NH1 ARG   257      44.100  44.888  57.253  1.00  0.00           N  
ATOM   3989 HH11 ARG   257      44.230  44.284  58.052  1.00  0.00           H  
ATOM   3990 HH12 ARG   257      43.880  45.865  57.388  1.00  0.00           H  
ATOM   3991  NH2 ARG   257      44.845  43.171  55.977  1.00  0.00           N  
ATOM   3992 HH21 ARG   257      44.916  42.771  55.052  1.00  0.00           H  
ATOM   3993 HH22 ARG   257      45.074  42.675  56.826  1.00  0.00           H  
ATOM   3994  C   ARG   257      40.151  48.194  51.380  1.00  0.00           C  
ATOM   3995  O   ARG   257      40.031  49.288  51.939  1.00  0.00           O  
ATOM   3996  N   TYR   258      39.198  47.573  50.659  1.00  0.00           N  
ATOM   3997  H   TYR   258      39.462  46.756  50.127  1.00  0.00           H  
ATOM   3998  CA  TYR   258      37.950  48.222  50.308  1.00  0.00           C  
ATOM   3999  HA  TYR   258      37.824  49.271  50.575  1.00  0.00           H  
ATOM   4000  CB  TYR   258      37.695  48.177  48.770  1.00  0.00           C  
ATOM   4001  HB2 TYR   258      37.866  47.222  48.272  1.00  0.00           H  
ATOM   4002  HB3 TYR   258      36.633  48.385  48.642  1.00  0.00           H  
ATOM   4003  CG  TYR   258      38.435  49.294  48.105  1.00  0.00           C  
ATOM   4004  CD1 TYR   258      37.918  50.498  47.772  1.00  0.00           C  
ATOM   4005  HD1 TYR   258      36.954  50.716  48.207  1.00  0.00           H  
ATOM   4006  CE1 TYR   258      38.593  51.526  47.053  1.00  0.00           C  
ATOM   4007  HE1 TYR   258      38.338  52.546  46.807  1.00  0.00           H  
ATOM   4008  CZ  TYR   258      39.768  51.195  46.378  1.00  0.00           C  
ATOM   4009  OH  TYR   258      40.474  52.169  45.749  1.00  0.00           O  
ATOM   4010  HH  TYR   258      41.258  51.792  45.344  1.00  0.00           H  
ATOM   4011  CE2 TYR   258      40.277  49.928  46.599  1.00  0.00           C  
ATOM   4012  HE2 TYR   258      41.209  49.652  46.129  1.00  0.00           H  
ATOM   4013  CD2 TYR   258      39.663  49.016  47.482  1.00  0.00           C  
ATOM   4014  HD2 TYR   258      39.990  47.987  47.505  1.00  0.00           H  
ATOM   4015  C   TYR   258      36.852  47.541  51.099  1.00  0.00           C  
ATOM   4016  O   TYR   258      36.046  48.226  51.733  1.00  0.00           O  
ATOM   4017  N   TRP   259      36.864  46.172  51.268  1.00  0.00           N  
ATOM   4018  H   TRP   259      37.505  45.605  50.731  1.00  0.00           H  
ATOM   4019  CA  TRP   259      35.773  45.382  51.910  1.00  0.00           C  
ATOM   4020  HA  TRP   259      35.153  45.975  52.583  1.00  0.00           H  
ATOM   4021  CB  TRP   259      34.775  44.851  50.923  1.00  0.00           C  
ATOM   4022  HB2 TRP   259      35.383  44.270  50.230  1.00  0.00           H  
ATOM   4023  HB3 TRP   259      34.139  44.046  51.291  1.00  0.00           H  
ATOM   4024  CG  TRP   259      34.050  45.949  50.190  1.00  0.00           C  
ATOM   4025  CD1 TRP   259      34.458  46.520  49.026  1.00  0.00           C  
ATOM   4026  HD1 TRP   259      35.243  46.146  48.386  1.00  0.00           H  
ATOM   4027  NE1 TRP   259      33.475  47.372  48.619  1.00  0.00           N  
ATOM   4028  HE1 TRP   259      33.375  47.828  47.723  1.00  0.00           H  
ATOM   4029  CE2 TRP   259      32.446  47.449  49.527  1.00  0.00           C  
ATOM   4030  CZ2 TRP   259      31.221  48.190  49.659  1.00  0.00           C  
ATOM   4031  HZ2 TRP   259      30.997  48.978  48.954  1.00  0.00           H  
ATOM   4032  CH2 TRP   259      30.335  47.916  50.746  1.00  0.00           C  
ATOM   4033  HH2 TRP   259      29.477  48.563  50.853  1.00  0.00           H  
ATOM   4034  CZ3 TRP   259      30.625  46.930  51.682  1.00  0.00           C  
ATOM   4035  HZ3 TRP   259      29.939  46.737  52.493  1.00  0.00           H  
ATOM   4036  CE3 TRP   259      31.840  46.232  51.547  1.00  0.00           C  
ATOM   4037  HE3 TRP   259      32.143  45.563  52.339  1.00  0.00           H  
ATOM   4038  CD2 TRP   259      32.746  46.425  50.501  1.00  0.00           C  
ATOM   4039  C   TRP   259      36.317  44.142  52.665  1.00  0.00           C  
ATOM   4040  O   TRP   259      37.062  43.370  52.085  1.00  0.00           O  
ATOM   4041  N   ARG   260      36.090  44.049  53.993  1.00  0.00           N  
ATOM   4042  H   ARG   260      35.448  44.699  54.423  1.00  0.00           H  
ATOM   4043  CA  ARG   260      36.442  42.837  54.725  1.00  0.00           C  
ATOM   4044  HA  ARG   260      37.474  42.657  54.421  1.00  0.00           H  
ATOM   4045  CB  ARG   260      36.632  43.004  56.279  1.00  0.00           C  
ATOM   4046  HB2 ARG   260      37.166  43.909  56.567  1.00  0.00           H  
ATOM   4047  HB3 ARG   260      35.609  42.936  56.650  1.00  0.00           H  
ATOM   4048  CG  ARG   260      37.481  41.840  56.776  1.00  0.00           C  
ATOM   4049  HG2 ARG   260      37.218  40.877  56.338  1.00  0.00           H  
ATOM   4050  HG3 ARG   260      38.511  42.163  56.627  1.00  0.00           H  
ATOM   4051  CD  ARG   260      37.388  41.755  58.319  1.00  0.00           C  
ATOM   4052  HD2 ARG   260      37.903  42.532  58.884  1.00  0.00           H  
ATOM   4053  HD3 ARG   260      36.391  41.910  58.732  1.00  0.00           H  
ATOM   4054  NE  ARG   260      37.942  40.425  58.676  1.00  0.00           N  
ATOM   4055  HE  ARG   260      37.420  39.605  58.401  1.00  0.00           H  
ATOM   4056  CZ  ARG   260      39.033  40.150  59.365  1.00  0.00           C  
ATOM   4057  NH1 ARG   260      39.762  41.060  59.894  1.00  0.00           N  
ATOM   4058 HH11 ARG   260      39.420  42.008  59.823  1.00  0.00           H  
ATOM   4059 HH12 ARG   260      40.669  40.805  60.256  1.00  0.00           H  
ATOM   4060  NH2 ARG   260      39.437  38.932  59.542  1.00  0.00           N  
ATOM   4061 HH21 ARG   260      40.274  38.730  60.069  1.00  0.00           H  
ATOM   4062 HH22 ARG   260      38.926  38.286  58.958  1.00  0.00           H  
ATOM   4063  C   ARG   260      35.455  41.710  54.298  1.00  0.00           C  
ATOM   4064  O   ARG   260      34.228  41.925  54.537  1.00  0.00           O  
ATOM   4065  N   ILE   261      35.959  40.573  53.813  1.00  0.00           N  
ATOM   4066  H   ILE   261      36.965  40.487  53.781  1.00  0.00           H  
ATOM   4067  CA  ILE   261      35.285  39.361  53.398  1.00  0.00           C  
ATOM   4068  HA  ILE   261      34.232  39.535  53.621  1.00  0.00           H  
ATOM   4069  CB  ILE   261      35.447  38.988  51.839  1.00  0.00           C  
ATOM   4070  HB  ILE   261      36.406  38.486  51.712  1.00  0.00           H  
ATOM   4071  CG2 ILE   261      34.254  38.097  51.373  1.00  0.00           C  
ATOM   4072 HG21 ILE   261      34.403  37.677  50.378  1.00  0.00           H  
ATOM   4073 HG22 ILE   261      34.118  37.181  51.948  1.00  0.00           H  
ATOM   4074 HG23 ILE   261      33.305  38.623  51.272  1.00  0.00           H  
ATOM   4075  CG1 ILE   261      35.637  40.174  50.885  1.00  0.00           C  
ATOM   4076 HG12 ILE   261      34.750  40.739  50.598  1.00  0.00           H  
ATOM   4077 HG13 ILE   261      36.256  40.917  51.388  1.00  0.00           H  
ATOM   4078  CD1 ILE   261      36.377  39.825  49.597  1.00  0.00           C  
ATOM   4079 HD11 ILE   261      36.055  38.876  49.169  1.00  0.00           H  
ATOM   4080 HD12 ILE   261      36.179  40.600  48.856  1.00  0.00           H  
ATOM   4081 HD13 ILE   261      37.432  39.639  49.795  1.00  0.00           H  
ATOM   4082  C   ILE   261      35.769  38.140  54.238  1.00  0.00           C  
ATOM   4083  O   ILE   261      36.439  37.204  53.743  1.00  0.00           O  
ATOM   4084  N   GLY   262      35.407  38.121  55.522  1.00  0.00           N  
ATOM   4085  H   GLY   262      35.176  39.037  55.879  1.00  0.00           H  
ATOM   4086  CA  GLY   262      35.916  37.091  56.418  1.00  0.00           C  
ATOM   4087  HA2 GLY   262      35.502  37.389  57.381  1.00  0.00           H  
ATOM   4088  HA3 GLY   262      35.643  36.071  56.147  1.00  0.00           H  
ATOM   4089  C   GLY   262      37.406  37.052  56.542  1.00  0.00           C  
ATOM   4090  O   GLY   262      38.048  37.883  57.164  1.00  0.00           O  
ATOM   4091  N   SER   263      38.097  36.089  55.986  1.00  0.00           N  
ATOM   4092  H   SER   263      37.501  35.291  55.820  1.00  0.00           H  
ATOM   4093  CA  SER   263      39.605  35.947  56.058  1.00  0.00           C  
ATOM   4094  HA  SER   263      40.014  36.386  56.968  1.00  0.00           H  
ATOM   4095  CB  SER   263      40.034  34.442  56.059  1.00  0.00           C  
ATOM   4096  HB2 SER   263      41.105  34.418  55.859  1.00  0.00           H  
ATOM   4097  HB3 SER   263      39.876  34.012  57.048  1.00  0.00           H  
ATOM   4098  OG  SER   263      39.255  33.710  55.133  1.00  0.00           O  
ATOM   4099  HG  SER   263      39.870  33.533  54.417  1.00  0.00           H  
ATOM   4100  C   SER   263      40.286  36.630  54.782  1.00  0.00           C  
ATOM   4101  O   SER   263      41.503  36.683  54.724  1.00  0.00           O  
ATOM   4102  N   MET   264      39.515  37.300  53.963  1.00  0.00           N  
ATOM   4103  H   MET   264      38.516  37.272  54.109  1.00  0.00           H  
ATOM   4104  CA  MET   264      39.956  38.058  52.792  1.00  0.00           C  
ATOM   4105  HA  MET   264      41.015  37.842  52.649  1.00  0.00           H  
ATOM   4106  CB  MET   264      39.379  37.467  51.577  1.00  0.00           C  
ATOM   4107  HB2 MET   264      38.356  37.813  51.434  1.00  0.00           H  
ATOM   4108  HB3 MET   264      40.016  37.884  50.797  1.00  0.00           H  
ATOM   4109  CG  MET   264      39.341  35.905  51.518  1.00  0.00           C  
ATOM   4110  HG2 MET   264      40.334  35.455  51.533  1.00  0.00           H  
ATOM   4111  HG3 MET   264      38.715  35.581  52.349  1.00  0.00           H  
ATOM   4112  SD  MET   264      38.462  35.287  50.055  1.00  0.00           S  
ATOM   4113  CE  MET   264      36.684  35.701  50.340  1.00  0.00           C  
ATOM   4114  HE1 MET   264      36.630  36.758  50.078  1.00  0.00           H  
ATOM   4115  HE2 MET   264      35.966  35.209  49.684  1.00  0.00           H  
ATOM   4116  HE3 MET   264      36.392  35.592  51.384  1.00  0.00           H  
ATOM   4117  C   MET   264      39.600  39.645  52.849  1.00  0.00           C  
ATOM   4118  O   MET   264      38.714  40.004  53.560  1.00  0.00           O  
ATOM   4119  N   TYR   265      40.251  40.401  51.953  1.00  0.00           N  
ATOM   4120  H   TYR   265      41.124  40.017  51.622  1.00  0.00           H  
ATOM   4121  CA  TYR   265      40.025  41.835  51.682  1.00  0.00           C  
ATOM   4122  HA  TYR   265      39.189  42.249  52.246  1.00  0.00           H  
ATOM   4123  CB  TYR   265      41.170  42.713  52.300  1.00  0.00           C  
ATOM   4124  HB2 TYR   265      42.111  42.328  51.906  1.00  0.00           H  
ATOM   4125  HB3 TYR   265      40.957  43.696  51.879  1.00  0.00           H  
ATOM   4126  CG  TYR   265      41.184  42.880  53.768  1.00  0.00           C  
ATOM   4127  CD1 TYR   265      41.918  41.908  54.501  1.00  0.00           C  
ATOM   4128  HD1 TYR   265      42.546  41.307  53.860  1.00  0.00           H  
ATOM   4129  CE1 TYR   265      42.012  42.019  55.857  1.00  0.00           C  
ATOM   4130  HE1 TYR   265      42.674  41.359  56.398  1.00  0.00           H  
ATOM   4131  CZ  TYR   265      41.300  42.997  56.579  1.00  0.00           C  
ATOM   4132  OH  TYR   265      41.287  42.989  57.929  1.00  0.00           O  
ATOM   4133  HH  TYR   265      41.010  43.803  58.355  1.00  0.00           H  
ATOM   4134  CE2 TYR   265      40.497  43.928  55.894  1.00  0.00           C  
ATOM   4135  HE2 TYR   265      39.820  44.573  56.433  1.00  0.00           H  
ATOM   4136  CD2 TYR   265      40.407  43.844  54.469  1.00  0.00           C  
ATOM   4137  HD2 TYR   265      39.832  44.586  53.935  1.00  0.00           H  
ATOM   4138  C   TYR   265      39.863  41.993  50.165  1.00  0.00           C  
ATOM   4139  O   TYR   265      40.573  41.350  49.387  1.00  0.00           O  
ATOM   4140  N   GLN   266      38.872  42.813  49.746  1.00  0.00           N  
ATOM   4141  H   GLN   266      38.175  43.216  50.356  1.00  0.00           H  
ATOM   4142  CA  GLN   266      38.652  43.157  48.308  1.00  0.00           C  
ATOM   4143  HA  GLN   266      38.903  42.294  47.691  1.00  0.00           H  
ATOM   4144  CB  GLN   266      37.116  43.281  48.071  1.00  0.00           C  
ATOM   4145  HB2 GLN   266      36.576  42.424  48.473  1.00  0.00           H  
ATOM   4146  HB3 GLN   266      36.858  44.133  48.700  1.00  0.00           H  
ATOM   4147  CG  GLN   266      36.689  43.635  46.676  1.00  0.00           C  
ATOM   4148  HG2 GLN   266      35.630  43.892  46.684  1.00  0.00           H  
ATOM   4149  HG3 GLN   266      37.174  44.543  46.318  1.00  0.00           H  
ATOM   4150  CD  GLN   266      36.956  42.434  45.780  1.00  0.00           C  
ATOM   4151  OE1 GLN   266      36.381  41.371  45.938  1.00  0.00           O  
ATOM   4152  NE2 GLN   266      37.794  42.475  44.750  1.00  0.00           N  
ATOM   4153 HE21 GLN   266      38.464  43.218  44.607  1.00  0.00           H  
ATOM   4154 HE22 GLN   266      38.008  41.594  44.305  1.00  0.00           H  
ATOM   4155  C   GLN   266      39.476  44.410  47.887  1.00  0.00           C  
ATOM   4156  O   GLN   266      39.438  45.355  48.667  1.00  0.00           O  
ATOM   4157  N   GLY   267      40.255  44.260  46.837  1.00  0.00           N  
ATOM   4158  H   GLY   267      40.467  43.343  46.470  1.00  0.00           H  
ATOM   4159  CA  GLY   267      40.751  45.368  45.993  1.00  0.00           C  
ATOM   4160  HA2 GLY   267      40.778  46.293  46.570  1.00  0.00           H  
ATOM   4161  HA3 GLY   267      41.717  45.099  45.567  1.00  0.00           H  
ATOM   4162  C   GLY   267      39.902  45.760  44.861  1.00  0.00           C  
ATOM   4163  O   GLY   267      38.799  45.212  44.653  1.00  0.00           O  
ATOM   4164  N   LEU   268      40.467  46.600  43.983  1.00  0.00           N  
ATOM   4165  H   LEU   268      41.236  47.163  44.320  1.00  0.00           H  
ATOM   4166  CA  LEU   268      39.971  46.879  42.592  1.00  0.00           C  
ATOM   4167  HA  LEU   268      38.900  46.691  42.519  1.00  0.00           H  
ATOM   4168  CB  LEU   268      40.304  48.251  41.997  1.00  0.00           C  
ATOM   4169  HB2 LEU   268      41.335  48.359  41.658  1.00  0.00           H  
ATOM   4170  HB3 LEU   268      39.680  48.446  41.125  1.00  0.00           H  
ATOM   4171  CG  LEU   268      40.200  49.554  42.821  1.00  0.00           C  
ATOM   4172  HG  LEU   268      40.890  49.506  43.664  1.00  0.00           H  
ATOM   4173  CD1 LEU   268      40.620  50.689  41.932  1.00  0.00           C  
ATOM   4174 HD11 LEU   268      40.860  51.583  42.508  1.00  0.00           H  
ATOM   4175 HD12 LEU   268      41.474  50.501  41.282  1.00  0.00           H  
ATOM   4176 HD13 LEU   268      39.743  50.840  41.303  1.00  0.00           H  
ATOM   4177  CD2 LEU   268      38.773  49.777  43.410  1.00  0.00           C  
ATOM   4178 HD21 LEU   268      38.486  48.762  43.685  1.00  0.00           H  
ATOM   4179 HD22 LEU   268      38.776  50.428  44.284  1.00  0.00           H  
ATOM   4180 HD23 LEU   268      38.159  50.108  42.572  1.00  0.00           H  
ATOM   4181  C   LEU   268      40.729  45.876  41.635  1.00  0.00           C  
ATOM   4182  O   LEU   268      41.944  45.921  41.518  1.00  0.00           O  
ATOM   4183  N   GLY   269      39.985  45.069  40.958  1.00  0.00           N  
ATOM   4184  H   GLY   269      39.006  44.952  41.176  1.00  0.00           H  
ATOM   4185  CA  GLY   269      40.493  44.048  39.961  1.00  0.00           C  
ATOM   4186  HA2 GLY   269      39.617  43.569  39.524  1.00  0.00           H  
ATOM   4187  HA3 GLY   269      41.127  44.462  39.177  1.00  0.00           H  
ATOM   4188  C   GLY   269      41.295  42.905  40.571  1.00  0.00           C  
ATOM   4189  O   GLY   269      41.482  41.850  39.979  1.00  0.00           O  
ATOM   4190  N   TRP   270      41.672  43.005  41.865  1.00  0.00           N  
ATOM   4191  H   TRP   270      41.400  43.835  42.373  1.00  0.00           H  
ATOM   4192  CA  TRP   270      42.479  42.007  42.677  1.00  0.00           C  
ATOM   4193  HA  TRP   270      42.482  41.058  42.141  1.00  0.00           H  
ATOM   4194  CB  TRP   270      43.920  42.495  42.958  1.00  0.00           C  
ATOM   4195  HB2 TRP   270      43.827  43.315  43.669  1.00  0.00           H  
ATOM   4196  HB3 TRP   270      44.361  41.638  43.467  1.00  0.00           H  
ATOM   4197  CG  TRP   270      44.778  42.892  41.786  1.00  0.00           C  
ATOM   4198  CD1 TRP   270      44.772  44.061  41.015  1.00  0.00           C  
ATOM   4199  HD1 TRP   270      44.125  44.906  41.196  1.00  0.00           H  
ATOM   4200  NE1 TRP   270      45.556  43.972  39.887  1.00  0.00           N  
ATOM   4201  HE1 TRP   270      45.510  44.674  39.162  1.00  0.00           H  
ATOM   4202  CE2 TRP   270      46.358  42.827  39.953  1.00  0.00           C  
ATOM   4203  CZ2 TRP   270      47.501  42.335  39.253  1.00  0.00           C  
ATOM   4204  HZ2 TRP   270      48.102  42.985  38.633  1.00  0.00           H  
ATOM   4205  CH2 TRP   270      47.980  41.040  39.462  1.00  0.00           C  
ATOM   4206  HH2 TRP   270      48.874  40.718  38.948  1.00  0.00           H  
ATOM   4207  CZ3 TRP   270      47.272  40.210  40.303  1.00  0.00           C  
ATOM   4208  HZ3 TRP   270      47.571  39.183  40.451  1.00  0.00           H  
ATOM   4209  CE3 TRP   270      46.252  40.697  41.132  1.00  0.00           C  
ATOM   4210  HE3 TRP   270      45.720  40.020  41.785  1.00  0.00           H  
ATOM   4211  CD2 TRP   270      45.739  41.983  41.008  1.00  0.00           C  
ATOM   4212  C   TRP   270      41.716  41.779  43.987  1.00  0.00           C  
ATOM   4213  O   TRP   270      40.866  42.550  44.492  1.00  0.00           O  
ATOM   4214  N   GLU   271      41.945  40.599  44.603  1.00  0.00           N  
ATOM   4215  H   GLU   271      42.575  39.954  44.148  1.00  0.00           H  
ATOM   4216  CA  GLU   271      41.590  40.184  45.978  1.00  0.00           C  
ATOM   4217  HA  GLU   271      41.074  40.995  46.491  1.00  0.00           H  
ATOM   4218  CB  GLU   271      40.710  38.909  45.783  1.00  0.00           C  
ATOM   4219  HB2 GLU   271      41.151  38.242  45.043  1.00  0.00           H  
ATOM   4220  HB3 GLU   271      40.609  38.436  46.760  1.00  0.00           H  
ATOM   4221  CG  GLU   271      39.226  39.252  45.455  1.00  0.00           C  
ATOM   4222  HG2 GLU   271      38.588  38.442  45.809  1.00  0.00           H  
ATOM   4223  HG3 GLU   271      38.943  40.217  45.875  1.00  0.00           H  
ATOM   4224  CD  GLU   271      38.976  39.242  43.904  1.00  0.00           C  
ATOM   4225  OE1 GLU   271      39.135  38.197  43.224  1.00  0.00           O  
ATOM   4226  OE2 GLU   271      38.465  40.257  43.352  1.00  0.00           O  
ATOM   4227  C   GLU   271      42.836  39.852  46.794  1.00  0.00           C  
ATOM   4228  O   GLU   271      43.873  39.559  46.228  1.00  0.00           O  
ATOM   4229  N   MET   272      42.768  39.887  48.102  1.00  0.00           N  
ATOM   4230  H   MET   272      41.853  40.051  48.495  1.00  0.00           H  
ATOM   4231  CA  MET   272      43.771  39.805  49.002  1.00  0.00           C  
ATOM   4232  HA  MET   272      44.569  39.352  48.414  1.00  0.00           H  
ATOM   4233  CB  MET   272      44.293  41.186  49.359  1.00  0.00           C  
ATOM   4234  HB2 MET   272      43.479  41.638  49.926  1.00  0.00           H  
ATOM   4235  HB3 MET   272      45.181  41.111  49.986  1.00  0.00           H  
ATOM   4236  CG  MET   272      44.881  42.024  48.191  1.00  0.00           C  
ATOM   4237  HG2 MET   272      45.602  42.701  48.650  1.00  0.00           H  
ATOM   4238  HG3 MET   272      45.410  41.336  47.532  1.00  0.00           H  
ATOM   4239  SD  MET   272      43.783  43.015  47.119  1.00  0.00           S  
ATOM   4240  CE  MET   272      43.275  44.343  48.252  1.00  0.00           C  
ATOM   4241  HE1 MET   272      44.130  44.702  48.825  1.00  0.00           H  
ATOM   4242  HE2 MET   272      43.039  45.207  47.630  1.00  0.00           H  
ATOM   4243  HE3 MET   272      42.480  44.018  48.923  1.00  0.00           H  
ATOM   4244  C   MET   272      43.483  38.959  50.264  1.00  0.00           C  
ATOM   4245  O   MET   272      42.348  38.805  50.739  1.00  0.00           O  
ATOM   4246  N   LEU   273      44.502  38.286  50.724  1.00  0.00           N  
ATOM   4247  H   LEU   273      45.348  38.264  50.173  1.00  0.00           H  
ATOM   4248  CA  LEU   273      44.488  37.252  51.718  1.00  0.00           C  
ATOM   4249  HA  LEU   273      43.582  37.436  52.296  1.00  0.00           H  
ATOM   4250  CB  LEU   273      44.471  35.855  50.937  1.00  0.00           C  
ATOM   4251  HB2 LEU   273      44.521  35.984  49.855  1.00  0.00           H  
ATOM   4252  HB3 LEU   273      45.403  35.421  51.298  1.00  0.00           H  
ATOM   4253  CG  LEU   273      43.319  34.949  51.429  1.00  0.00           C  
ATOM   4254  HG  LEU   273      42.408  35.515  51.233  1.00  0.00           H  
ATOM   4255  CD1 LEU   273      43.477  33.681  50.586  1.00  0.00           C  
ATOM   4256 HD11 LEU   273      43.370  33.956  49.537  1.00  0.00           H  
ATOM   4257 HD12 LEU   273      44.441  33.216  50.794  1.00  0.00           H  
ATOM   4258 HD13 LEU   273      42.617  33.030  50.745  1.00  0.00           H  
ATOM   4259  CD2 LEU   273      43.521  34.464  52.831  1.00  0.00           C  
ATOM   4260 HD21 LEU   273      42.932  33.552  52.925  1.00  0.00           H  
ATOM   4261 HD22 LEU   273      44.554  34.146  52.963  1.00  0.00           H  
ATOM   4262 HD23 LEU   273      43.053  35.232  53.448  1.00  0.00           H  
ATOM   4263  C   LEU   273      45.714  37.339  52.733  1.00  0.00           C  
ATOM   4264  O   LEU   273      46.770  37.850  52.448  1.00  0.00           O  
ATOM   4265  N   ASN   274      45.431  36.822  53.911  1.00  0.00           N  
ATOM   4266  H   ASN   274      44.558  36.322  53.997  1.00  0.00           H  
ATOM   4267  CA  ASN   274      46.307  36.737  55.092  1.00  0.00           C  
ATOM   4268  HA  ASN   274      46.574  37.749  55.395  1.00  0.00           H  
ATOM   4269  CB  ASN   274      45.580  36.090  56.289  1.00  0.00           C  
ATOM   4270  HB2 ASN   274      44.724  36.618  56.709  1.00  0.00           H  
ATOM   4271  HB3 ASN   274      45.229  35.137  55.894  1.00  0.00           H  
ATOM   4272  CG  ASN   274      46.516  35.809  57.416  1.00  0.00           C  
ATOM   4273  OD1 ASN   274      46.967  36.693  58.110  1.00  0.00           O  
ATOM   4274  ND2 ASN   274      46.741  34.551  57.701  1.00  0.00           N  
ATOM   4275 HD21 ASN   274      46.125  33.816  57.385  1.00  0.00           H  
ATOM   4276 HD22 ASN   274      47.323  34.350  58.502  1.00  0.00           H  
ATOM   4277  C   ASN   274      47.628  36.070  54.727  1.00  0.00           C  
ATOM   4278  O   ASN   274      47.598  35.150  53.857  1.00  0.00           O  
ATOM   4279  N   TRP   275      48.683  36.452  55.336  1.00  0.00           N  
ATOM   4280  H   TRP   275      48.567  37.261  55.930  1.00  0.00           H  
ATOM   4281  CA  TRP   275      49.968  35.730  55.233  1.00  0.00           C  
ATOM   4282  HA  TRP   275      49.860  34.663  55.041  1.00  0.00           H  
ATOM   4283  CB  TRP   275      50.837  36.363  54.170  1.00  0.00           C  
ATOM   4284  HB2 TRP   275      50.242  36.534  53.273  1.00  0.00           H  
ATOM   4285  HB3 TRP   275      51.219  37.295  54.585  1.00  0.00           H  
ATOM   4286  CG  TRP   275      52.090  35.636  53.832  1.00  0.00           C  
ATOM   4287  CD1 TRP   275      53.232  35.710  54.519  1.00  0.00           C  
ATOM   4288  HD1 TRP   275      53.451  36.352  55.359  1.00  0.00           H  
ATOM   4289  NE1 TRP   275      54.222  35.109  53.783  1.00  0.00           N  
ATOM   4290  HE1 TRP   275      55.156  35.148  54.165  1.00  0.00           H  
ATOM   4291  CE2 TRP   275      53.719  34.324  52.748  1.00  0.00           C  
ATOM   4292  CZ2 TRP   275      54.237  33.363  51.853  1.00  0.00           C  
ATOM   4293  HZ2 TRP   275      55.293  33.142  51.815  1.00  0.00           H  
ATOM   4294  CH2 TRP   275      53.369  32.769  50.949  1.00  0.00           C  
ATOM   4295  HH2 TRP   275      53.692  32.084  50.179  1.00  0.00           H  
ATOM   4296  CZ3 TRP   275      51.961  33.025  51.039  1.00  0.00           C  
ATOM   4297  HZ3 TRP   275      51.307  32.492  50.365  1.00  0.00           H  
ATOM   4298  CE3 TRP   275      51.432  33.868  52.018  1.00  0.00           C  
ATOM   4299  HE3 TRP   275      50.359  33.975  52.080  1.00  0.00           H  
ATOM   4300  CD2 TRP   275      52.337  34.599  52.819  1.00  0.00           C  
ATOM   4301  C   TRP   275      50.744  35.848  56.609  1.00  0.00           C  
ATOM   4302  O   TRP   275      50.663  36.819  57.359  1.00  0.00           O  
ATOM   4303  N   PRO   276      51.624  34.803  56.915  1.00  0.00           N  
ATOM   4304  CD  PRO   276      52.605  34.692  58.040  1.00  0.00           C  
ATOM   4305  HD2 PRO   276      52.174  35.088  58.960  1.00  0.00           H  
ATOM   4306  HD3 PRO   276      53.453  35.290  57.707  1.00  0.00           H  
ATOM   4307  CG  PRO   276      53.081  33.244  58.086  1.00  0.00           C  
ATOM   4308  HG2 PRO   276      52.525  32.625  58.790  1.00  0.00           H  
ATOM   4309  HG3 PRO   276      54.116  33.104  58.397  1.00  0.00           H  
ATOM   4310  CB  PRO   276      52.683  32.648  56.768  1.00  0.00           C  
ATOM   4311  HB2 PRO   276      52.431  31.590  56.842  1.00  0.00           H  
ATOM   4312  HB3 PRO   276      53.460  32.898  56.046  1.00  0.00           H  
ATOM   4313  CA  PRO   276      51.434  33.411  56.360  1.00  0.00           C  
ATOM   4314  HA  PRO   276      51.480  33.335  55.273  1.00  0.00           H  
ATOM   4315  C   PRO   276      50.185  32.700  56.917  1.00  0.00           C  
ATOM   4316  O   PRO   276      49.675  33.146  57.962  1.00  0.00           O  
ATOM   4317  N   VAL   277      49.615  31.772  56.162  1.00  0.00           N  
ATOM   4318  H   VAL   277      50.240  31.427  55.447  1.00  0.00           H  
ATOM   4319  CA  VAL   277      48.227  31.247  56.369  1.00  0.00           C  
ATOM   4320  HA  VAL   277      47.932  31.527  57.380  1.00  0.00           H  
ATOM   4321  CB  VAL   277      47.272  32.044  55.441  1.00  0.00           C  
ATOM   4322  HB  VAL   277      47.465  33.079  55.723  1.00  0.00           H  
ATOM   4323  CG1 VAL   277      47.598  31.822  54.025  1.00  0.00           C  
ATOM   4324 HG11 VAL   277      48.576  32.235  53.780  1.00  0.00           H  
ATOM   4325 HG12 VAL   277      47.677  30.740  53.915  1.00  0.00           H  
ATOM   4326 HG13 VAL   277      46.933  32.396  53.379  1.00  0.00           H  
ATOM   4327  CG2 VAL   277      45.802  31.768  55.621  1.00  0.00           C  
ATOM   4328 HG21 VAL   277      45.518  30.785  55.997  1.00  0.00           H  
ATOM   4329 HG22 VAL   277      45.359  32.475  56.323  1.00  0.00           H  
ATOM   4330 HG23 VAL   277      45.113  31.997  54.808  1.00  0.00           H  
ATOM   4331  C   VAL   277      48.066  29.755  56.287  1.00  0.00           C  
ATOM   4332  O   VAL   277      48.988  29.091  55.708  1.00  0.00           O  
ATOM   4333  N   GLU   278      47.211  29.212  57.123  1.00  0.00           N  
ATOM   4334  H   GLU   278      46.553  29.782  57.636  1.00  0.00           H  
ATOM   4335  CA  GLU   278      46.964  27.767  57.169  1.00  0.00           C  
ATOM   4336  HA  GLU   278      47.952  27.306  57.184  1.00  0.00           H  
ATOM   4337  CB  GLU   278      46.225  27.396  58.454  1.00  0.00           C  
ATOM   4338  HB2 GLU   278      46.831  27.802  59.264  1.00  0.00           H  
ATOM   4339  HB3 GLU   278      45.269  27.896  58.611  1.00  0.00           H  
ATOM   4340  CG  GLU   278      45.884  25.930  58.780  1.00  0.00           C  
ATOM   4341  HG2 GLU   278      45.413  25.838  59.759  1.00  0.00           H  
ATOM   4342  HG3 GLU   278      45.111  25.523  58.129  1.00  0.00           H  
ATOM   4343  CD  GLU   278      47.035  24.923  58.706  1.00  0.00           C  
ATOM   4344  OE1 GLU   278      47.686  24.711  59.747  1.00  0.00           O  
ATOM   4345  OE2 GLU   278      47.225  24.250  57.653  1.00  0.00           O  
ATOM   4346  C   GLU   278      46.204  27.219  55.981  1.00  0.00           C  
ATOM   4347  O   GLU   278      44.967  27.279  55.868  1.00  0.00           O  
ATOM   4348  N   ALA   279      46.975  26.971  54.895  1.00  0.00           N  
ATOM   4349  H   ALA   279      47.981  26.900  54.853  1.00  0.00           H  
ATOM   4350  CA  ALA   279      46.372  26.737  53.551  1.00  0.00           C  
ATOM   4351  HA  ALA   279      46.120  27.714  53.140  1.00  0.00           H  
ATOM   4352  CB  ALA   279      47.503  26.249  52.626  1.00  0.00           C  
ATOM   4353  HB1 ALA   279      48.101  27.105  52.312  1.00  0.00           H  
ATOM   4354  HB2 ALA   279      48.078  25.507  53.180  1.00  0.00           H  
ATOM   4355  HB3 ALA   279      47.151  25.793  51.701  1.00  0.00           H  
ATOM   4356  C   ALA   279      45.084  25.923  53.344  1.00  0.00           C  
ATOM   4357  O   ALA   279      44.106  26.401  52.744  1.00  0.00           O  
ATOM   4358  N   ASN   280      45.024  24.775  53.959  1.00  0.00           N  
ATOM   4359  H   ASN   280      45.848  24.442  54.439  1.00  0.00           H  
ATOM   4360  CA  ASN   280      43.803  23.950  54.020  1.00  0.00           C  
ATOM   4361  HA  ASN   280      43.697  23.494  53.036  1.00  0.00           H  
ATOM   4362  CB  ASN   280      44.160  22.814  54.960  1.00  0.00           C  
ATOM   4363  HB2 ASN   280      45.015  22.234  54.612  1.00  0.00           H  
ATOM   4364  HB3 ASN   280      44.386  23.122  55.981  1.00  0.00           H  
ATOM   4365  CG  ASN   280      43.079  21.722  55.021  1.00  0.00           C  
ATOM   4366  OD1 ASN   280      42.119  21.773  55.710  1.00  0.00           O  
ATOM   4367  ND2 ASN   280      43.270  20.696  54.205  1.00  0.00           N  
ATOM   4368 HD21 ASN   280      42.376  20.252  54.054  1.00  0.00           H  
ATOM   4369 HD22 ASN   280      44.025  20.710  53.535  1.00  0.00           H  
ATOM   4370  C   ASN   280      42.447  24.573  54.463  1.00  0.00           C  
ATOM   4371  O   ASN   280      41.331  24.193  54.028  1.00  0.00           O  
ATOM   4372  N   THR   281      42.556  25.757  55.207  1.00  0.00           N  
ATOM   4373  H   THR   281      43.507  26.076  55.331  1.00  0.00           H  
ATOM   4374  CA  THR   281      41.417  26.547  55.461  1.00  0.00           C  
ATOM   4375  HA  THR   281      40.543  25.962  55.746  1.00  0.00           H  
ATOM   4376  CB  THR   281      41.613  27.592  56.594  1.00  0.00           C  
ATOM   4377  HB  THR   281      40.607  27.979  56.755  1.00  0.00           H  
ATOM   4378  CG2 THR   281      42.081  26.972  57.913  1.00  0.00           C  
ATOM   4379 HG21 THR   281      42.769  26.137  57.776  1.00  0.00           H  
ATOM   4380 HG22 THR   281      42.616  27.649  58.580  1.00  0.00           H  
ATOM   4381 HG23 THR   281      41.297  26.637  58.592  1.00  0.00           H  
ATOM   4382  OG1 THR   281      42.516  28.625  56.388  1.00  0.00           O  
ATOM   4383  HG1 THR   281      43.424  28.313  56.394  1.00  0.00           H  
ATOM   4384  C   THR   281      40.968  27.303  54.214  1.00  0.00           C  
ATOM   4385  O   THR   281      39.787  27.341  53.906  1.00  0.00           O  
ATOM   4386  N   VAL   282      41.939  27.900  53.509  1.00  0.00           N  
ATOM   4387  H   VAL   282      42.876  27.590  53.722  1.00  0.00           H  
ATOM   4388  CA  VAL   282      41.810  28.601  52.247  1.00  0.00           C  
ATOM   4389  HA  VAL   282      41.098  29.417  52.367  1.00  0.00           H  
ATOM   4390  CB  VAL   282      43.203  29.310  51.943  1.00  0.00           C  
ATOM   4391  HB  VAL   282      44.053  28.646  51.784  1.00  0.00           H  
ATOM   4392  CG1 VAL   282      43.055  30.149  50.664  1.00  0.00           C  
ATOM   4393 HG11 VAL   282      44.003  30.662  50.501  1.00  0.00           H  
ATOM   4394 HG12 VAL   282      42.864  29.538  49.781  1.00  0.00           H  
ATOM   4395 HG13 VAL   282      42.342  30.950  50.857  1.00  0.00           H  
ATOM   4396  CG2 VAL   282      43.675  30.241  53.170  1.00  0.00           C  
ATOM   4397 HG21 VAL   282      44.177  29.628  53.918  1.00  0.00           H  
ATOM   4398 HG22 VAL   282      44.389  30.969  52.785  1.00  0.00           H  
ATOM   4399 HG23 VAL   282      42.945  30.792  53.764  1.00  0.00           H  
ATOM   4400  C   VAL   282      41.403  27.716  51.051  1.00  0.00           C  
ATOM   4401  O   VAL   282      40.582  28.152  50.264  1.00  0.00           O  
ATOM   4402  N   VAL   283      41.843  26.501  50.986  1.00  0.00           N  
ATOM   4403  H   VAL   283      42.577  26.316  51.655  1.00  0.00           H  
ATOM   4404  CA  VAL   283      41.498  25.461  49.963  1.00  0.00           C  
ATOM   4405  HA  VAL   283      41.607  25.891  48.967  1.00  0.00           H  
ATOM   4406  CB  VAL   283      42.360  24.180  50.159  1.00  0.00           C  
ATOM   4407  HB  VAL   283      42.185  23.927  51.205  1.00  0.00           H  
ATOM   4408  CG1 VAL   283      41.896  22.909  49.321  1.00  0.00           C  
ATOM   4409 HG11 VAL   283      40.815  22.765  49.309  1.00  0.00           H  
ATOM   4410 HG12 VAL   283      42.340  22.989  48.329  1.00  0.00           H  
ATOM   4411 HG13 VAL   283      42.368  22.055  49.807  1.00  0.00           H  
ATOM   4412  CG2 VAL   283      43.887  24.327  49.965  1.00  0.00           C  
ATOM   4413 HG21 VAL   283      44.333  25.136  50.543  1.00  0.00           H  
ATOM   4414 HG22 VAL   283      44.299  23.368  50.279  1.00  0.00           H  
ATOM   4415 HG23 VAL   283      44.164  24.469  48.921  1.00  0.00           H  
ATOM   4416  C   VAL   283      40.036  25.079  50.177  1.00  0.00           C  
ATOM   4417  O   VAL   283      39.337  24.821  49.231  1.00  0.00           O  
ATOM   4418  N   GLU   284      39.550  25.115  51.455  1.00  0.00           N  
ATOM   4419  H   GLU   284      40.103  25.409  52.247  1.00  0.00           H  
ATOM   4420  CA  GLU   284      38.085  24.826  51.785  1.00  0.00           C  
ATOM   4421  HA  GLU   284      37.632  24.028  51.196  1.00  0.00           H  
ATOM   4422  CB  GLU   284      37.919  24.453  53.295  1.00  0.00           C  
ATOM   4423  HB2 GLU   284      38.542  23.570  53.438  1.00  0.00           H  
ATOM   4424  HB3 GLU   284      38.290  25.286  53.892  1.00  0.00           H  
ATOM   4425  CG  GLU   284      36.449  24.166  53.688  1.00  0.00           C  
ATOM   4426  HG2 GLU   284      36.440  23.738  54.691  1.00  0.00           H  
ATOM   4427  HG3 GLU   284      35.917  25.109  53.816  1.00  0.00           H  
ATOM   4428  CD  GLU   284      35.677  23.174  52.773  1.00  0.00           C  
ATOM   4429  OE1 GLU   284      36.219  22.274  52.145  1.00  0.00           O  
ATOM   4430  OE2 GLU   284      34.477  23.252  52.711  1.00  0.00           O  
ATOM   4431  C   GLU   284      37.161  26.089  51.372  1.00  0.00           C  
ATOM   4432  O   GLU   284      35.968  25.923  51.084  1.00  0.00           O  
ATOM   4433  N   GLY   285      37.767  27.205  51.501  1.00  0.00           N  
ATOM   4434  H   GLY   285      38.749  27.155  51.734  1.00  0.00           H  
ATOM   4435  CA  GLY   285      37.149  28.518  51.249  1.00  0.00           C  
ATOM   4436  HA2 GLY   285      36.219  28.445  51.813  1.00  0.00           H  
ATOM   4437  HA3 GLY   285      37.626  29.407  51.662  1.00  0.00           H  
ATOM   4438  C   GLY   285      36.925  28.876  49.775  1.00  0.00           C  
ATOM   4439  O   GLY   285      35.792  29.287  49.411  1.00  0.00           O  
ATOM   4440  N   SER   286      38.081  28.787  49.031  1.00  0.00           N  
ATOM   4441  H   SER   286      38.972  28.528  49.431  1.00  0.00           H  
ATOM   4442  CA  SER   286      38.285  29.112  47.606  1.00  0.00           C  
ATOM   4443  HA  SER   286      37.932  30.142  47.561  1.00  0.00           H  
ATOM   4444  CB  SER   286      39.786  29.168  47.326  1.00  0.00           C  
ATOM   4445  HB2 SER   286      39.945  29.585  46.331  1.00  0.00           H  
ATOM   4446  HB3 SER   286      40.245  29.834  48.057  1.00  0.00           H  
ATOM   4447  OG  SER   286      40.491  27.876  47.380  1.00  0.00           O  
ATOM   4448  HG  SER   286      40.802  27.743  48.278  1.00  0.00           H  
ATOM   4449  C   SER   286      37.483  28.300  46.601  1.00  0.00           C  
ATOM   4450  O   SER   286      37.492  28.557  45.461  1.00  0.00           O  
ATOM   4451  N   ASP   287      36.858  27.231  47.097  1.00  0.00           N  
ATOM   4452  H   ASP   287      36.799  27.168  48.104  1.00  0.00           H  
ATOM   4453  CA  ASP   287      36.000  26.239  46.377  1.00  0.00           C  
ATOM   4454  HA  ASP   287      36.531  25.723  45.577  1.00  0.00           H  
ATOM   4455  CB  ASP   287      35.606  25.113  47.394  1.00  0.00           C  
ATOM   4456  HB2 ASP   287      36.485  24.569  47.743  1.00  0.00           H  
ATOM   4457  HB3 ASP   287      35.200  25.572  48.295  1.00  0.00           H  
ATOM   4458  CG  ASP   287      34.655  24.034  46.915  1.00  0.00           C  
ATOM   4459  OD1 ASP   287      33.658  23.763  47.654  1.00  0.00           O  
ATOM   4460  OD2 ASP   287      34.725  23.601  45.759  1.00  0.00           O  
ATOM   4461  C   ASP   287      34.757  26.814  45.709  1.00  0.00           C  
ATOM   4462  O   ASP   287      34.191  27.792  46.128  1.00  0.00           O  
ATOM   4463  N   SER   288      34.320  26.237  44.615  1.00  0.00           N  
ATOM   4464  H   SER   288      34.835  25.431  44.289  1.00  0.00           H  
ATOM   4465  CA  SER   288      33.464  26.955  43.629  1.00  0.00           C  
ATOM   4466  HA  SER   288      33.853  27.960  43.459  1.00  0.00           H  
ATOM   4467  CB  SER   288      33.486  26.256  42.279  1.00  0.00           C  
ATOM   4468  HB2 SER   288      32.690  25.538  42.083  1.00  0.00           H  
ATOM   4469  HB3 SER   288      33.598  26.941  41.438  1.00  0.00           H  
ATOM   4470  OG  SER   288      34.673  25.483  42.119  1.00  0.00           O  
ATOM   4471  HG  SER   288      35.258  25.898  41.480  1.00  0.00           H  
ATOM   4472  C   SER   288      32.023  27.239  44.032  1.00  0.00           C  
ATOM   4473  O   SER   288      31.520  28.326  43.860  1.00  0.00           O  
ATOM   4474  N   LYS   289      31.267  26.298  44.630  1.00  0.00           N  
ATOM   4475  H   LYS   289      31.559  25.344  44.789  1.00  0.00           H  
ATOM   4476  CA  LYS   289      29.945  26.600  45.186  1.00  0.00           C  
ATOM   4477  HA  LYS   289      29.396  26.929  44.304  1.00  0.00           H  
ATOM   4478  CB  LYS   289      29.467  25.240  45.747  1.00  0.00           C  
ATOM   4479  HB2 LYS   289      28.448  25.327  46.122  1.00  0.00           H  
ATOM   4480  HB3 LYS   289      29.435  24.449  44.997  1.00  0.00           H  
ATOM   4481  CG  LYS   289      30.352  24.788  46.976  1.00  0.00           C  
ATOM   4482  HG2 LYS   289      31.423  24.699  46.792  1.00  0.00           H  
ATOM   4483  HG3 LYS   289      30.197  25.524  47.765  1.00  0.00           H  
ATOM   4484  CD  LYS   289      29.889  23.401  47.534  1.00  0.00           C  
ATOM   4485  HD2 LYS   289      28.819  23.266  47.376  1.00  0.00           H  
ATOM   4486  HD3 LYS   289      30.326  22.601  46.938  1.00  0.00           H  
ATOM   4487  CE  LYS   289      30.268  23.238  49.039  1.00  0.00           C  
ATOM   4488  HE2 LYS   289      30.085  24.185  49.548  1.00  0.00           H  
ATOM   4489  HE3 LYS   289      29.624  22.548  49.583  1.00  0.00           H  
ATOM   4490  NZ  LYS   289      31.661  22.794  49.220  1.00  0.00           N  
ATOM   4491  HZ1 LYS   289      32.271  23.289  48.585  1.00  0.00           H  
ATOM   4492  HZ2 LYS   289      32.016  22.958  50.151  1.00  0.00           H  
ATOM   4493  HZ3 LYS   289      31.657  21.823  48.942  1.00  0.00           H  
ATOM   4494  C   LYS   289      29.803  27.791  46.136  1.00  0.00           C  
ATOM   4495  O   LYS   289      28.715  28.386  46.224  1.00  0.00           O  
ATOM   4496  N   VAL   290      30.915  28.144  46.834  1.00  0.00           N  
ATOM   4497  H   VAL   290      31.776  27.681  46.580  1.00  0.00           H  
ATOM   4498  CA  VAL   290      30.959  29.322  47.655  1.00  0.00           C  
ATOM   4499  HA  VAL   290      29.941  29.308  48.045  1.00  0.00           H  
ATOM   4500  CB  VAL   290      31.976  29.083  48.775  1.00  0.00           C  
ATOM   4501  HB  VAL   290      32.834  28.730  48.202  1.00  0.00           H  
ATOM   4502  CG1 VAL   290      32.292  30.332  49.607  1.00  0.00           C  
ATOM   4503 HG11 VAL   290      31.310  30.689  49.918  1.00  0.00           H  
ATOM   4504 HG12 VAL   290      32.866  30.114  50.508  1.00  0.00           H  
ATOM   4505 HG13 VAL   290      32.919  30.982  48.996  1.00  0.00           H  
ATOM   4506  CG2 VAL   290      31.619  27.944  49.832  1.00  0.00           C  
ATOM   4507 HG21 VAL   290      32.492  27.888  50.482  1.00  0.00           H  
ATOM   4508 HG22 VAL   290      30.724  28.235  50.382  1.00  0.00           H  
ATOM   4509 HG23 VAL   290      31.344  27.003  49.355  1.00  0.00           H  
ATOM   4510  C   VAL   290      31.303  30.583  46.782  1.00  0.00           C  
ATOM   4511  O   VAL   290      30.947  31.731  47.068  1.00  0.00           O  
ATOM   4512  N   ALA   291      32.047  30.424  45.730  1.00  0.00           N  
ATOM   4513  H   ALA   291      32.296  29.483  45.463  1.00  0.00           H  
ATOM   4514  CA  ALA   291      32.309  31.503  44.751  1.00  0.00           C  
ATOM   4515  HA  ALA   291      32.700  32.410  45.212  1.00  0.00           H  
ATOM   4516  CB  ALA   291      33.348  31.089  43.724  1.00  0.00           C  
ATOM   4517  HB1 ALA   291      34.296  30.874  44.216  1.00  0.00           H  
ATOM   4518  HB2 ALA   291      33.042  30.184  43.199  1.00  0.00           H  
ATOM   4519  HB3 ALA   291      33.479  31.929  43.042  1.00  0.00           H  
ATOM   4520  C   ALA   291      31.050  31.864  43.989  1.00  0.00           C  
ATOM   4521  O   ALA   291      30.614  32.994  43.888  1.00  0.00           O  
ATOM   4522  N   LEU   292      30.279  30.830  43.589  1.00  0.00           N  
ATOM   4523  H   LEU   292      30.662  29.956  43.920  1.00  0.00           H  
ATOM   4524  CA  LEU   292      29.078  30.889  42.775  1.00  0.00           C  
ATOM   4525  HA  LEU   292      29.209  31.704  42.064  1.00  0.00           H  
ATOM   4526  CB  LEU   292      28.876  29.687  41.846  1.00  0.00           C  
ATOM   4527  HB2 LEU   292      28.536  28.946  42.571  1.00  0.00           H  
ATOM   4528  HB3 LEU   292      28.100  29.953  41.128  1.00  0.00           H  
ATOM   4529  CG  LEU   292      30.033  29.119  40.981  1.00  0.00           C  
ATOM   4530  HG  LEU   292      30.973  29.401  41.456  1.00  0.00           H  
ATOM   4531  CD1 LEU   292      29.888  27.602  40.903  1.00  0.00           C  
ATOM   4532 HD11 LEU   292      30.653  27.196  40.240  1.00  0.00           H  
ATOM   4533 HD12 LEU   292      29.855  27.178  41.906  1.00  0.00           H  
ATOM   4534 HD13 LEU   292      28.873  27.377  40.578  1.00  0.00           H  
ATOM   4535  CD2 LEU   292      30.060  29.617  39.536  1.00  0.00           C  
ATOM   4536 HD21 LEU   292      29.943  30.697  39.625  1.00  0.00           H  
ATOM   4537 HD22 LEU   292      31.005  29.431  39.026  1.00  0.00           H  
ATOM   4538 HD23 LEU   292      29.220  29.294  38.921  1.00  0.00           H  
ATOM   4539  C   LEU   292      27.835  31.274  43.565  1.00  0.00           C  
ATOM   4540  O   LEU   292      26.708  30.935  43.126  1.00  0.00           O  
ATOM   4541  N   ALA   293      27.980  31.770  44.797  1.00  0.00           N  
ATOM   4542  H   ALA   293      28.912  31.929  45.152  1.00  0.00           H  
ATOM   4543  CA  ALA   293      26.949  32.299  45.679  1.00  0.00           C  
ATOM   4544  HA  ALA   293      26.159  32.629  45.005  1.00  0.00           H  
ATOM   4545  CB  ALA   293      26.473  31.033  46.514  1.00  0.00           C  
ATOM   4546  HB1 ALA   293      25.853  31.378  47.341  1.00  0.00           H  
ATOM   4547  HB2 ALA   293      25.839  30.366  45.929  1.00  0.00           H  
ATOM   4548  HB3 ALA   293      27.262  30.433  46.966  1.00  0.00           H  
ATOM   4549  C   ALA   293      27.470  33.447  46.608  1.00  0.00           C  
ATOM   4550  O   ALA   293      28.697  33.696  46.554  1.00  0.00           O  
ATOM   4551  N   PRO   294      26.592  34.190  47.346  1.00  0.00           N  
ATOM   4552  CD  PRO   294      25.120  34.095  47.329  1.00  0.00           C  
ATOM   4553  HD2 PRO   294      24.799  33.283  47.982  1.00  0.00           H  
ATOM   4554  HD3 PRO   294      24.714  33.844  46.349  1.00  0.00           H  
ATOM   4555  CG  PRO   294      24.481  35.416  47.808  1.00  0.00           C  
ATOM   4556  HG2 PRO   294      23.724  35.249  48.575  1.00  0.00           H  
ATOM   4557  HG3 PRO   294      24.039  36.058  47.046  1.00  0.00           H  
ATOM   4558  CB  PRO   294      25.698  36.098  48.464  1.00  0.00           C  
ATOM   4559  HB2 PRO   294      25.625  35.959  49.543  1.00  0.00           H  
ATOM   4560  HB3 PRO   294      25.645  37.168  48.261  1.00  0.00           H  
ATOM   4561  CA  PRO   294      26.992  35.419  48.096  1.00  0.00           C  
ATOM   4562  HA  PRO   294      27.513  36.043  47.370  1.00  0.00           H  
ATOM   4563  C   PRO   294      27.919  35.144  49.323  1.00  0.00           C  
ATOM   4564  O   PRO   294      28.074  33.971  49.711  1.00  0.00           O  
ATOM   4565  N   LEU   295      28.427  36.239  49.863  1.00  0.00           N  
ATOM   4566  H   LEU   295      28.373  37.127  49.384  1.00  0.00           H  
ATOM   4567  CA  LEU   295      29.166  36.371  51.113  1.00  0.00           C  
ATOM   4568  HA  LEU   295      28.857  35.528  51.731  1.00  0.00           H  
ATOM   4569  CB  LEU   295      30.742  36.184  50.885  1.00  0.00           C  
ATOM   4570  HB2 LEU   295      30.989  36.886  50.088  1.00  0.00           H  
ATOM   4571  HB3 LEU   295      31.195  36.495  51.826  1.00  0.00           H  
ATOM   4572  CG  LEU   295      31.222  34.756  50.495  1.00  0.00           C  
ATOM   4573  HG  LEU   295      30.855  34.577  49.485  1.00  0.00           H  
ATOM   4574  CD1 LEU   295      32.740  34.732  50.607  1.00  0.00           C  
ATOM   4575 HD11 LEU   295      33.120  33.798  50.193  1.00  0.00           H  
ATOM   4576 HD12 LEU   295      33.188  35.572  50.075  1.00  0.00           H  
ATOM   4577 HD13 LEU   295      33.060  34.705  51.649  1.00  0.00           H  
ATOM   4578  CD2 LEU   295      30.708  33.703  51.533  1.00  0.00           C  
ATOM   4579 HD21 LEU   295      31.125  32.712  51.351  1.00  0.00           H  
ATOM   4580 HD22 LEU   295      30.859  34.076  52.546  1.00  0.00           H  
ATOM   4581 HD23 LEU   295      29.640  33.494  51.483  1.00  0.00           H  
ATOM   4582  C   LEU   295      28.823  37.734  51.760  1.00  0.00           C  
ATOM   4583  O   LEU   295      28.905  38.706  51.042  1.00  0.00           O  
ATOM   4584  N   PRO   296      28.468  37.732  53.045  1.00  0.00           N  
ATOM   4585  CD  PRO   296      28.303  36.604  54.011  1.00  0.00           C  
ATOM   4586  HD2 PRO   296      29.134  35.902  54.071  1.00  0.00           H  
ATOM   4587  HD3 PRO   296      27.427  36.027  53.711  1.00  0.00           H  
ATOM   4588  CG  PRO   296      28.112  37.262  55.376  1.00  0.00           C  
ATOM   4589  HG2 PRO   296      29.083  37.463  55.827  1.00  0.00           H  
ATOM   4590  HG3 PRO   296      27.485  36.632  56.007  1.00  0.00           H  
ATOM   4591  CB  PRO   296      27.534  38.611  55.005  1.00  0.00           C  
ATOM   4592  HB2 PRO   296      27.738  39.217  55.888  1.00  0.00           H  
ATOM   4593  HB3 PRO   296      26.467  38.432  54.871  1.00  0.00           H  
ATOM   4594  CA  PRO   296      28.272  38.980  53.671  1.00  0.00           C  
ATOM   4595  HA  PRO   296      27.623  39.540  52.997  1.00  0.00           H  
ATOM   4596  C   PRO   296      29.598  39.786  53.885  1.00  0.00           C  
ATOM   4597  O   PRO   296      30.599  39.207  54.324  1.00  0.00           O  
ATOM   4598  N   VAL   297      29.643  41.146  53.722  1.00  0.00           N  
ATOM   4599  H   VAL   297      28.807  41.704  53.622  1.00  0.00           H  
ATOM   4600  CA  VAL   297      30.854  41.946  53.814  1.00  0.00           C  
ATOM   4601  HA  VAL   297      31.622  41.298  54.235  1.00  0.00           H  
ATOM   4602  CB  VAL   297      31.404  42.344  52.326  1.00  0.00           C  
ATOM   4603  HB  VAL   297      32.284  42.950  52.540  1.00  0.00           H  
ATOM   4604  CG1 VAL   297      31.977  41.152  51.532  1.00  0.00           C  
ATOM   4605 HG11 VAL   297      32.714  40.542  52.054  1.00  0.00           H  
ATOM   4606 HG12 VAL   297      31.184  40.420  51.378  1.00  0.00           H  
ATOM   4607 HG13 VAL   297      32.466  41.474  50.613  1.00  0.00           H  
ATOM   4608  CG2 VAL   297      30.256  43.126  51.606  1.00  0.00           C  
ATOM   4609 HG21 VAL   297      29.356  42.528  51.467  1.00  0.00           H  
ATOM   4610 HG22 VAL   297      29.954  44.033  52.130  1.00  0.00           H  
ATOM   4611 HG23 VAL   297      30.572  43.299  50.578  1.00  0.00           H  
ATOM   4612  C   VAL   297      30.654  43.214  54.716  1.00  0.00           C  
ATOM   4613  O   VAL   297      29.462  43.573  55.017  1.00  0.00           O  
ATOM   4614  N   ALA   298      31.750  43.799  55.011  1.00  0.00           N  
ATOM   4615  H   ALA   298      32.613  43.374  54.703  1.00  0.00           H  
ATOM   4616  CA  ALA   298      31.841  45.019  55.856  1.00  0.00           C  
ATOM   4617  HA  ALA   298      30.890  45.549  55.906  1.00  0.00           H  
ATOM   4618  CB  ALA   298      32.283  44.610  57.268  1.00  0.00           C  
ATOM   4619  HB1 ALA   298      33.050  43.835  57.249  1.00  0.00           H  
ATOM   4620  HB2 ALA   298      32.629  45.495  57.802  1.00  0.00           H  
ATOM   4621  HB3 ALA   298      31.413  44.212  57.790  1.00  0.00           H  
ATOM   4622  C   ALA   298      32.776  45.992  55.119  1.00  0.00           C  
ATOM   4623  O   ALA   298      33.856  45.524  54.767  1.00  0.00           O  
ATOM   4624  N   GLU   299      32.324  47.232  54.846  1.00  0.00           N  
ATOM   4625  H   GLU   299      31.438  47.517  55.236  1.00  0.00           H  
ATOM   4626  CA  GLU   299      33.278  48.182  54.146  1.00  0.00           C  
ATOM   4627  HA  GLU   299      33.784  47.656  53.337  1.00  0.00           H  
ATOM   4628  CB  GLU   299      32.370  49.357  53.572  1.00  0.00           C  
ATOM   4629  HB2 GLU   299      31.455  48.912  53.182  1.00  0.00           H  
ATOM   4630  HB3 GLU   299      32.090  49.973  54.426  1.00  0.00           H  
ATOM   4631  CG  GLU   299      33.144  50.285  52.591  1.00  0.00           C  
ATOM   4632  HG2 GLU   299      34.031  50.685  53.080  1.00  0.00           H  
ATOM   4633  HG3 GLU   299      33.456  49.636  51.772  1.00  0.00           H  
ATOM   4634  CD  GLU   299      32.234  51.372  52.105  1.00  0.00           C  
ATOM   4635  OE1 GLU   299      31.097  51.175  51.702  1.00  0.00           O  
ATOM   4636  OE2 GLU   299      32.757  52.536  52.077  1.00  0.00           O  
ATOM   4637  C   GLU   299      34.436  48.639  55.005  1.00  0.00           C  
ATOM   4638  O   GLU   299      34.222  48.859  56.195  1.00  0.00           O  
ATOM   4639  N   VAL   300      35.633  48.754  54.508  1.00  0.00           N  
ATOM   4640  H   VAL   300      35.775  48.496  53.542  1.00  0.00           H  
ATOM   4641  CA  VAL   300      36.758  49.401  55.163  1.00  0.00           C  
ATOM   4642  HA  VAL   300      36.617  49.486  56.240  1.00  0.00           H  
ATOM   4643  CB  VAL   300      38.138  48.769  54.922  1.00  0.00           C  
ATOM   4644  HB  VAL   300      38.206  48.633  53.843  1.00  0.00           H  
ATOM   4645  CG1 VAL   300      39.255  49.589  55.574  1.00  0.00           C  
ATOM   4646 HG11 VAL   300      39.321  50.578  55.120  1.00  0.00           H  
ATOM   4647 HG12 VAL   300      38.961  49.812  56.600  1.00  0.00           H  
ATOM   4648 HG13 VAL   300      40.205  49.057  55.615  1.00  0.00           H  
ATOM   4649  CG2 VAL   300      38.146  47.394  55.612  1.00  0.00           C  
ATOM   4650 HG21 VAL   300      37.743  47.432  56.624  1.00  0.00           H  
ATOM   4651 HG22 VAL   300      37.488  46.671  55.129  1.00  0.00           H  
ATOM   4652 HG23 VAL   300      39.167  47.015  55.566  1.00  0.00           H  
ATOM   4653  C   VAL   300      36.614  50.847  54.646  1.00  0.00           C  
ATOM   4654  O   VAL   300      37.059  51.173  53.542  1.00  0.00           O  
ATOM   4655  N   ASN   301      36.062  51.666  55.477  1.00  0.00           N  
ATOM   4656  H   ASN   301      35.710  51.333  56.363  1.00  0.00           H  
ATOM   4657  CA  ASN   301      35.783  52.998  54.984  1.00  0.00           C  
ATOM   4658  HA  ASN   301      36.005  53.151  53.928  1.00  0.00           H  
ATOM   4659  CB  ASN   301      34.293  53.297  55.116  1.00  0.00           C  
ATOM   4660  HB2 ASN   301      33.768  52.571  54.496  1.00  0.00           H  
ATOM   4661  HB3 ASN   301      33.931  53.174  56.137  1.00  0.00           H  
ATOM   4662  CG  ASN   301      33.949  54.734  54.648  1.00  0.00           C  
ATOM   4663  OD1 ASN   301      34.222  55.697  55.382  1.00  0.00           O  
ATOM   4664  ND2 ASN   301      33.298  54.934  53.541  1.00  0.00           N  
ATOM   4665 HD21 ASN   301      32.949  55.848  53.288  1.00  0.00           H  
ATOM   4666 HD22 ASN   301      33.139  54.134  52.945  1.00  0.00           H  
ATOM   4667  C   ASN   301      36.534  53.986  55.948  1.00  0.00           C  
ATOM   4668  O   ASN   301      36.409  53.784  57.132  1.00  0.00           O  
ATOM   4669  N   PRO   302      37.262  54.979  55.403  1.00  0.00           N  
ATOM   4670  CD  PRO   302      37.856  55.949  56.278  1.00  0.00           C  
ATOM   4671  HD2 PRO   302      38.621  55.525  56.930  1.00  0.00           H  
ATOM   4672  HD3 PRO   302      37.138  56.488  56.896  1.00  0.00           H  
ATOM   4673  CG  PRO   302      38.580  56.884  55.278  1.00  0.00           C  
ATOM   4674  HG2 PRO   302      39.617  56.546  55.257  1.00  0.00           H  
ATOM   4675  HG3 PRO   302      38.440  57.955  55.421  1.00  0.00           H  
ATOM   4676  CB  PRO   302      38.091  56.595  53.847  1.00  0.00           C  
ATOM   4677  HB2 PRO   302      38.793  56.701  53.020  1.00  0.00           H  
ATOM   4678  HB3 PRO   302      37.219  57.219  53.652  1.00  0.00           H  
ATOM   4679  CA  PRO   302      37.690  55.108  53.979  1.00  0.00           C  
ATOM   4680  HA  PRO   302      36.877  54.872  53.292  1.00  0.00           H  
ATOM   4681  C   PRO   302      38.889  54.173  53.632  1.00  0.00           C  
ATOM   4682  O   PRO   302      39.519  53.752  54.570  1.00  0.00           O  
ATOM   4683  N   PRO   303      39.286  53.840  52.361  1.00  0.00           N  
ATOM   4684  CD  PRO   303      38.542  54.093  51.091  1.00  0.00           C  
ATOM   4685  HD2 PRO   303      38.944  54.996  50.630  1.00  0.00           H  
ATOM   4686  HD3 PRO   303      37.488  54.294  51.283  1.00  0.00           H  
ATOM   4687  CG  PRO   303      38.747  52.854  50.220  1.00  0.00           C  
ATOM   4688  HG2 PRO   303      38.635  53.041  49.152  1.00  0.00           H  
ATOM   4689  HG3 PRO   303      38.031  52.078  50.490  1.00  0.00           H  
ATOM   4690  CB  PRO   303      40.188  52.494  50.569  1.00  0.00           C  
ATOM   4691  HB2 PRO   303      40.788  53.268  50.091  1.00  0.00           H  
ATOM   4692  HB3 PRO   303      40.520  51.479  50.349  1.00  0.00           H  
ATOM   4693  CA  PRO   303      40.195  52.698  52.065  1.00  0.00           C  
ATOM   4694  HA  PRO   303      39.674  51.838  52.484  1.00  0.00           H  
ATOM   4695  C   PRO   303      41.574  52.817  52.748  1.00  0.00           C  
ATOM   4696  O   PRO   303      42.440  53.684  52.478  1.00  0.00           O  
ATOM   4697  N   ALA   304      41.803  51.842  53.615  1.00  0.00           N  
ATOM   4698  H   ALA   304      41.170  51.056  53.580  1.00  0.00           H  
ATOM   4699  CA  ALA   304      43.135  51.620  54.259  1.00  0.00           C  
ATOM   4700  HA  ALA   304      43.489  52.606  54.560  1.00  0.00           H  
ATOM   4701  CB  ALA   304      42.904  50.772  55.555  1.00  0.00           C  
ATOM   4702  HB1 ALA   304      42.127  51.263  56.141  1.00  0.00           H  
ATOM   4703  HB2 ALA   304      42.700  49.767  55.186  1.00  0.00           H  
ATOM   4704  HB3 ALA   304      43.813  50.737  56.155  1.00  0.00           H  
ATOM   4705  C   ALA   304      44.235  51.083  53.297  1.00  0.00           C  
ATOM   4706  O   ALA   304      43.850  50.375  52.356  1.00  0.00           O  
ATOM   4707  N   PRO   305      45.526  51.362  53.513  1.00  0.00           N  
ATOM   4708  CD  PRO   305      46.122  51.945  54.756  1.00  0.00           C  
ATOM   4709  HD2 PRO   305      45.837  51.489  55.704  1.00  0.00           H  
ATOM   4710  HD3 PRO   305      45.823  52.992  54.711  1.00  0.00           H  
ATOM   4711  CG  PRO   305      47.683  51.988  54.471  1.00  0.00           C  
ATOM   4712  HG2 PRO   305      48.122  51.029  54.744  1.00  0.00           H  
ATOM   4713  HG3 PRO   305      48.312  52.756  54.922  1.00  0.00           H  
ATOM   4714  CB  PRO   305      47.802  51.976  52.992  1.00  0.00           C  
ATOM   4715  HB2 PRO   305      48.757  51.561  52.668  1.00  0.00           H  
ATOM   4716  HB3 PRO   305      47.634  52.954  52.541  1.00  0.00           H  
ATOM   4717  CA  PRO   305      46.560  51.144  52.504  1.00  0.00           C  
ATOM   4718  HA  PRO   305      46.334  51.626  51.553  1.00  0.00           H  
ATOM   4719  C   PRO   305      46.824  49.650  52.146  1.00  0.00           C  
ATOM   4720  O   PRO   305      46.637  48.860  53.033  1.00  0.00           O  
ATOM   4721  N   PRO   306      47.314  49.316  50.935  1.00  0.00           N  
ATOM   4722  CD  PRO   306      47.586  50.222  49.856  1.00  0.00           C  
ATOM   4723  HD2 PRO   306      48.243  51.018  50.209  1.00  0.00           H  
ATOM   4724  HD3 PRO   306      46.733  50.816  49.528  1.00  0.00           H  
ATOM   4725  CG  PRO   306      48.060  49.374  48.654  1.00  0.00           C  
ATOM   4726  HG2 PRO   306      48.707  49.952  47.994  1.00  0.00           H  
ATOM   4727  HG3 PRO   306      47.158  49.053  48.132  1.00  0.00           H  
ATOM   4728  CB  PRO   306      48.777  48.246  49.353  1.00  0.00           C  
ATOM   4729  HB2 PRO   306      49.848  48.363  49.520  1.00  0.00           H  
ATOM   4730  HB3 PRO   306      48.690  47.286  48.844  1.00  0.00           H  
ATOM   4731  CA  PRO   306      48.107  48.135  50.733  1.00  0.00           C  
ATOM   4732  HA  PRO   306      47.442  47.271  50.727  1.00  0.00           H  
ATOM   4733  C   PRO   306      49.113  47.791  51.887  1.00  0.00           C  
ATOM   4734  O   PRO   306      49.775  48.690  52.494  1.00  0.00           O  
ATOM   4735  N   VAL   307      49.274  46.531  52.122  1.00  0.00           N  
ATOM   4736  H   VAL   307      48.655  45.886  51.653  1.00  0.00           H  
ATOM   4737  CA  VAL   307      49.892  45.887  53.282  1.00  0.00           C  
ATOM   4738  HA  VAL   307      50.566  46.614  53.735  1.00  0.00           H  
ATOM   4739  CB  VAL   307      48.842  45.464  54.336  1.00  0.00           C  
ATOM   4740  HB  VAL   307      48.600  46.382  54.872  1.00  0.00           H  
ATOM   4741  CG1 VAL   307      47.458  45.054  53.822  1.00  0.00           C  
ATOM   4742 HG11 VAL   307      46.810  44.782  54.655  1.00  0.00           H  
ATOM   4743 HG12 VAL   307      46.896  45.741  53.189  1.00  0.00           H  
ATOM   4744 HG13 VAL   307      47.436  44.130  53.244  1.00  0.00           H  
ATOM   4745  CG2 VAL   307      49.383  44.409  55.316  1.00  0.00           C  
ATOM   4746 HG21 VAL   307      49.486  43.427  54.854  1.00  0.00           H  
ATOM   4747 HG22 VAL   307      50.370  44.743  55.638  1.00  0.00           H  
ATOM   4748 HG23 VAL   307      48.568  44.233  56.019  1.00  0.00           H  
ATOM   4749  C   VAL   307      50.689  44.717  52.732  1.00  0.00           C  
ATOM   4750  O   VAL   307      50.106  43.735  52.167  1.00  0.00           O  
ATOM   4751  N   LYS   308      52.028  44.795  52.816  1.00  0.00           N  
ATOM   4752  H   LYS   308      52.558  45.515  53.285  1.00  0.00           H  
ATOM   4753  CA  LYS   308      52.993  43.882  52.083  1.00  0.00           C  
ATOM   4754  HA  LYS   308      52.926  43.914  50.996  1.00  0.00           H  
ATOM   4755  CB  LYS   308      54.409  44.589  52.287  1.00  0.00           C  
ATOM   4756  HB2 LYS   308      54.418  44.931  53.322  1.00  0.00           H  
ATOM   4757  HB3 LYS   308      55.203  43.850  52.180  1.00  0.00           H  
ATOM   4758  CG  LYS   308      54.662  45.697  51.299  1.00  0.00           C  
ATOM   4759  HG2 LYS   308      54.685  45.303  50.283  1.00  0.00           H  
ATOM   4760  HG3 LYS   308      53.903  46.476  51.372  1.00  0.00           H  
ATOM   4761  CD  LYS   308      55.946  46.489  51.599  1.00  0.00           C  
ATOM   4762  HD2 LYS   308      55.834  46.756  52.650  1.00  0.00           H  
ATOM   4763  HD3 LYS   308      56.829  45.855  51.515  1.00  0.00           H  
ATOM   4764  CE  LYS   308      55.987  47.649  50.593  1.00  0.00           C  
ATOM   4765  HE2 LYS   308      56.127  47.320  49.564  1.00  0.00           H  
ATOM   4766  HE3 LYS   308      55.050  48.205  50.630  1.00  0.00           H  
ATOM   4767  NZ  LYS   308      57.157  48.522  51.014  1.00  0.00           N  
ATOM   4768  HZ1 LYS   308      57.150  49.408  50.529  1.00  0.00           H  
ATOM   4769  HZ2 LYS   308      57.289  48.731  51.993  1.00  0.00           H  
ATOM   4770  HZ3 LYS   308      58.041  48.082  50.805  1.00  0.00           H  
ATOM   4771  C   LYS   308      52.969  42.465  52.554  1.00  0.00           C  
ATOM   4772  O   LYS   308      53.241  41.549  51.777  1.00  0.00           O  
ATOM   4773  N   ALA   309      52.494  42.171  53.796  1.00  0.00           N  
ATOM   4774  H   ALA   309      52.320  42.904  54.469  1.00  0.00           H  
ATOM   4775  CA  ALA   309      52.273  40.849  54.253  1.00  0.00           C  
ATOM   4776  HA  ALA   309      52.988  40.136  53.842  1.00  0.00           H  
ATOM   4777  CB  ALA   309      52.602  40.853  55.746  1.00  0.00           C  
ATOM   4778  HB1 ALA   309      52.836  39.841  56.077  1.00  0.00           H  
ATOM   4779  HB2 ALA   309      53.440  41.479  56.053  1.00  0.00           H  
ATOM   4780  HB3 ALA   309      51.749  41.234  56.307  1.00  0.00           H  
ATOM   4781  C   ALA   309      50.946  40.180  53.777  1.00  0.00           C  
ATOM   4782  O   ALA   309      50.264  39.560  54.598  1.00  0.00           O  
ATOM   4783  N   SER   310      50.507  40.361  52.517  1.00  0.00           N  
ATOM   4784  H   SER   310      51.134  40.870  51.911  1.00  0.00           H  
ATOM   4785  CA  SER   310      49.325  39.946  51.931  1.00  0.00           C  
ATOM   4786  HA  SER   310      48.817  39.286  52.634  1.00  0.00           H  
ATOM   4787  CB  SER   310      48.287  41.043  51.799  1.00  0.00           C  
ATOM   4788  HB2 SER   310      48.142  41.498  52.779  1.00  0.00           H  
ATOM   4789  HB3 SER   310      48.701  41.756  51.086  1.00  0.00           H  
ATOM   4790  OG  SER   310      47.083  40.473  51.401  1.00  0.00           O  
ATOM   4791  HG  SER   310      46.611  39.922  52.029  1.00  0.00           H  
ATOM   4792  C   SER   310      49.640  39.200  50.664  1.00  0.00           C  
ATOM   4793  O   SER   310      50.320  39.636  49.716  1.00  0.00           O  
ATOM   4794  N   TRP   311      49.003  38.050  50.618  1.00  0.00           N  
ATOM   4795  H   TRP   311      48.398  37.783  51.381  1.00  0.00           H  
ATOM   4796  CA  TRP   311      48.844  37.314  49.396  1.00  0.00           C  
ATOM   4797  HA  TRP   311      49.787  37.282  48.850  1.00  0.00           H  
ATOM   4798  CB  TRP   311      48.567  35.904  49.860  1.00  0.00           C  
ATOM   4799  HB2 TRP   311      49.430  35.550  50.424  1.00  0.00           H  
ATOM   4800  HB3 TRP   311      47.688  35.942  50.503  1.00  0.00           H  
ATOM   4801  CG  TRP   311      48.334  34.765  48.885  1.00  0.00           C  
ATOM   4802  CD1 TRP   311      48.445  34.727  47.551  1.00  0.00           C  
ATOM   4803  HD1 TRP   311      48.746  35.515  46.876  1.00  0.00           H  
ATOM   4804  NE1 TRP   311      48.209  33.466  47.114  1.00  0.00           N  
ATOM   4805  HE1 TRP   311      48.298  33.186  46.148  1.00  0.00           H  
ATOM   4806  CE2 TRP   311      48.116  32.535  48.130  1.00  0.00           C  
ATOM   4807  CZ2 TRP   311      47.942  31.161  48.241  1.00  0.00           C  
ATOM   4808  HZ2 TRP   311      47.742  30.558  47.368  1.00  0.00           H  
ATOM   4809  CH2 TRP   311      47.783  30.607  49.493  1.00  0.00           C  
ATOM   4810  HH2 TRP   311      47.358  29.621  49.609  1.00  0.00           H  
ATOM   4811  CZ3 TRP   311      47.861  31.404  50.629  1.00  0.00           C  
ATOM   4812  HZ3 TRP   311      47.778  30.916  51.589  1.00  0.00           H  
ATOM   4813  CE3 TRP   311      48.009  32.764  50.561  1.00  0.00           C  
ATOM   4814  HE3 TRP   311      48.083  33.399  51.432  1.00  0.00           H  
ATOM   4815  CD2 TRP   311      48.075  33.387  49.295  1.00  0.00           C  
ATOM   4816  C   TRP   311      47.681  37.927  48.510  1.00  0.00           C  
ATOM   4817  O   TRP   311      46.482  37.539  48.554  1.00  0.00           O  
ATOM   4818  N   VAL   312      48.195  38.889  47.720  1.00  0.00           N  
ATOM   4819  H   VAL   312      49.195  39.002  47.796  1.00  0.00           H  
ATOM   4820  CA  VAL   312      47.567  39.540  46.597  1.00  0.00           C  
ATOM   4821  HA  VAL   312      46.643  39.978  46.974  1.00  0.00           H  
ATOM   4822  CB  VAL   312      48.346  40.633  46.041  1.00  0.00           C  
ATOM   4823  HB  VAL   312      49.301  40.245  45.686  1.00  0.00           H  
ATOM   4824  CG1 VAL   312      47.609  41.355  44.864  1.00  0.00           C  
ATOM   4825 HG11 VAL   312      48.028  42.342  44.670  1.00  0.00           H  
ATOM   4826 HG12 VAL   312      47.602  40.764  43.948  1.00  0.00           H  
ATOM   4827 HG13 VAL   312      46.541  41.471  45.048  1.00  0.00           H  
ATOM   4828  CG2 VAL   312      48.591  41.651  47.178  1.00  0.00           C  
ATOM   4829 HG21 VAL   312      47.628  41.857  47.646  1.00  0.00           H  
ATOM   4830 HG22 VAL   312      49.293  41.241  47.903  1.00  0.00           H  
ATOM   4831 HG23 VAL   312      48.959  42.620  46.844  1.00  0.00           H  
ATOM   4832  C   VAL   312      47.329  38.462  45.601  1.00  0.00           C  
ATOM   4833  O   VAL   312      48.270  37.765  45.216  1.00  0.00           O  
ATOM   4834  N   HID   313      46.126  38.149  45.159  1.00  0.00           N  
ATOM   4835  H   HID   313      45.344  38.712  45.461  1.00  0.00           H  
ATOM   4836  CA  HID   313      45.757  37.126  44.210  1.00  0.00           C  
ATOM   4837  HA  HID   313      46.596  36.952  43.536  1.00  0.00           H  
ATOM   4838  CB  HID   313      45.569  35.794  44.967  1.00  0.00           C  
ATOM   4839  HB2 HID   313      45.364  35.022  44.225  1.00  0.00           H  
ATOM   4840  HB3 HID   313      46.506  35.584  45.482  1.00  0.00           H  
ATOM   4841  CG  HID   313      44.358  35.813  45.984  1.00  0.00           C  
ATOM   4842  ND1 HID   313      44.318  36.522  47.113  1.00  0.00           N  
ATOM   4843  HD1 HID   313      45.134  36.907  47.568  1.00  0.00           H  
ATOM   4844  CE1 HID   313      43.097  36.391  47.653  1.00  0.00           C  
ATOM   4845  HE1 HID   313      42.859  36.844  48.604  1.00  0.00           H  
ATOM   4846  NE2 HID   313      42.270  35.678  46.843  1.00  0.00           N  
ATOM   4847  CD2 HID   313      43.099  35.406  45.720  1.00  0.00           C  
ATOM   4848  HD2 HID   313      42.779  34.958  44.791  1.00  0.00           H  
ATOM   4849  C   HID   313      44.551  37.455  43.246  1.00  0.00           C  
ATOM   4850  O   HID   313      43.674  38.250  43.551  1.00  0.00           O  
ATOM   4851  N   LYS   314      44.474  36.684  42.183  1.00  0.00           N  
ATOM   4852  H   LYS   314      45.289  36.094  42.093  1.00  0.00           H  
ATOM   4853  CA  LYS   314      43.247  36.596  41.356  1.00  0.00           C  
ATOM   4854  HA  LYS   314      42.327  36.669  41.936  1.00  0.00           H  
ATOM   4855  CB  LYS   314      43.343  37.825  40.311  1.00  0.00           C  
ATOM   4856  HB2 LYS   314      43.826  38.671  40.800  1.00  0.00           H  
ATOM   4857  HB3 LYS   314      44.050  37.523  39.538  1.00  0.00           H  
ATOM   4858  CG  LYS   314      42.062  38.254  39.559  1.00  0.00           C  
ATOM   4859  HG2 LYS   314      42.194  39.185  39.009  1.00  0.00           H  
ATOM   4860  HG3 LYS   314      41.854  37.580  38.728  1.00  0.00           H  
ATOM   4861  CD  LYS   314      40.838  38.247  40.444  1.00  0.00           C  
ATOM   4862  HD2 LYS   314      40.343  37.275  40.443  1.00  0.00           H  
ATOM   4863  HD3 LYS   314      41.130  38.571  41.442  1.00  0.00           H  
ATOM   4864  CE  LYS   314      39.773  39.122  39.795  1.00  0.00           C  
ATOM   4865  HE2 LYS   314      40.021  40.183  39.824  1.00  0.00           H  
ATOM   4866  HE3 LYS   314      39.580  38.839  38.760  1.00  0.00           H  
ATOM   4867  NZ  LYS   314      38.521  39.055  40.662  1.00  0.00           N  
ATOM   4868  HZ1 LYS   314      38.265  40.023  40.799  1.00  0.00           H  
ATOM   4869  HZ2 LYS   314      37.736  38.549  40.278  1.00  0.00           H  
ATOM   4870  HZ3 LYS   314      38.687  38.760  41.614  1.00  0.00           H  
ATOM   4871  C   LYS   314      43.071  35.275  40.614  1.00  0.00           C  
ATOM   4872  O   LYS   314      44.093  34.639  40.368  1.00  0.00           O  
ATOM   4873  N   THR   315      41.929  34.806  40.167  1.00  0.00           N  
ATOM   4874  H   THR   315      41.087  35.304  40.420  1.00  0.00           H  
ATOM   4875  CA  THR   315      41.706  33.468  39.553  1.00  0.00           C  
ATOM   4876  HA  THR   315      42.631  33.026  39.182  1.00  0.00           H  
ATOM   4877  CB  THR   315      41.379  32.526  40.678  1.00  0.00           C  
ATOM   4878  HB  THR   315      41.997  32.788  41.537  1.00  0.00           H  
ATOM   4879  CG2 THR   315      39.891  32.545  41.024  1.00  0.00           C  
ATOM   4880 HG21 THR   315      39.695  31.862  41.851  1.00  0.00           H  
ATOM   4881 HG22 THR   315      39.570  33.531  41.362  1.00  0.00           H  
ATOM   4882 HG23 THR   315      39.254  32.235  40.196  1.00  0.00           H  
ATOM   4883  OG1 THR   315      41.702  31.191  40.296  1.00  0.00           O  
ATOM   4884  HG1 THR   315      41.516  30.583  41.016  1.00  0.00           H  
ATOM   4885  C   THR   315      40.626  33.568  38.468  1.00  0.00           C  
ATOM   4886  O   THR   315      39.880  34.565  38.413  1.00  0.00           O  
ATOM   4887  N   GLY   316      40.590  32.698  37.449  1.00  0.00           N  
ATOM   4888  H   GLY   316      41.241  31.927  37.427  1.00  0.00           H  
ATOM   4889  CA  GLY   316      39.576  32.649  36.436  1.00  0.00           C  
ATOM   4890  HA2 GLY   316      38.623  32.428  36.917  1.00  0.00           H  
ATOM   4891  HA3 GLY   316      39.436  33.658  36.048  1.00  0.00           H  
ATOM   4892  C   GLY   316      39.649  31.599  35.332  1.00  0.00           C  
ATOM   4893  O   GLY   316      40.673  30.954  35.287  1.00  0.00           O  
ATOM   4894  N   SER   317      38.628  31.602  34.471  1.00  0.00           N  
ATOM   4895  H   SER   317      37.978  32.365  34.598  1.00  0.00           H  
ATOM   4896  CA  SER   317      38.263  30.504  33.492  1.00  0.00           C  
ATOM   4897  HA  SER   317      39.144  30.038  33.050  1.00  0.00           H  
ATOM   4898  CB  SER   317      37.322  29.475  34.154  1.00  0.00           C  
ATOM   4899  HB2 SER   317      36.479  30.051  34.534  1.00  0.00           H  
ATOM   4900  HB3 SER   317      37.048  28.782  33.358  1.00  0.00           H  
ATOM   4901  OG  SER   317      37.861  28.687  35.166  1.00  0.00           O  
ATOM   4902  HG  SER   317      37.525  29.118  35.955  1.00  0.00           H  
ATOM   4903  C   SER   317      37.547  31.032  32.301  1.00  0.00           C  
ATOM   4904  O   SER   317      36.728  31.962  32.406  1.00  0.00           O  
ATOM   4905  N   THR   318      37.638  30.262  31.197  1.00  0.00           N  
ATOM   4906  H   THR   318      38.051  29.348  31.320  1.00  0.00           H  
ATOM   4907  CA  THR   318      36.621  30.284  30.119  1.00  0.00           C  
ATOM   4908  HA  THR   318      35.867  31.018  30.405  1.00  0.00           H  
ATOM   4909  CB  THR   318      37.253  30.890  28.787  1.00  0.00           C  
ATOM   4910  HB  THR   318      36.453  31.056  28.065  1.00  0.00           H  
ATOM   4911  CG2 THR   318      37.915  32.266  29.004  1.00  0.00           C  
ATOM   4912 HG21 THR   318      37.171  32.909  29.475  1.00  0.00           H  
ATOM   4913 HG22 THR   318      38.829  32.216  29.597  1.00  0.00           H  
ATOM   4914 HG23 THR   318      38.299  32.667  28.067  1.00  0.00           H  
ATOM   4915  OG1 THR   318      38.292  29.989  28.402  1.00  0.00           O  
ATOM   4916  HG1 THR   318      38.563  30.306  27.537  1.00  0.00           H  
ATOM   4917  C   THR   318      35.942  28.836  29.953  1.00  0.00           C  
ATOM   4918  O   THR   318      36.238  27.923  30.670  1.00  0.00           O  
ATOM   4919  N   GLY   319      35.134  28.565  28.894  1.00  0.00           N  
ATOM   4920  H   GLY   319      34.980  29.282  28.199  1.00  0.00           H  
ATOM   4921  CA  GLY   319      34.640  27.236  28.528  1.00  0.00           C  
ATOM   4922  HA2 GLY   319      34.146  26.856  29.422  1.00  0.00           H  
ATOM   4923  HA3 GLY   319      33.764  27.285  27.882  1.00  0.00           H  
ATOM   4924  C   GLY   319      35.678  26.241  28.006  1.00  0.00           C  
ATOM   4925  O   GLY   319      35.314  25.134  27.638  1.00  0.00           O  
ATOM   4926  N   GLY   320      37.025  26.567  28.037  1.00  0.00           N  
ATOM   4927  H   GLY   320      37.333  27.438  28.445  1.00  0.00           H  
ATOM   4928  CA  GLY   320      38.094  25.656  27.704  1.00  0.00           C  
ATOM   4929  HA2 GLY   320      37.730  24.658  27.948  1.00  0.00           H  
ATOM   4930  HA3 GLY   320      38.267  25.619  26.629  1.00  0.00           H  
ATOM   4931  C   GLY   320      39.478  26.006  28.308  1.00  0.00           C  
ATOM   4932  O   GLY   320      40.546  25.504  27.820  1.00  0.00           O  
ATOM   4933  N   PHE   321      39.552  26.885  29.316  1.00  0.00           N  
ATOM   4934  H   PHE   321      38.731  27.415  29.571  1.00  0.00           H  
ATOM   4935  CA  PHE   321      40.743  27.349  30.023  1.00  0.00           C  
ATOM   4936  HA  PHE   321      41.577  26.665  29.861  1.00  0.00           H  
ATOM   4937  CB  PHE   321      41.349  28.646  29.446  1.00  0.00           C
[truncated: 3,922,846 more chars]
