# Supplementary material for: Insights into the Enhanced Ceftazidime Hydrolysis by Ent385 AmpC β‑Lactamase from Multiscale Simulations
Source: ACS Catal. 2025 Jun 23;15(13):11739–48. doi: 10.1021/acscatal.5c02383 (PMC12235585; doi:10.1021/acscatal.5c02383)
Supplement: Supplementary file 2 [file cs5c02383_si_002.zip › SI_paper_AmpC_Ent385/representative-structures-MMMD/Ent385.ctz.tyrosine.pdb]

CRYST1   85.639   80.163   74.022  90.00  90.00  90.00               1
ATOM      1  N   PRO     1      70.103  43.355  23.480  1.00  0.00           N  
ATOM      2  H2  PRO     1      70.758  43.795  22.850  1.00  0.00           H  
ATOM      3  H3  PRO     1      69.583  42.687  22.928  1.00  0.00           H  
ATOM      4  CD  PRO     1      70.733  43.010  24.794  1.00  0.00           C  
ATOM      5  HD2 PRO     1      71.712  42.639  24.489  1.00  0.00           H  
ATOM      6  HD3 PRO     1      70.296  42.177  25.343  1.00  0.00           H  
ATOM      7  CG  PRO     1      70.933  44.242  25.645  1.00  0.00           C  
ATOM      8  HG2 PRO     1      71.964  44.575  25.529  1.00  0.00           H  
ATOM      9  HG3 PRO     1      70.697  43.922  26.661  1.00  0.00           H  
ATOM     10  CB  PRO     1      69.880  45.205  25.054  1.00  0.00           C  
ATOM     11  HB2 PRO     1      70.531  46.010  24.713  1.00  0.00           H  
ATOM     12  HB3 PRO     1      69.251  45.705  25.791  1.00  0.00           H  
ATOM     13  CA  PRO     1      69.070  44.388  24.016  1.00  0.00           C  
ATOM     14  HA  PRO     1      68.196  43.897  24.443  1.00  0.00           H  
ATOM     15  C   PRO     1      68.716  45.322  22.826  1.00  0.00           C  
ATOM     16  O   PRO     1      69.386  45.163  21.778  1.00  0.00           O  
ATOM     17  N   MET     2      67.673  46.134  22.862  1.00  0.00           N  
ATOM     18  H   MET     2      67.218  46.269  23.753  1.00  0.00           H  
ATOM     19  CA  MET     2      67.226  47.058  21.873  1.00  0.00           C  
ATOM     20  HA  MET     2      68.162  47.291  21.365  1.00  0.00           H  
ATOM     21  CB  MET     2      66.358  46.401  20.792  1.00  0.00           C  
ATOM     22  HB2 MET     2      66.531  47.000  19.898  1.00  0.00           H  
ATOM     23  HB3 MET     2      66.750  45.398  20.625  1.00  0.00           H  
ATOM     24  CG  MET     2      64.825  46.446  21.029  1.00  0.00           C  
ATOM     25  HG2 MET     2      64.660  46.685  22.080  1.00  0.00           H  
ATOM     26  HG3 MET     2      64.441  47.306  20.481  1.00  0.00           H  
ATOM     27  SD  MET     2      63.842  44.959  20.738  1.00  0.00           S  
ATOM     28  CE  MET     2      63.776  44.253  22.401  1.00  0.00           C  
ATOM     29  HE1 MET     2      64.743  43.854  22.707  1.00  0.00           H  
ATOM     30  HE2 MET     2      63.301  44.946  23.094  1.00  0.00           H  
ATOM     31  HE3 MET     2      63.211  43.333  22.254  1.00  0.00           H  
ATOM     32  C   MET     2      66.581  48.414  22.318  1.00  0.00           C  
ATOM     33  O   MET     2      65.991  48.476  23.395  1.00  0.00           O  
ATOM     34  N   SER     3      66.702  49.450  21.495  1.00  0.00           N  
ATOM     35  H   SER     3      67.383  49.484  20.750  1.00  0.00           H  
ATOM     36  CA  SER     3      66.106  50.720  21.961  1.00  0.00           C  
ATOM     37  HA  SER     3      66.450  50.982  22.961  1.00  0.00           H  
ATOM     38  CB  SER     3      66.502  51.829  20.962  1.00  0.00           C  
ATOM     39  HB2 SER     3      66.029  52.789  21.170  1.00  0.00           H  
ATOM     40  HB3 SER     3      67.589  51.896  20.940  1.00  0.00           H  
ATOM     41  OG  SER     3      66.048  51.627  19.641  1.00  0.00           O  
ATOM     42  HG  SER     3      66.430  52.355  19.145  1.00  0.00           H  
ATOM     43  C   SER     3      64.590  50.741  22.095  1.00  0.00           C  
ATOM     44  O   SER     3      63.953  49.724  21.796  1.00  0.00           O  
ATOM     45  N   GLU     4      64.045  51.849  22.525  1.00  0.00           N  
ATOM     46  H   GLU     4      64.611  52.634  22.814  1.00  0.00           H  
ATOM     47  CA  GLU     4      62.570  52.011  22.650  1.00  0.00           C  
ATOM     48  HA  GLU     4      62.295  51.083  23.151  1.00  0.00           H  
ATOM     49  CB  GLU     4      62.248  53.240  23.594  1.00  0.00           C  
ATOM     50  HB2 GLU     4      62.764  53.098  24.543  1.00  0.00           H  
ATOM     51  HB3 GLU     4      62.599  54.157  23.119  1.00  0.00           H  
ATOM     52  CG  GLU     4      60.719  53.414  23.797  1.00  0.00           C  
ATOM     53  HG2 GLU     4      60.325  53.704  22.823  1.00  0.00           H  
ATOM     54  HG3 GLU     4      60.163  52.514  24.060  1.00  0.00           H  
ATOM     55  CD  GLU     4      60.576  54.553  24.878  1.00  0.00           C  
ATOM     56  OE1 GLU     4      59.905  54.313  25.910  1.00  0.00           O  
ATOM     57  OE2 GLU     4      61.224  55.628  24.762  1.00  0.00           O  
ATOM     58  C   GLU     4      61.882  52.181  21.288  1.00  0.00           C  
ATOM     59  O   GLU     4      60.838  51.557  21.029  1.00  0.00           O  
ATOM     60  N   LYS     5      62.545  52.933  20.351  1.00  0.00           N  
ATOM     61  H   LYS     5      63.408  53.356  20.661  1.00  0.00           H  
ATOM     62  CA  LYS     5      62.039  53.078  18.984  1.00  0.00           C  
ATOM     63  HA  LYS     5      61.003  53.410  19.049  1.00  0.00           H  
ATOM     64  CB  LYS     5      62.809  54.283  18.339  1.00  0.00           C  
ATOM     65  HB2 LYS     5      62.560  55.109  19.005  1.00  0.00           H  
ATOM     66  HB3 LYS     5      63.879  54.123  18.470  1.00  0.00           H  
ATOM     67  CG  LYS     5      62.272  54.626  16.976  1.00  0.00           C  
ATOM     68  HG2 LYS     5      62.640  53.868  16.285  1.00  0.00           H  
ATOM     69  HG3 LYS     5      61.192  54.734  16.884  1.00  0.00           H  
ATOM     70  CD  LYS     5      62.877  55.938  16.443  1.00  0.00           C  
ATOM     71  HD2 LYS     5      62.546  56.722  17.124  1.00  0.00           H  
ATOM     72  HD3 LYS     5      63.965  55.892  16.400  1.00  0.00           H  
ATOM     73  CE  LYS     5      62.404  56.264  14.956  1.00  0.00           C  
ATOM     74  HE2 LYS     5      62.841  55.474  14.345  1.00  0.00           H  
ATOM     75  HE3 LYS     5      61.314  56.267  14.967  1.00  0.00           H  
ATOM     76  NZ  LYS     5      62.940  57.559  14.581  1.00  0.00           N  
ATOM     77  HZ1 LYS     5      63.803  57.816  15.038  1.00  0.00           H  
ATOM     78  HZ2 LYS     5      63.089  57.673  13.588  1.00  0.00           H  
ATOM     79  HZ3 LYS     5      62.314  58.319  14.806  1.00  0.00           H  
ATOM     80  C   LYS     5      62.164  51.772  18.176  1.00  0.00           C  
ATOM     81  O   LYS     5      61.353  51.546  17.270  1.00  0.00           O  
ATOM     82  N   GLN     6      63.135  50.867  18.438  1.00  0.00           N  
ATOM     83  H   GLN     6      63.641  50.970  19.306  1.00  0.00           H  
ATOM     84  CA  GLN     6      63.292  49.458  17.921  1.00  0.00           C  
ATOM     85  HA  GLN     6      63.058  49.432  16.857  1.00  0.00           H  
ATOM     86  CB  GLN     6      64.740  48.957  18.084  1.00  0.00           C  
ATOM     87  HB2 GLN     6      65.383  49.686  17.590  1.00  0.00           H  
ATOM     88  HB3 GLN     6      65.071  48.965  19.122  1.00  0.00           H  
ATOM     89  CG  GLN     6      65.097  47.563  17.492  1.00  0.00           C  
ATOM     90  HG2 GLN     6      66.133  47.324  17.732  1.00  0.00           H  
ATOM     91  HG3 GLN     6      64.440  46.878  18.027  1.00  0.00           H  
ATOM     92  CD  GLN     6      64.885  47.468  16.009  1.00  0.00           C  
ATOM     93  OE1 GLN     6      65.783  47.707  15.193  1.00  0.00           O  
ATOM     94  NE2 GLN     6      63.736  46.951  15.592  1.00  0.00           N  
ATOM     95 HE21 GLN     6      62.971  46.741  16.217  1.00  0.00           H  
ATOM     96 HE22 GLN     6      63.587  47.025  14.596  1.00  0.00           H  
ATOM     97  C   GLN     6      62.151  48.594  18.449  1.00  0.00           C  
ATOM     98  O   GLN     6      61.523  47.851  17.651  1.00  0.00           O  
ATOM     99  N   LEU     7      61.844  48.720  19.741  1.00  0.00           N  
ATOM    100  H   LEU     7      62.399  49.338  20.316  1.00  0.00           H  
ATOM    101  CA  LEU     7      60.833  47.950  20.422  1.00  0.00           C  
ATOM    102  HA  LEU     7      60.930  46.959  19.979  1.00  0.00           H  
ATOM    103  CB  LEU     7      60.914  47.995  21.956  1.00  0.00           C  
ATOM    104  HB2 LEU     7      61.912  47.744  22.316  1.00  0.00           H  
ATOM    105  HB3 LEU     7      60.794  49.053  22.192  1.00  0.00           H  
ATOM    106  CG  LEU     7      59.919  47.187  22.787  1.00  0.00           C  
ATOM    107  HG  LEU     7      58.898  47.413  22.479  1.00  0.00           H  
ATOM    108  CD1 LEU     7      60.136  45.654  22.476  1.00  0.00           C  
ATOM    109 HD11 LEU     7      60.133  45.544  21.392  1.00  0.00           H  
ATOM    110 HD12 LEU     7      61.083  45.318  22.900  1.00  0.00           H  
ATOM    111 HD13 LEU     7      59.367  45.036  22.940  1.00  0.00           H  
ATOM    112  CD2 LEU     7      60.008  47.485  24.308  1.00  0.00           C  
ATOM    113 HD21 LEU     7      60.989  47.330  24.756  1.00  0.00           H  
ATOM    114 HD22 LEU     7      59.696  48.523  24.418  1.00  0.00           H  
ATOM    115 HD23 LEU     7      59.251  46.839  24.753  1.00  0.00           H  
ATOM    116  C   LEU     7      59.452  48.358  19.910  1.00  0.00           C  
ATOM    117  O   LEU     7      58.542  47.544  19.790  1.00  0.00           O  
ATOM    118  N   ALA     8      59.321  49.667  19.521  1.00  0.00           N  
ATOM    119  H   ALA     8      59.963  50.315  19.954  1.00  0.00           H  
ATOM    120  CA  ALA     8      58.108  50.223  19.031  1.00  0.00           C  
ATOM    121  HA  ALA     8      57.275  50.001  19.698  1.00  0.00           H  
ATOM    122  CB  ALA     8      58.191  51.674  18.748  1.00  0.00           C  
ATOM    123  HB1 ALA     8      57.231  52.126  18.496  1.00  0.00           H  
ATOM    124  HB2 ALA     8      58.780  52.197  19.502  1.00  0.00           H  
ATOM    125  HB3 ALA     8      58.885  51.771  17.913  1.00  0.00           H  
ATOM    126  C   ALA     8      57.844  49.471  17.731  1.00  0.00           C  
ATOM    127  O   ALA     8      56.701  49.053  17.442  1.00  0.00           O  
ATOM    128  N   ASP     9      58.909  49.190  16.886  1.00  0.00           N  
ATOM    129  H   ASP     9      59.761  49.698  17.077  1.00  0.00           H  
ATOM    130  CA  ASP     9      58.665  48.408  15.692  1.00  0.00           C  
ATOM    131  HA  ASP     9      57.968  48.997  15.095  1.00  0.00           H  
ATOM    132  CB  ASP     9      59.800  48.379  14.715  1.00  0.00           C  
ATOM    133  HB2 ASP     9      60.715  48.063  15.217  1.00  0.00           H  
ATOM    134  HB3 ASP     9      59.642  47.641  13.929  1.00  0.00           H  
ATOM    135  CG  ASP     9      60.139  49.715  14.101  1.00  0.00           C  
ATOM    136  OD1 ASP     9      59.568  50.688  14.443  1.00  0.00           O  
ATOM    137  OD2 ASP     9      60.929  49.675  13.165  1.00  0.00           O  
ATOM    138  C   ASP     9      58.294  46.972  15.924  1.00  0.00           C  
ATOM    139  O   ASP     9      57.343  46.606  15.235  1.00  0.00           O  
ATOM    140  N   VAL    10      58.934  46.209  16.809  1.00  0.00           N  
ATOM    141  H   VAL    10      59.649  46.667  17.356  1.00  0.00           H  
ATOM    142  CA  VAL    10      58.599  44.786  17.144  1.00  0.00           C  
ATOM    143  HA  VAL    10      58.895  44.184  16.285  1.00  0.00           H  
ATOM    144  CB  VAL    10      59.440  44.355  18.333  1.00  0.00           C  
ATOM    145  HB  VAL    10      59.322  45.013  19.194  1.00  0.00           H  
ATOM    146  CG1 VAL    10      59.099  42.910  18.847  1.00  0.00           C  
ATOM    147 HG11 VAL    10      59.416  42.202  18.081  1.00  0.00           H  
ATOM    148 HG12 VAL    10      59.514  42.774  19.846  1.00  0.00           H  
ATOM    149 HG13 VAL    10      58.013  42.825  18.881  1.00  0.00           H  
ATOM    150  CG2 VAL    10      60.893  44.359  18.038  1.00  0.00           C  
ATOM    151 HG21 VAL    10      61.127  43.539  17.360  1.00  0.00           H  
ATOM    152 HG22 VAL    10      61.190  45.323  17.625  1.00  0.00           H  
ATOM    153 HG23 VAL    10      61.418  44.200  18.980  1.00  0.00           H  
ATOM    154  C   VAL    10      57.124  44.744  17.565  1.00  0.00           C  
ATOM    155  O   VAL    10      56.390  43.899  17.053  1.00  0.00           O  
ATOM    156  N   VAL    11      56.644  45.692  18.367  1.00  0.00           N  
ATOM    157  H   VAL    11      57.368  46.288  18.741  1.00  0.00           H  
ATOM    158  CA  VAL    11      55.309  45.667  18.969  1.00  0.00           C  
ATOM    159  HA  VAL    11      54.956  44.675  19.253  1.00  0.00           H  
ATOM    160  CB  VAL    11      55.095  46.610  20.236  1.00  0.00           C  
ATOM    161  HB  VAL    11      55.387  47.602  19.891  1.00  0.00           H  
ATOM    162  CG1 VAL    11      53.669  46.628  20.773  1.00  0.00           C  
ATOM    163 HG11 VAL    11      53.000  46.749  19.922  1.00  0.00           H  
ATOM    164 HG12 VAL    11      53.538  45.638  21.209  1.00  0.00           H  
ATOM    165 HG13 VAL    11      53.503  47.433  21.489  1.00  0.00           H  
ATOM    166  CG2 VAL    11      55.943  46.256  21.472  1.00  0.00           C  
ATOM    167 HG21 VAL    11      57.013  46.324  21.276  1.00  0.00           H  
ATOM    168 HG22 VAL    11      55.880  47.025  22.242  1.00  0.00           H  
ATOM    169 HG23 VAL    11      55.618  45.267  21.795  1.00  0.00           H  
ATOM    170  C   VAL    11      54.306  46.118  17.843  1.00  0.00           C  
ATOM    171  O   VAL    11      53.269  45.440  17.746  1.00  0.00           O  
ATOM    172  N   GLU    12      54.671  47.014  16.909  1.00  0.00           N  
ATOM    173  H   GLU    12      55.551  47.503  16.992  1.00  0.00           H  
ATOM    174  CA  GLU    12      53.845  47.395  15.763  1.00  0.00           C  
ATOM    175  HA  GLU    12      52.881  47.701  16.170  1.00  0.00           H  
ATOM    176  CB  GLU    12      54.460  48.652  15.125  1.00  0.00           C  
ATOM    177  HB2 GLU    12      54.605  49.482  15.816  1.00  0.00           H  
ATOM    178  HB3 GLU    12      55.492  48.389  14.894  1.00  0.00           H  
ATOM    179  CG  GLU    12      53.686  49.113  13.936  1.00  0.00           C  
ATOM    180  HG2 GLU    12      53.916  48.407  13.139  1.00  0.00           H  
ATOM    181  HG3 GLU    12      52.646  49.079  14.259  1.00  0.00           H  
ATOM    182  CD  GLU    12      54.176  50.486  13.604  1.00  0.00           C  
ATOM    183  OE1 GLU    12      53.376  51.409  13.271  1.00  0.00           O  
ATOM    184  OE2 GLU    12      55.396  50.677  13.747  1.00  0.00           O  
ATOM    185  C   GLU    12      53.627  46.182  14.724  1.00  0.00           C  
ATOM    186  O   GLU    12      52.519  45.760  14.445  1.00  0.00           O  
ATOM    187  N   ARG    13      54.720  45.436  14.388  1.00  0.00           N  
ATOM    188  H   ARG    13      55.629  45.832  14.581  1.00  0.00           H  
ATOM    189  CA  ARG    13      54.758  44.198  13.668  1.00  0.00           C  
ATOM    190  HA  ARG    13      54.001  44.219  12.884  1.00  0.00           H  
ATOM    191  CB  ARG    13      56.213  44.116  12.943  1.00  0.00           C  
ATOM    192  HB2 ARG    13      56.133  43.501  12.047  1.00  0.00           H  
ATOM    193  HB3 ARG    13      56.356  45.091  12.476  1.00  0.00           H  
ATOM    194  CG  ARG    13      57.336  43.690  13.834  1.00  0.00           C  
ATOM    195  HG2 ARG    13      57.353  44.288  14.745  1.00  0.00           H  
ATOM    196  HG3 ARG    13      57.137  42.628  13.984  1.00  0.00           H  
ATOM    197  CD  ARG    13      58.755  43.800  13.101  1.00  0.00           C  
ATOM    198  HD2 ARG    13      58.685  43.668  12.021  1.00  0.00           H  
ATOM    199  HD3 ARG    13      59.042  44.843  13.235  1.00  0.00           H  
ATOM    200  NE  ARG    13      59.691  42.836  13.700  1.00  0.00           N  
ATOM    201  HE  ARG    13      59.289  41.933  13.908  1.00  0.00           H  
ATOM    202  CZ  ARG    13      60.989  42.965  13.775  1.00  0.00           C  
ATOM    203  NH1 ARG    13      61.544  44.055  13.407  1.00  0.00           N  
ATOM    204 HH11 ARG    13      62.551  44.109  13.342  1.00  0.00           H  
ATOM    205 HH12 ARG    13      61.026  44.670  12.797  1.00  0.00           H  
ATOM    206  NH2 ARG    13      61.706  42.066  14.420  1.00  0.00           N  
ATOM    207 HH21 ARG    13      61.261  41.197  14.682  1.00  0.00           H  
ATOM    208 HH22 ARG    13      62.705  42.206  14.386  1.00  0.00           H  
ATOM    209  C   ARG    13      54.358  42.930  14.462  1.00  0.00           C  
ATOM    210  O   ARG    13      54.544  41.793  13.999  1.00  0.00           O  
ATOM    211  N   THR    14      53.681  43.144  15.591  1.00  0.00           N  
ATOM    212  H   THR    14      53.489  44.102  15.848  1.00  0.00           H  
ATOM    213  CA  THR    14      53.062  42.072  16.371  1.00  0.00           C  
ATOM    214  HA  THR    14      53.059  41.162  15.770  1.00  0.00           H  
ATOM    215  CB  THR    14      53.841  41.754  17.677  1.00  0.00           C  
ATOM    216  HB  THR    14      53.779  42.575  18.391  1.00  0.00           H  
ATOM    217  CG2 THR    14      53.280  40.537  18.391  1.00  0.00           C  
ATOM    218 HG21 THR    14      53.106  39.664  17.762  1.00  0.00           H  
ATOM    219 HG22 THR    14      53.971  40.215  19.170  1.00  0.00           H  
ATOM    220 HG23 THR    14      52.331  40.777  18.872  1.00  0.00           H  
ATOM    221  OG1 THR    14      55.183  41.443  17.373  1.00  0.00           O  
ATOM    222  HG1 THR    14      55.633  42.263  17.157  1.00  0.00           H  
ATOM    223  C   THR    14      51.638  42.369  16.666  1.00  0.00           C  
ATOM    224  O   THR    14      50.712  41.567  16.322  1.00  0.00           O  
ATOM    225  N   VAL    15      51.340  43.550  17.174  1.00  0.00           N  
ATOM    226  H   VAL    15      52.098  44.191  17.360  1.00  0.00           H  
ATOM    227  CA  VAL    15      49.967  43.933  17.624  1.00  0.00           C  
ATOM    228  HA  VAL    15      49.573  43.104  18.212  1.00  0.00           H  
ATOM    229  CB  VAL    15      50.001  45.092  18.700  1.00  0.00           C  
ATOM    230  HB  VAL    15      50.655  45.842  18.255  1.00  0.00           H  
ATOM    231  CG1 VAL    15      48.597  45.661  18.969  1.00  0.00           C  
ATOM    232 HG11 VAL    15      48.659  46.333  19.825  1.00  0.00           H  
ATOM    233 HG12 VAL    15      48.303  46.268  18.113  1.00  0.00           H  
ATOM    234 HG13 VAL    15      47.925  44.821  19.145  1.00  0.00           H  
ATOM    235  CG2 VAL    15      50.614  44.603  20.030  1.00  0.00           C  
ATOM    236 HG21 VAL    15      50.779  43.527  19.982  1.00  0.00           H  
ATOM    237 HG22 VAL    15      51.647  44.943  20.114  1.00  0.00           H  
ATOM    238 HG23 VAL    15      50.138  44.995  20.929  1.00  0.00           H  
ATOM    239  C   VAL    15      49.076  44.251  16.435  1.00  0.00           C  
ATOM    240  O   VAL    15      48.039  43.647  16.284  1.00  0.00           O  
ATOM    241  N   THR    16      49.543  45.084  15.496  1.00  0.00           N  
ATOM    242  H   THR    16      50.464  45.496  15.542  1.00  0.00           H  
ATOM    243  CA  THR    16      48.721  45.635  14.398  1.00  0.00           C  
ATOM    244  HA  THR    16      47.829  45.945  14.943  1.00  0.00           H  
ATOM    245  CB  THR    16      49.320  46.899  13.755  1.00  0.00           C  
ATOM    246  HB  THR    16      48.558  47.298  13.084  1.00  0.00           H  
ATOM    247  CG2 THR    16      49.823  47.885  14.726  1.00  0.00           C  
ATOM    248 HG21 THR    16      48.968  48.228  15.308  1.00  0.00           H  
ATOM    249 HG22 THR    16      50.554  47.491  15.431  1.00  0.00           H  
ATOM    250 HG23 THR    16      50.346  48.696  14.219  1.00  0.00           H  
ATOM    251  OG1 THR    16      50.379  46.647  12.892  1.00  0.00           O  
ATOM    252  HG1 THR    16      51.102  46.325  13.436  1.00  0.00           H  
ATOM    253  C   THR    16      48.280  44.611  13.345  1.00  0.00           C  
ATOM    254  O   THR    16      47.163  44.790  12.842  1.00  0.00           O  
ATOM    255  N   PRO    17      48.999  43.474  13.149  1.00  0.00           N  
ATOM    256  CD  PRO    17      50.452  43.294  13.317  1.00  0.00           C  
ATOM    257  HD2 PRO    17      50.587  42.887  14.319  1.00  0.00           H  
ATOM    258  HD3 PRO    17      50.996  44.234  13.234  1.00  0.00           H  
ATOM    259  CG  PRO    17      50.923  42.217  12.354  1.00  0.00           C  
ATOM    260  HG2 PRO    17      51.731  41.626  12.786  1.00  0.00           H  
ATOM    261  HG3 PRO    17      51.237  42.787  11.480  1.00  0.00           H  
ATOM    262  CB  PRO    17      49.649  41.362  12.210  1.00  0.00           C  
ATOM    263  HB2 PRO    17      49.549  40.639  13.019  1.00  0.00           H  
ATOM    264  HB3 PRO    17      49.604  40.856  11.245  1.00  0.00           H  
ATOM    265  CA  PRO    17      48.484  42.357  12.338  1.00  0.00           C  
ATOM    266  HA  PRO    17      48.192  42.802  11.387  1.00  0.00           H  
ATOM    267  C   PRO    17      47.284  41.679  12.962  1.00  0.00           C  
ATOM    268  O   PRO    17      46.397  41.323  12.192  1.00  0.00           O  
ATOM    269  N   LEU    18      47.211  41.592  14.315  1.00  0.00           N  
ATOM    270  H   LEU    18      47.976  41.979  14.849  1.00  0.00           H  
ATOM    271  CA  LEU    18      46.093  41.061  15.077  1.00  0.00           C  
ATOM    272  HA  LEU    18      45.690  40.135  14.668  1.00  0.00           H  
ATOM    273  CB  LEU    18      46.520  40.868  16.554  1.00  0.00           C  
ATOM    274  HB2 LEU    18      47.328  40.144  16.653  1.00  0.00           H  
ATOM    275  HB3 LEU    18      46.975  41.776  16.949  1.00  0.00           H  
ATOM    276  CG  LEU    18      45.358  40.376  17.536  1.00  0.00           C  
ATOM    277  HG  LEU    18      44.487  41.030  17.506  1.00  0.00           H  
ATOM    278  CD1 LEU    18      44.893  38.950  17.113  1.00  0.00           C  
ATOM    279 HD11 LEU    18      45.741  38.269  17.179  1.00  0.00           H  
ATOM    280 HD12 LEU    18      44.161  38.666  17.869  1.00  0.00           H  
ATOM    281 HD13 LEU    18      44.454  39.075  16.124  1.00  0.00           H  
ATOM    282  CD2 LEU    18      45.911  40.279  18.972  1.00  0.00           C  
ATOM    283 HD21 LEU    18      46.320  41.211  19.363  1.00  0.00           H  
ATOM    284 HD22 LEU    18      45.048  40.144  19.623  1.00  0.00           H  
ATOM    285 HD23 LEU    18      46.619  39.458  19.083  1.00  0.00           H  
ATOM    286  C   LEU    18      44.835  41.983  14.954  1.00  0.00           C  
ATOM    287  O   LEU    18      43.701  41.589  14.736  1.00  0.00           O  
ATOM    288  N   MET    19      45.054  43.316  15.034  1.00  0.00           N  
ATOM    289  H   MET    19      46.007  43.597  15.215  1.00  0.00           H  
ATOM    290  CA  MET    19      43.998  44.364  14.815  1.00  0.00           C  
ATOM    291  HA  MET    19      43.202  44.153  15.529  1.00  0.00           H  
ATOM    292  CB  MET    19      44.527  45.764  15.017  1.00  0.00           C  
ATOM    293  HB2 MET    19      45.182  46.095  14.212  1.00  0.00           H  
ATOM    294  HB3 MET    19      43.665  46.431  15.028  1.00  0.00           H  
ATOM    295  CG  MET    19      45.061  46.126  16.419  1.00  0.00           C  
ATOM    296  HG2 MET    19      44.336  45.922  17.206  1.00  0.00           H  
ATOM    297  HG3 MET    19      45.832  45.424  16.738  1.00  0.00           H  
ATOM    298  SD  MET    19      45.639  47.820  16.612  1.00  0.00           S  
ATOM    299  CE  MET    19      44.064  48.643  16.850  1.00  0.00           C  
ATOM    300  HE1 MET    19      44.266  49.713  16.809  1.00  0.00           H  
ATOM    301  HE2 MET    19      43.334  48.530  16.049  1.00  0.00           H  
ATOM    302  HE3 MET    19      43.607  48.211  17.741  1.00  0.00           H  
ATOM    303  C   MET    19      43.424  44.291  13.354  1.00  0.00           C  
ATOM    304  O   MET    19      42.280  44.649  13.202  1.00  0.00           O  
ATOM    305  N   LYS    20      44.210  43.899  12.337  1.00  0.00           N  
ATOM    306  H   LYS    20      45.189  43.757  12.542  1.00  0.00           H  
ATOM    307  CA  LYS    20      43.730  43.484  11.049  1.00  0.00           C  
ATOM    308  HA  LYS    20      42.996  44.127  10.565  1.00  0.00           H  
ATOM    309  CB  LYS    20      44.879  43.351  10.049  1.00  0.00           C  
ATOM    310  HB2 LYS    20      45.285  44.361  10.002  1.00  0.00           H  
ATOM    311  HB3 LYS    20      45.664  42.605  10.179  1.00  0.00           H  
ATOM    312  CG  LYS    20      44.328  43.211   8.580  1.00  0.00           C  
ATOM    313  HG2 LYS    20      43.427  42.598   8.589  1.00  0.00           H  
ATOM    314  HG3 LYS    20      43.968  44.204   8.311  1.00  0.00           H  
ATOM    315  CD  LYS    20      45.416  42.627   7.666  1.00  0.00           C  
ATOM    316  HD2 LYS    20      46.382  43.047   7.947  1.00  0.00           H  
ATOM    317  HD3 LYS    20      45.500  41.551   7.822  1.00  0.00           H  
ATOM    318  CE  LYS    20      45.170  42.953   6.173  1.00  0.00           C  
ATOM    319  HE2 LYS    20      45.843  42.314   5.600  1.00  0.00           H  
ATOM    320  HE3 LYS    20      44.190  42.605   5.846  1.00  0.00           H  
ATOM    321  NZ  LYS    20      45.285  44.339   5.740  1.00  0.00           N  
ATOM    322  HZ1 LYS    20      44.485  44.802   6.147  1.00  0.00           H  
ATOM    323  HZ2 LYS    20      46.208  44.660   5.995  1.00  0.00           H  
ATOM    324  HZ3 LYS    20      45.236  44.513   4.746  1.00  0.00           H  
ATOM    325  C   LYS    20      42.833  42.236  11.168  1.00  0.00           C  
ATOM    326  O   LYS    20      41.638  42.312  10.888  1.00  0.00           O  
ATOM    327  N   ALA    21      43.491  41.144  11.583  1.00  0.00           N  
ATOM    328  H   ALA    21      44.481  41.312  11.691  1.00  0.00           H  
ATOM    329  CA  ALA    21      43.134  39.696  11.450  1.00  0.00           C  
ATOM    330  HA  ALA    21      43.108  39.408  10.399  1.00  0.00           H  
ATOM    331  CB  ALA    21      44.256  38.785  12.092  1.00  0.00           C  
ATOM    332  HB1 ALA    21      44.407  38.829  13.171  1.00  0.00           H  
ATOM    333  HB2 ALA    21      44.274  37.721  11.857  1.00  0.00           H  
ATOM    334  HB3 ALA    21      45.148  39.212  11.634  1.00  0.00           H  
ATOM    335  C   ALA    21      41.739  39.401  12.110  1.00  0.00           C  
ATOM    336  O   ALA    21      40.842  38.816  11.555  1.00  0.00           O  
ATOM    337  N   GLN    22      41.576  39.981  13.294  1.00  0.00           N  
ATOM    338  H   GLN    22      42.346  40.331  13.845  1.00  0.00           H  
ATOM    339  CA  GLN    22      40.262  39.983  14.010  1.00  0.00           C  
ATOM    340  HA  GLN    22      39.611  39.240  13.550  1.00  0.00           H  
ATOM    341  CB  GLN    22      40.482  39.434  15.476  1.00  0.00           C  
ATOM    342  HB2 GLN    22      40.951  40.265  16.003  1.00  0.00           H  
ATOM    343  HB3 GLN    22      39.516  39.253  15.946  1.00  0.00           H  
ATOM    344  CG  GLN    22      41.343  38.116  15.494  1.00  0.00           C  
ATOM    345  HG2 GLN    22      42.366  38.424  15.275  1.00  0.00           H  
ATOM    346  HG3 GLN    22      41.452  37.709  16.500  1.00  0.00           H  
ATOM    347  CD  GLN    22      40.874  36.997  14.561  1.00  0.00           C  
ATOM    348  OE1 GLN    22      39.764  36.550  14.536  1.00  0.00           O  
ATOM    349  NE2 GLN    22      41.767  36.410  13.791  1.00  0.00           N  
ATOM    350 HE21 GLN    22      42.739  36.570  14.018  1.00  0.00           H  
ATOM    351 HE22 GLN    22      41.468  35.629  13.226  1.00  0.00           H  
ATOM    352  C   GLN    22      39.512  41.362  14.142  1.00  0.00           C  
ATOM    353  O   GLN    22      38.470  41.416  14.763  1.00  0.00           O  
ATOM    354  N   ALA    23      39.979  42.327  13.337  1.00  0.00           N  
ATOM    355  H   ALA    23      40.925  42.091  13.073  1.00  0.00           H  
ATOM    356  CA  ALA    23      39.295  43.614  13.080  1.00  0.00           C  
ATOM    357  HA  ALA    23      40.019  44.209  12.524  1.00  0.00           H  
ATOM    358  CB  ALA    23      38.022  43.367  12.320  1.00  0.00           C  
ATOM    359  HB1 ALA    23      38.069  42.630  11.518  1.00  0.00           H  
ATOM    360  HB2 ALA    23      37.223  43.008  12.968  1.00  0.00           H  
ATOM    361  HB3 ALA    23      37.795  44.312  11.827  1.00  0.00           H  
ATOM    362  C   ALA    23      39.001  44.347  14.366  1.00  0.00           C  
ATOM    363  O   ALA    23      37.850  44.666  14.645  1.00  0.00           O  
ATOM    364  N   ILE    24      39.995  44.661  15.135  1.00  0.00           N  
ATOM    365  H   ILE    24      40.937  44.555  14.788  1.00  0.00           H  
ATOM    366  CA  ILE    24      40.008  45.350  16.430  1.00  0.00           C  
ATOM    367  HA  ILE    24      39.007  45.200  16.832  1.00  0.00           H  
ATOM    368  CB  ILE    24      40.965  44.754  17.379  1.00  0.00           C  
ATOM    369  HB  ILE    24      41.971  44.796  16.961  1.00  0.00           H  
ATOM    370  CG2 ILE    24      41.065  45.644  18.668  1.00  0.00           C  
ATOM    371 HG21 ILE    24      40.130  46.198  18.751  1.00  0.00           H  
ATOM    372 HG22 ILE    24      41.052  44.928  19.490  1.00  0.00           H  
ATOM    373 HG23 ILE    24      41.865  46.383  18.695  1.00  0.00           H  
ATOM    374  CG1 ILE    24      40.731  43.264  17.686  1.00  0.00           C  
ATOM    375 HG12 ILE    24      40.080  43.056  18.536  1.00  0.00           H  
ATOM    376 HG13 ILE    24      40.282  42.741  16.842  1.00  0.00           H  
ATOM    377  CD1 ILE    24      42.074  42.602  17.960  1.00  0.00           C  
ATOM    378 HD11 ILE    24      41.978  41.532  18.142  1.00  0.00           H  
ATOM    379 HD12 ILE    24      42.828  42.728  17.183  1.00  0.00           H  
ATOM    380 HD13 ILE    24      42.556  43.043  18.833  1.00  0.00           H  
ATOM    381  C   ILE    24      40.181  46.871  16.157  1.00  0.00           C  
ATOM    382  O   ILE    24      41.290  47.314  15.811  1.00  0.00           O  
ATOM    383  N   PRO    25      39.214  47.722  16.450  1.00  0.00           N  
ATOM    384  CD  PRO    25      37.862  47.387  16.849  1.00  0.00           C  
ATOM    385  HD2 PRO    25      37.839  47.215  17.925  1.00  0.00           H  
ATOM    386  HD3 PRO    25      37.422  46.531  16.337  1.00  0.00           H  
ATOM    387  CG  PRO    25      36.996  48.695  16.541  1.00  0.00           C  
ATOM    388  HG2 PRO    25      36.224  48.771  17.307  1.00  0.00           H  
ATOM    389  HG3 PRO    25      36.649  48.692  15.507  1.00  0.00           H  
ATOM    390  CB  PRO    25      37.960  49.859  16.736  1.00  0.00           C  
ATOM    391  HB2 PRO    25      37.992  50.136  17.790  1.00  0.00           H  
ATOM    392  HB3 PRO    25      37.890  50.804  16.198  1.00  0.00           H  
ATOM    393  CA  PRO    25      39.303  49.208  16.370  1.00  0.00           C  
ATOM    394  HA  PRO    25      39.409  49.513  15.329  1.00  0.00           H  
ATOM    395  C   PRO    25      40.452  49.960  17.114  1.00  0.00           C  
ATOM    396  O   PRO    25      40.801  51.020  16.665  1.00  0.00           O  
ATOM    397  N   GLY    26      41.047  49.397  18.202  1.00  0.00           N  
ATOM    398  H   GLY    26      40.594  48.591  18.609  1.00  0.00           H  
ATOM    399  CA  GLY    26      42.040  50.099  19.113  1.00  0.00           C  
ATOM    400  HA2 GLY    26      42.893  50.582  18.637  1.00  0.00           H  
ATOM    401  HA3 GLY    26      41.463  50.886  19.599  1.00  0.00           H  
ATOM    402  C   GLY    26      42.621  49.143  20.139  1.00  0.00           C  
ATOM    403  O   GLY    26      41.931  48.246  20.678  1.00  0.00           O  
ATOM    404  N   MET    27      43.862  49.339  20.503  1.00  0.00           N  
ATOM    405  H   MET    27      44.191  50.210  20.112  1.00  0.00           H  
ATOM    406  CA  MET    27      44.662  48.655  21.540  1.00  0.00           C  
ATOM    407  HA  MET    27      43.987  48.233  22.285  1.00  0.00           H  
ATOM    408  CB  MET    27      45.344  47.405  20.988  1.00  0.00           C  
ATOM    409  HB2 MET    27      45.889  47.713  20.096  1.00  0.00           H  
ATOM    410  HB3 MET    27      46.055  46.995  21.706  1.00  0.00           H  
ATOM    411  CG  MET    27      44.321  46.350  20.598  1.00  0.00           C  
ATOM    412  HG2 MET    27      43.641  46.188  21.434  1.00  0.00           H  
ATOM    413  HG3 MET    27      43.774  46.640  19.700  1.00  0.00           H  
ATOM    414  SD  MET    27      44.896  44.777  20.020  1.00  0.00           S  
ATOM    415  CE  MET    27      45.631  44.061  21.458  1.00  0.00           C  
ATOM    416  HE1 MET    27      44.887  43.934  22.244  1.00  0.00           H  
ATOM    417  HE2 MET    27      45.975  43.073  21.155  1.00  0.00           H  
ATOM    418  HE3 MET    27      46.405  44.731  21.835  1.00  0.00           H  
ATOM    419  C   MET    27      45.633  49.604  22.280  1.00  0.00           C  
ATOM    420  O   MET    27      46.101  50.493  21.628  1.00  0.00           O  
ATOM    421  N   ALA    28      45.994  49.246  23.550  1.00  0.00           N  
ATOM    422  H   ALA    28      45.385  48.577  23.998  1.00  0.00           H  
ATOM    423  CA  ALA    28      47.108  49.824  24.183  1.00  0.00           C  
ATOM    424  HA  ALA    28      47.724  50.353  23.457  1.00  0.00           H  
ATOM    425  CB  ALA    28      46.613  50.916  25.157  1.00  0.00           C  
ATOM    426  HB1 ALA    28      47.440  51.616  25.275  1.00  0.00           H  
ATOM    427  HB2 ALA    28      45.699  51.411  24.828  1.00  0.00           H  
ATOM    428  HB3 ALA    28      46.639  50.575  26.192  1.00  0.00           H  
ATOM    429  C   ALA    28      47.941  48.720  24.807  1.00  0.00           C  
ATOM    430  O   ALA    28      47.435  47.756  25.374  1.00  0.00           O  
ATOM    431  N   VAL    29      49.267  48.985  24.705  1.00  0.00           N  
ATOM    432  H   VAL    29      49.511  49.856  24.255  1.00  0.00           H  
ATOM    433  CA  VAL    29      50.353  48.112  25.250  1.00  0.00           C  
ATOM    434  HA  VAL    29      49.924  47.400  25.955  1.00  0.00           H  
ATOM    435  CB  VAL    29      51.148  47.469  24.113  1.00  0.00           C  
ATOM    436  HB  VAL    29      51.638  48.355  23.710  1.00  0.00           H  
ATOM    437  CG1 VAL    29      52.118  46.342  24.523  1.00  0.00           C  
ATOM    438 HG11 VAL    29      52.725  46.582  25.395  1.00  0.00           H  
ATOM    439 HG12 VAL    29      51.458  45.558  24.897  1.00  0.00           H  
ATOM    440 HG13 VAL    29      52.737  45.965  23.709  1.00  0.00           H  
ATOM    441  CG2 VAL    29      50.325  46.964  22.894  1.00  0.00           C  
ATOM    442 HG21 VAL    29      51.017  46.929  22.053  1.00  0.00           H  
ATOM    443 HG22 VAL    29      49.921  45.988  23.165  1.00  0.00           H  
ATOM    444 HG23 VAL    29      49.484  47.612  22.649  1.00  0.00           H  
ATOM    445  C   VAL    29      51.262  48.899  26.138  1.00  0.00           C  
ATOM    446  O   VAL    29      51.664  49.977  25.789  1.00  0.00           O  
ATOM    447  N   ALA    30      51.655  48.336  27.270  1.00  0.00           N  
ATOM    448  H   ALA    30      51.060  47.622  27.665  1.00  0.00           H  
ATOM    449  CA  ALA    30      52.943  48.615  27.962  1.00  0.00           C  
ATOM    450  HA  ALA    30      53.420  49.284  27.246  1.00  0.00           H  
ATOM    451  CB  ALA    30      52.728  49.356  29.224  1.00  0.00           C  
ATOM    452  HB1 ALA    30      52.451  50.358  28.898  1.00  0.00           H  
ATOM    453  HB2 ALA    30      52.149  48.882  30.017  1.00  0.00           H  
ATOM    454  HB3 ALA    30      53.719  49.440  29.669  1.00  0.00           H  
ATOM    455  C   ALA    30      53.779  47.409  28.252  1.00  0.00           C  
ATOM    456  O   ALA    30      53.268  46.327  28.575  1.00  0.00           O  
ATOM    457  N   VAL    31      55.169  47.640  28.092  1.00  0.00           N  
ATOM    458  H   VAL    31      55.499  48.594  28.077  1.00  0.00           H  
ATOM    459  CA  VAL    31      56.175  46.575  28.335  1.00  0.00           C  
ATOM    460  HA  VAL    31      55.606  45.714  28.687  1.00  0.00           H  
ATOM    461  CB  VAL    31      56.863  46.053  27.097  1.00  0.00           C  
ATOM    462  HB  VAL    31      57.490  46.834  26.667  1.00  0.00           H  
ATOM    463  CG1 VAL    31      57.872  44.918  27.439  1.00  0.00           C  
ATOM    464 HG11 VAL    31      57.440  44.063  27.958  1.00  0.00           H  
ATOM    465 HG12 VAL    31      58.303  44.470  26.544  1.00  0.00           H  
ATOM    466 HG13 VAL    31      58.726  45.285  28.009  1.00  0.00           H  
ATOM    467  CG2 VAL    31      55.920  45.660  25.966  1.00  0.00           C  
ATOM    468 HG21 VAL    31      55.380  46.560  25.672  1.00  0.00           H  
ATOM    469 HG22 VAL    31      56.556  45.229  25.193  1.00  0.00           H  
ATOM    470 HG23 VAL    31      55.299  44.881  26.407  1.00  0.00           H  
ATOM    471  C   VAL    31      57.263  47.117  29.295  1.00  0.00           C  
ATOM    472  O   VAL    31      57.686  48.235  29.101  1.00  0.00           O  
ATOM    473  N   ILE    32      57.428  46.466  30.451  1.00  0.00           N  
ATOM    474  H   ILE    32      57.146  45.498  30.500  1.00  0.00           H  
ATOM    475  CA  ILE    32      58.374  46.963  31.455  1.00  0.00           C  
ATOM    476  HA  ILE    32      58.546  48.038  31.408  1.00  0.00           H  
ATOM    477  CB  ILE    32      57.906  46.700  32.921  1.00  0.00           C  
ATOM    478  HB  ILE    32      57.947  45.622  33.077  1.00  0.00           H  
ATOM    479  CG2 ILE    32      58.821  47.476  33.918  1.00  0.00           C  
ATOM    480 HG21 ILE    32      58.656  48.553  33.883  1.00  0.00           H  
ATOM    481 HG22 ILE    32      58.669  47.041  34.906  1.00  0.00           H  
ATOM    482 HG23 ILE    32      59.872  47.308  33.682  1.00  0.00           H  
ATOM    483  CG1 ILE    32      56.395  47.165  33.004  1.00  0.00           C  
ATOM    484 HG12 ILE    32      56.281  47.373  34.068  1.00  0.00           H  
ATOM    485 HG13 ILE    32      56.184  48.061  32.422  1.00  0.00           H  
ATOM    486  CD1 ILE    32      55.353  46.197  32.638  1.00  0.00           C  
ATOM    487 HD11 ILE    32      55.581  45.255  33.137  1.00  0.00           H  
ATOM    488 HD12 ILE    32      54.358  46.566  32.885  1.00  0.00           H  
ATOM    489 HD13 ILE    32      55.343  45.999  31.566  1.00  0.00           H  
ATOM    490  C   ILE    32      59.675  46.242  31.161  1.00  0.00           C  
ATOM    491  O   ILE    32      59.677  45.010  31.237  1.00  0.00           O  
ATOM    492  N   TYR    33      60.719  46.993  30.726  1.00  0.00           N  
ATOM    493  H   TYR    33      60.635  47.999  30.754  1.00  0.00           H  
ATOM    494  CA  TYR    33      61.942  46.459  30.242  1.00  0.00           C  
ATOM    495  HA  TYR    33      62.198  45.541  30.769  1.00  0.00           H  
ATOM    496  CB  TYR    33      61.643  46.112  28.762  1.00  0.00           C  
ATOM    497  HB2 TYR    33      61.000  45.233  28.779  1.00  0.00           H  
ATOM    498  HB3 TYR    33      61.084  46.987  28.430  1.00  0.00           H  
ATOM    499  CG  TYR    33      62.856  45.792  27.862  1.00  0.00           C  
ATOM    500  CD1 TYR    33      63.800  44.790  28.157  1.00  0.00           C  
ATOM    501  HD1 TYR    33      63.758  44.221  29.074  1.00  0.00           H  
ATOM    502  CE1 TYR    33      64.816  44.478  27.197  1.00  0.00           C  
ATOM    503  HE1 TYR    33      65.598  43.754  27.373  1.00  0.00           H  
ATOM    504  CZ  TYR    33      64.943  45.186  26.015  1.00  0.00           C  
ATOM    505  OH  TYR    33      65.951  44.867  25.138  1.00  0.00           O  
ATOM    506  HH  TYR    33      66.405  44.103  25.502  1.00  0.00           H  
ATOM    507  CE2 TYR    33      64.163  46.324  25.803  1.00  0.00           C  
ATOM    508  HE2 TYR    33      64.204  46.786  24.827  1.00  0.00           H  
ATOM    509  CD2 TYR    33      63.114  46.576  26.661  1.00  0.00           C  
ATOM    510  HD2 TYR    33      62.378  47.350  26.497  1.00  0.00           H  
ATOM    511  C   TYR    33      63.110  47.431  30.357  1.00  0.00           C  
ATOM    512  O   TYR    33      62.813  48.624  30.170  1.00  0.00           O  
ATOM    513  N   GLN    34      64.333  47.041  30.604  1.00  0.00           N  
ATOM    514  H   GLN    34      64.487  46.043  30.636  1.00  0.00           H  
ATOM    515  CA  GLN    34      65.412  47.995  30.919  1.00  0.00           C  
ATOM    516  HA  GLN    34      66.189  47.427  31.429  1.00  0.00           H  
ATOM    517  CB  GLN    34      66.075  48.517  29.604  1.00  0.00           C  
ATOM    518  HB2 GLN    34      65.267  49.130  29.204  1.00  0.00           H  
ATOM    519  HB3 GLN    34      66.849  49.232  29.884  1.00  0.00           H  
ATOM    520  CG  GLN    34      66.498  47.372  28.614  1.00  0.00           C  
ATOM    521  HG2 GLN    34      66.727  46.516  29.248  1.00  0.00           H  
ATOM    522  HG3 GLN    34      65.749  47.068  27.882  1.00  0.00           H  
ATOM    523  CD  GLN    34      67.758  47.755  27.785  1.00  0.00           C  
ATOM    524  OE1 GLN    34      67.675  48.736  27.020  1.00  0.00           O  
ATOM    525  NE2 GLN    34      68.900  47.224  27.979  1.00  0.00           N  
ATOM    526 HE21 GLN    34      69.020  46.504  28.678  1.00  0.00           H  
ATOM    527 HE22 GLN    34      69.707  47.516  27.446  1.00  0.00           H  
ATOM    528  C   GLN    34      65.111  49.089  31.964  1.00  0.00           C  
ATOM    529  O   GLN    34      65.719  50.145  32.002  1.00  0.00           O  
ATOM    530  N   GLY    35      64.184  48.780  32.876  1.00  0.00           N  
ATOM    531  H   GLY    35      63.760  47.865  32.926  1.00  0.00           H  
ATOM    532  CA  GLY    35      63.921  49.485  34.153  1.00  0.00           C  
ATOM    533  HA2 GLY    35      63.620  48.649  34.785  1.00  0.00           H  
ATOM    534  HA3 GLY    35      64.776  50.107  34.419  1.00  0.00           H  
ATOM    535  C   GLY    35      62.785  50.382  34.244  1.00  0.00           C  
ATOM    536  O   GLY    35      62.415  50.895  35.277  1.00  0.00           O  
ATOM    537  N   GLN    36      62.297  50.837  33.084  1.00  0.00           N  
ATOM    538  H   GLN    36      62.820  50.675  32.235  1.00  0.00           H  
ATOM    539  CA  GLN    36      61.075  51.704  33.040  1.00  0.00           C  
ATOM    540  HA  GLN    36      60.688  51.866  34.046  1.00  0.00           H  
ATOM    541  CB  GLN    36      61.426  53.159  32.530  1.00  0.00           C  
ATOM    542  HB2 GLN    36      60.563  53.809  32.676  1.00  0.00           H  
ATOM    543  HB3 GLN    36      62.102  53.639  33.238  1.00  0.00           H  
ATOM    544  CG  GLN    36      61.846  53.284  31.065  1.00  0.00           C  
ATOM    545  HG2 GLN    36      61.318  52.634  30.368  1.00  0.00           H  
ATOM    546  HG3 GLN    36      61.713  54.347  30.866  1.00  0.00           H  
ATOM    547  CD  GLN    36      63.361  52.912  30.936  1.00  0.00           C  
ATOM    548  OE1 GLN    36      63.782  51.884  30.394  1.00  0.00           O  
ATOM    549  NE2 GLN    36      64.207  53.682  31.502  1.00  0.00           N  
ATOM    550 HE21 GLN    36      64.025  54.588  31.912  1.00  0.00           H  
ATOM    551 HE22 GLN    36      65.143  53.305  31.512  1.00  0.00           H  
ATOM    552  C   GLN    36      59.934  51.157  32.085  1.00  0.00           C  
ATOM    553  O   GLN    36      60.280  50.660  31.007  1.00  0.00           O  
ATOM    554  N   PRO    37      58.637  51.352  32.341  1.00  0.00           N  
ATOM    555  CD  PRO    37      58.186  51.863  33.603  1.00  0.00           C  
ATOM    556  HD2 PRO    37      58.805  52.703  33.918  1.00  0.00           H  
ATOM    557  HD3 PRO    37      58.167  51.015  34.288  1.00  0.00           H  
ATOM    558  CG  PRO    37      56.715  52.267  33.243  1.00  0.00           C  
ATOM    559  HG2 PRO    37      56.760  53.207  32.693  1.00  0.00           H  
ATOM    560  HG3 PRO    37      56.116  52.346  34.150  1.00  0.00           H  
ATOM    561  CB  PRO    37      56.205  51.240  32.234  1.00  0.00           C  
ATOM    562  HB2 PRO    37      55.434  51.731  31.641  1.00  0.00           H  
ATOM    563  HB3 PRO    37      55.902  50.336  32.763  1.00  0.00           H  
ATOM    564  CA  PRO    37      57.521  50.952  31.429  1.00  0.00           C  
ATOM    565  HA  PRO    37      57.598  49.897  31.165  1.00  0.00           H  
ATOM    566  C   PRO    37      57.567  51.738  30.140  1.00  0.00           C  
ATOM    567  O   PRO    37      57.690  52.982  30.083  1.00  0.00           O  
ATOM    568  N   HIP    38      57.565  51.039  29.013  1.00  0.00           N  
ATOM    569  H   HIP    38      57.516  50.032  29.072  1.00  0.00           H  
ATOM    570  CA  HIP    38      57.359  51.607  27.629  1.00  0.00           C  
ATOM    571  HA  HIP    38      57.668  52.651  27.685  1.00  0.00           H  
ATOM    572  CB  HIP    38      58.372  50.862  26.683  1.00  0.00           C  
ATOM    573  HB2 HIP    38      57.973  49.848  26.706  1.00  0.00           H  
ATOM    574  HB3 HIP    38      58.344  51.212  25.651  1.00  0.00           H  
ATOM    575  CG  HIP    38      59.776  50.866  27.121  1.00  0.00           C  
ATOM    576  ND1 HIP    38      60.532  52.011  27.227  1.00  0.00           N  
ATOM    577  HD1 HIP    38      60.419  52.893  26.747  1.00  0.00           H  
ATOM    578  CE1 HIP    38      61.634  51.762  27.953  1.00  0.00           C  
ATOM    579  HE1 HIP    38      62.473  52.371  28.256  1.00  0.00           H  
ATOM    580  NE2 HIP    38      61.629  50.450  28.257  1.00  0.00           N  
ATOM    581  HE2 HIP    38      62.290  50.080  28.924  1.00  0.00           H  
ATOM    582  CD2 HIP    38      60.486  49.886  27.745  1.00  0.00           C  
ATOM    583  HD2 HIP    38      60.056  48.934  28.018  1.00  0.00           H  
ATOM    584  C   HIP    38      55.924  51.455  27.206  1.00  0.00           C  
ATOM    585  O   HIP    38      55.360  50.362  27.417  1.00  0.00           O  
ATOM    586  N   TYR    39      55.343  52.460  26.592  1.00  0.00           N  
ATOM    587  H   TYR    39      55.767  53.376  26.559  1.00  0.00           H  
ATOM    588  CA  TYR    39      53.965  52.334  26.166  1.00  0.00           C  
ATOM    589  HA  TYR    39      53.581  51.352  26.446  1.00  0.00           H  
ATOM    590  CB  TYR    39      53.102  53.308  26.954  1.00  0.00           C  
ATOM    591  HB2 TYR    39      52.947  54.228  26.392  1.00  0.00           H  
ATOM    592  HB3 TYR    39      52.059  52.999  27.024  1.00  0.00           H  
ATOM    593  CG  TYR    39      53.719  53.743  28.280  1.00  0.00           C  
ATOM    594  CD1 TYR    39      53.456  53.136  29.541  1.00  0.00           C  
ATOM    595  HD1 TYR    39      52.773  52.299  29.551  1.00  0.00           H  
ATOM    596  CE1 TYR    39      53.971  53.689  30.688  1.00  0.00           C  
ATOM    597  HE1 TYR    39      53.687  53.281  31.646  1.00  0.00           H  
ATOM    598  CZ  TYR    39      54.856  54.794  30.681  1.00  0.00           C  
ATOM    599  OH  TYR    39      55.228  55.352  31.849  1.00  0.00           O  
ATOM    600  HH  TYR    39      54.582  54.999  32.466  1.00  0.00           H  
ATOM    601  CE2 TYR    39      55.208  55.298  29.414  1.00  0.00           C  
ATOM    602  HE2 TYR    39      55.915  56.111  29.346  1.00  0.00           H  
ATOM    603  CD2 TYR    39      54.585  54.828  28.212  1.00  0.00           C  
ATOM    604  HD2 TYR    39      54.887  55.299  27.288  1.00  0.00           H  
ATOM    605  C   TYR    39      53.718  52.601  24.705  1.00  0.00           C  
ATOM    606  O   TYR    39      54.366  53.469  24.159  1.00  0.00           O  
ATOM    607  N   PHE    40      52.716  51.919  24.242  1.00  0.00           N  
ATOM    608  H   PHE    40      52.243  51.307  24.891  1.00  0.00           H  
ATOM    609  CA  PHE    40      52.263  52.041  22.855  1.00  0.00           C  
ATOM    610  HA  PHE    40      52.608  52.984  22.430  1.00  0.00           H  
ATOM    611  CB  PHE    40      52.780  50.868  22.058  1.00  0.00           C  
ATOM    612  HB2 PHE    40      52.394  49.947  22.494  1.00  0.00           H  
ATOM    613  HB3 PHE    40      52.308  50.804  21.077  1.00  0.00           H  
ATOM    614  CG  PHE    40      54.321  50.777  21.969  1.00  0.00           C  
ATOM    615  CD1 PHE    40      55.083  51.859  21.389  1.00  0.00           C  
ATOM    616  HD1 PHE    40      54.526  52.652  20.912  1.00  0.00           H  
ATOM    617  CE1 PHE    40      56.485  51.930  21.549  1.00  0.00           C  
ATOM    618  HE1 PHE    40      57.079  52.743  21.160  1.00  0.00           H  
ATOM    619  CZ  PHE    40      57.117  50.878  22.314  1.00  0.00           C  
ATOM    620  HZ  PHE    40      58.176  50.671  22.344  1.00  0.00           H  
ATOM    621  CE2 PHE    40      56.307  49.892  22.954  1.00  0.00           C  
ATOM    622  HE2 PHE    40      56.810  49.080  23.460  1.00  0.00           H  
ATOM    623  CD2 PHE    40      54.926  49.830  22.757  1.00  0.00           C  
ATOM    624  HD2 PHE    40      54.389  49.086  23.327  1.00  0.00           H  
ATOM    625  C   PHE    40      50.789  51.999  22.632  1.00  0.00           C  
ATOM    626  O   PHE    40      50.101  51.156  23.123  1.00  0.00           O  
ATOM    627  N   THR    41      50.297  52.752  21.621  1.00  0.00           N  
ATOM    628  H   THR    41      50.860  53.390  21.076  1.00  0.00           H  
ATOM    629  CA  THR    41      48.850  52.838  21.360  1.00  0.00           C  
ATOM    630  HA  THR    41      48.297  52.050  21.872  1.00  0.00           H  
ATOM    631  CB  THR    41      48.307  54.142  21.914  1.00  0.00           C  
ATOM    632  HB  THR    41      47.294  54.355  21.572  1.00  0.00           H  
ATOM    633  CG2 THR    41      48.251  53.941  23.443  1.00  0.00           C  
ATOM    634 HG21 THR    41      48.192  54.938  23.881  1.00  0.00           H  
ATOM    635 HG22 THR    41      47.324  53.439  23.722  1.00  0.00           H  
ATOM    636 HG23 THR    41      49.130  53.441  23.850  1.00  0.00           H  
ATOM    637  OG1 THR    41      49.132  55.222  21.704  1.00  0.00           O  
ATOM    638  HG1 THR    41      49.973  55.155  22.162  1.00  0.00           H  
ATOM    639  C   THR    41      48.590  52.784  19.825  1.00  0.00           C  
ATOM    640  O   THR    41      49.469  53.175  18.995  1.00  0.00           O  
ATOM    641  N   PHE    42      47.423  52.273  19.465  1.00  0.00           N  
ATOM    642  H   PHE    42      46.807  51.961  20.202  1.00  0.00           H  
ATOM    643  CA  PHE    42      47.036  51.934  18.103  1.00  0.00           C  
ATOM    644  HA  PHE    42      47.541  52.554  17.362  1.00  0.00           H  
ATOM    645  CB  PHE    42      47.380  50.429  17.860  1.00  0.00           C  
ATOM    646  HB2 PHE    42      46.719  49.866  18.519  1.00  0.00           H  
ATOM    647  HB3 PHE    42      47.151  50.350  16.797  1.00  0.00           H  
ATOM    648  CG  PHE    42      48.878  50.178  18.133  1.00  0.00           C  
ATOM    649  CD1 PHE    42      49.340  49.700  19.392  1.00  0.00           C  
ATOM    650  HD1 PHE    42      48.661  49.607  20.226  1.00  0.00           H  
ATOM    651  CE1 PHE    42      50.689  49.270  19.484  1.00  0.00           C  
ATOM    652  HE1 PHE    42      50.948  48.816  20.428  1.00  0.00           H  
ATOM    653  CZ  PHE    42      51.642  49.400  18.446  1.00  0.00           C  
ATOM    654  HZ  PHE    42      52.678  49.109  18.541  1.00  0.00           H  
ATOM    655  CE2 PHE    42      51.199  50.024  17.301  1.00  0.00           C  
ATOM    656  HE2 PHE    42      51.841  50.229  16.456  1.00  0.00           H  
ATOM    657  CD2 PHE    42      49.858  50.426  17.136  1.00  0.00           C  
ATOM    658  HD2 PHE    42      49.548  50.861  16.198  1.00  0.00           H  
ATOM    659  C   PHE    42      45.497  52.168  18.084  1.00  0.00           C  
ATOM    660  O   PHE    42      44.754  52.101  19.101  1.00  0.00           O  
ATOM    661  N   GLY    43      44.963  52.378  16.860  1.00  0.00           N  
ATOM    662  H   GLY    43      45.627  52.244  16.111  1.00  0.00           H  
ATOM    663  CA  GLY    43      43.567  52.636  16.544  1.00  0.00           C  
ATOM    664  HA2 GLY    43      43.620  53.096  15.557  1.00  0.00           H  
ATOM    665  HA3 GLY    43      43.035  51.709  16.331  1.00  0.00           H  
ATOM    666  C   GLY    43      42.798  53.592  17.519  1.00  0.00           C  
ATOM    667  O   GLY    43      43.398  54.530  17.944  1.00  0.00           O  
ATOM    668  N   LYS    44      41.489  53.489  17.707  1.00  0.00           N  
ATOM    669  H   LYS    44      41.058  52.595  17.518  1.00  0.00           H  
ATOM    670  CA  LYS    44      40.526  54.558  18.037  1.00  0.00           C  
ATOM    671  HA  LYS    44      41.051  55.509  18.132  1.00  0.00           H  
ATOM    672  CB  LYS    44      39.522  54.776  16.875  1.00  0.00           C  
ATOM    673  HB2 LYS    44      38.972  53.835  16.851  1.00  0.00           H  
ATOM    674  HB3 LYS    44      38.823  55.559  17.171  1.00  0.00           H  
ATOM    675  CG  LYS    44      40.200  55.270  15.627  1.00  0.00           C  
ATOM    676  HG2 LYS    44      40.017  56.340  15.536  1.00  0.00           H  
ATOM    677  HG3 LYS    44      41.260  55.018  15.617  1.00  0.00           H  
ATOM    678  CD  LYS    44      39.540  54.710  14.369  1.00  0.00           C  
ATOM    679  HD2 LYS    44      38.496  54.998  14.246  1.00  0.00           H  
ATOM    680  HD3 LYS    44      40.061  55.215  13.556  1.00  0.00           H  
ATOM    681  CE  LYS    44      39.774  53.203  14.392  1.00  0.00           C  
ATOM    682  HE2 LYS    44      40.808  52.941  14.616  1.00  0.00           H  
ATOM    683  HE3 LYS    44      39.135  52.738  15.143  1.00  0.00           H  
ATOM    684  NZ  LYS    44      39.550  52.672  13.017  1.00  0.00           N  
ATOM    685  HZ1 LYS    44      38.651  52.932  12.637  1.00  0.00           H  
ATOM    686  HZ2 LYS    44      40.222  53.053  12.367  1.00  0.00           H  
ATOM    687  HZ3 LYS    44      39.617  51.664  13.036  1.00  0.00           H  
ATOM    688  C   LYS    44      39.832  54.362  19.363  1.00  0.00           C  
ATOM    689  O   LYS    44      39.236  53.321  19.558  1.00  0.00           O  
ATOM    690  N   ALA    45      39.778  55.434  20.205  1.00  0.00           N  
ATOM    691  H   ALA    45      40.199  56.329  19.999  1.00  0.00           H  
ATOM    692  CA  ALA    45      38.926  55.398  21.394  1.00  0.00           C  
ATOM    693  HA  ALA    45      39.110  54.465  21.927  1.00  0.00           H  
ATOM    694  CB  ALA    45      39.242  56.629  22.243  1.00  0.00           C  
ATOM    695  HB1 ALA    45      38.970  57.516  21.673  1.00  0.00           H  
ATOM    696  HB2 ALA    45      38.726  56.437  23.184  1.00  0.00           H  
ATOM    697  HB3 ALA    45      40.316  56.666  22.427  1.00  0.00           H  
ATOM    698  C   ALA    45      37.386  55.513  21.105  1.00  0.00           C  
ATOM    699  O   ALA    45      36.564  55.010  21.875  1.00  0.00           O  
ATOM    700  N   ASP    46      37.086  56.100  19.972  1.00  0.00           N  
ATOM    701  H   ASP    46      37.866  56.308  19.365  1.00  0.00           H  
ATOM    702  CA  ASP    46      35.751  56.194  19.396  1.00  0.00           C  
ATOM    703  HA  ASP    46      35.194  55.280  19.600  1.00  0.00           H  
ATOM    704  CB  ASP    46      35.092  57.466  20.067  1.00  0.00           C  
ATOM    705  HB2 ASP    46      35.248  57.359  21.140  1.00  0.00           H  
ATOM    706  HB3 ASP    46      35.529  58.357  19.617  1.00  0.00           H  
ATOM    707  CG  ASP    46      33.525  57.593  19.809  1.00  0.00           C  
ATOM    708  OD1 ASP    46      32.819  58.159  20.690  1.00  0.00           O  
ATOM    709  OD2 ASP    46      33.045  57.122  18.727  1.00  0.00           O  
ATOM    710  C   ASP    46      35.743  56.240  17.886  1.00  0.00           C  
ATOM    711  O   ASP    46      36.345  57.106  17.219  1.00  0.00           O  
ATOM    712  N   VAL    47      35.192  55.206  17.269  1.00  0.00           N  
ATOM    713  H   VAL    47      34.781  54.544  17.910  1.00  0.00           H  
ATOM    714  CA  VAL    47      35.007  55.010  15.806  1.00  0.00           C  
ATOM    715  HA  VAL    47      36.008  55.010  15.374  1.00  0.00           H  
ATOM    716  CB  VAL    47      34.449  53.555  15.502  1.00  0.00           C  
ATOM    717  HB  VAL    47      33.576  53.499  16.152  1.00  0.00           H  
ATOM    718  CG1 VAL    47      34.049  53.270  13.993  1.00  0.00           C  
ATOM    719 HG11 VAL    47      33.805  52.214  13.886  1.00  0.00           H  
ATOM    720 HG12 VAL    47      33.158  53.838  13.725  1.00  0.00           H  
ATOM    721 HG13 VAL    47      34.948  53.435  13.400  1.00  0.00           H  
ATOM    722  CG2 VAL    47      35.458  52.507  15.860  1.00  0.00           C  
ATOM    723 HG21 VAL    47      35.772  52.675  16.890  1.00  0.00           H  
ATOM    724 HG22 VAL    47      35.013  51.512  15.838  1.00  0.00           H  
ATOM    725 HG23 VAL    47      36.340  52.584  15.223  1.00  0.00           H  
ATOM    726  C   VAL    47      34.121  56.026  15.185  1.00  0.00           C  
ATOM    727  O   VAL    47      34.489  56.664  14.204  1.00  0.00           O  
ATOM    728  N   ALA    48      32.936  56.363  15.777  1.00  0.00           N  
ATOM    729  H   ALA    48      32.611  55.920  16.625  1.00  0.00           H  
ATOM    730  CA  ALA    48      31.987  57.286  15.130  1.00  0.00           C  
ATOM    731  HA  ALA    48      31.911  57.150  14.051  1.00  0.00           H  
ATOM    732  CB  ALA    48      30.616  57.084  15.818  1.00  0.00           C  
ATOM    733  HB1 ALA    48      30.581  57.650  16.749  1.00  0.00           H  
ATOM    734  HB2 ALA    48      29.842  57.548  15.207  1.00  0.00           H  
ATOM    735  HB3 ALA    48      30.328  56.068  16.089  1.00  0.00           H  
ATOM    736  C   ALA    48      32.354  58.739  15.334  1.00  0.00           C  
ATOM    737  O   ALA    48      32.026  59.638  14.581  1.00  0.00           O  
ATOM    738  N   ALA    49      33.357  58.984  16.274  1.00  0.00           N  
ATOM    739  H   ALA    49      33.434  58.374  17.075  1.00  0.00           H  
ATOM    740  CA  ALA    49      34.010  60.302  16.470  1.00  0.00           C  
ATOM    741  HA  ALA    49      33.463  61.140  16.039  1.00  0.00           H  
ATOM    742  CB  ALA    49      34.017  60.583  17.994  1.00  0.00           C  
ATOM    743  HB1 ALA    49      34.529  59.786  18.534  1.00  0.00           H  
ATOM    744  HB2 ALA    49      34.602  61.475  18.215  1.00  0.00           H  
ATOM    745  HB3 ALA    49      33.033  60.614  18.462  1.00  0.00           H  
ATOM    746  C   ALA    49      35.479  60.276  15.875  1.00  0.00           C  
ATOM    747  O   ALA    49      36.189  61.219  16.048  1.00  0.00           O  
ATOM    748  N   ASN    50      35.935  59.200  15.206  1.00  0.00           N  
ATOM    749  H   ASN    50      35.327  58.396  15.132  1.00  0.00           H  
ATOM    750  CA  ASN    50      37.301  58.943  14.667  1.00  0.00           C  
ATOM    751  HA  ASN    50      37.447  57.863  14.661  1.00  0.00           H  
ATOM    752  CB  ASN    50      37.259  59.336  13.170  1.00  0.00           C  
ATOM    753  HB2 ASN    50      36.337  58.890  12.797  1.00  0.00           H  
ATOM    754  HB3 ASN    50      37.086  60.406  13.053  1.00  0.00           H  
ATOM    755  CG  ASN    50      38.345  58.767  12.315  1.00  0.00           C  
ATOM    756  OD1 ASN    50      38.772  57.671  12.555  1.00  0.00           O  
ATOM    757  ND2 ASN    50      38.673  59.507  11.279  1.00  0.00           N  
ATOM    758 HD21 ASN    50      39.358  59.149  10.629  1.00  0.00           H  
ATOM    759 HD22 ASN    50      38.220  60.389  11.087  1.00  0.00           H  
ATOM    760  C   ASN    50      38.577  59.458  15.396  1.00  0.00           C  
ATOM    761  O   ASN    50      39.494  59.906  14.768  1.00  0.00           O  
ATOM    762  N   LYS    51      38.496  59.249  16.756  1.00  0.00           N  
ATOM    763  H   LYS    51      37.613  58.847  17.037  1.00  0.00           H  
ATOM    764  CA  LYS    51      39.440  59.836  17.757  1.00  0.00           C  
ATOM    765  HA  LYS    51      40.004  60.617  17.247  1.00  0.00           H  
ATOM    766  CB  LYS    51      38.633  60.496  18.850  1.00  0.00           C  
ATOM    767  HB2 LYS    51      38.132  61.400  18.504  1.00  0.00           H  
ATOM    768  HB3 LYS    51      37.824  59.916  19.296  1.00  0.00           H  
ATOM    769  CG  LYS    51      39.596  61.027  19.951  1.00  0.00           C  
ATOM    770  HG2 LYS    51      39.950  60.149  20.491  1.00  0.00           H  
ATOM    771  HG3 LYS    51      40.346  61.647  19.458  1.00  0.00           H  
ATOM    772  CD  LYS    51      38.829  61.874  21.013  1.00  0.00           C  
ATOM    773  HD2 LYS    51      38.613  62.819  20.514  1.00  0.00           H  
ATOM    774  HD3 LYS    51      37.897  61.340  21.194  1.00  0.00           H  
ATOM    775  CE  LYS    51      39.524  61.887  22.318  1.00  0.00           C  
ATOM    776  HE2 LYS    51      38.829  62.248  23.077  1.00  0.00           H  
ATOM    777  HE3 LYS    51      39.696  60.820  22.454  1.00  0.00           H  
ATOM    778  NZ  LYS    51      40.845  62.516  22.331  1.00  0.00           N  
ATOM    779  HZ1 LYS    51      41.468  61.859  21.885  1.00  0.00           H  
ATOM    780  HZ2 LYS    51      41.020  63.425  21.928  1.00  0.00           H  
ATOM    781  HZ3 LYS    51      41.140  62.697  23.280  1.00  0.00           H  
ATOM    782  C   LYS    51      40.371  58.654  18.161  1.00  0.00           C  
ATOM    783  O   LYS    51      39.833  57.587  18.542  1.00  0.00           O  
ATOM    784  N   PRO    52      41.668  58.813  18.098  1.00  0.00           N  
ATOM    785  CD  PRO    52      42.372  60.028  17.796  1.00  0.00           C  
ATOM    786  HD2 PRO    52      42.282  60.678  18.666  1.00  0.00           H  
ATOM    787  HD3 PRO    52      41.985  60.584  16.942  1.00  0.00           H  
ATOM    788  CG  PRO    52      43.847  59.625  17.491  1.00  0.00           C  
ATOM    789  HG2 PRO    52      44.591  60.417  17.577  1.00  0.00           H  
ATOM    790  HG3 PRO    52      43.891  59.322  16.445  1.00  0.00           H  
ATOM    791  CB  PRO    52      44.097  58.434  18.328  1.00  0.00           C  
ATOM    792  HB2 PRO    52      44.479  58.697  19.314  1.00  0.00           H  
ATOM    793  HB3 PRO    52      44.806  57.833  17.757  1.00  0.00           H  
ATOM    794  CA  PRO    52      42.704  57.806  18.544  1.00  0.00           C  
ATOM    795  HA  PRO    52      42.530  56.868  18.015  1.00  0.00           H  
ATOM    796  C   PRO    52      42.514  57.315  19.960  1.00  0.00           C  
ATOM    797  O   PRO    52      41.960  57.970  20.819  1.00  0.00           O  
ATOM    798  N   VAL    53      43.216  56.164  20.267  1.00  0.00           N  
ATOM    799  H   VAL    53      43.748  55.891  19.453  1.00  0.00           H  
ATOM    800  CA  VAL    53      43.630  55.720  21.591  1.00  0.00           C  
ATOM    801  HA  VAL    53      42.869  55.936  22.341  1.00  0.00           H  
ATOM    802  CB  VAL    53      44.039  54.257  21.629  1.00  0.00           C  
ATOM    803  HB  VAL    53      44.815  54.130  20.874  1.00  0.00           H  
ATOM    804  CG1 VAL    53      44.637  53.588  22.880  1.00  0.00           C  
ATOM    805 HG11 VAL    53      45.473  54.245  23.121  1.00  0.00           H  
ATOM    806 HG12 VAL    53      43.996  53.632  23.761  1.00  0.00           H  
ATOM    807 HG13 VAL    53      45.016  52.594  22.648  1.00  0.00           H  
ATOM    808  CG2 VAL    53      42.792  53.485  21.203  1.00  0.00           C  
ATOM    809 HG21 VAL    53      42.018  53.378  21.963  1.00  0.00           H  
ATOM    810 HG22 VAL    53      42.413  53.892  20.266  1.00  0.00           H  
ATOM    811 HG23 VAL    53      43.051  52.450  20.980  1.00  0.00           H  
ATOM    812  C   VAL    53      44.813  56.588  22.011  1.00  0.00           C  
ATOM    813  O   VAL    53      45.676  56.925  21.128  1.00  0.00           O  
ATOM    814  N   THR    54      44.927  56.825  23.314  1.00  0.00           N  
ATOM    815  H   THR    54      44.212  56.585  23.986  1.00  0.00           H  
ATOM    816  CA  THR    54      46.173  57.416  23.882  1.00  0.00           C  
ATOM    817  HA  THR    54      47.005  57.275  23.193  1.00  0.00           H  
ATOM    818  CB  THR    54      45.966  58.928  24.186  1.00  0.00           C  
ATOM    819  HB  THR    54      45.792  59.368  23.204  1.00  0.00           H  
ATOM    820  CG2 THR    54      44.898  59.161  25.195  1.00  0.00           C  
ATOM    821 HG21 THR    54      44.854  60.201  25.518  1.00  0.00           H  
ATOM    822 HG22 THR    54      43.899  58.850  24.889  1.00  0.00           H  
ATOM    823 HG23 THR    54      45.114  58.630  26.123  1.00  0.00           H  
ATOM    824  OG1 THR    54      47.063  59.552  24.831  1.00  0.00           O  
ATOM    825  HG1 THR    54      47.612  59.766  24.073  1.00  0.00           H  
ATOM    826  C   THR    54      46.562  56.690  25.156  1.00  0.00           C  
ATOM    827  O   THR    54      45.612  56.057  25.751  1.00  0.00           O  
ATOM    828  N   PRO    55      47.802  56.784  25.672  1.00  0.00           N  
ATOM    829  CD  PRO    55      49.020  57.284  25.133  1.00  0.00           C  
ATOM    830  HD2 PRO    55      49.123  58.344  25.366  1.00  0.00           H  
ATOM    831  HD3 PRO    55      48.989  57.176  24.049  1.00  0.00           H  
ATOM    832  CG  PRO    55      50.106  56.587  25.758  1.00  0.00           C  
ATOM    833  HG2 PRO    55      50.986  57.227  25.695  1.00  0.00           H  
ATOM    834  HG3 PRO    55      50.467  55.700  25.237  1.00  0.00           H  
ATOM    835  CB  PRO    55      49.672  56.079  27.062  1.00  0.00           C  
ATOM    836  HB2 PRO    55      49.838  56.802  27.861  1.00  0.00           H  
ATOM    837  HB3 PRO    55      50.295  55.231  27.345  1.00  0.00           H  
ATOM    838  CA  PRO    55      48.149  55.938  26.808  1.00  0.00           C  
ATOM    839  HA  PRO    55      48.004  54.920  26.445  1.00  0.00           H  
ATOM    840  C   PRO    55      47.314  56.200  28.108  1.00  0.00           C  
ATOM    841  O   PRO    55      47.373  55.482  29.104  1.00  0.00           O  
ATOM    842  N   GLN    56      46.558  57.329  28.096  1.00  0.00           N  
ATOM    843  H   GLN    56      46.718  57.835  27.236  1.00  0.00           H  
ATOM    844  CA  GLN    56      45.547  57.764  29.088  1.00  0.00           C  
ATOM    845  HA  GLN    56      45.838  57.454  30.092  1.00  0.00           H  
ATOM    846  CB  GLN    56      45.559  59.285  29.102  1.00  0.00           C  
ATOM    847  HB2 GLN    56      45.606  59.758  28.121  1.00  0.00           H  
ATOM    848  HB3 GLN    56      44.621  59.616  29.545  1.00  0.00           H  
ATOM    849  CG  GLN    56      46.784  59.858  29.859  1.00  0.00           C  
ATOM    850  HG2 GLN    56      46.459  60.743  30.406  1.00  0.00           H  
ATOM    851  HG3 GLN    56      47.018  59.093  30.599  1.00  0.00           H  
ATOM    852  CD  GLN    56      47.931  60.279  28.964  1.00  0.00           C  
ATOM    853  OE1 GLN    56      48.439  59.440  28.268  1.00  0.00           O  
ATOM    854  NE2 GLN    56      48.428  61.521  28.999  1.00  0.00           N  
ATOM    855 HE21 GLN    56      49.168  61.751  28.351  1.00  0.00           H  
ATOM    856 HE22 GLN    56      47.993  62.326  29.425  1.00  0.00           H  
ATOM    857  C   GLN    56      44.042  57.301  28.837  1.00  0.00           C  
ATOM    858  O   GLN    56      43.126  57.632  29.561  1.00  0.00           O  
ATOM    859  N   THR    57      43.740  56.669  27.719  1.00  0.00           N  
ATOM    860  H   THR    57      44.476  56.344  27.109  1.00  0.00           H  
ATOM    861  CA  THR    57      42.477  56.086  27.391  1.00  0.00           C  
ATOM    862  HA  THR    57      41.717  56.867  27.414  1.00  0.00           H  
ATOM    863  CB  THR    57      42.334  55.522  25.966  1.00  0.00           C  
ATOM    864  HB  THR    57      43.002  54.668  25.855  1.00  0.00           H  
ATOM    865  CG2 THR    57      40.938  55.103  25.586  1.00  0.00           C  
ATOM    866 HG21 THR    57      40.175  55.834  25.852  1.00  0.00           H  
ATOM    867 HG22 THR    57      40.931  54.772  24.548  1.00  0.00           H  
ATOM    868 HG23 THR    57      40.649  54.188  26.104  1.00  0.00           H  
ATOM    869  OG1 THR    57      42.745  56.571  25.120  1.00  0.00           O  
ATOM    870  HG1 THR    57      42.234  57.380  25.196  1.00  0.00           H  
ATOM    871  C   THR    57      42.092  55.006  28.431  1.00  0.00           C  
ATOM    872  O   THR    57      42.869  54.125  28.829  1.00  0.00           O  
ATOM    873  N   LEU    58      40.853  54.975  28.932  1.00  0.00           N  
ATOM    874  H   LEU    58      40.216  55.654  28.541  1.00  0.00           H  
ATOM    875  CA  LEU    58      40.261  53.987  29.839  1.00  0.00           C  
ATOM    876  HA  LEU    58      41.059  53.616  30.483  1.00  0.00           H  
ATOM    877  CB  LEU    58      39.210  54.555  30.764  1.00  0.00           C  
ATOM    878  HB2 LEU    58      38.343  54.799  30.149  1.00  0.00           H  
ATOM    879  HB3 LEU    58      38.826  53.696  31.314  1.00  0.00           H  
ATOM    880  CG  LEU    58      39.572  55.700  31.713  1.00  0.00           C  
ATOM    881  HG  LEU    58      39.762  56.626  31.170  1.00  0.00           H  
ATOM    882  CD1 LEU    58      38.325  55.928  32.515  1.00  0.00           C  
ATOM    883 HD11 LEU    58      37.485  56.040  31.829  1.00  0.00           H  
ATOM    884 HD12 LEU    58      38.089  55.042  33.104  1.00  0.00           H  
ATOM    885 HD13 LEU    58      38.489  56.792  33.159  1.00  0.00           H  
ATOM    886  CD2 LEU    58      40.797  55.315  32.571  1.00  0.00           C  
ATOM    887 HD21 LEU    58      40.509  54.441  33.154  1.00  0.00           H  
ATOM    888 HD22 LEU    58      41.599  55.099  31.864  1.00  0.00           H  
ATOM    889 HD23 LEU    58      41.107  56.130  33.225  1.00  0.00           H  
ATOM    890  C   LEU    58      39.718  52.825  29.021  1.00  0.00           C  
ATOM    891  O   LEU    58      38.778  53.066  28.299  1.00  0.00           O  
ATOM    892  N   PHE    59      40.176  51.646  29.401  1.00  0.00           N  
ATOM    893  H   PHE    59      41.015  51.652  29.963  1.00  0.00           H  
ATOM    894  CA  PHE    59      39.577  50.363  29.069  1.00  0.00           C  
ATOM    895  HA  PHE    59      38.795  50.521  28.326  1.00  0.00           H  
ATOM    896  CB  PHE    59      40.616  49.611  28.294  1.00  0.00           C  
ATOM    897  HB2 PHE    59      41.437  49.229  28.901  1.00  0.00           H  
ATOM    898  HB3 PHE    59      40.139  48.685  27.974  1.00  0.00           H  
ATOM    899  CG  PHE    59      41.282  50.172  27.046  1.00  0.00           C  
ATOM    900  CD1 PHE    59      42.288  51.190  27.074  1.00  0.00           C  
ATOM    901  HD1 PHE    59      42.675  51.431  28.053  1.00  0.00           H  
ATOM    902  CE1 PHE    59      42.854  51.695  25.857  1.00  0.00           C  
ATOM    903  HE1 PHE    59      43.601  52.468  25.971  1.00  0.00           H  
ATOM    904  CZ  PHE    59      42.417  51.265  24.615  1.00  0.00           C  
ATOM    905  HZ  PHE    59      42.736  51.759  23.709  1.00  0.00           H  
ATOM    906  CE2 PHE    59      41.444  50.238  24.538  1.00  0.00           C  
ATOM    907  HE2 PHE    59      41.242  49.812  23.566  1.00  0.00           H  
ATOM    908  CD2 PHE    59      40.982  49.673  25.758  1.00  0.00           C  
ATOM    909  HD2 PHE    59      40.230  48.899  25.723  1.00  0.00           H  
ATOM    910  C   PHE    59      39.031  49.523  30.275  1.00  0.00           C  
ATOM    911  O   PHE    59      39.566  49.665  31.384  1.00  0.00           O  
ATOM    912  N   GLU    60      38.081  48.678  29.927  1.00  0.00           N  
ATOM    913  H   GLU    60      37.823  48.699  28.951  1.00  0.00           H  
ATOM    914  CA  GLU    60      37.698  47.566  30.781  1.00  0.00           C  
ATOM    915  HA  GLU    60      37.616  47.883  31.820  1.00  0.00           H  
ATOM    916  CB  GLU    60      36.322  47.070  30.295  1.00  0.00           C  
ATOM    917  HB2 GLU    60      36.364  46.922  29.216  1.00  0.00           H  
ATOM    918  HB3 GLU    60      36.081  46.186  30.886  1.00  0.00           H  
ATOM    919  CG  GLU    60      35.200  48.112  30.453  1.00  0.00           C  
ATOM    920  HG2 GLU    60      35.075  48.382  31.501  1.00  0.00           H  
ATOM    921  HG3 GLU    60      35.680  48.953  29.953  1.00  0.00           H  
ATOM    922  CD  GLU    60      33.830  47.800  29.826  1.00  0.00           C  
ATOM    923  OE1 GLU    60      33.544  46.680  29.247  1.00  0.00           O  
ATOM    924  OE2 GLU    60      33.106  48.833  29.753  1.00  0.00           O  
ATOM    925  C   GLU    60      38.679  46.337  30.691  1.00  0.00           C  
ATOM    926  O   GLU    60      39.135  45.949  29.628  1.00  0.00           O  
ATOM    927  N   LEU    61      38.997  45.838  31.878  1.00  0.00           N  
ATOM    928  H   LEU    61      38.655  46.296  32.711  1.00  0.00           H  
ATOM    929  CA  LEU    61      39.926  44.771  32.122  1.00  0.00           C  
ATOM    930  HA  LEU    61      40.681  44.633  31.348  1.00  0.00           H  
ATOM    931  CB  LEU    61      40.632  45.195  33.418  1.00  0.00           C  
ATOM    932  HB2 LEU    61      39.962  45.098  34.271  1.00  0.00           H  
ATOM    933  HB3 LEU    61      41.240  44.308  33.594  1.00  0.00           H  
ATOM    934  CG  LEU    61      41.419  46.483  33.495  1.00  0.00           C  
ATOM    935  HG  LEU    61      40.686  47.288  33.540  1.00  0.00           H  
ATOM    936  CD1 LEU    61      42.226  46.517  34.857  1.00  0.00           C  
ATOM    937 HD11 LEU    61      41.497  46.063  35.527  1.00  0.00           H  
ATOM    938 HD12 LEU    61      43.117  45.896  34.763  1.00  0.00           H  
ATOM    939 HD13 LEU    61      42.442  47.540  35.164  1.00  0.00           H  
ATOM    940  CD2 LEU    61      42.401  46.639  32.312  1.00  0.00           C  
ATOM    941 HD21 LEU    61      43.104  47.460  32.459  1.00  0.00           H  
ATOM    942 HD22 LEU    61      42.955  45.772  31.954  1.00  0.00           H  
ATOM    943 HD23 LEU    61      41.818  46.893  31.427  1.00  0.00           H  
ATOM    944  C   LEU    61      39.187  43.410  32.139  1.00  0.00           C  
ATOM    945  O   LEU    61      39.828  42.353  32.039  1.00  0.00           O  
ATOM    946  N   GLY    62      37.896  43.365  32.362  1.00  0.00           N  
ATOM    947  H   GLY    62      37.315  44.188  32.438  1.00  0.00           H  
ATOM    948  CA  GLY    62      37.171  42.104  32.649  1.00  0.00           C  
ATOM    949  HA2 GLY    62      36.087  42.226  32.649  1.00  0.00           H  
ATOM    950  HA3 GLY    62      37.374  41.451  31.800  1.00  0.00           H  
ATOM    951  C   GLY    62      37.732  41.485  33.923  1.00  0.00           C  
ATOM    952  O   GLY    62      38.049  42.244  34.904  1.00  0.00           O  
ATOM    953  N   CTZ    63      37.968  40.171  33.945  1.00  0.00           N  
ATOM    954  H4  CTZ    63      37.785  39.667  33.089  1.00  0.00           H  
ATOM    955  C9  CTZ    63      38.636  39.396  34.993  1.00  0.00           C  
ATOM    956  H5  CTZ    63      38.083  39.593  35.912  1.00  0.00           H  
ATOM    957  C   CTZ    63      40.123  39.833  35.232  1.00  0.00           C  
ATOM    958  O   CTZ    63      40.711  39.359  36.182  1.00  0.00           O  
ATOM    959  CB  CTZ    63      38.584  37.883  34.633  1.00  0.00           C  
ATOM    960  H6  CTZ    63      39.324  37.629  33.875  1.00  0.00           H  
ATOM    961  H7  CTZ    63      38.850  37.322  35.529  1.00  0.00           H  
ATOM    962  OG  CTZ    63      37.310  37.310  34.261  1.00  0.00           O  
ATOM    963  S1  CTZ    63      34.685  33.970  31.774  1.00  0.00           S  
ATOM    964  C2  CTZ    63      35.481  32.654  30.945  1.00  0.00           C  
ATOM    965  H12 CTZ    63      34.687  32.062  30.490  1.00  0.00           H  
ATOM    966  H13 CTZ    63      35.964  32.076  31.733  1.00  0.00           H  
ATOM    967  C3  CTZ    63      36.548  33.074  29.850  1.00  0.00           C  
ATOM    968  C3' CTZ    63      36.658  32.075  28.918  1.00  0.00           C  
ATOM    969  H14 CTZ    63      35.997  31.224  28.994  1.00  0.00           H  
ATOM    970  H15 CTZ    63      37.229  32.223  28.013  1.00  0.00           H  
ATOM    971  CA  CTZ    63      37.215  34.263  29.867  1.00  0.00           C  
ATOM    972  C4' CTZ    63      38.172  34.770  28.781  1.00  0.00           C  
ATOM    973  O4A CTZ    63      38.631  35.898  28.844  1.00  0.00           O  
ATOM    974  O4B CTZ    63      38.587  34.164  27.744  1.00  0.00           O  
ATOM    975  N5  CTZ    63      36.960  35.097  30.852  1.00  0.00           N  
ATOM    976  C6  CTZ    63      36.167  34.960  32.097  1.00  0.00           C  
ATOM    977  H16 CTZ    63      36.801  34.331  32.722  1.00  0.00           H  
ATOM    978  C7  CTZ    63      35.735  36.322  32.767  1.00  0.00           C  
ATOM    979  H17 CTZ    63      35.203  36.148  33.702  1.00  0.00           H  
ATOM    980  C8  CTZ    63      36.876  37.237  33.000  1.00  0.00           C  
ATOM    981  O9  CTZ    63      37.331  38.016  32.151  1.00  0.00           O  
ATOM    982  N10 CTZ    63      34.700  36.956  31.911  1.00  0.00           N  
ATOM    983  H18 CTZ    63      34.790  36.656  30.951  1.00  0.00           H  
ATOM    984  C11 CTZ    63      34.009  38.048  32.306  1.00  0.00           C  
ATOM    985  O12 CTZ    63      33.979  38.504  33.456  1.00  0.00           O  
ATOM    986  C13 CTZ    63      33.044  38.619  31.231  1.00  0.00           C  
ATOM    987  C14 CTZ    63      32.153  39.804  31.409  1.00  0.00           C  
ATOM    988  C15 CTZ    63      32.051  40.603  32.540  1.00  0.00           C  
ATOM    989  H19 CTZ    63      32.462  40.489  33.532  1.00  0.00           H  
ATOM    990  N16 CTZ    63      33.221  37.975  30.071  1.00  0.00           N  
ATOM    991  S16 CTZ    63      30.925  41.868  32.294  1.00  0.00           S  
ATOM    992  C17 CTZ    63      30.745  41.426  30.640  1.00  0.00           C  
ATOM    993  N18 CTZ    63      30.055  42.081  29.700  1.00  0.00           N  
ATOM    994  H20 CTZ    63      29.289  42.659  30.015  1.00  0.00           H  
ATOM    995  H21 CTZ    63      29.559  41.466  29.072  1.00  0.00           H  
ATOM    996  O17 CTZ    63      32.352  38.263  28.980  1.00  0.00           O  
ATOM    997  C18 CTZ    63      32.433  37.402  27.880  1.00  0.00           C  
ATOM    998  C19 CTZ    63      32.076  35.970  28.247  1.00  0.00           C  
ATOM    999  H22 CTZ    63      31.853  35.396  27.348  1.00  0.00           H  
ATOM   1000  H23 CTZ    63      32.981  35.572  28.707  1.00  0.00           H  
ATOM   1001  H24 CTZ    63      31.236  35.895  28.938  1.00  0.00           H  
ATOM   1002  C20 CTZ    63      33.825  37.496  27.295  1.00  0.00           C  
ATOM   1003  H25 CTZ    63      34.520  36.937  27.921  1.00  0.00           H  
ATOM   1004  H26 CTZ    63      33.949  37.069  26.299  1.00  0.00           H  
ATOM   1005  H27 CTZ    63      34.198  38.519  27.257  1.00  0.00           H  
ATOM   1006  C21 CTZ    63      31.358  37.884  26.811  1.00  0.00           C  
ATOM   1007  O2A CTZ    63      31.568  37.846  25.589  1.00  0.00           O  
ATOM   1008  O2B CTZ    63      30.231  38.071  27.261  1.00  0.00           O  
ATOM   1009  N19 CTZ    63      31.385  40.311  30.350  1.00  0.00           N  
ATOM   1010  N   VAL    64      40.760  40.770  34.494  1.00  0.00           N  
ATOM   1011  H   VAL    64      40.340  41.160  33.663  1.00  0.00           H  
ATOM   1012  CA  VAL    64      42.094  41.274  34.891  1.00  0.00           C  
ATOM   1013  HA  VAL    64      42.711  40.481  35.313  1.00  0.00           H  
ATOM   1014  CB  VAL    64      42.862  41.895  33.701  1.00  0.00           C  
ATOM   1015  HB  VAL    64      42.271  42.705  33.273  1.00  0.00           H  
ATOM   1016  CG1 VAL    64      44.198  42.471  34.139  1.00  0.00           C  
ATOM   1017 HG11 VAL    64      44.682  41.780  34.830  1.00  0.00           H  
ATOM   1018 HG12 VAL    64      44.806  42.765  33.283  1.00  0.00           H  
ATOM   1019 HG13 VAL    64      43.959  43.431  34.597  1.00  0.00           H  
ATOM   1020  CG2 VAL    64      43.264  40.785  32.765  1.00  0.00           C  
ATOM   1021 HG21 VAL    64      42.346  40.394  32.327  1.00  0.00           H  
ATOM   1022 HG22 VAL    64      43.875  41.129  31.930  1.00  0.00           H  
ATOM   1023 HG23 VAL    64      43.798  39.956  33.229  1.00  0.00           H  
ATOM   1024  C   VAL    64      41.862  42.287  36.008  1.00  0.00           C  
ATOM   1025  O   VAL    64      42.765  42.579  36.750  1.00  0.00           O  
ATOM   1026  N   SER    65      40.617  42.633  36.320  1.00  0.00           N  
ATOM   1027  H   SER    65      39.870  42.311  35.721  1.00  0.00           H  
ATOM   1028  CA  SER    65      40.223  43.319  37.523  1.00  0.00           C  
ATOM   1029  HA  SER    65      40.810  44.236  37.572  1.00  0.00           H  
ATOM   1030  CB  SER    65      38.731  43.645  37.555  1.00  0.00           C  
ATOM   1031  HB2 SER    65      38.291  42.651  37.633  1.00  0.00           H  
ATOM   1032  HB3 SER    65      38.393  44.255  38.392  1.00  0.00           H  
ATOM   1033  OG  SER    65      38.308  44.277  36.378  1.00  0.00           O  
ATOM   1034  HG  SER    65      38.180  43.588  35.722  1.00  0.00           H  
ATOM   1035  C   SER    65      40.539  42.581  38.834  1.00  0.00           C  
ATOM   1036  O   SER    65      40.814  43.173  39.914  1.00  0.00           O  
ATOM   1037  N   LYN    66      40.500  41.229  38.813  1.00  0.00           N  
ATOM   1038  H   LYN    66      40.154  40.726  38.008  1.00  0.00           H  
ATOM   1039  CA  LYN    66      40.872  40.394  39.948  1.00  0.00           C  
ATOM   1040  HA  LYN    66      40.154  40.544  40.754  1.00  0.00           H  
ATOM   1041  CB  LYN    66      40.756  38.871  39.525  1.00  0.00           C  
ATOM   1042  HB2 LYN    66      41.485  38.752  38.723  1.00  0.00           H  
ATOM   1043  HB3 LYN    66      41.110  38.245  40.344  1.00  0.00           H  
ATOM   1044  CG  LYN    66      39.341  38.360  39.124  1.00  0.00           C  
ATOM   1045  HG2 LYN    66      38.776  38.415  40.054  1.00  0.00           H  
ATOM   1046  HG3 LYN    66      38.979  38.969  38.295  1.00  0.00           H  
ATOM   1047  CD  LYN    66      39.305  36.889  38.626  1.00  0.00           C  
ATOM   1048  HD2 LYN    66      39.952  36.814  37.751  1.00  0.00           H  
ATOM   1049  HD3 LYN    66      39.859  36.266  39.329  1.00  0.00           H  
ATOM   1050  CE  LYN    66      37.873  36.404  38.283  1.00  0.00           C  
ATOM   1051  HE2 LYN    66      37.297  36.569  39.193  1.00  0.00           H  
ATOM   1052  HE3 LYN    66      37.418  36.948  37.455  1.00  0.00           H  
ATOM   1053  NZ  LYN    66      37.848  34.977  37.975  1.00  0.00           N  
ATOM   1054  HZ2 LYN    66      37.952  35.012  36.971  1.00  0.00           H  
ATOM   1055  HZ3 LYN    66      36.986  34.553  38.286  1.00  0.00           H  
ATOM   1056  C   LYN    66      42.227  40.490  40.491  1.00  0.00           C  
ATOM   1057  O   LYN    66      42.454  40.139  41.683  1.00  0.00           O  
ATOM   1058  N   THR    67      43.151  41.056  39.667  1.00  0.00           N  
ATOM   1059  H   THR    67      42.925  41.138  38.686  1.00  0.00           H  
ATOM   1060  CA  THR    67      44.571  41.165  40.192  1.00  0.00           C  
ATOM   1061  HA  THR    67      44.893  40.209  40.604  1.00  0.00           H  
ATOM   1062  CB  THR    67      45.570  41.549  39.067  1.00  0.00           C  
ATOM   1063  HB  THR    67      46.568  41.669  39.489  1.00  0.00           H  
ATOM   1064  CG2 THR    67      45.590  40.757  37.838  1.00  0.00           C  
ATOM   1065 HG21 THR    67      46.486  41.048  37.290  1.00  0.00           H  
ATOM   1066 HG22 THR    67      45.867  39.770  38.210  1.00  0.00           H  
ATOM   1067 HG23 THR    67      44.631  40.888  37.338  1.00  0.00           H  
ATOM   1068  OG1 THR    67      45.129  42.801  38.628  1.00  0.00           O  
ATOM   1069  HG1 THR    67      44.320  42.668  38.128  1.00  0.00           H  
ATOM   1070  C   THR    67      44.572  42.134  41.377  1.00  0.00           C  
ATOM   1071  O   THR    67      45.238  41.955  42.396  1.00  0.00           O  
ATOM   1072  N   PHE    68      43.702  43.149  41.273  1.00  0.00           N  
ATOM   1073  H   PHE    68      43.279  43.367  40.383  1.00  0.00           H  
ATOM   1074  CA  PHE    68      43.463  44.034  42.450  1.00  0.00           C  
ATOM   1075  HA  PHE    68      44.382  44.407  42.900  1.00  0.00           H  
ATOM   1076  CB  PHE    68      42.636  45.247  42.067  1.00  0.00           C  
ATOM   1077  HB2 PHE    68      41.707  44.943  41.584  1.00  0.00           H  
ATOM   1078  HB3 PHE    68      42.529  45.876  42.951  1.00  0.00           H  
ATOM   1079  CG  PHE    68      43.305  46.121  41.008  1.00  0.00           C  
ATOM   1080  CD1 PHE    68      44.387  46.936  41.350  1.00  0.00           C  
ATOM   1081  HD1 PHE    68      44.752  46.895  42.366  1.00  0.00           H  
ATOM   1082  CE1 PHE    68      45.088  47.727  40.379  1.00  0.00           C  
ATOM   1083  HE1 PHE    68      45.947  48.291  40.710  1.00  0.00           H  
ATOM   1084  CZ  PHE    68      44.631  47.778  39.007  1.00  0.00           C  
ATOM   1085  HZ  PHE    68      45.142  48.390  38.278  1.00  0.00           H  
ATOM   1086  CE2 PHE    68      43.513  46.966  38.679  1.00  0.00           C  
ATOM   1087  HE2 PHE    68      43.075  46.996  37.692  1.00  0.00           H  
ATOM   1088  CD2 PHE    68      42.925  46.129  39.667  1.00  0.00           C  
ATOM   1089  HD2 PHE    68      42.047  45.556  39.411  1.00  0.00           H  
ATOM   1090  C   PHE    68      42.759  43.316  43.553  1.00  0.00           C  
ATOM   1091  O   PHE    68      43.127  43.454  44.734  1.00  0.00           O  
ATOM   1092  N   THR    69      41.784  42.437  43.256  1.00  0.00           N  
ATOM   1093  H   THR    69      41.460  42.407  42.300  1.00  0.00           H  
ATOM   1094  CA  THR    69      41.055  41.707  44.313  1.00  0.00           C  
ATOM   1095  HA  THR    69      40.690  42.457  45.015  1.00  0.00           H  
ATOM   1096  CB  THR    69      39.845  40.937  43.769  1.00  0.00           C  
ATOM   1097  HB  THR    69      40.194  40.078  43.197  1.00  0.00           H  
ATOM   1098  CG2 THR    69      38.947  40.313  44.863  1.00  0.00           C  
ATOM   1099 HG21 THR    69      38.668  41.093  45.572  1.00  0.00           H  
ATOM   1100 HG22 THR    69      38.134  39.723  44.440  1.00  0.00           H  
ATOM   1101 HG23 THR    69      39.442  39.573  45.491  1.00  0.00           H  
ATOM   1102  OG1 THR    69      39.118  41.768  42.916  1.00  0.00           O  
ATOM   1103  HG1 THR    69      38.190  41.573  43.067  1.00  0.00           H  
ATOM   1104  C   THR    69      41.984  40.701  45.095  1.00  0.00           C  
ATOM   1105  O   THR    69      41.962  40.642  46.381  1.00  0.00           O  
ATOM   1106  N   GLY    70      42.914  40.050  44.437  1.00  0.00           N  
ATOM   1107  H   GLY    70      42.812  39.999  43.433  1.00  0.00           H  
ATOM   1108  CA  GLY    70      43.950  39.147  44.999  1.00  0.00           C  
ATOM   1109  HA2 GLY    70      43.360  38.357  45.465  1.00  0.00           H  
ATOM   1110  HA3 GLY    70      44.575  38.768  44.191  1.00  0.00           H  
ATOM   1111  C   GLY    70      44.844  39.844  46.021  1.00  0.00           C  
ATOM   1112  O   GLY    70      45.207  39.267  47.058  1.00  0.00           O  
ATOM   1113  N   VAL    71      45.179  41.179  45.813  1.00  0.00           N  
ATOM   1114  H   VAL    71      44.789  41.699  45.039  1.00  0.00           H  
ATOM   1115  CA  VAL    71      46.049  41.939  46.579  1.00  0.00           C  
ATOM   1116  HA  VAL    71      46.677  41.285  47.183  1.00  0.00           H  
ATOM   1117  CB  VAL    71      46.873  42.734  45.588  1.00  0.00           C  
ATOM   1118  HB  VAL    71      46.265  43.438  45.020  1.00  0.00           H  
ATOM   1119  CG1 VAL    71      48.051  43.565  46.267  1.00  0.00           C  
ATOM   1120 HG11 VAL    71      47.597  44.271  46.962  1.00  0.00           H  
ATOM   1121 HG12 VAL    71      48.726  42.863  46.756  1.00  0.00           H  
ATOM   1122 HG13 VAL    71      48.655  44.090  45.526  1.00  0.00           H  
ATOM   1123  CG2 VAL    71      47.855  41.766  44.737  1.00  0.00           C  
ATOM   1124 HG21 VAL    71      47.276  41.112  44.085  1.00  0.00           H  
ATOM   1125 HG22 VAL    71      48.550  42.378  44.162  1.00  0.00           H  
ATOM   1126 HG23 VAL    71      48.490  41.130  45.353  1.00  0.00           H  
ATOM   1127  C   VAL    71      45.264  42.701  47.591  1.00  0.00           C  
ATOM   1128  O   VAL    71      45.776  42.781  48.686  1.00  0.00           O  
ATOM   1129  N   LEU    72      43.993  43.148  47.290  1.00  0.00           N  
ATOM   1130  H   LEU    72      43.731  42.953  46.334  1.00  0.00           H  
ATOM   1131  CA  LEU    72      43.147  43.785  48.366  1.00  0.00           C  
ATOM   1132  HA  LEU    72      43.664  44.695  48.670  1.00  0.00           H  
ATOM   1133  CB  LEU    72      41.799  44.300  47.766  1.00  0.00           C  
ATOM   1134  HB2 LEU    72      42.046  45.140  47.116  1.00  0.00           H  
ATOM   1135  HB3 LEU    72      41.241  43.508  47.266  1.00  0.00           H  
ATOM   1136  CG  LEU    72      40.890  44.966  48.811  1.00  0.00           C  
ATOM   1137  HG  LEU    72      40.870  44.383  49.732  1.00  0.00           H  
ATOM   1138  CD1 LEU    72      41.375  46.432  49.153  1.00  0.00           C  
ATOM   1139 HD11 LEU    72      41.186  47.119  48.328  1.00  0.00           H  
ATOM   1140 HD12 LEU    72      41.054  46.653  50.171  1.00  0.00           H  
ATOM   1141 HD13 LEU    72      42.459  46.315  49.169  1.00  0.00           H  
ATOM   1142  CD2 LEU    72      39.469  44.945  48.245  1.00  0.00           C  
ATOM   1143 HD21 LEU    72      38.777  45.411  48.946  1.00  0.00           H  
ATOM   1144 HD22 LEU    72      39.540  45.501  47.310  1.00  0.00           H  
ATOM   1145 HD23 LEU    72      39.117  43.921  48.122  1.00  0.00           H  
ATOM   1146  C   LEU    72      42.911  42.801  49.521  1.00  0.00           C  
ATOM   1147  O   LEU    72      42.812  43.106  50.692  1.00  0.00           O  
ATOM   1148  N   GLY    73      42.776  41.559  49.119  1.00  0.00           N  
ATOM   1149  H   GLY    73      42.905  41.413  48.128  1.00  0.00           H  
ATOM   1150  CA  GLY    73      42.633  40.343  49.887  1.00  0.00           C  
ATOM   1151  HA2 GLY    73      41.900  40.459  50.686  1.00  0.00           H  
ATOM   1152  HA3 GLY    73      42.341  39.552  49.196  1.00  0.00           H  
ATOM   1153  C   GLY    73      43.992  39.980  50.542  1.00  0.00           C  
ATOM   1154  O   GLY    73      43.983  39.548  51.692  1.00  0.00           O  
ATOM   1155  N   GLY    74      45.081  40.082  49.729  1.00  0.00           N  
ATOM   1156  H   GLY    74      44.862  40.202  48.750  1.00  0.00           H  
ATOM   1157  CA  GLY    74      46.414  39.860  50.291  1.00  0.00           C  
ATOM   1158  HA2 GLY    74      46.539  38.820  50.591  1.00  0.00           H  
ATOM   1159  HA3 GLY    74      47.114  40.059  49.479  1.00  0.00           H  
ATOM   1160  C   GLY    74      46.648  40.797  51.446  1.00  0.00           C  
ATOM   1161  O   GLY    74      47.114  40.335  52.470  1.00  0.00           O  
ATOM   1162  N   ASP    75      46.340  42.049  51.307  1.00  0.00           N  
ATOM   1163  H   ASP    75      46.169  42.390  50.371  1.00  0.00           H  
ATOM   1164  CA  ASP    75      46.605  43.061  52.307  1.00  0.00           C  
ATOM   1165  HA  ASP    75      47.643  42.857  52.571  1.00  0.00           H  
ATOM   1166  CB  ASP    75      46.520  44.425  51.571  1.00  0.00           C  
ATOM   1167  HB2 ASP    75      47.308  44.548  50.828  1.00  0.00           H  
ATOM   1168  HB3 ASP    75      45.630  44.372  50.944  1.00  0.00           H  
ATOM   1169  CG  ASP    75      46.329  45.734  52.458  1.00  0.00           C  
ATOM   1170  OD1 ASP    75      47.226  46.422  52.928  1.00  0.00           O  
ATOM   1171  OD2 ASP    75      45.157  46.110  52.721  1.00  0.00           O  
ATOM   1172  C   ASP    75      45.677  42.973  53.531  1.00  0.00           C  
ATOM   1173  O   ASP    75      46.079  43.185  54.668  1.00  0.00           O  
ATOM   1174  N   ALA    76      44.440  42.483  53.294  1.00  0.00           N  
ATOM   1175  H   ALA    76      44.082  42.377  52.356  1.00  0.00           H  
ATOM   1176  CA  ALA    76      43.606  42.007  54.435  1.00  0.00           C  
ATOM   1177  HA  ALA    76      43.441  42.802  55.162  1.00  0.00           H  
ATOM   1178  CB  ALA    76      42.220  41.729  53.942  1.00  0.00           C  
ATOM   1179  HB1 ALA    76      41.925  42.604  53.363  1.00  0.00           H  
ATOM   1180  HB2 ALA    76      42.273  40.819  53.345  1.00  0.00           H  
ATOM   1181  HB3 ALA    76      41.526  41.632  54.777  1.00  0.00           H  
ATOM   1182  C   ALA    76      44.240  40.855  55.250  1.00  0.00           C  
ATOM   1183  O   ALA    76      44.159  40.926  56.503  1.00  0.00           O  
ATOM   1184  N   ILE    77      44.862  39.846  54.608  1.00  0.00           N  
ATOM   1185  H   ILE    77      45.034  39.927  53.616  1.00  0.00           H  
ATOM   1186  CA  ILE    77      45.580  38.770  55.288  1.00  0.00           C  
ATOM   1187  HA  ILE    77      44.870  38.464  56.057  1.00  0.00           H  
ATOM   1188  CB  ILE    77      45.960  37.591  54.364  1.00  0.00           C  
ATOM   1189  HB  ILE    77      46.545  37.966  53.524  1.00  0.00           H  
ATOM   1190  CG2 ILE    77      46.649  36.381  55.103  1.00  0.00           C  
ATOM   1191 HG21 ILE    77      47.216  35.885  54.315  1.00  0.00           H  
ATOM   1192 HG22 ILE    77      47.367  36.746  55.837  1.00  0.00           H  
ATOM   1193 HG23 ILE    77      45.914  35.781  55.640  1.00  0.00           H  
ATOM   1194  CG1 ILE    77      44.685  37.010  53.695  1.00  0.00           C  
ATOM   1195 HG12 ILE    77      44.200  36.223  54.273  1.00  0.00           H  
ATOM   1196 HG13 ILE    77      43.956  37.792  53.484  1.00  0.00           H  
ATOM   1197  CD1 ILE    77      45.032  36.319  52.413  1.00  0.00           C  
ATOM   1198 HD11 ILE    77      44.106  35.786  52.193  1.00  0.00           H  
ATOM   1199 HD12 ILE    77      45.180  37.007  51.580  1.00  0.00           H  
ATOM   1200 HD13 ILE    77      45.822  35.569  52.396  1.00  0.00           H  
ATOM   1201  C   ILE    77      46.802  39.330  55.965  1.00  0.00           C  
ATOM   1202  O   ILE    77      47.020  39.038  57.156  1.00  0.00           O  
ATOM   1203  N   ALA    78      47.503  40.287  55.396  1.00  0.00           N  
ATOM   1204  H   ALA    78      47.260  40.453  54.429  1.00  0.00           H  
ATOM   1205  CA  ALA    78      48.644  41.032  55.930  1.00  0.00           C  
ATOM   1206  HA  ALA    78      49.307  40.242  56.283  1.00  0.00           H  
ATOM   1207  CB  ALA    78      49.325  41.779  54.810  1.00  0.00           C  
ATOM   1208  HB1 ALA    78      49.673  41.204  53.952  1.00  0.00           H  
ATOM   1209  HB2 ALA    78      48.604  42.537  54.505  1.00  0.00           H  
ATOM   1210  HB3 ALA    78      50.197  42.280  55.232  1.00  0.00           H  
ATOM   1211  C   ALA    78      48.270  41.930  57.130  1.00  0.00           C  
ATOM   1212  O   ALA    78      48.911  41.818  58.189  1.00  0.00           O  
ATOM   1213  N   ARG    79      47.162  42.602  57.126  1.00  0.00           N  
ATOM   1214  H   ARG    79      46.670  42.626  56.244  1.00  0.00           H  
ATOM   1215  CA  ARG    79      46.507  43.359  58.262  1.00  0.00           C  
ATOM   1216  HA  ARG    79      47.305  43.932  58.733  1.00  0.00           H  
ATOM   1217  CB  ARG    79      45.518  44.415  57.681  1.00  0.00           C  
ATOM   1218  HB2 ARG    79      44.783  43.859  57.100  1.00  0.00           H  
ATOM   1219  HB3 ARG    79      45.038  44.937  58.509  1.00  0.00           H  
ATOM   1220  CG  ARG    79      46.114  45.532  56.763  1.00  0.00           C  
ATOM   1221  HG2 ARG    79      46.745  46.188  57.364  1.00  0.00           H  
ATOM   1222  HG3 ARG    79      46.712  45.110  55.955  1.00  0.00           H  
ATOM   1223  CD  ARG    79      45.027  46.213  55.933  1.00  0.00           C  
ATOM   1224  HD2 ARG    79      44.729  45.476  55.187  1.00  0.00           H  
ATOM   1225  HD3 ARG    79      44.217  46.484  56.611  1.00  0.00           H  
ATOM   1226  NE  ARG    79      45.523  47.342  55.136  1.00  0.00           N  
ATOM   1227  HE  ARG    79      45.773  47.068  54.196  1.00  0.00           H  
ATOM   1228  CZ  ARG    79      45.655  48.594  55.452  1.00  0.00           C  
ATOM   1229  NH1 ARG    79      45.177  49.057  56.573  1.00  0.00           N  
ATOM   1230 HH11 ARG    79      44.627  48.543  57.246  1.00  0.00           H  
ATOM   1231 HH12 ARG    79      45.444  50.016  56.744  1.00  0.00           H  
ATOM   1232  NH2 ARG    79      46.136  49.401  54.551  1.00  0.00           N  
ATOM   1233 HH21 ARG    79      46.614  49.049  53.734  1.00  0.00           H  
ATOM   1234 HH22 ARG    79      46.186  50.381  54.790  1.00  0.00           H  
ATOM   1235  C   ARG    79      45.905  42.495  59.317  1.00  0.00           C  
ATOM   1236  O   ARG    79      45.151  43.024  60.158  1.00  0.00           O  
ATOM   1237  N   LYS    80      45.870  41.139  59.107  1.00  0.00           N  
ATOM   1238  H   LYS    80      46.102  40.787  58.189  1.00  0.00           H  
ATOM   1239  CA  LYS    80      45.250  40.123  59.995  1.00  0.00           C  
ATOM   1240  HA  LYS    80      45.137  39.167  59.483  1.00  0.00           H  
ATOM   1241  CB  LYS    80      46.126  39.851  61.220  1.00  0.00           C  
ATOM   1242  HB2 LYS    80      46.304  40.776  61.769  1.00  0.00           H  
ATOM   1243  HB3 LYS    80      45.611  39.120  61.845  1.00  0.00           H  
ATOM   1244  CG  LYS    80      47.482  39.472  60.673  1.00  0.00           C  
ATOM   1245  HG2 LYS    80      47.393  38.568  60.070  1.00  0.00           H  
ATOM   1246  HG3 LYS    80      47.960  40.337  60.214  1.00  0.00           H  
ATOM   1247  CD  LYS    80      48.381  39.156  61.897  1.00  0.00           C  
ATOM   1248  HD2 LYS    80      48.531  40.079  62.456  1.00  0.00           H  
ATOM   1249  HD3 LYS    80      47.807  38.408  62.444  1.00  0.00           H  
ATOM   1250  CE  LYS    80      49.713  38.602  61.446  1.00  0.00           C  
ATOM   1251  HE2 LYS    80      50.056  39.145  60.565  1.00  0.00           H  
ATOM   1252  HE3 LYS    80      50.416  38.844  62.244  1.00  0.00           H  
ATOM   1253  NZ  LYS    80      49.763  37.227  61.030  1.00  0.00           N  
ATOM   1254  HZ1 LYS    80      48.980  37.028  60.423  1.00  0.00           H  
ATOM   1255  HZ2 LYS    80      50.552  37.041  60.426  1.00  0.00           H  
ATOM   1256  HZ3 LYS    80      49.811  36.627  61.841  1.00  0.00           H  
ATOM   1257  C   LYS    80      43.789  40.359  60.285  1.00  0.00           C  
ATOM   1258  O   LYS    80      43.263  39.991  61.324  1.00  0.00           O  
ATOM   1259  N   GLU    81      43.133  40.922  59.291  1.00  0.00           N  
ATOM   1260  H   GLU    81      43.649  41.339  58.529  1.00  0.00           H  
ATOM   1261  CA  GLU    81      41.682  41.043  59.198  1.00  0.00           C  
ATOM   1262  HA  GLU    81      41.339  41.286  60.204  1.00  0.00           H  
ATOM   1263  CB  GLU    81      41.425  42.230  58.250  1.00  0.00           C  
ATOM   1264  HB2 GLU    81      42.149  42.189  57.436  1.00  0.00           H  
ATOM   1265  HB3 GLU    81      40.471  42.108  57.736  1.00  0.00           H  
ATOM   1266  CG  GLU    81      41.580  43.590  58.905  1.00  0.00           C  
ATOM   1267  HG2 GLU    81      40.890  43.699  59.742  1.00  0.00           H  
ATOM   1268  HG3 GLU    81      42.572  43.668  59.349  1.00  0.00           H  
ATOM   1269  CD  GLU    81      41.350  44.728  57.962  1.00  0.00           C  
ATOM   1270  OE1 GLU    81      41.386  45.912  58.504  1.00  0.00           O  
ATOM   1271  OE2 GLU    81      41.065  44.601  56.751  1.00  0.00           O  
ATOM   1272  C   GLU    81      40.935  39.707  58.858  1.00  0.00           C  
ATOM   1273  O   GLU    81      39.963  39.289  59.479  1.00  0.00           O  
ATOM   1274  N   ILE    82      41.396  39.005  57.855  1.00  0.00           N  
ATOM   1275  H   ILE    82      42.083  39.403  57.231  1.00  0.00           H  
ATOM   1276  CA  ILE    82      40.724  37.733  57.407  1.00  0.00           C  
ATOM   1277  HA  ILE    82      39.954  37.460  58.128  1.00  0.00           H  
ATOM   1278  CB  ILE    82      40.033  37.962  56.051  1.00  0.00           C  
ATOM   1279  HB  ILE    82      39.475  37.038  55.899  1.00  0.00           H  
ATOM   1280  CG2 ILE    82      38.918  38.990  56.168  1.00  0.00           C  
ATOM   1281 HG21 ILE    82      39.289  40.013  56.110  1.00  0.00           H  
ATOM   1282 HG22 ILE    82      38.220  38.921  55.334  1.00  0.00           H  
ATOM   1283 HG23 ILE    82      38.321  38.678  57.025  1.00  0.00           H  
ATOM   1284  CG1 ILE    82      40.928  38.308  54.896  1.00  0.00           C  
ATOM   1285 HG12 ILE    82      41.389  39.275  55.095  1.00  0.00           H  
ATOM   1286 HG13 ILE    82      41.634  37.514  54.651  1.00  0.00           H  
ATOM   1287  CD1 ILE    82      40.342  38.593  53.565  1.00  0.00           C  
ATOM   1288 HD11 ILE    82      41.137  38.510  52.823  1.00  0.00           H  
ATOM   1289 HD12 ILE    82      39.561  37.852  53.394  1.00  0.00           H  
ATOM   1290 HD13 ILE    82      39.972  39.613  53.668  1.00  0.00           H  
ATOM   1291  C   ILE    82      41.810  36.625  57.237  1.00  0.00           C  
ATOM   1292  O   ILE    82      42.985  37.002  57.024  1.00  0.00           O  
ATOM   1293  N   SER    83      41.457  35.382  57.487  1.00  0.00           N  
ATOM   1294  H   SER    83      40.513  35.210  57.804  1.00  0.00           H  
ATOM   1295  CA  SER    83      42.302  34.211  57.124  1.00  0.00           C  
ATOM   1296  HA  SER    83      43.200  34.519  56.589  1.00  0.00           H  
ATOM   1297  CB  SER    83      42.730  33.481  58.440  1.00  0.00           C  
ATOM   1298  HB2 SER    83      43.218  34.154  59.146  1.00  0.00           H  
ATOM   1299  HB3 SER    83      41.805  33.121  58.889  1.00  0.00           H  
ATOM   1300  OG  SER    83      43.518  32.348  58.065  1.00  0.00           O  
ATOM   1301  HG  SER    83      44.449  32.583  58.078  1.00  0.00           H  
ATOM   1302  C   SER    83      41.630  33.266  56.115  1.00  0.00           C  
ATOM   1303  O   SER    83      40.516  32.835  56.319  1.00  0.00           O  
ATOM   1304  N   LEU    84      42.319  32.781  55.109  1.00  0.00           N  
ATOM   1305  H   LEU    84      43.272  33.113  55.077  1.00  0.00           H  
ATOM   1306  CA  LEU    84      41.804  31.821  54.124  1.00  0.00           C  
ATOM   1307  HA  LEU    84      40.861  32.208  53.737  1.00  0.00           H  
ATOM   1308  CB  LEU    84      42.753  31.472  52.899  1.00  0.00           C  
ATOM   1309  HB2 LEU    84      43.608  30.916  53.284  1.00  0.00           H  
ATOM   1310  HB3 LEU    84      42.273  30.793  52.194  1.00  0.00           H  
ATOM   1311  CG  LEU    84      43.245  32.654  52.076  1.00  0.00           C  
ATOM   1312  HG  LEU    84      43.724  33.403  52.706  1.00  0.00           H  
ATOM   1313  CD1 LEU    84      44.364  32.205  51.173  1.00  0.00           C  
ATOM   1314 HD11 LEU    84      44.159  31.360  50.514  1.00  0.00           H  
ATOM   1315 HD12 LEU    84      44.660  32.973  50.459  1.00  0.00           H  
ATOM   1316 HD13 LEU    84      45.166  31.916  51.852  1.00  0.00           H  
ATOM   1317  CD2 LEU    84      42.083  33.267  51.367  1.00  0.00           C  
ATOM   1318 HD21 LEU    84      41.535  32.464  50.876  1.00  0.00           H  
ATOM   1319 HD22 LEU    84      41.445  33.918  51.965  1.00  0.00           H  
ATOM   1320 HD23 LEU    84      42.495  33.973  50.645  1.00  0.00           H  
ATOM   1321  C   LEU    84      41.375  30.515  54.771  1.00  0.00           C  
ATOM   1322  O   LEU    84      40.448  29.922  54.215  1.00  0.00           O  
ATOM   1323  N   ALA    85      41.951  30.049  55.895  1.00  0.00           N  
ATOM   1324  H   ALA    85      42.587  30.645  56.405  1.00  0.00           H  
ATOM   1325  CA  ALA    85      41.515  28.862  56.607  1.00  0.00           C  
ATOM   1326  HA  ALA    85      41.288  28.138  55.824  1.00  0.00           H  
ATOM   1327  CB  ALA    85      42.761  28.260  57.361  1.00  0.00           C  
ATOM   1328  HB1 ALA    85      42.970  28.971  58.160  1.00  0.00           H  
ATOM   1329  HB2 ALA    85      42.554  27.228  57.646  1.00  0.00           H  
ATOM   1330  HB3 ALA    85      43.572  28.309  56.635  1.00  0.00           H  
ATOM   1331  C   ALA    85      40.234  29.003  57.437  1.00  0.00           C  
ATOM   1332  O   ALA    85      39.851  28.006  58.017  1.00  0.00           O  
ATOM   1333  N   ASP    86      39.460  30.137  57.402  1.00  0.00           N  
ATOM   1334  H   ASP    86      39.807  30.944  56.903  1.00  0.00           H  
ATOM   1335  CA  ASP    86      38.159  30.293  58.247  1.00  0.00           C  
ATOM   1336  HA  ASP    86      38.284  29.771  59.195  1.00  0.00           H  
ATOM   1337  CB  ASP    86      38.006  31.773  58.509  1.00  0.00           C  
ATOM   1338  HB2 ASP    86      37.990  32.488  57.687  1.00  0.00           H  
ATOM   1339  HB3 ASP    86      37.009  31.758  58.950  1.00  0.00           H  
ATOM   1340  CG  ASP    86      38.972  32.362  59.498  1.00  0.00           C  
ATOM   1341  OD1 ASP    86      39.787  31.624  60.095  1.00  0.00           O  
ATOM   1342  OD2 ASP    86      38.877  33.614  59.721  1.00  0.00           O  
ATOM   1343  C   ASP    86      36.967  29.755  57.481  1.00  0.00           C  
ATOM   1344  O   ASP    86      36.912  29.871  56.215  1.00  0.00           O  
ATOM   1345  N   PRO    87      35.910  29.248  58.105  1.00  0.00           N  
ATOM   1346  CD  PRO    87      35.657  28.890  59.484  1.00  0.00           C  
ATOM   1347  HD2 PRO    87      36.133  29.584  60.176  1.00  0.00           H  
ATOM   1348  HD3 PRO    87      35.909  27.836  59.605  1.00  0.00           H  
ATOM   1349  CG  PRO    87      34.122  28.869  59.705  1.00  0.00           C  
ATOM   1350  HG2 PRO    87      33.834  29.901  59.908  1.00  0.00           H  
ATOM   1351  HG3 PRO    87      33.948  28.204  60.551  1.00  0.00           H  
ATOM   1352  CB  PRO    87      33.610  28.488  58.327  1.00  0.00           C  
ATOM   1353  HB2 PRO    87      32.576  28.749  58.102  1.00  0.00           H  
ATOM   1354  HB3 PRO    87      33.659  27.406  58.209  1.00  0.00           H  
ATOM   1355  CA  PRO    87      34.555  29.222  57.364  1.00  0.00           C  
ATOM   1356  HA  PRO    87      34.662  28.685  56.421  1.00  0.00           H  
ATOM   1357  C   PRO    87      33.924  30.557  57.068  1.00  0.00           C  
ATOM   1358  O   PRO    87      33.988  31.558  57.817  1.00  0.00           O  
ATOM   1359  N   VAL    88      33.248  30.659  55.901  1.00  0.00           N  
ATOM   1360  H   VAL    88      33.168  29.831  55.328  1.00  0.00           H  
ATOM   1361  CA  VAL    88      32.701  31.953  55.415  1.00  0.00           C  
ATOM   1362  HA  VAL    88      33.413  32.768  55.543  1.00  0.00           H  
ATOM   1363  CB  VAL    88      32.425  31.850  53.911  1.00  0.00           C  
ATOM   1364  HB  VAL    88      32.490  32.835  53.450  1.00  0.00           H  
ATOM   1365  CG1 VAL    88      33.606  31.082  53.164  1.00  0.00           C  
ATOM   1366 HG11 VAL    88      33.697  30.082  53.587  1.00  0.00           H  
ATOM   1367 HG12 VAL    88      33.314  31.060  52.114  1.00  0.00           H  
ATOM   1368 HG13 VAL    88      34.502  31.680  53.330  1.00  0.00           H  
ATOM   1369  CG2 VAL    88      31.030  31.278  53.579  1.00  0.00           C  
ATOM   1370 HG21 VAL    88      30.385  32.129  53.800  1.00  0.00           H  
ATOM   1371 HG22 VAL    88      30.806  30.912  52.577  1.00  0.00           H  
ATOM   1372 HG23 VAL    88      30.703  30.638  54.399  1.00  0.00           H  
ATOM   1373  C   VAL    88      31.464  32.386  56.157  1.00  0.00           C  
ATOM   1374  O   VAL    88      31.195  33.615  56.172  1.00  0.00           O  
ATOM   1375  N   THR    89      30.780  31.439  56.828  1.00  0.00           N  
ATOM   1376  H   THR    89      31.147  30.498  56.801  1.00  0.00           H  
ATOM   1377  CA  THR    89      29.753  31.599  57.847  1.00  0.00           C  
ATOM   1378  HA  THR    89      28.850  31.899  57.316  1.00  0.00           H  
ATOM   1379  CB  THR    89      29.375  30.203  58.494  1.00  0.00           C  
ATOM   1380  HB  THR    89      28.572  30.438  59.193  1.00  0.00           H  
ATOM   1381  CG2 THR    89      28.965  29.368  57.346  1.00  0.00           C  
ATOM   1382 HG21 THR    89      28.278  29.875  56.669  1.00  0.00           H  
ATOM   1383 HG22 THR    89      29.857  28.951  56.878  1.00  0.00           H  
ATOM   1384 HG23 THR    89      28.304  28.557  57.652  1.00  0.00           H  
ATOM   1385  OG1 THR    89      30.460  29.627  59.082  1.00  0.00           O  
ATOM   1386  HG1 THR    89      30.314  29.611  60.031  1.00  0.00           H  
ATOM   1387  C   THR    89      30.108  32.529  59.000  1.00  0.00           C  
ATOM   1388  O   THR    89      29.288  33.186  59.680  1.00  0.00           O  
ATOM   1389  N   LYS    90      31.393  32.741  59.195  1.00  0.00           N  
ATOM   1390  H   LYS    90      32.023  32.220  58.603  1.00  0.00           H  
ATOM   1391  CA  LYS    90      32.028  33.584  60.245  1.00  0.00           C  
ATOM   1392  HA  LYS    90      31.623  33.338  61.227  1.00  0.00           H  
ATOM   1393  CB  LYS    90      33.505  33.255  60.301  1.00  0.00           C  
ATOM   1394  HB2 LYS    90      33.589  32.188  60.510  1.00  0.00           H  
ATOM   1395  HB3 LYS    90      33.952  33.452  59.326  1.00  0.00           H  
ATOM   1396  CG  LYS    90      34.474  33.993  61.279  1.00  0.00           C  
ATOM   1397  HG2 LYS    90      34.314  35.057  61.103  1.00  0.00           H  
ATOM   1398  HG3 LYS    90      34.166  33.743  62.295  1.00  0.00           H  
ATOM   1399  CD  LYS    90      35.980  33.596  61.227  1.00  0.00           C  
ATOM   1400  HD2 LYS    90      36.142  32.528  61.374  1.00  0.00           H  
ATOM   1401  HD3 LYS    90      36.368  33.753  60.221  1.00  0.00           H  
ATOM   1402  CE  LYS    90      36.738  34.409  62.334  1.00  0.00           C  
ATOM   1403  HE2 LYS    90      36.826  35.478  62.140  1.00  0.00           H  
ATOM   1404  HE3 LYS    90      36.276  34.234  63.305  1.00  0.00           H  
ATOM   1405  NZ  LYS    90      38.114  33.886  62.388  1.00  0.00           N  
ATOM   1406  HZ1 LYS    90      38.521  33.755  61.473  1.00  0.00           H  
ATOM   1407  HZ2 LYS    90      38.640  34.559  62.926  1.00  0.00           H  
ATOM   1408  HZ3 LYS    90      37.945  33.024  62.888  1.00  0.00           H  
ATOM   1409  C   LYS    90      31.763  35.108  59.949  1.00  0.00           C  
ATOM   1410  O   LYS    90      31.465  35.910  60.795  1.00  0.00           O  
ATOM   1411  N   TYR    91      31.851  35.514  58.668  1.00  0.00           N  
ATOM   1412  H   TYR    91      32.065  34.840  57.947  1.00  0.00           H  
ATOM   1413  CA  TYR    91      31.643  36.886  58.151  1.00  0.00           C  
ATOM   1414  HA  TYR    91      31.970  37.580  58.925  1.00  0.00           H  
ATOM   1415  CB  TYR    91      32.626  37.121  57.050  1.00  0.00           C  
ATOM   1416  HB2 TYR    91      32.339  36.472  56.223  1.00  0.00           H  
ATOM   1417  HB3 TYR    91      32.563  38.155  56.711  1.00  0.00           H  
ATOM   1418  CG  TYR    91      34.091  36.890  57.389  1.00  0.00           C  
ATOM   1419  CD1 TYR    91      34.904  37.918  57.867  1.00  0.00           C  
ATOM   1420  HD1 TYR    91      34.557  38.934  57.752  1.00  0.00           H  
ATOM   1421  CE1 TYR    91      36.199  37.655  58.377  1.00  0.00           C  
ATOM   1422  HE1 TYR    91      36.885  38.450  58.629  1.00  0.00           H  
ATOM   1423  CZ  TYR    91      36.655  36.389  58.296  1.00  0.00           C  
ATOM   1424  OH  TYR    91      37.922  36.025  58.728  1.00  0.00           O  
ATOM   1425  HH  TYR    91      38.098  35.083  58.778  1.00  0.00           H  
ATOM   1426  CE2 TYR    91      35.854  35.322  57.851  1.00  0.00           C  
ATOM   1427  HE2 TYR    91      36.207  34.303  57.809  1.00  0.00           H  
ATOM   1428  CD2 TYR    91      34.605  35.599  57.332  1.00  0.00           C  
ATOM   1429  HD2 TYR    91      33.965  34.788  57.019  1.00  0.00           H  
ATOM   1430  C   TYR    91      30.171  37.088  57.673  1.00  0.00           C  
ATOM   1431  O   TYR    91      29.751  38.235  57.684  1.00  0.00           O  
ATOM   1432  N   TRP    92      29.463  35.994  57.325  1.00  0.00           N  
ATOM   1433  H   TRP    92      30.085  35.199  57.345  1.00  0.00           H  
ATOM   1434  CA  TRP    92      28.072  36.010  56.812  1.00  0.00           C  
ATOM   1435  HA  TRP    92      27.585  36.951  57.068  1.00  0.00           H  
ATOM   1436  CB  TRP    92      28.063  35.846  55.321  1.00  0.00           C  
ATOM   1437  HB2 TRP    92      28.849  36.509  54.961  1.00  0.00           H  
ATOM   1438  HB3 TRP    92      28.346  34.834  55.032  1.00  0.00           H  
ATOM   1439  CG  TRP    92      26.850  36.389  54.565  1.00  0.00           C  
ATOM   1440  CD1 TRP    92      25.908  37.171  55.113  1.00  0.00           C  
ATOM   1441  HD1 TRP    92      25.848  37.704  56.051  1.00  0.00           H  
ATOM   1442  NE1 TRP    92      24.913  37.464  54.179  1.00  0.00           N  
ATOM   1443  HE1 TRP    92      24.255  38.218  54.316  1.00  0.00           H  
ATOM   1444  CE2 TRP    92      25.128  36.838  53.008  1.00  0.00           C  
ATOM   1445  CZ2 TRP    92      24.551  37.008  51.728  1.00  0.00           C  
ATOM   1446  HZ2 TRP    92      23.702  37.657  51.568  1.00  0.00           H  
ATOM   1447  CH2 TRP    92      25.064  36.231  50.688  1.00  0.00           C  
ATOM   1448  HH2 TRP    92      24.586  36.274  49.720  1.00  0.00           H  
ATOM   1449  CZ3 TRP    92      26.148  35.348  50.898  1.00  0.00           C  
ATOM   1450  HZ3 TRP    92      26.426  34.647  50.124  1.00  0.00           H  
ATOM   1451  CE3 TRP    92      26.745  35.252  52.163  1.00  0.00           C  
ATOM   1452  HE3 TRP    92      27.568  34.607  52.431  1.00  0.00           H  
ATOM   1453  CD2 TRP    92      26.306  36.072  53.261  1.00  0.00           C  
ATOM   1454  C   TRP    92      27.253  34.930  57.590  1.00  0.00           C  
ATOM   1455  O   TRP    92      26.974  33.859  57.078  1.00  0.00           O  
ATOM   1456  N   PRO    93      26.833  35.149  58.884  1.00  0.00           N  
ATOM   1457  CD  PRO    93      27.287  36.345  59.561  1.00  0.00           C  
ATOM   1458  HD2 PRO    93      26.666  37.123  59.116  1.00  0.00           H  
ATOM   1459  HD3 PRO    93      28.368  36.457  59.480  1.00  0.00           H  
ATOM   1460  CG  PRO    93      26.866  36.138  61.021  1.00  0.00           C  
ATOM   1461  HG2 PRO    93      26.329  37.043  61.303  1.00  0.00           H  
ATOM   1462  HG3 PRO    93      27.689  36.055  61.730  1.00  0.00           H  
ATOM   1463  CB  PRO    93      25.941  35.005  61.095  1.00  0.00           C  
ATOM   1464  HB2 PRO    93      24.906  35.259  61.325  1.00  0.00           H  
ATOM   1465  HB3 PRO    93      26.283  34.434  61.959  1.00  0.00           H  
ATOM   1466  CA  PRO    93      26.098  34.228  59.778  1.00  0.00           C  
ATOM   1467  HA  PRO    93      26.830  33.423  59.847  1.00  0.00           H  
ATOM   1468  C   PRO    93      24.810  33.787  59.238  1.00  0.00           C  
ATOM   1469  O   PRO    93      24.417  32.635  59.388  1.00  0.00           O  
ATOM   1470  N   GLU    94      24.134  34.658  58.463  1.00  0.00           N  
ATOM   1471  H   GLU    94      24.604  35.504  58.174  1.00  0.00           H  
ATOM   1472  CA  GLU    94      22.815  34.502  57.792  1.00  0.00           C  
ATOM   1473  HA  GLU    94      22.154  34.063  58.539  1.00  0.00           H  
ATOM   1474  CB  GLU    94      22.162  35.866  57.462  1.00  0.00           C  
ATOM   1475  HB2 GLU    94      22.716  36.326  56.644  1.00  0.00           H  
ATOM   1476  HB3 GLU    94      21.122  35.782  57.145  1.00  0.00           H  
ATOM   1477  CG  GLU    94      22.362  36.905  58.570  1.00  0.00           C  
ATOM   1478  HG2 GLU    94      23.409  37.200  58.502  1.00  0.00           H  
ATOM   1479  HG3 GLU    94      21.834  37.798  58.234  1.00  0.00           H  
ATOM   1480  CD  GLU    94      21.913  36.585  59.955  1.00  0.00           C  
ATOM   1481  OE1 GLU    94      20.907  35.850  60.109  1.00  0.00           O  
ATOM   1482  OE2 GLU    94      22.343  37.223  60.962  1.00  0.00           O  
ATOM   1483  C   GLU    94      22.932  33.564  56.538  1.00  0.00           C  
ATOM   1484  O   GLU    94      21.921  33.147  56.037  1.00  0.00           O  
ATOM   1485  N   LEU    95      24.121  33.203  56.095  1.00  0.00           N  
ATOM   1486  H   LEU    95      24.920  33.571  56.592  1.00  0.00           H  
ATOM   1487  CA  LEU    95      24.312  32.047  55.186  1.00  0.00           C  
ATOM   1488  HA  LEU    95      23.551  32.119  54.409  1.00  0.00           H  
ATOM   1489  CB  LEU    95      25.684  32.102  54.516  1.00  0.00           C  
ATOM   1490  HB2 LEU    95      25.915  33.108  54.167  1.00  0.00           H  
ATOM   1491  HB3 LEU    95      26.477  31.977  55.252  1.00  0.00           H  
ATOM   1492  CG  LEU    95      25.904  31.129  53.396  1.00  0.00           C  
ATOM   1493  HG  LEU    95      25.497  30.134  53.578  1.00  0.00           H  
ATOM   1494  CD1 LEU    95      25.115  31.609  52.201  1.00  0.00           C  
ATOM   1495 HD11 LEU    95      25.565  32.548  51.880  1.00  0.00           H  
ATOM   1496 HD12 LEU    95      25.269  30.906  51.382  1.00  0.00           H  
ATOM   1497 HD13 LEU    95      24.054  31.601  52.450  1.00  0.00           H  
ATOM   1498  CD2 LEU    95      27.342  31.012  53.062  1.00  0.00           C  
ATOM   1499 HD21 LEU    95      28.023  30.761  53.876  1.00  0.00           H  
ATOM   1500 HD22 LEU    95      27.378  30.286  52.250  1.00  0.00           H  
ATOM   1501 HD23 LEU    95      27.717  31.964  52.686  1.00  0.00           H  
ATOM   1502  C   LEU    95      24.193  30.734  56.026  1.00  0.00           C  
ATOM   1503  O   LEU    95      25.172  30.102  56.447  1.00  0.00           O  
ATOM   1504  N   THR    96      22.947  30.319  56.280  1.00  0.00           N  
ATOM   1505  H   THR    96      22.250  30.957  55.925  1.00  0.00           H  
ATOM   1506  CA  THR    96      22.623  29.153  57.178  1.00  0.00           C  
ATOM   1507  HA  THR    96      23.274  29.165  58.052  1.00  0.00           H  
ATOM   1508  CB  THR    96      21.192  29.250  57.734  1.00  0.00           C  
ATOM   1509  HB  THR    96      21.028  28.383  58.374  1.00  0.00           H  
ATOM   1510  CG2 THR    96      21.037  30.607  58.479  1.00  0.00           C  
ATOM   1511 HG21 THR    96      21.979  30.899  58.942  1.00  0.00           H  
ATOM   1512 HG22 THR    96      20.681  31.364  57.780  1.00  0.00           H  
ATOM   1513 HG23 THR    96      20.271  30.497  59.247  1.00  0.00           H  
ATOM   1514  OG1 THR    96      20.311  29.146  56.630  1.00  0.00           O  
ATOM   1515  HG1 THR    96      19.476  28.780  56.930  1.00  0.00           H  
ATOM   1516  C   THR    96      22.805  27.799  56.442  1.00  0.00           C  
ATOM   1517  O   THR    96      22.963  26.799  57.103  1.00  0.00           O  
ATOM   1518  N   GLY    97      22.810  27.782  55.078  1.00  0.00           N  
ATOM   1519  H   GLY    97      22.756  28.666  54.592  1.00  0.00           H  
ATOM   1520  CA  GLY    97      22.799  26.701  54.085  1.00  0.00           C  
ATOM   1521  HA2 GLY    97      21.823  26.217  54.131  1.00  0.00           H  
ATOM   1522  HA3 GLY    97      22.996  27.150  53.111  1.00  0.00           H  
ATOM   1523  C   GLY    97      23.943  25.729  54.448  1.00  0.00           C  
ATOM   1524  O   GLY    97      25.058  26.130  54.815  1.00  0.00           O  
ATOM   1525  N   LYS    98      23.610  24.429  54.410  1.00  0.00           N  
ATOM   1526  H   LYS    98      22.665  24.171  54.162  1.00  0.00           H  
ATOM   1527  CA  LYS    98      24.519  23.300  54.865  1.00  0.00           C  
ATOM   1528  HA  LYS    98      25.108  23.649  55.713  1.00  0.00           H  
ATOM   1529  CB  LYS    98      23.667  22.025  55.290  1.00  0.00           C  
ATOM   1530  HB2 LYS    98      23.112  21.578  54.465  1.00  0.00           H  
ATOM   1531  HB3 LYS    98      24.437  21.362  55.685  1.00  0.00           H  
ATOM   1532  CG  LYS    98      22.795  22.314  56.573  1.00  0.00           C  
ATOM   1533  HG2 LYS    98      23.431  22.360  57.457  1.00  0.00           H  
ATOM   1534  HG3 LYS    98      22.259  23.240  56.367  1.00  0.00           H  
ATOM   1535  CD  LYS    98      21.738  21.209  56.842  1.00  0.00           C  
ATOM   1536  HD2 LYS    98      21.124  21.092  55.950  1.00  0.00           H  
ATOM   1537  HD3 LYS    98      22.149  20.217  57.032  1.00  0.00           H  
ATOM   1538  CE  LYS    98      20.932  21.452  58.069  1.00  0.00           C  
ATOM   1539  HE2 LYS    98      21.606  21.451  58.926  1.00  0.00           H  
ATOM   1540  HE3 LYS    98      20.399  22.389  57.907  1.00  0.00           H  
ATOM   1541  NZ  LYS    98      19.930  20.379  58.331  1.00  0.00           N  
ATOM   1542  HZ1 LYS    98      19.210  20.622  58.996  1.00  0.00           H  
ATOM   1543  HZ2 LYS    98      19.369  20.092  57.542  1.00  0.00           H  
ATOM   1544  HZ3 LYS    98      20.471  19.589  58.653  1.00  0.00           H  
ATOM   1545  C   LYS    98      25.505  22.827  53.838  1.00  0.00           C  
ATOM   1546  O   LYS    98      26.410  21.955  54.137  1.00  0.00           O  
ATOM   1547  N   GLN    99      25.392  23.231  52.560  1.00  0.00           N  
ATOM   1548  H   GLN    99      24.674  23.889  52.293  1.00  0.00           H  
ATOM   1549  CA  GLN    99      26.195  22.918  51.380  1.00  0.00           C  
ATOM   1550  HA  GLN    99      26.471  21.866  51.299  1.00  0.00           H  
ATOM   1551  CB  GLN    99      25.357  23.168  50.032  1.00  0.00           C  
ATOM   1552  HB2 GLN    99      25.848  22.580  49.256  1.00  0.00           H  
ATOM   1553  HB3 GLN    99      24.326  22.814  50.028  1.00  0.00           H  
ATOM   1554  CG  GLN    99      25.238  24.645  49.568  1.00  0.00           C  
ATOM   1555  HG2 GLN    99      26.184  25.140  49.788  1.00  0.00           H  
ATOM   1556  HG3 GLN    99      25.000  24.682  48.505  1.00  0.00           H  
ATOM   1557  CD  GLN    99      24.082  25.315  50.253  1.00  0.00           C  
ATOM   1558  OE1 GLN    99      24.109  25.377  51.505  1.00  0.00           O  
ATOM   1559  NE2 GLN    99      23.045  25.653  49.593  1.00  0.00           N  
ATOM   1560 HE21 GLN    99      23.066  25.562  48.587  1.00  0.00           H  
ATOM   1561 HE22 GLN    99      22.388  26.201  50.130  1.00  0.00           H  
ATOM   1562  C   GLN    99      27.452  23.759  51.515  1.00  0.00           C  
ATOM   1563  O   GLN    99      28.493  23.389  50.944  1.00  0.00           O  
ATOM   1564  N   TRP   100      27.462  24.805  52.423  1.00  0.00           N  
ATOM   1565  H   TRP   100      26.523  24.997  52.743  1.00  0.00           H  
ATOM   1566  CA  TRP   100      28.520  25.599  53.003  1.00  0.00           C  
ATOM   1567  HA  TRP   100      29.230  25.552  52.177  1.00  0.00           H  
ATOM   1568  CB  TRP   100      28.063  27.022  53.163  1.00  0.00           C  
ATOM   1569  HB2 TRP   100      27.534  27.193  54.100  1.00  0.00           H  
ATOM   1570  HB3 TRP   100      29.008  27.542  53.320  1.00  0.00           H  
ATOM   1571  CG  TRP   100      27.570  27.720  51.949  1.00  0.00           C  
ATOM   1572  CD1 TRP   100      26.259  27.773  51.589  1.00  0.00           C  
ATOM   1573  HD1 TRP   100      25.439  27.402  52.186  1.00  0.00           H  
ATOM   1574  NE1 TRP   100      26.117  28.341  50.300  1.00  0.00           N  
ATOM   1575  HE1 TRP   100      25.277  28.496  49.761  1.00  0.00           H  
ATOM   1576  CE2 TRP   100      27.342  28.688  49.795  1.00  0.00           C  
ATOM   1577  CZ2 TRP   100      27.669  29.166  48.471  1.00  0.00           C  
ATOM   1578  HZ2 TRP   100      26.865  29.428  47.800  1.00  0.00           H  
ATOM   1579  CH2 TRP   100      28.988  29.492  48.195  1.00  0.00           C  
ATOM   1580  HH2 TRP   100      29.087  29.671  47.134  1.00  0.00           H  
ATOM   1581  CZ3 TRP   100      29.980  29.091  49.186  1.00  0.00           C  
ATOM   1582  HZ3 TRP   100      31.037  29.086  48.966  1.00  0.00           H  
ATOM   1583  CE3 TRP   100      29.601  28.633  50.428  1.00  0.00           C  
ATOM   1584  HE3 TRP   100      30.368  28.348  51.133  1.00  0.00           H  
ATOM   1585  CD2 TRP   100      28.277  28.277  50.792  1.00  0.00           C  
ATOM   1586  C   TRP   100      29.227  25.003  54.222  1.00  0.00           C  
ATOM   1587  O   TRP   100      30.278  25.554  54.568  1.00  0.00           O  
ATOM   1588  N   GLN   101      28.915  23.795  54.650  1.00  0.00           N  
ATOM   1589  H   GLN   101      28.129  23.322  54.227  1.00  0.00           H  
ATOM   1590  CA  GLN   101      29.706  23.212  55.638  1.00  0.00           C  
ATOM   1591  HA  GLN   101      29.930  24.023  56.331  1.00  0.00           H  
ATOM   1592  CB  GLN   101      29.146  22.031  56.448  1.00  0.00           C  
ATOM   1593  HB2 GLN   101      28.855  21.228  55.771  1.00  0.00           H  
ATOM   1594  HB3 GLN   101      29.931  21.708  57.132  1.00  0.00           H  
ATOM   1595  CG  GLN   101      27.978  22.534  57.318  1.00  0.00           C  
ATOM   1596  HG2 GLN   101      28.398  23.283  57.989  1.00  0.00           H  
ATOM   1597  HG3 GLN   101      27.310  23.127  56.693  1.00  0.00           H  
ATOM   1598  CD  GLN   101      27.199  21.541  58.178  1.00  0.00           C  
ATOM   1599  OE1 GLN   101      27.220  20.312  57.993  1.00  0.00           O  
ATOM   1600  NE2 GLN   101      26.500  22.073  59.196  1.00  0.00           N  
ATOM   1601 HE21 GLN   101      26.461  23.073  59.328  1.00  0.00           H  
ATOM   1602 HE22 GLN   101      26.263  21.368  59.880  1.00  0.00           H  
ATOM   1603  C   GLN   101      31.037  22.828  55.059  1.00  0.00           C  
ATOM   1604  O   GLN   101      31.205  22.240  54.012  1.00  0.00           O  
ATOM   1605  N   GLY   102      32.076  23.106  55.810  1.00  0.00           N  
ATOM   1606  H   GLY   102      31.873  23.686  56.611  1.00  0.00           H  
ATOM   1607  CA  GLY   102      33.476  22.890  55.437  1.00  0.00           C  
ATOM   1608  HA2 GLY   102      34.103  23.247  56.254  1.00  0.00           H  
ATOM   1609  HA3 GLY   102      33.680  21.843  55.213  1.00  0.00           H  
ATOM   1610  C   GLY   102      34.020  23.739  54.333  1.00  0.00           C  
ATOM   1611  O   GLY   102      35.211  23.570  54.113  1.00  0.00           O  
ATOM   1612  N   ILE   103      33.254  24.606  53.610  1.00  0.00           N  
ATOM   1613  H   ILE   103      32.260  24.508  53.765  1.00  0.00           H  
ATOM   1614  CA  ILE   103      33.752  25.538  52.588  1.00  0.00           C  
ATOM   1615  HA  ILE   103      34.411  24.917  51.980  1.00  0.00           H  
ATOM   1616  CB  ILE   103      32.560  26.122  51.752  1.00  0.00           C  
ATOM   1617  HB  ILE   103      31.744  26.540  52.341  1.00  0.00           H  
ATOM   1618  CG2 ILE   103      33.066  27.254  50.789  1.00  0.00           C  
ATOM   1619 HG21 ILE   103      32.302  27.540  50.066  1.00  0.00           H  
ATOM   1620 HG22 ILE   103      33.425  28.082  51.400  1.00  0.00           H  
ATOM   1621 HG23 ILE   103      33.866  26.803  50.202  1.00  0.00           H  
ATOM   1622  CG1 ILE   103      31.972  25.064  50.753  1.00  0.00           C  
ATOM   1623 HG12 ILE   103      32.753  24.561  50.182  1.00  0.00           H  
ATOM   1624 HG13 ILE   103      31.631  24.276  51.424  1.00  0.00           H  
ATOM   1625  CD1 ILE   103      30.807  25.318  49.779  1.00  0.00           C  
ATOM   1626 HD11 ILE   103      30.284  24.398  49.519  1.00  0.00           H  
ATOM   1627 HD12 ILE   103      30.016  25.821  50.336  1.00  0.00           H  
ATOM   1628 HD13 ILE   103      31.038  25.909  48.892  1.00  0.00           H  
ATOM   1629  C   ILE   103      34.514  26.624  53.353  1.00  0.00           C  
ATOM   1630  O   ILE   103      33.982  27.409  54.132  1.00  0.00           O  
ATOM   1631  N   ARG   104      35.836  26.737  53.088  1.00  0.00           N  
ATOM   1632  H   ARG   104      36.209  26.178  52.334  1.00  0.00           H  
ATOM   1633  CA  ARG   104      36.696  27.796  53.628  1.00  0.00           C  
ATOM   1634  HA  ARG   104      36.347  27.911  54.654  1.00  0.00           H  
ATOM   1635  CB  ARG   104      38.232  27.345  53.680  1.00  0.00           C  
ATOM   1636  HB2 ARG   104      38.564  27.073  52.678  1.00  0.00           H  
ATOM   1637  HB3 ARG   104      38.797  28.243  53.929  1.00  0.00           H  
ATOM   1638  CG  ARG   104      38.518  26.267  54.705  1.00  0.00           C  
ATOM   1639  HG2 ARG   104      39.599  26.125  54.709  1.00  0.00           H  
ATOM   1640  HG3 ARG   104      38.141  26.468  55.708  1.00  0.00           H  
ATOM   1641  CD  ARG   104      37.936  24.896  54.347  1.00  0.00           C  
ATOM   1642  HD2 ARG   104      38.405  24.192  55.034  1.00  0.00           H  
ATOM   1643  HD3 ARG   104      36.896  25.018  54.650  1.00  0.00           H  
ATOM   1644  NE  ARG   104      38.122  24.484  52.914  1.00  0.00           N  
ATOM   1645  HE  ARG   104      37.444  25.038  52.409  1.00  0.00           H  
ATOM   1646  CZ  ARG   104      38.837  23.549  52.358  1.00  0.00           C  
ATOM   1647  NH1 ARG   104      39.397  22.586  53.034  1.00  0.00           N  
ATOM   1648 HH11 ARG   104      39.249  22.522  54.031  1.00  0.00           H  
ATOM   1649 HH12 ARG   104      39.908  21.850  52.567  1.00  0.00           H  
ATOM   1650  NH2 ARG   104      38.973  23.353  51.091  1.00  0.00           N  
ATOM   1651 HH21 ARG   104      38.505  23.988  50.460  1.00  0.00           H  
ATOM   1652 HH22 ARG   104      39.702  22.722  50.788  1.00  0.00           H  
ATOM   1653  C   ARG   104      36.601  29.142  52.790  1.00  0.00           C  
ATOM   1654  O   ARG   104      36.234  29.022  51.604  1.00  0.00           O  
ATOM   1655  N   LEU   105      37.032  30.285  53.313  1.00  0.00           N  
ATOM   1656  H   LEU   105      37.347  30.231  54.272  1.00  0.00           H  
ATOM   1657  CA  LEU   105      37.231  31.526  52.530  1.00  0.00           C  
ATOM   1658  HA  LEU   105      36.299  31.883  52.093  1.00  0.00           H  
ATOM   1659  CB  LEU   105      37.692  32.604  53.429  1.00  0.00           C  
ATOM   1660  HB2 LEU   105      36.980  32.545  54.253  1.00  0.00           H  
ATOM   1661  HB3 LEU   105      38.649  32.350  53.884  1.00  0.00           H  
ATOM   1662  CG  LEU   105      37.725  34.040  52.918  1.00  0.00           C  
ATOM   1663  HG  LEU   105      38.228  34.002  51.952  1.00  0.00           H  
ATOM   1664  CD1 LEU   105      36.357  34.619  52.816  1.00  0.00           C  
ATOM   1665 HD11 LEU   105      35.894  34.069  51.996  1.00  0.00           H  
ATOM   1666 HD12 LEU   105      35.879  34.490  53.787  1.00  0.00           H  
ATOM   1667 HD13 LEU   105      36.420  35.699  52.686  1.00  0.00           H  
ATOM   1668  CD2 LEU   105      38.610  34.911  53.902  1.00  0.00           C  
ATOM   1669 HD21 LEU   105      38.619  35.914  53.476  1.00  0.00           H  
ATOM   1670 HD22 LEU   105      38.163  35.024  54.890  1.00  0.00           H  
ATOM   1671 HD23 LEU   105      39.599  34.480  54.055  1.00  0.00           H  
ATOM   1672  C   LEU   105      38.265  31.273  51.393  1.00  0.00           C  
ATOM   1673  O   LEU   105      38.378  32.007  50.432  1.00  0.00           O  
ATOM   1674  N   LEU   106      39.099  30.238  51.621  1.00  0.00           N  
ATOM   1675  H   LEU   106      39.176  29.953  52.587  1.00  0.00           H  
ATOM   1676  CA  LEU   106      40.054  29.735  50.585  1.00  0.00           C  
ATOM   1677  HA  LEU   106      40.659  30.568  50.226  1.00  0.00           H  
ATOM   1678  CB  LEU   106      40.877  28.553  51.199  1.00  0.00           C  
ATOM   1679  HB2 LEU   106      41.497  28.903  52.024  1.00  0.00           H  
ATOM   1680  HB3 LEU   106      40.097  27.844  51.476  1.00  0.00           H  
ATOM   1681  CG  LEU   106      41.849  27.869  50.256  1.00  0.00           C  
ATOM   1682  HG  LEU   106      41.301  27.569  49.363  1.00  0.00           H  
ATOM   1683  CD1 LEU   106      42.955  28.774  49.781  1.00  0.00           C  
ATOM   1684 HD11 LEU   106      43.712  28.924  50.551  1.00  0.00           H  
ATOM   1685 HD12 LEU   106      43.222  28.300  48.836  1.00  0.00           H  
ATOM   1686 HD13 LEU   106      42.540  29.748  49.521  1.00  0.00           H  
ATOM   1687  CD2 LEU   106      42.541  26.592  50.870  1.00  0.00           C  
ATOM   1688 HD21 LEU   106      43.347  26.807  51.571  1.00  0.00           H  
ATOM   1689 HD22 LEU   106      41.821  26.087  51.515  1.00  0.00           H  
ATOM   1690 HD23 LEU   106      42.845  25.957  50.038  1.00  0.00           H  
ATOM   1691  C   LEU   106      39.213  29.287  49.356  1.00  0.00           C  
ATOM   1692  O   LEU   106      39.537  29.693  48.233  1.00  0.00           O  
ATOM   1693  N   ASP   107      38.181  28.468  49.477  1.00  0.00           N  
ATOM   1694  H   ASP   107      37.912  27.972  50.315  1.00  0.00           H  
ATOM   1695  CA  ASP   107      37.699  27.852  48.325  1.00  0.00           C  
ATOM   1696  HA  ASP   107      38.488  27.303  47.812  1.00  0.00           H  
ATOM   1697  CB  ASP   107      36.643  26.839  48.819  1.00  0.00           C  
ATOM   1698  HB2 ASP   107      35.879  27.283  49.458  1.00  0.00           H  
ATOM   1699  HB3 ASP   107      36.043  26.538  47.960  1.00  0.00           H  
ATOM   1700  CG  ASP   107      37.227  25.602  49.463  1.00  0.00           C  
ATOM   1701  OD1 ASP   107      38.003  24.888  48.764  1.00  0.00           O  
ATOM   1702  OD2 ASP   107      37.002  25.400  50.713  1.00  0.00           O  
ATOM   1703  C   ASP   107      37.002  28.755  47.261  1.00  0.00           C  
ATOM   1704  O   ASP   107      36.962  28.460  46.093  1.00  0.00           O  
ATOM   1705  N   LEU   108      36.501  29.882  47.746  1.00  0.00           N  
ATOM   1706  H   LEU   108      36.602  29.975  48.747  1.00  0.00           H  
ATOM   1707  CA  LEU   108      35.871  30.956  47.040  1.00  0.00           C  
ATOM   1708  HA  LEU   108      35.150  30.470  46.383  1.00  0.00           H  
ATOM   1709  CB  LEU   108      35.234  31.807  48.195  1.00  0.00           C  
ATOM   1710  HB2 LEU   108      35.975  31.987  48.974  1.00  0.00           H  
ATOM   1711  HB3 LEU   108      35.220  32.850  47.879  1.00  0.00           H  
ATOM   1712  CG  LEU   108      33.882  31.426  48.782  1.00  0.00           C  
ATOM   1713  HG  LEU   108      33.124  31.637  48.027  1.00  0.00           H  
ATOM   1714  CD1 LEU   108      33.672  30.032  49.250  1.00  0.00           C  
ATOM   1715 HD11 LEU   108      33.563  29.265  48.483  1.00  0.00           H  
ATOM   1716 HD12 LEU   108      34.459  29.675  49.915  1.00  0.00           H  
ATOM   1717 HD13 LEU   108      32.707  29.925  49.745  1.00  0.00           H  
ATOM   1718  CD2 LEU   108      33.522  32.468  49.914  1.00  0.00           C  
ATOM   1719 HD21 LEU   108      34.232  32.453  50.741  1.00  0.00           H  
ATOM   1720 HD22 LEU   108      33.466  33.459  49.465  1.00  0.00           H  
ATOM   1721 HD23 LEU   108      32.482  32.395  50.231  1.00  0.00           H  
ATOM   1722  C   LEU   108      37.005  31.701  46.271  1.00  0.00           C  
ATOM   1723  O   LEU   108      37.031  31.828  45.055  1.00  0.00           O  
ATOM   1724  N   ALA   109      37.964  32.148  47.040  1.00  0.00           N  
ATOM   1725  H   ALA   109      37.968  32.051  48.046  1.00  0.00           H  
ATOM   1726  CA  ALA   109      39.073  32.939  46.551  1.00  0.00           C  
ATOM   1727  HA  ALA   109      38.605  33.743  45.984  1.00  0.00           H  
ATOM   1728  CB  ALA   109      39.851  33.415  47.740  1.00  0.00           C  
ATOM   1729  HB1 ALA   109      39.187  34.014  48.363  1.00  0.00           H  
ATOM   1730  HB2 ALA   109      40.233  32.563  48.303  1.00  0.00           H  
ATOM   1731  HB3 ALA   109      40.741  33.995  47.498  1.00  0.00           H  
ATOM   1732  C   ALA   109      40.038  32.215  45.560  1.00  0.00           C  
ATOM   1733  O   ALA   109      41.083  32.756  45.051  1.00  0.00           O  
ATOM   1734  N   THR   110      39.849  30.912  45.452  1.00  0.00           N  
ATOM   1735  H   THR   110      39.162  30.418  46.004  1.00  0.00           H  
ATOM   1736  CA  THR   110      40.828  30.062  44.690  1.00  0.00           C  
ATOM   1737  HA  THR   110      41.412  30.715  44.042  1.00  0.00           H  
ATOM   1738  CB  THR   110      41.803  29.439  45.696  1.00  0.00           C  
ATOM   1739  HB  THR   110      42.470  28.738  45.193  1.00  0.00           H  
ATOM   1740  CG2 THR   110      42.689  30.440  46.433  1.00  0.00           C  
ATOM   1741 HG21 THR   110      43.038  31.164  45.698  1.00  0.00           H  
ATOM   1742 HG22 THR   110      42.091  30.858  47.243  1.00  0.00           H  
ATOM   1743 HG23 THR   110      43.547  29.943  46.885  1.00  0.00           H  
ATOM   1744  OG1 THR   110      41.271  28.621  46.670  1.00  0.00           O  
ATOM   1745  HG1 THR   110      40.613  29.141  47.138  1.00  0.00           H  
ATOM   1746  C   THR   110      40.038  28.967  43.934  1.00  0.00           C  
ATOM   1747  O   THR   110      40.629  28.009  43.540  1.00  0.00           O  
ATOM   1748  N   TYR   111      38.747  29.152  43.562  1.00  0.00           N  
ATOM   1749  H   TYR   111      38.292  29.949  43.984  1.00  0.00           H  
ATOM   1750  CA  TYR   111      37.992  28.395  42.577  1.00  0.00           C  
ATOM   1751  HA  TYR   111      36.974  28.784  42.537  1.00  0.00           H  
ATOM   1752  CB  TYR   111      38.634  28.629  41.185  1.00  0.00           C  
ATOM   1753  HB2 TYR   111      39.626  28.197  41.060  1.00  0.00           H  
ATOM   1754  HB3 TYR   111      38.044  28.140  40.410  1.00  0.00           H  
ATOM   1755  CG  TYR   111      38.900  29.991  40.813  1.00  0.00           C  
ATOM   1756  CD1 TYR   111      37.951  30.751  40.069  1.00  0.00           C  
ATOM   1757  HD1 TYR   111      36.961  30.348  39.921  1.00  0.00           H  
ATOM   1758  CE1 TYR   111      38.294  31.997  39.514  1.00  0.00           C  
ATOM   1759  HE1 TYR   111      37.507  32.488  38.961  1.00  0.00           H  
ATOM   1760  CZ  TYR   111      39.604  32.512  39.536  1.00  0.00           C  
ATOM   1761  OH  TYR   111      39.981  33.652  38.893  1.00  0.00           O  
ATOM   1762  HH  TYR   111      39.199  34.119  38.590  1.00  0.00           H  
ATOM   1763  CE2 TYR   111      40.577  31.739  40.204  1.00  0.00           C  
ATOM   1764  HE2 TYR   111      41.593  32.103  40.244  1.00  0.00           H  
ATOM   1765  CD2 TYR   111      40.293  30.455  40.747  1.00  0.00           C  
ATOM   1766  HD2 TYR   111      40.981  29.841  41.309  1.00  0.00           H  
ATOM   1767  C   TYR   111      37.815  26.915  42.880  1.00  0.00           C  
ATOM   1768  O   TYR   111      37.641  26.110  41.956  1.00  0.00           O  
ATOM   1769  N   THR   112      38.031  26.511  44.119  1.00  0.00           N  
ATOM   1770  H   THR   112      38.347  27.214  44.771  1.00  0.00           H  
ATOM   1771  CA  THR   112      37.875  25.142  44.555  1.00  0.00           C  
ATOM   1772  HA  THR   112      37.865  24.392  43.764  1.00  0.00           H  
ATOM   1773  CB  THR   112      39.121  24.651  45.304  1.00  0.00           C  
ATOM   1774  HB  THR   112      38.864  23.640  45.622  1.00  0.00           H  
ATOM   1775  CG2 THR   112      40.349  24.666  44.432  1.00  0.00           C  
ATOM   1776 HG21 THR   112      41.080  23.960  44.828  1.00  0.00           H  
ATOM   1777 HG22 THR   112      40.122  24.375  43.407  1.00  0.00           H  
ATOM   1778 HG23 THR   112      40.736  25.682  44.508  1.00  0.00           H  
ATOM   1779  OG1 THR   112      39.291  25.474  46.492  1.00  0.00           O  
ATOM   1780  HG1 THR   112      38.756  25.189  47.237  1.00  0.00           H  
ATOM   1781  C   THR   112      36.592  24.795  45.286  1.00  0.00           C  
ATOM   1782  O   THR   112      36.382  23.646  45.798  1.00  0.00           O  
ATOM   1783  N   ALA   113      35.617  25.719  45.386  1.00  0.00           N  
ATOM   1784  H   ALA   113      35.732  26.594  44.894  1.00  0.00           H  
ATOM   1785  CA  ALA   113      34.284  25.473  46.041  1.00  0.00           C  
ATOM   1786  HA  ALA   113      34.443  25.188  47.081  1.00  0.00           H  
ATOM   1787  CB  ALA   113      33.460  26.814  45.965  1.00  0.00           C  
ATOM   1788  HB1 ALA   113      33.750  27.560  46.706  1.00  0.00           H  
ATOM   1789  HB2 ALA   113      33.587  27.295  44.995  1.00  0.00           H  
ATOM   1790  HB3 ALA   113      32.430  26.582  46.234  1.00  0.00           H  
ATOM   1791  C   ALA   113      33.512  24.282  45.510  1.00  0.00           C  
ATOM   1792  O   ALA   113      32.418  24.007  46.024  1.00  0.00           O  
ATOM   1793  N   GLY   114      33.859  23.643  44.347  1.00  0.00           N  
ATOM   1794  H   GLY   114      34.574  24.154  43.849  1.00  0.00           H  
ATOM   1795  CA  GLY   114      33.190  22.378  43.868  1.00  0.00           C  
ATOM   1796  HA2 GLY   114      33.908  21.777  43.311  1.00  0.00           H  
ATOM   1797  HA3 GLY   114      32.941  21.819  44.770  1.00  0.00           H  
ATOM   1798  C   GLY   114      31.961  22.341  43.054  1.00  0.00           C  
ATOM   1799  O   GLY   114      31.541  21.246  42.889  1.00  0.00           O  
ATOM   1800  N   GLY   115      31.504  23.505  42.557  1.00  0.00           N  
ATOM   1801  H   GLY   115      32.025  24.337  42.797  1.00  0.00           H  
ATOM   1802  CA  GLY   115      30.385  23.658  41.662  1.00  0.00           C  
ATOM   1803  HA2 GLY   115      30.656  23.248  40.689  1.00  0.00           H  
ATOM   1804  HA3 GLY   115      29.520  23.045  41.916  1.00  0.00           H  
ATOM   1805  C   GLY   115      29.860  25.013  41.320  1.00  0.00           C  
ATOM   1806  O   GLY   115      28.738  25.061  40.760  1.00  0.00           O  
ATOM   1807  N   LEU   116      30.484  26.139  41.790  1.00  0.00           N  
ATOM   1808  H   LEU   116      31.371  26.012  42.255  1.00  0.00           H  
ATOM   1809  CA  LEU   116      29.982  27.512  41.692  1.00  0.00           C  
ATOM   1810  HA  LEU   116      28.996  27.521  42.156  1.00  0.00           H  
ATOM   1811  CB  LEU   116      30.933  28.335  42.558  1.00  0.00           C  
ATOM   1812  HB2 LEU   116      31.873  27.796  42.681  1.00  0.00           H  
ATOM   1813  HB3 LEU   116      31.258  29.293  42.153  1.00  0.00           H  
ATOM   1814  CG  LEU   116      30.314  28.649  43.959  1.00  0.00           C  
ATOM   1815  HG  LEU   116      30.130  27.705  44.473  1.00  0.00           H  
ATOM   1816  CD1 LEU   116      31.294  29.319  44.840  1.00  0.00           C  
ATOM   1817 HD11 LEU   116      30.882  29.229  45.845  1.00  0.00           H  
ATOM   1818 HD12 LEU   116      32.307  28.931  44.732  1.00  0.00           H  
ATOM   1819 HD13 LEU   116      31.323  30.373  44.563  1.00  0.00           H  
ATOM   1820  CD2 LEU   116      28.921  29.314  43.904  1.00  0.00           C  
ATOM   1821 HD21 LEU   116      28.171  28.602  43.561  1.00  0.00           H  
ATOM   1822 HD22 LEU   116      28.643  29.797  44.841  1.00  0.00           H  
ATOM   1823 HD23 LEU   116      29.007  30.059  43.113  1.00  0.00           H  
ATOM   1824  C   LEU   116      29.971  27.981  40.256  1.00  0.00           C  
ATOM   1825  O   LEU   116      31.050  28.137  39.692  1.00  0.00           O  
ATOM   1826  N   PRO   117      28.781  28.257  39.729  1.00  0.00           N  
ATOM   1827  CD  PRO   117      27.477  27.956  40.284  1.00  0.00           C  
ATOM   1828  HD2 PRO   117      27.041  28.769  40.865  1.00  0.00           H  
ATOM   1829  HD3 PRO   117      27.399  27.071  40.915  1.00  0.00           H  
ATOM   1830  CG  PRO   117      26.623  27.681  39.104  1.00  0.00           C  
ATOM   1831  HG2 PRO   117      25.556  27.758  39.317  1.00  0.00           H  
ATOM   1832  HG3 PRO   117      26.924  26.771  38.583  1.00  0.00           H  
ATOM   1833  CB  PRO   117      26.962  28.807  38.227  1.00  0.00           C  
ATOM   1834  HB2 PRO   117      26.658  29.783  38.605  1.00  0.00           H  
ATOM   1835  HB3 PRO   117      26.630  28.738  37.192  1.00  0.00           H  
ATOM   1836  CA  PRO   117      28.518  28.792  38.382  1.00  0.00           C  
ATOM   1837  HA  PRO   117      28.947  28.057  37.701  1.00  0.00           H  
ATOM   1838  C   PRO   117      29.213  30.131  38.216  1.00  0.00           C  
ATOM   1839  O   PRO   117      29.689  30.778  39.147  1.00  0.00           O  
ATOM   1840  N   LEU   118      29.502  30.389  36.963  1.00  0.00           N  
ATOM   1841  H   LEU   118      29.061  29.799  36.272  1.00  0.00           H  
ATOM   1842  CA  LEU   118      30.360  31.521  36.484  1.00  0.00           C  
ATOM   1843  HA  LEU   118      31.345  31.288  36.889  1.00  0.00           H  
ATOM   1844  CB  LEU   118      30.458  31.401  34.927  1.00  0.00           C  
ATOM   1845  HB2 LEU   118      29.972  30.492  34.573  1.00  0.00           H  
ATOM   1846  HB3 LEU   118      29.731  32.089  34.496  1.00  0.00           H  
ATOM   1847  CG  LEU   118      31.849  31.652  34.341  1.00  0.00           C  
ATOM   1848  HG  LEU   118      32.478  30.817  34.649  1.00  0.00           H  
ATOM   1849  CD1 LEU   118      31.813  31.628  32.820  1.00  0.00           C  
ATOM   1850 HD11 LEU   118      31.508  32.574  32.374  1.00  0.00           H  
ATOM   1851 HD12 LEU   118      32.818  31.480  32.427  1.00  0.00           H  
ATOM   1852 HD13 LEU   118      31.209  30.820  32.406  1.00  0.00           H  
ATOM   1853  CD2 LEU   118      32.432  33.024  34.678  1.00  0.00           C  
ATOM   1854 HD21 LEU   118      32.542  33.117  35.759  1.00  0.00           H  
ATOM   1855 HD22 LEU   118      33.353  33.093  34.098  1.00  0.00           H  
ATOM   1856 HD23 LEU   118      31.786  33.833  34.335  1.00  0.00           H  
ATOM   1857  C   LEU   118      29.951  32.924  36.968  1.00  0.00           C  
ATOM   1858  O   LEU   118      30.681  33.657  37.657  1.00  0.00           O  
ATOM   1859  N   GLN   119      28.705  33.268  36.657  1.00  0.00           N  
ATOM   1860  H   GLN   119      28.216  32.524  36.180  1.00  0.00           H  
ATOM   1861  CA  GLN   119      28.119  34.656  36.866  1.00  0.00           C  
ATOM   1862  HA  GLN   119      28.862  35.386  37.187  1.00  0.00           H  
ATOM   1863  CB  GLN   119      27.632  35.252  35.561  1.00  0.00           C  
ATOM   1864  HB2 GLN   119      26.850  34.572  35.221  1.00  0.00           H  
ATOM   1865  HB3 GLN   119      27.125  36.210  35.673  1.00  0.00           H  
ATOM   1866  CG  GLN   119      28.759  35.281  34.437  1.00  0.00           C  
ATOM   1867  HG2 GLN   119      29.210  34.309  34.237  1.00  0.00           H  
ATOM   1868  HG3 GLN   119      28.405  35.641  33.471  1.00  0.00           H  
ATOM   1869  CD  GLN   119      29.826  36.302  34.694  1.00  0.00           C  
ATOM   1870  OE1 GLN   119      29.743  37.113  35.622  1.00  0.00           O  
ATOM   1871  NE2 GLN   119      30.874  36.291  33.945  1.00  0.00           N  
ATOM   1872 HE21 GLN   119      30.992  35.657  33.167  1.00  0.00           H  
ATOM   1873 HE22 GLN   119      31.709  36.737  34.297  1.00  0.00           H  
ATOM   1874  C   GLN   119      27.019  34.617  37.922  1.00  0.00           C  
ATOM   1875  O   GLN   119      26.334  33.568  38.014  1.00  0.00           O  
ATOM   1876  N   VAL   120      26.770  35.724  38.690  1.00  0.00           N  
ATOM   1877  H   VAL   120      27.332  36.559  38.603  1.00  0.00           H  
ATOM   1878  CA  VAL   120      25.471  35.784  39.395  1.00  0.00           C  
ATOM   1879  HA  VAL   120      25.416  34.894  40.022  1.00  0.00           H  
ATOM   1880  CB  VAL   120      25.402  37.088  40.291  1.00  0.00           C  
ATOM   1881  HB  VAL   120      25.536  37.943  39.628  1.00  0.00           H  
ATOM   1882  CG1 VAL   120      24.076  37.315  41.022  1.00  0.00           C  
ATOM   1883 HG11 VAL   120      24.035  36.518  41.766  1.00  0.00           H  
ATOM   1884 HG12 VAL   120      24.103  38.263  41.559  1.00  0.00           H  
ATOM   1885 HG13 VAL   120      23.233  37.178  40.345  1.00  0.00           H  
ATOM   1886  CG2 VAL   120      26.465  37.166  41.433  1.00  0.00           C  
ATOM   1887 HG21 VAL   120      26.246  37.977  42.128  1.00  0.00           H  
ATOM   1888 HG22 VAL   120      26.467  36.196  41.930  1.00  0.00           H  
ATOM   1889 HG23 VAL   120      27.439  37.190  40.943  1.00  0.00           H  
ATOM   1890  C   VAL   120      24.184  35.719  38.426  1.00  0.00           C  
ATOM   1891  O   VAL   120      24.234  36.428  37.420  1.00  0.00           O  
ATOM   1892  N   PRO   121      23.153  34.910  38.686  1.00  0.00           N  
ATOM   1893  CD  PRO   121      23.067  34.033  39.784  1.00  0.00           C  
ATOM   1894  HD2 PRO   121      22.792  34.571  40.691  1.00  0.00           H  
ATOM   1895  HD3 PRO   121      24.018  33.530  39.963  1.00  0.00           H  
ATOM   1896  CG  PRO   121      21.929  33.062  39.397  1.00  0.00           C  
ATOM   1897  HG2 PRO   121      21.459  32.542  40.231  1.00  0.00           H  
ATOM   1898  HG3 PRO   121      22.298  32.317  38.692  1.00  0.00           H  
ATOM   1899  CB  PRO   121      20.919  33.922  38.755  1.00  0.00           C  
ATOM   1900  HB2 PRO   121      20.390  34.399  39.580  1.00  0.00           H  
ATOM   1901  HB3 PRO   121      20.368  33.272  38.076  1.00  0.00           H  
ATOM   1902  CA  PRO   121      21.896  34.837  37.955  1.00  0.00           C  
ATOM   1903  HA  PRO   121      22.114  34.373  36.993  1.00  0.00           H  
ATOM   1904  C   PRO   121      21.165  36.152  37.750  1.00  0.00           C  
ATOM   1905  O   PRO   121      21.369  37.056  38.543  1.00  0.00           O  
ATOM   1906  N   ASP   122      20.372  36.319  36.674  1.00  0.00           N  
ATOM   1907  H   ASP   122      20.289  35.582  35.989  1.00  0.00           H  
ATOM   1908  CA  ASP   122      19.670  37.570  36.260  1.00  0.00           C  
ATOM   1909  HA  ASP   122      20.389  38.388  36.230  1.00  0.00           H  
ATOM   1910  CB  ASP   122      19.000  37.333  34.800  1.00  0.00           C  
ATOM   1911  HB2 ASP   122      18.340  36.471  34.705  1.00  0.00           H  
ATOM   1912  HB3 ASP   122      18.472  38.224  34.460  1.00  0.00           H  
ATOM   1913  CG  ASP   122      20.052  36.995  33.692  1.00  0.00           C  
ATOM   1914  OD1 ASP   122      19.730  36.606  32.582  1.00  0.00           O  
ATOM   1915  OD2 ASP   122      21.277  36.988  33.961  1.00  0.00           O  
ATOM   1916  C   ASP   122      18.527  37.942  37.186  1.00  0.00           C  
ATOM   1917  O   ASP   122      18.122  39.126  37.178  1.00  0.00           O  
ATOM   1918  N   ASN   123      17.996  37.040  37.992  1.00  0.00           N  
ATOM   1919  H   ASN   123      18.456  36.142  37.958  1.00  0.00           H  
ATOM   1920  CA  ASN   123      17.058  37.209  39.188  1.00  0.00           C  
ATOM   1921  HA  ASN   123      16.240  37.830  38.823  1.00  0.00           H  
ATOM   1922  CB  ASN   123      16.430  35.783  39.559  1.00  0.00           C  
ATOM   1923  HB2 ASN   123      15.821  35.995  40.437  1.00  0.00           H  
ATOM   1924  HB3 ASN   123      15.743  35.589  38.735  1.00  0.00           H  
ATOM   1925  CG  ASN   123      17.414  34.700  39.955  1.00  0.00           C  
ATOM   1926  OD1 ASN   123      17.821  34.771  41.090  1.00  0.00           O  
ATOM   1927  ND2 ASN   123      17.674  33.631  39.207  1.00  0.00           N  
ATOM   1928 HD21 ASN   123      18.230  32.907  39.640  1.00  0.00           H  
ATOM   1929 HD22 ASN   123      17.325  33.610  38.260  1.00  0.00           H  
ATOM   1930  C   ASN   123      17.584  38.000  40.395  1.00  0.00           C  
ATOM   1931  O   ASN   123      16.787  38.469  41.204  1.00  0.00           O  
ATOM   1932  N   VAL   124      18.940  38.175  40.632  1.00  0.00           N  
ATOM   1933  H   VAL   124      19.578  37.762  39.968  1.00  0.00           H  
ATOM   1934  CA  VAL   124      19.472  38.836  41.867  1.00  0.00           C  
ATOM   1935  HA  VAL   124      18.727  38.669  42.645  1.00  0.00           H  
ATOM   1936  CB  VAL   124      20.753  38.103  42.301  1.00  0.00           C  
ATOM   1937  HB  VAL   124      21.532  38.123  41.539  1.00  0.00           H  
ATOM   1938  CG1 VAL   124      21.523  38.951  43.292  1.00  0.00           C  
ATOM   1939 HG11 VAL   124      20.902  39.276  44.127  1.00  0.00           H  
ATOM   1940 HG12 VAL   124      22.387  38.366  43.608  1.00  0.00           H  
ATOM   1941 HG13 VAL   124      21.976  39.795  42.772  1.00  0.00           H  
ATOM   1942  CG2 VAL   124      20.545  36.639  42.642  1.00  0.00           C  
ATOM   1943 HG21 VAL   124      19.830  36.638  43.465  1.00  0.00           H  
ATOM   1944 HG22 VAL   124      20.220  36.116  41.742  1.00  0.00           H  
ATOM   1945 HG23 VAL   124      21.501  36.214  42.947  1.00  0.00           H  
ATOM   1946  C   VAL   124      19.630  40.368  41.571  1.00  0.00           C  
ATOM   1947  O   VAL   124      20.345  40.699  40.634  1.00  0.00           O  
ATOM   1948  N   THR   125      19.069  41.208  42.451  1.00  0.00           N  
ATOM   1949  H   THR   125      18.668  40.750  43.257  1.00  0.00           H  
ATOM   1950  CA  THR   125      19.231  42.680  42.579  1.00  0.00           C  
ATOM   1951  HA  THR   125      19.908  42.960  41.771  1.00  0.00           H  
ATOM   1952  CB  THR   125      17.869  43.271  42.143  1.00  0.00           C  
ATOM   1953  HB  THR   125      17.524  42.706  41.277  1.00  0.00           H  
ATOM   1954  CG2 THR   125      16.753  43.232  43.124  1.00  0.00           C  
ATOM   1955 HG21 THR   125      16.632  42.186  43.406  1.00  0.00           H  
ATOM   1956 HG22 THR   125      17.149  43.809  43.960  1.00  0.00           H  
ATOM   1957 HG23 THR   125      15.823  43.581  42.676  1.00  0.00           H  
ATOM   1958  OG1 THR   125      18.123  44.615  41.692  1.00  0.00           O  
ATOM   1959  HG1 THR   125      18.194  44.609  40.735  1.00  0.00           H  
ATOM   1960  C   THR   125      19.799  43.214  43.880  1.00  0.00           C  
ATOM   1961  O   THR   125      20.331  44.323  43.865  1.00  0.00           O  
ATOM   1962  N   ASP   126      19.912  42.351  44.907  1.00  0.00           N  
ATOM   1963  H   ASP   126      19.796  41.380  44.657  1.00  0.00           H  
ATOM   1964  CA  ASP   126      20.259  42.868  46.237  1.00  0.00           C  
ATOM   1965  HA  ASP   126      21.056  43.574  45.999  1.00  0.00           H  
ATOM   1966  CB  ASP   126      19.082  43.570  46.906  1.00  0.00           C  
ATOM   1967  HB2 ASP   126      19.295  43.988  47.889  1.00  0.00           H  
ATOM   1968  HB3 ASP   126      18.926  44.446  46.277  1.00  0.00           H  
ATOM   1969  CG  ASP   126      17.802  42.756  47.093  1.00  0.00           C  
ATOM   1970  OD1 ASP   126      16.819  43.451  47.328  1.00  0.00           O  
ATOM   1971  OD2 ASP   126      17.748  41.498  46.879  1.00  0.00           O  
ATOM   1972  C   ASP   126      20.833  41.751  47.125  1.00  0.00           C  
ATOM   1973  O   ASP   126      21.019  40.657  46.643  1.00  0.00           O  
ATOM   1974  N   ASN   127      21.227  42.124  48.354  1.00  0.00           N  
ATOM   1975  H   ASN   127      20.906  43.001  48.739  1.00  0.00           H  
ATOM   1976  CA  ASN   127      21.869  41.264  49.320  1.00  0.00           C  
ATOM   1977  HA  ASN   127      22.756  40.820  48.868  1.00  0.00           H  
ATOM   1978  CB  ASN   127      22.409  42.075  50.520  1.00  0.00           C  
ATOM   1979  HB2 ASN   127      22.421  43.117  50.200  1.00  0.00           H  
ATOM   1980  HB3 ASN   127      21.721  42.090  51.365  1.00  0.00           H  
ATOM   1981  CG  ASN   127      23.875  41.811  50.936  1.00  0.00           C  
ATOM   1982  OD1 ASN   127      24.758  41.859  50.070  1.00  0.00           O  
ATOM   1983  ND2 ASN   127      24.200  41.411  52.166  1.00  0.00           N  
ATOM   1984 HD21 ASN   127      23.432  41.107  52.746  1.00  0.00           H  
ATOM   1985 HD22 ASN   127      25.179  41.453  52.413  1.00  0.00           H  
ATOM   1986  C   ASN   127      20.907  40.081  49.739  1.00  0.00           C  
ATOM   1987  O   ASN   127      21.288  38.962  49.528  1.00  0.00           O  
ATOM   1988  N   ALA   128      19.591  40.374  49.971  1.00  0.00           N  
ATOM   1989  H   ALA   128      19.350  41.352  50.050  1.00  0.00           H  
ATOM   1990  CA  ALA   128      18.594  39.322  50.185  1.00  0.00           C  
ATOM   1991  HA  ALA   128      18.940  38.832  51.095  1.00  0.00           H  
ATOM   1992  CB  ALA   128      17.188  40.028  50.470  1.00  0.00           C  
ATOM   1993  HB1 ALA   128      16.972  40.810  49.742  1.00  0.00           H  
ATOM   1994  HB2 ALA   128      16.397  39.281  50.538  1.00  0.00           H  
ATOM   1995  HB3 ALA   128      17.275  40.549  51.424  1.00  0.00           H  
ATOM   1996  C   ALA   128      18.572  38.327  49.072  1.00  0.00           C  
ATOM   1997  O   ALA   128      18.709  37.103  49.312  1.00  0.00           O  
ATOM   1998  N   SER   129      18.395  38.753  47.805  1.00  0.00           N  
ATOM   1999  H   SER   129      18.222  39.732  47.632  1.00  0.00           H  
ATOM   2000  CA  SER   129      18.258  37.737  46.719  1.00  0.00           C  
ATOM   2001  HA  SER   129      17.458  37.061  47.022  1.00  0.00           H  
ATOM   2002  CB  SER   129      17.725  38.405  45.382  1.00  0.00           C  
ATOM   2003  HB2 SER   129      17.664  37.673  44.576  1.00  0.00           H  
ATOM   2004  HB3 SER   129      16.693  38.649  45.630  1.00  0.00           H  
ATOM   2005  OG  SER   129      18.501  39.585  45.054  1.00  0.00           O  
ATOM   2006  HG  SER   129      18.471  40.310  45.683  1.00  0.00           H  
ATOM   2007  C   SER   129      19.527  36.967  46.320  1.00  0.00           C  
ATOM   2008  O   SER   129      19.520  35.754  45.990  1.00  0.00           O  
ATOM   2009  N   LEU   130      20.688  37.623  46.467  1.00  0.00           N  
ATOM   2010  H   LEU   130      20.765  38.603  46.699  1.00  0.00           H  
ATOM   2011  CA  LEU   130      21.987  36.939  46.479  1.00  0.00           C  
ATOM   2012  HA  LEU   130      22.134  36.514  45.486  1.00  0.00           H  
ATOM   2013  CB  LEU   130      23.127  38.104  46.703  1.00  0.00           C  
ATOM   2014  HB2 LEU   130      23.066  38.966  46.038  1.00  0.00           H  
ATOM   2015  HB3 LEU   130      23.184  38.430  47.742  1.00  0.00           H  
ATOM   2016  CG  LEU   130      24.540  37.533  46.417  1.00  0.00           C  
ATOM   2017  HG  LEU   130      24.707  36.594  46.944  1.00  0.00           H  
ATOM   2018  CD1 LEU   130      24.714  37.536  44.988  1.00  0.00           C  
ATOM   2019 HD11 LEU   130      25.725  37.465  44.587  1.00  0.00           H  
ATOM   2020 HD12 LEU   130      23.981  36.913  44.476  1.00  0.00           H  
ATOM   2021 HD13 LEU   130      24.545  38.589  44.762  1.00  0.00           H  
ATOM   2022  CD2 LEU   130      25.599  38.430  46.907  1.00  0.00           C  
ATOM   2023 HD21 LEU   130      25.425  39.499  46.783  1.00  0.00           H  
ATOM   2024 HD22 LEU   130      25.451  38.441  47.987  1.00  0.00           H  
ATOM   2025 HD23 LEU   130      26.568  37.960  46.738  1.00  0.00           H  
ATOM   2026  C   LEU   130      22.152  35.845  47.504  1.00  0.00           C  
ATOM   2027  O   LEU   130      22.565  34.764  47.238  1.00  0.00           O  
ATOM   2028  N   LEU   131      21.726  36.210  48.676  1.00  0.00           N  
ATOM   2029  H   LEU   131      21.230  37.087  48.748  1.00  0.00           H  
ATOM   2030  CA  LEU   131      21.590  35.328  49.824  1.00  0.00           C  
ATOM   2031  HA  LEU   131      22.493  34.731  49.954  1.00  0.00           H  
ATOM   2032  CB  LEU   131      21.076  35.980  51.162  1.00  0.00           C  
ATOM   2033  HB2 LEU   131      21.788  36.743  51.477  1.00  0.00           H  
ATOM   2034  HB3 LEU   131      20.075  36.352  50.945  1.00  0.00           H  
ATOM   2035  CG  LEU   131      20.963  35.038  52.365  1.00  0.00           C  
ATOM   2036  HG  LEU   131      20.277  34.273  52.003  1.00  0.00           H  
ATOM   2037  CD1 LEU   131      22.308  34.297  52.625  1.00  0.00           C  
ATOM   2038 HD11 LEU   131      23.045  35.033  52.948  1.00  0.00           H  
ATOM   2039 HD12 LEU   131      22.221  33.654  53.500  1.00  0.00           H  
ATOM   2040 HD13 LEU   131      22.642  33.700  51.776  1.00  0.00           H  
ATOM   2041  CD2 LEU   131      20.517  35.676  53.625  1.00  0.00           C  
ATOM   2042 HD21 LEU   131      19.548  36.167  53.526  1.00  0.00           H  
ATOM   2043 HD22 LEU   131      20.474  34.942  54.429  1.00  0.00           H  
ATOM   2044 HD23 LEU   131      21.216  36.495  53.798  1.00  0.00           H  
ATOM   2045  C   LEU   131      20.688  34.201  49.315  1.00  0.00           C  
ATOM   2046  O   LEU   131      21.169  33.044  49.394  1.00  0.00           O  
ATOM   2047  N   ARG   132      19.546  34.427  48.720  1.00  0.00           N  
ATOM   2048  H   ARG   132      19.226  35.382  48.647  1.00  0.00           H  
ATOM   2049  CA  ARG   132      18.686  33.295  48.312  1.00  0.00           C  
ATOM   2050  HA  ARG   132      18.698  32.635  49.179  1.00  0.00           H  
ATOM   2051  CB  ARG   132      17.218  33.764  47.987  1.00  0.00           C  
ATOM   2052  HB2 ARG   132      16.896  34.439  48.780  1.00  0.00           H  
ATOM   2053  HB3 ARG   132      17.283  34.367  47.082  1.00  0.00           H  
ATOM   2054  CG  ARG   132      16.157  32.604  47.725  1.00  0.00           C  
ATOM   2055  HG2 ARG   132      16.411  31.938  46.900  1.00  0.00           H  
ATOM   2056  HG3 ARG   132      16.157  31.961  48.606  1.00  0.00           H  
ATOM   2057  CD  ARG   132      14.822  33.223  47.477  1.00  0.00           C  
ATOM   2058  HD2 ARG   132      15.002  33.876  46.622  1.00  0.00           H  
ATOM   2059  HD3 ARG   132      14.021  32.506  47.296  1.00  0.00           H  
ATOM   2060  NE  ARG   132      14.246  33.887  48.663  1.00  0.00           N  
ATOM   2061  HE  ARG   132      14.050  33.188  49.365  1.00  0.00           H  
ATOM   2062  CZ  ARG   132      14.086  35.175  48.926  1.00  0.00           C  
ATOM   2063  NH1 ARG   132      14.248  36.104  48.094  1.00  0.00           N  
ATOM   2064 HH11 ARG   132      14.802  35.870  47.282  1.00  0.00           H  
ATOM   2065 HH12 ARG   132      13.819  37.010  48.214  1.00  0.00           H  
ATOM   2066  NH2 ARG   132      13.502  35.493  50.043  1.00  0.00           N  
ATOM   2067 HH21 ARG   132      13.120  34.782  50.650  1.00  0.00           H  
ATOM   2068 HH22 ARG   132      13.555  36.449  50.364  1.00  0.00           H  
ATOM   2069  C   ARG   132      19.247  32.487  47.121  1.00  0.00           C  
ATOM   2070  O   ARG   132      19.177  31.260  47.143  1.00  0.00           O  
ATOM   2071  N   PHE   133      20.057  33.134  46.227  1.00  0.00           N  
ATOM   2072  H   PHE   133      20.287  34.117  46.253  1.00  0.00           H  
ATOM   2073  CA  PHE   133      20.799  32.345  45.211  1.00  0.00           C  
ATOM   2074  HA  PHE   133      20.104  31.779  44.591  1.00  0.00           H  
ATOM   2075  CB  PHE   133      21.448  33.382  44.271  1.00  0.00           C  
ATOM   2076  HB2 PHE   133      20.675  33.557  43.522  1.00  0.00           H  
ATOM   2077  HB3 PHE   133      21.620  34.369  44.702  1.00  0.00           H  
ATOM   2078  CG  PHE   133      22.706  33.019  43.478  1.00  0.00           C  
ATOM   2079  CD1 PHE   133      22.715  31.805  42.739  1.00  0.00           C  
ATOM   2080  HD1 PHE   133      21.770  31.330  42.522  1.00  0.00           H  
ATOM   2081  CE1 PHE   133      23.838  31.336  42.029  1.00  0.00           C  
ATOM   2082  HE1 PHE   133      23.752  30.493  41.360  1.00  0.00           H  
ATOM   2083  CZ  PHE   133      24.971  32.195  42.060  1.00  0.00           C  
ATOM   2084  HZ  PHE   133      25.816  31.986  41.421  1.00  0.00           H  
ATOM   2085  CE2 PHE   133      25.068  33.281  42.947  1.00  0.00           C  
ATOM   2086  HE2 PHE   133      25.971  33.871  43.006  1.00  0.00           H  
ATOM   2087  CD2 PHE   133      23.876  33.715  43.579  1.00  0.00           C  
ATOM   2088  HD2 PHE   133      23.998  34.539  44.267  1.00  0.00           H  
ATOM   2089  C   PHE   133      21.885  31.446  45.946  1.00  0.00           C  
ATOM   2090  O   PHE   133      21.827  30.246  45.762  1.00  0.00           O  
ATOM   2091  N   TYR   134      22.617  32.019  46.903  1.00  0.00           N  
ATOM   2092  H   TYR   134      22.764  33.010  47.028  1.00  0.00           H  
ATOM   2093  CA  TYR   134      23.711  31.231  47.436  1.00  0.00           C  
ATOM   2094  HA  TYR   134      24.211  30.800  46.569  1.00  0.00           H  
ATOM   2095  CB  TYR   134      24.771  32.048  48.167  1.00  0.00           C  
ATOM   2096  HB2 TYR   134      24.219  32.872  48.620  1.00  0.00           H  
ATOM   2097  HB3 TYR   134      25.336  31.399  48.836  1.00  0.00           H  
ATOM   2098  CG  TYR   134      25.749  32.694  47.248  1.00  0.00           C  
ATOM   2099  CD1 TYR   134      26.401  32.001  46.241  1.00  0.00           C  
ATOM   2100  HD1 TYR   134      26.202  30.950  46.096  1.00  0.00           H  
ATOM   2101  CE1 TYR   134      27.263  32.715  45.432  1.00  0.00           C  
ATOM   2102  HE1 TYR   134      27.782  32.153  44.670  1.00  0.00           H  
ATOM   2103  CZ  TYR   134      27.673  33.992  45.714  1.00  0.00           C  
ATOM   2104  OH  TYR   134      28.619  34.404  44.929  1.00  0.00           O  
ATOM   2105  HH  TYR   134      28.888  35.279  45.219  1.00  0.00           H  
ATOM   2106  CE2 TYR   134      26.949  34.769  46.587  1.00  0.00           C  
ATOM   2107  HE2 TYR   134      27.063  35.838  46.693  1.00  0.00           H  
ATOM   2108  CD2 TYR   134      25.982  34.084  47.369  1.00  0.00           C  
ATOM   2109  HD2 TYR   134      25.335  34.633  48.037  1.00  0.00           H  
ATOM   2110  C   TYR   134      23.216  30.126  48.401  1.00  0.00           C  
ATOM   2111  O   TYR   134      23.859  29.121  48.485  1.00  0.00           O  
ATOM   2112  N   GLN   135      22.061  30.279  49.052  1.00  0.00           N  
ATOM   2113  H   GLN   135      21.704  31.221  48.976  1.00  0.00           H  
ATOM   2114  CA  GLN   135      21.267  29.271  49.826  1.00  0.00           C  
ATOM   2115  HA  GLN   135      21.896  28.881  50.627  1.00  0.00           H  
ATOM   2116  CB  GLN   135      20.049  29.898  50.479  1.00  0.00           C  
ATOM   2117  HB2 GLN   135      19.382  30.290  49.711  1.00  0.00           H  
ATOM   2118  HB3 GLN   135      19.562  29.073  50.998  1.00  0.00           H  
ATOM   2119  CG  GLN   135      20.400  30.914  51.522  1.00  0.00           C  
ATOM   2120  HG2 GLN   135      21.308  31.457  51.260  1.00  0.00           H  
ATOM   2121  HG3 GLN   135      19.538  31.550  51.725  1.00  0.00           H  
ATOM   2122  CD  GLN   135      20.759  30.332  52.941  1.00  0.00           C  
ATOM   2123  OE1 GLN   135      21.915  30.008  53.181  1.00  0.00           O  
ATOM   2124  NE2 GLN   135      19.812  30.324  53.853  1.00  0.00           N  
ATOM   2125 HE21 GLN   135      18.861  30.584  53.636  1.00  0.00           H  
ATOM   2126 HE22 GLN   135      19.832  29.714  54.658  1.00  0.00           H  
ATOM   2127  C   GLN   135      20.890  28.102  48.869  1.00  0.00           C  
ATOM   2128  O   GLN   135      20.790  26.973  49.292  1.00  0.00           O  
ATOM   2129  N   SER   136      20.387  28.355  47.605  1.00  0.00           N  
ATOM   2130  H   SER   136      20.529  29.310  47.306  1.00  0.00           H  
ATOM   2131  CA  SER   136      19.679  27.380  46.703  1.00  0.00           C  
ATOM   2132  HA  SER   136      19.217  26.684  47.403  1.00  0.00           H  
ATOM   2133  CB  SER   136      18.439  27.983  45.976  1.00  0.00           C  
ATOM   2134  HB2 SER   136      18.139  27.420  45.092  1.00  0.00           H  
ATOM   2135  HB3 SER   136      17.652  28.153  46.711  1.00  0.00           H  
ATOM   2136  OG  SER   136      18.831  29.237  45.397  1.00  0.00           O  
ATOM   2137  HG  SER   136      18.702  29.981  45.989  1.00  0.00           H  
ATOM   2138  C   SER   136      20.621  26.640  45.828  1.00  0.00           C  
ATOM   2139  O   SER   136      20.121  25.808  45.053  1.00  0.00           O  
ATOM   2140  N   TRP   137      21.898  26.964  45.809  1.00  0.00           N  
ATOM   2141  H   TRP   137      22.199  27.785  46.315  1.00  0.00           H  
ATOM   2142  CA  TRP   137      22.908  26.219  44.973  1.00  0.00           C  
ATOM   2143  HA  TRP   137      22.648  26.010  43.936  1.00  0.00           H  
ATOM   2144  CB  TRP   137      24.160  27.177  44.807  1.00  0.00           C  
ATOM   2145  HB2 TRP   137      23.898  27.951  44.085  1.00  0.00           H  
ATOM   2146  HB3 TRP   137      24.328  27.596  45.799  1.00  0.00           H  
ATOM   2147  CG  TRP   137      25.415  26.554  44.309  1.00  0.00           C  
ATOM   2148  CD1 TRP   137      25.696  26.131  43.104  1.00  0.00           C  
ATOM   2149  HD1 TRP   137      25.050  26.257  42.248  1.00  0.00           H  
ATOM   2150  NE1 TRP   137      26.866  25.437  43.109  1.00  0.00           N  
ATOM   2151  HE1 TRP   137      27.300  25.023  42.296  1.00  0.00           H  
ATOM   2152  CE2 TRP   137      27.457  25.472  44.364  1.00  0.00           C  
ATOM   2153  CZ2 TRP   137      28.716  25.024  44.902  1.00  0.00           C  
ATOM   2154  HZ2 TRP   137      29.444  24.658  44.192  1.00  0.00           H  
ATOM   2155  CH2 TRP   137      29.079  25.360  46.230  1.00  0.00           C  
ATOM   2156  HH2 TRP   137      29.979  24.965  46.677  1.00  0.00           H  
ATOM   2157  CZ3 TRP   137      28.119  25.946  47.060  1.00  0.00           C  
ATOM   2158  HZ3 TRP   137      28.420  26.093  48.087  1.00  0.00           H  
ATOM   2159  CE3 TRP   137      26.813  26.240  46.574  1.00  0.00           C  
ATOM   2160  HE3 TRP   137      26.046  26.751  47.137  1.00  0.00           H  
ATOM   2161  CD2 TRP   137      26.512  26.122  45.200  1.00  0.00           C  
ATOM   2162  C   TRP   137      23.363  24.932  45.706  1.00  0.00           C  
ATOM   2163  O   TRP   137      23.103  24.791  46.914  1.00  0.00           O  
ATOM   2164  N   GLN   138      23.882  23.957  44.927  1.00  0.00           N  
ATOM   2165  H   GLN   138      23.898  24.126  43.931  1.00  0.00           H  
ATOM   2166  CA  GLN   138      24.529  22.749  45.530  1.00  0.00           C  
ATOM   2167  HA  GLN   138      24.754  22.940  46.579  1.00  0.00           H  
ATOM   2168  CB  GLN   138      23.457  21.567  45.446  1.00  0.00           C  
ATOM   2169  HB2 GLN   138      22.666  21.907  46.114  1.00  0.00           H  
ATOM   2170  HB3 GLN   138      23.098  21.468  44.421  1.00  0.00           H  
ATOM   2171  CG  GLN   138      23.711  20.204  45.954  1.00  0.00           C  
ATOM   2172  HG2 GLN   138      22.881  19.564  45.654  1.00  0.00           H  
ATOM   2173  HG3 GLN   138      24.592  19.888  45.396  1.00  0.00           H  
ATOM   2174  CD  GLN   138      23.908  20.187  47.503  1.00  0.00           C  
ATOM   2175  OE1 GLN   138      23.288  20.828  48.299  1.00  0.00           O  
ATOM   2176  NE2 GLN   138      24.822  19.379  47.926  1.00  0.00           N  
ATOM   2177 HE21 GLN   138      25.289  18.728  47.311  1.00  0.00           H  
ATOM   2178 HE22 GLN   138      24.921  19.457  48.928  1.00  0.00           H  
ATOM   2179  C   GLN   138      25.786  22.395  44.738  1.00  0.00           C  
ATOM   2180  O   GLN   138      25.685  22.210  43.524  1.00  0.00           O  
ATOM   2181  N   PRO   139      26.919  22.131  45.415  1.00  0.00           N  
ATOM   2182  CD  PRO   139      27.102  22.457  46.833  1.00  0.00           C  
ATOM   2183  HD2 PRO   139      26.359  21.976  47.469  1.00  0.00           H  
ATOM   2184  HD3 PRO   139      26.791  23.502  46.846  1.00  0.00           H  
ATOM   2185  CG  PRO   139      28.552  22.179  47.217  1.00  0.00           C  
ATOM   2186  HG2 PRO   139      28.417  21.353  47.915  1.00  0.00           H  
ATOM   2187  HG3 PRO   139      28.886  23.060  47.765  1.00  0.00           H  
ATOM   2188  CB  PRO   139      29.263  21.872  45.904  1.00  0.00           C  
ATOM   2189  HB2 PRO   139      29.753  20.912  46.069  1.00  0.00           H  
ATOM   2190  HB3 PRO   139      30.027  22.601  45.635  1.00  0.00           H  
ATOM   2191  CA  PRO   139      28.203  21.698  44.794  1.00  0.00           C  
ATOM   2192  HA  PRO   139      28.333  22.295  43.891  1.00  0.00           H  
ATOM   2193  C   PRO   139      28.090  20.278  44.350  1.00  0.00           C  
ATOM   2194  O   PRO   139      27.432  19.453  44.981  1.00  0.00           O  
ATOM   2195  N   LYS   140      28.766  19.867  43.318  1.00  0.00           N  
ATOM   2196  H   LYS   140      29.316  20.585  42.869  1.00  0.00           H  
ATOM   2197  CA  LYS   140      28.773  18.509  42.789  1.00  0.00           C  
ATOM   2198  HA  LYS   140      27.791  18.088  43.002  1.00  0.00           H  
ATOM   2199  CB  LYS   140      28.972  18.485  41.257  1.00  0.00           C  
ATOM   2200  HB2 LYS   140      28.265  19.256  40.948  1.00  0.00           H  
ATOM   2201  HB3 LYS   140      29.904  18.989  41.004  1.00  0.00           H  
ATOM   2202  CG  LYS   140      28.895  17.201  40.389  1.00  0.00           C  
ATOM   2203  HG2 LYS   140      29.526  16.397  40.768  1.00  0.00           H  
ATOM   2204  HG3 LYS   140      27.862  16.867  40.284  1.00  0.00           H  
ATOM   2205  CD  LYS   140      29.435  17.486  39.015  1.00  0.00           C  
ATOM   2206  HD2 LYS   140      28.738  18.171  38.533  1.00  0.00           H  
ATOM   2207  HD3 LYS   140      30.408  17.945  39.195  1.00  0.00           H  
ATOM   2208  CE  LYS   140      29.755  16.290  38.091  1.00  0.00           C  
ATOM   2209  HE2 LYS   140      30.335  16.695  37.262  1.00  0.00           H  
ATOM   2210  HE3 LYS   140      30.202  15.433  38.594  1.00  0.00           H  
ATOM   2211  NZ  LYS   140      28.476  15.767  37.486  1.00  0.00           N  
ATOM   2212  HZ1 LYS   140      28.483  14.838  37.087  1.00  0.00           H  
ATOM   2213  HZ2 LYS   140      27.742  15.695  38.177  1.00  0.00           H  
ATOM   2214  HZ3 LYS   140      28.022  16.433  36.877  1.00  0.00           H  
ATOM   2215  C   LYS   140      29.713  17.638  43.572  1.00  0.00           C  
ATOM   2216  O   LYS   140      29.363  16.459  43.671  1.00  0.00           O  
ATOM   2217  N   TRP   141      30.791  18.209  44.143  1.00  0.00           N  
ATOM   2218  H   TRP   141      30.985  19.167  43.888  1.00  0.00           H  
ATOM   2219  CA  TRP   141      31.856  17.573  44.909  1.00  0.00           C  
ATOM   2220  HA  TRP   141      31.505  16.600  45.254  1.00  0.00           H  
ATOM   2221  CB  TRP   141      33.072  17.297  44.110  1.00  0.00           C  
ATOM   2222  HB2 TRP   141      33.524  18.287  44.049  1.00  0.00           H  
ATOM   2223  HB3 TRP   141      33.766  16.687  44.689  1.00  0.00           H  
ATOM   2224  CG  TRP   141      32.924  16.842  42.723  1.00  0.00           C  
ATOM   2225  CD1 TRP   141      32.948  17.641  41.633  1.00  0.00           C  
ATOM   2226  HD1 TRP   141      33.050  18.716  41.656  1.00  0.00           H  
ATOM   2227  NE1 TRP   141      32.810  16.891  40.485  1.00  0.00           N  
ATOM   2228  HE1 TRP   141      32.842  17.213  39.529  1.00  0.00           H  
ATOM   2229  CE2 TRP   141      32.734  15.551  40.738  1.00  0.00           C  
ATOM   2230  CZ2 TRP   141      32.589  14.410  39.952  1.00  0.00           C  
ATOM   2231  HZ2 TRP   141      32.493  14.579  38.890  1.00  0.00           H  
ATOM   2232  CH2 TRP   141      32.602  13.175  40.629  1.00  0.00           C  
ATOM   2233  HH2 TRP   141      32.391  12.268  40.081  1.00  0.00           H  
ATOM   2234  CZ3 TRP   141      32.831  13.020  42.007  1.00  0.00           C  
ATOM   2235  HZ3 TRP   141      32.948  12.074  42.514  1.00  0.00           H  
ATOM   2236  CE3 TRP   141      32.884  14.219  42.738  1.00  0.00           C  
ATOM   2237  HE3 TRP   141      33.080  14.203  43.800  1.00  0.00           H  
ATOM   2238  CD2 TRP   141      32.854  15.497  42.123  1.00  0.00           C  
ATOM   2239  C   TRP   141      32.195  18.442  46.136  1.00  0.00           C  
ATOM   2240  O   TRP   141      31.912  19.695  46.151  1.00  0.00           O  
ATOM   2241  N   ALA   142      32.668  17.844  47.248  1.00  0.00           N  
ATOM   2242  H   ALA   142      32.652  16.834  47.236  1.00  0.00           H  
ATOM   2243  CA  ALA   142      33.167  18.516  48.444  1.00  0.00           C  
ATOM   2244  HA  ALA   142      32.311  18.853  49.029  1.00  0.00           H  
ATOM   2245  CB  ALA   142      33.762  17.471  49.302  1.00  0.00           C  
ATOM   2246  HB1 ALA   142      34.089  17.872  50.262  1.00  0.00           H  
ATOM   2247  HB2 ALA   142      33.063  16.655  49.487  1.00  0.00           H  
ATOM   2248  HB3 ALA   142      34.637  17.024  48.829  1.00  0.00           H  
ATOM   2249  C   ALA   142      34.156  19.661  48.148  1.00  0.00           C  
ATOM   2250  O   ALA   142      34.762  19.736  47.040  1.00  0.00           O  
ATOM   2251  N   PRO   143      34.376  20.673  49.056  1.00  0.00           N  
ATOM   2252  CD  PRO   143      33.645  20.912  50.241  1.00  0.00           C  
ATOM   2253  HD2 PRO   143      33.419  19.986  50.770  1.00  0.00           H  
ATOM   2254  HD3 PRO   143      32.715  21.427  49.997  1.00  0.00           H  
ATOM   2255  CG  PRO   143      34.484  21.860  51.087  1.00  0.00           C  
ATOM   2256  HG2 PRO   143      35.251  21.341  51.661  1.00  0.00           H  
ATOM   2257  HG3 PRO   143      33.845  22.459  51.735  1.00  0.00           H  
ATOM   2258  CB  PRO   143      35.315  22.614  49.988  1.00  0.00           C  
ATOM   2259  HB2 PRO   143      36.310  22.763  50.407  1.00  0.00           H  
ATOM   2260  HB3 PRO   143      34.872  23.584  49.762  1.00  0.00           H  
ATOM   2261  CA  PRO   143      35.351  21.721  48.789  1.00  0.00           C  
ATOM   2262  HA  PRO   143      35.187  22.318  47.892  1.00  0.00           H  
ATOM   2263  C   PRO   143      36.769  21.127  48.595  1.00  0.00           C  
ATOM   2264  O   PRO   143      37.061  20.084  49.101  1.00  0.00           O  
ATOM   2265  N   GLY   144      37.655  21.722  47.871  1.00  0.00           N  
ATOM   2266  H   GLY   144      37.407  22.576  47.391  1.00  0.00           H  
ATOM   2267  CA  GLY   144      39.012  21.176  47.709  1.00  0.00           C  
ATOM   2268  HA2 GLY   144      39.703  21.955  47.386  1.00  0.00           H  
ATOM   2269  HA3 GLY   144      39.367  20.963  48.717  1.00  0.00           H  
ATOM   2270  C   GLY   144      39.170  19.880  46.929  1.00  0.00           C  
ATOM   2271  O   GLY   144      40.227  19.236  47.047  1.00  0.00           O  
ATOM   2272  N   THR   145      38.232  19.412  46.156  1.00  0.00           N  
ATOM   2273  H   THR   145      37.401  19.979  46.065  1.00  0.00           H  
ATOM   2274  CA  THR   145      38.351  18.198  45.434  1.00  0.00           C  
ATOM   2275  HA  THR   145      39.056  17.500  45.885  1.00  0.00           H  
ATOM   2276  CB  THR   145      37.089  17.363  45.514  1.00  0.00           C  
ATOM   2277  HB  THR   145      37.228  16.634  44.715  1.00  0.00           H  
ATOM   2278  CG2 THR   145      36.701  16.843  46.808  1.00  0.00           C  
ATOM   2279 HG21 THR   145      35.678  16.479  46.910  1.00  0.00           H  
ATOM   2280 HG22 THR   145      37.416  16.035  46.961  1.00  0.00           H  
ATOM   2281 HG23 THR   145      36.772  17.611  47.578  1.00  0.00           H  
ATOM   2282  OG1 THR   145      36.091  18.084  44.993  1.00  0.00           O  
ATOM   2283  HG1 THR   145      35.837  18.686  45.697  1.00  0.00           H  
ATOM   2284  C   THR   145      38.812  18.502  44.048  1.00  0.00           C  
ATOM   2285  O   THR   145      39.709  17.875  43.498  1.00  0.00           O  
ATOM   2286  N   THR   146      38.325  19.672  43.513  1.00  0.00           N  
ATOM   2287  H   THR   146      37.762  20.283  44.087  1.00  0.00           H  
ATOM   2288  CA  THR   146      38.330  20.077  42.088  1.00  0.00           C  
ATOM   2289  HA  THR   146      39.176  19.625  41.570  1.00  0.00           H  
ATOM   2290  CB  THR   146      37.018  19.582  41.362  1.00  0.00           C  
ATOM   2291  HB  THR   146      36.913  20.104  40.411  1.00  0.00           H  
ATOM   2292  CG2 THR   146      36.891  18.078  41.027  1.00  0.00           C  
ATOM   2293 HG21 THR   146      37.878  17.707  40.750  1.00  0.00           H  
ATOM   2294 HG22 THR   146      36.448  17.543  41.867  1.00  0.00           H  
ATOM   2295 HG23 THR   146      36.221  18.035  40.168  1.00  0.00           H  
ATOM   2296  OG1 THR   146      35.933  19.943  42.132  1.00  0.00           O  
ATOM   2297  HG1 THR   146      36.084  19.440  42.935  1.00  0.00           H  
ATOM   2298  C   THR   146      38.383  21.596  42.063  1.00  0.00           C  
ATOM   2299  O   THR   146      37.806  22.233  42.928  1.00  0.00           O  
ATOM   2300  N   ARG   147      38.968  22.129  40.978  1.00  0.00           N  
ATOM   2301  H   ARG   147      39.367  21.470  40.326  1.00  0.00           H  
ATOM   2302  CA  ARG   147      38.892  23.573  40.534  1.00  0.00           C  
ATOM   2303  HA  ARG   147      38.727  24.169  41.432  1.00  0.00           H  
ATOM   2304  CB  ARG   147      40.233  23.955  39.874  1.00  0.00           C  
ATOM   2305  HB2 ARG   147      41.060  23.800  40.567  1.00  0.00           H  
ATOM   2306  HB3 ARG   147      40.482  23.293  39.045  1.00  0.00           H  
ATOM   2307  CG  ARG   147      40.329  25.389  39.384  1.00  0.00           C  
ATOM   2308  HG2 ARG   147      39.808  25.640  38.460  1.00  0.00           H  
ATOM   2309  HG3 ARG   147      40.052  26.109  40.155  1.00  0.00           H  
ATOM   2310  CD  ARG   147      41.868  25.804  39.171  1.00  0.00           C  
ATOM   2311  HD2 ARG   147      42.349  25.442  40.080  1.00  0.00           H  
ATOM   2312  HD3 ARG   147      42.237  25.330  38.261  1.00  0.00           H  
ATOM   2313  NE  ARG   147      42.194  27.252  39.049  1.00  0.00           N  
ATOM   2314  HE  ARG   147      42.658  27.692  39.830  1.00  0.00           H  
ATOM   2315  CZ  ARG   147      41.884  28.089  38.071  1.00  0.00           C  
ATOM   2316  NH1 ARG   147      41.304  27.626  36.971  1.00  0.00           N  
ATOM   2317 HH11 ARG   147      41.054  26.650  36.910  1.00  0.00           H  
ATOM   2318 HH12 ARG   147      41.272  28.214  36.150  1.00  0.00           H  
ATOM   2319  NH2 ARG   147      42.151  29.377  38.036  1.00  0.00           N  
ATOM   2320 HH21 ARG   147      42.690  29.751  38.804  1.00  0.00           H  
ATOM   2321 HH22 ARG   147      41.907  29.922  37.221  1.00  0.00           H  
ATOM   2322  C   ARG   147      37.871  23.739  39.409  1.00  0.00           C  
ATOM   2323  O   ARG   147      37.657  22.813  38.657  1.00  0.00           O  
ATOM   2324  N   LEU   148      37.045  24.851  39.430  1.00  0.00           N  
ATOM   2325  H   LEU   148      37.213  25.439  40.233  1.00  0.00           H  
ATOM   2326  CA  LEU   148      36.037  25.255  38.426  1.00  0.00           C  
ATOM   2327  HA  LEU   148      36.366  25.008  37.416  1.00  0.00           H  
ATOM   2328  CB  LEU   148      34.738  24.538  38.735  1.00  0.00           C  
ATOM   2329  HB2 LEU   148      34.790  23.530  38.325  1.00  0.00           H  
ATOM   2330  HB3 LEU   148      34.467  24.598  39.790  1.00  0.00           H  
ATOM   2331  CG  LEU   148      33.465  25.234  38.090  1.00  0.00           C  
ATOM   2332  HG  LEU   148      33.518  26.301  38.306  1.00  0.00           H  
ATOM   2333  CD1 LEU   148      33.390  25.222  36.582  1.00  0.00           C  
ATOM   2334 HD11 LEU   148      34.309  25.684  36.221  1.00  0.00           H  
ATOM   2335 HD12 LEU   148      33.439  24.174  36.284  1.00  0.00           H  
ATOM   2336 HD13 LEU   148      32.555  25.724  36.094  1.00  0.00           H  
ATOM   2337  CD2 LEU   148      32.193  24.698  38.726  1.00  0.00           C  
ATOM   2338 HD21 LEU   148      31.961  23.634  38.779  1.00  0.00           H  
ATOM   2339 HD22 LEU   148      32.152  25.036  39.761  1.00  0.00           H  
ATOM   2340 HD23 LEU   148      31.300  25.136  38.279  1.00  0.00           H  
ATOM   2341  C   LEU   148      35.921  26.790  38.491  1.00  0.00           C  
ATOM   2342  O   LEU   148      35.733  27.366  39.608  1.00  0.00           O  
ATOM   2343  N   TYR   149      36.129  27.424  37.337  1.00  0.00           N  
ATOM   2344  H   TYR   149      36.276  26.802  36.555  1.00  0.00           H  
ATOM   2345  CA  TYR   149      36.345  28.872  37.113  1.00  0.00           C  
ATOM   2346  HA  TYR   149      37.022  29.235  37.887  1.00  0.00           H  
ATOM   2347  CB  TYR   149      37.031  29.130  35.785  1.00  0.00           C  
ATOM   2348  HB2 TYR   149      37.952  28.547  35.795  1.00  0.00           H  
ATOM   2349  HB3 TYR   149      36.424  28.687  34.995  1.00  0.00           H  
ATOM   2350  CG  TYR   149      37.402  30.566  35.567  1.00  0.00           C  
ATOM   2351  CD1 TYR   149      36.474  31.427  35.001  1.00  0.00           C  
ATOM   2352  HD1 TYR   149      35.499  31.050  34.728  1.00  0.00           H  
ATOM   2353  CE1 TYR   149      36.791  32.797  34.789  1.00  0.00           C  
ATOM   2354  HE1 TYR   149      36.036  33.451  34.376  1.00  0.00           H  
ATOM   2355  CZ  TYR   149      37.958  33.264  35.333  1.00  0.00           C  
ATOM   2356  OH  TYR   149      38.337  34.541  35.033  1.00  0.00           O  
ATOM   2357  HH  TYR   149      39.296  34.555  35.030  1.00  0.00           H  
ATOM   2358  CE2 TYR   149      38.908  32.380  35.821  1.00  0.00           C  
ATOM   2359  HE2 TYR   149      39.883  32.707  36.152  1.00  0.00           H  
ATOM   2360  CD2 TYR   149      38.663  31.036  35.903  1.00  0.00           C  
ATOM   2361  HD2 TYR   149      39.399  30.364  36.319  1.00  0.00           H  
ATOM   2362  C   TYR   149      35.057  29.664  37.264  1.00  0.00           C  
ATOM   2363  O   TYR   149      34.046  29.406  36.669  1.00  0.00           O  
ATOM   2364  N   ALA   150      35.045  30.742  38.152  1.00  0.00           N  
ATOM   2365  H   ALA   150      35.825  30.965  38.754  1.00  0.00           H  
ATOM   2366  CA  ALA   150      33.830  31.698  38.246  1.00  0.00           C  
ATOM   2367  HA  ALA   150      33.291  31.744  37.300  1.00  0.00           H  
ATOM   2368  CB  ALA   150      32.875  31.195  39.320  1.00  0.00           C  
ATOM   2369  HB1 ALA   150      33.444  31.070  40.241  1.00  0.00           H  
ATOM   2370  HB2 ALA   150      32.103  31.943  39.504  1.00  0.00           H  
ATOM   2371  HB3 ALA   150      32.379  30.266  39.040  1.00  0.00           H  
ATOM   2372  C   ALA   150      34.265  33.150  38.693  1.00  0.00           C  
ATOM   2373  O   ALA   150      35.290  33.209  39.336  1.00  0.00           O  
ATOM   2374  N   ASN   151      33.455  34.171  38.379  1.00  0.00           N  
ATOM   2375  H   ASN   151      32.764  33.988  37.665  1.00  0.00           H  
ATOM   2376  CA  ASN   151      33.492  35.509  38.971  1.00  0.00           C  
ATOM   2377  HA  ASN   151      34.504  35.833  39.214  1.00  0.00           H  
ATOM   2378  CB  ASN   151      32.736  36.347  37.943  1.00  0.00           C  
ATOM   2379  HB2 ASN   151      31.783  35.842  37.781  1.00  0.00           H  
ATOM   2380  HB3 ASN   151      32.564  37.334  38.371  1.00  0.00           H  
ATOM   2381  CG  ASN   151      33.485  36.647  36.581  1.00  0.00           C  
ATOM   2382  OD1 ASN   151      34.631  36.173  36.289  1.00  0.00           O  
ATOM   2383  ND2 ASN   151      32.854  37.559  35.834  1.00  0.00           N  
ATOM   2384 HD21 ASN   151      33.353  37.936  35.041  1.00  0.00           H  
ATOM   2385 HD22 ASN   151      31.941  37.878  36.125  1.00  0.00           H  
ATOM   2386  C   ASN   151      32.756  35.395  40.365  1.00  0.00           C  
ATOM   2387  O   ASN   151      33.102  36.117  41.322  1.00  0.00           O  
ATOM   2388  N   THR   152      31.736  34.518  40.562  1.00  0.00           N  
ATOM   2389  H   THR   152      31.603  33.825  39.840  1.00  0.00           H  
ATOM   2390  CA  THR   152      30.983  34.365  41.825  1.00  0.00           C  
ATOM   2391  HA  THR   152      30.475  35.317  41.984  1.00  0.00           H  
ATOM   2392  CB  THR   152      29.969  33.226  41.720  1.00  0.00           C  
ATOM   2393  HB  THR   152      29.398  33.136  42.644  1.00  0.00           H  
ATOM   2394  CG2 THR   152      28.926  33.489  40.576  1.00  0.00           C  
ATOM   2395 HG21 THR   152      29.365  33.963  39.698  1.00  0.00           H  
ATOM   2396 HG22 THR   152      28.502  32.537  40.256  1.00  0.00           H  
ATOM   2397 HG23 THR   152      28.216  34.203  40.992  1.00  0.00           H  
ATOM   2398  OG1 THR   152      30.543  32.001  41.453  1.00  0.00           O  
ATOM   2399  HG1 THR   152      30.091  31.648  40.682  1.00  0.00           H  
ATOM   2400  C   THR   152      31.842  34.075  43.058  1.00  0.00           C  
ATOM   2401  O   THR   152      31.789  34.837  43.999  1.00  0.00           O  
ATOM   2402  N   SER   153      32.712  33.049  42.923  1.00  0.00           N  
ATOM   2403  H   SER   153      32.743  32.602  42.018  1.00  0.00           H  
ATOM   2404  CA  SER   153      33.642  32.650  43.986  1.00  0.00           C  
ATOM   2405  HA  SER   153      33.084  32.441  44.899  1.00  0.00           H  
ATOM   2406  CB  SER   153      34.272  31.347  43.530  1.00  0.00           C  
ATOM   2407  HB2 SER   153      34.981  30.927  44.244  1.00  0.00           H  
ATOM   2408  HB3 SER   153      33.590  30.518  43.337  1.00  0.00           H  
ATOM   2409  OG  SER   153      35.100  31.584  42.426  1.00  0.00           O  
ATOM   2410  HG  SER   153      35.865  32.061  42.756  1.00  0.00           H  
ATOM   2411  C   SER   153      34.617  33.763  44.524  1.00  0.00           C  
ATOM   2412  O   SER   153      34.757  34.030  45.652  1.00  0.00           O  
ATOM   2413  N   ILE   154      35.278  34.497  43.668  1.00  0.00           N  
ATOM   2414  H   ILE   154      35.182  34.301  42.681  1.00  0.00           H  
ATOM   2415  CA  ILE   154      36.160  35.647  43.912  1.00  0.00           C  
ATOM   2416  HA  ILE   154      36.974  35.460  44.612  1.00  0.00           H  
ATOM   2417  CB  ILE   154      36.874  36.044  42.602  1.00  0.00           C  
ATOM   2418  HB  ILE   154      36.154  36.454  41.894  1.00  0.00           H  
ATOM   2419  CG2 ILE   154      37.790  37.340  42.833  1.00  0.00           C  
ATOM   2420 HG21 ILE   154      37.364  38.187  43.369  1.00  0.00           H  
ATOM   2421 HG22 ILE   154      38.791  37.131  43.210  1.00  0.00           H  
ATOM   2422 HG23 ILE   154      37.949  37.618  41.791  1.00  0.00           H  
ATOM   2423  CG1 ILE   154      37.746  34.947  41.923  1.00  0.00           C  
ATOM   2424 HG12 ILE   154      37.061  34.196  41.530  1.00  0.00           H  
ATOM   2425 HG13 ILE   154      38.221  35.391  41.048  1.00  0.00           H  
ATOM   2426  CD1 ILE   154      38.768  34.228  42.787  1.00  0.00           C  
ATOM   2427 HD11 ILE   154      38.282  33.644  43.568  1.00  0.00           H  
ATOM   2428 HD12 ILE   154      39.359  33.636  42.088  1.00  0.00           H  
ATOM   2429 HD13 ILE   154      39.475  34.925  43.239  1.00  0.00           H  
ATOM   2430  C   ILE   154      35.282  36.856  44.402  1.00  0.00           C  
ATOM   2431  O   ILE   154      35.680  37.495  45.398  1.00  0.00           O  
ATOM   2432  N   GLY   155      34.043  36.994  43.817  1.00  0.00           N  
ATOM   2433  H   GLY   155      33.870  36.320  43.085  1.00  0.00           H  
ATOM   2434  CA  GLY   155      32.959  37.944  44.155  1.00  0.00           C  
ATOM   2435  HA2 GLY   155      33.113  38.900  43.653  1.00  0.00           H  
ATOM   2436  HA3 GLY   155      32.058  37.561  43.675  1.00  0.00           H  
ATOM   2437  C   GLY   155      32.711  37.920  45.698  1.00  0.00           C  
ATOM   2438  O   GLY   155      32.794  38.985  46.347  1.00  0.00           O  
ATOM   2439  N   LEU   156      32.336  36.697  46.205  1.00  0.00           N  
ATOM   2440  H   LEU   156      32.418  35.940  45.542  1.00  0.00           H  
ATOM   2441  CA  LEU   156      31.940  36.511  47.614  1.00  0.00           C  
ATOM   2442  HA  LEU   156      31.319  37.344  47.944  1.00  0.00           H  
ATOM   2443  CB  LEU   156      31.111  35.232  47.647  1.00  0.00           C  
ATOM   2444  HB2 LEU   156      30.356  35.527  46.919  1.00  0.00           H  
ATOM   2445  HB3 LEU   156      31.680  34.397  47.240  1.00  0.00           H  
ATOM   2446  CG  LEU   156      30.311  34.814  48.918  1.00  0.00           C  
ATOM   2447  HG  LEU   156      31.011  34.773  49.752  1.00  0.00           H  
ATOM   2448  CD1 LEU   156      29.272  35.851  49.294  1.00  0.00           C  
ATOM   2449 HD11 LEU   156      28.555  36.009  48.489  1.00  0.00           H  
ATOM   2450 HD12 LEU   156      28.724  35.397  50.121  1.00  0.00           H  
ATOM   2451 HD13 LEU   156      29.781  36.745  49.655  1.00  0.00           H  
ATOM   2452  CD2 LEU   156      29.573  33.433  48.681  1.00  0.00           C  
ATOM   2453 HD21 LEU   156      28.763  33.501  47.955  1.00  0.00           H  
ATOM   2454 HD22 LEU   156      30.275  32.719  48.250  1.00  0.00           H  
ATOM   2455 HD23 LEU   156      29.154  32.992  49.585  1.00  0.00           H  
ATOM   2456  C   LEU   156      33.125  36.495  48.591  1.00  0.00           C  
ATOM   2457  O   LEU   156      32.858  36.651  49.735  1.00  0.00           O  
ATOM   2458  N   PHE   157      34.389  36.360  48.128  1.00  0.00           N  
ATOM   2459  H   PHE   157      34.452  36.211  47.131  1.00  0.00           H  
ATOM   2460  CA  PHE   157      35.621  36.734  48.879  1.00  0.00           C  
ATOM   2461  HA  PHE   157      35.528  36.447  49.926  1.00  0.00           H  
ATOM   2462  CB  PHE   157      36.780  35.938  48.196  1.00  0.00           C  
ATOM   2463  HB2 PHE   157      36.828  34.929  48.605  1.00  0.00           H  
ATOM   2464  HB3 PHE   157      36.670  35.934  47.112  1.00  0.00           H  
ATOM   2465  CG  PHE   157      38.194  36.515  48.549  1.00  0.00           C  
ATOM   2466  CD1 PHE   157      38.724  36.115  49.833  1.00  0.00           C  
ATOM   2467  HD1 PHE   157      38.252  35.491  50.577  1.00  0.00           H  
ATOM   2468  CE1 PHE   157      40.026  36.450  50.248  1.00  0.00           C  
ATOM   2469  HE1 PHE   157      40.360  36.193  51.243  1.00  0.00           H  
ATOM   2470  CZ  PHE   157      40.846  37.059  49.307  1.00  0.00           C  
ATOM   2471  HZ  PHE   157      41.829  37.317  49.672  1.00  0.00           H  
ATOM   2472  CE2 PHE   157      40.360  37.430  48.007  1.00  0.00           C  
ATOM   2473  HE2 PHE   157      41.011  37.940  47.312  1.00  0.00           H  
ATOM   2474  CD2 PHE   157      39.021  37.149  47.666  1.00  0.00           C  
ATOM   2475  HD2 PHE   157      38.721  37.455  46.674  1.00  0.00           H  
ATOM   2476  C   PHE   157      35.868  38.292  48.896  1.00  0.00           C  
ATOM   2477  O   PHE   157      36.030  38.836  49.972  1.00  0.00           O  
ATOM   2478  N   GLY   158      35.779  38.982  47.727  1.00  0.00           N  
ATOM   2479  H   GLY   158      35.609  38.489  46.862  1.00  0.00           H  
ATOM   2480  CA  GLY   158      35.999  40.384  47.669  1.00  0.00           C  
ATOM   2481  HA2 GLY   158      37.061  40.524  47.869  1.00  0.00           H  
ATOM   2482  HA3 GLY   158      36.085  40.659  46.618  1.00  0.00           H  
ATOM   2483  C   GLY   158      35.083  41.286  48.514  1.00  0.00           C  
ATOM   2484  O   GLY   158      35.465  42.263  49.132  1.00  0.00           O  
ATOM   2485  N   SER   159      33.812  40.851  48.624  1.00  0.00           N  
ATOM   2486  H   SER   159      33.472  40.050  48.112  1.00  0.00           H  
ATOM   2487  CA  SER   159      32.786  41.478  49.517  1.00  0.00           C  
ATOM   2488  HA  SER   159      32.853  42.560  49.407  1.00  0.00           H  
ATOM   2489  CB  SER   159      31.399  41.004  49.143  1.00  0.00           C  
ATOM   2490  HB2 SER   159      31.251  41.158  48.075  1.00  0.00           H  
ATOM   2491  HB3 SER   159      31.367  39.940  49.379  1.00  0.00           H  
ATOM   2492  OG  SER   159      30.333  41.671  49.884  1.00  0.00           O  
ATOM   2493  HG  SER   159      29.471  41.282  49.717  1.00  0.00           H  
ATOM   2494  C   SER   159      33.030  41.238  51.009  1.00  0.00           C  
ATOM   2495  O   SER   159      33.144  42.233  51.751  1.00  0.00           O  
ATOM   2496  N   LEU   160      33.215  39.961  51.442  1.00  0.00           N  
ATOM   2497  H   LEU   160      33.195  39.220  50.755  1.00  0.00           H  
ATOM   2498  CA  LEU   160      33.494  39.646  52.831  1.00  0.00           C  
ATOM   2499  HA  LEU   160      32.731  40.074  53.481  1.00  0.00           H  
ATOM   2500  CB  LEU   160      33.469  38.118  53.013  1.00  0.00           C  
ATOM   2501  HB2 LEU   160      34.269  37.811  52.338  1.00  0.00           H  
ATOM   2502  HB3 LEU   160      33.740  37.861  54.037  1.00  0.00           H  
ATOM   2503  CG  LEU   160      32.184  37.308  52.651  1.00  0.00           C  
ATOM   2504  HG  LEU   160      31.978  37.553  51.609  1.00  0.00           H  
ATOM   2505  CD1 LEU   160      32.211  35.777  52.946  1.00  0.00           C  
ATOM   2506 HD11 LEU   160      31.220  35.326  52.895  1.00  0.00           H  
ATOM   2507 HD12 LEU   160      32.870  35.296  52.224  1.00  0.00           H  
ATOM   2508 HD13 LEU   160      32.724  35.684  53.903  1.00  0.00           H  
ATOM   2509  CD2 LEU   160      30.989  37.862  53.472  1.00  0.00           C  
ATOM   2510 HD21 LEU   160      31.157  37.793  54.546  1.00  0.00           H  
ATOM   2511 HD22 LEU   160      30.743  38.888  53.197  1.00  0.00           H  
ATOM   2512 HD23 LEU   160      30.156  37.259  53.112  1.00  0.00           H  
ATOM   2513  C   LEU   160      34.826  40.205  53.360  1.00  0.00           C  
ATOM   2514  O   LEU   160      34.899  40.658  54.478  1.00  0.00           O  
ATOM   2515  N   ALA   161      35.797  40.354  52.484  1.00  0.00           N  
ATOM   2516  H   ALA   161      35.727  39.926  51.572  1.00  0.00           H  
ATOM   2517  CA  ALA   161      37.116  40.801  52.890  1.00  0.00           C  
ATOM   2518  HA  ALA   161      37.551  40.083  53.585  1.00  0.00           H  
ATOM   2519  CB  ALA   161      38.013  40.676  51.691  1.00  0.00           C  
ATOM   2520  HB1 ALA   161      37.529  41.028  50.780  1.00  0.00           H  
ATOM   2521  HB2 ALA   161      38.859  41.308  51.961  1.00  0.00           H  
ATOM   2522  HB3 ALA   161      38.308  39.630  51.604  1.00  0.00           H  
ATOM   2523  C   ALA   161      37.112  42.252  53.453  1.00  0.00           C  
ATOM   2524  O   ALA   161      37.945  42.649  54.244  1.00  0.00           O  
ATOM   2525  N   VAL   162      36.192  43.165  53.051  1.00  0.00           N  
ATOM   2526  H   VAL   162      35.647  42.954  52.227  1.00  0.00           H  
ATOM   2527  CA  VAL   162      36.168  44.525  53.422  1.00  0.00           C  
ATOM   2528  HA  VAL   162      37.182  44.770  53.739  1.00  0.00           H  
ATOM   2529  CB  VAL   162      35.995  45.519  52.227  1.00  0.00           C  
ATOM   2530  HB  VAL   162      35.930  46.543  52.597  1.00  0.00           H  
ATOM   2531  CG1 VAL   162      37.152  45.471  51.227  1.00  0.00           C  
ATOM   2532 HG11 VAL   162      37.154  46.306  50.526  1.00  0.00           H  
ATOM   2533 HG12 VAL   162      38.118  45.497  51.732  1.00  0.00           H  
ATOM   2534 HG13 VAL   162      37.279  44.531  50.691  1.00  0.00           H  
ATOM   2535  CG2 VAL   162      34.730  45.214  51.521  1.00  0.00           C  
ATOM   2536 HG21 VAL   162      33.930  45.002  52.230  1.00  0.00           H  
ATOM   2537 HG22 VAL   162      34.558  45.978  50.762  1.00  0.00           H  
ATOM   2538 HG23 VAL   162      34.932  44.329  50.918  1.00  0.00           H  
ATOM   2539  C   VAL   162      35.201  44.910  54.592  1.00  0.00           C  
ATOM   2540  O   VAL   162      35.213  45.991  55.215  1.00  0.00           O  
ATOM   2541  N   LYS   163      34.440  43.902  55.092  1.00  0.00           N  
ATOM   2542  H   LYS   163      34.570  42.995  54.666  1.00  0.00           H  
ATOM   2543  CA  LYS   163      33.602  43.974  56.281  1.00  0.00           C  
ATOM   2544  HA  LYS   163      33.145  44.963  56.305  1.00  0.00           H  
ATOM   2545  CB  LYS   163      32.382  43.031  56.349  1.00  0.00           C  
ATOM   2546  HB2 LYS   163      32.655  41.999  56.569  1.00  0.00           H  
ATOM   2547  HB3 LYS   163      31.726  43.343  57.162  1.00  0.00           H  
ATOM   2548  CG  LYS   163      31.468  43.125  55.140  1.00  0.00           C  
ATOM   2549  HG2 LYS   163      32.089  42.972  54.257  1.00  0.00           H  
ATOM   2550  HG3 LYS   163      30.765  42.294  55.081  1.00  0.00           H  
ATOM   2551  CD  LYS   163      30.652  44.450  55.186  1.00  0.00           C  
ATOM   2552  HD2 LYS   163      30.182  44.558  56.163  1.00  0.00           H  
ATOM   2553  HD3 LYS   163      31.373  45.263  55.105  1.00  0.00           H  
ATOM   2554  CE  LYS   163      29.698  44.506  53.977  1.00  0.00           C  
ATOM   2555  HE2 LYS   163      30.321  44.493  53.083  1.00  0.00           H  
ATOM   2556  HE3 LYS   163      28.993  43.678  53.892  1.00  0.00           H  
ATOM   2557  NZ  LYS   163      28.896  45.753  54.019  1.00  0.00           N  
ATOM   2558  HZ1 LYS   163      28.318  45.812  53.192  1.00  0.00           H  
ATOM   2559  HZ2 LYS   163      28.357  45.811  54.870  1.00  0.00           H  
ATOM   2560  HZ3 LYS   163      29.569  46.506  53.992  1.00  0.00           H  
ATOM   2561  C   LYS   163      34.385  44.132  57.560  1.00  0.00           C  
ATOM   2562  O   LYS   163      33.871  44.888  58.489  1.00  0.00           O  
ATOM   2563  N   PRO   164      35.556  43.567  57.808  1.00  0.00           N  
ATOM   2564  CD  PRO   164      36.169  42.441  57.090  1.00  0.00           C  
ATOM   2565  HD2 PRO   164      36.674  42.806  56.196  1.00  0.00           H  
ATOM   2566  HD3 PRO   164      35.373  41.723  56.889  1.00  0.00           H  
ATOM   2567  CG  PRO   164      37.138  41.825  58.124  1.00  0.00           C  
ATOM   2568  HG2 PRO   164      37.983  41.454  57.543  1.00  0.00           H  
ATOM   2569  HG3 PRO   164      36.570  41.075  58.673  1.00  0.00           H  
ATOM   2570  CB  PRO   164      37.613  42.986  59.012  1.00  0.00           C  
ATOM   2571  HB2 PRO   164      38.430  43.529  58.535  1.00  0.00           H  
ATOM   2572  HB3 PRO   164      37.863  42.640  60.015  1.00  0.00           H  
ATOM   2573  CA  PRO   164      36.266  43.858  59.048  1.00  0.00           C  
ATOM   2574  HA  PRO   164      35.672  43.601  59.925  1.00  0.00           H  
ATOM   2575  C   PRO   164      36.642  45.331  59.193  1.00  0.00           C  
ATOM   2576  O   PRO   164      36.452  45.812  60.303  1.00  0.00           O  
ATOM   2577  N   SER   165      36.921  46.093  58.137  1.00  0.00           N  
ATOM   2578  H   SER   165      37.087  45.681  57.230  1.00  0.00           H  
ATOM   2579  CA  SER   165      37.215  47.514  58.188  1.00  0.00           C  
ATOM   2580  HA  SER   165      37.602  47.809  59.163  1.00  0.00           H  
ATOM   2581  CB  SER   165      38.269  47.936  57.140  1.00  0.00           C  
ATOM   2582  HB2 SER   165      38.381  49.018  57.203  1.00  0.00           H  
ATOM   2583  HB3 SER   165      39.216  47.463  57.399  1.00  0.00           H  
ATOM   2584  OG  SER   165      37.795  47.648  55.796  1.00  0.00           O  
ATOM   2585  HG  SER   165      37.607  46.707  55.797  1.00  0.00           H  
ATOM   2586  C   SER   165      35.941  48.463  58.055  1.00  0.00           C  
ATOM   2587  O   SER   165      35.973  49.709  58.332  1.00  0.00           O  
ATOM   2588  N   GLY   166      34.805  47.857  57.800  1.00  0.00           N  
ATOM   2589  H   GLY   166      34.894  46.851  57.814  1.00  0.00           H  
ATOM   2590  CA  GLY   166      33.447  48.374  57.499  1.00  0.00           C  
ATOM   2591  HA2 GLY   166      32.670  47.611  57.446  1.00  0.00           H  
ATOM   2592  HA3 GLY   166      33.149  49.026  58.320  1.00  0.00           H  
ATOM   2593  C   GLY   166      33.351  49.117  56.200  1.00  0.00           C  
ATOM   2594  O   GLY   166      32.281  49.720  55.972  1.00  0.00           O  
ATOM   2595  N   MET   167      34.407  49.160  55.319  1.00  0.00           N  
ATOM   2596  H   MET   167      35.203  48.538  55.340  1.00  0.00           H  
ATOM   2597  CA  MET   167      34.426  50.057  54.166  1.00  0.00           C  
ATOM   2598  HA  MET   167      33.934  51.016  54.327  1.00  0.00           H  
ATOM   2599  CB  MET   167      35.882  50.410  53.747  1.00  0.00           C  
ATOM   2600  HB2 MET   167      36.446  49.495  53.569  1.00  0.00           H  
ATOM   2601  HB3 MET   167      35.819  50.978  52.819  1.00  0.00           H  
ATOM   2602  CG  MET   167      36.616  51.251  54.740  1.00  0.00           C  
ATOM   2603  HG2 MET   167      36.094  52.175  54.987  1.00  0.00           H  
ATOM   2604  HG3 MET   167      36.717  50.627  55.629  1.00  0.00           H  
ATOM   2605  SD  MET   167      38.199  51.821  54.110  1.00  0.00           S  
ATOM   2606  CE  MET   167      39.047  50.234  54.067  1.00  0.00           C  
ATOM   2607  HE1 MET   167      38.704  49.584  53.262  1.00  0.00           H  
ATOM   2608  HE2 MET   167      40.125  50.282  53.914  1.00  0.00           H  
ATOM   2609  HE3 MET   167      38.890  49.659  54.980  1.00  0.00           H  
ATOM   2610  C   MET   167      33.699  49.390  52.966  1.00  0.00           C  
ATOM   2611  O   MET   167      33.912  48.225  52.617  1.00  0.00           O  
ATOM   2612  N   ARG   168      32.982  50.200  52.126  1.00  0.00           N  
ATOM   2613  H   ARG   168      33.041  51.185  52.345  1.00  0.00           H  
ATOM   2614  CA  ARG   168      32.523  49.711  50.803  1.00  0.00           C  
ATOM   2615  HA  ARG   168      31.974  48.772  50.872  1.00  0.00           H  
ATOM   2616  CB  ARG   168      31.707  50.749  50.033  1.00  0.00           C  
ATOM   2617  HB2 ARG   168      32.242  51.697  50.070  1.00  0.00           H  
ATOM   2618  HB3 ARG   168      31.689  50.403  48.999  1.00  0.00           H  
ATOM   2619  CG  ARG   168      30.279  50.831  50.572  1.00  0.00           C  
ATOM   2620  HG2 ARG   168      29.771  49.900  50.322  1.00  0.00           H  
ATOM   2621  HG3 ARG   168      30.234  51.163  51.609  1.00  0.00           H  
ATOM   2622  CD  ARG   168      29.464  51.966  49.831  1.00  0.00           C  
ATOM   2623  HD2 ARG   168      28.410  51.910  50.101  1.00  0.00           H  
ATOM   2624  HD3 ARG   168      29.855  52.897  50.240  1.00  0.00           H  
ATOM   2625  NE  ARG   168      29.577  51.944  48.403  1.00  0.00           N  
ATOM   2626  HE  ARG   168      30.506  52.115  48.047  1.00  0.00           H  
ATOM   2627  CZ  ARG   168      28.616  51.747  47.535  1.00  0.00           C  
ATOM   2628  NH1 ARG   168      27.341  51.781  47.694  1.00  0.00           N  
ATOM   2629 HH11 ARG   168      26.716  51.343  47.033  1.00  0.00           H  
ATOM   2630 HH12 ARG   168      26.985  52.139  48.569  1.00  0.00           H  
ATOM   2631  NH2 ARG   168      29.055  51.537  46.344  1.00  0.00           N  
ATOM   2632 HH21 ARG   168      30.019  51.774  46.164  1.00  0.00           H  
ATOM   2633 HH22 ARG   168      28.377  51.497  45.596  1.00  0.00           H  
ATOM   2634  C   ARG   168      33.745  49.337  49.948  1.00  0.00           C  
ATOM   2635  O   ARG   168      34.771  50.056  49.968  1.00  0.00           O  
ATOM   2636  N   PHE   169      33.646  48.197  49.282  1.00  0.00           N  
ATOM   2637  H   PHE   169      32.774  47.688  49.265  1.00  0.00           H  
ATOM   2638  CA  PHE   169      34.712  47.562  48.527  1.00  0.00           C  
ATOM   2639  HA  PHE   169      35.443  47.156  49.226  1.00  0.00           H  
ATOM   2640  CB  PHE   169      34.163  46.400  47.713  1.00  0.00           C  
ATOM   2641  HB2 PHE   169      33.880  45.606  48.404  1.00  0.00           H  
ATOM   2642  HB3 PHE   169      33.286  46.776  47.186  1.00  0.00           H  
ATOM   2643  CG  PHE   169      35.136  45.832  46.746  1.00  0.00           C  
ATOM   2644  CD1 PHE   169      36.036  44.809  47.082  1.00  0.00           C  
ATOM   2645  HD1 PHE   169      36.075  44.374  48.069  1.00  0.00           H  
ATOM   2646  CE1 PHE   169      36.958  44.271  46.115  1.00  0.00           C  
ATOM   2647  HE1 PHE   169      37.638  43.468  46.359  1.00  0.00           H  
ATOM   2648  CZ  PHE   169      37.078  44.821  44.766  1.00  0.00           C  
ATOM   2649  HZ  PHE   169      37.730  44.324  44.063  1.00  0.00           H  
ATOM   2650  CE2 PHE   169      36.277  45.982  44.463  1.00  0.00           C  
ATOM   2651  HE2 PHE   169      36.330  46.487  43.510  1.00  0.00           H  
ATOM   2652  CD2 PHE   169      35.323  46.417  45.441  1.00  0.00           C  
ATOM   2653  HD2 PHE   169      34.607  47.177  45.168  1.00  0.00           H  
ATOM   2654  C   PHE   169      35.500  48.580  47.694  1.00  0.00           C  
ATOM   2655  O   PHE   169      36.720  48.661  47.734  1.00  0.00           O  
ATOM   2656  N   GLU   170      34.891  49.492  46.986  1.00  0.00           N  
ATOM   2657  H   GLU   170      33.886  49.575  47.044  1.00  0.00           H  
ATOM   2658  CA  GLU   170      35.553  50.458  46.069  1.00  0.00           C  
ATOM   2659  HA  GLU   170      36.515  50.136  45.671  1.00  0.00           H  
ATOM   2660  CB  GLU   170      34.535  50.847  45.015  1.00  0.00           C  
ATOM   2661  HB2 GLU   170      35.202  51.206  44.231  1.00  0.00           H  
ATOM   2662  HB3 GLU   170      34.086  49.912  44.682  1.00  0.00           H  
ATOM   2663  CG  GLU   170      33.499  51.906  45.342  1.00  0.00           C  
ATOM   2664  HG2 GLU   170      34.056  52.732  45.784  1.00  0.00           H  
ATOM   2665  HG3 GLU   170      32.875  52.287  44.533  1.00  0.00           H  
ATOM   2666  CD  GLU   170      32.428  51.539  46.406  1.00  0.00           C  
ATOM   2667  OE1 GLU   170      32.229  50.344  46.686  1.00  0.00           O  
ATOM   2668  OE2 GLU   170      31.625  52.407  46.825  1.00  0.00           O  
ATOM   2669  C   GLU   170      36.103  51.688  46.850  1.00  0.00           C  
ATOM   2670  O   GLU   170      37.034  52.332  46.339  1.00  0.00           O  
ATOM   2671  N   GLN   171      35.577  52.002  47.969  1.00  0.00           N  
ATOM   2672  H   GLN   171      34.666  51.638  48.208  1.00  0.00           H  
ATOM   2673  CA  GLN   171      36.141  52.956  48.959  1.00  0.00           C  
ATOM   2674  HA  GLN   171      36.533  53.906  48.594  1.00  0.00           H  
ATOM   2675  CB  GLN   171      35.121  53.296  50.079  1.00  0.00           C  
ATOM   2676  HB2 GLN   171      34.439  54.032  49.654  1.00  0.00           H  
ATOM   2677  HB3 GLN   171      34.483  52.433  50.267  1.00  0.00           H  
ATOM   2678  CG  GLN   171      35.534  53.965  51.403  1.00  0.00           C  
ATOM   2679  HG2 GLN   171      36.446  53.425  51.655  1.00  0.00           H  
ATOM   2680  HG3 GLN   171      35.658  55.043  51.297  1.00  0.00           H  
ATOM   2681  CD  GLN   171      34.586  53.754  52.607  1.00  0.00           C  
ATOM   2682  OE1 GLN   171      33.754  52.889  52.651  1.00  0.00           O  
ATOM   2683  NE2 GLN   171      34.657  54.559  53.615  1.00  0.00           N  
ATOM   2684 HE21 GLN   171      35.311  55.328  53.598  1.00  0.00           H  
ATOM   2685 HE22 GLN   171      34.204  54.271  54.471  1.00  0.00           H  
ATOM   2686  C   GLN   171      37.471  52.333  49.437  1.00  0.00           C  
ATOM   2687  O   GLN   171      38.547  52.971  49.453  1.00  0.00           O  
ATOM   2688  N   ALA   172      37.518  51.071  49.835  1.00  0.00           N  
ATOM   2689  H   ALA   172      36.663  50.560  49.662  1.00  0.00           H  
ATOM   2690  CA  ALA   172      38.695  50.354  50.285  1.00  0.00           C  
ATOM   2691  HA  ALA   172      39.096  50.917  51.127  1.00  0.00           H  
ATOM   2692  CB  ALA   172      38.345  48.934  50.755  1.00  0.00           C  
ATOM   2693  HB1 ALA   172      38.287  48.358  49.832  1.00  0.00           H  
ATOM   2694  HB2 ALA   172      39.142  48.460  51.328  1.00  0.00           H  
ATOM   2695  HB3 ALA   172      37.401  48.922  51.300  1.00  0.00           H  
ATOM   2696  C   ALA   172      39.789  50.252  49.222  1.00  0.00           C  
ATOM   2697  O   ALA   172      40.902  50.639  49.541  1.00  0.00           O  
ATOM   2698  N   MET   173      39.392  49.771  48.022  1.00  0.00           N  
ATOM   2699  H   MET   173      38.423  49.519  47.886  1.00  0.00           H  
ATOM   2700  CA  MET   173      40.291  49.562  46.907  1.00  0.00           C  
ATOM   2701  HA  MET   173      41.041  48.908  47.352  1.00  0.00           H  
ATOM   2702  CB  MET   173      39.630  48.874  45.691  1.00  0.00           C  
ATOM   2703  HB2 MET   173      39.222  47.906  45.983  1.00  0.00           H  
ATOM   2704  HB3 MET   173      38.962  49.599  45.226  1.00  0.00           H  
ATOM   2705  CG  MET   173      40.773  48.562  44.722  1.00  0.00           C  
ATOM   2706  HG2 MET   173      41.269  49.453  44.336  1.00  0.00           H  
ATOM   2707  HG3 MET   173      41.542  47.969  45.218  1.00  0.00           H  
ATOM   2708  SD  MET   173      40.382  47.482  43.289  1.00  0.00           S  
ATOM   2709  CE  MET   173      40.007  45.841  44.083  1.00  0.00           C  
ATOM   2710  HE1 MET   173      39.672  45.103  43.354  1.00  0.00           H  
ATOM   2711  HE2 MET   173      40.897  45.386  44.517  1.00  0.00           H  
ATOM   2712  HE3 MET   173      39.396  45.999  44.972  1.00  0.00           H  
ATOM   2713  C   MET   173      41.008  50.862  46.591  1.00  0.00           C  
ATOM   2714  O   MET   173      42.268  50.901  46.627  1.00  0.00           O  
ATOM   2715  N   ALA   174      40.397  52.021  46.580  1.00  0.00           N  
ATOM   2716  H   ALA   174      39.387  52.010  46.570  1.00  0.00           H  
ATOM   2717  CA  ALA   174      41.084  53.302  46.500  1.00  0.00           C  
ATOM   2718  HA  ALA   174      41.639  53.272  45.562  1.00  0.00           H  
ATOM   2719  CB  ALA   174      40.083  54.464  46.431  1.00  0.00           C  
ATOM   2720  HB1 ALA   174      39.181  54.253  47.006  1.00  0.00           H  
ATOM   2721  HB2 ALA   174      40.659  55.333  46.750  1.00  0.00           H  
ATOM   2722  HB3 ALA   174      39.724  54.594  45.409  1.00  0.00           H  
ATOM   2723  C   ALA   174      42.131  53.545  47.534  1.00  0.00           C  
ATOM   2724  O   ALA   174      43.246  53.984  47.239  1.00  0.00           O  
ATOM   2725  N   GLU   175      41.715  53.449  48.812  1.00  0.00           N  
ATOM   2726  H   GLU   175      40.827  52.973  48.883  1.00  0.00           H  
ATOM   2727  CA  GLU   175      42.479  53.717  50.004  1.00  0.00           C  
ATOM   2728  HA  GLU   175      42.786  54.753  49.855  1.00  0.00           H  
ATOM   2729  CB  GLU   175      41.416  53.749  51.117  1.00  0.00           C  
ATOM   2730  HB2 GLU   175      40.668  54.507  50.884  1.00  0.00           H  
ATOM   2731  HB3 GLU   175      40.925  52.778  51.176  1.00  0.00           H  
ATOM   2732  CG  GLU   175      41.872  54.100  52.522  1.00  0.00           C  
ATOM   2733  HG2 GLU   175      40.924  54.092  53.061  1.00  0.00           H  
ATOM   2734  HG3 GLU   175      42.473  53.225  52.770  1.00  0.00           H  
ATOM   2735  CD  GLU   175      42.622  55.408  52.595  1.00  0.00           C  
ATOM   2736  OE1 GLU   175      42.442  56.252  51.667  1.00  0.00           O  
ATOM   2737  OE2 GLU   175      43.481  55.473  53.490  1.00  0.00           O  
ATOM   2738  C   GLU   175      43.647  52.807  50.295  1.00  0.00           C  
ATOM   2739  O   GLU   175      44.769  53.304  50.524  1.00  0.00           O  
ATOM   2740  N   ARG   176      43.424  51.500  50.061  1.00  0.00           N  
ATOM   2741  H   ARG   176      42.489  51.260  49.766  1.00  0.00           H  
ATOM   2742  CA  ARG   176      44.409  50.449  50.311  1.00  0.00           C  
ATOM   2743  HA  ARG   176      45.074  50.877  51.061  1.00  0.00           H  
ATOM   2744  CB  ARG   176      43.736  49.248  50.964  1.00  0.00           C  
ATOM   2745  HB2 ARG   176      42.944  48.790  50.371  1.00  0.00           H  
ATOM   2746  HB3 ARG   176      44.457  48.475  51.230  1.00  0.00           H  
ATOM   2747  CG  ARG   176      43.218  49.616  52.356  1.00  0.00           C  
ATOM   2748  HG2 ARG   176      44.095  49.690  52.999  1.00  0.00           H  
ATOM   2749  HG3 ARG   176      42.656  50.549  52.388  1.00  0.00           H  
ATOM   2750  CD  ARG   176      42.417  48.429  52.955  1.00  0.00           C  
ATOM   2751  HD2 ARG   176      41.560  48.501  52.287  1.00  0.00           H  
ATOM   2752  HD3 ARG   176      42.936  47.534  52.613  1.00  0.00           H  
ATOM   2753  NE  ARG   176      42.166  48.582  54.347  1.00  0.00           N  
ATOM   2754  HE  ARG   176      42.431  49.414  54.855  1.00  0.00           H  
ATOM   2755  CZ  ARG   176      41.773  47.588  55.093  1.00  0.00           C  
ATOM   2756  NH1 ARG   176      41.452  46.439  54.582  1.00  0.00           N  
ATOM   2757 HH11 ARG   176      41.889  46.178  53.710  1.00  0.00           H  
ATOM   2758 HH12 ARG   176      41.416  45.639  55.198  1.00  0.00           H  
ATOM   2759  NH2 ARG   176      41.654  47.713  56.400  1.00  0.00           N  
ATOM   2760 HH21 ARG   176      41.558  48.673  56.699  1.00  0.00           H  
ATOM   2761 HH22 ARG   176      41.275  47.009  57.017  1.00  0.00           H  
ATOM   2762  C   ARG   176      45.300  50.105  49.082  1.00  0.00           C  
ATOM   2763  O   ARG   176      46.272  49.430  49.274  1.00  0.00           O  
ATOM   2764  N   VAL   177      44.931  50.532  47.856  1.00  0.00           N  
ATOM   2765  H   VAL   177      44.043  51.007  47.774  1.00  0.00           H  
ATOM   2766  CA  VAL   177      45.618  50.026  46.612  1.00  0.00           C  
ATOM   2767  HA  VAL   177      46.631  49.691  46.837  1.00  0.00           H  
ATOM   2768  CB  VAL   177      44.979  48.780  46.017  1.00  0.00           C  
ATOM   2769  HB  VAL   177      44.118  49.155  45.466  1.00  0.00           H  
ATOM   2770  CG1 VAL   177      45.910  48.022  45.016  1.00  0.00           C  
ATOM   2771 HG11 VAL   177      45.317  47.241  44.539  1.00  0.00           H  
ATOM   2772 HG12 VAL   177      46.299  48.726  44.281  1.00  0.00           H  
ATOM   2773 HG13 VAL   177      46.686  47.478  45.554  1.00  0.00           H  
ATOM   2774  CG2 VAL   177      44.390  47.745  46.970  1.00  0.00           C  
ATOM   2775 HG21 VAL   177      45.125  47.473  47.728  1.00  0.00           H  
ATOM   2776 HG22 VAL   177      43.546  48.151  47.526  1.00  0.00           H  
ATOM   2777 HG23 VAL   177      43.876  46.943  46.440  1.00  0.00           H  
ATOM   2778  C   VAL   177      45.739  51.058  45.524  1.00  0.00           C  
ATOM   2779  O   VAL   177      46.792  51.121  44.841  1.00  0.00           O  
ATOM   2780  N   PHE   178      44.746  51.878  45.224  1.00  0.00           N  
ATOM   2781  H   PHE   178      43.814  51.726  45.584  1.00  0.00           H  
ATOM   2782  CA  PHE   178      44.975  52.943  44.201  1.00  0.00           C  
ATOM   2783  HA  PHE   178      45.533  52.519  43.366  1.00  0.00           H  
ATOM   2784  CB  PHE   178      43.593  53.456  43.652  1.00  0.00           C  
ATOM   2785  HB2 PHE   178      43.039  54.110  44.325  1.00  0.00           H  
ATOM   2786  HB3 PHE   178      43.944  54.212  42.950  1.00  0.00           H  
ATOM   2787  CG  PHE   178      42.598  52.568  42.884  1.00  0.00           C  
ATOM   2788  CD1 PHE   178      43.008  51.293  42.393  1.00  0.00           C  
ATOM   2789  HD1 PHE   178      43.967  50.858  42.634  1.00  0.00           H  
ATOM   2790  CE1 PHE   178      42.109  50.413  41.744  1.00  0.00           C  
ATOM   2791  HE1 PHE   178      42.427  49.430  41.429  1.00  0.00           H  
ATOM   2792  CZ  PHE   178      40.799  50.877  41.525  1.00  0.00           C  
ATOM   2793  HZ  PHE   178      40.095  50.268  40.978  1.00  0.00           H  
ATOM   2794  CE2 PHE   178      40.414  52.156  41.882  1.00  0.00           C  
ATOM   2795  HE2 PHE   178      39.374  52.404  41.729  1.00  0.00           H  
ATOM   2796  CD2 PHE   178      41.334  53.030  42.532  1.00  0.00           C  
ATOM   2797  HD2 PHE   178      40.941  53.963  42.907  1.00  0.00           H  
ATOM   2798  C   PHE   178      45.819  54.190  44.626  1.00  0.00           C  
ATOM   2799  O   PHE   178      46.792  54.477  43.940  1.00  0.00           O  
ATOM   2800  N   LYS   179      45.485  54.808  45.759  1.00  0.00           N  
ATOM   2801  H   LYS   179      44.665  54.539  46.284  1.00  0.00           H  
ATOM   2802  CA  LYS   179      46.184  55.933  46.384  1.00  0.00           C  
ATOM   2803  HA  LYS   179      46.251  56.678  45.591  1.00  0.00           H  
ATOM   2804  CB  LYS   179      45.495  56.532  47.547  1.00  0.00           C  
ATOM   2805  HB2 LYS   179      45.272  55.818  48.340  1.00  0.00           H  
ATOM   2806  HB3 LYS   179      46.281  57.182  47.930  1.00  0.00           H  
ATOM   2807  CG  LYS   179      44.225  57.381  47.287  1.00  0.00           C  
ATOM   2808  HG2 LYS   179      44.444  58.327  46.791  1.00  0.00           H  
ATOM   2809  HG3 LYS   179      43.655  56.804  46.559  1.00  0.00           H  
ATOM   2810  CD  LYS   179      43.299  57.728  48.445  1.00  0.00           C  
ATOM   2811  HD2 LYS   179      42.361  58.088  48.020  1.00  0.00           H  
ATOM   2812  HD3 LYS   179      42.986  56.920  49.105  1.00  0.00           H  
ATOM   2813  CE  LYS   179      43.894  58.780  49.400  1.00  0.00           C  
ATOM   2814  HE2 LYS   179      44.908  58.524  49.705  1.00  0.00           H  
ATOM   2815  HE3 LYS   179      43.907  59.776  48.957  1.00  0.00           H  
ATOM   2816  NZ  LYS   179      43.041  58.932  50.544  1.00  0.00           N  
ATOM   2817  HZ1 LYS   179      43.414  59.601  51.202  1.00  0.00           H  
ATOM   2818  HZ2 LYS   179      42.173  59.391  50.310  1.00  0.00           H  
ATOM   2819  HZ3 LYS   179      42.825  58.079  51.041  1.00  0.00           H  
ATOM   2820  C   LYS   179      47.569  55.617  46.700  1.00  0.00           C  
ATOM   2821  O   LYS   179      48.387  56.384  46.233  1.00  0.00           O  
ATOM   2822  N   PRO   180      47.901  54.487  47.394  1.00  0.00           N  
ATOM   2823  CD  PRO   180      47.094  53.514  48.048  1.00  0.00           C  
ATOM   2824  HD2 PRO   180      46.879  52.752  47.299  1.00  0.00           H  
ATOM   2825  HD3 PRO   180      46.160  53.884  48.470  1.00  0.00           H  
ATOM   2826  CG  PRO   180      47.861  52.976  49.225  1.00  0.00           C  
ATOM   2827  HG2 PRO   180      47.740  51.942  49.550  1.00  0.00           H  
ATOM   2828  HG3 PRO   180      47.722  53.600  50.108  1.00  0.00           H  
ATOM   2829  CB  PRO   180      49.319  53.013  48.782  1.00  0.00           C  
ATOM   2830  HB2 PRO   180      49.602  52.201  48.113  1.00  0.00           H  
ATOM   2831  HB3 PRO   180      49.978  52.985  49.650  1.00  0.00           H  
ATOM   2832  CA  PRO   180      49.324  54.248  47.834  1.00  0.00           C  
ATOM   2833  HA  PRO   180      49.785  55.130  48.281  1.00  0.00           H  
ATOM   2834  C   PRO   180      50.276  54.010  46.626  1.00  0.00           C  
ATOM   2835  O   PRO   180      51.452  54.230  46.827  1.00  0.00           O  
ATOM   2836  N   LEU   181      49.690  53.506  45.484  1.00  0.00           N  
ATOM   2837  H   LEU   181      48.751  53.136  45.516  1.00  0.00           H  
ATOM   2838  CA  LEU   181      50.527  53.265  44.303  1.00  0.00           C  
ATOM   2839  HA  LEU   181      51.572  53.148  44.589  1.00  0.00           H  
ATOM   2840  CB  LEU   181      50.148  51.908  43.802  1.00  0.00           C  
ATOM   2841  HB2 LEU   181      49.177  52.040  43.324  1.00  0.00           H  
ATOM   2842  HB3 LEU   181      50.830  51.576  43.019  1.00  0.00           H  
ATOM   2843  CG  LEU   181      50.060  50.694  44.788  1.00  0.00           C  
ATOM   2844  HG  LEU   181      49.310  50.841  45.565  1.00  0.00           H  
ATOM   2845  CD1 LEU   181      49.641  49.442  44.023  1.00  0.00           C  
ATOM   2846 HD11 LEU   181      50.273  49.289  43.147  1.00  0.00           H  
ATOM   2847 HD12 LEU   181      49.733  48.560  44.657  1.00  0.00           H  
ATOM   2848 HD13 LEU   181      48.576  49.570  43.831  1.00  0.00           H  
ATOM   2849  CD2 LEU   181      51.462  50.503  45.458  1.00  0.00           C  
ATOM   2850 HD21 LEU   181      51.722  51.436  45.957  1.00  0.00           H  
ATOM   2851 HD22 LEU   181      51.523  49.606  46.074  1.00  0.00           H  
ATOM   2852 HD23 LEU   181      52.277  50.380  44.745  1.00  0.00           H  
ATOM   2853  C   LEU   181      50.405  54.373  43.249  1.00  0.00           C  
ATOM   2854  O   LEU   181      50.852  54.172  42.123  1.00  0.00           O  
ATOM   2855  N   LYS   182      49.764  55.495  43.618  1.00  0.00           N  
ATOM   2856  H   LYS   182      49.312  55.560  44.519  1.00  0.00           H  
ATOM   2857  CA  LYS   182      49.434  56.601  42.707  1.00  0.00           C  
ATOM   2858  HA  LYS   182      48.593  57.133  43.152  1.00  0.00           H  
ATOM   2859  CB  LYS   182      50.703  57.443  42.610  1.00  0.00           C  
ATOM   2860  HB2 LYS   182      51.588  56.867  42.340  1.00  0.00           H  
ATOM   2861  HB3 LYS   182      50.631  58.109  41.750  1.00  0.00           H  
ATOM   2862  CG  LYS   182      50.959  58.475  43.803  1.00  0.00           C  
ATOM   2863  HG2 LYS   182      51.418  59.380  43.404  1.00  0.00           H  
ATOM   2864  HG3 LYS   182      49.960  58.831  44.054  1.00  0.00           H  
ATOM   2865  CD  LYS   182      51.565  57.867  45.080  1.00  0.00           C  
ATOM   2866  HD2 LYS   182      50.851  57.443  45.787  1.00  0.00           H  
ATOM   2867  HD3 LYS   182      52.218  57.099  44.665  1.00  0.00           H  
ATOM   2868  CE  LYS   182      52.332  58.863  45.964  1.00  0.00           C  
ATOM   2869  HE2 LYS   182      53.225  59.202  45.439  1.00  0.00           H  
ATOM   2870  HE3 LYS   182      51.716  59.762  45.936  1.00  0.00           H  
ATOM   2871  NZ  LYS   182      52.414  58.415  47.361  1.00  0.00           N  
ATOM   2872  HZ1 LYS   182      51.545  58.049  47.724  1.00  0.00           H  
ATOM   2873  HZ2 LYS   182      53.170  57.750  47.442  1.00  0.00           H  
ATOM   2874  HZ3 LYS   182      52.725  59.108  48.027  1.00  0.00           H  
ATOM   2875  C   LYS   182      48.648  56.217  41.435  1.00  0.00           C  
ATOM   2876  O   LYS   182      48.988  56.632  40.357  1.00  0.00           O  
ATOM   2877  N   LEU   183      47.597  55.434  41.600  1.00  0.00           N  
ATOM   2878  H   LEU   183      47.430  55.178  42.563  1.00  0.00           H  
ATOM   2879  CA  LEU   183      46.689  54.994  40.602  1.00  0.00           C  
ATOM   2880  HA  LEU   183      47.339  54.981  39.727  1.00  0.00           H  
ATOM   2881  CB  LEU   183      46.303  53.460  40.601  1.00  0.00           C  
ATOM   2882  HB2 LEU   183      45.635  53.317  41.450  1.00  0.00           H  
ATOM   2883  HB3 LEU   183      45.868  53.081  39.676  1.00  0.00           H  
ATOM   2884  CG  LEU   183      47.537  52.548  40.882  1.00  0.00           C  
ATOM   2885  HG  LEU   183      47.959  52.763  41.863  1.00  0.00           H  
ATOM   2886  CD1 LEU   183      47.106  51.135  40.969  1.00  0.00           C  
ATOM   2887 HD11 LEU   183      47.924  50.532  41.362  1.00  0.00           H  
ATOM   2888 HD12 LEU   183      46.260  51.022  41.647  1.00  0.00           H  
ATOM   2889 HD13 LEU   183      46.643  50.721  40.073  1.00  0.00           H  
ATOM   2890  CD2 LEU   183      48.631  52.582  39.823  1.00  0.00           C  
ATOM   2891 HD21 LEU   183      49.467  51.955  40.133  1.00  0.00           H  
ATOM   2892 HD22 LEU   183      48.276  52.138  38.892  1.00  0.00           H  
ATOM   2893 HD23 LEU   183      49.018  53.600  39.774  1.00  0.00           H  
ATOM   2894  C   LEU   183      45.529  55.993  40.298  1.00  0.00           C  
ATOM   2895  O   LEU   183      44.342  55.754  40.392  1.00  0.00           O  
ATOM   2896  N   ASN   184      45.948  57.245  39.988  1.00  0.00           N  
ATOM   2897  H   ASN   184      46.952  57.356  39.983  1.00  0.00           H  
ATOM   2898  CA  ASN   184      45.037  58.398  39.992  1.00  0.00           C  
ATOM   2899  HA  ASN   184      44.543  58.347  40.962  1.00  0.00           H  
ATOM   2900  CB  ASN   184      45.759  59.740  40.027  1.00  0.00           C  
ATOM   2901  HB2 ASN   184      46.376  59.802  39.131  1.00  0.00           H  
ATOM   2902  HB3 ASN   184      45.076  60.587  39.959  1.00  0.00           H  
ATOM   2903  CG  ASN   184      46.673  59.961  41.276  1.00  0.00           C  
ATOM   2904  OD1 ASN   184      46.321  60.735  42.127  1.00  0.00           O  
ATOM   2905  ND2 ASN   184      47.855  59.331  41.475  1.00  0.00           N  
ATOM   2906 HD21 ASN   184      48.414  59.630  42.261  1.00  0.00           H  
ATOM   2907 HD22 ASN   184      48.226  58.783  40.711  1.00  0.00           H  
ATOM   2908  C   ASN   184      43.955  58.412  38.913  1.00  0.00           C  
ATOM   2909  O   ASN   184      43.063  59.239  38.930  1.00  0.00           O  
ATOM   2910  N   HIE   185      43.952  57.387  38.035  1.00  0.00           N  
ATOM   2911  H   HIE   185      44.588  56.610  38.140  1.00  0.00           H  
ATOM   2912  CA  HIE   185      42.987  57.295  36.923  1.00  0.00           C  
ATOM   2913  HA  HIE   185      42.096  57.876  37.159  1.00  0.00           H  
ATOM   2914  CB  HIE   185      43.580  58.047  35.737  1.00  0.00           C  
ATOM   2915  HB2 HIE   185      43.972  59.025  36.018  1.00  0.00           H  
ATOM   2916  HB3 HIE   185      44.480  57.486  35.485  1.00  0.00           H  
ATOM   2917  CG  HIE   185      42.807  58.303  34.431  1.00  0.00           C  
ATOM   2918  ND1 HIE   185      41.507  58.833  34.367  1.00  0.00           N  
ATOM   2919  CE1 HIE   185      41.232  59.012  33.030  1.00  0.00           C  
ATOM   2920  HE1 HIE   185      40.328  59.393  32.577  1.00  0.00           H  
ATOM   2921  NE2 HIE   185      42.326  58.717  32.294  1.00  0.00           N  
ATOM   2922  HE2 HIE   185      42.414  58.651  31.290  1.00  0.00           H  
ATOM   2923  CD2 HIE   185      43.275  58.194  33.164  1.00  0.00           C  
ATOM   2924  HD2 HIE   185      44.283  57.883  32.931  1.00  0.00           H  
ATOM   2925  C   HIE   185      42.556  55.867  36.530  1.00  0.00           C  
ATOM   2926  O   HIE   185      42.285  55.502  35.374  1.00  0.00           O  
ATOM   2927  N   THR   186      42.537  55.040  37.630  1.00  0.00           N  
ATOM   2928  H   THR   186      42.806  55.445  38.515  1.00  0.00           H  
ATOM   2929  CA  THR   186      41.991  53.724  37.718  1.00  0.00           C  
ATOM   2930  HA  THR   186      41.668  53.403  36.728  1.00  0.00           H  
ATOM   2931  CB  THR   186      43.004  52.759  38.257  1.00  0.00           C  
ATOM   2932  HB  THR   186      43.264  53.071  39.269  1.00  0.00           H  
ATOM   2933  CG2 THR   186      42.438  51.375  38.459  1.00  0.00           C  
ATOM   2934 HG21 THR   186      41.479  51.303  38.971  1.00  0.00           H  
ATOM   2935 HG22 THR   186      42.309  50.865  37.504  1.00  0.00           H  
ATOM   2936 HG23 THR   186      43.048  50.598  38.920  1.00  0.00           H  
ATOM   2937  OG1 THR   186      44.045  52.751  37.306  1.00  0.00           O  
ATOM   2938  HG1 THR   186      44.367  53.654  37.246  1.00  0.00           H  
ATOM   2939  C   THR   186      40.742  53.814  38.546  1.00  0.00           C  
ATOM   2940  O   THR   186      40.691  54.499  39.588  1.00  0.00           O  
ATOM   2941  N   TRP   187      39.640  53.146  38.117  1.00  0.00           N  
ATOM   2942  H   TRP   187      39.796  52.625  37.266  1.00  0.00           H  
ATOM   2943  CA  TRP   187      38.280  53.540  38.532  1.00  0.00           C  
ATOM   2944  HA  TRP   187      38.247  53.910  39.557  1.00  0.00           H  
ATOM   2945  CB  TRP   187      37.703  54.575  37.511  1.00  0.00           C  
ATOM   2946  HB2 TRP   187      37.562  54.121  36.530  1.00  0.00           H  
ATOM   2947  HB3 TRP   187      36.744  54.925  37.891  1.00  0.00           H  
ATOM   2948  CG  TRP   187      38.539  55.786  37.202  1.00  0.00           C  
ATOM   2949  CD1 TRP   187      39.096  56.058  35.952  1.00  0.00           C  
ATOM   2950  HD1 TRP   187      39.008  55.560  34.998  1.00  0.00           H  
ATOM   2951  NE1 TRP   187      39.754  57.248  36.101  1.00  0.00           N  
ATOM   2952  HE1 TRP   187      40.262  57.733  35.376  1.00  0.00           H  
ATOM   2953  CE2 TRP   187      39.583  57.847  37.296  1.00  0.00           C  
ATOM   2954  CZ2 TRP   187      40.066  59.064  37.786  1.00  0.00           C  
ATOM   2955  HZ2 TRP   187      40.554  59.731  37.092  1.00  0.00           H  
ATOM   2956  CH2 TRP   187      39.855  59.354  39.148  1.00  0.00           C  
ATOM   2957  HH2 TRP   187      40.192  60.323  39.486  1.00  0.00           H  
ATOM   2958  CZ3 TRP   187      39.042  58.503  39.913  1.00  0.00           C  
ATOM   2959  HZ3 TRP   187      38.794  58.805  40.920  1.00  0.00           H  
ATOM   2960  CE3 TRP   187      38.549  57.321  39.390  1.00  0.00           C  
ATOM   2961  HE3 TRP   187      37.999  56.740  40.117  1.00  0.00           H  
ATOM   2962  CD2 TRP   187      38.873  56.916  38.076  1.00  0.00           C  
ATOM   2963  C   TRP   187      37.293  52.336  38.464  1.00  0.00           C  
ATOM   2964  O   TRP   187      37.171  51.619  37.476  1.00  0.00           O  
ATOM   2965  N   ILE   188      36.449  52.184  39.513  1.00  0.00           N  
ATOM   2966  H   ILE   188      36.626  52.768  40.318  1.00  0.00           H  
ATOM   2967  CA  ILE   188      35.235  51.289  39.499  1.00  0.00           C  
ATOM   2968  HA  ILE   188      35.461  50.385  38.933  1.00  0.00           H  
ATOM   2969  CB  ILE   188      34.955  50.779  40.951  1.00  0.00           C  
ATOM   2970  HB  ILE   188      34.968  51.642  41.617  1.00  0.00           H  
ATOM   2971  CG2 ILE   188      33.538  50.168  41.043  1.00  0.00           C  
ATOM   2972 HG21 ILE   188      33.313  49.782  42.037  1.00  0.00           H  
ATOM   2973 HG22 ILE   188      32.824  50.866  40.605  1.00  0.00           H  
ATOM   2974 HG23 ILE   188      33.511  49.342  40.332  1.00  0.00           H  
ATOM   2975  CG1 ILE   188      35.895  49.691  41.498  1.00  0.00           C  
ATOM   2976 HG12 ILE   188      35.511  49.270  42.428  1.00  0.00           H  
ATOM   2977 HG13 ILE   188      35.914  48.862  40.791  1.00  0.00           H  
ATOM   2978  CD1 ILE   188      37.274  50.120  41.802  1.00  0.00           C  
ATOM   2979 HD11 ILE   188      37.347  50.536  42.807  1.00  0.00           H  
ATOM   2980 HD12 ILE   188      37.869  49.208  41.745  1.00  0.00           H  
ATOM   2981 HD13 ILE   188      37.593  50.797  41.010  1.00  0.00           H  
ATOM   2982  C   ILE   188      34.166  52.056  38.872  1.00  0.00           C  
ATOM   2983  O   ILE   188      33.547  51.613  37.912  1.00  0.00           O  
ATOM   2984  N   ASN   189      33.940  53.271  39.424  1.00  0.00           N  
ATOM   2985  H   ASN   189      34.468  53.477  40.260  1.00  0.00           H  
ATOM   2986  CA  ASN   189      33.049  54.338  38.929  1.00  0.00           C  
ATOM   2987  HA  ASN   189      32.521  53.846  38.112  1.00  0.00           H  
ATOM   2988  CB  ASN   189      32.212  54.795  40.178  1.00  0.00           C  
ATOM   2989  HB2 ASN   189      32.940  55.116  40.922  1.00  0.00           H  
ATOM   2990  HB3 ASN   189      31.469  55.517  39.837  1.00  0.00           H  
ATOM   2991  CG  ASN   189      31.512  53.588  40.884  1.00  0.00           C  
ATOM   2992  OD1 ASN   189      30.564  52.999  40.364  1.00  0.00           O  
ATOM   2993  ND2 ASN   189      31.967  53.164  42.013  1.00  0.00           N  
ATOM   2994 HD21 ASN   189      31.504  52.378  42.447  1.00  0.00           H  
ATOM   2995 HD22 ASN   189      32.647  53.655  42.576  1.00  0.00           H  
ATOM   2996  C   ASN   189      33.896  55.428  38.227  1.00  0.00           C  
ATOM   2997  O   ASN   189      34.713  55.989  38.834  1.00  0.00           O  
ATOM   2998  N   VAL   190      33.628  55.713  36.927  1.00  0.00           N  
ATOM   2999  H   VAL   190      32.843  55.209  36.538  1.00  0.00           H  
ATOM   3000  CA  VAL   190      34.442  56.662  36.175  1.00  0.00           C  
ATOM   3001  HA  VAL   190      35.479  56.753  36.496  1.00  0.00           H  
ATOM   3002  CB  VAL   190      34.355  56.364  34.677  1.00  0.00           C  
ATOM   3003  HB  VAL   190      33.315  56.568  34.420  1.00  0.00           H  
ATOM   3004  CG1 VAL   190      35.140  57.370  33.831  1.00  0.00           C  
ATOM   3005 HG11 VAL   190      34.720  58.372  33.916  1.00  0.00           H  
ATOM   3006 HG12 VAL   190      36.208  57.410  34.043  1.00  0.00           H  
ATOM   3007 HG13 VAL   190      34.846  57.168  32.801  1.00  0.00           H  
ATOM   3008  CG2 VAL   190      34.916  54.923  34.361  1.00  0.00           C  
ATOM   3009 HG21 VAL   190      34.796  54.759  33.290  1.00  0.00           H  
ATOM   3010 HG22 VAL   190      35.937  54.758  34.705  1.00  0.00           H  
ATOM   3011 HG23 VAL   190      34.339  54.150  34.870  1.00  0.00           H  
ATOM   3012  C   VAL   190      33.902  58.073  36.411  1.00  0.00           C  
ATOM   3013  O   VAL   190      32.672  58.220  36.197  1.00  0.00           O  
ATOM   3014  N   PRO   191      34.681  59.007  36.974  1.00  0.00           N  
ATOM   3015  CD  PRO   191      35.950  58.949  37.630  1.00  0.00           C  
ATOM   3016  HD2 PRO   191      36.692  59.126  36.851  1.00  0.00           H  
ATOM   3017  HD3 PRO   191      36.208  58.026  38.149  1.00  0.00           H  
ATOM   3018  CG  PRO   191      36.047  60.116  38.509  1.00  0.00           C  
ATOM   3019  HG2 PRO   191      37.085  60.395  38.689  1.00  0.00           H  
ATOM   3020  HG3 PRO   191      35.549  59.889  39.451  1.00  0.00           H  
ATOM   3021  CB  PRO   191      35.333  61.218  37.746  1.00  0.00           C  
ATOM   3022  HB2 PRO   191      36.103  61.569  37.059  1.00  0.00           H  
ATOM   3023  HB3 PRO   191      34.980  61.912  38.508  1.00  0.00           H  
ATOM   3024  CA  PRO   191      34.218  60.422  37.164  1.00  0.00           C  
ATOM   3025  HA  PRO   191      33.390  60.443  37.873  1.00  0.00           H  
ATOM   3026  C   PRO   191      33.671  61.104  35.902  1.00  0.00           C  
ATOM   3027  O   PRO   191      34.119  60.653  34.821  1.00  0.00           O  
ATOM   3028  N   HIE   192      32.861  62.193  35.996  1.00  0.00           N  
ATOM   3029  H   HIE   192      32.513  62.536  36.880  1.00  0.00           H  
ATOM   3030  CA  HIE   192      32.221  62.847  34.809  1.00  0.00           C  
ATOM   3031  HA  HIE   192      31.738  62.109  34.169  1.00  0.00           H  
ATOM   3032  CB  HIE   192      31.109  63.886  35.077  1.00  0.00           C  
ATOM   3033  HB2 HIE   192      30.363  63.359  35.673  1.00  0.00           H  
ATOM   3034  HB3 HIE   192      31.652  64.713  35.533  1.00  0.00           H  
ATOM   3035  CG  HIE   192      30.473  64.417  33.876  1.00  0.00           C  
ATOM   3036  ND1 HIE   192      31.069  65.227  32.983  1.00  0.00           N  
ATOM   3037  CE1 HIE   192      30.082  65.650  32.127  1.00  0.00           C  
ATOM   3038  HE1 HIE   192      30.300  66.468  31.456  1.00  0.00           H  
ATOM   3039  NE2 HIE   192      28.855  65.206  32.528  1.00  0.00           N  
ATOM   3040  HE2 HIE   192      27.944  65.485  32.192  1.00  0.00           H  
ATOM   3041  CD2 HIE   192      29.094  64.314  33.564  1.00  0.00           C  
ATOM   3042  HD2 HIE   192      28.293  63.876  34.141  1.00  0.00           H  
ATOM   3043  C   HIE   192      33.264  63.423  33.865  1.00  0.00           C  
ATOM   3044  O   HIE   192      33.186  63.201  32.696  1.00  0.00           O  
ATOM   3045  N   ALA   193      34.264  64.123  34.453  1.00  0.00           N  
ATOM   3046  H   ALA   193      34.378  64.102  35.456  1.00  0.00           H  
ATOM   3047  CA  ALA   193      35.397  64.647  33.729  1.00  0.00           C  
ATOM   3048  HA  ALA   193      35.055  65.290  32.918  1.00  0.00           H  
ATOM   3049  CB  ALA   193      36.183  65.509  34.779  1.00  0.00           C  
ATOM   3050  HB1 ALA   193      36.381  64.940  35.687  1.00  0.00           H  
ATOM   3051  HB2 ALA   193      37.129  65.740  34.288  1.00  0.00           H  
ATOM   3052  HB3 ALA   193      35.576  66.398  34.949  1.00  0.00           H  
ATOM   3053  C   ALA   193      36.261  63.544  33.089  1.00  0.00           C  
ATOM   3054  O   ALA   193      37.042  63.850  32.154  1.00  0.00           O  
ATOM   3055  N   GLU   194      36.183  62.259  33.482  1.00  0.00           N  
ATOM   3056  H   GLU   194      35.432  62.048  34.123  1.00  0.00           H  
ATOM   3057  CA  GLU   194      36.919  61.108  32.876  1.00  0.00           C  
ATOM   3058  HA  GLU   194      37.727  61.527  32.277  1.00  0.00           H  
ATOM   3059  CB  GLU   194      37.446  60.194  33.994  1.00  0.00           C  
ATOM   3060  HB2 GLU   194      36.548  59.809  34.476  1.00  0.00           H  
ATOM   3061  HB3 GLU   194      38.072  59.415  33.559  1.00  0.00           H  
ATOM   3062  CG  GLU   194      38.215  60.894  35.092  1.00  0.00           C  
ATOM   3063  HG2 GLU   194      37.592  61.504  35.745  1.00  0.00           H  
ATOM   3064  HG3 GLU   194      38.548  60.096  35.756  1.00  0.00           H  
ATOM   3065  CD  GLU   194      39.337  61.839  34.697  1.00  0.00           C  
ATOM   3066  OE1 GLU   194      39.828  61.692  33.545  1.00  0.00           O  
ATOM   3067  OE2 GLU   194      39.747  62.628  35.542  1.00  0.00           O  
ATOM   3068  C   GLU   194      36.164  60.323  31.830  1.00  0.00           C  
ATOM   3069  O   GLU   194      36.797  59.542  31.062  1.00  0.00           O  
ATOM   3070  N   GLU   195      34.878  60.552  31.628  1.00  0.00           N  
ATOM   3071  H   GLU   195      34.467  61.246  32.236  1.00  0.00           H  
ATOM   3072  CA  GLU   195      34.090  59.947  30.558  1.00  0.00           C  
ATOM   3073  HA  GLU   195      34.051  58.885  30.800  1.00  0.00           H  
ATOM   3074  CB  GLU   195      32.605  60.394  30.745  1.00  0.00           C  
ATOM   3075  HB2 GLU   195      32.526  61.465  30.932  1.00  0.00           H  
ATOM   3076  HB3 GLU   195      31.965  60.163  29.894  1.00  0.00           H  
ATOM   3077  CG  GLU   195      31.747  59.721  31.879  1.00  0.00           C  
ATOM   3078  HG2 GLU   195      32.171  58.760  32.170  1.00  0.00           H  
ATOM   3079  HG3 GLU   195      31.726  60.228  32.843  1.00  0.00           H  
ATOM   3080  CD  GLU   195      30.279  59.426  31.536  1.00  0.00           C  
ATOM   3081  OE1 GLU   195      29.463  60.326  31.622  1.00  0.00           O  
ATOM   3082  OE2 GLU   195      29.921  58.255  31.255  1.00  0.00           O  
ATOM   3083  C   GLU   195      34.628  60.324  29.210  1.00  0.00           C  
ATOM   3084  O   GLU   195      34.732  59.467  28.305  1.00  0.00           O  
ATOM   3085  N   SER   196      35.269  61.504  29.132  1.00  0.00           N  
ATOM   3086  H   SER   196      35.037  62.224  29.801  1.00  0.00           H  
ATOM   3087  CA  SER   196      36.173  61.841  28.014  1.00  0.00           C  
ATOM   3088  HA  SER   196      35.517  61.908  27.146  1.00  0.00           H  
ATOM   3089  CB  SER   196      36.701  63.238  28.096  1.00  0.00           C  
ATOM   3090  HB2 SER   196      37.211  63.632  27.217  1.00  0.00           H  
ATOM   3091  HB3 SER   196      35.773  63.811  28.104  1.00  0.00           H  
ATOM   3092  OG  SER   196      37.440  63.527  29.290  1.00  0.00           O  
ATOM   3093  HG  SER   196      36.890  63.911  29.977  1.00  0.00           H  
ATOM   3094  C   SER   196      37.315  60.980  27.617  1.00  0.00           C  
ATOM   3095  O   SER   196      37.797  61.079  26.543  1.00  0.00           O  
ATOM   3096  N   HID   197      37.681  60.042  28.417  1.00  0.00           N  
ATOM   3097  H   HID   197      37.060  59.845  29.189  1.00  0.00           H  
ATOM   3098  CA  HID   197      38.806  59.139  28.242  1.00  0.00           C  
ATOM   3099  HA  HID   197      39.307  59.439  27.321  1.00  0.00           H  
ATOM   3100  CB  HID   197      39.868  59.343  29.390  1.00  0.00           C  
ATOM   3101  HB2 HID   197      39.270  59.462  30.294  1.00  0.00           H  
ATOM   3102  HB3 HID   197      40.560  58.501  29.411  1.00  0.00           H  
ATOM   3103  CG  HID   197      40.643  60.626  29.213  1.00  0.00           C  
ATOM   3104  ND1 HID   197      40.151  61.895  29.365  1.00  0.00           N  
ATOM   3105  HD1 HID   197      39.205  62.214  29.520  1.00  0.00           H  
ATOM   3106  CE1 HID   197      41.106  62.783  28.918  1.00  0.00           C  
ATOM   3107  HE1 HID   197      40.965  63.854  28.923  1.00  0.00           H  
ATOM   3108  NE2 HID   197      42.192  62.132  28.625  1.00  0.00           N  
ATOM   3109  CD2 HID   197      41.925  60.778  28.740  1.00  0.00           C  
ATOM   3110  HD2 HID   197      42.584  59.953  28.514  1.00  0.00           H  
ATOM   3111  C   HID   197      38.272  57.680  28.235  1.00  0.00           C  
ATOM   3112  O   HID   197      39.064  56.791  27.918  1.00  0.00           O  
ATOM   3113  N   TYR   198      36.939  57.413  28.343  1.00  0.00           N  
ATOM   3114  H   TYR   198      36.265  58.155  28.464  1.00  0.00           H  
ATOM   3115  CA  TYR   198      36.444  56.084  28.373  1.00  0.00           C  
ATOM   3116  HA  TYR   198      37.118  55.375  28.852  1.00  0.00           H  
ATOM   3117  CB  TYR   198      35.169  56.169  29.267  1.00  0.00           C  
ATOM   3118  HB2 TYR   198      35.352  56.622  30.242  1.00  0.00           H  
ATOM   3119  HB3 TYR   198      34.402  56.667  28.674  1.00  0.00           H  
ATOM   3120  CG  TYR   198      34.612  54.790  29.604  1.00  0.00           C  
ATOM   3121  CD1 TYR   198      35.155  53.510  29.183  1.00  0.00           C  
ATOM   3122  HD1 TYR   198      36.046  53.464  28.574  1.00  0.00           H  
ATOM   3123  CE1 TYR   198      34.606  52.319  29.646  1.00  0.00           C  
ATOM   3124  HE1 TYR   198      35.045  51.360  29.414  1.00  0.00           H  
ATOM   3125  CZ  TYR   198      33.472  52.271  30.449  1.00  0.00           C  
ATOM   3126  OH  TYR   198      33.018  51.107  30.983  1.00  0.00           O  
ATOM   3127  HH  TYR   198      33.131  50.313  30.455  1.00  0.00           H  
ATOM   3128  CE2 TYR   198      32.858  53.501  30.801  1.00  0.00           C  
ATOM   3129  HE2 TYR   198      32.017  53.561  31.476  1.00  0.00           H  
ATOM   3130  CD2 TYR   198      33.446  54.687  30.405  1.00  0.00           C  
ATOM   3131  HD2 TYR   198      32.956  55.592  30.732  1.00  0.00           H  
ATOM   3132  C   TYR   198      36.139  55.667  26.924  1.00  0.00           C  
ATOM   3133  O   TYR   198      35.222  56.150  26.343  1.00  0.00           O  
ATOM   3134  N   ALA   199      37.026  54.770  26.379  1.00  0.00           N  
ATOM   3135  H   ALA   199      37.686  54.235  26.925  1.00  0.00           H  
ATOM   3136  CA  ALA   199      36.753  54.197  25.007  1.00  0.00           C  
ATOM   3137  HA  ALA   199      36.625  54.987  24.267  1.00  0.00           H  
ATOM   3138  CB  ALA   199      37.933  53.234  24.770  1.00  0.00           C  
ATOM   3139  HB1 ALA   199      37.842  52.339  25.385  1.00  0.00           H  
ATOM   3140  HB2 ALA   199      37.883  52.886  23.738  1.00  0.00           H  
ATOM   3141  HB3 ALA   199      38.917  53.685  24.900  1.00  0.00           H  
ATOM   3142  C   ALA   199      35.433  53.403  24.945  1.00  0.00           C  
ATOM   3143  O   ALA   199      34.930  52.986  26.024  1.00  0.00           O  
ATOM   3144  N   TRP   200      34.853  53.174  23.764  1.00  0.00           N  
ATOM   3145  H   TRP   200      35.281  53.684  23.005  1.00  0.00           H  
ATOM   3146  CA  TRP   200      33.887  52.185  23.488  1.00  0.00           C  
ATOM   3147  HA  TRP   200      33.333  51.994  24.407  1.00  0.00           H  
ATOM   3148  CB  TRP   200      32.898  52.701  22.406  1.00  0.00           C  
ATOM   3149  HB2 TRP   200      33.298  53.128  21.486  1.00  0.00           H  
ATOM   3150  HB3 TRP   200      32.222  51.862  22.241  1.00  0.00           H  
ATOM   3151  CG  TRP   200      31.956  53.736  22.990  1.00  0.00           C  
ATOM   3152  CD1 TRP   200      32.087  55.030  22.869  1.00  0.00           C  
ATOM   3153  HD1 TRP   200      32.927  55.445  22.333  1.00  0.00           H  
ATOM   3154  NE1 TRP   200      31.206  55.703  23.678  1.00  0.00           N  
ATOM   3155  HE1 TRP   200      31.316  56.697  23.822  1.00  0.00           H  
ATOM   3156  CE2 TRP   200      30.345  54.855  24.268  1.00  0.00           C  
ATOM   3157  CZ2 TRP   200      29.294  54.990  25.130  1.00  0.00           C  
ATOM   3158  HZ2 TRP   200      28.937  55.979  25.380  1.00  0.00           H  
ATOM   3159  CH2 TRP   200      28.702  53.851  25.638  1.00  0.00           C  
ATOM   3160  HH2 TRP   200      27.793  53.943  26.214  1.00  0.00           H  
ATOM   3161  CZ3 TRP   200      29.213  52.586  25.329  1.00  0.00           C  
ATOM   3162  HZ3 TRP   200      28.788  51.761  25.881  1.00  0.00           H  
ATOM   3163  CE3 TRP   200      30.208  52.402  24.426  1.00  0.00           C  
ATOM   3164  HE3 TRP   200      30.538  51.392  24.230  1.00  0.00           H  
ATOM   3165  CD2 TRP   200      30.775  53.565  23.854  1.00  0.00           C  
ATOM   3166  C   TRP   200      34.630  50.881  23.261  1.00  0.00           C  
ATOM   3167  O   TRP   200      35.640  50.947  22.576  1.00  0.00           O  
ATOM   3168  N   GLY   201      34.138  49.862  23.900  1.00  0.00           N  
ATOM   3169  H   GLY   201      33.262  50.013  24.379  1.00  0.00           H  
ATOM   3170  CA  GLY   201      34.309  48.533  23.379  1.00  0.00           C  
ATOM   3171  HA2 GLY   201      35.303  48.566  22.933  1.00  0.00           H  
ATOM   3172  HA3 GLY   201      34.339  47.865  24.239  1.00  0.00           H  
ATOM   3173  C   GLY   201      33.228  48.136  22.335  1.00  0.00           C  
ATOM   3174  O   GLY   201      32.101  48.526  22.520  1.00  0.00           O  
ATOM   3175  N   TYR   202      33.603  47.247  21.389  1.00  0.00           N  
ATOM   3176  H   TYR   202      34.514  46.811  21.383  1.00  0.00           H  
ATOM   3177  CA  TYR   202      32.797  47.026  20.178  1.00  0.00           C  
ATOM   3178  HA  TYR   202      31.838  47.531  20.293  1.00  0.00           H  
ATOM   3179  CB  TYR   202      33.488  47.534  18.933  1.00  0.00           C  
ATOM   3180  HB2 TYR   202      34.546  47.274  18.943  1.00  0.00           H  
ATOM   3181  HB3 TYR   202      33.079  47.034  18.055  1.00  0.00           H  
ATOM   3182  CG  TYR   202      33.503  49.086  18.893  1.00  0.00           C  
ATOM   3183  CD1 TYR   202      32.306  49.784  18.555  1.00  0.00           C  
ATOM   3184  HD1 TYR   202      31.421  49.230  18.282  1.00  0.00           H  
ATOM   3185  CE1 TYR   202      32.320  51.209  18.463  1.00  0.00           C  
ATOM   3186  HE1 TYR   202      31.432  51.723  18.127  1.00  0.00           H  
ATOM   3187  CZ  TYR   202      33.459  51.964  18.753  1.00  0.00           C  
ATOM   3188  OH  TYR   202      33.448  53.349  18.795  1.00  0.00           O  
ATOM   3189  HH  TYR   202      32.601  53.782  18.669  1.00  0.00           H  
ATOM   3190  CE2 TYR   202      34.629  51.237  19.129  1.00  0.00           C  
ATOM   3191  HE2 TYR   202      35.473  51.810  19.485  1.00  0.00           H  
ATOM   3192  CD2 TYR   202      34.592  49.834  19.284  1.00  0.00           C  
ATOM   3193  HD2 TYR   202      35.535  49.380  19.550  1.00  0.00           H  
ATOM   3194  C   TYR   202      32.528  45.539  20.182  1.00  0.00           C  
ATOM   3195  O   TYR   202      33.385  44.703  20.398  1.00  0.00           O  
ATOM   3196  N   ARG   203      31.256  45.170  20.093  1.00  0.00           N  
ATOM   3197  H   ARG   203      30.557  45.892  19.994  1.00  0.00           H  
ATOM   3198  CA  ARG   203      30.720  43.740  20.006  1.00  0.00           C  
ATOM   3199  HA  ARG   203      31.505  43.017  19.787  1.00  0.00           H  
ATOM   3200  CB  ARG   203      30.239  43.350  21.345  1.00  0.00           C  
ATOM   3201  HB2 ARG   203      31.048  43.326  22.075  1.00  0.00           H  
ATOM   3202  HB3 ARG   203      29.505  44.109  21.613  1.00  0.00           H  
ATOM   3203  CG  ARG   203      29.542  41.916  21.318  1.00  0.00           C  
ATOM   3204  HG2 ARG   203      29.092  41.645  22.273  1.00  0.00           H  
ATOM   3205  HG3 ARG   203      28.690  41.768  20.654  1.00  0.00           H  
ATOM   3206  CD  ARG   203      30.550  40.838  21.011  1.00  0.00           C  
ATOM   3207  HD2 ARG   203      30.080  39.859  20.923  1.00  0.00           H  
ATOM   3208  HD3 ARG   203      30.965  41.029  20.022  1.00  0.00           H  
ATOM   3209  NE  ARG   203      31.631  40.733  22.001  1.00  0.00           N  
ATOM   3210  HE  ARG   203      32.421  41.361  21.987  1.00  0.00           H  
ATOM   3211  CZ  ARG   203      31.674  39.820  22.983  1.00  0.00           C  
ATOM   3212  NH1 ARG   203      30.652  39.103  23.166  1.00  0.00           N  
ATOM   3213 HH11 ARG   203      30.612  38.544  24.006  1.00  0.00           H  
ATOM   3214 HH12 ARG   203      29.856  38.952  22.563  1.00  0.00           H  
ATOM   3215  NH2 ARG   203      32.614  39.743  23.874  1.00  0.00           N  
ATOM   3216 HH21 ARG   203      32.520  39.006  24.559  1.00  0.00           H  
ATOM   3217 HH22 ARG   203      33.486  40.233  23.734  1.00  0.00           H  
ATOM   3218  C   ARG   203      29.621  43.731  18.979  1.00  0.00           C  
ATOM   3219  O   ARG   203      28.549  44.346  19.246  1.00  0.00           O  
ATOM   3220  N   GLU   204      29.760  43.022  17.898  1.00  0.00           N  
ATOM   3221  H   GLU   204      30.725  42.755  17.763  1.00  0.00           H  
ATOM   3222  CA  GLU   204      28.701  42.688  16.871  1.00  0.00           C  
ATOM   3223  HA  GLU   204      29.144  42.319  15.946  1.00  0.00           H  
ATOM   3224  CB  GLU   204      27.671  41.661  17.367  1.00  0.00           C  
ATOM   3225  HB2 GLU   204      27.151  42.061  18.237  1.00  0.00           H  
ATOM   3226  HB3 GLU   204      26.915  41.424  16.618  1.00  0.00           H  
ATOM   3227  CG  GLU   204      28.260  40.305  17.651  1.00  0.00           C  
ATOM   3228  HG2 GLU   204      29.028  40.061  16.917  1.00  0.00           H  
ATOM   3229  HG3 GLU   204      28.837  40.443  18.566  1.00  0.00           H  
ATOM   3230  CD  GLU   204      27.373  39.108  17.752  1.00  0.00           C  
ATOM   3231  OE1 GLU   204      26.282  39.254  18.318  1.00  0.00           O  
ATOM   3232  OE2 GLU   204      27.634  38.122  17.105  1.00  0.00           O  
ATOM   3233  C   GLU   204      28.008  43.903  16.315  1.00  0.00           C  
ATOM   3234  O   GLU   204      26.765  44.019  16.380  1.00  0.00           O  
ATOM   3235  N   GLY   205      28.816  44.831  15.790  1.00  0.00           N  
ATOM   3236  H   GLY   205      29.776  44.837  16.104  1.00  0.00           H  
ATOM   3237  CA  GLY   205      28.356  46.043  15.158  1.00  0.00           C  
ATOM   3238  HA2 GLY   205      29.192  46.453  14.592  1.00  0.00           H  
ATOM   3239  HA3 GLY   205      27.459  45.913  14.552  1.00  0.00           H  
ATOM   3240  C   GLY   205      27.984  47.138  16.194  1.00  0.00           C  
ATOM   3241  O   GLY   205      27.581  48.243  15.753  1.00  0.00           O  
ATOM   3242  N   LYS   206      28.123  46.935  17.497  1.00  0.00           N  
ATOM   3243  H   LYS   206      28.341  46.014  17.850  1.00  0.00           H  
ATOM   3244  CA  LYS   206      27.562  47.935  18.469  1.00  0.00           C  
ATOM   3245  HA  LYS   206      27.101  48.762  17.930  1.00  0.00           H  
ATOM   3246  CB  LYS   206      26.520  47.286  19.354  1.00  0.00           C  
ATOM   3247  HB2 LYS   206      26.941  46.400  19.830  1.00  0.00           H  
ATOM   3248  HB3 LYS   206      26.236  48.020  20.108  1.00  0.00           H  
ATOM   3249  CG  LYS   206      25.217  46.942  18.555  1.00  0.00           C  
ATOM   3250  HG2 LYS   206      25.005  47.627  17.734  1.00  0.00           H  
ATOM   3251  HG3 LYS   206      25.492  45.996  18.087  1.00  0.00           H  
ATOM   3252  CD  LYS   206      24.088  46.758  19.525  1.00  0.00           C  
ATOM   3253  HD2 LYS   206      24.331  45.993  20.263  1.00  0.00           H  
ATOM   3254  HD3 LYS   206      24.106  47.702  20.070  1.00  0.00           H  
ATOM   3255  CE  LYS   206      22.648  46.463  19.031  1.00  0.00           C  
ATOM   3256  HE2 LYS   206      22.707  45.532  18.467  1.00  0.00           H  
ATOM   3257  HE3 LYS   206      22.010  46.369  19.910  1.00  0.00           H  
ATOM   3258  NZ  LYS   206      22.227  47.616  18.301  1.00  0.00           N  
ATOM   3259  HZ1 LYS   206      22.404  48.490  18.774  1.00  0.00           H  
ATOM   3260  HZ2 LYS   206      22.538  47.637  17.340  1.00  0.00           H  
ATOM   3261  HZ3 LYS   206      21.225  47.673  18.183  1.00  0.00           H  
ATOM   3262  C   LYS   206      28.721  48.397  19.364  1.00  0.00           C  
ATOM   3263  O   LYS   206      29.623  47.704  19.711  1.00  0.00           O  
ATOM   3264  N   ALA   207      28.591  49.570  19.959  1.00  0.00           N  
ATOM   3265  H   ALA   207      27.637  49.900  19.932  1.00  0.00           H  
ATOM   3266  CA  ALA   207      29.388  50.145  21.020  1.00  0.00           C  
ATOM   3267  HA  ALA   207      30.432  49.834  20.979  1.00  0.00           H  
ATOM   3268  CB  ALA   207      29.330  51.708  20.754  1.00  0.00           C  
ATOM   3269  HB1 ALA   207      28.351  52.075  21.061  1.00  0.00           H  
ATOM   3270  HB2 ALA   207      30.097  52.270  21.287  1.00  0.00           H  
ATOM   3271  HB3 ALA   207      29.469  51.811  19.678  1.00  0.00           H  
ATOM   3272  C   ALA   207      28.812  49.824  22.358  1.00  0.00           C  
ATOM   3273  O   ALA   207      27.611  49.943  22.464  1.00  0.00           O  
ATOM   3274  N   VAL   208      29.544  49.359  23.346  1.00  0.00           N  
ATOM   3275  H   VAL   208      30.515  49.120  23.204  1.00  0.00           H  
ATOM   3276  CA  VAL   208      28.969  48.945  24.671  1.00  0.00           C  
ATOM   3277  HA  VAL   208      28.070  49.517  24.896  1.00  0.00           H  
ATOM   3278  CB  VAL   208      28.445  47.534  24.466  1.00  0.00           C  
ATOM   3279  HB  VAL   208      27.787  47.475  23.599  1.00  0.00           H  
ATOM   3280  CG1 VAL   208      29.520  46.513  24.141  1.00  0.00           C  
ATOM   3281 HG11 VAL   208      29.971  46.686  23.164  1.00  0.00           H  
ATOM   3282 HG12 VAL   208      30.313  46.540  24.888  1.00  0.00           H  
ATOM   3283 HG13 VAL   208      29.183  45.477  24.148  1.00  0.00           H  
ATOM   3284  CG2 VAL   208      27.611  47.097  25.713  1.00  0.00           C  
ATOM   3285 HG21 VAL   208      27.430  46.023  25.731  1.00  0.00           H  
ATOM   3286 HG22 VAL   208      28.176  47.237  26.635  1.00  0.00           H  
ATOM   3287 HG23 VAL   208      26.669  47.643  25.771  1.00  0.00           H  
ATOM   3288  C   VAL   208      29.979  49.210  25.802  1.00  0.00           C  
ATOM   3289  O   VAL   208      31.213  49.312  25.546  1.00  0.00           O  
ATOM   3290  N   HIP   209      29.554  49.296  27.050  1.00  0.00           N  
ATOM   3291  H   HIP   209      28.563  49.494  27.073  1.00  0.00           H  
ATOM   3292  CA  HIP   209      30.278  49.260  28.371  1.00  0.00           C  
ATOM   3293  HA  HIP   209      31.325  49.053  28.150  1.00  0.00           H  
ATOM   3294  CB  HIP   209      30.155  50.670  28.994  1.00  0.00           C  
ATOM   3295  HB2 HIP   209      29.074  50.804  28.947  1.00  0.00           H  
ATOM   3296  HB3 HIP   209      30.445  50.567  30.040  1.00  0.00           H  
ATOM   3297  CG  HIP   209      30.839  51.769  28.262  1.00  0.00           C  
ATOM   3298  ND1 HIP   209      30.514  53.164  28.389  1.00  0.00           N  
ATOM   3299  HD1 HIP   209      29.734  53.624  28.835  1.00  0.00           H  
ATOM   3300  CE1 HIP   209      31.506  53.863  27.778  1.00  0.00           C  
ATOM   3301  HE1 HIP   209      31.595  54.939  27.751  1.00  0.00           H  
ATOM   3302  NE2 HIP   209      32.428  52.966  27.218  1.00  0.00           N  
ATOM   3303  HE2 HIP   209      33.239  53.275  26.701  1.00  0.00           H  
ATOM   3304  CD2 HIP   209      32.002  51.655  27.516  1.00  0.00           C  
ATOM   3305  HD2 HIP   209      32.594  50.752  27.530  1.00  0.00           H  
ATOM   3306  C   HIP   209      29.724  48.212  29.298  1.00  0.00           C  
ATOM   3307  O   HIP   209      28.542  47.829  29.152  1.00  0.00           O  
ATOM   3308  N   VAL   210      30.499  47.724  30.297  1.00  0.00           N  
ATOM   3309  H   VAL   210      31.436  48.099  30.328  1.00  0.00           H  
ATOM   3310  CA  VAL   210      30.036  46.752  31.289  1.00  0.00           C  
ATOM   3311  HA  VAL   210      29.822  45.853  30.711  1.00  0.00           H  
ATOM   3312  CB  VAL   210      31.231  46.483  32.241  1.00  0.00           C  
ATOM   3313  HB  VAL   210      32.052  46.100  31.636  1.00  0.00           H  
ATOM   3314  CG1 VAL   210      31.683  47.711  33.063  1.00  0.00           C  
ATOM   3315 HG11 VAL   210      32.401  47.409  33.825  1.00  0.00           H  
ATOM   3316 HG12 VAL   210      32.231  48.393  32.413  1.00  0.00           H  
ATOM   3317 HG13 VAL   210      30.827  48.264  33.450  1.00  0.00           H  
ATOM   3318  CG2 VAL   210      30.943  45.389  33.206  1.00  0.00           C  
ATOM   3319 HG21 VAL   210      30.748  44.466  32.661  1.00  0.00           H  
ATOM   3320 HG22 VAL   210      31.862  45.135  33.734  1.00  0.00           H  
ATOM   3321 HG23 VAL   210      30.073  45.529  33.849  1.00  0.00           H  
ATOM   3322  C   VAL   210      28.726  47.166  32.002  1.00  0.00           C  
ATOM   3323  O   VAL   210      28.551  48.361  32.388  1.00  0.00           O  
ATOM   3324  N   SER   211      27.827  46.176  32.085  1.00  0.00           N  
ATOM   3325  H   SER   211      28.050  45.305  31.627  1.00  0.00           H  
ATOM   3326  CA  SER   211      26.548  46.304  32.817  1.00  0.00           C  
ATOM   3327  HA  SER   211      26.149  47.297  32.613  1.00  0.00           H  
ATOM   3328  CB  SER   211      25.548  45.146  32.479  1.00  0.00           C  
ATOM   3329  HB2 SER   211      25.250  45.318  31.445  1.00  0.00           H  
ATOM   3330  HB3 SER   211      26.070  44.193  32.574  1.00  0.00           H  
ATOM   3331  OG  SER   211      24.390  45.137  33.251  1.00  0.00           O  
ATOM   3332  HG  SER   211      24.325  44.186  33.369  1.00  0.00           H  
ATOM   3333  C   SER   211      26.758  46.234  34.380  1.00  0.00           C  
ATOM   3334  O   SER   211      27.821  45.732  34.831  1.00  0.00           O  
ATOM   3335  N   PRO   212      26.018  46.870  35.291  1.00  0.00           N  
ATOM   3336  CD  PRO   212      25.108  47.953  34.940  1.00  0.00           C  
ATOM   3337  HD2 PRO   212      24.219  47.591  34.423  1.00  0.00           H  
ATOM   3338  HD3 PRO   212      25.641  48.652  34.296  1.00  0.00           H  
ATOM   3339  CG  PRO   212      24.876  48.669  36.245  1.00  0.00           C  
ATOM   3340  HG2 PRO   212      23.887  48.361  36.584  1.00  0.00           H  
ATOM   3341  HG3 PRO   212      24.930  49.726  35.987  1.00  0.00           H  
ATOM   3342  CB  PRO   212      25.943  48.220  37.302  1.00  0.00           C  
ATOM   3343  HB2 PRO   212      25.566  48.121  38.320  1.00  0.00           H  
ATOM   3344  HB3 PRO   212      26.887  48.760  37.222  1.00  0.00           H  
ATOM   3345  CA  PRO   212      26.363  46.892  36.765  1.00  0.00           C  
ATOM   3346  HA  PRO   212      27.414  46.672  36.954  1.00  0.00           H  
ATOM   3347  C   PRO   212      25.523  45.836  37.494  1.00  0.00           C  
ATOM   3348  O   PRO   212      24.337  45.621  37.138  1.00  0.00           O  
ATOM   3349  N   GLY   213      26.067  45.151  38.499  1.00  0.00           N  
ATOM   3350  H   GLY   213      27.030  45.302  38.761  1.00  0.00           H  
ATOM   3351  CA  GLY   213      25.336  44.145  39.269  1.00  0.00           C  
ATOM   3352  HA2 GLY   213      24.362  44.509  39.594  1.00  0.00           H  
ATOM   3353  HA3 GLY   213      25.126  43.310  38.601  1.00  0.00           H  
ATOM   3354  C   GLY   213      26.066  43.666  40.508  1.00  0.00           C  
ATOM   3355  O   GLY   213      27.223  44.150  40.669  1.00  0.00           O  
ATOM   3356  N   MET   214      25.384  42.864  41.284  1.00  0.00           N  
ATOM   3357  H   MET   214      24.557  42.385  40.955  1.00  0.00           H  
ATOM   3358  CA  MET   214      25.950  42.338  42.532  1.00  0.00           C  
ATOM   3359  HA  MET   214      26.264  43.185  43.142  1.00  0.00           H  
ATOM   3360  CB  MET   214      24.952  41.426  43.232  1.00  0.00           C  
ATOM   3361  HB2 MET   214      24.559  40.711  42.509  1.00  0.00           H  
ATOM   3362  HB3 MET   214      25.577  40.899  43.952  1.00  0.00           H  
ATOM   3363  CG  MET   214      23.812  42.247  43.911  1.00  0.00           C  
ATOM   3364  HG2 MET   214      23.324  42.724  43.061  1.00  0.00           H  
ATOM   3365  HG3 MET   214      23.190  41.520  44.433  1.00  0.00           H  
ATOM   3366  SD  MET   214      24.337  43.417  45.215  1.00  0.00           S  
ATOM   3367  CE  MET   214      25.254  42.529  46.517  1.00  0.00           C  
ATOM   3368  HE1 MET   214      24.690  41.611  46.679  1.00  0.00           H  
ATOM   3369  HE2 MET   214      26.290  42.403  46.201  1.00  0.00           H  
ATOM   3370  HE3 MET   214      25.252  43.148  47.415  1.00  0.00           H  
ATOM   3371  C   MET   214      27.214  41.507  42.144  1.00  0.00           C  
ATOM   3372  O   MET   214      27.256  40.787  41.159  1.00  0.00           O  
ATOM   3373  N   LEU   215      28.297  41.850  42.869  1.00  0.00           N  
ATOM   3374  H   LEU   215      28.167  42.649  43.472  1.00  0.00           H  
ATOM   3375  CA  LEU   215      29.671  41.226  42.727  1.00  0.00           C  
ATOM   3376  HA  LEU   215      30.219  41.665  43.560  1.00  0.00           H  
ATOM   3377  CB  LEU   215      29.647  39.669  42.940  1.00  0.00           C  
ATOM   3378  HB2 LEU   215      29.153  39.283  42.048  1.00  0.00           H  
ATOM   3379  HB3 LEU   215      30.668  39.296  43.024  1.00  0.00           H  
ATOM   3380  CG  LEU   215      28.907  39.283  44.276  1.00  0.00           C  
ATOM   3381  HG  LEU   215      27.856  39.565  44.220  1.00  0.00           H  
ATOM   3382  CD1 LEU   215      29.063  37.760  44.543  1.00  0.00           C  
ATOM   3383 HD11 LEU   215      29.983  37.263  44.235  1.00  0.00           H  
ATOM   3384 HD12 LEU   215      28.867  37.438  45.566  1.00  0.00           H  
ATOM   3385 HD13 LEU   215      28.204  37.255  44.103  1.00  0.00           H  
ATOM   3386  CD2 LEU   215      29.490  39.944  45.545  1.00  0.00           C  
ATOM   3387 HD21 LEU   215      30.531  39.653  45.685  1.00  0.00           H  
ATOM   3388 HD22 LEU   215      29.347  41.024  45.510  1.00  0.00           H  
ATOM   3389 HD23 LEU   215      28.913  39.615  46.409  1.00  0.00           H  
ATOM   3390  C   LEU   215      30.340  41.701  41.425  1.00  0.00           C  
ATOM   3391  O   LEU   215      31.205  40.948  40.913  1.00  0.00           O  
ATOM   3392  N   ASP   216      30.058  42.914  40.913  1.00  0.00           N  
ATOM   3393  H   ASP   216      29.316  43.485  41.293  1.00  0.00           H  
ATOM   3394  CA  ASP   216      30.756  43.465  39.738  1.00  0.00           C  
ATOM   3395  HA  ASP   216      31.025  42.654  39.061  1.00  0.00           H  
ATOM   3396  CB  ASP   216      30.014  44.557  39.016  1.00  0.00           C  
ATOM   3397  HB2 ASP   216      30.788  44.960  38.363  1.00  0.00           H  
ATOM   3398  HB3 ASP   216      29.240  44.131  38.377  1.00  0.00           H  
ATOM   3399  CG  ASP   216      29.377  45.794  39.643  1.00  0.00           C  
ATOM   3400  OD1 ASP   216      29.558  45.997  40.858  1.00  0.00           O  
ATOM   3401  OD2 ASP   216      28.910  46.589  38.841  1.00  0.00           O  
ATOM   3402  C   ASP   216      32.157  43.975  40.154  1.00  0.00           C  
ATOM   3403  O   ASP   216      33.138  43.386  39.708  1.00  0.00           O  
ATOM   3404  N   ALA   217      32.272  45.039  40.958  1.00  0.00           N  
ATOM   3405  H   ALA   217      31.371  45.456  41.139  1.00  0.00           H  
ATOM   3406  CA  ALA   217      33.533  45.610  41.373  1.00  0.00           C  
ATOM   3407  HA  ALA   217      34.013  45.951  40.456  1.00  0.00           H  
ATOM   3408  CB  ALA   217      33.322  46.815  42.248  1.00  0.00           C  
ATOM   3409  HB1 ALA   217      32.531  47.375  41.750  1.00  0.00           H  
ATOM   3410  HB2 ALA   217      32.995  46.519  43.245  1.00  0.00           H  
ATOM   3411  HB3 ALA   217      34.295  47.283  42.395  1.00  0.00           H  
ATOM   3412  C   ALA   217      34.445  44.535  42.101  1.00  0.00           C  
ATOM   3413  O   ALA   217      35.660  44.496  41.872  1.00  0.00           O  
ATOM   3414  N   GLU   218      33.839  43.638  42.819  1.00  0.00           N  
ATOM   3415  H   GLU   218      32.831  43.682  42.872  1.00  0.00           H  
ATOM   3416  CA  GLU   218      34.562  42.583  43.561  1.00  0.00           C  
ATOM   3417  HA  GLU   218      35.340  42.977  44.216  1.00  0.00           H  
ATOM   3418  CB  GLU   218      33.605  41.746  44.452  1.00  0.00           C  
ATOM   3419  HB2 GLU   218      32.885  41.204  43.839  1.00  0.00           H  
ATOM   3420  HB3 GLU   218      34.181  40.954  44.931  1.00  0.00           H  
ATOM   3421  CG  GLU   218      32.831  42.520  45.550  1.00  0.00           C  
ATOM   3422  HG2 GLU   218      32.550  41.748  46.266  1.00  0.00           H  
ATOM   3423  HG3 GLU   218      33.465  43.259  46.038  1.00  0.00           H  
ATOM   3424  CD  GLU   218      31.557  43.307  45.203  1.00  0.00           C  
ATOM   3425  OE1 GLU   218      31.460  44.001  44.177  1.00  0.00           O  
ATOM   3426  OE2 GLU   218      30.622  43.313  46.133  1.00  0.00           O  
ATOM   3427  C   GLU   218      35.346  41.639  42.649  1.00  0.00           C  
ATOM   3428  O   GLU   218      36.329  41.061  43.057  1.00  0.00           O  
ATOM   3429  N   ALA   219      34.913  41.394  41.397  1.00  0.00           N  
ATOM   3430  H   ALA   219      34.004  41.742  41.128  1.00  0.00           H  
ATOM   3431  CA  ALA   219      35.551  40.457  40.466  1.00  0.00           C  
ATOM   3432  HA  ALA   219      36.590  40.332  40.768  1.00  0.00           H  
ATOM   3433  CB  ALA   219      34.899  39.153  40.769  1.00  0.00           C  
ATOM   3434  HB1 ALA   219      35.243  38.388  40.074  1.00  0.00           H  
ATOM   3435  HB2 ALA   219      35.106  38.793  41.777  1.00  0.00           H  
ATOM   3436  HB3 ALA   219      33.832  39.186  40.547  1.00  0.00           H  
ATOM   3437  C   ALA   219      35.660  40.773  38.976  1.00  0.00           C  
ATOM   3438  O   ALA   219      36.383  39.966  38.367  1.00  0.00           O  
ATOM   3439  N   TYR   220      35.082  41.818  38.373  1.00  0.00           N  
ATOM   3440  H   TYR   220      34.274  42.189  38.852  1.00  0.00           H  
ATOM   3441  CA  TYR   220      35.303  42.072  36.858  1.00  0.00           C  
ATOM   3442  HA  TYR   220      36.316  41.847  36.524  1.00  0.00           H  
ATOM   3443  CB  TYR   220      34.440  41.219  35.969  1.00  0.00           C  
ATOM   3444  HB2 TYR   220      34.635  41.327  34.902  1.00  0.00           H  
ATOM   3445  HB3 TYR   220      34.712  40.164  36.023  1.00  0.00           H  
ATOM   3446  CG  TYR   220      32.998  41.399  36.201  1.00  0.00           C  
ATOM   3447  CD1 TYR   220      32.353  42.434  35.427  1.00  0.00           C  
ATOM   3448  HD1 TYR   220      32.782  43.104  34.696  1.00  0.00           H  
ATOM   3449  CE1 TYR   220      31.009  42.535  35.627  1.00  0.00           C  
ATOM   3450  HE1 TYR   220      30.482  43.368  35.186  1.00  0.00           H  
ATOM   3451  CZ  TYR   220      30.223  41.630  36.442  1.00  0.00           C  
ATOM   3452  OH  TYR   220      28.891  41.704  36.346  1.00  0.00           O  
ATOM   3453  HH  TYR   220      28.492  41.071  36.947  1.00  0.00           H  
ATOM   3454  CE2 TYR   220      30.935  40.662  37.139  1.00  0.00           C  
ATOM   3455  HE2 TYR   220      30.345  39.971  37.723  1.00  0.00           H  
ATOM   3456  CD2 TYR   220      32.307  40.568  37.096  1.00  0.00           C  
ATOM   3457  HD2 TYR   220      32.790  39.841  37.731  1.00  0.00           H  
ATOM   3458  C   TYR   220      35.156  43.552  36.446  1.00  0.00           C  
ATOM   3459  O   TYR   220      35.279  43.888  35.260  1.00  0.00           O  
ATOM   3460  N   GLY   221      34.635  44.413  37.362  1.00  0.00           N  
ATOM   3461  H   GLY   221      34.653  44.071  38.312  1.00  0.00           H  
ATOM   3462  CA  GLY   221      34.151  45.741  36.993  1.00  0.00           C  
ATOM   3463  HA2 GLY   221      33.505  45.684  36.116  1.00  0.00           H  
ATOM   3464  HA3 GLY   221      33.589  45.935  37.907  1.00  0.00           H  
ATOM   3465  C   GLY   221      35.172  46.836  36.871  1.00  0.00           C  
ATOM   3466  O   GLY   221      34.764  47.961  36.497  1.00  0.00           O  
ATOM   3467  N   VAL   222      36.492  46.666  37.118  1.00  0.00           N  
ATOM   3468  H   VAL   222      36.812  45.725  37.294  1.00  0.00           H  
ATOM   3469  CA  VAL   222      37.453  47.801  37.224  1.00  0.00           C  
ATOM   3470  HA  VAL   222      37.025  48.650  37.756  1.00  0.00           H  
ATOM   3471  CB  VAL   222      38.781  47.449  37.960  1.00  0.00           C  
ATOM   3472  HB  VAL   222      39.242  46.545  37.562  1.00  0.00           H  
ATOM   3473  CG1 VAL   222      39.926  48.493  38.048  1.00  0.00           C  
ATOM   3474 HG11 VAL   222      40.803  48.087  38.553  1.00  0.00           H  
ATOM   3475 HG12 VAL   222      40.099  48.847  37.032  1.00  0.00           H  
ATOM   3476 HG13 VAL   222      39.489  49.264  38.682  1.00  0.00           H  
ATOM   3477  CG2 VAL   222      38.384  47.226  39.414  1.00  0.00           C  
ATOM   3478 HG21 VAL   222      39.252  47.037  40.046  1.00  0.00           H  
ATOM   3479 HG22 VAL   222      38.033  48.135  39.902  1.00  0.00           H  
ATOM   3480 HG23 VAL   222      37.695  46.399  39.583  1.00  0.00           H  
ATOM   3481  C   VAL   222      37.851  48.299  35.825  1.00  0.00           C  
ATOM   3482  O   VAL   222      38.064  47.447  34.941  1.00  0.00           O  
ATOM   3483  N   LYS   223      37.996  49.614  35.575  1.00  0.00           N  
ATOM   3484  H   LYS   223      37.922  50.244  36.361  1.00  0.00           H  
ATOM   3485  CA  LYS   223      38.555  50.280  34.341  1.00  0.00           C  
ATOM   3486  HA  LYS   223      38.828  49.522  33.607  1.00  0.00           H  
ATOM   3487  CB  LYS   223      37.562  51.290  33.721  1.00  0.00           C  
ATOM   3488  HB2 LYS   223      37.415  52.010  34.526  1.00  0.00           H  
ATOM   3489  HB3 LYS   223      38.133  51.819  32.958  1.00  0.00           H  
ATOM   3490  CG  LYS   223      36.318  50.767  32.929  1.00  0.00           C  
ATOM   3491  HG2 LYS   223      35.858  51.692  32.580  1.00  0.00           H  
ATOM   3492  HG3 LYS   223      36.562  50.232  32.011  1.00  0.00           H  
ATOM   3493  CD  LYS   223      35.192  49.995  33.717  1.00  0.00           C  
ATOM   3494  HD2 LYS   223      34.462  49.674  32.973  1.00  0.00           H  
ATOM   3495  HD3 LYS   223      35.577  49.072  34.150  1.00  0.00           H  
ATOM   3496  CE  LYS   223      34.567  50.980  34.742  1.00  0.00           C  
ATOM   3497  HE2 LYS   223      35.449  51.158  35.358  1.00  0.00           H  
ATOM   3498  HE3 LYS   223      34.273  51.934  34.305  1.00  0.00           H  
ATOM   3499  NZ  LYS   223      33.469  50.311  35.489  1.00  0.00           N  
ATOM   3500  HZ1 LYS   223      33.684  49.412  35.896  1.00  0.00           H  
ATOM   3501  HZ2 LYS   223      33.336  50.822  36.350  1.00  0.00           H  
ATOM   3502  HZ3 LYS   223      32.593  50.355  34.989  1.00  0.00           H  
ATOM   3503  C   LYS   223      39.893  50.959  34.698  1.00  0.00           C  
ATOM   3504  O   LYS   223      40.105  51.344  35.862  1.00  0.00           O  
ATOM   3505  N   SER   224      40.734  51.156  33.706  1.00  0.00           N  
ATOM   3506  H   SER   224      40.375  50.937  32.788  1.00  0.00           H  
ATOM   3507  CA  SER   224      42.108  51.607  33.879  1.00  0.00           C  
ATOM   3508  HA  SER   224      42.007  52.487  34.515  1.00  0.00           H  
ATOM   3509  CB  SER   224      42.992  50.555  34.634  1.00  0.00           C  
ATOM   3510  HB2 SER   224      42.435  50.068  35.434  1.00  0.00           H  
ATOM   3511  HB3 SER   224      43.394  49.801  33.957  1.00  0.00           H  
ATOM   3512  OG  SER   224      44.184  51.125  35.070  1.00  0.00           O  
ATOM   3513  HG  SER   224      44.129  51.580  35.914  1.00  0.00           H  
ATOM   3514  C   SER   224      42.780  51.952  32.530  1.00  0.00           C  
ATOM   3515  O   SER   224      42.328  51.612  31.444  1.00  0.00           O  
ATOM   3516  N   ASN   225      43.888  52.715  32.591  1.00  0.00           N  
ATOM   3517  H   ASN   225      44.186  53.108  33.472  1.00  0.00           H  
ATOM   3518  CA  ASN   225      44.606  53.253  31.469  1.00  0.00           C  
ATOM   3519  HA  ASN   225      44.078  53.041  30.539  1.00  0.00           H  
ATOM   3520  CB  ASN   225      44.775  54.800  31.499  1.00  0.00           C  
ATOM   3521  HB2 ASN   225      45.469  54.923  30.667  1.00  0.00           H  
ATOM   3522  HB3 ASN   225      43.863  55.368  31.316  1.00  0.00           H  
ATOM   3523  CG  ASN   225      45.478  55.227  32.823  1.00  0.00           C  
ATOM   3524  OD1 ASN   225      46.714  55.388  32.880  1.00  0.00           O  
ATOM   3525  ND2 ASN   225      44.761  55.430  33.935  1.00  0.00           N  
ATOM   3526 HD21 ASN   225      45.416  55.560  34.692  1.00  0.00           H  
ATOM   3527 HD22 ASN   225      43.755  55.472  34.019  1.00  0.00           H  
ATOM   3528  C   ASN   225      46.027  52.575  31.500  1.00  0.00           C  
ATOM   3529  O   ASN   225      46.534  52.275  32.554  1.00  0.00           O  
ATOM   3530  N   VAL   226      46.663  52.338  30.390  1.00  0.00           N  
ATOM   3531  H   VAL   226      46.317  52.701  29.514  1.00  0.00           H  
ATOM   3532  CA  VAL   226      47.931  51.506  30.284  1.00  0.00           C  
ATOM   3533  HA  VAL   226      47.700  50.502  30.640  1.00  0.00           H  
ATOM   3534  CB  VAL   226      48.308  51.418  28.771  1.00  0.00           C  
ATOM   3535  HB  VAL   226      47.378  51.451  28.204  1.00  0.00           H  
ATOM   3536  CG1 VAL   226      49.207  52.505  28.314  1.00  0.00           C  
ATOM   3537 HG11 VAL   226      49.295  52.379  27.235  1.00  0.00           H  
ATOM   3538 HG12 VAL   226      48.737  53.483  28.418  1.00  0.00           H  
ATOM   3539 HG13 VAL   226      50.224  52.428  28.701  1.00  0.00           H  
ATOM   3540  CG2 VAL   226      48.925  50.022  28.488  1.00  0.00           C  
ATOM   3541 HG21 VAL   226      48.921  50.010  27.398  1.00  0.00           H  
ATOM   3542 HG22 VAL   226      49.962  49.878  28.791  1.00  0.00           H  
ATOM   3543 HG23 VAL   226      48.197  49.266  28.783  1.00  0.00           H  
ATOM   3544  C   VAL   226      49.033  52.034  31.197  1.00  0.00           C  
ATOM   3545  O   VAL   226      49.791  51.310  31.716  1.00  0.00           O  
ATOM   3546  N   LYS   227      49.129  53.348  31.331  1.00  0.00           N  
ATOM   3547  H   LYS   227      48.496  53.961  30.837  1.00  0.00           H  
ATOM   3548  CA  LYS   227      50.177  53.857  32.232  1.00  0.00           C  
ATOM   3549  HA  LYS   227      51.144  53.425  31.971  1.00  0.00           H  
ATOM   3550  CB  LYS   227      50.267  55.379  32.165  1.00  0.00           C  
ATOM   3551  HB2 LYS   227      49.321  55.872  32.389  1.00  0.00           H  
ATOM   3552  HB3 LYS   227      51.005  55.786  32.857  1.00  0.00           H  
ATOM   3553  CG  LYS   227      50.598  55.816  30.687  1.00  0.00           C  
ATOM   3554  HG2 LYS   227      51.534  55.352  30.376  1.00  0.00           H  
ATOM   3555  HG3 LYS   227      49.731  55.490  30.112  1.00  0.00           H  
ATOM   3556  CD  LYS   227      50.952  57.339  30.599  1.00  0.00           C  
ATOM   3557  HD2 LYS   227      51.812  57.563  31.231  1.00  0.00           H  
ATOM   3558  HD3 LYS   227      51.200  57.503  29.551  1.00  0.00           H  
ATOM   3559  CE  LYS   227      49.817  58.333  30.901  1.00  0.00           C  
ATOM   3560  HE2 LYS   227      49.150  58.339  30.038  1.00  0.00           H  
ATOM   3561  HE3 LYS   227      49.152  57.873  31.632  1.00  0.00           H  
ATOM   3562  NZ  LYS   227      50.304  59.642  31.216  1.00  0.00           N  
ATOM   3563  HZ1 LYS   227      49.617  60.354  31.012  1.00  0.00           H  
ATOM   3564  HZ2 LYS   227      50.491  59.722  32.205  1.00  0.00           H  
ATOM   3565  HZ3 LYS   227      51.152  59.950  30.761  1.00  0.00           H  
ATOM   3566  C   LYS   227      50.073  53.450  33.740  1.00  0.00           C  
ATOM   3567  O   LYS   227      51.074  53.252  34.455  1.00  0.00           O  
ATOM   3568  N   ASP   228      48.898  53.398  34.341  1.00  0.00           N  
ATOM   3569  H   ASP   228      48.193  53.679  33.674  1.00  0.00           H  
ATOM   3570  CA  ASP   228      48.566  53.043  35.669  1.00  0.00           C  
ATOM   3571  HA  ASP   228      49.306  53.569  36.272  1.00  0.00           H  
ATOM   3572  CB  ASP   228      47.149  53.450  36.130  1.00  0.00           C  
ATOM   3573  HB2 ASP   228      46.489  53.112  35.331  1.00  0.00           H  
ATOM   3574  HB3 ASP   228      46.972  52.847  37.021  1.00  0.00           H  
ATOM   3575  CG  ASP   228      47.015  54.928  36.522  1.00  0.00           C  
ATOM   3576  OD1 ASP   228      48.047  55.595  36.735  1.00  0.00           O  
ATOM   3577  OD2 ASP   228      45.881  55.441  36.673  1.00  0.00           O  
ATOM   3578  C   ASP   228      48.729  51.550  35.740  1.00  0.00           C  
ATOM   3579  O   ASP   228      49.302  51.020  36.653  1.00  0.00           O  
ATOM   3580  N   MET   229      48.149  50.859  34.772  1.00  0.00           N  
ATOM   3581  H   MET   229      47.577  51.348  34.098  1.00  0.00           H  
ATOM   3582  CA  MET   229      48.407  49.381  34.575  1.00  0.00           C  
ATOM   3583  HA  MET   229      47.858  48.774  35.295  1.00  0.00           H  
ATOM   3584  CB  MET   229      47.741  48.827  33.330  1.00  0.00           C  
ATOM   3585  HB2 MET   229      47.952  49.390  32.421  1.00  0.00           H  
ATOM   3586  HB3 MET   229      48.097  47.809  33.169  1.00  0.00           H  
ATOM   3587  CG  MET   229      46.222  48.760  33.454  1.00  0.00           C  
ATOM   3588  HG2 MET   229      45.865  49.742  33.766  1.00  0.00           H  
ATOM   3589  HG3 MET   229      45.835  48.510  32.466  1.00  0.00           H  
ATOM   3590  SD  MET   229      45.621  47.673  34.771  1.00  0.00           S  
ATOM   3591  CE  MET   229      46.499  46.211  34.211  1.00  0.00           C  
ATOM   3592  HE1 MET   229      46.336  45.907  33.177  1.00  0.00           H  
ATOM   3593  HE2 MET   229      47.567  46.307  34.409  1.00  0.00           H  
ATOM   3594  HE3 MET   229      46.077  45.430  34.843  1.00  0.00           H  
ATOM   3595  C   MET   229      49.919  49.028  34.591  1.00  0.00           C  
ATOM   3596  O   MET   229      50.372  48.048  35.181  1.00  0.00           O  
ATOM   3597  N   ALA   230      50.739  49.837  34.071  1.00  0.00           N  
ATOM   3598  H   ALA   230      50.276  50.580  33.567  1.00  0.00           H  
ATOM   3599  CA  ALA   230      52.187  49.635  33.952  1.00  0.00           C  
ATOM   3600  HA  ALA   230      52.335  48.560  33.850  1.00  0.00           H  
ATOM   3601  CB  ALA   230      52.836  50.359  32.761  1.00  0.00           C  
ATOM   3602  HB1 ALA   230      52.986  51.436  32.839  1.00  0.00           H  
ATOM   3603  HB2 ALA   230      53.778  49.987  32.358  1.00  0.00           H  
ATOM   3604  HB3 ALA   230      52.214  50.334  31.866  1.00  0.00           H  
ATOM   3605  C   ALA   230      52.877  49.921  35.253  1.00  0.00           C  
ATOM   3606  O   ALA   230      53.835  49.248  35.609  1.00  0.00           O  
ATOM   3607  N   SER   231      52.520  50.895  36.023  1.00  0.00           N  
ATOM   3608  H   SER   231      51.804  51.484  35.624  1.00  0.00           H  
ATOM   3609  CA  SER   231      52.946  51.001  37.390  1.00  0.00           C  
ATOM   3610  HA  SER   231      54.035  50.995  37.430  1.00  0.00           H  
ATOM   3611  CB  SER   231      52.596  52.448  37.846  1.00  0.00           C  
ATOM   3612  HB2 SER   231      53.060  53.297  37.344  1.00  0.00           H  
ATOM   3613  HB3 SER   231      51.508  52.525  37.847  1.00  0.00           H  
ATOM   3614  OG  SER   231      53.018  52.711  39.173  1.00  0.00           O  
ATOM   3615  HG  SER   231      52.906  53.639  39.389  1.00  0.00           H  
ATOM   3616  C   SER   231      52.408  49.871  38.291  1.00  0.00           C  
ATOM   3617  O   SER   231      53.092  49.301  39.131  1.00  0.00           O  
ATOM   3618  N   TRP   232      51.162  49.368  38.005  1.00  0.00           N  
ATOM   3619  H   TRP   232      50.592  49.821  37.306  1.00  0.00           H  
ATOM   3620  CA  TRP   232      50.531  48.307  38.815  1.00  0.00           C  
ATOM   3621  HA  TRP   232      50.655  48.532  39.874  1.00  0.00           H  
ATOM   3622  CB  TRP   232      49.021  48.354  38.532  1.00  0.00           C  
ATOM   3623  HB2 TRP   232      48.485  49.210  38.944  1.00  0.00           H  
ATOM   3624  HB3 TRP   232      48.963  48.467  37.450  1.00  0.00           H  
ATOM   3625  CG  TRP   232      48.270  47.140  38.869  1.00  0.00           C  
ATOM   3626  CD1 TRP   232      47.740  46.276  38.010  1.00  0.00           C  
ATOM   3627  HD1 TRP   232      47.849  46.461  36.952  1.00  0.00           H  
ATOM   3628  NE1 TRP   232      47.294  45.164  38.668  1.00  0.00           N  
ATOM   3629  HE1 TRP   232      46.709  44.428  38.300  1.00  0.00           H  
ATOM   3630  CE2 TRP   232      47.537  45.240  40.008  1.00  0.00           C  
ATOM   3631  CZ2 TRP   232      47.303  44.367  41.065  1.00  0.00           C  
ATOM   3632  HZ2 TRP   232      46.958  43.351  40.942  1.00  0.00           H  
ATOM   3633  CH2 TRP   232      47.405  44.802  42.397  1.00  0.00           C  
ATOM   3634  HH2 TRP   232      47.035  44.195  43.211  1.00  0.00           H  
ATOM   3635  CZ3 TRP   232      47.964  46.100  42.572  1.00  0.00           C  
ATOM   3636  HZ3 TRP   232      48.222  46.327  43.596  1.00  0.00           H  
ATOM   3637  CE3 TRP   232      48.256  46.968  41.506  1.00  0.00           C  
ATOM   3638  HE3 TRP   232      48.708  47.898  41.820  1.00  0.00           H  
ATOM   3639  CD2 TRP   232      48.047  46.602  40.167  1.00  0.00           C  
ATOM   3640  C   TRP   232      51.210  46.960  38.567  1.00  0.00           C  
ATOM   3641  O   TRP   232      51.683  46.285  39.500  1.00  0.00           O  
ATOM   3642  N   VAL   233      51.465  46.591  37.301  1.00  0.00           N  
ATOM   3643  H   VAL   233      51.072  47.027  36.479  1.00  0.00           H  
ATOM   3644  CA  VAL   233      52.249  45.403  36.972  1.00  0.00           C  
ATOM   3645  HA  VAL   233      51.748  44.639  37.565  1.00  0.00           H  
ATOM   3646  CB  VAL   233      52.194  44.949  35.435  1.00  0.00           C  
ATOM   3647  HB  VAL   233      52.553  45.744  34.781  1.00  0.00           H  
ATOM   3648  CG1 VAL   233      52.908  43.645  34.972  1.00  0.00           C  
ATOM   3649 HG11 VAL   233      52.417  42.802  35.458  1.00  0.00           H  
ATOM   3650 HG12 VAL   233      52.813  43.501  33.896  1.00  0.00           H  
ATOM   3651 HG13 VAL   233      53.965  43.842  35.148  1.00  0.00           H  
ATOM   3652  CG2 VAL   233      50.726  44.760  35.079  1.00  0.00           C  
ATOM   3653 HG21 VAL   233      50.594  44.352  34.078  1.00  0.00           H  
ATOM   3654 HG22 VAL   233      50.444  43.961  35.764  1.00  0.00           H  
ATOM   3655 HG23 VAL   233      50.105  45.625  35.312  1.00  0.00           H  
ATOM   3656  C   VAL   233      53.661  45.512  37.530  1.00  0.00           C  
ATOM   3657  O   VAL   233      54.157  44.490  37.982  1.00  0.00           O  
ATOM   3658  N   MET   234      54.405  46.641  37.353  1.00  0.00           N  
ATOM   3659  H   MET   234      53.966  47.436  36.910  1.00  0.00           H  
ATOM   3660  CA  MET   234      55.748  46.843  37.831  1.00  0.00           C  
ATOM   3661  HA  MET   234      56.351  46.059  37.373  1.00  0.00           H  
ATOM   3662  CB  MET   234      56.185  48.235  37.323  1.00  0.00           C  
ATOM   3663  HB2 MET   234      55.960  48.268  36.257  1.00  0.00           H  
ATOM   3664  HB3 MET   234      55.620  48.940  37.933  1.00  0.00           H  
ATOM   3665  CG  MET   234      57.677  48.547  37.631  1.00  0.00           C  
ATOM   3666  HG2 MET   234      57.654  48.936  38.649  1.00  0.00           H  
ATOM   3667  HG3 MET   234      58.326  47.673  37.577  1.00  0.00           H  
ATOM   3668  SD  MET   234      58.363  49.999  36.706  1.00  0.00           S  
ATOM   3669  CE  MET   234      57.023  51.233  36.825  1.00  0.00           C  
ATOM   3670  HE1 MET   234      56.544  51.320  37.800  1.00  0.00           H  
ATOM   3671  HE2 MET   234      57.378  52.219  36.527  1.00  0.00           H  
ATOM   3672  HE3 MET   234      56.170  50.855  36.261  1.00  0.00           H  
ATOM   3673  C   MET   234      55.842  46.692  39.315  1.00  0.00           C  
ATOM   3674  O   MET   234      56.704  46.068  39.903  1.00  0.00           O  
ATOM   3675  N   ALA   235      54.847  47.182  40.054  1.00  0.00           N  
ATOM   3676  H   ALA   235      54.131  47.729  39.598  1.00  0.00           H  
ATOM   3677  CA  ALA   235      54.674  46.880  41.505  1.00  0.00           C  
ATOM   3678  HA  ALA   235      55.572  47.113  42.078  1.00  0.00           H  
ATOM   3679  CB  ALA   235      53.486  47.727  42.053  1.00  0.00           C  
ATOM   3680  HB1 ALA   235      53.499  48.754  41.690  1.00  0.00           H  
ATOM   3681  HB2 ALA   235      52.522  47.276  41.817  1.00  0.00           H  
ATOM   3682  HB3 ALA   235      53.489  47.736  43.143  1.00  0.00           H  
ATOM   3683  C   ALA   235      54.472  45.383  41.932  1.00  0.00           C  
ATOM   3684  O   ALA   235      54.838  45.074  43.081  1.00  0.00           O  
ATOM   3685  N   ASN   236      53.828  44.492  41.162  1.00  0.00           N  
ATOM   3686  H   ASN   236      53.458  44.856  40.295  1.00  0.00           H  
ATOM   3687  CA  ASN   236      53.781  43.072  41.304  1.00  0.00           C  
ATOM   3688  HA  ASN   236      53.575  42.896  42.360  1.00  0.00           H  
ATOM   3689  CB  ASN   236      52.545  42.532  40.434  1.00  0.00           C  
ATOM   3690  HB2 ASN   236      52.659  42.887  39.410  1.00  0.00           H  
ATOM   3691  HB3 ASN   236      52.606  41.457  40.266  1.00  0.00           H  
ATOM   3692  CG  ASN   236      51.190  42.854  41.018  1.00  0.00           C  
ATOM   3693  OD1 ASN   236      50.697  42.049  41.790  1.00  0.00           O  
ATOM   3694  ND2 ASN   236      50.648  43.957  40.699  1.00  0.00           N  
ATOM   3695 HD21 ASN   236      49.724  44.178  41.039  1.00  0.00           H  
ATOM   3696 HD22 ASN   236      51.198  44.614  40.164  1.00  0.00           H  
ATOM   3697  C   ASN   236      55.011  42.341  40.963  1.00  0.00           C  
ATOM   3698  O   ASN   236      55.359  41.317  41.587  1.00  0.00           O  
ATOM   3699  N   MET   237      55.731  42.767  39.912  1.00  0.00           N  
ATOM   3700  H   MET   237      55.557  43.634  39.423  1.00  0.00           H  
ATOM   3701  CA  MET   237      57.033  42.156  39.475  1.00  0.00           C  
ATOM   3702  HA  MET   237      56.987  41.067  39.469  1.00  0.00           H  
ATOM   3703  CB  MET   237      57.315  42.637  38.094  1.00  0.00           C  
ATOM   3704  HB2 MET   237      56.513  42.254  37.463  1.00  0.00           H  
ATOM   3705  HB3 MET   237      57.309  43.726  38.048  1.00  0.00           H  
ATOM   3706  CG  MET   237      58.657  42.169  37.581  1.00  0.00           C  
ATOM   3707  HG2 MET   237      59.329  42.814  38.148  1.00  0.00           H  
ATOM   3708  HG3 MET   237      58.827  41.158  37.952  1.00  0.00           H  
ATOM   3709  SD  MET   237      59.020  42.270  35.793  1.00  0.00           S  
ATOM   3710  CE  MET   237      59.298  44.051  35.439  1.00  0.00           C  
ATOM   3711  HE1 MET   237      59.186  44.351  34.397  1.00  0.00           H  
ATOM   3712  HE2 MET   237      58.623  44.656  36.044  1.00  0.00           H  
ATOM   3713  HE3 MET   237      60.321  44.224  35.773  1.00  0.00           H  
ATOM   3714  C   MET   237      58.240  42.483  40.419  1.00  0.00           C  
ATOM   3715  O   MET   237      59.126  41.643  40.680  1.00  0.00           O  
ATOM   3716  N   ALA   238      58.290  43.714  40.861  1.00  0.00           N  
ATOM   3717  H   ALA   238      57.635  44.440  40.606  1.00  0.00           H  
ATOM   3718  CA  ALA   238      59.226  44.096  41.966  1.00  0.00           C  
ATOM   3719  HA  ALA   238      59.663  43.183  42.370  1.00  0.00           H  
ATOM   3720  CB  ALA   238      60.396  44.865  41.235  1.00  0.00           C  
ATOM   3721  HB1 ALA   238      61.078  45.310  41.960  1.00  0.00           H  
ATOM   3722  HB2 ALA   238      60.866  44.171  40.539  1.00  0.00           H  
ATOM   3723  HB3 ALA   238      60.026  45.661  40.588  1.00  0.00           H  
ATOM   3724  C   ALA   238      58.679  44.944  43.110  1.00  0.00           C  
ATOM   3725  O   ALA   238      58.886  46.185  43.111  1.00  0.00           O  
ATOM   3726  N   PRO   239      57.892  44.248  43.992  1.00  0.00           N  
ATOM   3727  CD  PRO   239      57.364  42.904  43.780  1.00  0.00           C  
ATOM   3728  HD2 PRO   239      58.051  42.224  43.277  1.00  0.00           H  
ATOM   3729  HD3 PRO   239      56.436  43.006  43.216  1.00  0.00           H  
ATOM   3730  CG  PRO   239      57.136  42.294  45.243  1.00  0.00           C  
ATOM   3731  HG2 PRO   239      58.025  41.907  45.741  1.00  0.00           H  
ATOM   3732  HG3 PRO   239      56.357  41.533  45.307  1.00  0.00           H  
ATOM   3733  CB  PRO   239      56.660  43.556  45.965  1.00  0.00           C  
ATOM   3734  HB2 PRO   239      57.012  43.401  46.985  1.00  0.00           H  
ATOM   3735  HB3 PRO   239      55.575  43.641  46.026  1.00  0.00           H  
ATOM   3736  CA  PRO   239      57.427  44.771  45.262  1.00  0.00           C  
ATOM   3737  HA  PRO   239      56.753  45.590  45.011  1.00  0.00           H  
ATOM   3738  C   PRO   239      58.495  45.335  46.170  1.00  0.00           C  
ATOM   3739  O   PRO   239      58.189  46.237  46.918  1.00  0.00           O  
ATOM   3740  N   GLU   240      59.791  45.055  45.952  1.00  0.00           N  
ATOM   3741  H   GLU   240      60.034  44.287  45.342  1.00  0.00           H  
ATOM   3742  CA  GLU   240      60.910  45.818  46.406  1.00  0.00           C  
ATOM   3743  HA  GLU   240      60.711  45.784  47.477  1.00  0.00           H  
ATOM   3744  CB  GLU   240      62.145  45.050  46.076  1.00  0.00           C  
ATOM   3745  HB2 GLU   240      62.893  45.387  46.794  1.00  0.00           H  
ATOM   3746  HB3 GLU   240      62.066  43.994  46.334  1.00  0.00           H  
ATOM   3747  CG  GLU   240      62.721  45.050  44.649  1.00  0.00           C  
ATOM   3748  HG2 GLU   240      62.243  45.920  44.200  1.00  0.00           H  
ATOM   3749  HG3 GLU   240      63.770  45.333  44.562  1.00  0.00           H  
ATOM   3750  CD  GLU   240      62.356  43.893  43.787  1.00  0.00           C  
ATOM   3751  OE1 GLU   240      63.155  43.507  42.920  1.00  0.00           O  
ATOM   3752  OE2 GLU   240      61.268  43.344  43.910  1.00  0.00           O  
ATOM   3753  C   GLU   240      60.983  47.308  46.053  1.00  0.00           C  
ATOM   3754  O   GLU   240      61.717  48.113  46.654  1.00  0.00           O  
ATOM   3755  N   THR   241      60.255  47.767  45.023  1.00  0.00           N  
ATOM   3756  H   THR   241      59.748  47.109  44.448  1.00  0.00           H  
ATOM   3757  CA  THR   241      60.099  49.202  44.696  1.00  0.00           C  
ATOM   3758  HA  THR   241      61.061  49.714  44.707  1.00  0.00           H  
ATOM   3759  CB  THR   241      59.533  49.324  43.314  1.00  0.00           C  
ATOM   3760  HB  THR   241      59.417  50.399  43.179  1.00  0.00           H  
ATOM   3761  CG2 THR   241      60.233  48.737  42.072  1.00  0.00           C  
ATOM   3762 HG21 THR   241      59.522  48.765  41.246  1.00  0.00           H  
ATOM   3763 HG22 THR   241      61.115  49.335  41.842  1.00  0.00           H  
ATOM   3764 HG23 THR   241      60.555  47.725  42.316  1.00  0.00           H  
ATOM   3765  OG1 THR   241      58.237  48.755  43.406  1.00  0.00           O  
ATOM   3766  HG1 THR   241      58.269  47.805  43.270  1.00  0.00           H  
ATOM   3767  C   THR   241      59.245  50.020  45.712  1.00  0.00           C  
ATOM   3768  O   THR   241      59.158  51.291  45.498  1.00  0.00           O  
ATOM   3769  N   LEU   242      58.492  49.346  46.581  1.00  0.00           N  
ATOM   3770  H   LEU   242      58.526  48.337  46.579  1.00  0.00           H  
ATOM   3771  CA  LEU   242      57.473  49.960  47.502  1.00  0.00           C  
ATOM   3772  HA  LEU   242      57.098  50.913  47.128  1.00  0.00           H  
ATOM   3773  CB  LEU   242      56.393  48.883  47.787  1.00  0.00           C  
ATOM   3774  HB2 LEU   242      56.998  48.150  48.321  1.00  0.00           H  
ATOM   3775  HB3 LEU   242      55.623  49.263  48.457  1.00  0.00           H  
ATOM   3776  CG  LEU   242      55.665  48.376  46.485  1.00  0.00           C  
ATOM   3777  HG  LEU   242      56.379  48.028  45.739  1.00  0.00           H  
ATOM   3778  CD1 LEU   242      54.528  47.476  46.783  1.00  0.00           C  
ATOM   3779 HD11 LEU   242      54.841  46.648  47.418  1.00  0.00           H  
ATOM   3780 HD12 LEU   242      53.691  47.982  47.263  1.00  0.00           H  
ATOM   3781 HD13 LEU   242      54.300  47.031  45.814  1.00  0.00           H  
ATOM   3782  CD2 LEU   242      55.047  49.594  45.714  1.00  0.00           C  
ATOM   3783 HD21 LEU   242      54.582  50.289  46.414  1.00  0.00           H  
ATOM   3784 HD22 LEU   242      55.859  50.070  45.165  1.00  0.00           H  
ATOM   3785 HD23 LEU   242      54.297  49.254  45.000  1.00  0.00           H  
ATOM   3786  C   LEU   242      58.135  50.221  48.923  1.00  0.00           C  
ATOM   3787  O   LEU   242      59.226  49.756  49.211  1.00  0.00           O  
ATOM   3788  N   PRO   243      57.526  51.047  49.765  1.00  0.00           N  
ATOM   3789  CD  PRO   243      56.358  51.895  49.364  1.00  0.00           C  
ATOM   3790  HD2 PRO   243      55.728  51.458  48.589  1.00  0.00           H  
ATOM   3791  HD3 PRO   243      56.795  52.804  48.952  1.00  0.00           H  
ATOM   3792  CG  PRO   243      55.642  52.175  50.677  1.00  0.00           C  
ATOM   3793  HG2 PRO   243      54.994  51.353  50.982  1.00  0.00           H  
ATOM   3794  HG3 PRO   243      55.099  53.104  50.503  1.00  0.00           H  
ATOM   3795  CB  PRO   243      56.770  52.202  51.734  1.00  0.00           C  
ATOM   3796  HB2 PRO   243      56.415  52.206  52.764  1.00  0.00           H  
ATOM   3797  HB3 PRO   243      57.335  53.134  51.727  1.00  0.00           H  
ATOM   3798  CA  PRO   243      57.760  51.077  51.199  1.00  0.00           C  
ATOM   3799  HA  PRO   243      58.769  51.405  51.450  1.00  0.00           H  
ATOM   3800  C   PRO   243      57.565  49.791  52.010  1.00  0.00           C  
ATOM   3801  O   PRO   243      56.879  48.908  51.459  1.00  0.00           O  
ATOM   3802  N   PRO   244      58.071  49.648  53.231  1.00  0.00           N  
ATOM   3803  CD  PRO   244      59.186  50.377  53.843  1.00  0.00           C  
ATOM   3804  HD2 PRO   244      58.679  51.253  54.250  1.00  0.00           H  
ATOM   3805  HD3 PRO   244      59.911  50.750  53.121  1.00  0.00           H  
ATOM   3806  CG  PRO   244      59.716  49.456  54.862  1.00  0.00           C  
ATOM   3807  HG2 PRO   244      60.150  50.002  55.701  1.00  0.00           H  
ATOM   3808  HG3 PRO   244      60.417  48.718  54.473  1.00  0.00           H  
ATOM   3809  CB  PRO   244      58.443  48.775  55.359  1.00  0.00           C  
ATOM   3810  HB2 PRO   244      57.991  49.312  56.192  1.00  0.00           H  
ATOM   3811  HB3 PRO   244      58.666  47.779  55.741  1.00  0.00           H  
ATOM   3812  CA  PRO   244      57.526  48.613  54.130  1.00  0.00           C  
ATOM   3813  HA  PRO   244      57.665  47.578  53.818  1.00  0.00           H  
ATOM   3814  C   PRO   244      56.044  48.933  54.403  1.00  0.00           C  
ATOM   3815  O   PRO   244      55.678  50.079  54.813  1.00  0.00           O  
ATOM   3816  N   SER   245      55.148  47.938  54.176  1.00  0.00           N  
ATOM   3817  H   SER   245      55.492  47.019  53.933  1.00  0.00           H  
ATOM   3818  CA  SER   245      53.690  48.066  54.330  1.00  0.00           C  
ATOM   3819  HA  SER   245      53.524  48.513  55.311  1.00  0.00           H  
ATOM   3820  CB  SER   245      53.083  49.007  53.242  1.00  0.00           C  
ATOM   3821  HB2 SER   245      53.451  50.005  53.479  1.00  0.00           H  
ATOM   3822  HB3 SER   245      53.560  48.676  52.319  1.00  0.00           H  
ATOM   3823  OG  SER   245      51.662  49.042  53.256  1.00  0.00           O  
ATOM   3824  HG  SER   245      51.399  49.943  53.053  1.00  0.00           H  
ATOM   3825  C   SER   245      53.012  46.676  54.235  1.00  0.00           C  
ATOM   3826  O   SER   245      53.560  45.746  53.624  1.00  0.00           O  
ATOM   3827  N   THR   246      51.836  46.504  54.897  1.00  0.00           N  
ATOM   3828  H   THR   246      51.496  47.264  55.468  1.00  0.00           H  
ATOM   3829  CA  THR   246      50.979  45.299  54.721  1.00  0.00           C  
ATOM   3830  HA  THR   246      51.550  44.394  54.934  1.00  0.00           H  
ATOM   3831  CB  THR   246      49.721  45.407  55.539  1.00  0.00           C  
ATOM   3832  HB  THR   246      49.200  44.481  55.294  1.00  0.00           H  
ATOM   3833  CG2 THR   246      50.007  45.423  57.059  1.00  0.00           C  
ATOM   3834 HG21 THR   246      50.340  44.434  57.374  1.00  0.00           H  
ATOM   3835 HG22 THR   246      50.831  46.077  57.343  1.00  0.00           H  
ATOM   3836 HG23 THR   246      49.113  45.766  57.579  1.00  0.00           H  
ATOM   3837  OG1 THR   246      48.940  46.516  55.062  1.00  0.00           O  
ATOM   3838  HG1 THR   246      48.293  46.210  54.422  1.00  0.00           H  
ATOM   3839  C   THR   246      50.583  45.271  53.252  1.00  0.00           C  
ATOM   3840  O   THR   246      50.290  44.189  52.753  1.00  0.00           O  
ATOM   3841  N   LEU   247      50.518  46.322  52.391  1.00  0.00           N  
ATOM   3842  H   LEU   247      50.763  47.234  52.748  1.00  0.00           H  
ATOM   3843  CA  LEU   247      50.397  46.258  50.958  1.00  0.00           C  
ATOM   3844  HA  LEU   247      49.550  45.598  50.773  1.00  0.00           H  
ATOM   3845  CB  LEU   247      50.168  47.718  50.416  1.00  0.00           C  
ATOM   3846  HB2 LEU   247      49.403  48.216  51.011  1.00  0.00           H  
ATOM   3847  HB3 LEU   247      51.069  48.250  50.722  1.00  0.00           H  
ATOM   3848  CG  LEU   247      49.797  47.829  48.902  1.00  0.00           C  
ATOM   3849  HG  LEU   247      50.693  47.556  48.343  1.00  0.00           H  
ATOM   3850  CD1 LEU   247      48.601  46.942  48.399  1.00  0.00           C  
ATOM   3851 HD11 LEU   247      48.870  45.894  48.531  1.00  0.00           H  
ATOM   3852 HD12 LEU   247      47.706  47.055  49.011  1.00  0.00           H  
ATOM   3853 HD13 LEU   247      48.221  47.137  47.397  1.00  0.00           H  
ATOM   3854  CD2 LEU   247      49.673  49.241  48.449  1.00  0.00           C  
ATOM   3855 HD21 LEU   247      49.367  49.182  47.405  1.00  0.00           H  
ATOM   3856 HD22 LEU   247      48.930  49.739  49.073  1.00  0.00           H  
ATOM   3857 HD23 LEU   247      50.644  49.736  48.458  1.00  0.00           H  
ATOM   3858  C   LEU   247      51.583  45.468  50.260  1.00  0.00           C  
ATOM   3859  O   LEU   247      51.390  44.627  49.438  1.00  0.00           O  
ATOM   3860  N   GLN   248      52.822  45.681  50.809  1.00  0.00           N  
ATOM   3861  H   GLN   248      52.751  46.064  51.741  1.00  0.00           H  
ATOM   3862  CA  GLN   248      54.019  44.992  50.336  1.00  0.00           C  
ATOM   3863  HA  GLN   248      53.931  45.042  49.250  1.00  0.00           H  
ATOM   3864  CB  GLN   248      55.326  45.734  50.801  1.00  0.00           C  
ATOM   3865  HB2 GLN   248      55.035  46.778  50.921  1.00  0.00           H  
ATOM   3866  HB3 GLN   248      55.621  45.301  51.757  1.00  0.00           H  
ATOM   3867  CG  GLN   248      56.437  45.488  49.842  1.00  0.00           C  
ATOM   3868  HG2 GLN   248      56.273  44.526  49.356  1.00  0.00           H  
ATOM   3869  HG3 GLN   248      56.403  46.309  49.126  1.00  0.00           H  
ATOM   3870  CD  GLN   248      57.828  45.364  50.506  1.00  0.00           C  
ATOM   3871  OE1 GLN   248      57.986  45.130  51.700  1.00  0.00           O  
ATOM   3872  NE2 GLN   248      58.922  45.426  49.701  1.00  0.00           N  
ATOM   3873 HE21 GLN   248      58.843  45.599  48.709  1.00  0.00           H  
ATOM   3874 HE22 GLN   248      59.837  45.513  50.121  1.00  0.00           H  
ATOM   3875  C   GLN   248      53.873  43.477  50.685  1.00  0.00           C  
ATOM   3876  O   GLN   248      54.173  42.702  49.802  1.00  0.00           O  
ATOM   3877  N   GLN   249      53.430  43.133  51.891  1.00  0.00           N  
ATOM   3878  H   GLN   249      53.210  43.835  52.583  1.00  0.00           H  
ATOM   3879  CA  GLN   249      53.188  41.799  52.223  1.00  0.00           C  
ATOM   3880  HA  GLN   249      54.065  41.204  51.970  1.00  0.00           H  
ATOM   3881  CB  GLN   249      52.977  41.727  53.708  1.00  0.00           C  
ATOM   3882  HB2 GLN   249      53.798  42.261  54.188  1.00  0.00           H  
ATOM   3883  HB3 GLN   249      52.109  42.350  53.925  1.00  0.00           H  
ATOM   3884  CG  GLN   249      52.740  40.394  54.345  1.00  0.00           C  
ATOM   3885  HG2 GLN   249      51.937  39.786  53.931  1.00  0.00           H  
ATOM   3886  HG3 GLN   249      53.583  39.718  54.198  1.00  0.00           H  
ATOM   3887  CD  GLN   249      52.526  40.437  55.854  1.00  0.00           C  
ATOM   3888  OE1 GLN   249      52.411  41.482  56.440  1.00  0.00           O  
ATOM   3889  NE2 GLN   249      52.226  39.331  56.595  1.00  0.00           N  
ATOM   3890 HE21 GLN   249      51.889  39.415  57.543  1.00  0.00           H  
ATOM   3891 HE22 GLN   249      52.722  38.472  56.406  1.00  0.00           H  
ATOM   3892  C   GLN   249      51.924  41.177  51.598  1.00  0.00           C  
ATOM   3893  O   GLN   249      51.961  39.949  51.303  1.00  0.00           O  
ATOM   3894  N   GLY   250      50.969  42.074  51.305  1.00  0.00           N  
ATOM   3895  H   GLY   250      50.915  42.921  51.852  1.00  0.00           H  
ATOM   3896  CA  GLY   250      49.851  41.694  50.502  1.00  0.00           C  
ATOM   3897  HA2 GLY   250      49.272  41.020  51.133  1.00  0.00           H  
ATOM   3898  HA3 GLY   250      49.326  42.582  50.150  1.00  0.00           H  
ATOM   3899  C   GLY   250      50.201  41.048  49.189  1.00  0.00           C  
ATOM   3900  O   GLY   250      49.706  39.916  48.842  1.00  0.00           O  
ATOM   3901  N   ILE   251      51.072  41.720  48.385  1.00  0.00           N  
ATOM   3902  H   ILE   251      51.573  42.546  48.679  1.00  0.00           H  
ATOM   3903  CA  ILE   251      51.530  41.206  47.045  1.00  0.00           C  
ATOM   3904  HA  ILE   251      50.614  41.043  46.477  1.00  0.00           H  
ATOM   3905  CB  ILE   251      52.503  42.127  46.403  1.00  0.00           C  
ATOM   3906  HB  ILE   251      53.192  42.455  47.181  1.00  0.00           H  
ATOM   3907  CG2 ILE   251      53.364  41.497  45.238  1.00  0.00           C  
ATOM   3908 HG21 ILE   251      53.754  42.353  44.689  1.00  0.00           H  
ATOM   3909 HG22 ILE   251      54.232  41.008  45.682  1.00  0.00           H  
ATOM   3910 HG23 ILE   251      52.828  40.789  44.606  1.00  0.00           H  
ATOM   3911  CG1 ILE   251      51.742  43.393  45.872  1.00  0.00           C  
ATOM   3912 HG12 ILE   251      51.404  43.285  44.842  1.00  0.00           H  
ATOM   3913 HG13 ILE   251      50.860  43.684  46.442  1.00  0.00           H  
ATOM   3914  CD1 ILE   251      52.569  44.670  45.889  1.00  0.00           C  
ATOM   3915 HD11 ILE   251      52.961  44.980  46.857  1.00  0.00           H  
ATOM   3916 HD12 ILE   251      53.473  44.622  45.281  1.00  0.00           H  
ATOM   3917 HD13 ILE   251      51.914  45.469  45.539  1.00  0.00           H  
ATOM   3918  C   ILE   251      52.161  39.839  47.210  1.00  0.00           C  
ATOM   3919  O   ILE   251      52.020  38.982  46.355  1.00  0.00           O  
ATOM   3920  N   ALA   252      52.947  39.614  48.317  1.00  0.00           N  
ATOM   3921  H   ALA   252      53.046  40.323  49.030  1.00  0.00           H  
ATOM   3922  CA  ALA   252      53.640  38.315  48.644  1.00  0.00           C  
ATOM   3923  HA  ALA   252      54.217  38.138  47.736  1.00  0.00           H  
ATOM   3924  CB  ALA   252      54.703  38.583  49.744  1.00  0.00           C  
ATOM   3925  HB1 ALA   252      54.101  38.823  50.620  1.00  0.00           H  
ATOM   3926  HB2 ALA   252      55.182  37.628  49.962  1.00  0.00           H  
ATOM   3927  HB3 ALA   252      55.434  39.337  49.452  1.00  0.00           H  
ATOM   3928  C   ALA   252      52.699  37.102  49.013  1.00  0.00           C  
ATOM   3929  O   ALA   252      52.921  35.923  48.728  1.00  0.00           O  
ATOM   3930  N   LEU   253      51.640  37.494  49.720  1.00  0.00           N  
ATOM   3931  H   LEU   253      51.542  38.472  49.952  1.00  0.00           H  
ATOM   3932  CA  LEU   253      50.509  36.698  50.231  1.00  0.00           C  
ATOM   3933  HA  LEU   253      50.989  35.766  50.530  1.00  0.00           H  
ATOM   3934  CB  LEU   253      49.850  37.271  51.475  1.00  0.00           C  
ATOM   3935  HB2 LEU   253      49.624  38.303  51.209  1.00  0.00           H  
ATOM   3936  HB3 LEU   253      48.955  36.740  51.798  1.00  0.00           H  
ATOM   3937  CG  LEU   253      50.706  37.227  52.700  1.00  0.00           C  
ATOM   3938  HG  LEU   253      51.676  37.711  52.583  1.00  0.00           H  
ATOM   3939  CD1 LEU   253      49.864  37.953  53.751  1.00  0.00           C  
ATOM   3940 HD11 LEU   253      49.687  39.011  53.558  1.00  0.00           H  
ATOM   3941 HD12 LEU   253      48.910  37.446  53.895  1.00  0.00           H  
ATOM   3942 HD13 LEU   253      50.292  37.861  54.749  1.00  0.00           H  
ATOM   3943  CD2 LEU   253      50.998  35.843  53.225  1.00  0.00           C  
ATOM   3944 HD21 LEU   253      51.558  35.931  54.156  1.00  0.00           H  
ATOM   3945 HD22 LEU   253      50.078  35.283  53.393  1.00  0.00           H  
ATOM   3946 HD23 LEU   253      51.696  35.271  52.612  1.00  0.00           H  
ATOM   3947  C   LEU   253      49.529  36.343  49.099  1.00  0.00           C  
ATOM   3948  O   LEU   253      48.728  35.410  49.178  1.00  0.00           O  
ATOM   3949  N   ALA   254      49.662  37.052  47.995  1.00  0.00           N  
ATOM   3950  H   ALA   254      50.196  37.903  48.096  1.00  0.00           H  
ATOM   3951  CA  ALA   254      49.015  36.822  46.721  1.00  0.00           C  
ATOM   3952  HA  ALA   254      48.098  36.262  46.904  1.00  0.00           H  
ATOM   3953  CB  ALA   254      48.454  38.172  46.142  1.00  0.00           C  
ATOM   3954  HB1 ALA   254      49.235  38.882  45.867  1.00  0.00           H  
ATOM   3955  HB2 ALA   254      47.902  37.935  45.232  1.00  0.00           H  
ATOM   3956  HB3 ALA   254      47.758  38.496  46.915  1.00  0.00           H  
ATOM   3957  C   ALA   254      49.819  36.021  45.707  1.00  0.00           C  
ATOM   3958  O   ALA   254      49.257  35.217  44.949  1.00  0.00           O  
ATOM   3959  N   GLN   255      51.085  36.099  45.699  1.00  0.00           N  
ATOM   3960  H   GLN   255      51.557  36.740  46.320  1.00  0.00           H  
ATOM   3961  CA  GLN   255      52.005  35.278  44.914  1.00  0.00           C  
ATOM   3962  HA  GLN   255      51.539  34.989  43.971  1.00  0.00           H  
ATOM   3963  CB  GLN   255      53.309  35.965  44.520  1.00  0.00           C  
ATOM   3964  HB2 GLN   255      53.807  36.380  45.396  1.00  0.00           H  
ATOM   3965  HB3 GLN   255      53.972  35.217  44.085  1.00  0.00           H  
ATOM   3966  CG  GLN   255      53.036  37.092  43.488  1.00  0.00           C  
ATOM   3967  HG2 GLN   255      52.593  36.639  42.601  1.00  0.00           H  
ATOM   3968  HG3 GLN   255      52.337  37.788  43.952  1.00  0.00           H  
ATOM   3969  CD  GLN   255      54.307  37.835  43.101  1.00  0.00           C  
ATOM   3970  OE1 GLN   255      55.428  37.387  43.224  1.00  0.00           O  
ATOM   3971  NE2 GLN   255      54.186  38.936  42.452  1.00  0.00           N  
ATOM   3972 HE21 GLN   255      54.992  39.461  42.145  1.00  0.00           H  
ATOM   3973 HE22 GLN   255      53.239  39.268  42.340  1.00  0.00           H  
ATOM   3974  C   GLN   255      52.414  33.970  45.564  1.00  0.00           C  
ATOM   3975  O   GLN   255      53.009  33.038  44.962  1.00  0.00           O  
ATOM   3976  N   SER   256      52.017  33.831  46.879  1.00  0.00           N  
ATOM   3977  H   SER   256      51.500  34.607  47.267  1.00  0.00           H  
ATOM   3978  CA  SER   256      52.081  32.516  47.482  1.00  0.00           C  
ATOM   3979  HA  SER   256      53.088  32.099  47.472  1.00  0.00           H  
ATOM   3980  CB  SER   256      51.533  32.624  48.942  1.00  0.00           C  
ATOM   3981  HB2 SER   256      50.519  33.018  49.011  1.00  0.00           H  
ATOM   3982  HB3 SER   256      51.431  31.624  49.363  1.00  0.00           H  
ATOM   3983  OG  SER   256      52.465  33.429  49.711  1.00  0.00           O  
ATOM   3984  HG  SER   256      52.390  34.366  49.517  1.00  0.00           H  
ATOM   3985  C   SER   256      51.174  31.623  46.626  1.00  0.00           C  
ATOM   3986  O   SER   256      50.182  32.005  46.023  1.00  0.00           O  
ATOM   3987  N   ARG   257      51.549  30.368  46.626  1.00  0.00           N  
ATOM   3988  H   ARG   257      52.453  30.189  47.039  1.00  0.00           H  
ATOM   3989  CA  ARG   257      50.930  29.302  45.802  1.00  0.00           C  
ATOM   3990  HA  ARG   257      50.320  29.756  45.021  1.00  0.00           H  
ATOM   3991  CB  ARG   257      52.038  28.382  45.140  1.00  0.00           C  
ATOM   3992  HB2 ARG   257      52.584  27.834  45.908  1.00  0.00           H  
ATOM   3993  HB3 ARG   257      51.502  27.742  44.439  1.00  0.00           H  
ATOM   3994  CG  ARG   257      53.039  29.285  44.326  1.00  0.00           C  
ATOM   3995  HG2 ARG   257      52.546  29.909  43.581  1.00  0.00           H  
ATOM   3996  HG3 ARG   257      53.570  29.955  45.003  1.00  0.00           H  
ATOM   3997  CD  ARG   257      54.100  28.314  43.640  1.00  0.00           C  
ATOM   3998  HD2 ARG   257      54.887  28.093  44.361  1.00  0.00           H  
ATOM   3999  HD3 ARG   257      53.615  27.371  43.391  1.00  0.00           H  
ATOM   4000  NE  ARG   257      54.669  29.041  42.461  1.00  0.00           N  
ATOM   4001  HE  ARG   257      54.542  30.042  42.492  1.00  0.00           H  
ATOM   4002  CZ  ARG   257      55.363  28.360  41.453  1.00  0.00           C  
ATOM   4003  NH1 ARG   257      55.558  27.094  41.566  1.00  0.00           N  
ATOM   4004 HH11 ARG   257      55.049  26.502  42.207  1.00  0.00           H  
ATOM   4005 HH12 ARG   257      56.164  26.673  40.876  1.00  0.00           H  
ATOM   4006  NH2 ARG   257      56.015  28.847  40.421  1.00  0.00           N  
ATOM   4007 HH21 ARG   257      56.091  29.842  40.264  1.00  0.00           H  
ATOM   4008 HH22 ARG   257      56.419  28.203  39.757  1.00  0.00           H  
ATOM   4009  C   ARG   257      50.025  28.399  46.684  1.00  0.00           C  
ATOM   4010  O   ARG   257      50.512  27.842  47.700  1.00  0.00           O  
ATOM   4011  N   TYR   258      48.728  28.327  46.390  1.00  0.00           N  
ATOM   4012  H   TYR   258      48.392  28.936  45.659  1.00  0.00           H  
ATOM   4013  CA  TYR   258      47.720  27.648  47.364  1.00  0.00           C  
ATOM   4014  HA  TYR   258      48.200  27.513  48.334  1.00  0.00           H  
ATOM   4015  CB  TYR   258      46.603  28.657  47.657  1.00  0.00           C  
ATOM   4016  HB2 TYR   258      46.077  28.873  46.727  1.00  0.00           H  
ATOM   4017  HB3 TYR   258      45.917  28.062  48.259  1.00  0.00           H  
ATOM   4018  CG  TYR   258      47.112  29.937  48.339  1.00  0.00           C  
ATOM   4019  CD1 TYR   258      47.390  31.212  47.749  1.00  0.00           C  
ATOM   4020  HD1 TYR   258      47.356  31.329  46.676  1.00  0.00           H  
ATOM   4021  CE1 TYR   258      47.854  32.279  48.507  1.00  0.00           C  
ATOM   4022  HE1 TYR   258      48.154  33.233  48.099  1.00  0.00           H  
ATOM   4023  CZ  TYR   258      47.880  32.158  49.880  1.00  0.00           C  
ATOM   4024  OH  TYR   258      48.181  33.246  50.653  1.00  0.00           O  
ATOM   4025  HH  TYR   258      48.356  33.974  50.054  1.00  0.00           H  
ATOM   4026  CE2 TYR   258      47.498  30.946  50.445  1.00  0.00           C  
ATOM   4027  HE2 TYR   258      47.667  30.910  51.511  1.00  0.00           H  
ATOM   4028  CD2 TYR   258      47.088  29.840  49.730  1.00  0.00           C  
ATOM   4029  HD2 TYR   258      46.833  28.955  50.293  1.00  0.00           H  
ATOM   4030  C   TYR   258      47.121  26.317  46.774  1.00  0.00           C  
ATOM   4031  O   TYR   258      46.607  25.502  47.602  1.00  0.00           O  
ATOM   4032  N   TRP   259      47.201  26.067  45.480  1.00  0.00           N  
ATOM   4033  H   TRP   259      47.495  26.776  44.823  1.00  0.00           H  
ATOM   4034  CA  TRP   259      46.791  24.818  44.846  1.00  0.00           C  
ATOM   4035  HA  TRP   259      46.978  24.004  45.546  1.00  0.00           H  
ATOM   4036  CB  TRP   259      45.311  24.808  44.326  1.00  0.00           C  
ATOM   4037  HB2 TRP   259      45.211  25.649  43.639  1.00  0.00           H  
ATOM   4038  HB3 TRP   259      45.118  23.965  43.662  1.00  0.00           H  
ATOM   4039  CG  TRP   259      44.197  24.949  45.383  1.00  0.00           C  
ATOM   4040  CD1 TRP   259      43.514  26.088  45.656  1.00  0.00           C  
ATOM   4041  HD1 TRP   259      43.574  26.998  45.077  1.00  0.00           H  
ATOM   4042  NE1 TRP   259      42.638  25.805  46.716  1.00  0.00           N  
ATOM   4043  HE1 TRP   259      41.929  26.470  46.989  1.00  0.00           H  
ATOM   4044  CE2 TRP   259      42.655  24.470  47.023  1.00  0.00           C  
ATOM   4045  CZ2 TRP   259      41.816  23.721  47.878  1.00  0.00           C  
ATOM   4046  HZ2 TRP   259      41.004  24.157  48.440  1.00  0.00           H  
ATOM   4047  CH2 TRP   259      42.106  22.332  48.017  1.00  0.00           C  
ATOM   4048  HH2 TRP   259      41.469  21.758  48.672  1.00  0.00           H  
ATOM   4049  CZ3 TRP   259      43.128  21.714  47.291  1.00  0.00           C  
ATOM   4050  HZ3 TRP   259      43.198  20.637  47.253  1.00  0.00           H  
ATOM   4051  CE3 TRP   259      43.906  22.549  46.411  1.00  0.00           C  
ATOM   4052  HE3 TRP   259      44.482  22.056  45.642  1.00  0.00           H  
ATOM   4053  CD2 TRP   259      43.716  23.902  46.230  1.00  0.00           C  
ATOM   4054  C   TRP   259      47.786  24.491  43.738  1.00  0.00           C  
ATOM   4055  O   TRP   259      48.245  25.400  43.111  1.00  0.00           O  
ATOM   4056  N   ARG   260      48.064  23.196  43.368  1.00  0.00           N  
ATOM   4057  H   ARG   260      47.464  22.552  43.863  1.00  0.00           H  
ATOM   4058  CA  ARG   260      48.617  22.748  42.092  1.00  0.00           C  
ATOM   4059  HA  ARG   260      49.008  23.648  41.617  1.00  0.00           H  
ATOM   4060  CB  ARG   260      49.753  21.788  42.222  1.00  0.00           C  
ATOM   4061  HB2 ARG   260      50.343  22.183  43.049  1.00  0.00           H  
ATOM   4062  HB3 ARG   260      49.356  20.806  42.482  1.00  0.00           H  
ATOM   4063  CG  ARG   260      50.630  21.668  40.992  1.00  0.00           C  
ATOM   4064  HG2 ARG   260      50.031  21.195  40.214  1.00  0.00           H  
ATOM   4065  HG3 ARG   260      50.822  22.686  40.652  1.00  0.00           H  
ATOM   4066  CD  ARG   260      51.904  20.913  41.186  1.00  0.00           C  
ATOM   4067  HD2 ARG   260      52.432  21.251  42.078  1.00  0.00           H  
ATOM   4068  HD3 ARG   260      51.603  19.913  41.499  1.00  0.00           H  
ATOM   4069  NE  ARG   260      52.783  20.883  39.936  1.00  0.00           N  
ATOM   4070  HE  ARG   260      52.352  21.134  39.058  1.00  0.00           H  
ATOM   4071  CZ  ARG   260      54.095  20.623  39.845  1.00  0.00           C  
ATOM   4072  NH1 ARG   260      54.812  20.259  40.889  1.00  0.00           N  
ATOM   4073 HH11 ARG   260      54.391  20.227  41.807  1.00  0.00           H  
ATOM   4074 HH12 ARG   260      55.525  19.571  40.695  1.00  0.00           H  
ATOM   4075  NH2 ARG   260      54.672  20.521  38.724  1.00  0.00           N  
ATOM   4076 HH21 ARG   260      54.187  20.826  37.892  1.00  0.00           H  
ATOM   4077 HH22 ARG   260      55.675  20.407  38.739  1.00  0.00           H  
ATOM   4078  C   ARG   260      47.504  22.278  41.165  1.00  0.00           C  
ATOM   4079  O   ARG   260      46.529  21.707  41.618  1.00  0.00           O  
ATOM   4080  N   VAL   261      47.691  22.591  39.955  1.00  0.00           N  
ATOM   4081  H   VAL   261      48.377  23.320  39.814  1.00  0.00           H  
ATOM   4082  CA  VAL   261      46.780  22.407  38.767  1.00  0.00           C  
ATOM   4083  HA  VAL   261      45.971  21.725  39.026  1.00  0.00           H  
ATOM   4084  CB  VAL   261      46.015  23.675  38.363  1.00  0.00           C  
ATOM   4085  HB  VAL   261      46.584  24.417  37.802  1.00  0.00           H  
ATOM   4086  CG1 VAL   261      44.784  23.291  37.525  1.00  0.00           C  
ATOM   4087 HG11 VAL   261      44.045  22.804  38.161  1.00  0.00           H  
ATOM   4088 HG12 VAL   261      44.325  24.194  37.124  1.00  0.00           H  
ATOM   4089 HG13 VAL   261      45.073  22.798  36.597  1.00  0.00           H  
ATOM   4090  CG2 VAL   261      45.387  24.409  39.631  1.00  0.00           C  
ATOM   4091 HG21 VAL   261      44.730  25.225  39.329  1.00  0.00           H  
ATOM   4092 HG22 VAL   261      44.848  23.730  40.291  1.00  0.00           H  
ATOM   4093 HG23 VAL   261      46.214  24.952  40.088  1.00  0.00           H  
ATOM   4094  C   VAL   261      47.641  21.825  37.624  1.00  0.00           C  
ATOM   4095  O   VAL   261      47.613  22.273  36.464  1.00  0.00           O  
ATOM   4096  N   GLY   262      48.560  20.941  37.968  1.00  0.00           N  
ATOM   4097  H   GLY   262      48.606  20.504  38.878  1.00  0.00           H  
ATOM   4098  CA  GLY   262      49.600  20.368  37.042  1.00  0.00           C  
ATOM   4099  HA2 GLY   262      50.154  19.508  37.418  1.00  0.00           H  
ATOM   4100  HA3 GLY   262      49.139  20.150  36.078  1.00  0.00           H  
ATOM   4101  C   GLY   262      50.704  21.486  36.847  1.00  0.00           C  
ATOM   4102  O   GLY   262      51.387  21.823  37.774  1.00  0.00           O  
ATOM   4103  N   ALA   263      50.948  21.887  35.614  1.00  0.00           N  
ATOM   4104  H   ALA   263      50.487  21.611  34.759  1.00  0.00           H  
ATOM   4105  CA  ALA   263      52.028  22.821  35.282  1.00  0.00           C  
ATOM   4106  HA  ALA   263      52.868  22.532  35.914  1.00  0.00           H  
ATOM   4107  CB  ALA   263      52.506  22.713  33.906  1.00  0.00           C  
ATOM   4108  HB1 ALA   263      53.327  23.357  33.590  1.00  0.00           H  
ATOM   4109  HB2 ALA   263      52.754  21.693  33.613  1.00  0.00           H  
ATOM   4110  HB3 ALA   263      51.732  23.152  33.277  1.00  0.00           H  
ATOM   4111  C   ALA   263      51.603  24.254  35.762  1.00  0.00           C  
ATOM   4112  O   ALA   263      52.490  25.076  35.664  1.00  0.00           O  
ATOM   4113  N   MET   264      50.364  24.528  36.170  1.00  0.00           N  
ATOM   4114  H   MET   264      49.737  23.788  36.448  1.00  0.00           H  
ATOM   4115  CA  MET   264      49.949  25.818  36.710  1.00  0.00           C  
ATOM   4116  HA  MET   264      50.707  26.572  36.495  1.00  0.00           H  
ATOM   4117  CB  MET   264      48.708  26.233  35.854  1.00  0.00           C  
ATOM   4118  HB2 MET   264      49.110  26.471  34.869  1.00  0.00           H  
ATOM   4119  HB3 MET   264      47.929  25.480  35.734  1.00  0.00           H  
ATOM   4120  CG  MET   264      48.077  27.534  36.343  1.00  0.00           C  
ATOM   4121  HG2 MET   264      48.794  28.056  36.976  1.00  0.00           H  
ATOM   4122  HG3 MET   264      47.752  28.307  35.647  1.00  0.00           H  
ATOM   4123  SD  MET   264      46.547  27.257  37.215  1.00  0.00           S  
ATOM   4124  CE  MET   264      45.438  27.046  35.817  1.00  0.00           C  
ATOM   4125  HE1 MET   264      44.419  27.097  36.199  1.00  0.00           H  
ATOM   4126  HE2 MET   264      45.501  27.960  35.226  1.00  0.00           H  
ATOM   4127  HE3 MET   264      45.730  26.165  35.246  1.00  0.00           H  
ATOM   4128  C   MET   264      49.653  25.731  38.219  1.00  0.00           C  
ATOM   4129  O   MET   264      49.246  24.730  38.746  1.00  0.00           O  
ATOM   4130  N   TYR   265      49.894  26.806  38.964  1.00  0.00           N  
ATOM   4131  H   TYR   265      50.252  27.616  38.480  1.00  0.00           H  
ATOM   4132  CA  TYR   265      49.613  26.927  40.447  1.00  0.00           C  
ATOM   4133  HA  TYR   265      49.118  26.017  40.787  1.00  0.00           H  
ATOM   4134  CB  TYR   265      50.919  27.079  41.325  1.00  0.00           C  
ATOM   4135  HB2 TYR   265      51.357  28.050  41.093  1.00  0.00           H  
ATOM   4136  HB3 TYR   265      50.674  27.079  42.387  1.00  0.00           H  
ATOM   4137  CG  TYR   265      52.060  26.060  41.093  1.00  0.00           C  
ATOM   4138  CD1 TYR   265      52.413  25.149  42.124  1.00  0.00           C  
ATOM   4139  HD1 TYR   265      51.799  25.035  43.005  1.00  0.00           H  
ATOM   4140  CE1 TYR   265      53.475  24.187  41.941  1.00  0.00           C  
ATOM   4141  HE1 TYR   265      53.642  23.428  42.691  1.00  0.00           H  
ATOM   4142  CZ  TYR   265      54.238  24.236  40.784  1.00  0.00           C  
ATOM   4143  OH  TYR   265      55.396  23.495  40.697  1.00  0.00           O  
ATOM   4144  HH  TYR   265      55.634  23.156  41.563  1.00  0.00           H  
ATOM   4145  CE2 TYR   265      53.848  25.129  39.737  1.00  0.00           C  
ATOM   4146  HE2 TYR   265      54.443  25.174  38.837  1.00  0.00           H  
ATOM   4147  CD2 TYR   265      52.730  26.011  39.877  1.00  0.00           C  
ATOM   4148  HD2 TYR   265      52.435  26.677  39.080  1.00  0.00           H  
ATOM   4149  C   TYR   265      48.664  28.103  40.656  1.00  0.00           C  
ATOM   4150  O   TYR   265      48.730  29.131  39.953  1.00  0.00           O  
ATOM   4151  N   GLN   266      47.788  27.955  41.694  1.00  0.00           N  
ATOM   4152  H   GLN   266      47.831  27.120  42.260  1.00  0.00           H  
ATOM   4153  CA  GLN   266      46.818  28.937  42.004  1.00  0.00           C  
ATOM   4154  HA  GLN   266      46.559  29.500  41.107  1.00  0.00           H  
ATOM   4155  CB  GLN   266      45.461  28.275  42.406  1.00  0.00           C  
ATOM   4156  HB2 GLN   266      45.163  27.503  41.698  1.00  0.00           H  
ATOM   4157  HB3 GLN   266      45.650  27.693  43.308  1.00  0.00           H  
ATOM   4158  CG  GLN   266      44.362  29.362  42.665  1.00  0.00           C  
ATOM   4159  HG2 GLN   266      43.449  28.895  43.032  1.00  0.00           H  
ATOM   4160  HG3 GLN   266      44.594  30.054  43.475  1.00  0.00           H  
ATOM   4161  CD  GLN   266      44.003  30.008  41.317  1.00  0.00           C  
ATOM   4162  OE1 GLN   266      43.671  29.252  40.418  1.00  0.00           O  
ATOM   4163  NE2 GLN   266      44.197  31.250  41.192  1.00  0.00           N  
ATOM   4164 HE21 GLN   266      44.591  31.871  41.885  1.00  0.00           H  
ATOM   4165 HE22 GLN   266      44.133  31.592  40.244  1.00  0.00           H  
ATOM   4166  C   GLN   266      47.286  29.959  43.032  1.00  0.00           C  
ATOM   4167  O   GLN   266      47.544  29.637  44.162  1.00  0.00           O  
ATOM   4168  N   GLY   267      47.414  31.210  42.578  1.00  0.00           N  
ATOM   4169  H   GLY   267      47.207  31.448  41.618  1.00  0.00           H  
ATOM   4170  CA  GLY   267      47.591  32.388  43.453  1.00  0.00           C  
ATOM   4171  HA2 GLY   267      47.994  32.005  44.391  1.00  0.00           H  
ATOM   4172  HA3 GLY   267      48.400  33.048  43.138  1.00  0.00           H  
ATOM   4173  C   GLY   267      46.318  33.239  43.703  1.00  0.00           C  
ATOM   4174  O   GLY   267      45.198  32.828  43.312  1.00  0.00           O  
ATOM   4175  N   LEU   268      46.387  34.360  44.353  1.00  0.00           N  
ATOM   4176  H   LEU   268      47.294  34.665  44.676  1.00  0.00           H  
ATOM   4177  CA  LEU   268      45.254  35.225  44.518  1.00  0.00           C  
ATOM   4178  HA  LEU   268      44.302  34.699  44.455  1.00  0.00           H  
ATOM   4179  CB  LEU   268      45.261  36.099  45.849  1.00  0.00           C  
ATOM   4180  HB2 LEU   268      46.158  36.717  45.895  1.00  0.00           H  
ATOM   4181  HB3 LEU   268      44.321  36.645  45.924  1.00  0.00           H  
ATOM   4182  CG  LEU   268      45.259  35.251  47.122  1.00  0.00           C  
ATOM   4183  HG  LEU   268      46.098  34.556  47.103  1.00  0.00           H  
ATOM   4184  CD1 LEU   268      45.493  36.211  48.365  1.00  0.00           C  
ATOM   4185 HD11 LEU   268      46.491  36.642  48.436  1.00  0.00           H  
ATOM   4186 HD12 LEU   268      44.797  37.040  48.238  1.00  0.00           H  
ATOM   4187 HD13 LEU   268      45.324  35.622  49.267  1.00  0.00           H  
ATOM   4188  CD2 LEU   268      43.903  34.480  47.224  1.00  0.00           C  
ATOM   4189 HD21 LEU   268      43.072  35.137  46.968  1.00  0.00           H  
ATOM   4190 HD22 LEU   268      43.800  33.700  46.469  1.00  0.00           H  
ATOM   4191 HD23 LEU   268      43.665  34.115  48.223  1.00  0.00           H  
ATOM   4192  C   LEU   268      45.171  36.281  43.354  1.00  0.00           C  
ATOM   4193  O   LEU   268      46.102  37.109  43.196  1.00  0.00           O  
ATOM   4194  N   GLY   269      44.130  36.303  42.586  1.00  0.00           N  
ATOM   4195  H   GLY   269      43.445  35.597  42.813  1.00  0.00           H  
ATOM   4196  CA  GLY   269      43.971  37.264  41.420  1.00  0.00           C  
ATOM   4197  HA2 GLY   269      42.931  37.188  41.101  1.00  0.00           H  
ATOM   4198  HA3 GLY   269      44.057  38.289  41.782  1.00  0.00           H  
ATOM   4199  C   GLY   269      44.892  36.986  40.205  1.00  0.00           C  
ATOM   4200  O   GLY   269      44.638  37.481  39.136  1.00  0.00           O  
ATOM   4201  N   TRP   270      45.906  36.089  40.374  1.00  0.00           N  
ATOM   4202  H   TRP   270      45.989  35.900  41.363  1.00  0.00           H  
ATOM   4203  CA  TRP   270      46.948  35.631  39.535  1.00  0.00           C  
ATOM   4204  HA  TRP   270      46.834  35.884  38.481  1.00  0.00           H  
ATOM   4205  CB  TRP   270      48.248  36.243  39.917  1.00  0.00           C  
ATOM   4206  HB2 TRP   270      48.537  35.966  40.931  1.00  0.00           H  
ATOM   4207  HB3 TRP   270      48.990  35.904  39.194  1.00  0.00           H  
ATOM   4208  CG  TRP   270      48.247  37.740  39.853  1.00  0.00           C  
ATOM   4209  CD1 TRP   270      47.947  38.589  40.905  1.00  0.00           C  
ATOM   4210  HD1 TRP   270      47.445  38.233  41.793  1.00  0.00           H  
ATOM   4211  NE1 TRP   270      48.252  39.904  40.499  1.00  0.00           N  
ATOM   4212  HE1 TRP   270      48.087  40.707  41.089  1.00  0.00           H  
ATOM   4213  CE2 TRP   270      48.614  39.925  39.201  1.00  0.00           C  
ATOM   4214  CZ2 TRP   270      48.864  41.002  38.351  1.00  0.00           C  
ATOM   4215  HZ2 TRP   270      48.773  42.002  38.748  1.00  0.00           H  
ATOM   4216  CH2 TRP   270      49.148  40.773  37.019  1.00  0.00           C  
ATOM   4217  HH2 TRP   270      49.244  41.566  36.291  1.00  0.00           H  
ATOM   4218  CZ3 TRP   270      49.354  39.479  36.579  1.00  0.00           C  
ATOM   4219  HZ3 TRP   270      49.535  39.364  35.520  1.00  0.00           H  
ATOM   4220  CE3 TRP   270      49.059  38.372  37.436  1.00  0.00           C  
ATOM   4221  HE3 TRP   270      49.159  37.366  37.056  1.00  0.00           H  
ATOM   4222  CD2 TRP   270      48.586  38.576  38.747  1.00  0.00           C  
ATOM   4223  C   TRP   270      47.101  34.105  39.566  1.00  0.00           C  
ATOM   4224  O   TRP   270      46.940  33.568  40.616  1.00  0.00           O  
ATOM   4225  N   GLU   271      47.573  33.474  38.541  1.00  0.00           N  
ATOM   4226  H   GLU   271      47.831  34.063  37.762  1.00  0.00           H  
ATOM   4227  CA  GLU   271      48.171  32.108  38.507  1.00  0.00           C  
ATOM   4228  HA  GLU   271      48.207  31.731  39.529  1.00  0.00           H  
ATOM   4229  CB  GLU   271      47.296  31.212  37.675  1.00  0.00           C  
ATOM   4230  HB2 GLU   271      47.219  31.542  36.639  1.00  0.00           H  
ATOM   4231  HB3 GLU   271      47.720  30.210  37.625  1.00  0.00           H  
ATOM   4232  CG  GLU   271      45.893  31.035  38.303  1.00  0.00           C  
ATOM   4233  HG2 GLU   271      45.531  30.058  37.983  1.00  0.00           H  
ATOM   4234  HG3 GLU   271      45.997  30.942  39.384  1.00  0.00           H  
ATOM   4235  CD  GLU   271      44.921  32.146  37.917  1.00  0.00           C  
ATOM   4236  OE1 GLU   271      44.763  32.477  36.710  1.00  0.00           O  
ATOM   4237  OE2 GLU   271      44.118  32.656  38.778  1.00  0.00           O  
ATOM   4238  C   GLU   271      49.580  32.164  37.940  1.00  0.00           C  
ATOM   4239  O   GLU   271      49.915  33.134  37.271  1.00  0.00           O  
ATOM   4240  N   MET   272      50.381  31.114  38.126  1.00  0.00           N  
ATOM   4241  H   MET   272      50.074  30.329  38.681  1.00  0.00           H  
ATOM   4242  CA  MET   272      51.720  31.002  37.642  1.00  0.00           C  
ATOM   4243  HA  MET   272      51.957  31.630  36.784  1.00  0.00           H  
ATOM   4244  CB  MET   272      52.685  31.465  38.756  1.00  0.00           C  
ATOM   4245  HB2 MET   272      53.675  31.109  38.470  1.00  0.00           H  
ATOM   4246  HB3 MET   272      52.719  32.549  38.647  1.00  0.00           H  
ATOM   4247  CG  MET   272      52.530  30.986  40.257  1.00  0.00           C  
ATOM   4248  HG2 MET   272      52.528  29.899  40.187  1.00  0.00           H  
ATOM   4249  HG3 MET   272      53.516  31.283  40.615  1.00  0.00           H  
ATOM   4250  SD  MET   272      51.148  31.478  41.331  1.00  0.00           S  
ATOM   4251  CE  MET   272      51.395  33.106  41.664  1.00  0.00           C  
ATOM   4252  HE1 MET   272      50.740  33.422  42.476  1.00  0.00           H  
ATOM   4253  HE2 MET   272      52.402  33.309  42.029  1.00  0.00           H  
ATOM   4254  HE3 MET   272      51.103  33.778  40.857  1.00  0.00           H  
ATOM   4255  C   MET   272      52.105  29.584  37.259  1.00  0.00           C  
ATOM   4256  O   MET   272      51.490  28.613  37.667  1.00  0.00           O  
ATOM   4257  N   LEU   273      53.155  29.460  36.433  1.00  0.00           N  
ATOM   4258  H   LEU   273      53.675  30.314  36.293  1.00  0.00           H  
ATOM   4259  CA  LEU   273      53.848  28.233  35.979  1.00  0.00           C  
ATOM   4260  HA  LEU   273      53.494  27.328  36.472  1.00  0.00           H  
ATOM   4261  CB  LEU   273      53.580  28.137  34.490  1.00  0.00           C  
ATOM   4262  HB2 LEU   273      54.116  28.987  34.068  1.00  0.00           H  
ATOM   4263  HB3 LEU   273      54.080  27.229  34.155  1.00  0.00           H  
ATOM   4264  CG  LEU   273      52.074  28.194  33.984  1.00  0.00           C  
ATOM   4265  HG  LEU   273      51.351  28.008  34.777  1.00  0.00           H  
ATOM   4266  CD1 LEU   273      51.812  29.624  33.400  1.00  0.00           C  
ATOM   4267 HD11 LEU   273      50.831  29.602  32.924  1.00  0.00           H  
ATOM   4268 HD12 LEU   273      51.925  30.294  34.252  1.00  0.00           H  
ATOM   4269 HD13 LEU   273      52.608  29.720  32.662  1.00  0.00           H  
ATOM   4270  CD2 LEU   273      51.972  27.147  32.838  1.00  0.00           C  
ATOM   4271 HD21 LEU   273      51.102  27.415  32.239  1.00  0.00           H  
ATOM   4272 HD22 LEU   273      52.833  27.135  32.169  1.00  0.00           H  
ATOM   4273 HD23 LEU   273      51.625  26.182  33.209  1.00  0.00           H  
ATOM   4274  C   LEU   273      55.355  28.385  36.239  1.00  0.00           C  
ATOM   4275  O   LEU   273      55.896  29.534  36.360  1.00  0.00           O  
ATOM   4276  N   ASN   274      56.107  27.342  36.394  1.00  0.00           N  
ATOM   4277  H   ASN   274      55.678  26.428  36.370  1.00  0.00           H  
ATOM   4278  CA  ASN   274      57.542  27.516  36.651  1.00  0.00           C  
ATOM   4279  HA  ASN   274      57.681  28.169  37.513  1.00  0.00           H  
ATOM   4280  CB  ASN   274      58.036  26.110  37.070  1.00  0.00           C  
ATOM   4281  HB2 ASN   274      57.900  25.309  36.344  1.00  0.00           H  
ATOM   4282  HB3 ASN   274      59.118  26.032  37.180  1.00  0.00           H  
ATOM   4283  CG  ASN   274      57.462  25.675  38.458  1.00  0.00           C  
ATOM   4284  OD1 ASN   274      57.037  26.479  39.320  1.00  0.00           O  
ATOM   4285  ND2 ASN   274      57.268  24.405  38.632  1.00  0.00           N  
ATOM   4286 HD21 ASN   274      56.768  24.155  39.473  1.00  0.00           H  
ATOM   4287 HD22 ASN   274      57.538  23.725  37.936  1.00  0.00           H  
ATOM   4288  C   ASN   274      58.419  27.904  35.435  1.00  0.00           C  
ATOM   4289  O   ASN   274      58.179  27.403  34.334  1.00  0.00           O  
ATOM   4290  N   TRP   275      59.359  28.823  35.545  1.00  0.00           N  
ATOM   4291  H   TRP   275      59.505  29.199  36.471  1.00  0.00           H  
ATOM   4292  CA  TRP   275      60.300  29.192  34.422  1.00  0.00           C  
ATOM   4293  HA  TRP   275      59.637  29.301  33.564  1.00  0.00           H  
ATOM   4294  CB  TRP   275      60.776  30.675  34.806  1.00  0.00           C  
ATOM   4295  HB2 TRP   275      59.952  31.379  34.918  1.00  0.00           H  
ATOM   4296  HB3 TRP   275      61.277  30.634  35.773  1.00  0.00           H  
ATOM   4297  CG  TRP   275      61.698  31.304  33.744  1.00  0.00           C  
ATOM   4298  CD1 TRP   275      63.016  31.101  33.831  1.00  0.00           C  
ATOM   4299  HD1 TRP   275      63.552  30.523  34.570  1.00  0.00           H  
ATOM   4300  NE1 TRP   275      63.569  31.672  32.713  1.00  0.00           N  
ATOM   4301  HE1 TRP   275      64.551  31.543  32.518  1.00  0.00           H  
ATOM   4302  CE2 TRP   275      62.643  32.335  31.899  1.00  0.00           C  
ATOM   4303  CZ2 TRP   275      62.672  33.047  30.688  1.00  0.00           C  
ATOM   4304  HZ2 TRP   275      63.595  33.078  30.127  1.00  0.00           H  
ATOM   4305  CH2 TRP   275      61.525  33.463  30.044  1.00  0.00           C  
ATOM   4306  HH2 TRP   275      61.621  33.977  29.099  1.00  0.00           H  
ATOM   4307  CZ3 TRP   275      60.337  33.284  30.722  1.00  0.00           C  
ATOM   4308  HZ3 TRP   275      59.445  33.653  30.237  1.00  0.00           H  
ATOM   4309  CE3 TRP   275      60.241  32.632  31.968  1.00  0.00           C  
ATOM   4310  HE3 TRP   275      59.267  32.570  32.431  1.00  0.00           H  
ATOM   4311  CD2 TRP   275      61.417  32.097  32.557  1.00  0.00           C  
ATOM   4312  C   TRP   275      61.490  28.228  34.210  1.00  0.00           C  
ATOM   4313  O   TRP   275      62.052  27.772  35.180  1.00  0.00           O  
ATOM   4314  N   PRO   276      61.870  27.841  32.931  1.00  0.00           N  
ATOM   4315  CD  PRO   276      63.112  27.141  32.680  1.00  0.00           C  
ATOM   4316  HD2 PRO   276      62.989  26.060  32.748  1.00  0.00           H  
ATOM   4317  HD3 PRO   276      63.922  27.462  33.336  1.00  0.00           H  
ATOM   4318  CG  PRO   276      63.543  27.463  31.217  1.00  0.00           C  
ATOM   4319  HG2 PRO   276      63.322  26.642  30.536  1.00  0.00           H  
ATOM   4320  HG3 PRO   276      64.575  27.775  31.054  1.00  0.00           H  
ATOM   4321  CB  PRO   276      62.573  28.544  30.793  1.00  0.00           C  
ATOM   4322  HB2 PRO   276      62.309  28.480  29.737  1.00  0.00           H  
ATOM   4323  HB3 PRO   276      62.964  29.541  30.997  1.00  0.00           H  
ATOM   4324  CA  PRO   276      61.354  28.376  31.755  1.00  0.00           C  
ATOM   4325  HA  PRO   276      60.905  29.368  31.809  1.00  0.00           H  
ATOM   4326  C   PRO   276      60.357  27.476  31.103  1.00  0.00           C  
ATOM   4327  O   PRO   276      60.441  26.262  31.359  1.00  0.00           O  
ATOM   4328  N   VAL   277      59.491  28.005  30.139  1.00  0.00           N  
ATOM   4329  H   VAL   277      59.718  28.897  29.723  1.00  0.00           H  
ATOM   4330  CA  VAL   277      58.132  27.544  29.869  1.00  0.00           C  
ATOM   4331  HA  VAL   277      58.130  26.456  29.938  1.00  0.00           H  
ATOM   4332  CB  VAL   277      57.166  27.956  31.027  1.00  0.00           C  
ATOM   4333  HB  VAL   277      57.712  27.762  31.951  1.00  0.00           H  
ATOM   4334  CG1 VAL   277      56.815  29.460  31.127  1.00  0.00           C  
ATOM   4335 HG11 VAL   277      57.724  29.905  31.530  1.00  0.00           H  
ATOM   4336 HG12 VAL   277      56.486  29.987  30.231  1.00  0.00           H  
ATOM   4337 HG13 VAL   277      56.030  29.599  31.870  1.00  0.00           H  
ATOM   4338  CG2 VAL   277      55.887  27.091  30.898  1.00  0.00           C  
ATOM   4339 HG21 VAL   277      55.387  27.162  29.932  1.00  0.00           H  
ATOM   4340 HG22 VAL   277      56.066  26.025  31.037  1.00  0.00           H  
ATOM   4341 HG23 VAL   277      55.178  27.457  31.640  1.00  0.00           H  
ATOM   4342  C   VAL   277      57.755  27.935  28.484  1.00  0.00           C  
ATOM   4343  O   VAL   277      57.773  29.126  28.160  1.00  0.00           O  
ATOM   4344  N   ASP   278      57.305  27.012  27.566  1.00  0.00           N  
ATOM   4345  H   ASP   278      57.206  26.065  27.904  1.00  0.00           H  
ATOM   4346  CA  ASP   278      56.794  27.194  26.199  1.00  0.00           C  
ATOM   4347  HA  ASP   278      57.391  27.961  25.705  1.00  0.00           H  
ATOM   4348  CB  ASP   278      56.952  25.895  25.369  1.00  0.00           C  
ATOM   4349  HB2 ASP   278      56.572  26.179  24.388  1.00  0.00           H  
ATOM   4350  HB3 ASP   278      58.007  25.642  25.256  1.00  0.00           H  
ATOM   4351  CG  ASP   278      56.281  24.646  25.901  1.00  0.00           C  
ATOM   4352  OD1 ASP   278      56.185  23.737  25.005  1.00  0.00           O  
ATOM   4353  OD2 ASP   278      55.809  24.633  27.089  1.00  0.00           O  
ATOM   4354  C   ASP   278      55.211  27.528  26.215  1.00  0.00           C  
ATOM   4355  O   ASP   278      54.411  27.157  27.087  1.00  0.00           O  
ATOM   4356  N   VAL   279      54.856  28.282  25.215  1.00  0.00           N  
ATOM   4357  H   VAL   279      55.478  28.502  24.451  1.00  0.00           H  
ATOM   4358  CA  VAL   279      53.477  28.857  25.080  1.00  0.00           C  
ATOM   4359  HA  VAL   279      53.202  29.428  25.967  1.00  0.00           H  
ATOM   4360  CB  VAL   279      53.456  29.879  23.930  1.00  0.00           C  
ATOM   4361  HB  VAL   279      54.380  30.452  24.010  1.00  0.00           H  
ATOM   4362  CG1 VAL   279      53.491  29.217  22.503  1.00  0.00           C  
ATOM   4363 HG11 VAL   279      52.505  28.864  22.202  1.00  0.00           H  
ATOM   4364 HG12 VAL   279      53.918  29.935  21.803  1.00  0.00           H  
ATOM   4365 HG13 VAL   279      54.070  28.294  22.524  1.00  0.00           H  
ATOM   4366  CG2 VAL   279      52.325  30.886  23.972  1.00  0.00           C  
ATOM   4367 HG21 VAL   279      51.360  30.378  23.970  1.00  0.00           H  
ATOM   4368 HG22 VAL   279      52.459  31.399  24.924  1.00  0.00           H  
ATOM   4369 HG23 VAL   279      52.531  31.652  23.223  1.00  0.00           H  
ATOM   4370  C   VAL   279      52.331  27.864  25.020  1.00  0.00           C  
ATOM   4371  O   VAL   279      51.229  28.192  25.474  1.00  0.00           O  
ATOM   4372  N   LYS   280      52.595  26.621  24.577  1.00  0.00           N  
ATOM   4373  H   LYS   280      53.550  26.525  24.262  1.00  0.00           H  
ATOM   4374  CA  LYS   280      51.671  25.454  24.691  1.00  0.00           C  
ATOM   4375  HA  LYS   280      50.699  25.675  24.249  1.00  0.00           H  
ATOM   4376  CB  LYS   280      52.103  24.240  23.882  1.00  0.00           C  
ATOM   4377  HB2 LYS   280      52.929  23.691  24.335  1.00  0.00           H  
ATOM   4378  HB3 LYS   280      51.362  23.444  23.951  1.00  0.00           H  
ATOM   4379  CG  LYS   280      52.342  24.484  22.383  1.00  0.00           C  
ATOM   4380  HG2 LYS   280      53.176  25.177  22.272  1.00  0.00           H  
ATOM   4381  HG3 LYS   280      52.559  23.542  21.881  1.00  0.00           H  
ATOM   4382  CD  LYS   280      51.033  25.185  21.884  1.00  0.00           C  
ATOM   4383  HD2 LYS   280      50.149  24.591  22.115  1.00  0.00           H  
ATOM   4384  HD3 LYS   280      50.914  26.172  22.332  1.00  0.00           H  
ATOM   4385  CE  LYS   280      51.129  25.609  20.409  1.00  0.00           C  
ATOM   4386  HE2 LYS   280      50.234  26.151  20.105  1.00  0.00           H  
ATOM   4387  HE3 LYS   280      51.991  26.269  20.312  1.00  0.00           H  
ATOM   4388  NZ  LYS   280      51.268  24.419  19.520  1.00  0.00           N  
ATOM   4389  HZ1 LYS   280      51.634  24.722  18.629  1.00  0.00           H  
ATOM   4390  HZ2 LYS   280      51.971  23.888  20.013  1.00  0.00           H  
ATOM   4391  HZ3 LYS   280      50.388  23.930  19.437  1.00  0.00           H  
ATOM   4392  C   LYS   280      51.320  25.270  26.233  1.00  0.00           C  
ATOM   4393  O   LYS   280      50.209  25.017  26.609  1.00  0.00           O  
ATOM   4394  N   THR   281      52.222  25.427  27.136  1.00  0.00           N  
ATOM   4395  H   THR   281      53.178  25.597  26.860  1.00  0.00           H  
ATOM   4396  CA  THR   281      52.100  25.202  28.585  1.00  0.00           C  
ATOM   4397  HA  THR   281      51.433  24.346  28.684  1.00  0.00           H  
ATOM   4398  CB  THR   281      53.405  24.934  29.282  1.00  0.00           C  
ATOM   4399  HB  THR   281      54.057  25.807  29.232  1.00  0.00           H  
ATOM   4400  CG2 THR   281      53.232  24.469  30.736  1.00  0.00           C  
ATOM   4401 HG21 THR   281      53.031  25.411  31.246  1.00  0.00           H  
ATOM   4402 HG22 THR   281      52.389  23.780  30.798  1.00  0.00           H  
ATOM   4403 HG23 THR   281      54.141  23.968  31.068  1.00  0.00           H  
ATOM   4404  OG1 THR   281      53.892  23.804  28.617  1.00  0.00           O  
ATOM   4405  HG1 THR   281      54.648  24.087  28.097  1.00  0.00           H  
ATOM   4406  C   THR   281      51.453  26.463  29.147  1.00  0.00           C  
ATOM   4407  O   THR   281      50.485  26.354  29.894  1.00  0.00           O  
ATOM   4408  N   VAL   282      52.039  27.643  28.814  1.00  0.00           N  
ATOM   4409  H   VAL   282      52.973  27.616  28.431  1.00  0.00           H  
ATOM   4410  CA  VAL   282      51.447  28.950  29.228  1.00  0.00           C  
ATOM   4411  HA  VAL   282      51.474  28.967  30.317  1.00  0.00           H  
ATOM   4412  CB  VAL   282      52.225  30.153  28.708  1.00  0.00           C  
ATOM   4413  HB  VAL   282      52.181  30.269  27.625  1.00  0.00           H  
ATOM   4414  CG1 VAL   282      51.673  31.456  29.344  1.00  0.00           C  
ATOM   4415 HG11 VAL   282      51.600  31.391  30.429  1.00  0.00           H  
ATOM   4416 HG12 VAL   282      52.205  32.335  28.979  1.00  0.00           H  
ATOM   4417 HG13 VAL   282      50.616  31.612  29.129  1.00  0.00           H  
ATOM   4418  CG2 VAL   282      53.742  30.116  29.098  1.00  0.00           C  
ATOM   4419 HG21 VAL   282      54.307  30.934  28.652  1.00  0.00           H  
ATOM   4420 HG22 VAL   282      53.956  30.282  30.154  1.00  0.00           H  
ATOM   4421 HG23 VAL   282      54.290  29.200  28.874  1.00  0.00           H  
ATOM   4422  C   VAL   282      49.976  29.025  28.847  1.00  0.00           C  
ATOM   4423  O   VAL   282      49.252  29.357  29.812  1.00  0.00           O  
ATOM   4424  N   VAL   283      49.516  28.651  27.679  1.00  0.00           N  
ATOM   4425  H   VAL   283      50.149  28.471  26.912  1.00  0.00           H  
ATOM   4426  CA  VAL   283      48.087  28.687  27.294  1.00  0.00           C  
ATOM   4427  HA  VAL   283      47.722  29.714  27.329  1.00  0.00           H  
ATOM   4428  CB  VAL   283      47.810  28.187  25.871  1.00  0.00           C  
ATOM   4429  HB  VAL   283      48.361  27.258  25.724  1.00  0.00           H  
ATOM   4430  CG1 VAL   283      46.355  28.066  25.591  1.00  0.00           C  
ATOM   4431 HG11 VAL   283      45.735  28.919  25.869  1.00  0.00           H  
ATOM   4432 HG12 VAL   283      46.131  27.872  24.542  1.00  0.00           H  
ATOM   4433 HG13 VAL   283      45.974  27.189  26.113  1.00  0.00           H  
ATOM   4434  CG2 VAL   283      48.259  29.239  24.923  1.00  0.00           C  
ATOM   4435 HG21 VAL   283      48.070  28.900  23.905  1.00  0.00           H  
ATOM   4436 HG22 VAL   283      47.743  30.194  25.022  1.00  0.00           H  
ATOM   4437 HG23 VAL   283      49.301  29.503  25.104  1.00  0.00           H  
ATOM   4438  C   VAL   283      47.286  27.791  28.250  1.00  0.00           C  
ATOM   4439  O   VAL   283      46.244  28.194  28.775  1.00  0.00           O  
ATOM   4440  N   ASP   284      47.796  26.573  28.501  1.00  0.00           N  
ATOM   4441  H   ASP   284      48.648  26.260  28.059  1.00  0.00           H  
ATOM   4442  CA  ASP   284      47.052  25.621  29.376  1.00  0.00           C  
ATOM   4443  HA  ASP   284      46.020  25.602  29.024  1.00  0.00           H  
ATOM   4444  CB  ASP   284      47.621  24.196  29.329  1.00  0.00           C  
ATOM   4445  HB2 ASP   284      48.686  24.337  29.514  1.00  0.00           H  
ATOM   4446  HB3 ASP   284      47.057  23.682  30.107  1.00  0.00           H  
ATOM   4447  CG  ASP   284      47.477  23.404  28.131  1.00  0.00           C  
ATOM   4448  OD1 ASP   284      48.098  22.309  28.108  1.00  0.00           O  
ATOM   4449  OD2 ASP   284      46.638  23.752  27.285  1.00  0.00           O  
ATOM   4450  C   ASP   284      47.055  26.104  30.841  1.00  0.00           C  
ATOM   4451  O   ASP   284      46.109  25.866  31.558  1.00  0.00           O  
ATOM   4452  N   GLY   285      48.092  26.858  31.293  1.00  0.00           N  
ATOM   4453  H   GLY   285      48.815  27.168  30.661  1.00  0.00           H  
ATOM   4454  CA  GLY   285      48.073  27.642  32.599  1.00  0.00           C  
ATOM   4455  HA2 GLY   285      47.659  26.970  33.350  1.00  0.00           H  
ATOM   4456  HA3 GLY   285      49.034  27.971  32.995  1.00  0.00           H  
ATOM   4457  C   GLY   285      47.163  28.962  32.618  1.00  0.00           C  
ATOM   4458  O   GLY   285      47.084  29.473  33.662  1.00  0.00           O  
ATOM   4459  N   SER   286      46.615  29.407  31.491  1.00  0.00           N  
ATOM   4460  H   SER   286      46.705  28.949  30.596  1.00  0.00           H  
ATOM   4461  CA  SER   286      45.792  30.621  31.379  1.00  0.00           C  
ATOM   4462  HA  SER   286      45.947  31.251  32.255  1.00  0.00           H  
ATOM   4463  CB  SER   286      46.183  31.541  30.231  1.00  0.00           C  
ATOM   4464  HB2 SER   286      45.634  32.474  30.364  1.00  0.00           H  
ATOM   4465  HB3 SER   286      47.262  31.692  30.204  1.00  0.00           H  
ATOM   4466  OG  SER   286      45.649  30.966  29.020  1.00  0.00           O  
ATOM   4467  HG  SER   286      46.105  30.143  28.826  1.00  0.00           H  
ATOM   4468  C   SER   286      44.279  30.302  31.273  1.00  0.00           C  
ATOM   4469  O   SER   286      43.467  31.254  31.408  1.00  0.00           O  
ATOM   4470  N   ASP   287      43.892  29.045  31.116  1.00  0.00           N  
ATOM   4471  H   ASP   287      44.616  28.380  30.884  1.00  0.00           H  
ATOM   4472  CA  ASP   287      42.608  28.605  30.606  1.00  0.00           C  
ATOM   4473  HA  ASP   287      42.309  29.179  29.729  1.00  0.00           H  
ATOM   4474  CB  ASP   287      42.746  27.129  30.032  1.00  0.00           C  
ATOM   4475  HB2 ASP   287      43.656  27.079  29.435  1.00  0.00           H  
ATOM   4476  HB3 ASP   287      42.966  26.497  30.893  1.00  0.00           H  
ATOM   4477  CG  ASP   287      41.534  26.805  29.096  1.00  0.00           C  
ATOM   4478  OD1 ASP   287      41.441  25.723  28.487  1.00  0.00           O  
ATOM   4479  OD2 ASP   287      40.725  27.720  28.834  1.00  0.00           O  
ATOM   4480  C   ASP   287      41.478  28.767  31.616  1.00  0.00           C  
ATOM   4481  O   ASP   287      41.453  28.046  32.603  1.00  0.00           O  
ATOM   4482  N   ASN   288      40.542  29.723  31.355  1.00  0.00           N  
ATOM   4483  H   ASN   288      40.484  30.148  30.440  1.00  0.00           H  
ATOM   4484  CA  ASN   288      39.360  29.990  32.211  1.00  0.00           C  
ATOM   4485  HA  ASN   288      39.653  29.977  33.261  1.00  0.00           H  
ATOM   4486  CB  ASN   288      38.697  31.417  31.864  1.00  0.00           C  
ATOM   4487  HB2 ASN   288      38.038  31.268  31.008  1.00  0.00           H  
ATOM   4488  HB3 ASN   288      38.158  31.804  32.728  1.00  0.00           H  
ATOM   4489  CG  ASN   288      39.710  32.479  31.325  1.00  0.00           C  
ATOM   4490  OD1 ASN   288      40.442  33.107  32.097  1.00  0.00           O  
ATOM   4491  ND2 ASN   288      39.706  32.663  30.024  1.00  0.00           N  
ATOM   4492 HD21 ASN   288      40.322  33.406  29.727  1.00  0.00           H  
ATOM   4493 HD22 ASN   288      39.301  31.977  29.403  1.00  0.00           H  
ATOM   4494  C   ASN   288      38.305  28.853  32.034  1.00  0.00           C  
ATOM   4495  O   ASN   288      37.143  29.181  31.914  1.00  0.00           O  
ATOM   4496  N   LYS   289      38.717  27.592  32.227  1.00  0.00           N  
ATOM   4497  H   LYS   289      39.691  27.450  32.453  1.00  0.00           H  
ATOM   4498  CA  LYS   289      37.966  26.311  32.111  1.00  0.00           C  
ATOM   4499  HA  LYS   289      37.548  26.225  31.107  1.00  0.00           H  
ATOM   4500  CB  LYS   289      38.718  24.989  32.440  1.00  0.00           C  
ATOM   4501  HB2 LYS   289      39.221  25.149  33.393  1.00  0.00           H  
ATOM   4502  HB3 LYS   289      38.043  24.134  32.490  1.00  0.00           H  
ATOM   4503  CG  LYS   289      39.836  24.650  31.439  1.00  0.00           C  
ATOM   4504  HG2 LYS   289      39.490  24.891  30.434  1.00  0.00           H  
ATOM   4505  HG3 LYS   289      40.788  25.151  31.611  1.00  0.00           H  
ATOM   4506  CD  LYS   289      40.215  23.173  31.403  1.00  0.00           C  
ATOM   4507  HD2 LYS   289      40.424  22.796  32.404  1.00  0.00           H  
ATOM   4508  HD3 LYS   289      39.324  22.656  31.045  1.00  0.00           H  
ATOM   4509  CE  LYS   289      41.443  22.616  30.524  1.00  0.00           C  
ATOM   4510  HE2 LYS   289      42.329  22.991  31.037  1.00  0.00           H  
ATOM   4511  HE3 LYS   289      41.436  21.528  30.459  1.00  0.00           H  
ATOM   4512  NZ  LYS   289      41.539  23.124  29.088  1.00  0.00           N  
ATOM   4513  HZ1 LYS   289      41.536  24.133  29.046  1.00  0.00           H  
ATOM   4514  HZ2 LYS   289      42.452  22.986  28.679  1.00  0.00           H  
ATOM   4515  HZ3 LYS   289      40.891  22.619  28.502  1.00  0.00           H  
ATOM   4516  C   LYS   289      36.723  26.337  33.027  1.00  0.00           C  
ATOM   4517  O   LYS   289      36.801  26.106  34.211  1.00  0.00           O  
ATOM   4518  N   VAL   290      35.630  26.436  32.300  1.00  0.00           N  
ATOM   4519  H   VAL   290      35.677  26.514  31.294  1.00  0.00           H  
ATOM   4520  CA  VAL   290      34.305  26.080  32.865  1.00  0.00           C  
ATOM   4521  HA  VAL   290      34.368  26.387  33.909  1.00  0.00           H  
ATOM   4522  CB  VAL   290      33.183  26.986  32.232  1.00  0.00           C  
ATOM   4523  HB  VAL   290      33.071  26.744  31.175  1.00  0.00           H  
ATOM   4524  CG1 VAL   290      31.901  26.786  33.020  1.00  0.00           C  
ATOM   4525 HG11 VAL   290      31.105  27.390  32.584  1.00  0.00           H  
ATOM   4526 HG12 VAL   290      31.551  25.760  32.910  1.00  0.00           H  
ATOM   4527 HG13 VAL   290      31.925  27.169  34.040  1.00  0.00           H  
ATOM   4528  CG2 VAL   290      33.609  28.456  32.411  1.00  0.00           C  
ATOM   4529 HG21 VAL   290      34.543  28.737  31.925  1.00  0.00           H  
ATOM   4530 HG22 VAL   290      32.829  29.067  31.957  1.00  0.00           H  
ATOM   4531 HG23 VAL   290      33.749  28.632  33.478  1.00  0.00           H  
ATOM   4532  C   VAL   290      33.968  24.588  32.776  1.00  0.00           C  
ATOM   4533  O   VAL   290      33.197  24.107  31.979  1.00  0.00           O  
ATOM   4534  N   ALA   291      34.695  23.836  33.622  1.00  0.00           N  
ATOM   4535  H   ALA   291      35.312  24.337  34.247  1.00  0.00           H  
ATOM   4536  CA  ALA   291      34.775  22.397  33.793  1.00  0.00           C  
ATOM   4537  HA  ALA   291      33.835  21.846  33.774  1.00  0.00           H  
ATOM   4538  CB  ALA   291      35.715  21.721  32.732  1.00  0.00           C  
ATOM   4539  HB1 ALA   291      35.580  20.641  32.681  1.00  0.00           H  
ATOM   4540  HB2 ALA   291      35.455  22.105  31.746  1.00  0.00           H  
ATOM   4541  HB3 ALA   291      36.761  21.940  32.948  1.00  0.00           H  
ATOM   4542  C   ALA   291      35.306  22.150  35.196  1.00  0.00           C  
ATOM   4543  O   ALA   291      36.103  22.931  35.755  1.00  0.00           O  
ATOM   4544  N   LEU   292      34.865  21.131  35.913  1.00  0.00           N  
ATOM   4545  H   LEU   292      34.025  20.632  35.657  1.00  0.00           H  
ATOM   4546  CA  LEU   292      35.454  20.646  37.181  1.00  0.00           C  
ATOM   4547  HA  LEU   292      35.799  21.492  37.775  1.00  0.00           H  
ATOM   4548  CB  LEU   292      34.367  19.869  38.024  1.00  0.00           C  
ATOM   4549  HB2 LEU   292      33.893  19.204  37.301  1.00  0.00           H  
ATOM   4550  HB3 LEU   292      34.772  19.308  38.867  1.00  0.00           H  
ATOM   4551  CG  LEU   292      33.288  20.836  38.664  1.00  0.00           C  
ATOM   4552  HG  LEU   292      33.145  21.678  37.986  1.00  0.00           H  
ATOM   4553  CD1 LEU   292      32.029  20.137  39.020  1.00  0.00           C  
ATOM   4554 HD11 LEU   292      31.275  20.909  39.175  1.00  0.00           H  
ATOM   4555 HD12 LEU   292      31.748  19.391  38.277  1.00  0.00           H  
ATOM   4556 HD13 LEU   292      32.163  19.584  39.950  1.00  0.00           H  
ATOM   4557  CD2 LEU   292      33.728  21.459  39.973  1.00  0.00           C  
ATOM   4558 HD21 LEU   292      33.073  22.306  40.178  1.00  0.00           H  
ATOM   4559 HD22 LEU   292      33.760  20.791  40.833  1.00  0.00           H  
ATOM   4560 HD23 LEU   292      34.739  21.827  39.796  1.00  0.00           H  
ATOM   4561  C   LEU   292      36.689  19.736  36.875  1.00  0.00           C  
ATOM   4562  O   LEU   292      36.660  18.518  36.552  1.00  0.00           O  
ATOM   4563  N   VAL   293      37.835  20.343  37.166  1.00  0.00           N  
ATOM   4564  H   VAL   293      37.721  21.222  37.649  1.00  0.00           H  
ATOM   4565  CA  VAL   293      39.195  19.825  36.921  1.00  0.00           C  
ATOM   4566  HA  VAL   293      39.212  18.860  36.415  1.00  0.00           H  
ATOM   4567  CB  VAL   293      40.022  20.609  35.973  1.00  0.00           C  
ATOM   4568  HB  VAL   293      40.916  20.082  35.639  1.00  0.00           H  
ATOM   4569  CG1 VAL   293      39.247  20.880  34.638  1.00  0.00           C  
ATOM   4570 HG11 VAL   293      38.526  21.672  34.841  1.00  0.00           H  
ATOM   4571 HG12 VAL   293      39.945  21.292  33.910  1.00  0.00           H  
ATOM   4572 HG13 VAL   293      38.670  20.048  34.234  1.00  0.00           H  
ATOM   4573  CG2 VAL   293      40.585  21.944  36.437  1.00  0.00           C  
ATOM   4574 HG21 VAL   293      39.852  22.739  36.303  1.00  0.00           H  
ATOM   4575 HG22 VAL   293      40.800  21.937  37.505  1.00  0.00           H  
ATOM   4576 HG23 VAL   293      41.527  22.134  35.923  1.00  0.00           H  
ATOM   4577  C   VAL   293      39.984  19.437  38.267  1.00  0.00           C  
ATOM   4578  O   VAL   293      39.777  20.081  39.331  1.00  0.00           O  
ATOM   4579  N   PRO   294      40.765  18.353  38.366  1.00  0.00           N  
ATOM   4580  CD  PRO   294      41.079  17.386  37.269  1.00  0.00           C  
ATOM   4581  HD2 PRO   294      41.474  17.896  36.390  1.00  0.00           H  
ATOM   4582  HD3 PRO   294      40.086  17.003  37.034  1.00  0.00           H  
ATOM   4583  CG  PRO   294      42.030  16.360  37.889  1.00  0.00           C  
ATOM   4584  HG2 PRO   294      43.081  16.578  37.698  1.00  0.00           H  
ATOM   4585  HG3 PRO   294      41.809  15.373  37.482  1.00  0.00           H  
ATOM   4586  CB  PRO   294      41.750  16.491  39.380  1.00  0.00           C  
ATOM   4587  HB2 PRO   294      42.663  16.166  39.878  1.00  0.00           H  
ATOM   4588  HB3 PRO   294      40.959  15.797  39.663  1.00  0.00           H  
ATOM   4589  CA  PRO   294      41.387  17.923  39.620  1.00  0.00           C  
ATOM   4590  HA  PRO   294      40.614  17.909  40.388  1.00  0.00           H  
ATOM   4591  C   PRO   294      42.612  18.762  40.022  1.00  0.00           C  
ATOM   4592  O   PRO   294      43.104  19.538  39.253  1.00  0.00           O  
ATOM   4593  N   VAL   295      42.914  18.701  41.341  1.00  0.00           N  
ATOM   4594  H   VAL   295      42.251  18.211  41.925  1.00  0.00           H  
ATOM   4595  CA  VAL   295      43.950  19.533  41.930  1.00  0.00           C  
ATOM   4596  HA  VAL   295      44.666  19.700  41.125  1.00  0.00           H  
ATOM   4597  CB  VAL   295      43.384  20.931  42.487  1.00  0.00           C  
ATOM   4598  HB  VAL   295      44.226  21.475  42.915  1.00  0.00           H  
ATOM   4599  CG1 VAL   295      42.913  21.767  41.363  1.00  0.00           C  
ATOM   4600 HG11 VAL   295      42.043  21.305  40.897  1.00  0.00           H  
ATOM   4601 HG12 VAL   295      42.740  22.814  41.614  1.00  0.00           H  
ATOM   4602 HG13 VAL   295      43.730  21.688  40.645  1.00  0.00           H  
ATOM   4603  CG2 VAL   295      42.182  20.741  43.457  1.00  0.00           C  
ATOM   4604 HG21 VAL   295      41.706  21.671  43.769  1.00  0.00           H  
ATOM   4605 HG22 VAL   295      41.358  20.128  43.091  1.00  0.00           H  
ATOM   4606 HG23 VAL   295      42.571  20.248  44.348  1.00  0.00           H  
ATOM   4607  C   VAL   295      44.690  18.800  43.112  1.00  0.00           C  
ATOM   4608  O   VAL   295      44.592  17.568  43.238  1.00  0.00           O  
ATOM   4609  N   ALA   296      45.726  19.483  43.593  1.00  0.00           N  
ATOM   4610  H   ALA   296      45.868  20.428  43.267  1.00  0.00           H  
ATOM   4611  CA  ALA   296      46.491  18.967  44.658  1.00  0.00           C  
ATOM   4612  HA  ALA   296      45.942  18.106  45.037  1.00  0.00           H  
ATOM   4613  CB  ALA   296      47.854  18.434  44.252  1.00  0.00           C  
ATOM   4614  HB1 ALA   296      47.774  17.535  43.641  1.00  0.00           H  
ATOM   4615  HB2 ALA   296      48.332  19.164  43.598  1.00  0.00           H  
ATOM   4616  HB3 ALA   296      48.356  18.048  45.139  1.00  0.00           H  
ATOM   4617  C   ALA   296      46.621  20.049  45.772  1.00  0.00           C  
ATOM   4618  O   ALA   296      46.799  21.261  45.494  1.00  0.00           O  
ATOM   4619  N   GLU   297      46.399  19.711  47.005  1.00  0.00           N  
ATOM   4620  H   GLU   297      46.267  18.726  47.184  1.00  0.00           H  
ATOM   4621  CA  GLU   297      46.228  20.597  48.178  1.00  0.00           C  
ATOM   4622  HA  GLU   297      45.791  21.553  47.887  1.00  0.00           H  
ATOM   4623  CB  GLU   297      45.410  19.855  49.313  1.00  0.00           C  
ATOM   4624  HB2 GLU   297      44.463  19.588  48.843  1.00  0.00           H  
ATOM   4625  HB3 GLU   297      45.956  18.930  49.496  1.00  0.00           H  
ATOM   4626  CG  GLU   297      45.212  20.585  50.615  1.00  0.00           C  
ATOM   4627  HG2 GLU   297      46.153  20.825  51.109  1.00  0.00           H  
ATOM   4628  HG3 GLU   297      44.723  21.537  50.408  1.00  0.00           H  
ATOM   4629  CD  GLU   297      44.307  19.833  51.515  1.00  0.00           C  
ATOM   4630  OE1 GLU   297      44.745  18.869  52.236  1.00  0.00           O  
ATOM   4631  OE2 GLU   297      43.104  20.168  51.432  1.00  0.00           O  
ATOM   4632  C   GLU   297      47.541  21.014  48.858  1.00  0.00           C  
ATOM   4633  O   GLU   297      48.271  20.071  49.213  1.00  0.00           O  
ATOM   4634  N   VAL   298      47.799  22.379  49.084  1.00  0.00           N  
ATOM   4635  H   VAL   298      47.128  22.989  48.641  1.00  0.00           H  
ATOM   4636  CA  VAL   298      48.975  22.954  49.649  1.00  0.00           C  
ATOM   4637  HA  VAL   298      49.649  22.099  49.709  1.00  0.00           H  
ATOM   4638  CB  VAL   298      49.589  23.905  48.682  1.00  0.00           C  
ATOM   4639  HB  VAL   298      49.143  24.899  48.665  1.00  0.00           H  
ATOM   4640  CG1 VAL   298      51.101  24.134  48.980  1.00  0.00           C  
ATOM   4641 HG11 VAL   298      51.460  25.002  48.427  1.00  0.00           H  
ATOM   4642 HG12 VAL   298      51.168  24.357  50.045  1.00  0.00           H  
ATOM   4643 HG13 VAL   298      51.603  23.221  48.662  1.00  0.00           H  
ATOM   4644  CG2 VAL   298      49.596  23.400  47.202  1.00  0.00           C  
ATOM   4645 HG21 VAL   298      50.301  23.977  46.604  1.00  0.00           H  
ATOM   4646 HG22 VAL   298      49.860  22.345  47.276  1.00  0.00           H  
ATOM   4647 HG23 VAL   298      48.594  23.570  46.806  1.00  0.00           H  
ATOM   4648  C   VAL   298      48.870  23.603  51.039  1.00  0.00           C  
ATOM   4649  O   VAL   298      48.809  24.835  51.065  1.00  0.00           O  
ATOM   4650  N   ASN   299      48.707  22.817  52.020  1.00  0.00           N  
ATOM   4651  H   ASN   299      48.885  21.842  51.823  1.00  0.00           H  
ATOM   4652  CA  ASN   299      48.664  23.222  53.457  1.00  0.00           C  
ATOM   4653  HA  ASN   299      48.672  24.311  53.418  1.00  0.00           H  
ATOM   4654  CB  ASN   299      47.340  22.693  54.039  1.00  0.00           C  
ATOM   4655  HB2 ASN   299      46.534  22.917  53.339  1.00  0.00           H  
ATOM   4656  HB3 ASN   299      47.435  21.616  54.172  1.00  0.00           H  
ATOM   4657  CG  ASN   299      47.030  23.381  55.364  1.00  0.00           C  
ATOM   4658  OD1 ASN   299      47.756  24.216  55.903  1.00  0.00           O  
ATOM   4659  ND2 ASN   299      45.858  23.189  55.915  1.00  0.00           N  
ATOM   4660 HD21 ASN   299      45.119  22.518  55.766  1.00  0.00           H  
ATOM   4661 HD22 ASN   299      45.611  23.821  56.664  1.00  0.00           H  
ATOM   4662  C   ASN   299      49.885  22.785  54.319  1.00  0.00           C  
ATOM   4663  O   ASN   299      49.981  21.638  54.657  1.00  0.00           O  
ATOM   4664  N   PRO   300      50.786  23.670  54.714  1.00  0.00           N  
ATOM   4665  CD  PRO   300      52.166  23.181  55.049  1.00  0.00           C  
ATOM   4666  HD2 PRO   300      52.498  22.558  54.218  1.00  0.00           H  
ATOM   4667  HD3 PRO   300      52.118  22.549  55.936  1.00  0.00           H  
ATOM   4668  CG  PRO   300      53.045  24.363  55.225  1.00  0.00           C  
ATOM   4669  HG2 PRO   300      53.631  24.488  54.315  1.00  0.00           H  
ATOM   4670  HG3 PRO   300      53.677  24.163  56.090  1.00  0.00           H  
ATOM   4671  CB  PRO   300      52.131  25.578  55.321  1.00  0.00           C  
ATOM   4672  HB2 PRO   300      52.541  26.528  54.977  1.00  0.00           H  
ATOM   4673  HB3 PRO   300      51.838  25.737  56.358  1.00  0.00           H  
ATOM   4674  CA  PRO   300      50.890  25.136  54.569  1.00  0.00           C  
ATOM   4675  HA  PRO   300      50.039  25.622  55.045  1.00  0.00           H  
ATOM   4676  C   PRO   300      51.071  25.647  53.115  1.00  0.00           C  
ATOM   4677  O   PRO   300      51.928  25.111  52.462  1.00  0.00           O  
ATOM   4678  N   PRO   301      50.410  26.702  52.682  1.00  0.00           N  
ATOM   4679  CD  PRO   301      49.412  27.434  53.399  1.00  0.00           C  
ATOM   4680  HD2 PRO   301      49.902  27.755  54.318  1.00  0.00           H  
ATOM   4681  HD3 PRO   301      48.577  26.749  53.547  1.00  0.00           H  
ATOM   4682  CG  PRO   301      48.995  28.661  52.588  1.00  0.00           C  
ATOM   4683  HG2 PRO   301      49.568  29.482  53.018  1.00  0.00           H  
ATOM   4684  HG3 PRO   301      47.927  28.877  52.609  1.00  0.00           H  
ATOM   4685  CB  PRO   301      49.523  28.248  51.173  1.00  0.00           C  
ATOM   4686  HB2 PRO   301      49.837  29.133  50.620  1.00  0.00           H  
ATOM   4687  HB3 PRO   301      48.792  27.701  50.577  1.00  0.00           H  
ATOM   4688  CA  PRO   301      50.722  27.311  51.380  1.00  0.00           C  
ATOM   4689  HA  PRO   301      50.721  26.469  50.688  1.00  0.00           H  
ATOM   4690  C   PRO   301      52.113  28.019  51.334  1.00  0.00           C  
ATOM   4691  O   PRO   301      52.514  28.692  52.279  1.00  0.00           O  
ATOM   4692  N   ALA   302      52.736  27.874  50.132  1.00  0.00           N  
ATOM   4693  H   ALA   302      52.195  27.481  49.375  1.00  0.00           H  
ATOM   4694  CA  ALA   302      54.159  28.117  49.962  1.00  0.00           C  
ATOM   4695  HA  ALA   302      54.802  28.036  50.838  1.00  0.00           H  
ATOM   4696  CB  ALA   302      54.660  27.091  48.941  1.00  0.00           C  
ATOM   4697  HB1 ALA   302      55.719  27.211  48.716  1.00  0.00           H  
ATOM   4698  HB2 ALA   302      54.484  26.108  49.378  1.00  0.00           H  
ATOM   4699  HB3 ALA   302      54.106  27.151  48.004  1.00  0.00           H  
ATOM   4700  C   ALA   302      54.358  29.574  49.472  1.00  0.00           C  
ATOM   4701  O   ALA   302      53.483  30.001  48.634  1.00  0.00           O  
ATOM   4702  N   PRO   303      55.434  30.330  49.900  1.00  0.00           N  
ATOM   4703  CD  PRO   303      56.477  29.786  50.728  1.00  0.00           C  
ATOM   4704  HD2 PRO   303      56.919  28.917  50.242  1.00  0.00           H  
ATOM   4705  HD3 PRO   303      56.070  29.490  51.695  1.00  0.00           H  
ATOM   4706  CG  PRO   303      57.546  30.867  50.845  1.00  0.00           C  
ATOM   4707  HG2 PRO   303      58.289  30.856  50.047  1.00  0.00           H  
ATOM   4708  HG3 PRO   303      58.030  30.859  51.822  1.00  0.00           H  
ATOM   4709  CB  PRO   303      56.698  32.143  50.583  1.00  0.00           C  
ATOM   4710  HB2 PRO   303      57.383  32.911  50.226  1.00  0.00           H  
ATOM   4711  HB3 PRO   303      56.104  32.325  51.479  1.00  0.00           H  
ATOM   4712  CA  PRO   303      55.625  31.753  49.602  1.00  0.00           C  
ATOM   4713  HA  PRO   303      54.666  32.239  49.781  1.00  0.00           H  
ATOM   4714  C   PRO   303      56.199  32.013  48.175  1.00  0.00           C  
ATOM   4715  O   PRO   303      56.587  31.088  47.511  1.00  0.00           O  
ATOM   4716  N   PRO   304      56.394  33.251  47.722  1.00  0.00           N  
ATOM   4717  CD  PRO   304      56.190  34.537  48.441  1.00  0.00           C  
ATOM   4718  HD2 PRO   304      57.163  34.802  48.856  1.00  0.00           H  
ATOM   4719  HD3 PRO   304      55.406  34.449  49.193  1.00  0.00           H  
ATOM   4720  CG  PRO   304      55.891  35.628  47.382  1.00  0.00           C  
ATOM   4721  HG2 PRO   304      56.183  36.632  47.690  1.00  0.00           H  
ATOM   4722  HG3 PRO   304      54.835  35.665  47.116  1.00  0.00           H  
ATOM   4723  CB  PRO   304      56.601  35.037  46.177  1.00  0.00           C  
ATOM   4724  HB2 PRO   304      57.603  35.455  46.275  1.00  0.00           H  
ATOM   4725  HB3 PRO   304      56.146  35.310  45.225  1.00  0.00           H  
ATOM   4726  CA  PRO   304      56.526  33.533  46.319  1.00  0.00           C  
ATOM   4727  HA  PRO   304      55.598  33.266  45.812  1.00  0.00           H  
ATOM   4728  C   PRO   304      57.782  32.913  45.632  1.00  0.00           C  
ATOM   4729  O   PRO   304      58.889  32.952  46.218  1.00  0.00           O  
ATOM   4730  N   VAL   305      57.573  32.375  44.390  1.00  0.00           N  
ATOM   4731  H   VAL   305      56.646  32.417  43.991  1.00  0.00           H  
ATOM   4732  CA  VAL   305      58.671  31.746  43.611  1.00  0.00           C  
ATOM   4733  HA  VAL   305      59.549  31.617  44.244  1.00  0.00           H  
ATOM   4734  CB  VAL   305      58.137  30.345  43.132  1.00  0.00           C  
ATOM   4735  HB  VAL   305      57.139  30.516  42.729  1.00  0.00           H  
ATOM   4736  CG1 VAL   305      59.029  29.629  42.193  1.00  0.00           C  
ATOM   4737 HG11 VAL   305      58.784  28.568  42.151  1.00  0.00           H  
ATOM   4738 HG12 VAL   305      58.918  30.170  41.253  1.00  0.00           H  
ATOM   4739 HG13 VAL   305      60.059  29.711  42.541  1.00  0.00           H  
ATOM   4740  CG2 VAL   305      57.848  29.511  44.385  1.00  0.00           C  
ATOM   4741 HG21 VAL   305      57.687  28.450  44.193  1.00  0.00           H  
ATOM   4742 HG22 VAL   305      58.611  29.558  45.162  1.00  0.00           H  
ATOM   4743 HG23 VAL   305      56.869  29.724  44.814  1.00  0.00           H  
ATOM   4744  C   VAL   305      59.175  32.711  42.450  1.00  0.00           C  
ATOM   4745  O   VAL   305      58.426  33.000  41.481  1.00  0.00           O  
ATOM   4746  N   LYS   306      60.417  33.098  42.476  1.00  0.00           N  
ATOM   4747  H   LYS   306      60.899  32.723  43.280  1.00  0.00           H  
ATOM   4748  CA  LYS   306      61.003  34.024  41.575  1.00  0.00           C  
ATOM   4749  HA  LYS   306      60.407  34.936  41.531  1.00  0.00           H  
ATOM   4750  CB  LYS   306      62.335  34.465  42.097  1.00  0.00           C  
ATOM   4751  HB2 LYS   306      62.192  35.015  43.027  1.00  0.00           H  
ATOM   4752  HB3 LYS   306      62.853  33.548  42.377  1.00  0.00           H  
ATOM   4753  CG  LYS   306      63.198  35.346  41.152  1.00  0.00           C  
ATOM   4754  HG2 LYS   306      63.428  34.912  40.179  1.00  0.00           H  
ATOM   4755  HG3 LYS   306      62.500  36.131  40.861  1.00  0.00           H  
ATOM   4756  CD  LYS   306      64.548  35.982  41.708  1.00  0.00           C  
ATOM   4757  HD2 LYS   306      64.947  36.583  40.891  1.00  0.00           H  
ATOM   4758  HD3 LYS   306      64.144  36.662  42.458  1.00  0.00           H  
ATOM   4759  CE  LYS   306      65.667  35.119  42.360  1.00  0.00           C  
ATOM   4760  HE2 LYS   306      66.487  35.755  42.694  1.00  0.00           H  
ATOM   4761  HE3 LYS   306      65.354  34.537  43.227  1.00  0.00           H  
ATOM   4762  NZ  LYS   306      66.250  34.181  41.404  1.00  0.00           N  
ATOM   4763  HZ1 LYS   306      67.092  33.734  41.739  1.00  0.00           H  
ATOM   4764  HZ2 LYS   306      65.617  33.412  41.237  1.00  0.00           H  
ATOM   4765  HZ3 LYS   306      66.454  34.653  40.535  1.00  0.00           H  
ATOM   4766  C   LYS   306      61.079  33.424  40.168  1.00  0.00           C  
ATOM   4767  O   LYS   306      60.703  34.074  39.223  1.00  0.00           O  
ATOM   4768  N   ALA   307      61.373  32.148  40.116  1.00  0.00           N  
ATOM   4769  H   ALA   307      61.527  31.682  40.999  1.00  0.00           H  
ATOM   4770  CA  ALA   307      61.324  31.312  38.905  1.00  0.00           C  
ATOM   4771  HA  ALA   307      61.818  31.939  38.163  1.00  0.00           H  
ATOM   4772  CB  ALA   307      62.189  30.085  39.045  1.00  0.00           C  
ATOM   4773  HB1 ALA   307      62.292  29.534  38.110  1.00  0.00           H  
ATOM   4774  HB2 ALA   307      63.127  30.533  39.373  1.00  0.00           H  
ATOM   4775  HB3 ALA   307      61.772  29.377  39.762  1.00  0.00           H  
ATOM   4776  C   ALA   307      59.881  31.012  38.391  1.00  0.00           C  
ATOM   4777  O   ALA   307      59.544  29.902  38.157  1.00  0.00           O  
ATOM   4778  N   SER   308      59.020  31.974  38.365  1.00  0.00           N  
ATOM   4779  H   SER   308      59.293  32.906  38.642  1.00  0.00           H  
ATOM   4780  CA  SER   308      57.727  31.774  37.729  1.00  0.00           C  
ATOM   4781  HA  SER   308      57.596  30.733  37.433  1.00  0.00           H  
ATOM   4782  CB  SER   308      56.635  32.258  38.605  1.00  0.00           C  
ATOM   4783  HB2 SER   308      56.671  33.309  38.893  1.00  0.00           H  
ATOM   4784  HB3 SER   308      55.676  31.907  38.225  1.00  0.00           H  
ATOM   4785  OG  SER   308      56.687  31.544  39.822  1.00  0.00           O  
ATOM   4786  HG  SER   308      57.258  32.080  40.377  1.00  0.00           H  
ATOM   4787  C   SER   308      57.727  32.562  36.394  1.00  0.00           C  
ATOM   4788  O   SER   308      58.371  33.608  36.127  1.00  0.00           O  
ATOM   4789  N   TRP   309      56.816  32.146  35.466  1.00  0.00           N  
ATOM   4790  H   TRP   309      56.505  31.185  35.465  1.00  0.00           H  
ATOM   4791  CA  TRP   309      55.921  33.026  34.739  1.00  0.00           C  
ATOM   4792  HA  TRP   309      56.569  33.849  34.438  1.00  0.00           H  
ATOM   4793  CB  TRP   309      55.562  32.173  33.553  1.00  0.00           C  
ATOM   4794  HB2 TRP   309      56.493  31.954  33.029  1.00  0.00           H  
ATOM   4795  HB3 TRP   309      54.981  31.302  33.858  1.00  0.00           H  
ATOM   4796  CG  TRP   309      54.646  32.783  32.560  1.00  0.00           C  
ATOM   4797  CD1 TRP   309      53.299  32.936  32.747  1.00  0.00           C  
ATOM   4798  HD1 TRP   309      52.749  32.520  33.579  1.00  0.00           H  
ATOM   4799  NE1 TRP   309      52.713  33.740  31.779  1.00  0.00           N  
ATOM   4800  HE1 TRP   309      51.709  33.823  31.710  1.00  0.00           H  
ATOM   4801  CE2 TRP   309      53.657  34.184  30.847  1.00  0.00           C  
ATOM   4802  CZ2 TRP   309      53.575  34.839  29.608  1.00  0.00           C  
ATOM   4803  HZ2 TRP   309      52.613  35.256  29.350  1.00  0.00           H  
ATOM   4804  CH2 TRP   309      54.723  35.110  28.876  1.00  0.00           C  
ATOM   4805  HH2 TRP   309      54.711  35.690  27.965  1.00  0.00           H  
ATOM   4806  CZ3 TRP   309      55.943  34.622  29.334  1.00  0.00           C  
ATOM   4807  HZ3 TRP   309      56.842  34.607  28.737  1.00  0.00           H  
ATOM   4808  CE3 TRP   309      55.989  33.866  30.486  1.00  0.00           C  
ATOM   4809  HE3 TRP   309      56.934  33.493  30.851  1.00  0.00           H  
ATOM   4810  CD2 TRP   309      54.902  33.544  31.270  1.00  0.00           C  
ATOM   4811  C   TRP   309      54.688  33.331  35.539  1.00  0.00           C  
ATOM   4812  O   TRP   309      54.158  32.453  36.135  1.00  0.00           O  
ATOM   4813  N   VAL   310      54.265  34.624  35.615  1.00  0.00           N  
ATOM   4814  H   VAL   310      54.851  35.348  35.224  1.00  0.00           H  
ATOM   4815  CA  VAL   310      53.104  35.019  36.378  1.00  0.00           C  
ATOM   4816  HA  VAL   310      52.641  34.118  36.780  1.00  0.00           H  
ATOM   4817  CB  VAL   310      53.485  35.854  37.654  1.00  0.00           C  
ATOM   4818  HB  VAL   310      53.683  36.838  37.229  1.00  0.00           H  
ATOM   4819  CG1 VAL   310      52.317  35.950  38.588  1.00  0.00           C  
ATOM   4820 HG11 VAL   310      51.456  36.318  38.031  1.00  0.00           H  
ATOM   4821 HG12 VAL   310      52.088  34.914  38.838  1.00  0.00           H  
ATOM   4822 HG13 VAL   310      52.340  36.438  39.562  1.00  0.00           H  
ATOM   4823  CG2 VAL   310      54.752  35.324  38.423  1.00  0.00           C  
ATOM   4824 HG21 VAL   310      55.022  35.906  39.304  1.00  0.00           H  
ATOM   4825 HG22 VAL   310      54.584  34.251  38.523  1.00  0.00           H  
ATOM   4826 HG23 VAL   310      55.642  35.482  37.815  1.00  0.00           H  
ATOM   4827  C   VAL   310      52.130  35.790  35.411  1.00  0.00           C  
ATOM   4828  O   VAL   310      52.512  36.771  34.816  1.00  0.00           O  
ATOM   4829  N   HIE   311      50.886  35.343  35.298  1.00  0.00           N  
ATOM   4830  H   HIE   311      50.636  34.431  35.654  1.00  0.00           H  
ATOM   4831  CA  HIE   311      49.886  35.983  34.423  1.00  0.00           C  
ATOM   4832  HA  HIE   311      50.194  37.029  34.407  1.00  0.00           H  
ATOM   4833  CB  HIE   311      49.952  35.275  33.039  1.00  0.00           C  
ATOM   4834  HB2 HIE   311      49.356  35.873  32.349  1.00  0.00           H  
ATOM   4835  HB3 HIE   311      50.985  35.411  32.719  1.00  0.00           H  
ATOM   4836  CG  HIE   311      49.504  33.811  32.924  1.00  0.00           C  
ATOM   4837  ND1 HIE   311      49.676  33.074  31.764  1.00  0.00           N  
ATOM   4838  CE1 HIE   311      49.407  31.788  31.981  1.00  0.00           C  
ATOM   4839  HE1 HIE   311      49.346  30.999  31.247  1.00  0.00           H  
ATOM   4840  NE2 HIE   311      49.177  31.628  33.345  1.00  0.00           N  
ATOM   4841  HE2 HIE   311      48.848  30.790  33.803  1.00  0.00           H  
ATOM   4842  CD2 HIE   311      49.204  32.902  33.858  1.00  0.00           C  
ATOM   4843  HD2 HIE   311      48.956  33.108  34.888  1.00  0.00           H  
ATOM   4844  C   HIE   311      48.453  36.008  34.898  1.00  0.00           C  
ATOM   4845  O   HIE   311      47.975  35.360  35.795  1.00  0.00           O  
ATOM   4846  N   LYS   312      47.691  36.882  34.231  1.00  0.00           N  
ATOM   4847  H   LYS   312      48.121  37.411  33.486  1.00  0.00           H  
ATOM   4848  CA  LYS   312      46.199  36.980  34.249  1.00  0.00           C  
ATOM   4849  HA  LYS   312      45.900  35.934  34.316  1.00  0.00           H  
ATOM   4850  CB  LYS   312      45.669  37.723  35.423  1.00  0.00           C  
ATOM   4851  HB2 LYS   312      46.253  37.491  36.314  1.00  0.00           H  
ATOM   4852  HB3 LYS   312      45.732  38.788  35.202  1.00  0.00           H  
ATOM   4853  CG  LYS   312      44.222  37.465  35.825  1.00  0.00           C  
ATOM   4854  HG2 LYS   312      44.121  38.154  36.663  1.00  0.00           H  
ATOM   4855  HG3 LYS   312      43.507  37.823  35.084  1.00  0.00           H  
ATOM   4856  CD  LYS   312      44.020  36.041  36.303  1.00  0.00           C  
ATOM   4857  HD2 LYS   312      44.034  35.408  35.416  1.00  0.00           H  
ATOM   4858  HD3 LYS   312      44.891  35.841  36.927  1.00  0.00           H  
ATOM   4859  CE  LYS   312      42.781  35.881  37.142  1.00  0.00           C  
ATOM   4860  HE2 LYS   312      42.812  36.499  38.039  1.00  0.00           H  
ATOM   4861  HE3 LYS   312      41.892  36.197  36.595  1.00  0.00           H  
ATOM   4862  NZ  LYS   312      42.400  34.476  37.503  1.00  0.00           N  
ATOM   4863  HZ1 LYS   312      41.679  34.084  36.914  1.00  0.00           H  
ATOM   4864  HZ2 LYS   312      43.191  33.849  37.481  1.00  0.00           H  
ATOM   4865  HZ3 LYS   312      42.102  34.433  38.467  1.00  0.00           H  
ATOM   4866  C   LYS   312      45.557  37.458  32.928  1.00  0.00           C  
ATOM   4867  O   LYS   312      46.083  38.347  32.268  1.00  0.00           O  
ATOM   4868  N   THR   313      44.458  36.902  32.540  1.00  0.00           N  
ATOM   4869  H   THR   313      44.146  36.216  33.212  1.00  0.00           H  
ATOM   4870  CA  THR   313      43.680  37.077  31.295  1.00  0.00           C  
ATOM   4871  HA  THR   313      44.064  37.938  30.748  1.00  0.00           H  
ATOM   4872  CB  THR   313      43.910  35.900  30.430  1.00  0.00           C  
ATOM   4873  HB  THR   313      44.979  35.696  30.362  1.00  0.00           H  
ATOM   4874  CG2 THR   313      43.368  34.561  30.855  1.00  0.00           C  
ATOM   4875 HG21 THR   313      42.283  34.638  30.784  1.00  0.00           H  
ATOM   4876 HG22 THR   313      43.712  33.762  30.197  1.00  0.00           H  
ATOM   4877 HG23 THR   313      43.686  34.334  31.873  1.00  0.00           H  
ATOM   4878  OG1 THR   313      43.551  36.094  29.051  1.00  0.00           O  
ATOM   4879  HG1 THR   313      43.561  35.225  28.644  1.00  0.00           H  
ATOM   4880  C   THR   313      42.206  37.433  31.557  1.00  0.00           C  
ATOM   4881  O   THR   313      41.730  36.900  32.498  1.00  0.00           O  
ATOM   4882  N   GLY   314      41.534  38.274  30.817  1.00  0.00           N  
ATOM   4883  H   GLY   314      41.888  38.712  29.979  1.00  0.00           H  
ATOM   4884  CA  GLY   314      40.112  38.492  30.981  1.00  0.00           C  
ATOM   4885  HA2 GLY   314      39.730  37.472  31.036  1.00  0.00           H  
ATOM   4886  HA3 GLY   314      39.928  39.019  31.917  1.00  0.00           H  
ATOM   4887  C   GLY   314      39.434  39.215  29.802  1.00  0.00           C  
ATOM   4888  O   GLY   314      40.016  39.549  28.782  1.00  0.00           O  
ATOM   4889  N   SER   315      38.108  39.397  29.869  1.00  0.00           N  
ATOM   4890  H   SER   315      37.758  39.117  30.774  1.00  0.00           H  
ATOM   4891  CA  SER   315      37.285  40.025  28.862  1.00  0.00           C  
ATOM   4892  HA  SER   315      37.865  40.812  28.381  1.00  0.00           H  
ATOM   4893  CB  SER   315      36.827  38.966  27.796  1.00  0.00           C  
ATOM   4894  HB2 SER   315      36.116  38.244  28.198  1.00  0.00           H  
ATOM   4895  HB3 SER   315      36.212  39.343  26.979  1.00  0.00           H  
ATOM   4896  OG  SER   315      37.998  38.416  27.228  1.00  0.00           O  
ATOM   4897  HG  SER   315      38.396  37.923  27.950  1.00  0.00           H  
ATOM   4898  C   SER   315      36.033  40.701  29.470  1.00  0.00           C  
ATOM   4899  O   SER   315      35.690  40.450  30.613  1.00  0.00           O  
ATOM   4900  N   THR   316      35.353  41.405  28.641  1.00  0.00           N  
ATOM   4901  H   THR   316      35.812  41.697  27.790  1.00  0.00           H  
ATOM   4902  CA  THR   316      33.868  41.729  28.699  1.00  0.00           C  
ATOM   4903  HA  THR   316      33.428  40.983  29.359  1.00  0.00           H  
ATOM   4904  CB  THR   316      33.624  43.160  29.331  1.00  0.00           C  
ATOM   4905  HB  THR   316      32.539  43.170  29.437  1.00  0.00           H  
ATOM   4906  CG2 THR   316      34.331  43.543  30.577  1.00  0.00           C  
ATOM   4907 HG21 THR   316      35.401  43.683  30.422  1.00  0.00           H  
ATOM   4908 HG22 THR   316      33.963  44.519  30.893  1.00  0.00           H  
ATOM   4909 HG23 THR   316      34.208  42.856  31.414  1.00  0.00           H  
ATOM   4910  OG1 THR   316      33.870  44.198  28.375  1.00  0.00           O  
ATOM   4911  HG1 THR   316      33.734  45.045  28.807  1.00  0.00           H  
ATOM   4912  C   THR   316      33.174  41.413  27.379  1.00  0.00           C  
ATOM   4913  O   THR   316      33.779  40.987  26.437  1.00  0.00           O  
ATOM   4914  N   GLY   317      31.898  41.720  27.360  1.00  0.00           N  
ATOM   4915  H   GLY   317      31.479  42.232  28.124  1.00  0.00           H  
ATOM   4916  CA  GLY   317      31.083  41.734  26.167  1.00  0.00           C  
ATOM   4917  HA2 GLY   317      31.011  40.753  25.696  1.00  0.00           H  
ATOM   4918  HA3 GLY   317      30.074  41.978  26.501  1.00  0.00           H  
ATOM   4919  C   GLY   317      31.387  42.828  25.222  1.00  0.00           C  
ATOM   4920  O   GLY   317      30.515  43.196  24.431  1.00  0.00           O  
ATOM   4921  N   GLY   318      32.640  43.279  25.165  1.00  0.00           N  
ATOM   4922  H   GLY   318      33.251  42.599  25.594  1.00  0.00           H  
ATOM   4923  CA  GLY   318      33.092  44.193  24.141  1.00  0.00           C  
ATOM   4924  HA2 GLY   318      32.946  43.799  23.135  1.00  0.00           H  
ATOM   4925  HA3 GLY   318      32.544  45.134  24.187  1.00  0.00           H  
ATOM   4926  C   GLY   318      34.603  44.525  24.293  1.00  0.00           C  
ATOM   4927  O   GLY   318      35.120  45.267  23.469  1.00  0.00           O  
ATOM   4928  N   PHE   319      35.319  43.957  25.232  1.00  0.00           N  
ATOM   4929  H   PHE   319      34.949  43.162  25.733  1.00  0.00           H  
ATOM   4930  CA  PHE   319      36.742  44.192  25.588  1.00  0.00           C  
ATOM   4931  HA  PHE   319      37.241  44.706  24.766  1.00  0.00           H  
ATOM   4932  CB  PHE   319      36.829  45.138  26.821  1.00  0.00           C  
ATOM   4933  HB2 PHE   319      36.162  44.772  27.602  1.00  0.00           H  
ATOM   4934  HB3 PHE   319      37.844  45.090  27.214  1.00  0.00           H  
ATOM   4935  CG  PHE   319      36.506  46.591  26.610  1.00  0.00           C  
ATOM   4936  CD1 PHE   319      35.208  47.029  26.765  1.00  0.00           C  
ATOM   4937  HD1 PHE   319      34.465  46.265  26.941  1.00  0.00           H
[truncated: 4,139,861 more chars]
