# Supplementary material for: Insights into the Enhanced Ceftazidime Hydrolysis by Ent385 AmpC β‑Lactamase from Multiscale Simulations
Source: ACS Catal. 2025 Jun 23;15(13):11739–48. doi: 10.1021/acscatal.5c02383 (PMC12235585; doi:10.1021/acscatal.5c02383)
Supplement: Supplementary file 2 [file cs5c02383_si_002.zip › SI_paper_AmpC_Ent385/representative-structures-ReactionSimulations/Ent385_Rev-Path1/Ent385_Rev.path1.TS.c2.pdb]

CRYST1   85.696   80.217   74.072  90.00  90.00  90.00               1
ATOM      1  N   PRO     1      62.688  29.266  57.328  1.00  0.00           N  
ATOM      2  H2  PRO     1      63.662  29.483  57.486  1.00  0.00           H  
ATOM      3  H3  PRO     1      62.430  28.304  57.495  1.00  0.00           H  
ATOM      4  CD  PRO     1      61.954  30.252  58.226  1.00  0.00           C  
ATOM      5  HD2 PRO     1      62.497  30.348  59.166  1.00  0.00           H  
ATOM      6  HD3 PRO     1      60.919  29.954  58.394  1.00  0.00           H  
ATOM      7  CG  PRO     1      61.989  31.646  57.552  1.00  0.00           C  
ATOM      8  HG2 PRO     1      62.638  32.452  57.893  1.00  0.00           H  
ATOM      9  HG3 PRO     1      61.002  32.103  57.483  1.00  0.00           H  
ATOM     10  CB  PRO     1      62.454  31.236  56.141  1.00  0.00           C  
ATOM     11  HB2 PRO     1      63.495  31.498  55.951  1.00  0.00           H  
ATOM     12  HB3 PRO     1      61.822  31.589  55.326  1.00  0.00           H  
ATOM     13  CA  PRO     1      62.315  29.695  56.003  1.00  0.00           C  
ATOM     14  HA  PRO     1      61.277  29.401  55.853  1.00  0.00           H  
ATOM     15  C   PRO     1      63.211  29.108  54.932  1.00  0.00           C  
ATOM     16  O   PRO     1      64.247  28.590  55.236  1.00  0.00           O  
ATOM     17  N   MET     2      62.844  29.192  53.637  1.00  0.00           N  
ATOM     18  H   MET     2      62.013  29.713  53.397  1.00  0.00           H  
ATOM     19  CA  MET     2      63.725  28.861  52.535  1.00  0.00           C  
ATOM     20  HA  MET     2      64.323  27.999  52.830  1.00  0.00           H  
ATOM     21  CB  MET     2      62.898  28.432  51.323  1.00  0.00           C  
ATOM     22  HB2 MET     2      62.079  27.754  51.562  1.00  0.00           H  
ATOM     23  HB3 MET     2      62.504  29.239  50.706  1.00  0.00           H  
ATOM     24  CG  MET     2      63.825  27.463  50.541  1.00  0.00           C  
ATOM     25  HG2 MET     2      64.475  28.057  49.898  1.00  0.00           H  
ATOM     26  HG3 MET     2      64.402  26.858  51.241  1.00  0.00           H  
ATOM     27  SD  MET     2      62.995  26.409  49.399  1.00  0.00           S  
ATOM     28  CE  MET     2      62.635  25.002  50.471  1.00  0.00           C  
ATOM     29  HE1 MET     2      62.320  24.171  49.839  1.00  0.00           H  
ATOM     30  HE2 MET     2      63.591  24.627  50.838  1.00  0.00           H  
ATOM     31  HE3 MET     2      61.842  25.184  51.196  1.00  0.00           H  
ATOM     32  C   MET     2      64.648  30.050  52.179  1.00  0.00           C  
ATOM     33  O   MET     2      64.110  31.147  52.060  1.00  0.00           O  
ATOM     34  N   SER     3      65.933  29.846  51.884  1.00  0.00           N  
ATOM     35  H   SER     3      66.274  28.917  52.087  1.00  0.00           H  
ATOM     36  CA  SER     3      66.905  30.871  51.409  1.00  0.00           C  
ATOM     37  HA  SER     3      66.541  31.750  51.940  1.00  0.00           H  
ATOM     38  CB  SER     3      68.374  30.729  51.880  1.00  0.00           C  
ATOM     39  HB2 SER     3      68.913  31.661  51.714  1.00  0.00           H  
ATOM     40  HB3 SER     3      68.414  30.607  52.962  1.00  0.00           H  
ATOM     41  OG  SER     3      68.958  29.653  51.223  1.00  0.00           O  
ATOM     42  HG  SER     3      68.553  28.861  51.582  1.00  0.00           H  
ATOM     43  C   SER     3      66.636  31.181  49.887  1.00  0.00           C  
ATOM     44  O   SER     3      66.221  30.299  49.120  1.00  0.00           O  
ATOM     45  N   GLU     4      66.887  32.409  49.432  1.00  0.00           N  
ATOM     46  H   GLU     4      67.142  33.122  50.101  1.00  0.00           H  
ATOM     47  CA  GLU     4      66.534  32.716  48.053  1.00  0.00           C  
ATOM     48  HA  GLU     4      65.447  32.671  47.986  1.00  0.00           H  
ATOM     49  CB  GLU     4      66.852  34.197  47.870  1.00  0.00           C  
ATOM     50  HB2 GLU     4      66.218  34.699  48.601  1.00  0.00           H  
ATOM     51  HB3 GLU     4      67.921  34.364  48.001  1.00  0.00           H  
ATOM     52  CG  GLU     4      66.474  34.739  46.422  1.00  0.00           C  
ATOM     53  HG2 GLU     4      67.027  34.178  45.668  1.00  0.00           H  
ATOM     54  HG3 GLU     4      65.397  34.695  46.258  1.00  0.00           H  
ATOM     55  CD  GLU     4      67.043  36.174  46.281  1.00  0.00           C  
ATOM     56  OE1 GLU     4      66.289  37.097  46.725  1.00  0.00           O  
ATOM     57  OE2 GLU     4      68.099  36.440  45.772  1.00  0.00           O  
ATOM     58  C   GLU     4      67.152  31.908  46.898  1.00  0.00           C  
ATOM     59  O   GLU     4      66.455  31.460  46.012  1.00  0.00           O  
ATOM     60  N   LYS     5      68.468  31.631  46.964  1.00  0.00           N  
ATOM     61  H   LYS     5      69.025  32.074  47.680  1.00  0.00           H  
ATOM     62  CA  LYS     5      69.068  30.836  45.898  1.00  0.00           C  
ATOM     63  HA  LYS     5      68.669  31.238  44.967  1.00  0.00           H  
ATOM     64  CB  LYS     5      70.592  30.845  45.931  1.00  0.00           C  
ATOM     65  HB2 LYS     5      70.941  30.528  46.913  1.00  0.00           H  
ATOM     66  HB3 LYS     5      70.977  30.227  45.120  1.00  0.00           H  
ATOM     67  CG  LYS     5      71.106  32.251  45.776  1.00  0.00           C  
ATOM     68  HG2 LYS     5      70.831  32.562  44.768  1.00  0.00           H  
ATOM     69  HG3 LYS     5      70.721  32.844  46.605  1.00  0.00           H  
ATOM     70  CD  LYS     5      72.654  32.078  45.872  1.00  0.00           C  
ATOM     71  HD2 LYS     5      72.964  31.567  46.783  1.00  0.00           H  
ATOM     72  HD3 LYS     5      72.970  31.446  45.042  1.00  0.00           H  
ATOM     73  CE  LYS     5      73.273  33.420  45.566  1.00  0.00           C  
ATOM     74  HE2 LYS     5      74.350  33.274  45.649  1.00  0.00           H  
ATOM     75  HE3 LYS     5      73.158  33.716  44.523  1.00  0.00           H  
ATOM     76  NZ  LYS     5      72.903  34.483  46.511  1.00  0.00           N  
ATOM     77  HZ1 LYS     5      71.941  34.716  46.313  1.00  0.00           H  
ATOM     78  HZ2 LYS     5      73.121  34.216  47.461  1.00  0.00           H  
ATOM     79  HZ3 LYS     5      73.469  35.310  46.387  1.00  0.00           H  
ATOM     80  C   LYS     5      68.514  29.444  45.931  1.00  0.00           C  
ATOM     81  O   LYS     5      68.316  28.862  44.883  1.00  0.00           O  
ATOM     82  N   GLN     6      68.329  28.905  47.129  1.00  0.00           N  
ATOM     83  H   GLN     6      68.638  29.331  47.991  1.00  0.00           H  
ATOM     84  CA  GLN     6      67.815  27.559  47.307  1.00  0.00           C  
ATOM     85  HA  GLN     6      68.527  26.885  46.831  1.00  0.00           H  
ATOM     86  CB  GLN     6      67.727  27.208  48.812  1.00  0.00           C  
ATOM     87  HB2 GLN     6      68.526  27.672  49.389  1.00  0.00           H  
ATOM     88  HB3 GLN     6      66.786  27.343  49.345  1.00  0.00           H  
ATOM     89  CG  GLN     6      67.914  25.652  48.973  1.00  0.00           C  
ATOM     90  HG2 GLN     6      67.162  25.193  48.331  1.00  0.00           H  
ATOM     91  HG3 GLN     6      68.875  25.254  48.650  1.00  0.00           H  
ATOM     92  CD  GLN     6      67.714  25.187  50.396  1.00  0.00           C  
ATOM     93  OE1 GLN     6      68.066  25.796  51.381  1.00  0.00           O  
ATOM     94  NE2 GLN     6      66.988  24.045  50.565  1.00  0.00           N  
ATOM     95 HE21 GLN     6      66.769  23.417  49.805  1.00  0.00           H  
ATOM     96 HE22 GLN     6      66.789  23.776  51.518  1.00  0.00           H  
ATOM     97  C   GLN     6      66.375  27.512  46.575  1.00  0.00           C  
ATOM     98  O   GLN     6      66.205  26.649  45.737  1.00  0.00           O  
ATOM     99  N   LEU     7      65.534  28.547  46.845  1.00  0.00           N  
ATOM    100  H   LEU     7      65.812  29.198  47.566  1.00  0.00           H  
ATOM    101  CA  LEU     7      64.243  28.693  46.197  1.00  0.00           C  
ATOM    102  HA  LEU     7      63.722  27.752  46.371  1.00  0.00           H  
ATOM    103  CB  LEU     7      63.438  29.865  46.855  1.00  0.00           C  
ATOM    104  HB2 LEU     7      63.373  29.728  47.934  1.00  0.00           H  
ATOM    105  HB3 LEU     7      64.010  30.743  46.555  1.00  0.00           H  
ATOM    106  CG  LEU     7      61.987  30.014  46.278  1.00  0.00           C  
ATOM    107  HG  LEU     7      61.983  30.151  45.197  1.00  0.00           H  
ATOM    108  CD1 LEU     7      61.049  28.804  46.600  1.00  0.00           C  
ATOM    109 HD11 LEU     7      61.269  28.058  45.836  1.00  0.00           H  
ATOM    110 HD12 LEU     7      61.374  28.336  47.529  1.00  0.00           H  
ATOM    111 HD13 LEU     7      60.032  29.196  46.602  1.00  0.00           H  
ATOM    112  CD2 LEU     7      61.480  31.277  47.014  1.00  0.00           C  
ATOM    113 HD21 LEU     7      62.086  32.143  46.748  1.00  0.00           H  
ATOM    114 HD22 LEU     7      60.427  31.512  46.857  1.00  0.00           H  
ATOM    115 HD23 LEU     7      61.656  31.220  48.088  1.00  0.00           H  
ATOM    116  C   LEU     7      64.288  28.866  44.690  1.00  0.00           C  
ATOM    117  O   LEU     7      63.587  28.029  44.079  1.00  0.00           O  
ATOM    118  N   ALA     8      65.178  29.744  44.105  1.00  0.00           N  
ATOM    119  H   ALA     8      65.656  30.416  44.689  1.00  0.00           H  
ATOM    120  CA  ALA     8      65.549  29.939  42.681  1.00  0.00           C  
ATOM    121  HA  ALA     8      64.737  30.270  42.033  1.00  0.00           H  
ATOM    122  CB  ALA     8      66.610  30.994  42.648  1.00  0.00           C  
ATOM    123  HB1 ALA     8      66.186  31.849  43.176  1.00  0.00           H  
ATOM    124  HB2 ALA     8      67.472  30.641  43.213  1.00  0.00           H  
ATOM    125  HB3 ALA     8      66.825  31.153  41.591  1.00  0.00           H  
ATOM    126  C   ALA     8      65.971  28.641  42.036  1.00  0.00           C  
ATOM    127  O   ALA     8      65.442  28.369  40.965  1.00  0.00           O  
ATOM    128  N   ASP     9      66.875  27.792  42.658  1.00  0.00           N  
ATOM    129  H   ASP     9      67.116  28.127  43.579  1.00  0.00           H  
ATOM    130  CA  ASP     9      67.071  26.391  42.280  1.00  0.00           C  
ATOM    131  HA  ASP     9      67.539  26.482  41.300  1.00  0.00           H  
ATOM    132  CB  ASP     9      68.201  25.743  43.135  1.00  0.00           C  
ATOM    133  HB2 ASP     9      69.082  26.384  43.123  1.00  0.00           H  
ATOM    134  HB3 ASP     9      67.770  25.856  44.130  1.00  0.00           H  
ATOM    135  CG  ASP     9      68.467  24.219  42.877  1.00  0.00           C  
ATOM    136  OD1 ASP     9      68.202  23.690  41.756  1.00  0.00           O  
ATOM    137  OD2 ASP     9      69.031  23.615  43.803  1.00  0.00           O  
ATOM    138  C   ASP     9      65.801  25.523  42.199  1.00  0.00           C  
ATOM    139  O   ASP     9      65.480  24.933  41.163  1.00  0.00           O  
ATOM    140  N   VAL    10      64.941  25.497  43.222  1.00  0.00           N  
ATOM    141  H   VAL    10      65.168  26.034  44.047  1.00  0.00           H  
ATOM    142  CA  VAL    10      63.713  24.689  43.262  1.00  0.00           C  
ATOM    143  HA  VAL    10      63.781  23.713  42.782  1.00  0.00           H  
ATOM    144  CB  VAL    10      63.264  24.580  44.670  1.00  0.00           C  
ATOM    145  HB  VAL    10      63.401  25.571  45.102  1.00  0.00           H  
ATOM    146  CG1 VAL    10      61.826  24.176  44.965  1.00  0.00           C  
ATOM    147 HG11 VAL    10      61.609  23.340  44.301  1.00  0.00           H  
ATOM    148 HG12 VAL    10      61.669  23.678  45.921  1.00  0.00           H  
ATOM    149 HG13 VAL    10      61.034  24.878  44.705  1.00  0.00           H  
ATOM    150  CG2 VAL    10      64.192  23.662  45.461  1.00  0.00           C  
ATOM    151 HG21 VAL    10      63.921  23.429  46.491  1.00  0.00           H  
ATOM    152 HG22 VAL    10      64.216  22.795  44.801  1.00  0.00           H  
ATOM    153 HG23 VAL    10      65.180  24.123  45.481  1.00  0.00           H  
ATOM    154  C   VAL    10      62.621  25.349  42.387  1.00  0.00           C  
ATOM    155  O   VAL    10      61.906  24.598  41.733  1.00  0.00           O  
ATOM    156  N   VAL    11      62.532  26.583  42.111  1.00  0.00           N  
ATOM    157  H   VAL    11      63.312  27.053  42.546  1.00  0.00           H  
ATOM    158  CA  VAL    11      61.641  27.281  41.199  1.00  0.00           C  
ATOM    159  HA  VAL    11      60.642  26.885  41.377  1.00  0.00           H  
ATOM    160  CB  VAL    11      61.616  28.754  41.434  1.00  0.00           C  
ATOM    161  HB  VAL    11      62.621  29.157  41.558  1.00  0.00           H  
ATOM    162  CG1 VAL    11      60.949  29.331  40.215  1.00  0.00           C  
ATOM    163 HG11 VAL    11      59.997  28.907  39.894  1.00  0.00           H  
ATOM    164 HG12 VAL    11      60.763  30.391  40.389  1.00  0.00           H  
ATOM    165 HG13 VAL    11      61.715  29.335  39.440  1.00  0.00           H  
ATOM    166  CG2 VAL    11      60.765  29.043  42.626  1.00  0.00           C  
ATOM    167 HG21 VAL    11      60.554  30.111  42.673  1.00  0.00           H  
ATOM    168 HG22 VAL    11      59.791  28.554  42.621  1.00  0.00           H  
ATOM    169 HG23 VAL    11      61.217  28.824  43.593  1.00  0.00           H  
ATOM    170  C   VAL    11      62.080  26.866  39.751  1.00  0.00           C  
ATOM    171  O   VAL    11      61.202  26.310  39.065  1.00  0.00           O  
ATOM    172  N   GLU    12      63.357  26.768  39.483  1.00  0.00           N  
ATOM    173  H   GLU    12      64.032  27.015  40.194  1.00  0.00           H  
ATOM    174  CA  GLU    12      63.913  26.389  38.127  1.00  0.00           C  
ATOM    175  HA  GLU    12      63.444  27.011  37.365  1.00  0.00           H  
ATOM    176  CB  GLU    12      65.375  26.605  38.096  1.00  0.00           C  
ATOM    177  HB2 GLU    12      65.530  27.679  38.197  1.00  0.00           H  
ATOM    178  HB3 GLU    12      65.982  26.180  38.896  1.00  0.00           H  
ATOM    179  CG  GLU    12      66.073  26.245  36.776  1.00  0.00           C  
ATOM    180  HG2 GLU    12      66.290  25.177  36.741  1.00  0.00           H  
ATOM    181  HG3 GLU    12      65.344  26.394  35.979  1.00  0.00           H  
ATOM    182  CD  GLU    12      67.391  27.044  36.557  1.00  0.00           C  
ATOM    183  OE1 GLU    12      67.737  27.938  37.325  1.00  0.00           O  
ATOM    184  OE2 GLU    12      68.118  26.657  35.625  1.00  0.00           O  
ATOM    185  C   GLU    12      63.569  24.987  37.817  1.00  0.00           C  
ATOM    186  O   GLU    12      63.146  24.675  36.665  1.00  0.00           O  
ATOM    187  N   ARG    13      63.781  24.117  38.804  1.00  0.00           N  
ATOM    188  H   ARG    13      64.200  24.454  39.659  1.00  0.00           H  
ATOM    189  CA  ARG    13      63.429  22.685  38.755  1.00  0.00           C  
ATOM    190  HA  ARG    13      63.932  22.200  37.918  1.00  0.00           H  
ATOM    191  CB  ARG    13      63.765  22.109  40.098  1.00  0.00           C  
ATOM    192  HB2 ARG    13      63.453  22.772  40.905  1.00  0.00           H  
ATOM    193  HB3 ARG    13      63.139  21.225  40.225  1.00  0.00           H  
ATOM    194  CG  ARG    13      65.242  21.780  40.288  1.00  0.00           C  
ATOM    195  HG2 ARG    13      65.416  20.907  39.658  1.00  0.00           H  
ATOM    196  HG3 ARG    13      66.040  22.478  40.038  1.00  0.00           H  
ATOM    197  CD  ARG    13      65.381  21.313  41.793  1.00  0.00           C  
ATOM    198  HD2 ARG    13      64.703  21.840  42.465  1.00  0.00           H  
ATOM    199  HD3 ARG    13      65.108  20.258  41.816  1.00  0.00           H  
ATOM    200  NE  ARG    13      66.741  21.557  42.409  1.00  0.00           N  
ATOM    201  HE  ARG    13      67.137  22.486  42.392  1.00  0.00           H  
ATOM    202  CZ  ARG    13      67.705  20.691  42.635  1.00  0.00           C  
ATOM    203  NH1 ARG    13      67.436  19.421  42.834  1.00  0.00           N  
ATOM    204 HH11 ARG    13      68.188  18.875  43.229  1.00  0.00           H  
ATOM    205 HH12 ARG    13      66.481  19.100  42.916  1.00  0.00           H  
ATOM    206  NH2 ARG    13      68.899  21.067  43.069  1.00  0.00           N  
ATOM    207 HH21 ARG    13      69.029  22.056  43.229  1.00  0.00           H  
ATOM    208 HH22 ARG    13      69.602  20.469  43.480  1.00  0.00           H  
ATOM    209  C   ARG    13      61.886  22.595  38.508  1.00  0.00           C  
ATOM    210  O   ARG    13      61.555  21.696  37.771  1.00  0.00           O  
ATOM    211  N   THR    14      61.034  23.264  39.227  1.00  0.00           N  
ATOM    212  H   THR    14      61.359  23.971  39.871  1.00  0.00           H  
ATOM    213  CA  THR    14      59.576  23.050  39.050  1.00  0.00           C  
ATOM    214  HA  THR    14      59.459  21.969  38.972  1.00  0.00           H  
ATOM    215  CB  THR    14      58.819  23.597  40.240  1.00  0.00           C  
ATOM    216  HB  THR    14      58.694  24.675  40.143  1.00  0.00           H  
ATOM    217  CG2 THR    14      57.398  22.936  40.413  1.00  0.00           C  
ATOM    218 HG21 THR    14      56.896  22.734  39.467  1.00  0.00           H  
ATOM    219 HG22 THR    14      57.405  21.906  40.770  1.00  0.00           H  
ATOM    220 HG23 THR    14      56.824  23.502  41.148  1.00  0.00           H  
ATOM    221  OG1 THR    14      59.416  23.268  41.487  1.00  0.00           O  
ATOM    222  HG1 THR    14      60.314  23.593  41.391  1.00  0.00           H  
ATOM    223  C   THR    14      59.092  23.683  37.768  1.00  0.00           C  
ATOM    224  O   THR    14      58.055  23.261  37.257  1.00  0.00           O  
ATOM    225  N   VAL    15      59.862  24.602  37.159  1.00  0.00           N  
ATOM    226  H   VAL    15      60.651  25.010  37.639  1.00  0.00           H  
ATOM    227  CA  VAL    15      59.468  25.274  35.878  1.00  0.00           C  
ATOM    228  HA  VAL    15      58.381  25.240  35.812  1.00  0.00           H  
ATOM    229  CB  VAL    15      59.817  26.738  35.983  1.00  0.00           C  
ATOM    230  HB  VAL    15      60.789  26.839  36.466  1.00  0.00           H  
ATOM    231  CG1 VAL    15      59.913  27.637  34.756  1.00  0.00           C  
ATOM    232 HG11 VAL    15      60.109  28.667  35.054  1.00  0.00           H  
ATOM    233 HG12 VAL    15      60.754  27.463  34.084  1.00  0.00           H  
ATOM    234 HG13 VAL    15      58.904  27.670  34.345  1.00  0.00           H  
ATOM    235  CG2 VAL    15      58.899  27.386  36.970  1.00  0.00           C  
ATOM    236 HG21 VAL    15      59.057  26.998  37.976  1.00  0.00           H  
ATOM    237 HG22 VAL    15      59.222  28.406  37.176  1.00  0.00           H  
ATOM    238 HG23 VAL    15      57.851  27.445  36.675  1.00  0.00           H  
ATOM    239  C   VAL    15      60.066  24.660  34.673  1.00  0.00           C  
ATOM    240  O   VAL    15      59.401  24.734  33.655  1.00  0.00           O  
ATOM    241  N   THR    16      61.273  24.114  34.673  1.00  0.00           N  
ATOM    242  H   THR    16      61.684  24.026  35.592  1.00  0.00           H  
ATOM    243  CA  THR    16      61.947  23.488  33.496  1.00  0.00           C  
ATOM    244  HA  THR    16      62.159  24.220  32.717  1.00  0.00           H  
ATOM    245  CB  THR    16      63.310  22.850  33.852  1.00  0.00           C  
ATOM    246  HB  THR    16      63.048  22.218  34.700  1.00  0.00           H  
ATOM    247  CG2 THR    16      63.960  22.108  32.709  1.00  0.00           C  
ATOM    248 HG21 THR    16      64.930  21.748  33.049  1.00  0.00           H  
ATOM    249 HG22 THR    16      63.318  21.264  32.456  1.00  0.00           H  
ATOM    250 HG23 THR    16      64.172  22.738  31.845  1.00  0.00           H  
ATOM    251  OG1 THR    16      64.241  23.796  34.277  1.00  0.00           O  
ATOM    252  HG1 THR    16      63.694  24.373  34.816  1.00  0.00           H  
ATOM    253  C   THR    16      61.001  22.581  32.731  1.00  0.00           C  
ATOM    254  O   THR    16      60.852  22.818  31.495  1.00  0.00           O  
ATOM    255  N   PRO    17      60.346  21.588  33.338  1.00  0.00           N  
ATOM    256  CD  PRO    17      60.345  21.291  34.738  1.00  0.00           C  
ATOM    257  HD2 PRO    17      60.252  22.090  35.475  1.00  0.00           H  
ATOM    258  HD3 PRO    17      61.296  20.771  34.845  1.00  0.00           H  
ATOM    259  CG  PRO    17      59.211  20.244  34.921  1.00  0.00           C  
ATOM    260  HG2 PRO    17      58.242  20.672  35.177  1.00  0.00           H  
ATOM    261  HG3 PRO    17      59.501  19.494  35.657  1.00  0.00           H  
ATOM    262  CB  PRO    17      59.053  19.599  33.572  1.00  0.00           C  
ATOM    263  HB2 PRO    17      58.097  19.118  33.365  1.00  0.00           H  
ATOM    264  HB3 PRO    17      59.763  18.775  33.512  1.00  0.00           H  
ATOM    265  CA  PRO    17      59.423  20.722  32.603  1.00  0.00           C  
ATOM    266  HA  PRO    17      60.031  20.441  31.743  1.00  0.00           H  
ATOM    267  C   PRO    17      58.237  21.454  32.107  1.00  0.00           C  
ATOM    268  O   PRO    17      57.782  21.164  30.995  1.00  0.00           O  
ATOM    269  N   LEU    18      57.648  22.383  32.944  1.00  0.00           N  
ATOM    270  H   LEU    18      58.065  22.723  33.798  1.00  0.00           H  
ATOM    271  CA  LEU    18      56.464  23.112  32.422  1.00  0.00           C  
ATOM    272  HA  LEU    18      55.660  22.396  32.248  1.00  0.00           H  
ATOM    273  CB  LEU    18      56.103  24.144  33.581  1.00  0.00           C  
ATOM    274  HB2 LEU    18      55.548  23.563  34.317  1.00  0.00           H  
ATOM    275  HB3 LEU    18      56.958  24.615  34.065  1.00  0.00           H  
ATOM    276  CG  LEU    18      55.224  25.371  33.263  1.00  0.00           C  
ATOM    277  HG  LEU    18      55.766  25.981  32.541  1.00  0.00           H  
ATOM    278  CD1 LEU    18      53.879  24.929  32.718  1.00  0.00           C  
ATOM    279 HD11 LEU    18      53.282  24.364  33.434  1.00  0.00           H  
ATOM    280 HD12 LEU    18      53.313  25.683  32.170  1.00  0.00           H  
ATOM    281 HD13 LEU    18      54.021  24.097  32.029  1.00  0.00           H  
ATOM    282  CD2 LEU    18      55.051  26.272  34.491  1.00  0.00           C  
ATOM    283 HD21 LEU    18      54.420  27.123  34.238  1.00  0.00           H  
ATOM    284 HD22 LEU    18      54.672  25.612  35.272  1.00  0.00           H  
ATOM    285 HD23 LEU    18      56.000  26.669  34.852  1.00  0.00           H  
ATOM    286  C   LEU    18      56.788  23.930  31.136  1.00  0.00           C  
ATOM    287  O   LEU    18      55.953  24.029  30.234  1.00  0.00           O  
ATOM    288  N   MET    19      57.998  24.506  31.036  1.00  0.00           N  
ATOM    289  H   MET    19      58.613  24.473  31.836  1.00  0.00           H  
ATOM    290  CA  MET    19      58.340  25.296  29.870  1.00  0.00           C  
ATOM    291  HA  MET    19      57.522  25.995  29.697  1.00  0.00           H  
ATOM    292  CB  MET    19      59.556  26.231  30.055  1.00  0.00           C  
ATOM    293  HB2 MET    19      60.418  25.611  30.301  1.00  0.00           H  
ATOM    294  HB3 MET    19      59.738  26.745  29.112  1.00  0.00           H  
ATOM    295  CG  MET    19      59.222  27.332  31.065  1.00  0.00           C  
ATOM    296  HG2 MET    19      58.401  27.896  30.623  1.00  0.00           H  
ATOM    297  HG3 MET    19      58.941  26.947  32.045  1.00  0.00           H  
ATOM    298  SD  MET    19      60.609  28.480  31.245  1.00  0.00           S  
ATOM    299  CE  MET    19      60.808  29.327  29.659  1.00  0.00           C  
ATOM    300  HE1 MET    19      61.822  29.724  29.621  1.00  0.00           H  
ATOM    301  HE2 MET    19      60.668  28.690  28.785  1.00  0.00           H  
ATOM    302  HE3 MET    19      60.104  30.156  29.581  1.00  0.00           H  
ATOM    303  C   MET    19      58.442  24.489  28.614  1.00  0.00           C  
ATOM    304  O   MET    19      58.154  25.017  27.559  1.00  0.00           O  
ATOM    305  N   LYS    20      58.794  23.200  28.724  1.00  0.00           N  
ATOM    306  H   LYS    20      58.702  22.801  29.647  1.00  0.00           H  
ATOM    307  CA  LYS    20      58.952  22.297  27.533  1.00  0.00           C  
ATOM    308  HA  LYS    20      59.383  22.878  26.717  1.00  0.00           H  
ATOM    309  CB  LYS    20      60.028  21.166  27.764  1.00  0.00           C  
ATOM    310  HB2 LYS    20      59.795  20.493  28.588  1.00  0.00           H  
ATOM    311  HB3 LYS    20      60.149  20.710  26.781  1.00  0.00           H  
ATOM    312  CG  LYS    20      61.377  21.814  28.246  1.00  0.00           C  
ATOM    313  HG2 LYS    20      61.753  22.497  27.484  1.00  0.00           H  
ATOM    314  HG3 LYS    20      61.242  22.293  29.215  1.00  0.00           H  
ATOM    315  CD  LYS    20      62.361  20.664  28.309  1.00  0.00           C  
ATOM    316  HD2 LYS    20      61.917  19.771  28.748  1.00  0.00           H  
ATOM    317  HD3 LYS    20      62.589  20.349  27.291  1.00  0.00           H  
ATOM    318  CE  LYS    20      63.747  20.975  28.972  1.00  0.00           C  
ATOM    319  HE2 LYS    20      63.591  21.272  30.010  1.00  0.00           H  
ATOM    320  HE3 LYS    20      64.234  20.022  29.180  1.00  0.00           H  
ATOM    321  NZ  LYS    20      64.577  21.958  28.264  1.00  0.00           N  
ATOM    322  HZ1 LYS    20      64.728  21.674  27.307  1.00  0.00           H  
ATOM    323  HZ2 LYS    20      64.169  22.882  28.271  1.00  0.00           H  
ATOM    324  HZ3 LYS    20      65.462  22.030  28.747  1.00  0.00           H  
ATOM    325  C   LYS    20      57.537  21.759  27.186  1.00  0.00           C  
ATOM    326  O   LYS    20      57.070  21.999  26.090  1.00  0.00           O  
ATOM    327  N   ALA    21      56.737  21.170  28.118  1.00  0.00           N  
ATOM    328  H   ALA    21      57.197  20.992  28.999  1.00  0.00           H  
ATOM    329  CA  ALA    21      55.574  20.522  27.782  1.00  0.00           C  
ATOM    330  HA  ALA    21      55.813  19.965  26.876  1.00  0.00           H  
ATOM    331  CB  ALA    21      55.189  19.523  28.923  1.00  0.00           C  
ATOM    332  HB1 ALA    21      54.830  19.933  29.867  1.00  0.00           H  
ATOM    333  HB2 ALA    21      54.476  18.833  28.470  1.00  0.00           H  
ATOM    334  HB3 ALA    21      56.083  18.935  29.129  1.00  0.00           H  
ATOM    335  C   ALA    21      54.333  21.366  27.302  1.00  0.00           C  
ATOM    336  O   ALA    21      53.510  20.904  26.524  1.00  0.00           O  
ATOM    337  N   GLN    22      54.223  22.651  27.771  1.00  0.00           N  
ATOM    338  H   GLN    22      55.002  22.930  28.351  1.00  0.00           H  
ATOM    339  CA  GLN    22      53.427  23.793  27.276  1.00  0.00           C  
ATOM    340  HA  GLN    22      52.509  23.349  26.891  1.00  0.00           H  
ATOM    341  CB  GLN    22      53.061  24.613  28.529  1.00  0.00           C  
ATOM    342  HB2 GLN    22      54.018  24.960  28.920  1.00  0.00           H  
ATOM    343  HB3 GLN    22      52.423  25.467  28.304  1.00  0.00           H  
ATOM    344  CG  GLN    22      52.323  23.808  29.623  1.00  0.00           C  
ATOM    345  HG2 GLN    22      52.876  23.011  30.120  1.00  0.00           H  
ATOM    346  HG3 GLN    22      51.985  24.528  30.368  1.00  0.00           H  
ATOM    347  CD  GLN    22      50.978  23.217  29.240  1.00  0.00           C  
ATOM    348  OE1 GLN    22      50.229  23.756  28.386  1.00  0.00           O  
ATOM    349  NE2 GLN    22      50.564  22.164  29.904  1.00  0.00           N  
ATOM    350 HE21 GLN    22      51.279  21.736  30.474  1.00  0.00           H  
ATOM    351 HE22 GLN    22      49.652  21.758  29.748  1.00  0.00           H  
ATOM    352  C   GLN    22      54.051  24.643  26.156  1.00  0.00           C  
ATOM    353  O   GLN    22      53.355  25.469  25.619  1.00  0.00           O  
ATOM    354  N   ALA    23      55.332  24.405  25.839  1.00  0.00           N  
ATOM    355  H   ALA    23      55.756  23.611  26.295  1.00  0.00           H  
ATOM    356  CA  ALA    23      56.206  25.029  24.804  1.00  0.00           C  
ATOM    357  HA  ALA    23      57.177  24.563  24.969  1.00  0.00           H  
ATOM    358  CB  ALA    23      55.666  24.514  23.449  1.00  0.00           C  
ATOM    359  HB1 ALA    23      54.611  24.762  23.332  1.00  0.00           H  
ATOM    360  HB2 ALA    23      56.279  24.831  22.605  1.00  0.00           H  
ATOM    361  HB3 ALA    23      55.795  23.432  23.426  1.00  0.00           H  
ATOM    362  C   ALA    23      56.351  26.543  24.959  1.00  0.00           C  
ATOM    363  O   ALA    23      56.302  27.319  23.989  1.00  0.00           O  
ATOM    364  N   ILE    24      56.477  27.018  26.203  1.00  0.00           N  
ATOM    365  H   ILE    24      56.653  26.301  26.893  1.00  0.00           H  
ATOM    366  CA  ILE    24      56.564  28.471  26.528  1.00  0.00           C  
ATOM    367  HA  ILE    24      55.774  29.034  26.030  1.00  0.00           H  
ATOM    368  CB  ILE    24      56.340  28.632  28.081  1.00  0.00           C  
ATOM    369  HB  ILE    24      57.159  28.106  28.571  1.00  0.00           H  
ATOM    370  CG2 ILE    24      56.414  30.122  28.472  1.00  0.00           C  
ATOM    371 HG21 ILE    24      55.699  30.705  27.892  1.00  0.00           H  
ATOM    372 HG22 ILE    24      56.316  30.293  29.544  1.00  0.00           H  
ATOM    373 HG23 ILE    24      57.396  30.538  28.243  1.00  0.00           H  
ATOM    374  CG1 ILE    24      54.986  28.022  28.501  1.00  0.00           C  
ATOM    375 HG12 ILE    24      54.088  28.390  28.006  1.00  0.00           H  
ATOM    376 HG13 ILE    24      55.027  26.984  28.170  1.00  0.00           H  
ATOM    377  CD1 ILE    24      54.819  28.067  30.049  1.00  0.00           C  
ATOM    378 HD11 ILE    24      54.696  29.101  30.370  1.00  0.00           H  
ATOM    379 HD12 ILE    24      53.879  27.598  30.339  1.00  0.00           H  
ATOM    380 HD13 ILE    24      55.644  27.550  30.540  1.00  0.00           H  
ATOM    381  C   ILE    24      57.933  29.037  26.153  1.00  0.00           C  
ATOM    382  O   ILE    24      58.930  28.453  26.556  1.00  0.00           O  
ATOM    383  N   PRO    25      58.127  30.165  25.417  1.00  0.00           N  
ATOM    384  CD  PRO    25      56.998  30.726  24.620  1.00  0.00           C  
ATOM    385  HD2 PRO    25      56.336  31.284  25.283  1.00  0.00           H  
ATOM    386  HD3 PRO    25      56.549  29.818  24.217  1.00  0.00           H  
ATOM    387  CG  PRO    25      57.598  31.639  23.585  1.00  0.00           C  
ATOM    388  HG2 PRO    25      57.302  32.669  23.781  1.00  0.00           H  
ATOM    389  HG3 PRO    25      57.346  31.297  22.581  1.00  0.00           H  
ATOM    390  CB  PRO    25      59.118  31.499  23.694  1.00  0.00           C  
ATOM    391  HB2 PRO    25      59.551  32.489  23.832  1.00  0.00           H  
ATOM    392  HB3 PRO    25      59.525  31.025  22.801  1.00  0.00           H  
ATOM    393  CA  PRO    25      59.378  30.705  24.920  1.00  0.00           C  
ATOM    394  HA  PRO    25      59.907  29.783  24.683  1.00  0.00           H  
ATOM    395  C   PRO    25      60.136  31.484  25.999  1.00  0.00           C  
ATOM    396  O   PRO    25      61.402  31.489  25.911  1.00  0.00           O  
ATOM    397  N   GLY    26      59.441  32.109  26.965  1.00  0.00           N  
ATOM    398  H   GLY    26      58.456  32.260  26.801  1.00  0.00           H  
ATOM    399  CA  GLY    26      59.955  32.805  28.144  1.00  0.00           C  
ATOM    400  HA2 GLY    26      60.565  32.045  28.632  1.00  0.00           H  
ATOM    401  HA3 GLY    26      60.421  33.754  27.878  1.00  0.00           H  
ATOM    402  C   GLY    26      58.891  33.045  29.239  1.00  0.00           C  
ATOM    403  O   GLY    26      57.653  32.866  29.073  1.00  0.00           O  
ATOM    404  N   MET    27      59.418  33.122  30.445  1.00  0.00           N  
ATOM    405  H   MET    27      60.423  33.220  30.468  1.00  0.00           H  
ATOM    406  CA  MET    27      58.662  33.327  31.732  1.00  0.00           C  
ATOM    407  HA  MET    27      57.712  33.822  31.528  1.00  0.00           H  
ATOM    408  CB  MET    27      58.352  31.925  32.318  1.00  0.00           C  
ATOM    409  HB2 MET    27      57.714  31.294  31.700  1.00  0.00           H  
ATOM    410  HB3 MET    27      59.143  31.204  32.524  1.00  0.00           H  
ATOM    411  CG  MET    27      57.598  31.966  33.637  1.00  0.00           C  
ATOM    412  HG2 MET    27      58.125  32.501  34.427  1.00  0.00           H  
ATOM    413  HG3 MET    27      56.681  32.486  33.362  1.00  0.00           H  
ATOM    414  SD  MET    27      57.080  30.325  34.353  1.00  0.00           S  
ATOM    415  CE  MET    27      55.389  30.398  33.673  1.00  0.00           C  
ATOM    416  HE1 MET    27      54.846  31.189  34.189  1.00  0.00           H  
ATOM    417  HE2 MET    27      55.542  30.577  32.608  1.00  0.00           H  
ATOM    418  HE3 MET    27      54.904  29.431  33.805  1.00  0.00           H  
ATOM    419  C   MET    27      59.408  34.218  32.761  1.00  0.00           C  
ATOM    420  O   MET    27      60.626  34.032  32.903  1.00  0.00           O  
ATOM    421  N   ALA    28      58.715  35.048  33.527  1.00  0.00           N  
ATOM    422  H   ALA    28      57.760  35.241  33.259  1.00  0.00           H  
ATOM    423  CA  ALA    28      59.140  35.663  34.816  1.00  0.00           C  
ATOM    424  HA  ALA    28      60.178  35.366  34.964  1.00  0.00           H  
ATOM    425  CB  ALA    28      58.963  37.172  34.733  1.00  0.00           C  
ATOM    426  HB1 ALA    28      57.923  37.456  34.569  1.00  0.00           H  
ATOM    427  HB2 ALA    28      59.361  37.653  35.626  1.00  0.00           H  
ATOM    428  HB3 ALA    28      59.501  37.654  33.917  1.00  0.00           H  
ATOM    429  C   ALA    28      58.196  35.208  35.991  1.00  0.00           C  
ATOM    430  O   ALA    28      56.978  35.089  35.874  1.00  0.00           O  
ATOM    431  N   VAL    29      58.859  35.129  37.155  1.00  0.00           N  
ATOM    432  H   VAL    29      59.863  35.233  37.142  1.00  0.00           H  
ATOM    433  CA  VAL    29      58.318  34.716  38.460  1.00  0.00           C  
ATOM    434  HA  VAL    29      57.240  34.713  38.297  1.00  0.00           H  
ATOM    435  CB  VAL    29      58.713  33.287  38.881  1.00  0.00           C  
ATOM    436  HB  VAL    29      59.742  33.335  39.238  1.00  0.00           H  
ATOM    437  CG1 VAL    29      57.859  32.638  40.015  1.00  0.00           C  
ATOM    438 HG11 VAL    29      56.818  32.732  39.707  1.00  0.00           H  
ATOM    439 HG12 VAL    29      58.098  31.577  40.088  1.00  0.00           H  
ATOM    440 HG13 VAL    29      58.224  33.047  40.957  1.00  0.00           H  
ATOM    441  CG2 VAL    29      58.815  32.351  37.686  1.00  0.00           C  
ATOM    442 HG21 VAL    29      59.833  32.496  37.324  1.00  0.00           H  
ATOM    443 HG22 VAL    29      58.714  31.360  38.127  1.00  0.00           H  
ATOM    444 HG23 VAL    29      58.022  32.421  36.941  1.00  0.00           H  
ATOM    445  C   VAL    29      58.627  35.700  39.490  1.00  0.00           C  
ATOM    446  O   VAL    29      59.811  36.067  39.585  1.00  0.00           O  
ATOM    447  N   ALA    30      57.710  36.069  40.387  1.00  0.00           N  
ATOM    448  H   ALA    30      56.779  35.683  40.319  1.00  0.00           H  
ATOM    449  CA  ALA    30      57.978  36.785  41.572  1.00  0.00           C  
ATOM    450  HA  ALA    30      59.040  36.753  41.815  1.00  0.00           H  
ATOM    451  CB  ALA    30      57.646  38.291  41.399  1.00  0.00           C  
ATOM    452  HB1 ALA    30      58.039  38.768  40.501  1.00  0.00           H  
ATOM    453  HB2 ALA    30      56.568  38.443  41.340  1.00  0.00           H  
ATOM    454  HB3 ALA    30      58.076  38.876  42.212  1.00  0.00           H  
ATOM    455  C   ALA    30      57.397  36.113  42.806  1.00  0.00           C  
ATOM    456  O   ALA    30      56.297  35.542  42.752  1.00  0.00           O  
ATOM    457  N   VAL    31      58.023  36.273  43.971  1.00  0.00           N  
ATOM    458  H   VAL    31      58.759  36.957  44.076  1.00  0.00           H  
ATOM    459  CA  VAL    31      57.594  35.616  45.242  1.00  0.00           C  
ATOM    460  HA  VAL    31      56.506  35.600  45.182  1.00  0.00           H  
ATOM    461  CB  VAL    31      57.983  34.104  45.265  1.00  0.00           C  
ATOM    462  HB  VAL    31      57.527  33.432  44.538  1.00  0.00           H  
ATOM    463  CG1 VAL    31      59.472  33.927  45.088  1.00  0.00           C  
ATOM    464 HG11 VAL    31      59.713  32.864  45.089  1.00  0.00           H  
ATOM    465 HG12 VAL    31      59.755  34.370  44.133  1.00  0.00           H  
ATOM    466 HG13 VAL    31      60.038  34.473  45.842  1.00  0.00           H  
ATOM    467  CG2 VAL    31      57.581  33.370  46.515  1.00  0.00           C  
ATOM    468 HG21 VAL    31      56.496  33.335  46.619  1.00  0.00           H  
ATOM    469 HG22 VAL    31      57.910  32.333  46.445  1.00  0.00           H  
ATOM    470 HG23 VAL    31      57.928  33.886  47.410  1.00  0.00           H  
ATOM    471  C   VAL    31      57.905  36.408  46.476  1.00  0.00           C  
ATOM    472  O   VAL    31      59.034  36.811  46.701  1.00  0.00           O  
ATOM    473  N   ILE    32      56.829  36.737  47.183  1.00  0.00           N  
ATOM    474  H   ILE    32      55.977  36.208  47.064  1.00  0.00           H  
ATOM    475  CA  ILE    32      56.754  37.662  48.275  1.00  0.00           C  
ATOM    476  HA  ILE    32      57.681  38.234  48.223  1.00  0.00           H  
ATOM    477  CB  ILE    32      55.627  38.687  48.152  1.00  0.00           C  
ATOM    478  HB  ILE    32      54.661  38.234  48.374  1.00  0.00           H  
ATOM    479  CG2 ILE    32      55.765  39.759  49.272  1.00  0.00           C  
ATOM    480 HG21 ILE    32      55.560  39.150  50.152  1.00  0.00           H  
ATOM    481 HG22 ILE    32      56.798  40.099  49.342  1.00  0.00           H  
ATOM    482 HG23 ILE    32      55.065  40.589  49.170  1.00  0.00           H  
ATOM    483  CG1 ILE    32      55.558  39.349  46.746  1.00  0.00           C  
ATOM    484 HG12 ILE    32      55.118  40.346  46.782  1.00  0.00           H  
ATOM    485 HG13 ILE    32      56.581  39.384  46.371  1.00  0.00           H  
ATOM    486  CD1 ILE    32      54.679  38.581  45.725  1.00  0.00           C  
ATOM    487 HD11 ILE    32      53.670  38.515  46.132  1.00  0.00           H  
ATOM    488 HD12 ILE    32      54.727  39.072  44.754  1.00  0.00           H  
ATOM    489 HD13 ILE    32      55.095  37.576  45.658  1.00  0.00           H  
ATOM    490  C   ILE    32      56.771  36.873  49.582  1.00  0.00           C  
ATOM    491  O   ILE    32      55.774  36.155  49.790  1.00  0.00           O  
ATOM    492  N   TYR    33      57.860  36.931  50.439  1.00  0.00           N  
ATOM    493  H   TYR    33      58.622  37.578  50.294  1.00  0.00           H  
ATOM    494  CA  TYR    33      57.906  36.230  51.656  1.00  0.00           C  
ATOM    495  HA  TYR    33      56.957  36.317  52.185  1.00  0.00           H  
ATOM    496  CB  TYR    33      58.136  34.705  51.573  1.00  0.00           C  
ATOM    497  HB2 TYR    33      57.876  34.206  52.507  1.00  0.00           H  
ATOM    498  HB3 TYR    33      57.409  34.336  50.850  1.00  0.00           H  
ATOM    499  CG  TYR    33      59.515  34.278  51.099  1.00  0.00           C  
ATOM    500  CD1 TYR    33      60.346  33.538  51.925  1.00  0.00           C  
ATOM    501  HD1 TYR    33      60.011  33.449  52.948  1.00  0.00           H  
ATOM    502  CE1 TYR    33      61.603  33.094  51.616  1.00  0.00           C  
ATOM    503  HE1 TYR    33      62.227  32.536  52.298  1.00  0.00           H  
ATOM    504  CZ  TYR    33      62.054  33.303  50.315  1.00  0.00           C  
ATOM    505  OH  TYR    33      63.284  32.854  49.938  1.00  0.00           O  
ATOM    506  HH  TYR    33      63.516  32.233  50.632  1.00  0.00           H  
ATOM    507  CE2 TYR    33      61.195  33.948  49.387  1.00  0.00           C  
ATOM    508  HE2 TYR    33      61.522  34.018  48.360  1.00  0.00           H  
ATOM    509  CD2 TYR    33      59.944  34.475  49.782  1.00  0.00           C  
ATOM    510  HD2 TYR    33      59.288  34.928  49.053  1.00  0.00           H  
ATOM    511  C   TYR    33      58.816  36.938  52.695  1.00  0.00           C  
ATOM    512  O   TYR    33      59.831  37.519  52.275  1.00  0.00           O  
ATOM    513  N   GLN    34      58.570  36.952  53.987  1.00  0.00           N  
ATOM    514  H   GLN    34      57.796  36.416  54.351  1.00  0.00           H  
ATOM    515  CA  GLN    34      59.248  37.857  54.954  1.00  0.00           C  
ATOM    516  HA  GLN    34      58.708  37.748  55.895  1.00  0.00           H  
ATOM    517  CB  GLN    34      60.719  37.370  55.321  1.00  0.00           C  
ATOM    518  HB2 GLN    34      61.415  37.546  54.501  1.00  0.00           H  
ATOM    519  HB3 GLN    34      61.027  37.926  56.207  1.00  0.00           H  
ATOM    520  CG  GLN    34      60.784  35.911  55.732  1.00  0.00           C  
ATOM    521  HG2 GLN    34      60.092  35.670  56.539  1.00  0.00           H  
ATOM    522  HG3 GLN    34      60.585  35.261  54.880  1.00  0.00           H  
ATOM    523  CD  GLN    34      62.188  35.448  56.100  1.00  0.00           C  
ATOM    524  OE1 GLN    34      63.021  35.273  55.192  1.00  0.00           O  
ATOM    525  NE2 GLN    34      62.521  35.238  57.362  1.00  0.00           N  
ATOM    526 HE21 GLN    34      61.871  35.488  58.094  1.00  0.00           H  
ATOM    527 HE22 GLN    34      63.486  35.081  57.616  1.00  0.00           H  
ATOM    528  C   GLN    34      59.132  39.373  54.652  1.00  0.00           C  
ATOM    529  O   GLN    34      59.926  40.220  55.064  1.00  0.00           O  
ATOM    530  N   GLY    35      58.117  39.761  53.898  1.00  0.00           N  
ATOM    531  H   GLY    35      57.452  39.022  53.717  1.00  0.00           H  
ATOM    532  CA  GLY    35      57.783  41.193  53.512  1.00  0.00           C  
ATOM    533  HA2 GLY    35      56.718  41.219  53.278  1.00  0.00           H  
ATOM    534  HA3 GLY    35      58.060  41.804  54.371  1.00  0.00           H  
ATOM    535  C   GLY    35      58.650  41.816  52.334  1.00  0.00           C  
ATOM    536  O   GLY    35      58.433  42.969  51.898  1.00  0.00           O  
ATOM    537  N   GLN    36      59.635  41.029  51.939  1.00  0.00           N  
ATOM    538  H   GLN    36      59.747  40.190  52.490  1.00  0.00           H  
ATOM    539  CA  GLN    36      60.545  41.299  50.802  1.00  0.00           C  
ATOM    540  HA  GLN    36      60.400  42.357  50.582  1.00  0.00           H  
ATOM    541  CB  GLN    36      61.890  41.133  51.277  1.00  0.00           C  
ATOM    542  HB2 GLN    36      62.141  41.905  52.004  1.00  0.00           H  
ATOM    543  HB3 GLN    36      61.873  40.214  51.863  1.00  0.00           H  
ATOM    544  CG  GLN    36      62.993  41.060  50.272  1.00  0.00           C  
ATOM    545  HG2 GLN    36      63.909  40.729  50.761  1.00  0.00           H  
ATOM    546  HG3 GLN    36      62.810  40.309  49.503  1.00  0.00           H  
ATOM    547  CD  GLN    36      63.260  42.394  49.629  1.00  0.00           C  
ATOM    548  OE1 GLN    36      63.337  43.437  50.263  1.00  0.00           O  
ATOM    549  NE2 GLN    36      63.211  42.571  48.345  1.00  0.00           N  
ATOM    550 HE21 GLN    36      63.140  41.744  47.771  1.00  0.00           H  
ATOM    551 HE22 GLN    36      63.454  43.496  48.020  1.00  0.00           H  
ATOM    552  C   GLN    36      60.085  40.440  49.617  1.00  0.00           C  
ATOM    553  O   GLN    36      59.763  39.233  49.694  1.00  0.00           O  
ATOM    554  N   PRO    37      59.853  41.098  48.426  1.00  0.00           N  
ATOM    555  CD  PRO    37      59.336  42.420  48.300  1.00  0.00           C  
ATOM    556  HD2 PRO    37      60.062  43.216  48.137  1.00  0.00           H  
ATOM    557  HD3 PRO    37      58.658  42.562  49.142  1.00  0.00           H  
ATOM    558  CG  PRO    37      58.389  42.266  47.095  1.00  0.00           C  
ATOM    559  HG2 PRO    37      58.073  43.243  46.731  1.00  0.00           H  
ATOM    560  HG3 PRO    37      57.520  41.701  47.433  1.00  0.00           H  
ATOM    561  CB  PRO    37      59.185  41.363  46.114  1.00  0.00           C  
ATOM    562  HB2 PRO    37      60.026  41.952  45.747  1.00  0.00           H  
ATOM    563  HB3 PRO    37      58.557  40.794  45.430  1.00  0.00           H  
ATOM    564  CA  PRO    37      59.789  40.394  47.152  1.00  0.00           C  
ATOM    565  HA  PRO    37      59.095  39.581  47.368  1.00  0.00           H  
ATOM    566  C   PRO    37      61.217  39.839  46.592  1.00  0.00           C  
ATOM    567  O   PRO    37      62.208  40.335  47.102  1.00  0.00           O  
ATOM    568  N   HIP    38      61.093  38.862  45.699  1.00  0.00           N  
ATOM    569  H   HIP    38      60.175  38.481  45.520  1.00  0.00           H  
ATOM    570  CA  HIP    38      62.223  38.068  45.139  1.00  0.00           C  
ATOM    571  HA  HIP    38      63.119  38.686  45.088  1.00  0.00           H  
ATOM    572  CB  HIP    38      62.420  36.827  46.036  1.00  0.00           C  
ATOM    573  HB2 HIP    38      61.621  36.093  45.938  1.00  0.00           H  
ATOM    574  HB3 HIP    38      63.363  36.420  45.672  1.00  0.00           H  
ATOM    575  CG  HIP    38      62.672  37.079  47.518  1.00  0.00           C  
ATOM    576  ND1 HIP    38      63.939  37.206  48.104  1.00  0.00           N  
ATOM    577  HD1 HIP    38      64.829  37.350  47.649  1.00  0.00           H  
ATOM    578  CE1 HIP    38      63.789  37.146  49.402  1.00  0.00           C  
ATOM    579  HE1 HIP    38      64.607  37.086  50.104  1.00  0.00           H  
ATOM    580  NE2 HIP    38      62.475  37.192  49.708  1.00  0.00           N  
ATOM    581  HE2 HIP    38      62.162  37.073  50.660  1.00  0.00           H  
ATOM    582  CD2 HIP    38      61.738  37.084  48.526  1.00  0.00           C  
ATOM    583  HD2 HIP    38      60.686  36.841  48.504  1.00  0.00           H  
ATOM    584  C   HIP    38      61.800  37.677  43.716  1.00  0.00           C  
ATOM    585  O   HIP    38      60.584  37.464  43.451  1.00  0.00           O  
ATOM    586  N   TYR    39      62.734  37.686  42.716  1.00  0.00           N  
ATOM    587  H   TYR    39      63.702  37.925  42.881  1.00  0.00           H  
ATOM    588  CA  TYR    39      62.360  37.581  41.262  1.00  0.00           C  
ATOM    589  HA  TYR    39      61.309  37.301  41.190  1.00  0.00           H  
ATOM    590  CB  TYR    39      62.518  38.972  40.630  1.00  0.00           C  
ATOM    591  HB2 TYR    39      63.502  39.200  40.219  1.00  0.00           H  
ATOM    592  HB3 TYR    39      61.921  38.927  39.719  1.00  0.00           H  
ATOM    593  CG  TYR    39      62.039  40.168  41.482  1.00  0.00           C  
ATOM    594  CD1 TYR    39      60.731  40.494  41.747  1.00  0.00           C  
ATOM    595  HD1 TYR    39      59.910  39.963  41.288  1.00  0.00           H  
ATOM    596  CE1 TYR    39      60.404  41.566  42.636  1.00  0.00           C  
ATOM    597  HE1 TYR    39      59.405  41.900  42.872  1.00  0.00           H  
ATOM    598  CZ  TYR    39      61.506  42.344  43.094  1.00  0.00           C  
ATOM    599  OH  TYR    39      61.312  43.443  43.840  1.00  0.00           O  
ATOM    600  HH  TYR    39      60.572  43.953  43.502  1.00  0.00           H  
ATOM    601  CE2 TYR    39      62.824  41.867  42.974  1.00  0.00           C  
ATOM    602  HE2 TYR    39      63.633  42.365  43.487  1.00  0.00           H  
ATOM    603  CD2 TYR    39      63.114  40.830  42.087  1.00  0.00           C  
ATOM    604  HD2 TYR    39      64.143  40.550  41.916  1.00  0.00           H  
ATOM    605  C   TYR    39      63.311  36.561  40.655  1.00  0.00           C  
ATOM    606  O   TYR    39      64.499  36.547  40.998  1.00  0.00           O  
ATOM    607  N   PHE    40      62.741  35.724  39.732  1.00  0.00           N  
ATOM    608  H   PHE    40      61.767  35.837  39.490  1.00  0.00           H  
ATOM    609  CA  PHE    40      63.486  34.787  38.915  1.00  0.00           C  
ATOM    610  HA  PHE    40      64.483  35.165  38.690  1.00  0.00           H  
ATOM    611  CB  PHE    40      63.629  33.427  39.606  1.00  0.00           C  
ATOM    612  HB2 PHE    40      62.846  32.851  39.113  1.00  0.00           H  
ATOM    613  HB3 PHE    40      64.606  32.993  39.391  1.00  0.00           H  
ATOM    614  CG  PHE    40      63.369  33.463  41.091  1.00  0.00           C  
ATOM    615  CD1 PHE    40      64.420  33.756  42.005  1.00  0.00           C  
ATOM    616  HD1 PHE    40      65.409  33.885  41.591  1.00  0.00           H  
ATOM    617  CE1 PHE    40      64.154  33.659  43.400  1.00  0.00           C  
ATOM    618  HE1 PHE    40      64.965  33.848  44.088  1.00  0.00           H  
ATOM    619  CZ  PHE    40      62.914  33.248  43.864  1.00  0.00           C  
ATOM    620  HZ  PHE    40      62.784  33.062  44.920  1.00  0.00           H  
ATOM    621  CE2 PHE    40      61.927  32.896  42.945  1.00  0.00           C  
ATOM    622  HE2 PHE    40      60.960  32.532  43.260  1.00  0.00           H  
ATOM    623  CD2 PHE    40      62.111  32.994  41.568  1.00  0.00           C  
ATOM    624  HD2 PHE    40      61.354  32.583  40.917  1.00  0.00           H  
ATOM    625  C   PHE    40      62.888  34.689  37.527  1.00  0.00           C  
ATOM    626  O   PHE    40      61.666  34.570  37.450  1.00  0.00           O  
ATOM    627  N   THR    41      63.816  34.741  36.523  1.00  0.00           N  
ATOM    628  H   THR    41      64.772  34.930  36.791  1.00  0.00           H  
ATOM    629  CA  THR    41      63.387  34.896  35.145  1.00  0.00           C  
ATOM    630  HA  THR    41      62.300  34.854  35.081  1.00  0.00           H  
ATOM    631  CB  THR    41      63.835  36.289  34.578  1.00  0.00           C  
ATOM    632  HB  THR    41      63.708  36.311  33.496  1.00  0.00           H  
ATOM    633  CG2 THR    41      62.901  37.342  35.084  1.00  0.00           C  
ATOM    634 HG21 THR    41      61.872  37.154  34.777  1.00  0.00           H  
ATOM    635 HG22 THR    41      62.916  37.393  36.173  1.00  0.00           H  
ATOM    636 HG23 THR    41      63.214  38.304  34.677  1.00  0.00           H  
ATOM    637  OG1 THR    41      65.170  36.656  34.857  1.00  0.00           O  
ATOM    638  HG1 THR    41      65.721  36.065  34.339  1.00  0.00           H  
ATOM    639  C   THR    41      63.898  33.802  34.384  1.00  0.00           C  
ATOM    640  O   THR    41      65.004  33.403  34.565  1.00  0.00           O  
ATOM    641  N   PHE    42      63.102  33.251  33.469  1.00  0.00           N  
ATOM    642  H   PHE    42      62.278  33.749  33.164  1.00  0.00           H  
ATOM    643  CA  PHE    42      63.455  32.149  32.537  1.00  0.00           C  
ATOM    644  HA  PHE    42      64.498  31.833  32.523  1.00  0.00           H  
ATOM    645  CB  PHE    42      62.611  30.945  32.982  1.00  0.00           C  
ATOM    646  HB2 PHE    42      61.556  31.217  32.970  1.00  0.00           H  
ATOM    647  HB3 PHE    42      62.629  30.128  32.261  1.00  0.00           H  
ATOM    648  CG  PHE    42      62.947  30.489  34.486  1.00  0.00           C  
ATOM    649  CD1 PHE    42      61.966  30.461  35.507  1.00  0.00           C  
ATOM    650  HD1 PHE    42      60.957  30.788  35.304  1.00  0.00           H  
ATOM    651  CE1 PHE    42      62.317  30.019  36.802  1.00  0.00           C  
ATOM    652  HE1 PHE    42      61.518  30.019  37.529  1.00  0.00           H  
ATOM    653  CZ  PHE    42      63.665  29.612  37.087  1.00  0.00           C  
ATOM    654  HZ  PHE    42      63.914  29.397  38.116  1.00  0.00           H  
ATOM    655  CE2 PHE    42      64.611  29.740  36.052  1.00  0.00           C  
ATOM    656  HE2 PHE    42      65.629  29.510  36.330  1.00  0.00           H  
ATOM    657  CD2 PHE    42      64.295  30.187  34.751  1.00  0.00           C  
ATOM    658  HD2 PHE    42      65.088  30.301  34.027  1.00  0.00           H  
ATOM    659  C   PHE    42      63.134  32.475  30.998  1.00  0.00           C  
ATOM    660  O   PHE    42      62.258  33.234  30.656  1.00  0.00           O  
ATOM    661  N   GLY    43      63.883  31.782  30.096  1.00  0.00           N  
ATOM    662  H   GLY    43      64.431  31.035  30.497  1.00  0.00           H  
ATOM    663  CA  GLY    43      63.749  31.929  28.620  1.00  0.00           C  
ATOM    664  HA2 GLY    43      64.465  31.227  28.193  1.00  0.00           H  
ATOM    665  HA3 GLY    43      62.774  31.521  28.354  1.00  0.00           H  
ATOM    666  C   GLY    43      63.879  33.390  28.067  1.00  0.00           C  
ATOM    667  O   GLY    43      64.645  34.230  28.598  1.00  0.00           O  
ATOM    668  N   LYS    44      63.122  33.680  26.961  1.00  0.00           N  
ATOM    669  H   LYS    44      62.541  32.933  26.608  1.00  0.00           H  
ATOM    670  CA  LYS    44      63.261  34.824  26.052  1.00  0.00           C  
ATOM    671  HA  LYS    44      63.940  35.627  26.337  1.00  0.00           H  
ATOM    672  CB  LYS    44      63.763  34.226  24.742  1.00  0.00           C  
ATOM    673  HB2 LYS    44      62.986  33.555  24.374  1.00  0.00           H  
ATOM    674  HB3 LYS    44      63.862  35.126  24.136  1.00  0.00           H  
ATOM    675  CG  LYS    44      65.115  33.380  24.750  1.00  0.00           C  
ATOM    676  HG2 LYS    44      65.865  34.112  25.051  1.00  0.00           H  
ATOM    677  HG3 LYS    44      65.132  32.576  25.485  1.00  0.00           H  
ATOM    678  CD  LYS    44      65.643  32.829  23.404  1.00  0.00           C  
ATOM    679  HD2 LYS    44      64.871  32.133  23.076  1.00  0.00           H  
ATOM    680  HD3 LYS    44      65.755  33.658  22.705  1.00  0.00           H  
ATOM    681  CE  LYS    44      66.998  32.053  23.502  1.00  0.00           C  
ATOM    682  HE2 LYS    44      67.769  32.757  23.815  1.00  0.00           H  
ATOM    683  HE3 LYS    44      66.809  31.231  24.193  1.00  0.00           H  
ATOM    684  NZ  LYS    44      67.395  31.423  22.195  1.00  0.00           N  
ATOM    685  HZ1 LYS    44      67.394  32.028  21.387  1.00  0.00           H  
ATOM    686  HZ2 LYS    44      68.374  31.199  22.305  1.00  0.00           H  
ATOM    687  HZ3 LYS    44      66.846  30.578  22.119  1.00  0.00           H  
ATOM    688  C   LYS    44      61.947  35.537  25.741  1.00  0.00           C  
ATOM    689  O   LYS    44      60.984  34.882  25.406  1.00  0.00           O  
ATOM    690  N   ALA    45      62.049  36.895  25.813  1.00  0.00           N  
ATOM    691  H   ALA    45      62.959  37.276  26.028  1.00  0.00           H  
ATOM    692  CA  ALA    45      61.028  37.915  25.555  1.00  0.00           C  
ATOM    693  HA  ALA    45      60.087  37.557  25.973  1.00  0.00           H  
ATOM    694  CB  ALA    45      61.516  39.118  26.350  1.00  0.00           C  
ATOM    695  HB1 ALA    45      60.871  39.976  26.160  1.00  0.00           H  
ATOM    696  HB2 ALA    45      61.563  38.898  27.417  1.00  0.00           H  
ATOM    697  HB3 ALA    45      62.542  39.363  26.076  1.00  0.00           H  
ATOM    698  C   ALA    45      60.894  38.264  24.025  1.00  0.00           C  
ATOM    699  O   ALA    45      59.778  38.508  23.538  1.00  0.00           O  
ATOM    700  N   ASP    46      61.957  38.128  23.216  1.00  0.00           N  
ATOM    701  H   ASP    46      62.841  37.905  23.651  1.00  0.00           H  
ATOM    702  CA  ASP    46      61.894  38.258  21.802  1.00  0.00           C  
ATOM    703  HA  ASP    46      60.901  37.974  21.454  1.00  0.00           H  
ATOM    704  CB  ASP    46      62.148  39.712  21.261  1.00  0.00           C  
ATOM    705  HB2 ASP    46      61.362  40.339  21.682  1.00  0.00           H  
ATOM    706  HB3 ASP    46      63.059  40.060  21.748  1.00  0.00           H  
ATOM    707  CG  ASP    46      62.238  39.868  19.730  1.00  0.00           C  
ATOM    708  OD1 ASP    46      62.575  40.927  19.211  1.00  0.00           O  
ATOM    709  OD2 ASP    46      62.257  38.883  19.003  1.00  0.00           O  
ATOM    710  C   ASP    46      62.885  37.282  21.187  1.00  0.00           C  
ATOM    711  O   ASP    46      64.056  37.581  21.117  1.00  0.00           O  
ATOM    712  N   VAL    47      62.410  36.172  20.713  1.00  0.00           N  
ATOM    713  H   VAL    47      61.420  36.013  20.835  1.00  0.00           H  
ATOM    714  CA  VAL    47      63.263  35.050  20.193  1.00  0.00           C  
ATOM    715  HA  VAL    47      64.015  34.707  20.904  1.00  0.00           H  
ATOM    716  CB  VAL    47      62.287  33.891  20.038  1.00  0.00           C  
ATOM    717  HB  VAL    47      61.492  34.077  19.317  1.00  0.00           H  
ATOM    718  CG1 VAL    47      62.856  32.623  19.337  1.00  0.00           C  
ATOM    719 HG11 VAL    47      63.778  32.293  19.816  1.00  0.00           H  
ATOM    720 HG12 VAL    47      62.145  31.804  19.441  1.00  0.00           H  
ATOM    721 HG13 VAL    47      63.073  32.795  18.283  1.00  0.00           H  
ATOM    722  CG2 VAL    47      61.696  33.442  21.368  1.00  0.00           C  
ATOM    723 HG21 VAL    47      62.480  33.208  22.089  1.00  0.00           H  
ATOM    724 HG22 VAL    47      61.050  34.233  21.748  1.00  0.00           H  
ATOM    725 HG23 VAL    47      61.053  32.583  21.174  1.00  0.00           H  
ATOM    726  C   VAL    47      64.084  35.459  18.995  1.00  0.00           C  
ATOM    727  O   VAL    47      65.091  34.884  18.711  1.00  0.00           O  
ATOM    728  N   ALA    48      63.676  36.538  18.314  1.00  0.00           N  
ATOM    729  H   ALA    48      62.875  37.009  18.709  1.00  0.00           H  
ATOM    730  CA  ALA    48      64.395  36.966  17.110  1.00  0.00           C  
ATOM    731  HA  ALA    48      64.686  36.119  16.488  1.00  0.00           H  
ATOM    732  CB  ALA    48      63.373  37.654  16.184  1.00  0.00           C  
ATOM    733  HB1 ALA    48      63.346  38.696  16.500  1.00  0.00           H  
ATOM    734  HB2 ALA    48      63.762  37.758  15.171  1.00  0.00           H  
ATOM    735  HB3 ALA    48      62.328  37.347  16.145  1.00  0.00           H  
ATOM    736  C   ALA    48      65.528  37.879  17.450  1.00  0.00           C  
ATOM    737  O   ALA    48      66.697  37.703  17.084  1.00  0.00           O  
ATOM    738  N   ALA    49      65.228  38.973  18.191  1.00  0.00           N  
ATOM    739  H   ALA    49      64.250  39.165  18.354  1.00  0.00           H  
ATOM    740  CA  ALA    49      66.236  39.893  18.694  1.00  0.00           C  
ATOM    741  HA  ALA    49      66.907  40.099  17.860  1.00  0.00           H  
ATOM    742  CB  ALA    49      65.642  41.242  19.223  1.00  0.00           C  
ATOM    743  HB1 ALA    49      66.497  41.803  19.601  1.00  0.00           H  
ATOM    744  HB2 ALA    49      65.231  41.737  18.343  1.00  0.00           H  
ATOM    745  HB3 ALA    49      64.833  41.080  19.934  1.00  0.00           H  
ATOM    746  C   ALA    49      67.117  39.247  19.773  1.00  0.00           C  
ATOM    747  O   ALA    49      68.185  39.703  20.175  1.00  0.00           O  
ATOM    748  N   ASN    50      66.751  38.057  20.218  1.00  0.00           N  
ATOM    749  H   ASN    50      65.824  37.714  20.009  1.00  0.00           H  
ATOM    750  CA  ASN    50      67.380  37.330  21.329  1.00  0.00           C  
ATOM    751  HA  ASN    50      66.794  36.434  21.534  1.00  0.00           H  
ATOM    752  CB  ASN    50      68.807  36.710  20.970  1.00  0.00           C  
ATOM    753  HB2 ASN    50      68.835  36.349  19.942  1.00  0.00           H  
ATOM    754  HB3 ASN    50      69.558  37.499  20.917  1.00  0.00           H  
ATOM    755  CG  ASN    50      69.219  35.601  21.930  1.00  0.00           C  
ATOM    756  OD1 ASN    50      68.439  35.037  22.713  1.00  0.00           O  
ATOM    757  ND2 ASN    50      70.502  35.253  21.823  1.00  0.00           N  
ATOM    758 HD21 ASN    50      70.963  34.509  22.326  1.00  0.00           H  
ATOM    759 HD22 ASN    50      71.023  35.638  21.047  1.00  0.00           H  
ATOM    760  C   ASN    50      67.329  38.083  22.620  1.00  0.00           C  
ATOM    761  O   ASN    50      68.273  38.073  23.454  1.00  0.00           O  
ATOM    762  N   LYS    51      66.241  38.850  22.827  1.00  0.00           N  
ATOM    763  H   LYS    51      65.517  38.759  22.128  1.00  0.00           H  
ATOM    764  CA  LYS    51      66.074  39.545  24.177  1.00  0.00           C  
ATOM    765  HA  LYS    51      67.108  39.823  24.378  1.00  0.00           H  
ATOM    766  CB  LYS    51      65.143  40.787  24.114  1.00  0.00           C  
ATOM    767  HB2 LYS    51      64.298  40.555  23.466  1.00  0.00           H  
ATOM    768  HB3 LYS    51      64.823  40.959  25.141  1.00  0.00           H  
ATOM    769  CG  LYS    51      65.956  42.087  23.777  1.00  0.00           C  
ATOM    770  HG2 LYS    51      66.568  42.400  24.623  1.00  0.00           H  
ATOM    771  HG3 LYS    51      66.614  41.675  23.012  1.00  0.00           H  
ATOM    772  CD  LYS    51      65.032  43.147  23.205  1.00  0.00           C  
ATOM    773  HD2 LYS    51      64.712  42.795  22.224  1.00  0.00           H  
ATOM    774  HD3 LYS    51      64.165  43.235  23.859  1.00  0.00           H  
ATOM    775  CE  LYS    51      65.815  44.489  23.135  1.00  0.00           C  
ATOM    776  HE2 LYS    51      65.745  44.925  24.132  1.00  0.00           H  
ATOM    777  HE3 LYS    51      66.840  44.190  22.918  1.00  0.00           H  
ATOM    778  NZ  LYS    51      65.128  45.497  22.208  1.00  0.00           N  
ATOM    779  HZ1 LYS    51      65.333  45.174  21.273  1.00  0.00           H  
ATOM    780  HZ2 LYS    51      64.143  45.573  22.417  1.00  0.00           H  
ATOM    781  HZ3 LYS    51      65.682  46.336  22.300  1.00  0.00           H  
ATOM    782  C   LYS    51      65.638  38.464  25.216  1.00  0.00           C  
ATOM    783  O   LYS    51      64.557  37.873  25.091  1.00  0.00           O  
ATOM    784  N   PRO    52      66.348  38.330  26.315  1.00  0.00           N  
ATOM    785  CD  PRO    52      67.554  39.168  26.607  1.00  0.00           C  
ATOM    786  HD2 PRO    52      67.260  40.202  26.789  1.00  0.00           H  
ATOM    787  HD3 PRO    52      68.314  39.134  25.826  1.00  0.00           H  
ATOM    788  CG  PRO    52      68.153  38.582  27.888  1.00  0.00           C  
ATOM    789  HG2 PRO    52      68.504  39.249  28.675  1.00  0.00           H  
ATOM    790  HG3 PRO    52      68.941  37.877  27.625  1.00  0.00           H  
ATOM    791  CB  PRO    52      67.097  37.695  28.517  1.00  0.00           C  
ATOM    792  HB2 PRO    52      66.689  38.038  29.468  1.00  0.00           H  
ATOM    793  HB3 PRO    52      67.558  36.714  28.630  1.00  0.00           H  
ATOM    794  CA  PRO    52      65.981  37.532  27.487  1.00  0.00           C  
ATOM    795  HA  PRO    52      65.751  36.482  27.311  1.00  0.00           H  
ATOM    796  C   PRO    52      64.695  38.188  28.083  1.00  0.00           C  
ATOM    797  O   PRO    52      64.214  39.288  27.933  1.00  0.00           O  
ATOM    798  N   VAL    53      64.082  37.445  28.965  1.00  0.00           N  
ATOM    799  H   VAL    53      64.407  36.492  29.038  1.00  0.00           H  
ATOM    800  CA  VAL    53      63.200  37.964  30.073  1.00  0.00           C  
ATOM    801  HA  VAL    53      62.581  38.728  29.603  1.00  0.00           H  
ATOM    802  CB  VAL    53      62.169  36.879  30.465  1.00  0.00           C  
ATOM    803  HB  VAL    53      62.662  35.986  30.849  1.00  0.00           H  
ATOM    804  CG1 VAL    53      61.184  37.439  31.473  1.00  0.00           C  
ATOM    805 HG11 VAL    53      60.701  38.318  31.047  1.00  0.00           H  
ATOM    806 HG12 VAL    53      60.348  36.782  31.714  1.00  0.00           H  
ATOM    807 HG13 VAL    53      61.719  37.768  32.365  1.00  0.00           H  
ATOM    808  CG2 VAL    53      61.297  36.416  29.262  1.00  0.00           C  
ATOM    809 HG21 VAL    53      60.612  35.617  29.547  1.00  0.00           H  
ATOM    810 HG22 VAL    53      60.701  37.239  28.866  1.00  0.00           H  
ATOM    811 HG23 VAL    53      61.918  35.991  28.474  1.00  0.00           H  
ATOM    812  C   VAL    53      63.887  38.536  31.286  1.00  0.00           C  
ATOM    813  O   VAL    53      64.747  37.890  31.903  1.00  0.00           O  
ATOM    814  N   THR    54      63.427  39.749  31.729  1.00  0.00           N  
ATOM    815  H   THR    54      62.679  40.251  31.273  1.00  0.00           H  
ATOM    816  CA  THR    54      63.976  40.461  32.874  1.00  0.00           C  
ATOM    817  HA  THR    54      64.668  39.791  33.383  1.00  0.00           H  
ATOM    818  CB  THR    54      64.836  41.749  32.451  1.00  0.00           C  
ATOM    819  HB  THR    54      65.560  41.855  33.259  1.00  0.00           H  
ATOM    820  CG2 THR    54      65.669  41.620  31.215  1.00  0.00           C  
ATOM    821 HG21 THR    54      65.115  41.977  30.347  1.00  0.00           H  
ATOM    822 HG22 THR    54      66.639  42.087  31.386  1.00  0.00           H  
ATOM    823 HG23 THR    54      65.920  40.560  31.174  1.00  0.00           H  
ATOM    824  OG1 THR    54      64.004  42.875  32.215  1.00  0.00           O  
ATOM    825  HG1 THR    54      63.640  42.729  31.339  1.00  0.00           H  
ATOM    826  C   THR    54      62.847  40.948  33.782  1.00  0.00           C  
ATOM    827  O   THR    54      61.636  41.057  33.362  1.00  0.00           O  
ATOM    828  N   PRO    55      63.194  41.481  34.958  1.00  0.00           N  
ATOM    829  CD  PRO    55      64.347  41.242  35.696  1.00  0.00           C  
ATOM    830  HD2 PRO    55      64.976  42.131  35.652  1.00  0.00           H  
ATOM    831  HD3 PRO    55      64.930  40.372  35.393  1.00  0.00           H  
ATOM    832  CG  PRO    55      63.940  41.054  37.145  1.00  0.00           C  
ATOM    833  HG2 PRO    55      64.800  41.360  37.741  1.00  0.00           H  
ATOM    834  HG3 PRO    55      63.634  40.019  37.296  1.00  0.00           H  
ATOM    835  CB  PRO    55      62.784  42.045  37.306  1.00  0.00           C  
ATOM    836  HB2 PRO    55      63.142  43.067  37.424  1.00  0.00           H  
ATOM    837  HB3 PRO    55      62.181  41.798  38.180  1.00  0.00           H  
ATOM    838  CA  PRO    55      62.136  41.865  35.929  1.00  0.00           C  
ATOM    839  HA  PRO    55      61.378  41.084  35.974  1.00  0.00           H  
ATOM    840  C   PRO    55      61.306  43.073  35.592  1.00  0.00           C  
ATOM    841  O   PRO    55      60.217  43.355  36.160  1.00  0.00           O  
ATOM    842  N   GLN    56      61.724  43.777  34.603  1.00  0.00           N  
ATOM    843  H   GLN    56      62.646  43.697  34.198  1.00  0.00           H  
ATOM    844  CA  GLN    56      61.017  44.893  34.079  1.00  0.00           C  
ATOM    845  HA  GLN    56      60.079  45.087  34.598  1.00  0.00           H  
ATOM    846  CB  GLN    56      61.923  46.187  34.208  1.00  0.00           C  
ATOM    847  HB2 GLN    56      62.687  46.226  33.432  1.00  0.00           H  
ATOM    848  HB3 GLN    56      61.365  47.076  33.915  1.00  0.00           H  
ATOM    849  CG  GLN    56      62.429  46.553  35.553  1.00  0.00           C  
ATOM    850  HG2 GLN    56      62.728  47.600  35.511  1.00  0.00           H  
ATOM    851  HG3 GLN    56      61.613  46.577  36.276  1.00  0.00           H  
ATOM    852  CD  GLN    56      63.555  45.627  36.014  1.00  0.00           C  
ATOM    853  OE1 GLN    56      64.220  44.962  35.245  1.00  0.00           O  
ATOM    854  NE2 GLN    56      63.790  45.724  37.299  1.00  0.00           N  
ATOM    855 HE21 GLN    56      64.431  45.075  37.733  1.00  0.00           H  
ATOM    856 HE22 GLN    56      63.562  46.600  37.747  1.00  0.00           H  
ATOM    857  C   GLN    56      60.603  44.608  32.628  1.00  0.00           C  
ATOM    858  O   GLN    56      60.049  45.514  31.997  1.00  0.00           O  
ATOM    859  N   THR    57      60.756  43.381  32.052  1.00  0.00           N  
ATOM    860  H   THR    57      61.024  42.609  32.645  1.00  0.00           H  
ATOM    861  CA  THR    57      60.096  43.042  30.781  1.00  0.00           C  
ATOM    862  HA  THR    57      60.534  43.693  30.024  1.00  0.00           H  
ATOM    863  CB  THR    57      60.451  41.579  30.477  1.00  0.00           C  
ATOM    864  HB  THR    57      60.163  40.948  31.318  1.00  0.00           H  
ATOM    865  CG2 THR    57      59.731  41.046  29.237  1.00  0.00           C  
ATOM    866 HG21 THR    57      59.991  41.580  28.323  1.00  0.00           H  
ATOM    867 HG22 THR    57      59.931  39.985  29.087  1.00  0.00           H  
ATOM    868 HG23 THR    57      58.658  40.951  29.404  1.00  0.00           H  
ATOM    869  OG1 THR    57      61.828  41.415  30.312  1.00  0.00           O  
ATOM    870  HG1 THR    57      62.233  42.200  29.935  1.00  0.00           H  
ATOM    871  C   THR    57      58.565  43.152  30.920  1.00  0.00           C  
ATOM    872  O   THR    57      57.941  42.451  31.702  1.00  0.00           O  
ATOM    873  N   LEU    58      57.886  43.876  30.037  1.00  0.00           N  
ATOM    874  H   LEU    58      58.416  44.271  29.274  1.00  0.00           H  
ATOM    875  CA  LEU    58      56.489  43.878  29.876  1.00  0.00           C  
ATOM    876  HA  LEU    58      56.024  44.151  30.823  1.00  0.00           H  
ATOM    877  CB  LEU    58      56.023  45.093  29.085  1.00  0.00           C  
ATOM    878  HB2 LEU    58      56.335  44.999  28.045  1.00  0.00           H  
ATOM    879  HB3 LEU    58      54.934  45.122  29.049  1.00  0.00           H  
ATOM    880  CG  LEU    58      56.547  46.476  29.461  1.00  0.00           C  
ATOM    881  HG  LEU    58      57.628  46.415  29.587  1.00  0.00           H  
ATOM    882  CD1 LEU    58      56.318  47.489  28.340  1.00  0.00           C  
ATOM    883 HD11 LEU    58      56.749  48.468  28.545  1.00  0.00           H  
ATOM    884 HD12 LEU    58      56.742  47.132  27.402  1.00  0.00           H  
ATOM    885 HD13 LEU    58      55.250  47.702  28.288  1.00  0.00           H  
ATOM    886  CD2 LEU    58      56.004  47.043  30.770  1.00  0.00           C  
ATOM    887 HD21 LEU    58      56.539  46.535  31.573  1.00  0.00           H  
ATOM    888 HD22 LEU    58      56.159  48.120  30.832  1.00  0.00           H  
ATOM    889 HD23 LEU    58      54.937  46.821  30.774  1.00  0.00           H  
ATOM    890  C   LEU    58      55.914  42.593  29.290  1.00  0.00           C  
ATOM    891  O   LEU    58      56.331  42.228  28.182  1.00  0.00           O  
ATOM    892  N   PHE    59      54.982  41.961  29.985  1.00  0.00           N  
ATOM    893  H   PHE    59      54.600  42.346  30.837  1.00  0.00           H  
ATOM    894  CA  PHE    59      54.012  41.029  29.386  1.00  0.00           C  
ATOM    895  HA  PHE    59      54.338  40.731  28.390  1.00  0.00           H  
ATOM    896  CB  PHE    59      53.984  39.769  30.197  1.00  0.00           C  
ATOM    897  HB2 PHE    59      53.473  39.811  31.159  1.00  0.00           H  
ATOM    898  HB3 PHE    59      53.199  39.120  29.811  1.00  0.00           H  
ATOM    899  CG  PHE    59      55.304  38.983  30.324  1.00  0.00           C  
ATOM    900  CD1 PHE    59      56.306  39.370  31.190  1.00  0.00           C  
ATOM    901  HD1 PHE    59      56.139  40.244  31.803  1.00  0.00           H  
ATOM    902  CE1 PHE    59      57.539  38.661  31.389  1.00  0.00           C  
ATOM    903  HE1 PHE    59      58.277  39.053  32.073  1.00  0.00           H  
ATOM    904  CZ  PHE    59      57.709  37.488  30.658  1.00  0.00           C  
ATOM    905  HZ  PHE    59      58.677  37.009  30.669  1.00  0.00           H  
ATOM    906  CE2 PHE    59      56.659  37.033  29.798  1.00  0.00           C  
ATOM    907  HE2 PHE    59      56.845  36.199  29.138  1.00  0.00           H  
ATOM    908  CD2 PHE    59      55.452  37.755  29.651  1.00  0.00           C  
ATOM    909  HD2 PHE    59      54.712  37.473  28.917  1.00  0.00           H  
ATOM    910  C   PHE    59      52.633  41.718  29.443  1.00  0.00           C  
ATOM    911  O   PHE    59      52.414  42.650  30.274  1.00  0.00           O  
ATOM    912  N   GLU    60      51.775  41.111  28.647  1.00  0.00           N  
ATOM    913  H   GLU    60      52.167  40.441  28.001  1.00  0.00           H  
ATOM    914  CA  GLU    60      50.344  41.123  28.717  1.00  0.00           C  
ATOM    915  HA  GLU    60      49.984  42.133  28.910  1.00  0.00           H  
ATOM    916  CB  GLU    60      49.696  40.726  27.438  1.00  0.00           C  
ATOM    917  HB2 GLU    60      50.157  39.809  27.071  1.00  0.00           H  
ATOM    918  HB3 GLU    60      48.645  40.495  27.611  1.00  0.00           H  
ATOM    919  CG  GLU    60      49.745  41.824  26.333  1.00  0.00           C  
ATOM    920  HG2 GLU    60      48.927  42.538  26.424  1.00  0.00           H  
ATOM    921  HG3 GLU    60      50.657  42.415  26.414  1.00  0.00           H  
ATOM    922  CD  GLU    60      49.636  41.239  24.919  1.00  0.00           C  
ATOM    923  OE1 GLU    60      49.082  40.169  24.631  1.00  0.00           O  
ATOM    924  OE2 GLU    60      50.121  41.949  24.035  1.00  0.00           O  
ATOM    925  C   GLU    60      49.871  40.159  29.845  1.00  0.00           C  
ATOM    926  O   GLU    60      50.590  39.169  30.063  1.00  0.00           O  
ATOM    927  N   LEU    61      48.738  40.520  30.585  1.00  0.00           N  
ATOM    928  H   LEU    61      48.228  41.320  30.238  1.00  0.00           H  
ATOM    929  CA  LEU    61      48.116  39.918  31.726  1.00  0.00           C  
ATOM    930  HA  LEU    61      48.862  39.293  32.219  1.00  0.00           H  
ATOM    931  CB  LEU    61      47.768  41.068  32.606  1.00  0.00           C  
ATOM    932  HB2 LEU    61      47.080  41.739  32.091  1.00  0.00           H  
ATOM    933  HB3 LEU    61      47.388  40.709  33.562  1.00  0.00           H  
ATOM    934  CG  LEU    61      48.876  41.950  33.210  1.00  0.00           C  
ATOM    935  HG  LEU    61      49.339  42.419  32.342  1.00  0.00           H  
ATOM    936  CD1 LEU    61      48.303  43.084  34.040  1.00  0.00           C  
ATOM    937 HD11 LEU    61      47.824  42.725  34.951  1.00  0.00           H  
ATOM    938 HD12 LEU    61      49.208  43.597  34.366  1.00  0.00           H  
ATOM    939 HD13 LEU    61      47.704  43.798  33.475  1.00  0.00           H  
ATOM    940  CD2 LEU    61      49.923  41.127  33.987  1.00  0.00           C  
ATOM    941 HD21 LEU    61      50.419  40.412  33.330  1.00  0.00           H  
ATOM    942 HD22 LEU    61      50.651  41.815  34.416  1.00  0.00           H  
ATOM    943 HD23 LEU    61      49.399  40.644  34.811  1.00  0.00           H  
ATOM    944  C   LEU    61      46.817  39.135  31.394  1.00  0.00           C  
ATOM    945  O   LEU    61      46.366  38.281  32.124  1.00  0.00           O  
ATOM    946  N   GLY    62      46.230  39.294  30.189  1.00  0.00           N  
ATOM    947  H   GLY    62      46.571  40.057  29.623  1.00  0.00           H  
ATOM    948  CA  GLY    62      44.797  38.894  29.957  1.00  0.00           C  
ATOM    949  HA2 GLY    62      44.325  39.314  29.069  1.00  0.00           H  
ATOM    950  HA3 GLY    62      44.664  37.822  29.814  1.00  0.00           H  
ATOM    951  C   GLY    62      43.952  39.420  31.138  1.00  0.00           C  
ATOM    952  O   GLY    62      44.145  40.488  31.600  1.00  0.00           O  
ATOM    953  N   CTZ    63      43.126  38.557  31.766  1.00  0.00           N  
ATOM    954  H4  CTZ    63      42.839  37.668  31.382  1.00  0.00           H  
ATOM    955  C9  CTZ    63      42.258  38.967  32.798  1.00  0.00           C  
ATOM    956  H5  CTZ    63      41.792  39.925  32.566  1.00  0.00           H  
ATOM    957  C   CTZ    63      42.898  39.282  34.113  1.00  0.00           C  
ATOM    958  O   CTZ    63      42.164  39.612  35.075  1.00  0.00           O  
ATOM    959  CB  CTZ    63      41.196  37.927  32.918  1.00  0.00           C  
ATOM    960  H6  CTZ    63      41.657  36.944  33.177  1.00  0.00           H  
ATOM    961  H7  CTZ    63      40.480  38.246  33.689  1.00  0.00           H  
ATOM    962  OG  CTZ    63      40.475  37.802  31.646  1.00  0.00           O  
ATOM    963  S1  CTZ    63      40.019  33.703  29.016  1.00  0.00           S  
ATOM    964  C2  CTZ    63      38.863  32.357  29.299  1.00  0.00           C  
ATOM    965  H12 CTZ    63      38.214  32.174  28.486  1.00  0.00           H  
ATOM    966  H13 CTZ    63      38.220  32.650  30.120  1.00  0.00           H  
ATOM    967  C3  CTZ    63      39.563  31.141  29.740  1.00  0.00           C  
ATOM    968  C3' CTZ    63      39.014  29.885  29.735  1.00  0.00           C  
ATOM    969  H14 CTZ    63      37.989  29.721  29.355  1.00  0.00           H  
ATOM    970  H15 CTZ    63      39.594  29.051  30.183  1.00  0.00           H  
ATOM    971  CA  CTZ    63      40.880  31.560  30.225  1.00  0.00           C  
ATOM    972  C4' CTZ    63      41.882  30.672  30.955  1.00  0.00           C  
ATOM    973  O4A CTZ    63      42.657  30.081  30.154  1.00  0.00           O  
ATOM    974  O4B CTZ    63      41.864  30.514  32.225  1.00  0.00           O  
ATOM    975  N5  CTZ    63      41.277  32.745  29.953  1.00  0.00           N  
ATOM    976  C6  CTZ    63      39.312  34.966  29.782  1.00  0.00           C  
ATOM    977  H16 CTZ    63      38.762  34.835  30.708  1.00  0.00           H  
ATOM    978  C7  CTZ    63      40.070  36.285  29.673  1.00  0.00           C  
ATOM    979  H17 CTZ    63      39.276  37.081  29.542  1.00  0.00           H  
ATOM    980  C8  CTZ    63      40.924  36.526  30.942  1.00  0.00           C  
ATOM    981  O9  CTZ    63      42.218  36.481  30.958  1.00  0.00           O  
ATOM    982  N10 CTZ    63      40.916  36.395  28.504  1.00  0.00           N  
ATOM    983  H18 CTZ    63      41.915  36.145  28.685  1.00  0.00           H  
ATOM    984  C11 CTZ    63      40.349  36.470  27.274  1.00  0.00           C  
ATOM    985  O12 CTZ    63      39.127  36.771  27.144  1.00  0.00           O  
ATOM    986  C13 CTZ    63      41.136  36.254  25.986  1.00  0.00           C  
ATOM    987  C14 CTZ    63      41.564  37.391  25.161  1.00  0.00           C  
ATOM    988  C15 CTZ    63      41.630  38.719  25.620  1.00  0.00           C  
ATOM    989  H19 CTZ    63      41.298  39.017  26.609  1.00  0.00           H  
ATOM    990  N16 CTZ    63      41.301  35.110  25.403  1.00  0.00           N  
ATOM    991  S16 CTZ    63      42.208  39.772  24.381  1.00  0.00           S  
ATOM    992  C17 CTZ    63      42.166  38.432  23.293  1.00  0.00           C  
ATOM    993  N18 CTZ    63      42.295  38.573  21.941  1.00  0.00           N  
ATOM    994  H20 CTZ    63      42.169  39.529  21.553  1.00  0.00           H  
ATOM    995  H21 CTZ    63      41.899  37.899  21.320  1.00  0.00           H  
ATOM    996  O17 CTZ    63      40.915  33.955  25.990  1.00  0.00           O  
ATOM    997  C18 CTZ    63      41.633  32.792  25.389  1.00  0.00           C  
ATOM    998  C19 CTZ    63      41.437  31.647  26.390  1.00  0.00           C  
ATOM    999  H22 CTZ    63      41.712  30.680  25.916  1.00  0.00           H  
ATOM   1000  H23 CTZ    63      42.059  31.748  27.339  1.00  0.00           H  
ATOM   1001  H24 CTZ    63      40.357  31.644  26.639  1.00  0.00           H  
ATOM   1002  C20 CTZ    63      43.110  33.185  25.311  1.00  0.00           C  
ATOM   1003  H25 CTZ    63      43.154  34.291  25.220  1.00  0.00           H  
ATOM   1004  H26 CTZ    63      43.466  32.863  26.344  1.00  0.00           H  
ATOM   1005  H27 CTZ    63      43.602  32.682  24.520  1.00  0.00           H  
ATOM   1006  C21 CTZ    63      40.898  32.477  24.064  1.00  0.00           C  
ATOM   1007  O2A CTZ    63      39.656  32.267  24.093  1.00  0.00           O  
ATOM   1008  O2B CTZ    63      41.596  32.302  22.972  1.00  0.00           O  
ATOM   1009  N19 CTZ    63      41.926  37.270  23.841  1.00  0.00           N  
ATOM   1010  N   VAL    64      44.194  39.256  34.266  1.00  0.00           N  
ATOM   1011  H   VAL    64      44.798  38.964  33.510  1.00  0.00           H  
ATOM   1012  CA  VAL    64      44.770  39.654  35.542  1.00  0.00           C  
ATOM   1013  HA  VAL    64      44.214  39.309  36.413  1.00  0.00           H  
ATOM   1014  CB  VAL    64      46.228  39.059  35.626  1.00  0.00           C  
ATOM   1015  HB  VAL    64      46.723  39.160  34.661  1.00  0.00           H  
ATOM   1016  CG1 VAL    64      47.100  39.750  36.704  1.00  0.00           C  
ATOM   1017 HG11 VAL    64      47.003  40.829  36.584  1.00  0.00           H  
ATOM   1018 HG12 VAL    64      46.704  39.421  37.665  1.00  0.00           H  
ATOM   1019 HG13 VAL    64      48.103  39.352  36.551  1.00  0.00           H  
ATOM   1020  CG2 VAL    64      46.117  37.595  35.935  1.00  0.00           C  
ATOM   1021 HG21 VAL    64      45.743  37.072  35.055  1.00  0.00           H  
ATOM   1022 HG22 VAL    64      47.092  37.191  36.207  1.00  0.00           H  
ATOM   1023 HG23 VAL    64      45.391  37.391  36.722  1.00  0.00           H  
ATOM   1024  C   VAL    64      44.739  41.185  35.608  1.00  0.00           C  
ATOM   1025  O   VAL    64      44.532  41.727  36.662  1.00  0.00           O  
ATOM   1026  N   SER    65      44.575  41.872  34.465  1.00  0.00           N  
ATOM   1027  H   SER    65      44.822  41.332  33.648  1.00  0.00           H  
ATOM   1028  CA  SER    65      44.102  43.281  34.321  1.00  0.00           C  
ATOM   1029  HA  SER    65      44.948  43.897  34.626  1.00  0.00           H  
ATOM   1030  CB  SER    65      43.906  43.625  32.871  1.00  0.00           C  
ATOM   1031  HB2 SER    65      42.983  43.172  32.509  1.00  0.00           H  
ATOM   1032  HB3 SER    65      43.784  44.704  32.772  1.00  0.00           H  
ATOM   1033  OG  SER    65      44.847  43.075  32.010  1.00  0.00           O  
ATOM   1034  HG  SER    65      44.556  42.226  31.670  1.00  0.00           H  
ATOM   1035  C   SER    65      42.810  43.567  35.129  1.00  0.00           C  
ATOM   1036  O   SER    65      42.754  44.664  35.660  1.00  0.00           O  
ATOM   1037  N   LYS    66      41.928  42.588  35.296  1.00  0.00           N  
ATOM   1038  H   LYS    66      42.137  41.650  34.984  1.00  0.00           H  
ATOM   1039  CA  LYS    66      40.726  42.776  36.142  1.00  0.00           C  
ATOM   1040  HA  LYS    66      40.288  43.700  35.764  1.00  0.00           H  
ATOM   1041  CB  LYS    66      39.740  41.602  35.873  1.00  0.00           C  
ATOM   1042  HB2 LYS    66      40.194  40.719  36.321  1.00  0.00           H  
ATOM   1043  HB3 LYS    66      38.834  41.892  36.404  1.00  0.00           H  
ATOM   1044  CG  LYS    66      39.423  41.352  34.452  1.00  0.00           C  
ATOM   1045  HG2 LYS    66      38.957  42.154  33.878  1.00  0.00           H  
ATOM   1046  HG3 LYS    66      40.309  41.037  33.902  1.00  0.00           H  
ATOM   1047  CD  LYS    66      38.355  40.166  34.503  1.00  0.00           C  
ATOM   1048  HD2 LYS    66      38.857  39.271  34.870  1.00  0.00           H  
ATOM   1049  HD3 LYS    66      37.565  40.422  35.209  1.00  0.00           H  
ATOM   1050  CE  LYS    66      37.553  39.862  33.158  1.00  0.00           C  
ATOM   1051  HE2 LYS    66      36.959  38.957  33.282  1.00  0.00           H  
ATOM   1052  HE3 LYS    66      36.857  40.654  32.884  1.00  0.00           H  
ATOM   1053  NZ  LYS    66      38.469  39.617  32.012  1.00  0.00           N  
ATOM   1054  HZ1 LYS    66      37.996  39.329  31.167  1.00  0.00           H  
ATOM   1055  HZ2 LYS    66      39.040  40.413  31.766  1.00  0.00           H  
ATOM   1056  HZ3 LYS    66      39.074  38.848  32.260  1.00  0.00           H  
ATOM   1057  C   LYS    66      40.994  43.033  37.650  1.00  0.00           C  
ATOM   1058  O   LYS    66      40.199  43.708  38.346  1.00  0.00           O  
ATOM   1059  N   THR    67      42.101  42.579  38.163  1.00  0.00           N  
ATOM   1060  H   THR    67      42.772  42.171  37.528  1.00  0.00           H  
ATOM   1061  CA  THR    67      42.585  43.036  39.534  1.00  0.00           C  
ATOM   1062  HA  THR    67      41.898  42.596  40.257  1.00  0.00           H  
ATOM   1063  CB  THR    67      44.000  42.422  39.938  1.00  0.00           C  
ATOM   1064  HB  THR    67      44.332  42.788  40.910  1.00  0.00           H  
ATOM   1065  CG2 THR    67      44.152  40.904  39.883  1.00  0.00           C  
ATOM   1066 HG21 THR    67      43.433  40.490  40.590  1.00  0.00           H  
ATOM   1067 HG22 THR    67      43.846  40.482  38.926  1.00  0.00           H  
ATOM   1068 HG23 THR    67      45.141  40.459  39.997  1.00  0.00           H  
ATOM   1069  OG1 THR    67      45.043  42.912  39.117  1.00  0.00           O  
ATOM   1070  HG1 THR    67      45.211  42.349  38.358  1.00  0.00           H  
ATOM   1071  C   THR    67      42.535  44.577  39.691  1.00  0.00           C  
ATOM   1072  O   THR    67      41.778  45.061  40.518  1.00  0.00           O  
ATOM   1073  N   PHE    68      43.263  45.324  38.845  1.00  0.00           N  
ATOM   1074  H   PHE    68      43.859  44.871  38.167  1.00  0.00           H  
ATOM   1075  CA  PHE    68      43.154  46.753  38.792  1.00  0.00           C  
ATOM   1076  HA  PHE    68      43.390  47.200  39.758  1.00  0.00           H  
ATOM   1077  CB  PHE    68      44.138  47.137  37.739  1.00  0.00           C  
ATOM   1078  HB2 PHE    68      43.795  46.713  36.795  1.00  0.00           H  
ATOM   1079  HB3 PHE    68      44.107  48.213  37.570  1.00  0.00           H  
ATOM   1080  CG  PHE    68      45.595  46.677  37.868  1.00  0.00           C  
ATOM   1081  CD1 PHE    68      46.529  47.290  38.708  1.00  0.00           C  
ATOM   1082  HD1 PHE    68      46.261  48.001  39.475  1.00  0.00           H  
ATOM   1083  CE1 PHE    68      47.901  46.941  38.685  1.00  0.00           C  
ATOM   1084  HE1 PHE    68      48.600  47.398  39.370  1.00  0.00           H  
ATOM   1085  CZ  PHE    68      48.361  45.959  37.736  1.00  0.00           C  
ATOM   1086  HZ  PHE    68      49.372  45.586  37.654  1.00  0.00           H  
ATOM   1087  CE2 PHE    68      47.472  45.389  36.881  1.00  0.00           C  
ATOM   1088  HE2 PHE    68      47.843  44.800  36.055  1.00  0.00           H  
ATOM   1089  CD2 PHE    68      46.124  45.773  36.930  1.00  0.00           C  
ATOM   1090  HD2 PHE    68      45.423  45.326  36.241  1.00  0.00           H  
ATOM   1091  C   PHE    68      41.761  47.338  38.444  1.00  0.00           C  
ATOM   1092  O   PHE    68      41.385  48.398  38.990  1.00  0.00           O  
ATOM   1093  N   THR    69      40.930  46.637  37.658  1.00  0.00           N  
ATOM   1094  H   THR    69      41.298  45.970  36.996  1.00  0.00           H  
ATOM   1095  CA  THR    69      39.532  47.143  37.454  1.00  0.00           C  
ATOM   1096  HA  THR    69      39.652  48.212  37.279  1.00  0.00           H  
ATOM   1097  CB  THR    69      38.847  46.535  36.213  1.00  0.00           C  
ATOM   1098  HB  THR    69      38.469  45.550  36.487  1.00  0.00           H  
ATOM   1099  CG2 THR    69      37.566  47.339  35.870  1.00  0.00           C  
ATOM   1100 HG21 THR    69      37.570  48.333  36.316  1.00  0.00           H  
ATOM   1101 HG22 THR    69      37.422  47.302  34.790  1.00  0.00           H  
ATOM   1102 HG23 THR    69      36.673  46.903  36.319  1.00  0.00           H  
ATOM   1103  OG1 THR    69      39.650  46.336  35.069  1.00  0.00           O  
ATOM   1104  HG1 THR    69      39.122  45.981  34.351  1.00  0.00           H  
ATOM   1105  C   THR    69      38.649  47.030  38.702  1.00  0.00           C  
ATOM   1106  O   THR    69      37.939  47.926  39.140  1.00  0.00           O  
ATOM   1107  N   GLY    70      38.850  45.966  39.440  1.00  0.00           N  
ATOM   1108  H   GLY    70      39.479  45.224  39.169  1.00  0.00           H  
ATOM   1109  CA  GLY    70      38.033  45.708  40.642  1.00  0.00           C  
ATOM   1110  HA2 GLY    70      36.995  45.879  40.356  1.00  0.00           H  
ATOM   1111  HA3 GLY    70      38.185  44.665  40.921  1.00  0.00           H  
ATOM   1112  C   GLY    70      38.387  46.580  41.821  1.00  0.00           C  
ATOM   1113  O   GLY    70      37.518  47.062  42.534  1.00  0.00           O  
ATOM   1114  N   VAL    71      39.677  46.774  41.919  1.00  0.00           N  
ATOM   1115  H   VAL    71      40.276  46.254  41.294  1.00  0.00           H  
ATOM   1116  CA  VAL    71      40.201  47.695  42.962  1.00  0.00           C  
ATOM   1117  HA  VAL    71      39.752  47.487  43.933  1.00  0.00           H  
ATOM   1118  CB  VAL    71      41.736  47.543  43.271  1.00  0.00           C  
ATOM   1119  HB  VAL    71      42.214  47.675  42.300  1.00  0.00           H  
ATOM   1120  CG1 VAL    71      42.305  48.583  44.250  1.00  0.00           C  
ATOM   1121 HG11 VAL    71      41.823  48.505  45.225  1.00  0.00           H  
ATOM   1122 HG12 VAL    71      43.362  48.382  44.420  1.00  0.00           H  
ATOM   1123 HG13 VAL    71      42.177  49.600  43.879  1.00  0.00           H  
ATOM   1124  CG2 VAL    71      42.093  46.217  43.928  1.00  0.00           C  
ATOM   1125 HG21 VAL    71      41.578  46.072  44.878  1.00  0.00           H  
ATOM   1126 HG22 VAL    71      41.650  45.423  43.327  1.00  0.00           H  
ATOM   1127 HG23 VAL    71      43.147  46.047  44.150  1.00  0.00           H  
ATOM   1128  C   VAL    71      39.823  49.170  42.536  1.00  0.00           C  
ATOM   1129  O   VAL    71      39.608  50.017  43.447  1.00  0.00           O  
ATOM   1130  N   LEU    72      39.872  49.588  41.207  1.00  0.00           N  
ATOM   1131  H   LEU    72      40.213  48.944  40.508  1.00  0.00           H  
ATOM   1132  CA  LEU    72      39.497  50.958  40.747  1.00  0.00           C  
ATOM   1133  HA  LEU    72      39.978  51.800  41.245  1.00  0.00           H  
ATOM   1134  CB  LEU    72      39.859  51.089  39.142  1.00  0.00           C  
ATOM   1135  HB2 LEU    72      40.877  50.721  39.018  1.00  0.00           H  
ATOM   1136  HB3 LEU    72      39.165  50.475  38.567  1.00  0.00           H  
ATOM   1137  CG  LEU    72      39.758  52.483  38.605  1.00  0.00           C  
ATOM   1138  HG  LEU    72      38.826  53.031  38.748  1.00  0.00           H  
ATOM   1139  CD1 LEU    72      40.839  53.295  39.269  1.00  0.00           C  
ATOM   1140 HD11 LEU    72      40.717  54.298  38.861  1.00  0.00           H  
ATOM   1141 HD12 LEU    72      40.665  53.378  40.342  1.00  0.00           H  
ATOM   1142 HD13 LEU    72      41.869  53.002  39.067  1.00  0.00           H  
ATOM   1143  CD2 LEU    72      39.976  52.517  37.134  1.00  0.00           C  
ATOM   1144 HD21 LEU    72      40.953  52.173  36.795  1.00  0.00           H  
ATOM   1145 HD22 LEU    72      39.281  51.872  36.597  1.00  0.00           H  
ATOM   1146 HD23 LEU    72      39.826  53.564  36.871  1.00  0.00           H  
ATOM   1147  C   LEU    72      37.972  51.220  41.003  1.00  0.00           C  
ATOM   1148  O   LEU    72      37.517  52.320  41.500  1.00  0.00           O  
ATOM   1149  N   GLY    73      37.186  50.188  40.959  1.00  0.00           N  
ATOM   1150  H   GLY    73      37.581  49.358  40.541  1.00  0.00           H  
ATOM   1151  CA  GLY    73      35.696  50.098  41.151  1.00  0.00           C  
ATOM   1152  HA2 GLY    73      35.291  50.973  40.644  1.00  0.00           H  
ATOM   1153  HA3 GLY    73      35.394  49.146  40.715  1.00  0.00           H  
ATOM   1154  C   GLY    73      35.404  50.119  42.669  1.00  0.00           C  
ATOM   1155  O   GLY    73      34.582  50.882  43.089  1.00  0.00           O  
ATOM   1156  N   GLY    74      36.169  49.375  43.491  1.00  0.00           N  
ATOM   1157  H   GLY    74      36.748  48.626  43.138  1.00  0.00           H  
ATOM   1158  CA  GLY    74      36.194  49.577  44.953  1.00  0.00           C  
ATOM   1159  HA2 GLY    74      35.195  49.333  45.316  1.00  0.00           H  
ATOM   1160  HA3 GLY    74      36.901  48.823  45.301  1.00  0.00           H  
ATOM   1161  C   GLY    74      36.588  50.961  45.440  1.00  0.00           C  
ATOM   1162  O   GLY    74      35.903  51.603  46.235  1.00  0.00           O  
ATOM   1163  N   ASP    75      37.666  51.526  44.840  1.00  0.00           N  
ATOM   1164  H   ASP    75      38.290  50.946  44.298  1.00  0.00           H  
ATOM   1165  CA  ASP    75      38.137  52.897  45.135  1.00  0.00           C  
ATOM   1166  HA  ASP    75      38.339  52.992  46.202  1.00  0.00           H  
ATOM   1167  CB  ASP    75      39.524  53.148  44.535  1.00  0.00           C  
ATOM   1168  HB2 ASP    75      40.307  52.590  45.046  1.00  0.00           H  
ATOM   1169  HB3 ASP    75      39.453  52.807  43.502  1.00  0.00           H  
ATOM   1170  CG  ASP    75      39.846  54.612  44.506  1.00  0.00           C  
ATOM   1171  OD1 ASP    75      40.598  55.130  45.334  1.00  0.00           O  
ATOM   1172  OD2 ASP    75      39.467  55.385  43.621  1.00  0.00           O  
ATOM   1173  C   ASP    75      37.060  53.969  44.683  1.00  0.00           C  
ATOM   1174  O   ASP    75      36.934  54.965  45.364  1.00  0.00           O  
ATOM   1175  N   ALA    76      36.303  53.751  43.607  1.00  0.00           N  
ATOM   1176  H   ALA    76      36.484  52.888  43.114  1.00  0.00           H  
ATOM   1177  CA  ALA    76      35.175  54.517  43.152  1.00  0.00           C  
ATOM   1178  HA  ALA    76      35.373  55.577  42.994  1.00  0.00           H  
ATOM   1179  CB  ALA    76      34.864  54.062  41.683  1.00  0.00           C  
ATOM   1180  HB1 ALA    76      35.639  54.338  40.968  1.00  0.00           H  
ATOM   1181  HB2 ALA    76      34.739  52.981  41.623  1.00  0.00           H  
ATOM   1182  HB3 ALA    76      33.984  54.575  41.296  1.00  0.00           H  
ATOM   1183  C   ALA    76      33.842  54.324  43.983  1.00  0.00           C  
ATOM   1184  O   ALA    76      33.118  55.256  44.199  1.00  0.00           O  
ATOM   1185  N   ILE    77      33.654  53.218  44.674  1.00  0.00           N  
ATOM   1186  H   ILE    77      34.324  52.485  44.493  1.00  0.00           H  
ATOM   1187  CA  ILE    77      32.592  52.966  45.707  1.00  0.00           C  
ATOM   1188  HA  ILE    77      31.649  53.361  45.329  1.00  0.00           H  
ATOM   1189  CB  ILE    77      32.295  51.500  45.872  1.00  0.00           C  
ATOM   1190  HB  ILE    77      33.094  50.942  46.361  1.00  0.00           H  
ATOM   1191  CG2 ILE    77      31.209  51.338  46.899  1.00  0.00           C  
ATOM   1192 HG21 ILE    77      30.295  51.853  46.604  1.00  0.00           H  
ATOM   1193 HG22 ILE    77      31.018  50.279  47.070  1.00  0.00           H  
ATOM   1194 HG23 ILE    77      31.553  51.730  47.856  1.00  0.00           H  
ATOM   1195  CG1 ILE    77      31.638  50.782  44.658  1.00  0.00           C  
ATOM   1196 HG12 ILE    77      30.554  50.891  44.698  1.00  0.00           H  
ATOM   1197 HG13 ILE    77      32.127  51.306  43.836  1.00  0.00           H  
ATOM   1198  CD1 ILE    77      32.040  49.374  44.457  1.00  0.00           C  
ATOM   1199 HD11 ILE    77      31.480  48.813  45.205  1.00  0.00           H  
ATOM   1200 HD12 ILE    77      31.809  49.104  43.426  1.00  0.00           H  
ATOM   1201 HD13 ILE    77      33.107  49.293  44.666  1.00  0.00           H  
ATOM   1202  C   ILE    77      32.962  53.754  46.993  1.00  0.00           C  
ATOM   1203  O   ILE    77      32.128  54.544  47.411  1.00  0.00           O  
ATOM   1204  N   ALA    78      34.250  53.735  47.394  1.00  0.00           N  
ATOM   1205  H   ALA    78      34.927  53.106  46.987  1.00  0.00           H  
ATOM   1206  CA  ALA    78      34.736  54.424  48.623  1.00  0.00           C  
ATOM   1207  HA  ALA    78      34.201  54.139  49.529  1.00  0.00           H  
ATOM   1208  CB  ALA    78      36.104  53.882  48.752  1.00  0.00           C  
ATOM   1209  HB1 ALA    78      36.092  52.792  48.783  1.00  0.00           H  
ATOM   1210  HB2 ALA    78      36.689  54.098  47.858  1.00  0.00           H  
ATOM   1211  HB3 ALA    78      36.658  54.338  49.573  1.00  0.00           H  
ATOM   1212  C   ALA    78      34.752  55.921  48.546  1.00  0.00           C  
ATOM   1213  O   ALA    78      34.913  56.630  49.517  1.00  0.00           O  
ATOM   1214  N   ARG    79      34.833  56.490  47.335  1.00  0.00           N  
ATOM   1215  H   ARG    79      35.055  55.915  46.535  1.00  0.00           H  
ATOM   1216  CA  ARG    79      34.670  57.923  46.978  1.00  0.00           C  
ATOM   1217  HA  ARG    79      35.194  58.532  47.714  1.00  0.00           H  
ATOM   1218  CB  ARG    79      35.330  58.158  45.506  1.00  0.00           C  
ATOM   1219  HB2 ARG    79      35.052  57.293  44.904  1.00  0.00           H  
ATOM   1220  HB3 ARG    79      34.838  58.991  45.004  1.00  0.00           H  
ATOM   1221  CG  ARG    79      36.859  58.374  45.516  1.00  0.00           C  
ATOM   1222  HG2 ARG    79      37.153  59.321  45.967  1.00  0.00           H  
ATOM   1223  HG3 ARG    79      37.330  57.642  46.171  1.00  0.00           H  
ATOM   1224  CD  ARG    79      37.480  58.173  44.186  1.00  0.00           C  
ATOM   1225  HD2 ARG    79      37.118  57.207  43.834  1.00  0.00           H  
ATOM   1226  HD3 ARG    79      37.160  59.016  43.574  1.00  0.00           H  
ATOM   1227  NE  ARG    79      38.906  58.009  44.365  1.00  0.00           N  
ATOM   1228  HE  ARG    79      39.220  57.056  44.476  1.00  0.00           H  
ATOM   1229  CZ  ARG    79      39.918  58.824  44.182  1.00  0.00           C  
ATOM   1230  NH1 ARG    79      39.711  60.070  43.763  1.00  0.00           N  
ATOM   1231 HH11 ARG    79      38.756  60.399  43.755  1.00  0.00           H  
ATOM   1232 HH12 ARG    79      40.479  60.692  43.555  1.00  0.00           H  
ATOM   1233  NH2 ARG    79      41.154  58.373  44.315  1.00  0.00           N  
ATOM   1234 HH21 ARG    79      41.304  57.398  44.531  1.00  0.00           H  
ATOM   1235 HH22 ARG    79      41.978  58.925  44.122  1.00  0.00           H  
ATOM   1236  C   ARG    79      33.248  58.325  46.955  1.00  0.00           C  
ATOM   1237  O   ARG    79      32.898  59.406  46.708  1.00  0.00           O  
ATOM   1238  N   LYS    80      32.352  57.348  47.185  1.00  0.00           N  
ATOM   1239  H   LYS    80      32.692  56.405  47.305  1.00  0.00           H  
ATOM   1240  CA  LYS    80      30.943  57.492  47.009  1.00  0.00           C  
ATOM   1241  HA  LYS    80      30.559  56.478  47.121  1.00  0.00           H  
ATOM   1242  CB  LYS    80      30.408  58.423  48.093  1.00  0.00           C  
ATOM   1243  HB2 LYS    80      30.611  59.468  47.858  1.00  0.00           H  
ATOM   1244  HB3 LYS    80      29.333  58.244  48.110  1.00  0.00           H  
ATOM   1245  CG  LYS    80      31.006  58.221  49.508  1.00  0.00           C  
ATOM   1246  HG2 LYS    80      31.161  57.206  49.875  1.00  0.00           H  
ATOM   1247  HG3 LYS    80      31.990  58.689  49.501  1.00  0.00           H  
ATOM   1248  CD  LYS    80      30.131  58.952  50.569  1.00  0.00           C  
ATOM   1249  HD2 LYS    80      29.761  59.897  50.171  1.00  0.00           H  
ATOM   1250  HD3 LYS    80      29.281  58.295  50.756  1.00  0.00           H  
ATOM   1251  CE  LYS    80      30.933  59.118  51.839  1.00  0.00           C  
ATOM   1252  HE2 LYS    80      31.943  59.525  51.785  1.00  0.00           H  
ATOM   1253  HE3 LYS    80      30.356  59.775  52.490  1.00  0.00           H  
ATOM   1254  NZ  LYS    80      31.070  57.767  52.499  1.00  0.00           N  
ATOM   1255  HZ1 LYS    80      31.522  57.893  53.393  1.00  0.00           H  
ATOM   1256  HZ2 LYS    80      30.198  57.360  52.807  1.00  0.00           H  
ATOM   1257  HZ3 LYS    80      31.654  57.110  52.003  1.00  0.00           H  
ATOM   1258  C   LYS    80      30.443  57.907  45.545  1.00  0.00           C  
ATOM   1259  O   LYS    80      29.366  58.497  45.360  1.00  0.00           O  
ATOM   1260  N   GLU    81      31.284  57.728  44.477  1.00  0.00           N  
ATOM   1261  H   GLU    81      32.081  57.115  44.574  1.00  0.00           H  
ATOM   1262  CA  GLU    81      31.031  58.018  43.086  1.00  0.00           C  
ATOM   1263  HA  GLU    81      30.348  58.863  43.173  1.00  0.00           H  
ATOM   1264  CB  GLU    81      32.272  58.293  42.296  1.00  0.00           C  
ATOM   1265  HB2 GLU    81      32.919  57.489  42.648  1.00  0.00           H  
ATOM   1266  HB3 GLU    81      32.268  58.117  41.220  1.00  0.00           H  
ATOM   1267  CG  GLU    81      32.865  59.737  42.502  1.00  0.00           C  
ATOM   1268  HG2 GLU    81      32.246  60.368  41.866  1.00  0.00           H  
ATOM   1269  HG3 GLU    81      32.801  59.916  43.576  1.00  0.00           H  
ATOM   1270  CD  GLU    81      34.355  59.722  42.077  1.00  0.00           C  
ATOM   1271  OE1 GLU    81      34.839  58.677  41.458  1.00  0.00           O  
ATOM   1272  OE2 GLU    81      35.093  60.659  42.405  1.00  0.00           O  
ATOM   1273  C   GLU    81      30.030  56.923  42.545  1.00  0.00           C  
ATOM   1274  O   GLU    81      29.297  57.270  41.644  1.00  0.00           O  
ATOM   1275  N   ILE    82      29.960  55.691  43.138  1.00  0.00           N  
ATOM   1276  H   ILE    82      30.597  55.415  43.871  1.00  0.00           H  
ATOM   1277  CA  ILE    82      28.957  54.636  42.666  1.00  0.00           C  
ATOM   1278  HA  ILE    82      28.057  55.162  42.349  1.00  0.00           H  
ATOM   1279  CB  ILE    82      29.526  53.766  41.440  1.00  0.00           C  
ATOM   1280  HB  ILE    82      28.699  53.112  41.166  1.00  0.00           H  
ATOM   1281  CG2 ILE    82      29.888  54.602  40.260  1.00  0.00           C  
ATOM   1282 HG21 ILE    82      29.997  53.909  39.425  1.00  0.00           H  
ATOM   1283 HG22 ILE    82      29.147  55.363  40.014  1.00  0.00           H  
ATOM   1284 HG23 ILE    82      30.877  55.047  40.371  1.00  0.00           H  
ATOM   1285  CG1 ILE    82      30.571  52.686  41.823  1.00  0.00           C  
ATOM   1286 HG12 ILE    82      31.319  53.159  42.459  1.00  0.00           H  
ATOM   1287 HG13 ILE    82      30.104  51.891  42.405  1.00  0.00           H  
ATOM   1288  CD1 ILE    82      31.329  52.031  40.748  1.00  0.00           C  
ATOM   1289 HD11 ILE    82      31.911  52.741  40.160  1.00  0.00           H  
ATOM   1290 HD12 ILE    82      31.976  51.254  41.155  1.00  0.00           H  
ATOM   1291 HD13 ILE    82      30.655  51.504  40.073  1.00  0.00           H  
ATOM   1292  C   ILE    82      28.592  53.767  43.897  1.00  0.00           C  
ATOM   1293  O   ILE    82      29.340  53.761  44.872  1.00  0.00           O  
ATOM   1294  N   SER    83      27.483  53.054  43.771  1.00  0.00           N  
ATOM   1295  H   SER    83      26.991  53.356  42.943  1.00  0.00           H  
ATOM   1296  CA  SER    83      26.945  52.074  44.701  1.00  0.00           C  
ATOM   1297  HA  SER    83      27.620  51.844  45.525  1.00  0.00           H  
ATOM   1298  CB  SER    83      25.804  52.808  45.448  1.00  0.00           C  
ATOM   1299  HB2 SER    83      26.259  53.620  46.014  1.00  0.00           H  
ATOM   1300  HB3 SER    83      24.988  53.192  44.836  1.00  0.00           H  
ATOM   1301  OG  SER    83      25.398  51.855  46.320  1.00  0.00           O  
ATOM   1302  HG  SER    83      24.740  52.262  46.889  1.00  0.00           H  
ATOM   1303  C   SER    83      26.453  50.868  43.901  1.00  0.00           C  
ATOM   1304  O   SER    83      25.641  51.038  43.013  1.00  0.00           O  
ATOM   1305  N   LEU    84      26.846  49.654  44.252  1.00  0.00           N  
ATOM   1306  H   LEU    84      27.268  49.509  45.158  1.00  0.00           H  
ATOM   1307  CA  LEU    84      26.470  48.401  43.495  1.00  0.00           C  
ATOM   1308  HA  LEU    84      26.661  48.568  42.435  1.00  0.00           H  
ATOM   1309  CB  LEU    84      27.324  47.263  44.007  1.00  0.00           C  
ATOM   1310  HB2 LEU    84      27.135  47.068  45.062  1.00  0.00           H  
ATOM   1311  HB3 LEU    84      27.010  46.400  43.419  1.00  0.00           H  
ATOM   1312  CG  LEU    84      28.849  47.501  43.878  1.00  0.00           C  
ATOM   1313  HG  LEU    84      29.213  48.276  44.552  1.00  0.00           H  
ATOM   1314  CD1 LEU    84      29.674  46.223  44.126  1.00  0.00           C  
ATOM   1315 HD11 LEU    84      29.463  45.419  43.421  1.00  0.00           H  
ATOM   1316 HD12 LEU    84      30.748  46.371  44.019  1.00  0.00           H  
ATOM   1317 HD13 LEU    84      29.409  45.900  45.133  1.00  0.00           H  
ATOM   1318  CD2 LEU    84      29.310  47.864  42.430  1.00  0.00           C  
ATOM   1319 HD21 LEU    84      30.392  47.873  42.296  1.00  0.00           H  
ATOM   1320 HD22 LEU    84      28.799  47.222  41.714  1.00  0.00           H  
ATOM   1321 HD23 LEU    84      28.913  48.847  42.178  1.00  0.00           H  
ATOM   1322  C   LEU    84      24.944  48.013  43.625  1.00  0.00           C  
ATOM   1323  O   LEU    84      24.352  47.288  42.830  1.00  0.00           O  
ATOM   1324  N   ALA    85      24.345  48.548  44.739  1.00  0.00           N  
ATOM   1325  H   ALA    85      24.944  49.063  45.369  1.00  0.00           H  
ATOM   1326  CA  ALA    85      22.916  48.380  44.951  1.00  0.00           C  
ATOM   1327  HA  ALA    85      22.668  47.319  44.970  1.00  0.00           H  
ATOM   1328  CB  ALA    85      22.636  48.869  46.405  1.00  0.00           C  
ATOM   1329  HB1 ALA    85      21.618  48.663  46.736  1.00  0.00           H  
ATOM   1330  HB2 ALA    85      23.179  48.351  47.196  1.00  0.00           H  
ATOM   1331  HB3 ALA    85      22.841  49.937  46.471  1.00  0.00           H  
ATOM   1332  C   ALA    85      22.038  48.976  43.875  1.00  0.00           C  
ATOM   1333  O   ALA    85      20.911  48.516  43.653  1.00  0.00           O  
ATOM   1334  N   ASP    86      22.536  50.034  43.208  1.00  0.00           N  
ATOM   1335  H   ASP    86      23.520  50.243  43.299  1.00  0.00           H  
ATOM   1336  CA  ASP    86      21.826  50.707  42.114  1.00  0.00           C  
ATOM   1337  HA  ASP    86      20.814  50.986  42.410  1.00  0.00           H  
ATOM   1338  CB  ASP    86      22.592  52.005  41.776  1.00  0.00           C  
ATOM   1339  HB2 ASP    86      23.647  51.893  41.528  1.00  0.00           H  
ATOM   1340  HB3 ASP    86      22.178  52.502  40.898  1.00  0.00           H  
ATOM   1341  CG  ASP    86      22.505  53.016  42.914  1.00  0.00           C  
ATOM   1342  OD1 ASP    86      21.479  53.038  43.609  1.00  0.00           O  
ATOM   1343  OD2 ASP    86      23.302  53.991  42.869  1.00  0.00           O  
ATOM   1344  C   ASP    86      21.652  49.951  40.838  1.00  0.00           C  
ATOM   1345  O   ASP    86      22.519  49.117  40.531  1.00  0.00           O  
ATOM   1346  N   PRO    87      20.694  50.322  39.969  1.00  0.00           N  
ATOM   1347  CD  PRO    87      19.599  51.297  40.244  1.00  0.00           C  
ATOM   1348  HD2 PRO    87      19.993  52.303  40.101  1.00  0.00           H  
ATOM   1349  HD3 PRO    87      19.180  51.213  41.247  1.00  0.00           H  
ATOM   1350  CG  PRO    87      18.490  51.012  39.245  1.00  0.00           C  
ATOM   1351  HG2 PRO    87      17.804  51.824  39.006  1.00  0.00           H  
ATOM   1352  HG3 PRO    87      17.982  50.112  39.589  1.00  0.00           H  
ATOM   1353  CB  PRO    87      19.403  50.627  38.029  1.00  0.00           C  
ATOM   1354  HB2 PRO    87      19.689  51.568  37.559  1.00  0.00           H  
ATOM   1355  HB3 PRO    87      18.873  50.055  37.267  1.00  0.00           H  
ATOM   1356  CA  PRO    87      20.649  49.933  38.598  1.00  0.00           C  
ATOM   1357  HA  PRO    87      20.477  48.863  38.476  1.00  0.00           H  
ATOM   1358  C   PRO    87      21.872  50.288  37.811  1.00  0.00           C  
ATOM   1359  O   PRO    87      22.438  51.400  37.995  1.00  0.00           O  
ATOM   1360  N   VAL    88      22.208  49.532  36.702  1.00  0.00           N  
ATOM   1361  H   VAL    88      21.755  48.637  36.589  1.00  0.00           H  
ATOM   1362  CA  VAL    88      23.112  50.016  35.626  1.00  0.00           C  
ATOM   1363  HA  VAL    88      24.075  50.250  36.080  1.00  0.00           H  
ATOM   1364  CB  VAL    88      23.177  48.928  34.577  1.00  0.00           C  
ATOM   1365  HB  VAL    88      22.180  48.779  34.163  1.00  0.00           H  
ATOM   1366  CG1 VAL    88      24.054  49.411  33.425  1.00  0.00           C  
ATOM   1367 HG11 VAL    88      24.868  50.015  33.825  1.00  0.00           H  
ATOM   1368 HG12 VAL    88      24.668  48.676  32.905  1.00  0.00           H  
ATOM   1369 HG13 VAL    88      23.466  50.094  32.813  1.00  0.00           H  
ATOM   1370  CG2 VAL    88      23.663  47.545  35.074  1.00  0.00           C  
ATOM   1371 HG21 VAL    88      24.617  47.696  35.578  1.00  0.00           H  
ATOM   1372 HG22 VAL    88      23.029  47.222  35.900  1.00  0.00           H  
ATOM   1373 HG23 VAL    88      23.819  46.770  34.324  1.00  0.00           H  
ATOM   1374  C   VAL    88      22.643  51.294  34.997  1.00  0.00           C  
ATOM   1375  O   VAL    88      23.443  52.183  34.722  1.00  0.00           O  
ATOM   1376  N   THR    89      21.296  51.432  34.796  1.00  0.00           N  
ATOM   1377  H   THR    89      20.677  50.669  35.028  1.00  0.00           H  
ATOM   1378  CA  THR    89      20.684  52.585  34.096  1.00  0.00           C  
ATOM   1379  HA  THR    89      21.103  52.761  33.105  1.00  0.00           H  
ATOM   1380  CB  THR    89      19.120  52.342  33.940  1.00  0.00           C  
ATOM   1381  HB  THR    89      18.593  53.155  33.441  1.00  0.00           H  
ATOM   1382  CG2 THR    89      18.771  51.105  33.071  1.00  0.00           C  
ATOM   1383 HG21 THR    89      17.705  50.881  33.126  1.00  0.00           H  
ATOM   1384 HG22 THR    89      19.083  51.258  32.038  1.00  0.00           H  
ATOM   1385 HG23 THR    89      19.316  50.287  33.543  1.00  0.00           H  
ATOM   1386  OG1 THR    89      18.545  52.153  35.214  1.00  0.00           O  
ATOM   1387  HG1 THR    89      18.000  52.922  35.396  1.00  0.00           H  
ATOM   1388  C   THR    89      20.807  53.876  34.856  1.00  0.00           C  
ATOM   1389  O   THR    89      20.779  54.911  34.203  1.00  0.00           O  
ATOM   1390  N   LYS    90      20.965  53.837  36.195  1.00  0.00           N  
ATOM   1391  H   LYS    90      21.030  52.939  36.653  1.00  0.00           H  
ATOM   1392  CA  LYS    90      21.273  55.079  36.937  1.00  0.00           C  
ATOM   1393  HA  LYS    90      20.548  55.831  36.625  1.00  0.00           H  
ATOM   1394  CB  LYS    90      21.024  54.732  38.438  1.00  0.00           C  
ATOM   1395  HB2 LYS    90      19.971  54.480  38.566  1.00  0.00           H  
ATOM   1396  HB3 LYS    90      21.735  53.932  38.644  1.00  0.00           H  
ATOM   1397  CG  LYS    90      21.232  55.880  39.408  1.00  0.00           C  
ATOM   1398  HG2 LYS    90      22.265  56.219  39.333  1.00  0.00           H  
ATOM   1399  HG3 LYS    90      20.538  56.648  39.065  1.00  0.00           H  
ATOM   1400  CD  LYS    90      20.861  55.411  40.879  1.00  0.00           C  
ATOM   1401  HD2 LYS    90      19.799  55.176  40.951  1.00  0.00           H  
ATOM   1402  HD3 LYS    90      21.289  54.425  41.059  1.00  0.00           H  
ATOM   1403  CE  LYS    90      21.169  56.334  42.022  1.00  0.00           C  
ATOM   1404  HE2 LYS    90      20.695  57.286  41.782  1.00  0.00           H  
ATOM   1405  HE3 LYS    90      20.734  55.991  42.961  1.00  0.00           H  
ATOM   1406  NZ  LYS    90      22.596  56.569  42.129  1.00  0.00           N  
ATOM   1407  HZ1 LYS    90      22.869  57.179  42.887  1.00  0.00           H  
ATOM   1408  HZ2 LYS    90      22.977  55.691  42.450  1.00  0.00           H  
ATOM   1409  HZ3 LYS    90      23.083  56.888  41.303  1.00  0.00           H  
ATOM   1410  C   LYS    90      22.629  55.673  36.647  1.00  0.00           C  
ATOM   1411  O   LYS    90      22.850  56.832  36.893  1.00  0.00           O  
ATOM   1412  N   TYR    91      23.477  54.949  35.977  1.00  0.00           N  
ATOM   1413  H   TYR    91      23.314  53.956  35.894  1.00  0.00           H  
ATOM   1414  CA  TYR    91      24.751  55.506  35.345  1.00  0.00           C  
ATOM   1415  HA  TYR    91      24.905  56.557  35.589  1.00  0.00           H  
ATOM   1416  CB  TYR    91      25.891  54.665  35.936  1.00  0.00           C  
ATOM   1417  HB2 TYR    91      25.715  53.664  35.544  1.00  0.00           H  
ATOM   1418  HB3 TYR    91      26.848  55.065  35.600  1.00  0.00           H  
ATOM   1419  CG  TYR    91      25.845  54.580  37.439  1.00  0.00           C  
ATOM   1420  CD1 TYR    91      26.438  55.629  38.169  1.00  0.00           C  
ATOM   1421  HD1 TYR    91      27.031  56.416  37.728  1.00  0.00           H  
ATOM   1422  CE1 TYR    91      26.423  55.593  39.585  1.00  0.00           C  
ATOM   1423  HE1 TYR    91      27.113  56.190  40.163  1.00  0.00           H  
ATOM   1424  CZ  TYR    91      25.670  54.608  40.242  1.00  0.00           C  
ATOM   1425  OH  TYR    91      25.580  54.578  41.536  1.00  0.00           O  
ATOM   1426  HH  TYR    91      24.804  54.101  41.839  1.00  0.00           H  
ATOM   1427  CE2 TYR    91      25.006  53.573  39.465  1.00  0.00           C  
ATOM   1428  HE2 TYR    91      24.425  52.783  39.918  1.00  0.00           H  
ATOM   1429  CD2 TYR    91      25.259  53.499  38.123  1.00  0.00           C  
ATOM   1430  HD2 TYR    91      24.817  52.697  37.551  1.00  0.00           H  
ATOM   1431  C   TYR    91      24.722  55.639  33.821  1.00  0.00           C  
ATOM   1432  O   TYR    91      25.379  56.567  33.317  1.00  0.00           O  
ATOM   1433  N   TRP    92      23.973  54.852  33.093  1.00  0.00           N  
ATOM   1434  H   TRP    92      23.529  54.084  33.575  1.00  0.00           H  
ATOM   1435  CA  TRP    92      23.750  54.917  31.598  1.00  0.00           C  
ATOM   1436  HA  TRP    92      24.134  55.873  31.243  1.00  0.00           H  
ATOM   1437  CB  TRP    92      24.665  53.919  30.919  1.00  0.00           C  
ATOM   1438  HB2 TRP    92      25.696  54.132  31.202  1.00  0.00           H  
ATOM   1439  HB3 TRP    92      24.482  52.896  31.248  1.00  0.00           H  
ATOM   1440  CG  TRP    92      24.707  54.009  29.353  1.00  0.00           C  
ATOM   1441  CD1 TRP    92      24.548  55.160  28.616  1.00  0.00           C  
ATOM   1442  HD1 TRP    92      24.176  56.138  28.886  1.00  0.00           H  
ATOM   1443  NE1 TRP    92      24.923  54.859  27.314  1.00  0.00           N  
ATOM   1444  HE1 TRP    92      24.904  55.472  26.511  1.00  0.00           H  
ATOM   1445  CE2 TRP    92      25.478  53.609  27.155  1.00  0.00           C  
ATOM   1446  CZ2 TRP    92      25.959  52.894  26.037  1.00  0.00           C  
ATOM   1447  HZ2 TRP    92      26.129  53.400  25.098  1.00  0.00           H  
ATOM   1448  CH2 TRP    92      26.359  51.538  26.266  1.00  0.00           C  
ATOM   1449  HH2 TRP    92      26.777  50.945  25.466  1.00  0.00           H  
ATOM   1450  CZ3 TRP    92      26.510  51.010  27.590  1.00  0.00           C  
ATOM   1451  HZ3 TRP    92      26.902  50.045  27.874  1.00  0.00           H  
ATOM   1452  CE3 TRP    92      25.789  51.688  28.608  1.00  0.00           C  
ATOM   1453  HE3 TRP    92      25.833  51.297  29.614  1.00  0.00           H  
ATOM   1454  CD2 TRP    92      25.266  53.022  28.454  1.00  0.00           C  
ATOM   1455  C   TRP    92      22.277  54.939  31.158  1.00  0.00           C  
ATOM   1456  O   TRP    92      21.778  53.894  30.715  1.00  0.00           O  
ATOM   1457  N   PRO    93      21.544  56.064  31.328  1.00  0.00           N  
ATOM   1458  CD  PRO    93      22.064  57.288  31.926  1.00  0.00           C  
ATOM   1459  HD2 PRO    93      22.470  57.886  31.111  1.00  0.00           H  
ATOM   1460  HD3 PRO    93      22.803  57.213  32.724  1.00  0.00           H  
ATOM   1461  CG  PRO    93      20.877  57.927  32.477  1.00  0.00           C  
ATOM   1462  HG2 PRO    93      21.087  58.992  32.578  1.00  0.00           H  
ATOM   1463  HG3 PRO    93      20.661  57.467  33.441  1.00  0.00           H  
ATOM   1464  CB  PRO    93      19.860  57.613  31.421  1.00  0.00           C  
ATOM   1465  HB2 PRO    93      20.023  58.260  30.559  1.00  0.00           H  
ATOM   1466  HB3 PRO    93      18.854  57.818  31.789  1.00  0.00           H  
ATOM   1467  CA  PRO    93      20.113  56.107  31.129  1.00  0.00           C  
ATOM   1468  HA  PRO    93      19.575  55.527  31.879  1.00  0.00           H  
ATOM   1469  C   PRO    93      19.532  55.793  29.767  1.00  0.00           C  
ATOM   1470  O   PRO    93      18.308  55.493  29.672  1.00  0.00           O  
ATOM   1471  N   GLU    94      20.339  55.865  28.689  1.00  0.00           N  
ATOM   1472  H   GLU    94      21.249  56.242  28.909  1.00  0.00           H  
ATOM   1473  CA  GLU    94      20.001  55.415  27.340  1.00  0.00           C  
ATOM   1474  HA  GLU    94      19.039  55.807  27.010  1.00  0.00           H  
ATOM   1475  CB  GLU    94      21.085  55.981  26.372  1.00  0.00           C  
ATOM   1476  HB2 GLU    94      21.953  55.414  26.707  1.00  0.00           H  
ATOM   1477  HB3 GLU    94      20.827  55.801  25.328  1.00  0.00           H  
ATOM   1478  CG  GLU    94      21.663  57.362  26.436  1.00  0.00           C  
ATOM   1479  HG2 GLU    94      21.940  57.569  27.470  1.00  0.00           H  
ATOM   1480  HG3 GLU    94      22.475  57.150  25.741  1.00  0.00           H  
ATOM   1481  CD  GLU    94      20.801  58.600  25.961  1.00  0.00           C  
ATOM   1482  OE1 GLU    94      21.051  59.772  26.196  1.00  0.00           O  
ATOM   1483  OE2 GLU    94      19.870  58.306  25.095  1.00  0.00           O  
ATOM   1484  C   GLU    94      19.853  53.883  27.209  1.00  0.00           C  
ATOM   1485  O   GLU    94      19.296  53.455  26.166  1.00  0.00           O  
ATOM   1486  N   LEU    95      20.262  53.054  28.200  1.00  0.00           N  
ATOM   1487  H   LEU    95      20.658  53.471  29.030  1.00  0.00           H  
ATOM   1488  CA  LEU    95      20.006  51.582  28.183  1.00  0.00           C  
ATOM   1489  HA  LEU    95      20.076  51.224  27.156  1.00  0.00           H  
ATOM   1490  CB  LEU    95      20.892  50.803  29.131  1.00  0.00           C  
ATOM   1491  HB2 LEU    95      21.030  51.296  30.093  1.00  0.00           H  
ATOM   1492  HB3 LEU    95      20.585  49.762  29.234  1.00  0.00           H  
ATOM   1493  CG  LEU    95      22.298  50.615  28.522  1.00  0.00           C  
ATOM   1494  HG  LEU    95      22.697  51.605  28.300  1.00  0.00           H  
ATOM   1495  CD1 LEU    95      23.208  49.975  29.638  1.00  0.00           C  
ATOM   1496 HD11 LEU    95      23.710  50.758  30.208  1.00  0.00           H  
ATOM   1497 HD12 LEU    95      22.608  49.391  30.336  1.00  0.00           H  
ATOM   1498 HD13 LEU    95      24.017  49.381  29.213  1.00  0.00           H  
ATOM   1499  CD2 LEU    95      22.372  49.682  27.315  1.00  0.00           C  
ATOM   1500 HD21 LEU    95      21.892  50.056  26.411  1.00  0.00           H  
ATOM   1501 HD22 LEU    95      23.440  49.803  27.132  1.00  0.00           H  
ATOM   1502 HD23 LEU    95      22.090  48.674  27.620  1.00  0.00           H  
ATOM   1503  C   LEU    95      18.522  51.232  28.544  1.00  0.00           C  
ATOM   1504  O   LEU    95      18.167  50.586  29.522  1.00  0.00           O  
ATOM   1505  N   THR    96      17.570  51.814  27.814  1.00  0.00           N  
ATOM   1506  H   THR    96      17.909  52.382  27.050  1.00  0.00           H  
ATOM   1507  CA  THR    96      16.136  51.720  28.180  1.00  0.00           C  
ATOM   1508  HA  THR    96      16.119  52.001  29.233  1.00  0.00           H  
ATOM   1509  CB  THR    96      15.330  52.661  27.263  1.00  0.00           C  
ATOM   1510  HB  THR    96      14.278  52.712  27.541  1.00  0.00           H  
ATOM   1511  CG2 THR    96      15.869  54.064  27.472  1.00  0.00           C  
ATOM   1512 HG21 THR    96      16.767  54.197  26.869  1.00  0.00           H  
ATOM   1513 HG22 THR    96      15.184  54.849  27.152  1.00  0.00           H  
ATOM   1514 HG23 THR    96      16.126  54.288  28.507  1.00  0.00           H  
ATOM   1515  OG1 THR    96      15.482  52.248  25.939  1.00  0.00           O  
ATOM   1516  HG1 THR    96      14.937  52.834  25.410  1.00  0.00           H  
ATOM   1517  C   THR    96      15.491  50.323  28.038  1.00  0.00           C  
ATOM   1518  O   THR    96      14.313  50.145  28.175  1.00  0.00           O  
ATOM   1519  N   GLY    97      16.309  49.397  27.640  1.00  0.00           N  
ATOM   1520  H   GLY    97      17.306  49.472  27.505  1.00  0.00           H  
ATOM   1521  CA  GLY    97      15.826  48.138  27.231  1.00  0.00           C  
ATOM   1522  HA2 GLY    97      15.005  48.309  26.534  1.00  0.00           H  
ATOM   1523  HA3 GLY    97      16.617  47.594  26.716  1.00  0.00           H  
ATOM   1524  C   GLY    97      15.204  47.235  28.310  1.00  0.00           C  
ATOM   1525  O   GLY    97      15.666  47.202  29.483  1.00  0.00           O  
ATOM   1526  N   LYS    98      14.066  46.594  27.976  1.00  0.00           N  
ATOM   1527  H   LYS    98      13.768  46.681  27.015  1.00  0.00           H  
ATOM   1528  CA  LYS    98      13.186  45.814  28.946  1.00  0.00           C  
ATOM   1529  HA  LYS    98      12.835  46.438  29.768  1.00  0.00           H  
ATOM   1530  CB  LYS    98      12.030  45.237  28.185  1.00  0.00           C  
ATOM   1531  HB2 LYS    98      12.502  44.721  27.349  1.00  0.00           H  
ATOM   1532  HB3 LYS    98      11.571  44.444  28.775  1.00  0.00           H  
ATOM   1533  CG  LYS    98      11.064  46.187  27.536  1.00  0.00           C  
ATOM   1534  HG2 LYS    98      11.652  46.897  26.954  1.00  0.00           H  
ATOM   1535  HG3 LYS    98      10.359  45.623  26.926  1.00  0.00           H  
ATOM   1536  CD  LYS    98      10.376  46.945  28.626  1.00  0.00           C  
ATOM   1537  HD2 LYS    98      10.031  46.180  29.322  1.00  0.00           H  
ATOM   1538  HD3 LYS    98      11.028  47.517  29.287  1.00  0.00           H  
ATOM   1539  CE  LYS    98       9.132  47.788  28.214  1.00  0.00           C  
ATOM   1540  HE2 LYS    98       8.434  47.067  27.787  1.00  0.00           H  
ATOM   1541  HE3 LYS    98       8.658  48.132  29.133  1.00  0.00           H  
ATOM   1542  NZ  LYS    98       9.320  48.866  27.247  1.00  0.00           N  
ATOM   1543  HZ1 LYS    98       9.892  49.599  27.640  1.00  0.00           H  
ATOM   1544  HZ2 LYS    98       9.602  48.473  26.360  1.00  0.00           H  
ATOM   1545  HZ3 LYS    98       8.408  49.236  27.020  1.00  0.00           H  
ATOM   1546  C   LYS    98      13.940  44.731  29.795  1.00  0.00           C  
ATOM   1547  O   LYS    98      13.427  44.214  30.769  1.00  0.00           O  
ATOM   1548  N   GLN    99      15.165  44.381  29.335  1.00  0.00           N  
ATOM   1549  H   GLN    99      15.472  44.739  28.442  1.00  0.00           H  
ATOM   1550  CA  GLN    99      16.107  43.449  29.954  1.00  0.00           C  
ATOM   1551  HA  GLN    99      15.513  42.712  30.494  1.00  0.00           H  
ATOM   1552  CB  GLN    99      16.812  42.524  29.002  1.00  0.00           C  
ATOM   1553  HB2 GLN    99      17.160  41.686  29.607  1.00  0.00           H  
ATOM   1554  HB3 GLN    99      16.158  42.211  28.188  1.00  0.00           H  
ATOM   1555  CG  GLN    99      18.105  43.130  28.326  1.00  0.00           C  
ATOM   1556  HG2 GLN    99      18.733  43.593  29.087  1.00  0.00           H  
ATOM   1557  HG3 GLN    99      18.547  42.232  27.896  1.00  0.00           H  
ATOM   1558  CD  GLN    99      17.919  44.137  27.196  1.00  0.00           C  
ATOM   1559  OE1 GLN    99      17.374  45.181  27.356  1.00  0.00           O  
ATOM   1560  NE2 GLN    99      18.561  43.803  26.085  1.00  0.00           N  
ATOM   1561 HE21 GLN    99      19.084  42.944  25.989  1.00  0.00           H  
ATOM   1562 HE22 GLN    99      18.652  44.452  25.317  1.00  0.00           H  
ATOM   1563  C   GLN    99      17.016  44.142  31.053  1.00  0.00           C  
ATOM   1564  O   GLN    99      17.355  43.546  32.065  1.00  0.00           O  
ATOM   1565  N   TRP   100      17.344  45.440  30.906  1.00  0.00           N  
ATOM   1566  H   TRP   100      16.969  45.892  30.085  1.00  0.00           H  
ATOM   1567  CA  TRP   100      18.057  46.253  31.881  1.00  0.00           C  
ATOM   1568  HA  TRP   100      18.865  45.681  32.337  1.00  0.00           H  
ATOM   1569  CB  TRP   100      18.669  47.464  31.111  1.00  0.00           C  
ATOM   1570  HB2 TRP   100      17.928  48.115  30.646  1.00  0.00           H  
ATOM   1571  HB3 TRP   100      19.173  48.075  31.860  1.00  0.00           H  
ATOM   1572  CG  TRP   100      19.758  47.140  30.114  1.00  0.00           C  
ATOM   1573  CD1 TRP   100      19.651  47.119  28.797  1.00  0.00           C  
ATOM   1574  HD1 TRP   100      18.746  47.477  28.330  1.00  0.00           H  
ATOM   1575  NE1 TRP   100      20.720  46.455  28.189  1.00  0.00           N  
ATOM   1576  HE1 TRP   100      20.810  46.149  27.231  1.00  0.00           H  
ATOM   1577  CE2 TRP   100      21.626  46.109  29.205  1.00  0.00           C  
ATOM   1578  CZ2 TRP   100      22.789  45.296  29.246  1.00  0.00           C  
ATOM   1579  HZ2 TRP   100      23.191  44.915  28.319  1.00  0.00           H  
ATOM   1580  CH2 TRP   100      23.401  44.972  30.454  1.00  0.00           C  
ATOM   1581  HH2 TRP   100      24.296  44.367  30.443  1.00  0.00           H  
ATOM   1582  CZ3 TRP   100      22.910  45.462  31.657  1.00  0.00           C  
ATOM   1583  HZ3 TRP   100      23.473  45.218  32.546  1.00  0.00           H  
ATOM   1584  CE3 TRP   100      21.762  46.340  31.692  1.00  0.00           C  
ATOM   1585  HE3 TRP   100      21.284  46.628  32.617  1.00  0.00           H  
ATOM   1586  CD2 TRP   100      21.060  46.593  30.465  1.00  0.00           C  
ATOM   1587  C   TRP   100      17.163  46.636  33.067  1.00  0.00           C  
ATOM   1588  O   TRP   100      17.787  47.039  34.117  1.00  0.00           O  
ATOM   1589  N   GLN   101      15.792  46.407  33.027  1.00  0.00           N  
ATOM   1590  H   GLN   101      15.283  46.072  32.222  1.00  0.00           H  
ATOM   1591  CA  GLN   101      14.929  46.552  34.248  1.00  0.00           C  
ATOM   1592  HA  GLN   101      15.352  47.459  34.681  1.00  0.00           H  
ATOM   1593  CB  GLN   101      13.406  46.601  33.976  1.00  0.00           C  
ATOM   1594  HB2 GLN   101      13.055  45.681  33.507  1.00  0.00           H  
ATOM   1595  HB3 GLN   101      12.872  46.594  34.926  1.00  0.00           H  
ATOM   1596  CG  GLN   101      13.028  47.802  33.153  1.00  0.00           C  
ATOM   1597  HG2 GLN   101      13.361  48.638  33.768  1.00  0.00           H  
ATOM   1598  HG3 GLN   101      13.528  47.865  32.186  1.00  0.00           H  
ATOM   1599  CD  GLN   101      11.609  47.985  32.799  1.00  0.00           C  
ATOM   1600  OE1 GLN   101      10.851  47.089  32.614  1.00  0.00           O  
ATOM   1601  NE2 GLN   101      11.305  49.137  32.298  1.00  0.00           N  
ATOM   1602 HE21 GLN   101      11.897  49.930  32.503  1.00  0.00           H  
ATOM   1603 HE22 GLN   101      10.389  49.209  31.879  1.00  0.00           H  
ATOM   1604  C   GLN   101      15.209  45.350  35.193  1.00  0.00           C  
ATOM   1605  O   GLN   101      14.925  44.166  34.914  1.00  0.00           O  
ATOM   1606  N   GLY   102      15.781  45.675  36.360  1.00  0.00           N  
ATOM   1607  H   GLY   102      16.006  46.649  36.506  1.00  0.00           H  
ATOM   1608  CA  GLY   102      16.120  44.798  37.449  1.00  0.00           C  
ATOM   1609  HA2 GLY   102      15.775  45.232  38.387  1.00  0.00           H  
ATOM   1610  HA3 GLY   102      15.619  43.846  37.274  1.00  0.00           H  
ATOM   1611  C   GLY   102      17.637  44.450  37.534  1.00  0.00           C  
ATOM   1612  O   GLY   102      17.983  44.214  38.644  1.00  0.00           O  
ATOM   1613  N   ILE   103      18.437  44.518  36.501  1.00  0.00           N  
ATOM   1614  H   ILE   103      17.952  44.825  35.669  1.00  0.00           H  
ATOM   1615  CA  ILE   103      19.874  44.246  36.513  1.00  0.00           C  
ATOM   1616  HA  ILE   103      20.126  43.311  37.013  1.00  0.00           H  
ATOM   1617  CB  ILE   103      20.403  44.083  35.041  1.00  0.00           C  
ATOM   1618  HB  ILE   103      19.987  44.980  34.581  1.00  0.00           H  
ATOM   1619  CG2 ILE   103      21.965  44.062  35.128  1.00  0.00           C  
ATOM   1620 HG21 ILE   103      22.192  45.055  35.516  1.00  0.00           H  
ATOM   1621 HG22 ILE   103      22.345  43.306  35.815  1.00  0.00           H  
ATOM   1622 HG23 ILE   103      22.359  43.929  34.120  1.00  0.00           H  
ATOM   1623  CG1 ILE   103      19.925  42.780  34.517  1.00  0.00           C  
ATOM   1624 HG12 ILE   103      20.549  41.972  34.899  1.00  0.00           H  
ATOM   1625 HG13 ILE   103      18.889  42.597  34.803  1.00  0.00           H  
ATOM   1626  CD1 ILE   103      20.082  42.661  32.978  1.00  0.00           C  
ATOM   1627 HD11 ILE   103      21.134  42.486  32.756  1.00  0.00           H  
ATOM   1628 HD12 ILE   103      19.511  41.809  32.611  1.00  0.00           H  
ATOM   1629 HD13 ILE   103      19.725  43.609  32.575  1.00  0.00           H  
ATOM   1630  C   ILE   103      20.669  45.309  37.417  1.00  0.00           C  
ATOM   1631  O   ILE   103      20.680  46.469  37.100  1.00  0.00           O  
ATOM   1632  N   ARG   104      21.202  44.879  38.515  1.00  0.00           N  
ATOM   1633  H   ARG   104      21.089  43.890  38.683  1.00  0.00           H  
ATOM   1634  CA  ARG   104      21.904  45.761  39.460  1.00  0.00           C  
ATOM   1635  HA  ARG   104      21.386  46.718  39.529  1.00  0.00           H  
ATOM   1636  CB  ARG   104      22.036  45.104  40.829  1.00  0.00           C  
ATOM   1637  HB2 ARG   104      22.724  44.259  40.813  1.00  0.00           H  
ATOM   1638  HB3 ARG   104      22.422  45.886  41.483  1.00  0.00           H  
ATOM   1639  CG  ARG   104      20.672  44.732  41.396  1.00  0.00           C  
ATOM   1640  HG2 ARG   104      20.165  45.688  41.523  1.00  0.00           H  
ATOM   1641  HG3 ARG   104      20.056  44.153  40.707  1.00  0.00           H  
ATOM   1642  CD  ARG   104      20.933  44.053  42.680  1.00  0.00           C  
ATOM   1643  HD2 ARG   104      21.732  44.549  43.230  1.00  0.00           H  
ATOM   1644  HD3 ARG   104      19.998  44.265  43.199  1.00  0.00           H  
ATOM   1645  NE  ARG   104      21.138  42.610  42.495  1.00  0.00           N  
ATOM   1646  HE  ARG   104      21.571  42.261  41.651  1.00  0.00           H  
ATOM   1647  CZ  ARG   104      21.003  41.589  43.343  1.00  0.00           C  
ATOM   1648  NH1 ARG   104      20.544  41.830  44.510  1.00  0.00           N  
ATOM   1649 HH11 ARG   104      20.297  42.765  44.803  1.00  0.00           H  
ATOM   1650 HH12 ARG   104      20.481  41.092  45.197  1.00  0.00           H  
ATOM   1651  NH2 ARG   104      21.509  40.409  43.039  1.00  0.00           N  
ATOM   1652 HH21 ARG   104      21.886  40.350  42.104  1.00  0.00           H  
ATOM   1653 HH22 ARG   104      21.429  39.620  43.664  1.00  0.00           H  
ATOM   1654  C   ARG   104      23.297  46.091  38.932  1.00  0.00           C  
ATOM   1655  O   ARG   104      23.830  45.397  38.075  1.00  0.00           O  
ATOM   1656  N   LEU   105      23.936  47.091  39.487  1.00  0.00           N  
ATOM   1657  H   LEU   105      23.468  47.777  40.061  1.00  0.00           H  
ATOM   1658  CA  LEU   105      25.331  47.352  39.205  1.00  0.00           C  
ATOM   1659  HA  LEU   105      25.397  47.327  38.117  1.00  0.00           H  
ATOM   1660  CB  LEU   105      25.629  48.838  39.642  1.00  0.00           C  
ATOM   1661  HB2 LEU   105      25.001  49.515  39.063  1.00  0.00           H  
ATOM   1662  HB3 LEU   105      25.398  49.071  40.682  1.00  0.00           H  
ATOM   1663  CG  LEU   105      27.070  49.289  39.109  1.00  0.00           C  
ATOM   1664  HG  LEU   105      27.800  48.505  39.313  1.00  0.00           H  
ATOM   1665  CD1 LEU   105      27.211  49.646  37.607  1.00  0.00           C  
ATOM   1666 HD11 LEU   105      28.269  49.809  37.401  1.00  0.00           H  
ATOM   1667 HD12 LEU   105      27.024  48.810  36.933  1.00  0.00           H  
ATOM   1668 HD13 LEU   105      26.802  50.618  37.330  1.00  0.00           H  
ATOM   1669  CD2 LEU   105      27.541  50.577  39.867  1.00  0.00           C  
ATOM   1670 HD21 LEU   105      27.509  50.354  40.933  1.00  0.00           H  
ATOM   1671 HD22 LEU   105      28.592  50.746  39.637  1.00  0.00           H  
ATOM   1672 HD23 LEU   105      26.931  51.424  39.551  1.00  0.00           H  
ATOM   1673  C   LEU   105      26.242  46.274  39.777  1.00  0.00           C  
ATOM   1674  O   LEU   105      27.231  45.901  39.102  1.00  0.00           O  
ATOM   1675  N   LEU   106      25.810  45.684  40.868  1.00  0.00           N  
ATOM   1676  H   LEU   106      24.952  46.041  41.263  1.00  0.00           H  
ATOM   1677  CA  LEU   106      26.303  44.499  41.495  1.00  0.00           C  
ATOM   1678  HA  LEU   106      27.315  44.592  41.888  1.00  0.00           H  
ATOM   1679  CB  LEU   106      25.375  44.181  42.669  1.00  0.00           C  
ATOM   1680  HB2 LEU   106      25.494  45.021  43.354  1.00  0.00           H  
ATOM   1681  HB3 LEU   106      24.321  44.306  42.421  1.00  0.00           H  
ATOM   1682  CG  LEU   106      25.631  42.851  43.376  1.00  0.00           C  
ATOM   1683  HG  LEU   106      25.902  42.048  42.691  1.00  0.00           H  
ATOM   1684  CD1 LEU   106      26.760  42.997  44.389  1.00  0.00           C  
ATOM   1685 HD11 LEU   106      27.720  42.896  43.884  1.00  0.00           H  
ATOM   1686 HD12 LEU   106      26.777  43.922  44.967  1.00  0.00           H  
ATOM   1687 HD13 LEU   106      26.726  42.201  45.133  1.00  0.00           H  
ATOM   1688  CD2 LEU   106      24.396  42.372  44.194  1.00  0.00           C  
ATOM   1689 HD21 LEU   106      24.378  42.846  45.176  1.00  0.00           H  
ATOM   1690 HD22 LEU   106      23.480  42.696  43.700  1.00  0.00           H  
ATOM   1691 HD23 LEU   106      24.444  41.309  44.430  1.00  0.00           H  
ATOM   1692  C   LEU   106      26.358  43.440  40.442  1.00  0.00           C  
ATOM   1693  O   LEU   106      27.426  43.042  40.035  1.00  0.00           O  
ATOM   1694  N   ASP   107      25.201  42.961  39.868  1.00  0.00           N  
ATOM   1695  H   ASP   107      24.337  43.431  40.101  1.00  0.00           H  
ATOM   1696  CA  ASP   107      24.989  41.962  38.866  1.00  0.00           C  
ATOM   1697  HA  ASP   107      25.287  41.057  39.396  1.00  0.00           H  
ATOM   1698  CB  ASP   107      23.509  41.887  38.395  1.00  0.00           C  
ATOM   1699  HB2 ASP   107      23.309  42.810  37.850  1.00  0.00           H  
ATOM   1700  HB3 ASP   107      23.369  41.004  37.771  1.00  0.00           H  
ATOM   1701  CG  ASP   107      22.455  41.729  39.452  1.00  0.00           C  
ATOM   1702  OD1 ASP   107      21.311  42.081  39.247  1.00  0.00           O  
ATOM   1703  OD2 ASP   107      22.768  41.182  40.548  1.00  0.00           O  
ATOM   1704  C   ASP   107      25.943  42.188  37.622  1.00  0.00           C  
ATOM   1705  O   ASP   107      26.487  41.189  37.198  1.00  0.00           O  
ATOM   1706  N   LEU   108      26.275  43.438  37.327  1.00  0.00           N  
ATOM   1707  H   LEU   108      25.950  44.219  37.878  1.00  0.00           H  
ATOM   1708  CA  LEU   108      27.192  43.771  36.278  1.00  0.00           C  
ATOM   1709  HA  LEU   108      26.982  43.106  35.440  1.00  0.00           H  
ATOM   1710  CB  LEU   108      26.932  45.248  35.678  1.00  0.00           C  
ATOM   1711  HB2 LEU   108      25.888  45.334  35.378  1.00  0.00           H  
ATOM   1712  HB3 LEU   108      27.054  46.016  36.442  1.00  0.00           H  
ATOM   1713  CG  LEU   108      27.862  45.726  34.575  1.00  0.00           C  
ATOM   1714  HG  LEU   108      28.902  45.652  34.894  1.00  0.00           H  
ATOM   1715  CD1 LEU   108      27.651  44.971  33.261  1.00  0.00           C  
ATOM   1716 HD11 LEU   108      27.720  43.924  33.558  1.00  0.00           H  
ATOM   1717 HD12 LEU   108      26.661  45.119  32.830  1.00  0.00           H  
ATOM   1718 HD13 LEU   108      28.425  45.206  32.530  1.00  0.00           H  
ATOM   1719  CD2 LEU   108      27.645  47.155  34.310  1.00  0.00           C  
ATOM   1720 HD21 LEU   108      28.056  47.815  35.074  1.00  0.00           H  
ATOM   1721 HD22 LEU   108      28.232  47.501  33.459  1.00  0.00           H  
ATOM   1722 HD23 LEU   108      26.625  47.345  33.975  1.00  0.00           H  
ATOM   1723  C   LEU   108      28.632  43.611  36.741  1.00  0.00           C  
ATOM   1724  O   LEU   108      29.434  43.003  36.009  1.00  0.00           O  
ATOM   1725  N   ALA   109      29.133  44.119  37.891  1.00  0.00           N  
ATOM   1726  H   ALA   109      28.539  44.706  38.459  1.00  0.00           H  
ATOM   1727  CA  ALA   109      30.413  43.823  38.490  1.00  0.00           C  
ATOM   1728  HA  ALA   109      31.178  44.261  37.849  1.00  0.00           H  
ATOM   1729  CB  ALA   109      30.525  44.643  39.793  1.00  0.00           C  
ATOM   1730  HB1 ALA   109      31.379  44.312  40.382  1.00  0.00           H  
ATOM   1731  HB2 ALA   109      30.670  45.697  39.553  1.00  0.00           H  
ATOM   1732  HB3 ALA   109      29.688  44.500  40.476  1.00  0.00           H  
ATOM   1733  C   ALA   109      30.781  42.343  38.844  1.00  0.00           C  
ATOM   1734  O   ALA   109      31.943  41.942  39.033  1.00  0.00           O  
ATOM   1735  N   THR   110      29.727  41.479  38.906  1.00  0.00           N  
ATOM   1736  H   THR   110      28.764  41.755  38.783  1.00  0.00           H  
ATOM   1737  CA  THR   110      29.816  40.123  39.456  1.00  0.00           C  
ATOM   1738  HA  THR   110      30.857  39.835  39.309  1.00  0.00           H  
ATOM   1739  CB  THR   110      29.365  40.159  40.977  1.00  0.00           C  
ATOM   1740  HB  THR   110      29.445  39.116  41.284  1.00  0.00           H  
ATOM   1741  CG2 THR   110      30.142  40.970  41.982  1.00  0.00           C  
ATOM   1742 HG21 THR   110      31.177  40.786  41.694  1.00  0.00           H  
ATOM   1743 HG22 THR   110      29.856  42.016  41.876  1.00  0.00           H  
ATOM   1744 HG23 THR   110      29.849  40.565  42.951  1.00  0.00           H  
ATOM   1745  OG1 THR   110      28.027  40.579  41.036  1.00  0.00           O  
ATOM   1746  HG1 THR   110      27.952  41.435  40.608  1.00  0.00           H  
ATOM   1747  C   THR   110      29.067  39.046  38.667  1.00  0.00           C  
ATOM   1748  O   THR   110      28.667  38.053  39.327  1.00  0.00           O  
ATOM   1749  N   TYR   111      29.075  39.294  37.337  1.00  0.00           N  
ATOM   1750  H   TYR   111      29.407  40.185  36.995  1.00  0.00           H  
ATOM   1751  CA  TYR   111      28.835  38.319  36.197  1.00  0.00           C  
ATOM   1752  HA  TYR   111      28.789  38.946  35.307  1.00  0.00           H  
ATOM   1753  CB  TYR   111      29.946  37.340  36.061  1.00  0.00           C  
ATOM   1754  HB2 TYR   111      29.925  36.769  36.990  1.00  0.00           H  
ATOM   1755  HB3 TYR   111      29.752  36.585  35.299  1.00  0.00           H  
ATOM   1756  CG  TYR   111      31.311  37.991  35.867  1.00  0.00           C  
ATOM   1757  CD1 TYR   111      31.665  38.616  34.618  1.00  0.00           C  
ATOM   1758  HD1 TYR   111      30.964  38.467  33.810  1.00  0.00           H  
ATOM   1759  CE1 TYR   111      32.937  39.285  34.564  1.00  0.00           C  
ATOM   1760  HE1 TYR   111      33.281  39.584  33.585  1.00  0.00           H  
ATOM   1761  CZ  TYR   111      33.855  39.163  35.619  1.00  0.00           C  
ATOM   1762  OH  TYR   111      35.140  39.502  35.448  1.00  0.00           O  
ATOM   1763  HH  TYR   111      35.737  39.219  36.145  1.00  0.00           H  
ATOM   1764  CE2 TYR   111      33.413  38.549  36.870  1.00  0.00           C  
ATOM   1765  HE2 TYR   111      34.165  38.568  37.645  1.00  0.00           H  
ATOM   1766  CD2 TYR   111      32.124  37.942  37.007  1.00  0.00           C  
ATOM   1767  HD2 TYR   111      31.797  37.596  37.976  1.00  0.00           H  
ATOM   1768  C   TYR   111      27.486  37.514  36.303  1.00  0.00           C  
ATOM   1769  O   TYR   111      27.271  36.557  35.559  1.00  0.00           O  
ATOM   1770  N   THR   112      26.513  37.995  37.151  1.00  0.00           N  
ATOM   1771  H   THR   112      26.609  38.889  37.612  1.00  0.00           H  
ATOM   1772  CA  THR   112      25.132  37.498  37.275  1.00  0.00           C  
ATOM   1773  HA  THR   112      25.076  36.551  36.739  1.00  0.00           H  
ATOM   1774  CB  THR   112      24.908  37.210  38.760  1.00  0.00           C  
ATOM   1775  HB  THR   112      23.845  37.042  38.934  1.00  0.00           H  
ATOM   1776  CG2 THR   112      25.569  35.970  39.285  1.00  0.00           C  
ATOM   1777 HG21 THR   112      25.357  35.742  40.330  1.00  0.00           H  
ATOM   1778 HG22 THR   112      25.443  35.113  38.624  1.00  0.00           H  
ATOM   1779 HG23 THR   112      26.633  36.201  39.234  1.00  0.00           H  
ATOM   1780  OG1 THR   112      25.296  38.262  39.523  1.00  0.00           O  
ATOM   1781  HG1 THR   112      24.953  38.206  40.418  1.00  0.00           H  
ATOM   1782  C   THR   112      24.003  38.333  36.648  1.00  0.00           C  
ATOM   1783  O   THR   112      22.814  38.109  36.907  1.00  0.00           O  
ATOM   1784  N   ALA   113      24.283  39.165  35.688  1.00  0.00           N  
ATOM   1785  H   ALA   113      25.237  39.241  35.364  1.00  0.00           H  
ATOM   1786  CA  ALA   113      23.250  39.967  35.044  1.00  0.00           C  
ATOM   1787  HA  ALA   113      22.727  40.428  35.882  1.00  0.00           H  
ATOM   1788  CB  ALA   113      23.889  41.118  34.266  1.00  0.00           C  
ATOM   1789  HB1 ALA   113      24.391  41.821  34.930  1.00  0.00           H  
ATOM   1790  HB2 ALA   113      24.528  40.766  33.456  1.00  0.00           H  
ATOM   1791  HB3 ALA   113      23.105  41.636  33.713  1.00  0.00           H  
ATOM   1792  C   ALA   113      22.237  39.210  34.116  1.00  0.00           C  
ATOM   1793  O   ALA   113      21.069  39.573  33.992  1.00  0.00           O  
ATOM   1794  N   GLY   114      22.729  38.189  33.518  1.00  0.00           N  
ATOM   1795  H   GLY   114      23.698  37.914  33.606  1.00  0.00           H  
ATOM   1796  CA  GLY   114      21.897  37.259  32.757  1.00  0.00           C  
ATOM   1797  HA2 GLY   114      21.395  36.529  33.391  1.00  0.00           H  
ATOM   1798  HA3 GLY   114      21.069  37.708  32.208  1.00  0.00           H  
ATOM   1799  C   GLY   114      22.606  36.461  31.702  1.00  0.00           C  
ATOM   1800  O   GLY   114      21.973  35.783  30.953  1.00  0.00           O  
ATOM   1801  N   GLY   115      23.900  36.622  31.470  1.00  0.00           N  
ATOM   1802  H   GLY   115      24.423  37.210  32.103  1.00  0.00           H  
ATOM   1803  CA  GLY   115      24.753  35.935  30.500  1.00  0.00           C  
ATOM   1804  HA2 GLY   115      25.764  35.798  30.882  1.00  0.00           H  
ATOM   1805  HA3 GLY   115      24.310  35.000  30.158  1.00  0.00           H  
ATOM   1806  C   GLY   115      25.103  36.902  29.358  1.00  0.00           C  
ATOM   1807  O   GLY   115      24.556  36.786  28.275  1.00  0.00           O  
ATOM   1808  N   LEU   116      25.922  37.893  29.665  1.00  0.00           N  
ATOM   1809  H   LEU   116      26.265  37.958  30.613  1.00  0.00           H  
ATOM   1810  CA  LEU   116      26.506  38.883  28.696  1.00  0.00           C  
ATOM   1811  HA  LEU   116      25.616  39.104  28.107  1.00  0.00           H  
ATOM   1812  CB  LEU   116      27.082  40.109  29.409  1.00  0.00           C  
ATOM   1813  HB2 LEU   116      27.902  39.793  30.054  1.00  0.00           H  
ATOM   1814  HB3 LEU   116      27.673  40.738  28.743  1.00  0.00           H  
ATOM   1815  CG  LEU   116      25.919  40.940  30.133  1.00  0.00           C  
ATOM   1816  HG  LEU   116      25.261  40.398  30.811  1.00  0.00           H  
ATOM   1817  CD1 LEU   116      26.533  42.056  31.000  1.00  0.00           C  
ATOM   1818 HD11 LEU   116      27.238  41.617  31.705  1.00  0.00           H  
ATOM   1819 HD12 LEU   116      26.964  42.839  30.377  1.00  0.00           H  
ATOM   1820 HD13 LEU   116      25.659  42.434  31.531  1.00  0.00           H  
ATOM   1821  CD2 LEU   116      25.160  41.694  28.996  1.00  0.00           C  
ATOM   1822 HD21 LEU   116      24.409  42.376  29.395  1.00  0.00           H  
ATOM   1823 HD22 LEU   116      25.868  42.313  28.443  1.00  0.00           H  
ATOM   1824 HD23 LEU   116      24.751  40.907  28.363  1.00  0.00           H  
ATOM   1825  C   LEU   116      27.526  38.229  27.757  1.00  0.00           C  
ATOM   1826  O   LEU   116      28.140  37.190  28.192  1.00  0.00           O  
ATOM   1827  N   PRO   117      27.795  38.669  26.540  1.00  0.00           N  
ATOM   1828  CD  PRO   117      27.054  39.629  25.743  1.00  0.00           C  
ATOM   1829  HD2 PRO   117      27.381  40.664  25.834  1.00  0.00           H  
ATOM   1830  HD3 PRO   117      25.985  39.434  25.821  1.00  0.00           H  
ATOM   1831  CG  PRO   117      27.269  39.119  24.319  1.00  0.00           C  
ATOM   1832  HG2 PRO   117      27.133  39.875  23.546  1.00  0.00           H  
ATOM   1833  HG3 PRO   117      26.535  38.346  24.092  1.00  0.00           H  
ATOM   1834  CB  PRO   117      28.653  38.627  24.309  1.00  0.00           C  
ATOM   1835  HB2 PRO   117      29.247  39.525  24.142  1.00  0.00           H  
ATOM   1836  HB3 PRO   117      28.831  37.818  23.600  1.00  0.00           H  
ATOM   1837  CA  PRO   117      28.811  37.957  25.685  1.00  0.00           C  
ATOM   1838  HA  PRO   117      28.438  36.942  25.548  1.00  0.00           H  
ATOM   1839  C   PRO   117      30.248  37.950  26.236  1.00  0.00           C  
ATOM   1840  O   PRO   117      30.639  38.849  27.006  1.00  0.00           O  
ATOM   1841  N   LEU   118      31.070  36.976  25.765  1.00  0.00           N  
ATOM   1842  H   LEU   118      30.719  36.335  25.067  1.00  0.00           H  
ATOM   1843  CA  LEU   118      32.486  36.871  26.154  1.00  0.00           C  
ATOM   1844  HA  LEU   118      32.469  36.776  27.240  1.00  0.00           H  
ATOM   1845  CB  LEU   118      33.088  35.576  25.542  1.00  0.00           C  
ATOM   1846  HB2 LEU   118      33.141  35.710  24.461  1.00  0.00           H  
ATOM   1847  HB3 LEU   118      34.131  35.564  25.860  1.00  0.00           H  
ATOM   1848  CG  LEU   118      32.514  34.239  25.952  1.00  0.00           C  
ATOM   1849  HG  LEU   118      31.470  34.282  25.641  1.00  0.00           H  
ATOM   1850  CD1 LEU   118      33.258  33.266  25.059  1.00  0.00           C  
ATOM   1851 HD11 LEU   118      33.034  33.471  24.012  1.00  0.00           H  
ATOM   1852 HD12 LEU   118      34.342  33.344  25.146  1.00  0.00           H  
ATOM   1853 HD13 LEU   118      32.727  32.318  25.148  1.00  0.00           H  
ATOM   1854  CD2 LEU   118      32.570  33.914  27.423  1.00  0.00           C  
ATOM   1855 HD21 LEU   118      31.978  33.033  27.669  1.00  0.00           H  
ATOM   1856 HD22 LEU   118      33.592  33.654  27.697  1.00  0.00           H  
ATOM   1857 HD23 LEU   118      32.181  34.775  27.967  1.00  0.00           H  
ATOM   1858  C   LEU   118      33.307  38.111  25.793  1.00  0.00           C  
ATOM   1859  O   LEU   118      34.125  38.490  26.622  1.00  0.00           O  
ATOM   1860  N   GLN   119      33.091  38.755  24.606  1.00  0.00           N  
ATOM   1861  H   GLN   119      32.166  38.675  24.209  1.00  0.00           H  
ATOM   1862  CA  GLN   119      33.845  39.869  24.084  1.00  0.00           C  
ATOM   1863  HA  GLN   119      34.192  40.426  24.954  1.00  0.00           H  
ATOM   1864  CB  GLN   119      35.039  39.265  23.330  1.00  0.00           C  
ATOM   1865  HB2 GLN   119      34.665  38.448  22.712  1.00  0.00           H  
ATOM   1866  HB3 GLN   119      35.309  40.014  22.586  1.00  0.00           H  
ATOM   1867  CG  GLN   119      36.236  38.718  24.063  1.00  0.00           C  
ATOM   1868  HG2 GLN   119      35.968  38.172  24.967  1.00  0.00           H  
ATOM   1869  HG3 GLN   119      36.770  38.089  23.349  1.00  0.00           H  
ATOM   1870  CD  GLN   119      37.067  39.987  24.535  1.00  0.00           C  
ATOM   1871  OE1 GLN   119      36.572  41.001  25.090  1.00  0.00           O  
ATOM   1872  NE2 GLN   119      38.359  39.946  24.390  1.00  0.00           N  
ATOM   1873 HE21 GLN   119      38.763  39.238  23.794  1.00  0.00           H  
ATOM   1874 HE22 GLN   119      38.977  40.628  24.807  1.00  0.00           H  
ATOM   1875  C   GLN   119      32.925  40.737  23.224  1.00  0.00           C  
ATOM   1876  O   GLN   119      31.962  40.218  22.633  1.00  0.00           O  
ATOM   1877  N   VAL   120      33.162  42.067  23.073  1.00  0.00           N  
ATOM   1878  H   VAL   120      33.831  42.537  23.665  1.00  0.00           H  
ATOM   1879  CA  VAL   120      32.322  42.998  22.262  1.00  0.00           C  
ATOM   1880  HA  VAL   120      31.262  42.881  22.489  1.00  0.00           H  
ATOM   1881  CB  VAL   120      32.569  44.458  22.593  1.00  0.00           C  
ATOM   1882  HB  VAL   120      33.630  44.710  22.615  1.00  0.00           H  
ATOM   1883  CG1 VAL   120      31.820  45.383  21.549  1.00  0.00           C  
ATOM   1884 HG11 VAL   120      32.036  45.099  20.519  1.00  0.00           H  
ATOM   1885 HG12 VAL   120      30.749  45.211  21.656  1.00  0.00           H  
ATOM   1886 HG13 VAL   120      32.051  46.418  21.804  1.00  0.00           H  
ATOM   1887  CG2 VAL   120      32.029  44.895  23.930  1.00  0.00           C  
ATOM   1888 HG21 VAL   120      31.964  45.979  24.023  1.00  0.00           H  
ATOM   1889 HG22 VAL   120      31.001  44.545  24.029  1.00  0.00           H  
ATOM   1890 HG23 VAL   120      32.736  44.610  24.709  1.00  0.00           H  
ATOM   1891  C   VAL   120      32.560  42.727  20.760  1.00  0.00           C  
ATOM   1892  O   VAL   120      33.710  42.732  20.346  1.00  0.00           O  
ATOM   1893  N   PRO   121      31.454  42.471  19.899  1.00  0.00           N  
ATOM   1894  CD  PRO   121      30.092  42.415  20.302  1.00  0.00           C  
ATOM   1895  HD2 PRO   121      29.683  43.422  20.379  1.00  0.00           H  
ATOM   1896  HD3 PRO   121      29.865  42.003  21.286  1.00  0.00           H  
ATOM   1897  CG  PRO   121      29.490  41.564  19.175  1.00  0.00           C  
ATOM   1898  HG2 PRO   121      28.400  41.579  19.188  1.00  0.00           H  
ATOM   1899  HG3 PRO   121      29.882  40.559  19.335  1.00  0.00           H  
ATOM   1900  CB  PRO   121      30.102  42.196  17.962  1.00  0.00           C  
ATOM   1901  HB2 PRO   121      29.747  43.224  17.885  1.00  0.00           H  
ATOM   1902  HB3 PRO   121      29.999  41.687  17.004  1.00  0.00           H  
ATOM   1903  CA  PRO   121      31.582  42.115  18.481  1.00  0.00           C  
ATOM   1904  HA  PRO   121      31.986  41.105  18.416  1.00  0.00           H  
ATOM   1905  C   PRO   121      32.452  43.060  17.615  1.00  0.00           C  
ATOM   1906  O   PRO   121      32.548  44.272  17.845  1.00  0.00           O  
ATOM   1907  N   ASP   122      32.999  42.533  16.570  1.00  0.00           N  
ATOM   1908  H   ASP   122      33.085  41.527  16.551  1.00  0.00           H  
ATOM   1909  CA  ASP   122      33.781  43.317  15.591  1.00  0.00           C  
ATOM   1910  HA  ASP   122      34.598  43.826  16.103  1.00  0.00           H  
ATOM   1911  CB  ASP   122      34.460  42.244  14.738  1.00  0.00           C  
ATOM   1912  HB2 ASP   122      35.307  42.691  14.218  1.00  0.00           H  
ATOM   1913  HB3 ASP   122      34.962  41.479  15.330  1.00  0.00           H  
ATOM   1914  CG  ASP   122      33.565  41.672  13.642  1.00  0.00           C  
ATOM   1915  OD1 ASP   122      32.297  41.745  13.632  1.00  0.00           O  
ATOM   1916  OD2 ASP   122      34.196  41.198  12.653  1.00  0.00           O  
ATOM   1917  C   ASP   122      33.082  44.400  14.724  1.00  0.00           C  
ATOM   1918  O   ASP   122      33.658  45.352  14.274  1.00  0.00           O  
ATOM   1919  N   ASN   123      31.760  44.278  14.602  1.00  0.00           N  
ATOM   1920  H   ASN   123      31.418  43.345  14.781  1.00  0.00           H  
ATOM   1921  CA  ASN   123      30.754  45.260  14.039  1.00  0.00           C  
ATOM   1922  HA  ASN   123      31.208  45.740  13.172  1.00  0.00           H  
ATOM   1923  CB  ASN   123      29.545  44.445  13.498  1.00  0.00           C  
ATOM   1924  HB2 ASN   123      28.991  45.069  12.797  1.00  0.00           H  
ATOM   1925  HB3 ASN   123      29.931  43.616  12.903  1.00  0.00           H  
ATOM   1926  CG  ASN   123      28.701  43.849  14.600  1.00  0.00           C  
ATOM   1927  OD1 ASN   123      28.412  44.551  15.603  1.00  0.00           O  
ATOM   1928  ND2 ASN   123      28.390  42.574  14.527  1.00  0.00           N  
ATOM   1929 HD21 ASN   123      27.939  42.156  15.328  1.00  0.00           H  
ATOM   1930 HD22 ASN   123      28.665  42.012  13.734  1.00  0.00           H  
ATOM   1931  C   ASN   123      30.443  46.496  14.925  1.00  0.00           C  
ATOM   1932  O   ASN   123      29.618  47.370  14.645  1.00  0.00           O  
ATOM   1933  N   VAL   124      31.033  46.594  16.128  1.00  0.00           N  
ATOM   1934  H   VAL   124      31.805  45.966  16.298  1.00  0.00           H  
ATOM   1935  CA  VAL   124      30.963  47.710  17.078  1.00  0.00           C  
ATOM   1936  HA  VAL   124      30.198  48.393  16.708  1.00  0.00           H  
ATOM   1937  CB  VAL   124      30.603  47.208  18.500  1.00  0.00           C  
ATOM   1938  HB  VAL   124      31.340  46.485  18.848  1.00  0.00           H  
ATOM   1939  CG1 VAL   124      30.536  48.367  19.494  1.00  0.00           C  
ATOM   1940 HG11 VAL   124      30.050  49.254  19.085  1.00  0.00           H  
ATOM   1941 HG12 VAL   124      29.894  48.086  20.329  1.00  0.00           H  
ATOM   1942 HG13 VAL   124      31.517  48.577  19.919  1.00  0.00           H  
ATOM   1943  CG2 VAL   124      29.232  46.414  18.553  1.00  0.00           C  
ATOM   1944 HG21 VAL   124      28.528  47.069  18.039  1.00  0.00           H  
ATOM   1945 HG22 VAL   124      29.260  45.493  17.970  1.00  0.00           H  
ATOM   1946 HG23 VAL   124      28.833  46.191  19.543  1.00  0.00           H  
ATOM   1947  C   VAL   124      32.215  48.516  17.014  1.00  0.00           C  
ATOM   1948  O   VAL   124      33.306  47.972  16.849  1.00  0.00           O  
ATOM   1949  N   THR   125      32.112  49.845  17.109  1.00  0.00           N  
ATOM   1950  H   THR   125      31.209  50.224  17.356  1.00  0.00           H  
ATOM   1951  CA  THR   125      33.158  50.844  16.855  1.00  0.00           C  
ATOM   1952  HA  THR   125      34.195  50.534  16.988  1.00  0.00           H  
ATOM   1953  CB  THR   125      32.996  51.401  15.407  1.00  0.00           C  
ATOM   1954  HB  THR   125      33.068  50.529  14.757  1.00  0.00           H  
ATOM   1955  CG2 THR   125      31.619  52.037  15.149  1.00  0.00           C  
ATOM   1956 HG21 THR   125      31.627  52.556  14.190  1.00  0.00           H  
ATOM   1957 HG22 THR   125      30.864  51.277  14.948  1.00  0.00           H  
ATOM   1958 HG23 THR   125      31.335  52.822  15.849  1.00  0.00           H  
ATOM   1959  OG1 THR   125      34.021  52.262  15.097  1.00  0.00           O  
ATOM   1960  HG1 THR   125      34.845  51.771  15.057  1.00  0.00           H  
ATOM   1961  C   THR   125      33.154  51.939  17.929  1.00  0.00           C  
ATOM   1962  O   THR   125      34.192  52.532  18.125  1.00  0.00           O  
ATOM   1963  N   ASP   126      32.061  52.271  18.580  1.00  0.00           N  
ATOM   1964  H   ASP   126      31.154  51.976  18.247  1.00  0.00           H  
ATOM   1965  CA  ASP   126      32.050  53.392  19.469  1.00  0.00           C  
ATOM   1966  HA  ASP   126      33.009  53.527  19.970  1.00  0.00           H  
ATOM   1967  CB  ASP   126      31.880  54.685  18.631  1.00  0.00           C  
ATOM   1968  HB2 ASP   126      32.352  55.481  19.208  1.00  0.00           H  
ATOM   1969  HB3 ASP   126      32.481  54.656  17.722  1.00  0.00           H  
ATOM   1970  CG  ASP   126      30.432  54.928  18.287  1.00  0.00           C  
ATOM   1971  OD1 ASP   126      30.070  56.115  18.447  1.00  0.00           O  
ATOM   1972  OD2 ASP   126      29.666  54.030  17.853  1.00  0.00           O  
ATOM   1973  C   ASP   126      30.942  53.389  20.577  1.00  0.00           C  
ATOM   1974  O   ASP   126      30.090  52.569  20.490  1.00  0.00           O  
ATOM   1975  N   ASN   127      30.912  54.385  21.532  1.00  0.00           N  
ATOM   1976  H   ASN   127      31.631  55.094  21.521  1.00  0.00           H  
ATOM   1977  CA  ASN   127      29.828  54.352  22.505  1.00  0.00           C  
ATOM   1978  HA  ASN   127      29.840  53.359  22.954  1.00  0.00           H  
ATOM   1979  CB  ASN   127      29.956  55.509  23.522  1.00  0.00           C  
ATOM   1980  HB2 ASN   127      29.735  56.469  23.057  1.00  0.00           H  
ATOM   1981  HB3 ASN   127      29.278  55.393  24.368  1.00  0.00           H  
ATOM   1982  CG  ASN   127      31.273  55.464  24.216  1.00  0.00           C  
ATOM   1983  OD1 ASN   127      31.766  54.466  24.723  1.00  0.00           O  
ATOM   1984  ND2 ASN   127      32.065  56.439  24.196  1.00  0.00           N  
ATOM   1985 HD21 ASN   127      31.793  57.328  23.800  1.00  0.00           H  
ATOM   1986 HD22 ASN   127      33.054  56.253  24.277  1.00  0.00           H  
ATOM   1987  C   ASN   127      28.402  54.288  21.914  1.00  0.00           C  
ATOM   1988  O   ASN   127      27.578  53.707  22.554  1.00  0.00           O  
ATOM   1989  N   ALA   128      28.196  54.869  20.764  1.00  0.00           N  
ATOM   1990  H   ALA   128      28.806  55.450  20.207  1.00  0.00           H  
ATOM   1991  CA  ALA   128      26.886  54.707  20.083  1.00  0.00           C  
ATOM   1992  HA  ALA   128      26.186  54.953  20.881  1.00  0.00           H  
ATOM   1993  CB  ALA   128      26.710  55.793  19.090  1.00  0.00           C  
ATOM   1994  HB1 ALA   128      27.307  55.512  18.223  1.00  0.00           H  
ATOM   1995  HB2 ALA   128      25.670  55.830  18.766  1.00  0.00           H  
ATOM   1996  HB3 ALA   128      27.115  56.744  19.436  1.00  0.00           H  
ATOM   1997  C   ALA   128      26.610  53.314  19.513  1.00  0.00           C  
ATOM   1998  O   ALA   128      25.542  52.821  19.797  1.00  0.00           O  
ATOM   1999  N   SER   129      27.466  52.731  18.674  1.00  0.00           N  
ATOM   2000  H   SER   129      28.325  53.181  18.390  1.00  0.00           H  
ATOM   2001  CA  SER   129      27.212  51.282  18.263  1.00  0.00           C  
ATOM   2002  HA  SER   129      26.217  51.173  17.833  1.00  0.00           H  
ATOM   2003  CB  SER   129      28.206  50.879  17.129  1.00  0.00           C  
ATOM   2004  HB2 SER   129      28.164  49.790  17.097  1.00  0.00           H  
ATOM   2005  HB3 SER   129      27.800  51.314  16.216  1.00  0.00           H  
ATOM   2006  OG  SER   129      29.565  51.219  17.381  1.00  0.00           O  
ATOM   2007  HG  SER   129      29.537  52.159  17.572  1.00  0.00           H  
ATOM   2008  C   SER   129      27.346  50.287  19.423  1.00  0.00           C  
ATOM   2009  O   SER   129      26.728  49.216  19.341  1.00  0.00           O  
ATOM   2010  N   LEU   130      28.079  50.552  20.484  1.00  0.00           N  
ATOM   2011  H   LEU   130      28.603  51.415  20.481  1.00  0.00           H  
ATOM   2012  CA  LEU   130      28.069  49.810  21.846  1.00  0.00           C  
ATOM   2013  HA  LEU   130      28.301  48.752  21.722  1.00  0.00           H  
ATOM   2014  CB  LEU   130      29.119  50.541  22.687  1.00  0.00           C  
ATOM   2015  HB2 LEU   130      30.035  50.647  22.106  1.00  0.00           H  
ATOM   2016  HB3 LEU   130      28.720  51.481  23.068  1.00  0.00           H  
ATOM   2017  CG  LEU   130      29.598  49.713  23.974  1.00  0.00           C  
ATOM   2018  HG  LEU   130      28.768  49.433  24.623  1.00  0.00           H  
ATOM   2019  CD1 LEU   130      30.495  48.433  23.671  1.00  0.00           C  
ATOM   2020 HD11 LEU   130      29.879  47.563  23.899  1.00  0.00           H  
ATOM   2021 HD12 LEU   130      30.579  48.439  22.585  1.00  0.00           H  
ATOM   2022 HD13 LEU   130      31.430  48.538  24.223  1.00  0.00           H  
ATOM   2023  CD2 LEU   130      30.392  50.762  24.758  1.00  0.00           C  
ATOM   2024 HD21 LEU   130      31.185  51.188  24.143  1.00  0.00           H  
ATOM   2025 HD22 LEU   130      29.813  51.649  25.015  1.00  0.00           H  
ATOM   2026 HD23 LEU   130      30.705  50.233  25.659  1.00  0.00           H  
ATOM   2027  C   LEU   130      26.711  49.948  22.569  1.00  0.00           C  
ATOM   2028  O   LEU   130      26.275  48.962  23.173  1.00  0.00           O  
ATOM   2029  N   LEU   131      26.068  51.115  22.514  1.00  0.00           N  
ATOM   2030  H   LEU   131      26.567  51.879  22.080  1.00  0.00           H  
ATOM   2031  CA  LEU   131      24.671  51.315  22.905  1.00  0.00           C  
ATOM   2032  HA  LEU   131      24.554  51.079  23.963  1.00  0.00           H  
ATOM   2033  CB  LEU   131      24.179  52.822  22.843  1.00  0.00           C  
ATOM   2034  HB2 LEU   131      24.886  53.409  23.430  1.00  0.00           H  
ATOM   2035  HB3 LEU   131      24.097  53.205  21.826  1.00  0.00           H  
ATOM   2036  CG  LEU   131      22.770  53.010  23.330  1.00  0.00           C  
ATOM   2037  HG  LEU   131      22.066  52.497  22.675  1.00  0.00           H  
ATOM   2038  CD1 LEU   131      22.447  52.407  24.676  1.00  0.00           C  
ATOM   2039 HD11 LEU   131      23.159  52.578  25.483  1.00  0.00           H  
ATOM   2040 HD12 LEU   131      21.511  52.863  25.001  1.00  0.00           H  
ATOM   2041 HD13 LEU   131      22.373  51.323  24.594  1.00  0.00           H  
ATOM   2042  CD2 LEU   131      22.358  54.507  23.490  1.00  0.00           C  
ATOM   2043 HD21 LEU   131      22.848  55.063  22.690  1.00  0.00           H  
ATOM   2044 HD22 LEU   131      21.306  54.701  23.283  1.00  0.00           H  
ATOM   2045 HD23 LEU   131      22.642  54.884  24.472  1.00  0.00           H  
ATOM   2046  C   LEU   131      23.718  50.309  22.243  1.00  0.00           C  
ATOM   2047  O   LEU   131      22.978  49.579  22.884  1.00  0.00           O  
ATOM   2048  N   ARG   132      23.809  50.267  20.936  1.00  0.00           N  
ATOM   2049  H   ARG   132      24.330  51.013  20.498  1.00  0.00           H  
ATOM   2050  CA  ARG   132      22.921  49.319  20.078  1.00  0.00           C  
ATOM   2051  HA  ARG   132      21.880  49.639  20.122  1.00  0.00           H  
ATOM   2052  CB  ARG   132      23.409  49.496  18.593  1.00  0.00           C  
ATOM   2053  HB2 ARG   132      23.210  50.516  18.265  1.00  0.00           H  
ATOM   2054  HB3 ARG   132      24.498  49.463  18.558  1.00  0.00           H  
ATOM   2055  CG  ARG   132      22.706  48.573  17.530  1.00  0.00           C  
ATOM   2056  HG2 ARG   132      21.645  48.513  17.773  1.00  0.00           H  
ATOM   2057  HG3 ARG   132      22.729  49.093  16.572  1.00  0.00           H  
ATOM   2058  CD  ARG   132      23.474  47.233  17.294  1.00  0.00           C  
ATOM   2059  HD2 ARG   132      23.470  46.703  18.247  1.00  0.00           H  
ATOM   2060  HD3 ARG   132      22.892  46.685  16.553  1.00  0.00           H  
ATOM   2061  NE  ARG   132      24.802  47.426  16.887  1.00  0.00           N  
ATOM   2062  HE  ARG   132      25.079  48.349  16.585  1.00  0.00           H  
ATOM   2063  CZ  ARG   132      25.767  46.551  16.623  1.00  0.00           C  
ATOM   2064  NH1 ARG   132      25.611  45.287  16.840  1.00  0.00           N  
ATOM   2065 HH11 ARG   132      24.755  44.914  17.223  1.00  0.00           H  
ATOM   2066 HH12 ARG   132      26.462  44.794  16.609  1.00  0.00           H  
ATOM   2067  NH2 ARG   132      26.852  47.036  16.149  1.00  0.00           N  
ATOM   2068 HH21 ARG   132      26.770  48.032  16.000  1.00  0.00           H  
ATOM   2069 HH22 ARG   132      27.704  46.555  15.900  1.00  0.00           H  
ATOM   2070  C   ARG   132      23.061  47.871  20.506  1.00  0.00           C  
ATOM   2071  O   ARG   132      22.110  47.125  20.540  1.00  0.00           O  
ATOM   2072  N   PHE   133      24.290  47.468  20.664  1.00  0.00           N  
ATOM   2073  H   PHE   133      25.053  48.123  20.574  1.00  0.00           H  
ATOM   2074  CA  PHE   133      24.634  46.154  21.105  1.00  0.00           C  
ATOM   2075  HA  PHE   133      24.271  45.314  20.514  1.00  0.00           H  
ATOM   2076  CB  PHE   133      26.126  46.035  20.911  1.00  0.00           C  
ATOM   2077  HB2 PHE   133      26.365  45.915  19.854  1.00  0.00           H  
ATOM   2078  HB3 PHE   133      26.590  46.984  21.180  1.00  0.00           H  
ATOM   2079  CG  PHE   133      26.764  44.989  21.716  1.00  0.00           C  
ATOM   2080  CD1 PHE   133      26.667  43.628  21.436  1.00  0.00           C  
ATOM   2081  HD1 PHE   133      25.966  43.221  20.722  1.00  0.00           H  
ATOM   2082  CE1 PHE   133      27.335  42.722  22.208  1.00  0.00           C  
ATOM   2083  HE1 PHE   133      27.250  41.672  21.968  1.00  0.00           H  
ATOM   2084  CZ  PHE   133      28.095  43.105  23.300  1.00  0.00           C  
ATOM   2085  HZ  PHE   133      28.647  42.399  23.903  1.00  0.00           H  
ATOM   2086  CE2 PHE   133      28.101  44.478  23.614  1.00  0.00           C  
ATOM   2087  HE2 PHE   133      28.644  44.762  24.503  1.00  0.00           H  
ATOM   2088  CD2 PHE   133      27.496  45.398  22.829  1.00  0.00           C  
ATOM   2089  HD2 PHE   133      27.406  46.424  23.152  1.00  0.00           H  
ATOM   2090  C   PHE   133      24.142  45.781  22.497  1.00  0.00           C  
ATOM   2091  O   PHE   133      23.544  44.711  22.632  1.00  0.00           O  
ATOM   2092  N   TYR   134      24.337  46.671  23.543  1.00  0.00           N  
ATOM   2093  H   TYR   134      24.851  47.535  23.453  1.00  0.00           H  
ATOM   2094  CA  TYR   134      23.696  46.219  24.795  1.00  0.00           C  
ATOM   2095  HA  TYR   134      23.864  45.149  24.911  1.00  0.00           H  
ATOM   2096  CB  TYR   134      24.357  46.970  25.977  1.00  0.00           C  
ATOM   2097  HB2 TYR   134      24.335  48.048  25.816  1.00  0.00           H  
ATOM   2098  HB3 TYR   134      23.954  46.750  26.965  1.00  0.00           H  
ATOM   2099  CG  TYR   134      25.814  46.495  26.152  1.00  0.00           C  
ATOM   2100  CD1 TYR   134      26.812  47.474  26.175  1.00  0.00           C  
ATOM   2101  HD1 TYR   134      26.451  48.476  25.997  1.00  0.00           H  
ATOM   2102  CE1 TYR   134      28.129  47.151  26.594  1.00  0.00           C  
ATOM   2103  HE1 TYR   134      28.869  47.931  26.692  1.00  0.00           H  
ATOM   2104  CZ  TYR   134      28.404  45.844  26.971  1.00  0.00           C  
ATOM   2105  OH  TYR   134      29.655  45.515  27.463  1.00  0.00           O  
ATOM   2106  HH  TYR   134      29.587  45.053  28.302  1.00  0.00           H  
ATOM   2107  CE2 TYR   134      27.415  44.814  26.916  1.00  0.00           C  
ATOM   2108  HE2 TYR   134      27.548  43.797  27.256  1.00  0.00           H  
ATOM   2109  CD2 TYR   134      26.119  45.108  26.403  1.00  0.00           C  
ATOM   2110  HD2 TYR   134      25.399  44.303  26.378  1.00  0.00           H  
ATOM   2111  C   TYR   134      22.138  46.310  24.775  1.00  0.00           C  
ATOM   2112  O   TYR   134      21.566  45.434  25.373  1.00  0.00           O  
ATOM   2113  N   GLN   135      21.561  47.282  24.003  1.00  0.00           N  
ATOM   2114  H   GLN   135      22.139  47.993  23.578  1.00  0.00           H  
ATOM   2115  CA  GLN   135      20.094  47.304  23.977  1.00  0.00           C  
ATOM   2116  HA  GLN   135      19.695  47.443  24.982  1.00  0.00           H  
ATOM   2117  CB  GLN   135      19.614  48.425  22.951  1.00  0.00           C  
ATOM   2118  HB2 GLN   135      20.370  48.491  22.169  1.00  0.00           H  
ATOM   2119  HB3 GLN   135      18.581  48.374  22.608  1.00  0.00           H  
ATOM   2120  CG  GLN   135      19.685  49.835  23.556  1.00  0.00           C  
ATOM   2121  HG2 GLN   135      20.610  49.798  24.132  1.00  0.00           H  
ATOM   2122  HG3 GLN   135      19.683  50.618  22.798  1.00  0.00           H  
ATOM   2123  CD  GLN   135      18.617  50.098  24.632  1.00  0.00           C  
ATOM   2124  OE1 GLN   135      18.626  49.455  25.669  1.00  0.00           O  
ATOM   2125  NE2 GLN   135      17.663  50.964  24.431  1.00  0.00           N  
ATOM   2126 HE21 GLN   135      17.660  51.509  23.581  1.00  0.00           H  
ATOM   2127 HE22 GLN   135      17.004  51.072  25.189  1.00  0.00           H  
ATOM   2128  C   GLN   135      19.495  46.071  23.342  1.00  0.00           C  
ATOM   2129  O   GLN   135      18.518  45.602  23.823  1.00  0.00           O  
ATOM   2130  N   SER   136      20.064  45.562  22.223  1.00  0.00           N  
ATOM   2131  H   SER   136      20.891  46.067  21.938  1.00  0.00           H  
ATOM   2132  CA  SER   136      19.643  44.365  21.520  1.00  0.00           C  
ATOM   2133  HA  SER   136      18.555  44.404  21.477  1.00  0.00           H  
ATOM   2134  CB  SER   136      20.083  44.434  20.015  1.00  0.00           C  
ATOM   2135  HB2 SER   136      19.845  43.446  19.620  1.00  0.00           H  
ATOM   2136  HB3 SER   136      19.517  45.167  19.442  1.00  0.00           H  
ATOM   2137  OG  SER   136      21.461  44.619  19.948  1.00  0.00           O  
ATOM   2138  HG  SER   136      21.660  45.558  19.945  1.00  0.00           H  
ATOM   2139  C   SER   136      20.057  43.024  22.187  1.00  0.00           C  
ATOM   2140  O   SER   136      19.486  41.993  21.762  1.00  0.00           O  
ATOM   2141  N   TRP   137      21.028  42.969  23.105  1.00  0.00           N  
ATOM   2142  H   TRP   137      21.504  43.806  23.410  1.00  0.00           H  
ATOM   2143  CA  TRP   137      21.354  41.682  23.799  1.00  0.00           C  
ATOM   2144  HA  TRP   137      21.817  41.038  23.051  1.00  0.00           H  
ATOM   2145  CB  TRP   137      22.322  42.010  24.975  1.00  0.00           C  
ATOM   2146  HB2 TRP   137      23.249  42.174  24.425  1.00  0.00           H  
ATOM   2147  HB3 TRP   137      22.019  42.899  25.528  1.00  0.00           H  
ATOM   2148  CG  TRP   137      22.526  40.895  25.942  1.00  0.00           C  
ATOM   2149  CD1 TRP   137      23.001  39.641  25.664  1.00  0.00           C  
ATOM   2150  HD1 TRP   137      23.275  39.355  24.659  1.00  0.00           H  
ATOM   2151  NE1 TRP   137      23.003  38.865  26.794  1.00  0.00           N  
ATOM   2152  HE1 TRP   137      23.382  37.929  26.775  1.00  0.00           H  
ATOM   2153  CE2 TRP   137      22.568  39.590  27.943  1.00  0.00           C  
ATOM   2154  CZ2 TRP   137      22.413  39.301  29.346  1.00  0.00           C  
ATOM   2155  HZ2 TRP   137      22.701  38.348  29.765  1.00  0.00           H  
ATOM   2156  CH2 TRP   137      21.877  40.301  30.170  1.00  0.00           C  
ATOM   2157  HH2 TRP   137      21.643  40.057  31.196  1.00  0.00           H  
ATOM   2158  CZ3 TRP   137      21.554  41.544  29.613  1.00  0.00           C  
ATOM   2159  HZ3 TRP   137      21.053  42.302  30.196  1.00  0.00           H  
ATOM   2160  CE3 TRP   137      21.784  41.841  28.230  1.00  0.00           C  
ATOM   2161  HE3 TRP   137      21.605  42.869  27.954  1.00  0.00           H  
ATOM   2162  CD2 TRP   137      22.307  40.864  27.366  1.00  0.00           C  
ATOM   2163  C   TRP   137      20.186  40.889  24.347  1.00  0.00           C  
ATOM   2164  O   TRP   137      19.457  41.334  25.185  1.00  0.00           O  
ATOM   2165  N   GLN   138      20.079  39.663  23.837  1.00  0.00           N  
ATOM   2166  H   GLN   138      20.686  39.390  23.077  1.00  0.00           H  
ATOM   2167  CA  GLN   138      19.182  38.625  24.333  1.00  0.00           C  
ATOM   2168  HA  GLN   138      18.253  39.055  24.709  1.00  0.00           H  
ATOM   2169  CB  GLN   138      18.720  37.654  23.239  1.00  0.00           C  
ATOM   2170  HB2 GLN   138      18.332  38.223  22.394  1.00  0.00           H  
ATOM   2171  HB3 GLN   138      19.489  36.925  22.981  1.00  0.00           H  
ATOM   2172  CG  GLN   138      17.607  36.685  23.672  1.00  0.00           C  
ATOM   2173  HG2 GLN   138      17.511  35.805  23.035  1.00  0.00           H  
ATOM   2174  HG3 GLN   138      17.845  36.341  24.679  1.00  0.00           H  
ATOM   2175  CD  GLN   138      16.275  37.405  23.782  1.00  0.00           C  
ATOM   2176  OE1 GLN   138      15.993  38.420  23.234  1.00  0.00           O  
ATOM   2177  NE2 GLN   138      15.283  36.714  24.423  1.00  0.00           N  
ATOM   2178 HE21 GLN   138      15.578  35.936  24.995  1.00  0.00           H  
ATOM   2179 HE22 GLN   138      14.319  37.015  24.411  1.00  0.00           H  
ATOM   2180  C   GLN   138      19.826  37.862  25.508  1.00  0.00           C  
ATOM   2181  O   GLN   138      20.801  37.122  25.258  1.00  0.00           O  
ATOM   2182  N   PRO   139      19.367  38.001  26.781  1.00  0.00           N  
ATOM   2183  CD  PRO   139      18.238  38.854  27.239  1.00  0.00           C  
ATOM   2184  HD2 PRO   139      17.346  38.247  27.084  1.00  0.00           H  
ATOM   2185  HD3 PRO   139      18.063  39.795  26.717  1.00  0.00           H  
ATOM   2186  CG  PRO   139      18.423  39.092  28.717  1.00  0.00           C  
ATOM   2187  HG2 PRO   139      17.465  39.233  29.217  1.00  0.00           H  
ATOM   2188  HG3 PRO   139      19.038  39.986  28.818  1.00  0.00           H  
ATOM   2189  CB  PRO   139      19.072  37.772  29.191  1.00  0.00           C  
ATOM   2190  HB2 PRO   139      18.341  37.055  29.565  1.00  0.00           H  
ATOM   2191  HB3 PRO   139      19.846  37.962  29.935  1.00  0.00           H  
ATOM   2192  CA  PRO   139      19.832  37.246  27.968  1.00  0.00           C  
ATOM   2193  HA  PRO   139      20.899  37.355  28.162  1.00  0.00           H  
ATOM   2194  C   PRO   139      19.757  35.702  27.897  1.00  0.00           C  
ATOM   2195  O   PRO   139      18.956  35.145  27.179  1.00  0.00           O  
ATOM   2196  N   LYS   140      20.643  34.844  28.498  1.00  0.00           N  
ATOM   2197  H   LYS   140      21.393  35.274  29.021  1.00  0.00           H  
ATOM   2198  CA  LYS   140      20.338  33.428  28.720  1.00  0.00           C  
ATOM   2199  HA  LYS   140      19.858  33.025  27.829  1.00  0.00           H  
ATOM   2200  CB  LYS   140      21.709  32.796  28.956  1.00  0.00           C  
ATOM   2201  HB2 LYS   140      22.163  33.247  29.838  1.00  0.00           H  
ATOM   2202  HB3 LYS   140      21.463  31.744  29.106  1.00  0.00           H  
ATOM   2203  CG  LYS   140      22.684  32.881  27.810  1.00  0.00           C  
ATOM   2204  HG2 LYS   140      22.141  32.554  26.923  1.00  0.00           H  
ATOM   2205  HG3 LYS   140      22.970  33.927  27.700  1.00  0.00           H  
ATOM   2206  CD  LYS   140      23.916  32.001  27.958  1.00  0.00           C  
ATOM   2207  HD2 LYS   140      24.350  32.331  28.902  1.00  0.00           H  
ATOM   2208  HD3 LYS   140      23.689  30.937  28.010  1.00  0.00           H  
ATOM   2209  CE  LYS   140      24.748  32.375  26.680  1.00  0.00           C  
ATOM   2210  HE2 LYS   140      24.063  32.367  25.833  1.00  0.00           H  
ATOM   2211  HE3 LYS   140      25.071  33.390  26.913  1.00  0.00           H  
ATOM   2212  NZ  LYS   140      25.823  31.488  26.327  1.00  0.00           N  
ATOM   2213  HZ1 LYS   140      25.952  31.471  25.325  1.00  0.00           H  
ATOM   2214  HZ2 LYS   140      26.709  31.713  26.756  1.00  0.00           H  
ATOM   2215  HZ3 LYS   140      25.573  30.532  26.537  1.00  0.00           H  
ATOM   2216  C   LYS   140      19.398  33.165  29.888  1.00  0.00           C  
ATOM   2217  O   LYS   140      18.551  32.239  29.876  1.00  0.00           O  
ATOM   2218  N   TRP   141      19.573  33.941  30.952  1.00  0.00           N  
ATOM   2219  H   TRP   141      20.371  34.560  30.944  1.00  0.00           H  
ATOM   2220  CA  TRP   141      19.159  33.726  32.362  1.00  0.00           C  
ATOM   2221  HA  TRP   141      18.350  32.996  32.403  1.00  0.00           H  
ATOM   2222  CB  TRP   141      20.360  33.173  33.113  1.00  0.00           C  
ATOM   2223  HB2 TRP   141      21.111  33.959  33.190  1.00  0.00           H  
ATOM   2224  HB3 TRP   141      19.990  32.977  34.119  1.00  0.00           H  
ATOM   2225  CG  TRP   141      20.887  31.916  32.649  1.00  0.00           C  
ATOM   2226  CD1 TRP   141      22.088  31.782  32.096  1.00  0.00           C  
ATOM   2227  HD1 TRP   141      22.779  32.611  32.120  1.00  0.00           H  
ATOM   2228  NE1 TRP   141      22.248  30.477  31.709  1.00  0.00           N  
ATOM   2229  HE1 TRP   141      23.137  30.102  31.411  1.00  0.00           H  
ATOM   2230  CE2 TRP   141      21.207  29.691  32.045  1.00  0.00           C  
ATOM   2231  CZ2 TRP   141      21.028  28.274  32.009  1.00  0.00           C  
ATOM   2232  HZ2 TRP   141      21.701  27.606  31.493  1.00  0.00           H  
ATOM   2233  CH2 TRP   141      19.859  27.686  32.509  1.00  0.00           C  
ATOM   2234  HH2 TRP   141      19.681  26.623  32.449  1.00  0.00           H  
ATOM   2235  CZ3 TRP   141      18.969  28.563  33.154  1.00  0.00           C  
ATOM   2236  HZ3 TRP   141      18.235  28.043  33.752  1.00  0.00           H  
ATOM   2237  CE3 TRP   141      19.157  29.932  33.308  1.00  0.00           C  
ATOM   2238  HE3 TRP   141      18.466  30.419  33.980  1.00  0.00           H  
ATOM   2239  CD2 TRP   141      20.316  30.571  32.742  1.00  0.00           C  
ATOM   2240  C   TRP   141      18.595  34.957  32.963  1.00  0.00           C  
ATOM   2241  O   TRP   141      19.031  36.037  32.593  1.00  0.00           O  
ATOM   2242  N   ALA   142      17.686  34.941  33.925  1.00  0.00           N  
ATOM   2243  H   ALA   142      17.181  34.074  34.035  1.00  0.00           H  
ATOM   2244  CA  ALA   142      17.199  36.097  34.723  1.00  0.00           C  
ATOM   2245  HA  ALA   142      16.966  36.956  34.093  1.00  0.00           H  
ATOM   2246  CB  ALA   142      15.830  35.791  35.278  1.00  0.00           C  
ATOM   2247  HB1 ALA   142      15.278  36.614  35.731  1.00  0.00           H  
ATOM   2248  HB2 ALA   142      15.259  35.261  34.516  1.00  0.00           H  
ATOM   2249  HB3 ALA   142      16.217  35.148  36.068  1.00  0.00           H  
ATOM   2250  C   ALA   142      18.314  36.464  35.708  1.00  0.00           C  
ATOM   2251  O   ALA   142      19.190  35.652  35.967  1.00  0.00           O  
ATOM   2252  N   PRO   143      18.265  37.702  36.238  1.00  0.00           N  
ATOM   2253  CD  PRO   143      17.454  38.853  35.921  1.00  0.00           C  
ATOM   2254  HD2 PRO   143      16.481  38.781  36.407  1.00  0.00           H  
ATOM   2255  HD3 PRO   143      17.195  38.862  34.863  1.00  0.00           H  
ATOM   2256  CG  PRO   143      18.146  40.137  36.363  1.00  0.00           C  
ATOM   2257  HG2 PRO   143      17.442  40.955  36.513  1.00  0.00           H  
ATOM   2258  HG3 PRO   143      18.960  40.461  35.715  1.00  0.00           H  
ATOM   2259  CB  PRO   143      18.888  39.657  37.572  1.00  0.00           C  
ATOM   2260  HB2 PRO   143      18.255  39.605  38.458  1.00  0.00           H  
ATOM   2261  HB3 PRO   143      19.737  40.310  37.777  1.00  0.00           H  
ATOM   2262  CA  PRO   143      19.329  38.235  37.170  1.00  0.00           C  
ATOM   2263  HA  PRO   143      20.278  38.306  36.639  1.00  0.00           H  
ATOM   2264  C   PRO   143      19.510  37.406  38.450  1.00  0.00           C  
ATOM   2265  O   PRO   143      18.559  36.942  39.096  1.00  0.00           O  
ATOM   2266  N   GLY   144      20.711  37.208  38.837  1.00  0.00           N  
ATOM   2267  H   GLY   144      21.445  37.512  38.214  1.00  0.00           H  
ATOM   2268  CA  GLY   144      21.046  36.323  39.937  1.00  0.00           C  
ATOM   2269  HA2 GLY   144      22.092  36.533  40.161  1.00  0.00           H  
ATOM   2270  HA3 GLY   144      20.397  36.560  40.780  1.00  0.00           H  
ATOM   2271  C   GLY   144      21.035  34.815  39.634  1.00  0.00           C  
ATOM   2272  O   GLY   144      21.515  34.065  40.453  1.00  0.00           O  
ATOM   2273  N   THR   145      20.571  34.309  38.464  1.00  0.00           N  
ATOM   2274  H   THR   145      20.202  34.937  37.765  1.00  0.00           H  
ATOM   2275  CA  THR   145      20.293  32.880  38.362  1.00  0.00           C  
ATOM   2276  HA  THR   145      19.800  32.631  39.302  1.00  0.00           H  
ATOM   2277  CB  THR   145      19.351  32.587  37.166  1.00  0.00           C  
ATOM   2278  HB  THR   145      19.821  32.811  36.208  1.00  0.00           H  
ATOM   2279  CG2 THR   145      18.926  31.135  37.199  1.00  0.00           C  
ATOM   2280 HG21 THR   145      18.231  31.149  36.360  1.00  0.00           H  
ATOM   2281 HG22 THR   145      19.753  30.438  37.065  1.00  0.00           H  
ATOM   2282 HG23 THR   145      18.372  30.919  38.113  1.00  0.00           H  
ATOM   2283  OG1 THR   145      18.083  33.290  37.149  1.00  0.00           O  
ATOM   2284  HG1 THR   145      18.342  34.067  36.649  1.00  0.00           H  
ATOM   2285  C   THR   145      21.627  32.092  38.255  1.00  0.00           C  
ATOM   2286  O   THR   145      21.687  30.981  38.826  1.00  0.00           O  
ATOM   2287  N   THR   146      22.696  32.641  37.646  1.00  0.00           N  
ATOM   2288  H   THR   146      22.615  33.535  37.184  1.00  0.00           H  
ATOM   2289  CA  THR   146      23.962  31.920  37.615  1.00  0.00           C  
ATOM   2290  HA  THR   146      24.150  31.502  38.603  1.00  0.00           H  
ATOM   2291  CB  THR   146      23.863  30.768  36.610  1.00  0.00           C  
ATOM   2292  HB  THR   146      22.941  30.254  36.882  1.00  0.00           H  
ATOM   2293  CG2 THR   146      23.733  31.130  35.132  1.00  0.00           C  
ATOM   2294 HG21 THR   146      23.393  30.286  34.532  1.00  0.00           H  
ATOM   2295 HG22 THR   146      22.979  31.917  35.123  1.00  0.00           H  
ATOM   2296 HG23 THR   146      24.718  31.504  34.853  1.00  0.00           H  
ATOM   2297  OG1 THR   146      24.858  29.804  36.661  1.00  0.00           O  
ATOM   2298  HG1 THR   146      25.024  29.641  37.593  1.00  0.00           H  
ATOM   2299  C   THR   146      25.088  32.871  37.192  1.00  0.00           C  
ATOM   2300  O   THR   146      24.868  33.874  36.563  1.00  0.00           O  
ATOM   2301  N   ARG   147      26.307  32.576  37.676  1.00  0.00           N  
ATOM   2302  H   ARG   147      26.353  31.795  38.314  1.00  0.00           H  
ATOM   2303  CA  ARG   147      27.528  33.392  37.287  1.00  0.00           C  
ATOM   2304  HA  ARG   147      27.328  34.461  37.367  1.00  0.00           H  
ATOM   2305  CB  ARG   147      28.543  33.197  38.439  1.00  0.00           C  
ATOM   2306  HB2 ARG   147      28.125  33.402  39.424  1.00  0.00           H  
ATOM   2307  HB3 ARG   147      28.838  32.148  38.410  1.00  0.00           H  
ATOM   2308  CG  ARG   147      29.837  34.058  38.232  1.00  0.00           C  
ATOM   2309  HG2 ARG   147      30.287  34.043  37.240  1.00  0.00           H  
ATOM   2310  HG3 ARG   147      29.542  35.095  38.396  1.00  0.00           H  
ATOM   2311  CD  ARG   147      30.889  33.824  39.288  1.00  0.00           C  
ATOM   2312  HD2 ARG   147      30.463  34.117  40.248  1.00  0.00           H  
ATOM   2313  HD3 ARG   147      30.998  32.743  39.203  1.00  0.00           H  
ATOM   2314  NE  ARG   147      32.170  34.517  38.963  1.00  0.00           N  
ATOM   2315  HE  ARG   147      32.211  35.441  39.368  1.00  0.00           H  
ATOM   2316  CZ  ARG   147      33.346  33.950  38.572  1.00  0.00           C  
ATOM   2317  NH1 ARG   147      33.378  32.755  38.004  1.00  0.00           N  
ATOM   2318 HH11 ARG   147      32.495  32.282  37.880  1.00  0.00           H  
ATOM   2319 HH12 ARG   147      34.192  32.390  37.531  1.00  0.00           H  
ATOM   2320  NH2 ARG   147      34.469  34.636  38.570  1.00  0.00           N  
ATOM   2321 HH21 ARG   147      34.537  35.530  39.034  1.00  0.00           H  
ATOM   2322 HH22 ARG   147      35.205  34.274  37.980  1.00  0.00           H  
ATOM   2323  C   ARG   147      28.100  32.986  35.845  1.00  0.00           C  
ATOM   2324  O   ARG   147      28.312  31.815  35.641  1.00  0.00           O  
ATOM   2325  N   LEU   148      28.408  33.973  34.998  1.00  0.00           N  
ATOM   2326  H   LEU   148      28.283  34.906  35.365  1.00  0.00           H  
ATOM   2327  CA  LEU   148      28.965  33.791  33.675  1.00  0.00           C  
ATOM   2328  HA  LEU   148      29.340  32.769  33.625  1.00  0.00           H  
ATOM   2329  CB  LEU   148      27.789  33.946  32.672  1.00  0.00           C  
ATOM   2330  HB2 LEU   148      27.250  34.838  32.993  1.00  0.00           H  
ATOM   2331  HB3 LEU   148      28.207  33.953  31.665  1.00  0.00           H  
ATOM   2332  CG  LEU   148      26.837  32.723  32.610  1.00  0.00           C  
ATOM   2333  HG  LEU   148      26.565  32.439  33.627  1.00  0.00           H  
ATOM   2334  CD1 LEU   148      25.559  33.063  31.868  1.00  0.00           C  
ATOM   2335 HD11 LEU   148      25.912  33.447  30.911  1.00  0.00           H  
ATOM   2336 HD12 LEU   148      25.073  32.107  31.672  1.00  0.00           H  
ATOM   2337 HD13 LEU   148      24.957  33.769  32.440  1.00  0.00           H  
ATOM   2338  CD2 LEU   148      27.670  31.536  32.049  1.00  0.00           C  
ATOM   2339 HD21 LEU   148      28.317  31.866  31.236  1.00  0.00           H  
ATOM   2340 HD22 LEU   148      28.453  31.195  32.726  1.00  0.00           H  
ATOM   2341 HD23 LEU   148      27.033  30.708  31.738  1.00  0.00           H  
ATOM   2342  C   LEU   148      30.151  34.767  33.405  1.00  0.00           C  
ATOM   2343  O   LEU   148      29.966  35.920  32.996  1.00  0.00           O  
ATOM   2344  N   TYC   149      31.346  34.284  33.650  1.00  0.00           N  
ATOM   2345  H   TYC   149      31.439  33.288  33.792  1.00  0.00           H  
ATOM   2346  CA  TYC   149      32.615  34.999  33.625  1.00  0.00           C  
ATOM   2347  HA  TYC   149      32.537  35.727  34.432  1.00  0.00           H  
ATOM   2348  CB  TYC   149      33.755  33.976  34.049  1.00  0.00           C  
ATOM   2349  HB2 TYC   149      33.507  33.558  35.086  1.00  0.00           H  
ATOM   2350  HB3 TYC   149      33.747  33.109  33.414  1.00  0.00           H  
ATOM   2351  CG  TYC   149      35.101  34.602  34.048  1.00  0.00           C  
ATOM   2352  CD1 TYC   149      36.116  34.093  33.204  1.00  0.00           C  
ATOM   2353  HD1 TYC   149      35.982  33.157  32.643  1.00  0.00           H  
ATOM   2354  CE1 TYC   149      37.367  34.717  33.192  1.00  0.00           C  
ATOM   2355  HE1 TYC   149      38.053  34.261  32.478  1.00  0.00           H  
ATOM   2356  CZ  TYC   149      37.702  35.784  34.048  1.00  0.00           C  
ATOM   2357  OH  TYC   149      38.911  36.450  34.015  1.00  0.00           O  
ATOM   2358  CE2 TYC   149      36.612  36.276  34.911  1.00  0.00           C  
ATOM   2359  HE2 TYC   149      36.812  37.098  35.537  1.00  0.00           H  
ATOM   2360  CD2 TYC   149      35.355  35.685  34.911  1.00  0.00           C  
ATOM   2361  HD2 TYC   149      34.604  36.104  35.609  1.00  0.00           H  
ATOM   2362  C   TYC   149      32.806  35.520  32.178  1.00  0.00           C  
ATOM   2363  O   TYC   149      32.742  34.721  31.227  1.00  0.00           O  
ATOM   2364  N   ALA   150      32.944  36.837  31.893  1.00  0.00           N  
ATOM   2365  H   ALA   150      33.013  37.495  32.656  1.00  0.00           H  
ATOM   2366  CA  ALA   150      32.704  37.480  30.567  1.00  0.00           C  
ATOM   2367  HA  ALA   150      33.261  36.980  29.775  1.00  0.00           H  
ATOM   2368  CB  ALA   150      31.235  37.367  30.121  1.00  0.00           C  
ATOM   2369  HB1 ALA   150      30.874  36.351  30.279  1.00  0.00           H  
ATOM   2370  HB2 ALA   150      30.521  37.963  30.689  1.00  0.00           H  
ATOM   2371  HB3 ALA   150      31.146  37.596  29.059  1.00  0.00           H  
ATOM   2372  C   ALA   150      33.088  38.977  30.529  1.00  0.00           C  
ATOM   2373  O   ALA   150      32.498  39.880  31.135  1.00  0.00           O  
ATOM   2374  N   ASN   151      34.000  39.260  29.580  1.00  0.00           N  
ATOM   2375  H   ASN   151      34.479  38.467  29.175  1.00  0.00           H  
ATOM   2376  CA  ASN   151      34.733  40.532  29.504  1.00  0.00           C  
ATOM   2377  HA  ASN   151      35.195  40.707  30.476  1.00  0.00           H  
ATOM   2378  CB  ASN   151      35.844  40.606  28.476  1.00  0.00           C  
ATOM   2379  HB2 ASN   151      35.411  40.624  27.476  1.00  0.00           H  
ATOM   2380  HB3 ASN   151      36.403  41.539  28.545  1.00  0.00           H  
ATOM   2381  CG  ASN   151      36.909  39.511  28.509  1.00  0.00           C  
ATOM   2382  OD1 ASN   151      37.889  39.671  29.231  1.00  0.00           O  
ATOM   2383  ND2 ASN   151      36.671  38.361  27.896  1.00  0.00           N  
ATOM   2384 HD21 ASN   151      37.470  37.748  27.811  1.00  0.00           H  
ATOM   2385 HD22 ASN   151      35.917  38.384  27.225  1.00  0.00           H  
ATOM   2386  C   ASN   151      33.830  41.708  29.305  1.00  0.00           C  
ATOM   2387  O   ASN   151      33.999  42.753  29.959  1.00  0.00           O  
ATOM   2388  N   THR   152      32.786  41.580  28.483  1.00  0.00           N  
ATOM   2389  H   THR   152      32.686  40.713  27.975  1.00  0.00           H  
ATOM   2390  CA  THR   152      31.742  42.680  28.324  1.00  0.00           C  
ATOM   2391  HA  THR   152      32.293  43.530  27.922  1.00  0.00           H  
ATOM   2392  CB  THR   152      30.711  42.249  27.298  1.00  0.00           C  
ATOM   2393  HB  THR   152      30.083  43.097  27.025  1.00  0.00           H  
ATOM   2394  CG2 THR   152      31.361  41.694  26.031  1.00  0.00           C  
ATOM   2395 HG21 THR   152      31.859  40.743  26.218  1.00  0.00           H  
ATOM   2396 HG22 THR   152      30.633  41.465  25.252  1.00  0.00           H  
ATOM   2397 HG23 THR   152      32.045  42.410  25.576  1.00  0.00           H  
ATOM   2398  OG1 THR   152      29.867  41.210  27.770  1.00  0.00           O  
ATOM   2399  HG1 THR   152      30.261  40.375  27.505  1.00  0.00           H  
ATOM   2400  C   THR   152      30.951  43.120  29.603  1.00  0.00           C  
ATOM   2401  O   THR   152      30.227  44.162  29.617  1.00  0.00           O  
ATOM   2402  N   SER   153      31.024  42.391  30.714  1.00  0.00           N  
ATOM   2403  H   SER   153      31.487  41.494  30.672  1.00  0.00           H  
ATOM   2404  CA  SER   153      30.351  42.700  31.945  1.00  0.00           C  
ATOM   2405  HA  SER   153      29.423  43.219  31.705  1.00  0.00           H  
ATOM   2406  CB  SER   153      30.066  41.398  32.784  1.00  0.00           C  
ATOM   2407  HB2 SER   153      29.640  40.560  32.232  1.00  0.00           H  
ATOM   2408  HB3 SER   153      31.008  41.009  33.171  1.00  0.00           H  
ATOM   2409  OG  SER   153      29.152  41.715  33.781  1.00  0.00           O  
ATOM   2410  HG  SER   153      29.571  42.319  34.398  1.00  0.00           H  
ATOM   2411  C   SER   153      31.218  43.728  32.739  1.00  0.00           C  
ATOM   2412  O   SER   153      30.851  44.871  32.955  1.00  0.00           O  
ATOM   2413  N   ILE   154      32.310  43.260  33.343  1.00  0.00           N  
ATOM   2414  H   ILE   154      32.414  42.266  33.197  1.00  0.00           H  
ATOM   2415  CA  ILE   154      33.269  43.991  34.187  1.00  0.00           C  
ATOM   2416  HA  ILE   154      32.743  44.569  34.947  1.00  0.00           H  
ATOM   2417  CB  ILE   154      34.313  43.107  34.828  1.00  0.00           C  
ATOM   2418  HB  ILE   154      33.845  42.185  35.175  1.00  0.00           H  
ATOM   2419  CG2 ILE   154      35.466  42.733  33.832  1.00  0.00           C  
ATOM   2420 HG21 ILE   154      35.018  42.385  32.901  1.00  0.00           H  
ATOM   2421 HG22 ILE   154      36.223  43.505  33.693  1.00  0.00           H  
ATOM   2422 HG23 ILE   154      35.840  41.727  34.025  1.00  0.00           H  
ATOM   2423  CG1 ILE   154      34.939  43.718  36.115  1.00  0.00           C  
ATOM   2424 HG12 ILE   154      35.626  44.524  35.858  1.00  0.00           H  
ATOM   2425 HG13 ILE   154      34.219  44.171  36.797  1.00  0.00           H  
ATOM   2426  CD1 ILE   154      35.813  42.631  36.896  1.00  0.00           C  
ATOM   2427 HD11 ILE   154      36.429  42.078  36.188  1.00  0.00           H  
ATOM   2428 HD12 ILE   154      36.416  43.158  37.636  1.00  0.00           H  
ATOM   2429 HD13 ILE   154      35.117  41.972  37.415  1.00  0.00           H  
ATOM   2430  C   ILE   154      33.970  45.116  33.297  1.00  0.00           C  
ATOM   2431  O   ILE   154      34.361  46.155  33.775  1.00  0.00           O  
ATOM   2432  N   GLY   155      34.007  44.990  31.959  1.00  0.00           N  
ATOM   2433  H   GLY   155      33.857  44.068  31.574  1.00  0.00           H  
ATOM   2434  CA  GLY   155      34.468  46.016  31.023  1.00  0.00           C  
ATOM   2435  HA2 GLY   155      35.531  46.164  31.212  1.00  0.00           H  
ATOM   2436  HA3 GLY   155      34.281  45.583  30.040  1.00  0.00           H  
ATOM   2437  C   GLY   155      33.598  47.270  31.088  1.00  0.00           C  
ATOM   2438  O   GLY   155      34.137  48.353  31.306  1.00  0.00           O  
ATOM   2439  N   LEU   156      32.306  46.976  31.108  1.00  0.00           N  
ATOM   2440  H   LEU   156      32.038  46.076  30.735  1.00  0.00           H  
ATOM   2441  CA  LEU   156      31.285  48.029  31.187  1.00  0.00           C  
ATOM   2442  HA  LEU   156      31.539  48.869  30.541  1.00  0.00           H  
ATOM   2443  CB  LEU   156      29.974  47.411  30.670  1.00  0.00           C  
ATOM   2444  HB2 LEU   156      30.029  47.200  29.602  1.00  0.00           H  
ATOM   2445  HB3 LEU   156      29.658  46.580  31.301  1.00  0.00           H  
ATOM   2446  CG  LEU   156      28.808  48.473  30.696  1.00  0.00           C  
ATOM   2447  HG  LEU   156      28.646  48.851  31.706  1.00  0.00           H  
ATOM   2448  CD1 LEU   156      29.010  49.576  29.704  1.00  0.00           C  
ATOM   2449 HD11 LEU   156      28.979  49.150  28.701  1.00  0.00           H  
ATOM   2450 HD12 LEU   156      28.116  50.172  29.888  1.00  0.00           H  
ATOM   2451 HD13 LEU   156      29.826  50.236  29.997  1.00  0.00           H  
ATOM   2452  CD2 LEU   156      27.447  47.843  30.360  1.00  0.00           C  
ATOM   2453 HD21 LEU   156      27.267  47.073  31.110  1.00  0.00           H  
ATOM   2454 HD22 LEU   156      26.668  48.595  30.477  1.00  0.00           H  
ATOM   2455 HD23 LEU   156      27.405  47.332  29.398  1.00  0.00           H  
ATOM   2456  C   LEU   156      31.164  48.600  32.618  1.00  0.00           C  
ATOM   2457  O   LEU   156      31.034  49.805  32.710  1.00  0.00           O  
ATOM   2458  N   PHE   157      31.364  47.703  33.639  1.00  0.00           N  
ATOM   2459  H   PHE   157      31.389  46.714  33.438  1.00  0.00           H  
ATOM   2460  CA  PHE   157      31.531  48.182  35.028  1.00  0.00           C  
ATOM   2461  HA  PHE   157      30.622  48.690  35.349  1.00  0.00           H  
ATOM   2462  CB  PHE   157      31.752  46.964  35.969  1.00  0.00           C  
ATOM   2463  HB2 PHE   157      30.910  46.273  35.970  1.00  0.00           H  
ATOM   2464  HB3 PHE   157      32.653  46.490  35.579  1.00  0.00           H  
ATOM   2465  CG  PHE   157      32.070  47.218  37.400  1.00  0.00           C  
ATOM   2466  CD1 PHE   157      31.266  48.211  38.061  1.00  0.00           C  
ATOM   2467  HD1 PHE   157      30.453  48.702  37.546  1.00  0.00           H  
ATOM   2468  CE1 PHE   157      31.486  48.528  39.407  1.00  0.00           C  
ATOM   2469  HE1 PHE   157      30.807  49.227  39.871  1.00  0.00           H  
ATOM   2470  CZ  PHE   157      32.571  47.979  40.024  1.00  0.00           C  
ATOM   2471  HZ  PHE   157      32.851  48.299  41.017  1.00  0.00           H  
ATOM   2472  CE2 PHE   157      33.465  47.064  39.361  1.00  0.00           C  
ATOM   2473  HE2 PHE   157      34.370  46.730  39.847  1.00  0.00           H  
ATOM   2474  CD2 PHE   157      33.239  46.726  38.011  1.00  0.00           C  
ATOM   2475  HD2 PHE   157      33.985  46.101  37.543  1.00  0.00           H  
ATOM   2476  C   PHE   157      32.673  49.202  35.189  1.00  0.00           C  
ATOM   2477  O   PHE   157      32.483  50.303  35.650  1.00  0.00           O  
ATOM   2478  N   GLY   158      33.913  48.837  34.674  1.00  0.00           N  
ATOM   2479  H   GLY   158      33.957  47.876  34.366  1.00  0.00           H  
ATOM   2480  CA  GLY   158      35.085  49.718  34.723  1.00  0.00           C  
ATOM   2481  HA2 GLY   158      35.323  50.030  35.740  1.00  0.00           H  
ATOM   2482  HA3 GLY   158      35.880  49.122  34.274  1.00  0.00           H  
ATOM   2483  C   GLY   158      34.945  51.008  33.878  1.00  0.00           C  
ATOM   2484  O   GLY   158      35.449  52.023  34.314  1.00  0.00           O  
ATOM   2485  N   SER   159      34.139  51.009  32.780  1.00  0.00           N  
ATOM   2486  H   SER   159      33.625  50.163  32.578  1.00  0.00           H  
ATOM   2487  CA  SER   159      33.853  52.205  31.971  1.00  0.00           C  
ATOM   2488  HA  SER   159      34.760  52.783  31.794  1.00  0.00           H  
ATOM   2489  CB  SER   159      33.414  51.701  30.566  1.00  0.00           C  
ATOM   2490  HB2 SER   159      34.118  50.977  30.157  1.00  0.00           H  
ATOM   2491  HB3 SER   159      32.446  51.201  30.525  1.00  0.00           H  
ATOM   2492  OG  SER   159      33.283  52.786  29.675  1.00  0.00           O  
ATOM   2493  HG  SER   159      32.747  52.547  28.916  1.00  0.00           H  
ATOM   2494  C   SER   159      32.823  53.136  32.618  1.00  0.00           C  
ATOM   2495  O   SER   159      32.874  54.342  32.493  1.00  0.00           O  
ATOM   2496  N   LEU   160      31.904  52.521  33.373  1.00  0.00           N  
ATOM   2497  H   LEU   160      31.905  51.514  33.295  1.00  0.00           H  
ATOM   2498  CA  LEU   160      30.970  53.223  34.242  1.00  0.00           C  
ATOM   2499  HA  LEU   160      30.612  54.123  33.743  1.00  0.00           H  
ATOM   2500  CB  LEU   160      29.776  52.312  34.537  1.00  0.00           C  
ATOM   2501  HB2 LEU   160      30.159  51.347  34.868  1.00  0.00           H  
ATOM   2502  HB3 LEU   160      29.164  52.656  35.371  1.00  0.00           H  
ATOM   2503  CG  LEU   160      28.788  52.027  33.418  1.00  0.00           C  
ATOM   2504  HG  LEU   160      29.320  51.522  32.611  1.00  0.00           H  
ATOM   2505  CD1 LEU   160      27.701  51.099  33.905  1.00  0.00           C  
ATOM   2506 HD11 LEU   160      28.145  50.324  34.530  1.00  0.00           H  
ATOM   2507 HD12 LEU   160      26.935  51.613  34.486  1.00  0.00           H  
ATOM   2508 HD13 LEU   160      27.313  50.726  32.958  1.00  0.00           H  
ATOM   2509  CD2 LEU   160      28.063  53.323  32.940  1.00  0.00           C  
ATOM   2510 HD21 LEU   160      27.366  53.673  33.702  1.00  0.00           H  
ATOM   2511 HD22 LEU   160      28.721  54.123  32.600  1.00  0.00           H  
ATOM   2512 HD23 LEU   160      27.499  53.022  32.057  1.00  0.00           H  
ATOM   2513  C   LEU   160      31.525  53.697  35.577  1.00  0.00           C  
ATOM   2514  O   LEU   160      31.237  54.818  35.965  1.00  0.00           O  
ATOM   2515  N   ALA   161      32.485  52.991  36.196  1.00  0.00           N  
ATOM   2516  H   ALA   161      32.744  52.089  35.823  1.00  0.00           H  
ATOM   2517  CA  ALA   161      33.208  53.524  37.428  1.00  0.00           C  
ATOM   2518  HA  ALA   161      32.506  53.752  38.231  1.00  0.00           H  
ATOM   2519  CB  ALA   161      34.293  52.387  37.801  1.00  0.00           C  
ATOM   2520  HB1 ALA   161      34.726  52.793  38.715  1.00  0.00           H  
ATOM   2521  HB2 ALA   161      33.817  51.437  38.044  1.00  0.00           H  
ATOM   2522  HB3 ALA   161      35.011  52.255  36.992  1.00  0.00           H  
ATOM   2523  C   ALA   161      33.920  54.860  37.177  1.00  0.00           C  
ATOM   2524  O   ALA   161      34.119  55.614  38.131  1.00  0.00           O  
ATOM   2525  N   VAL   162      34.525  55.081  36.019  1.00  0.00           N  
ATOM   2526  H   VAL   162      34.541  54.273  35.414  1.00  0.00           H  
ATOM   2527  CA  VAL   162      35.128  56.301  35.605  1.00  0.00           C  
ATOM   2528  HA  VAL   162      35.625  56.819  36.425  1.00  0.00           H  
ATOM   2529  CB  VAL   162      36.319  56.064  34.694  1.00  0.00           C  
ATOM   2530  HB  VAL   162      36.945  56.956  34.686  1.00  0.00           H  
ATOM   2531  CG1 VAL   162      37.278  54.886  35.094  1.00  0.00           C  
ATOM   2532 HG11 VAL   162      37.568  55.030  36.135  1.00  0.00           H  
ATOM   2533 HG12 VAL   162      36.785  53.920  34.989  1.00  0.00           H  
ATOM   2534 HG13 VAL   162      38.127  54.813  34.414  1.00  0.00           H  
ATOM   2535  CG2 VAL   162      35.880  55.723  33.253  1.00  0.00           C  
ATOM   2536 HG21 VAL   162      36.751  55.749  32.599  1.00  0.00           H  
ATOM   2537 HG22 VAL   162      35.547  54.691  33.145  1.00  0.00           H  
ATOM   2538 HG23 VAL   162      35.119  56.454  32.980  1.00  0.00           H  
ATOM   2539  C   VAL   162      34.147  57.429  35.094  1.00  0.00           C  
ATOM   2540  O   VAL   162      34.613  58.568  35.016  1.00  0.00           O  
ATOM   2541  N   LYS   163      32.850  57.159  34.797  1.00  0.00           N  
ATOM   2542  H   LYS   163      32.459  56.243  34.966  1.00  0.00           H  
ATOM   2543  CA  LYS   163      31.920  58.187  34.370  1.00  0.00           C  
ATOM   2544  HA  LYS   163      32.334  58.595  33.448  1.00  0.00           H  
ATOM   2545  CB  LYS   163      30.551  57.714  33.955  1.00  0.00           C  
ATOM   2546  HB2 LYS   163      30.749  56.904  33.253  1.00  0.00           H  
ATOM   2547  HB3 LYS   163      29.997  57.306  34.800  1.00  0.00           H  
ATOM   2548  CG  LYS   163      29.687  58.849  33.253  1.00  0.00           C  
ATOM   2549  HG2 LYS   163      29.427  59.648  33.947  1.00  0.00           H  
ATOM   2550  HG3 LYS   163      30.208  59.304  32.411  1.00  0.00           H  
ATOM   2551  CD  LYS   163      28.328  58.321  32.895  1.00  0.00           C  
ATOM   2552  HD2 LYS   163      28.496  57.560  32.132  1.00  0.00           H  
ATOM   2553  HD3 LYS   163      27.855  57.899  33.782  1.00  0.00           H  
ATOM   2554  CE  LYS   163      27.392  59.349  32.220  1.00  0.00           C  
ATOM   2555  HE2 LYS   163      27.104  60.135  32.919  1.00  0.00           H  
ATOM   2556  HE3 LYS   163      27.958  59.732  31.371  1.00  0.00           H  
ATOM   2557  NZ  LYS   163      26.127  58.643  31.836  1.00  0.00           N  
ATOM   2558  HZ1 LYS   163      25.519  59.293  31.359  1.00  0.00           H  
ATOM   2559  HZ2 LYS   163      26.357  57.980  31.110  1.00  0.00           H  
ATOM   2560  HZ3 LYS   163      25.724  58.087  32.576  1.00  0.00           H  
ATOM   2561  C   LYS   163      31.789  59.432  35.273  1.00  0.00           C  
ATOM   2562  O   LYS   163      31.834  60.550  34.826  1.00  0.00           O  
ATOM   2563  N   PRO   164      31.599  59.265  36.610  1.00  0.00           N  
ATOM   2564  CD  PRO   164      31.466  58.128  37.434  1.00  0.00           C  
ATOM   2565  HD2 PRO   164      32.485  57.958  37.784  1.00  0.00           H  
ATOM   2566  HD3 PRO   164      31.022  57.265  36.937  1.00  0.00           H  
ATOM   2567  CG  PRO   164      30.534  58.526  38.564  1.00  0.00           C  
ATOM   2568  HG2 PRO   164      30.955  58.037  39.443  1.00  0.00           H  
ATOM   2569  HG3 PRO   164      29.589  58.069  38.271  1.00  0.00           H  
ATOM   2570  CB  PRO   164      30.610  60.036  38.636  1.00  0.00           C  
ATOM   2571  HB2 PRO   164      31.180  60.185  39.553  1.00  0.00           H  
ATOM   2572  HB3 PRO   164      29.630  60.513  38.666  1.00  0.00           H  
ATOM   2573  CA  PRO   164      31.321  60.502  37.418  1.00  0.00           C  
ATOM   2574  HA  PRO   164      30.594  61.139  36.916  1.00  0.00           H  
ATOM   2575  C   PRO   164      32.564  61.424  37.697  1.00  0.00           C  
ATOM   2576  O   PRO   164      32.414  62.482  38.293  1.00  0.00           O  
ATOM   2577  N   SER   165      33.778  60.974  37.480  1.00  0.00           N  
ATOM   2578  H   SER   165      33.967  60.024  37.194  1.00  0.00           H  
ATOM   2579  CA  SER   165      34.970  61.833  37.455  1.00  0.00           C  
ATOM   2580  HA  SER   165      34.702  62.575  38.206  1.00  0.00           H  
ATOM   2581  CB  SER   165      36.168  60.998  37.896  1.00  0.00           C  
ATOM   2582  HB2 SER   165      37.042  61.638  38.021  1.00  0.00           H  
ATOM   2583  HB3 SER   165      36.046  60.496  38.856  1.00  0.00           H  
ATOM   2584  OG  SER   165      36.429  59.906  37.043  1.00  0.00           O  
ATOM   2585  HG  SER   165      36.072  59.169  37.545  1.00  0.00           H  
ATOM   2586  C   SER   165      35.134  62.435  36.063  1.00  0.00           C  
ATOM   2587  O   SER   165      35.777  63.461  35.908  1.00  0.00           O  
ATOM   2588  N   GLY   166      34.692  61.707  35.006  1.00  0.00           N  
ATOM   2589  H   GLY   166      34.070  60.929  35.174  1.00  0.00           H  
ATOM   2590  CA  GLY   166      34.879  62.085  33.642  1.00  0.00           C  
ATOM   2591  HA2 GLY   166      34.063  61.697  33.032  1.00  0.00           H  
ATOM   2592  HA3 GLY   166      34.745  63.165  33.702  1.00  0.00           H  
ATOM   2593  C   GLY   166      36.253  61.880  33.112  1.00  0.00           C  
ATOM   2594  O   GLY   166      36.413  62.047  31.905  1.00  0.00           O  
ATOM   2595  N   MET   167      37.199  61.439  33.909  1.00  0.00           N  
ATOM   2596  H   MET   167      36.942  61.192  34.854  1.00  0.00           H  
ATOM   2597  CA  MET   167      38.544  61.021  33.502  1.00  0.00           C  
ATOM   2598  HA  MET   167      39.045  61.870  33.036  1.00  0.00           H  
ATOM   2599  CB  MET   167      39.387  60.649  34.723  1.00  0.00           C  
ATOM   2600  HB2 MET   167      39.168  59.682  35.178  1.00  0.00           H  
ATOM   2601  HB3 MET   167      40.408  60.593  34.346  1.00  0.00           H  
ATOM   2602  CG  MET   167      39.468  61.692  35.831  1.00  0.00           C  
ATOM   2603  HG2 MET   167      39.962  62.550  35.373  1.00  0.00           H  
ATOM   2604  HG3 MET   167      38.443  61.897  36.140  1.00  0.00           H  
ATOM   2605  SD  MET   167      40.426  61.237  37.229  1.00  0.00           S  
ATOM   2606  CE  MET   167      42.070  60.925  36.552  1.00  0.00           C  
ATOM   2607  HE1 MET   167      42.365  61.838  36.035  1.00  0.00           H  
ATOM   2608  HE2 MET   167      42.736  60.669  37.376  1.00  0.00           H  
ATOM   2609  HE3 MET   167      42.048  60.095  35.846  1.00  0.00           H  
ATOM   2610  C   MET   167      38.396  59.810  32.564  1.00  0.00           C  
ATOM   2611  O   MET   167      37.627  58.906  32.889  1.00  0.00           O  
ATOM   2612  N   ARG   168      39.200  59.721  31.491  1.00  0.00           N  
ATOM   2613  H   ARG   168      39.642  60.575  31.183  1.00  0.00           H  
ATOM   2614  CA  ARG   168      39.363  58.516  30.689  1.00  0.00           C  
ATOM   2615  HA  ARG   168      38.351  58.151  30.511  1.00  0.00           H  
ATOM   2616  CB  ARG   168      39.936  58.772  29.261  1.00  0.00           C  
ATOM   2617  HB2 ARG   168      39.857  57.895  28.618  1.00  0.00           H  
ATOM   2618  HB3 ARG   168      39.318  59.572  28.853  1.00  0.00           H  
ATOM   2619  CG  ARG   168      41.333  59.498  29.028  1.00  0.00           C  
ATOM   2620  HG2 ARG   168      41.339  60.486  29.489  1.00  0.00           H  
ATOM   2621  HG3 ARG   168      42.168  58.993  29.512  1.00  0.00           H  
ATOM   2622  CD  ARG   168      41.682  59.688  27.574  1.00  0.00           C  
ATOM   2623  HD2 ARG   168      42.759  59.523  27.574  1.00  0.00           H  
ATOM   2624  HD3 ARG   168      41.206  58.897  26.993  1.00  0.00           H  
ATOM   2625  NE  ARG   168      41.494  61.086  27.053  1.00  0.00           N  
ATOM   2626  HE  ARG   168      41.147  61.791  27.688  1.00  0.00           H  
ATOM   2627  CZ  ARG   168      41.878  61.468  25.887  1.00  0.00           C  
ATOM   2628  NH1 ARG   168      42.305  60.653  24.998  1.00  0.00           N  
ATOM   2629 HH11 ARG   168      42.486  60.951  24.050  1.00  0.00           H  
ATOM   2630 HH12 ARG   168      42.407  59.663  25.168  1.00  0.00           H  
ATOM   2631  NH2 ARG   168      41.774  62.693  25.577  1.00  0.00           N  
ATOM   2632 HH21 ARG   168      41.265  63.317  26.187  1.00  0.00           H  
ATOM   2633 HH22 ARG   168      42.140  63.041  24.703  1.00  0.00           H  
ATOM   2634  C   ARG   168      40.101  57.360  31.403  1.00  0.00           C  
ATOM   2635  O   ARG   168      40.885  57.717  32.285  1.00  0.00           O  
ATOM   2636  N   PHE   169      39.951  56.092  31.014  1.00  0.00           N  
ATOM   2637  H   PHE   169      39.257  55.917  30.301  1.00  0.00           H  
ATOM   2638  CA  PHE   169      40.278  54.984  31.812  1.00  0.00           C  
ATOM   2639  HA  PHE   169      39.669  55.119  32.705  1.00  0.00           H  
ATOM   2640  CB  PHE   169      39.744  53.741  31.218  1.00  0.00           C  
ATOM   2641  HB2 PHE   169      38.692  53.862  30.957  1.00  0.00           H  
ATOM   2642  HB3 PHE   169      40.264  53.496  30.292  1.00  0.00           H  
ATOM   2643  CG  PHE   169      39.838  52.522  32.120  1.00  0.00           C  
ATOM   2644  CD1 PHE   169      38.761  52.221  33.025  1.00  0.00           C  
ATOM   2645  HD1 PHE   169      37.823  52.756  33.010  1.00  0.00           H  
ATOM   2646  CE1 PHE   169      38.857  51.140  33.910  1.00  0.00           C  
ATOM   2647  HE1 PHE   169      38.005  50.903  34.531  1.00  0.00           H  
ATOM   2648  CZ  PHE   169      39.939  50.318  33.749  1.00  0.00           C  
ATOM   2649  HZ  PHE   169      39.966  49.408  34.331  1.00  0.00           H  
ATOM   2650  CE2 PHE   169      40.927  50.574  32.770  1.00  0.00           C  
ATOM   2651  HE2 PHE   169      41.800  49.938  32.738  1.00  0.00           H  
ATOM   2652  CD2 PHE   169      40.943  51.678  32.027  1.00  0.00           C  
ATOM   2653  HD2 PHE   169      41.789  51.860  31.381  1.00  0.00           H  
ATOM   2654  C   PHE   169      41.772  54.909  32.248  1.00  0.00           C  
ATOM   2655  O   PHE   169      42.301  54.643  33.378  1.00  0.00           O  
ATOM   2656  N   GLU   170      42.563  55.110  31.207  1.00  0.00           N  
ATOM   2657  H   GLU   170      42.121  55.226  30.307  1.00  0.00           H  
ATOM   2658  CA  GLU   170      44.064  55.091  31.249  1.00  0.00           C  
ATOM   2659  HA  GLU   170      44.365  54.130  31.666  1.00  0.00           H  
ATOM   2660  CB  GLU   170      44.566  55.254  29.852  1.00  0.00           C  
ATOM   2661  HB2 GLU   170      45.641  55.431  29.885  1.00  0.00           H  
ATOM   2662  HB3 GLU   170      44.306  54.342  29.314  1.00  0.00           H  
ATOM   2663  CG  GLU   170      43.978  56.515  29.185  1.00  0.00           C  
ATOM   2664  HG2 GLU   170      43.537  57.248  29.860  1.00  0.00           H  
ATOM   2665  HG3 GLU   170      44.781  57.035  28.662  1.00  0.00           H  
ATOM   2666  CD  GLU   170      42.862  56.171  28.180  1.00  0.00           C  
ATOM   2667  OE1 GLU   170      43.137  56.461  27.002  1.00  0.00           O  
ATOM   2668  OE2 GLU   170      41.801  55.550  28.423  1.00  0.00           O  
ATOM   2669  C   GLU   170      44.678  56.226  32.192  1.00  0.00           C  
ATOM   2670  O   GLU   170      45.704  56.022  32.816  1.00  0.00           O  
ATOM   2671  N   GLN   171      43.995  57.392  32.351  1.00  0.00           N  
ATOM   2672  H   GLN   171      43.153  57.481  31.801  1.00  0.00           H  
ATOM   2673  CA  GLN   171      44.266  58.462  33.324  1.00  0.00           C  
ATOM   2674  HA  GLN   171      45.324  58.711  33.410  1.00  0.00           H  
ATOM   2675  CB  GLN   171      43.639  59.762  32.798  1.00  0.00           C  
ATOM   2676  HB2 GLN   171      42.632  59.504  32.470  1.00  0.00           H  
ATOM   2677  HB3 GLN   171      43.589  60.391  33.687  1.00  0.00           H  
ATOM   2678  CG  GLN   171      44.403  60.259  31.607  1.00  0.00           C  
ATOM   2679  HG2 GLN   171      45.468  60.200  31.834  1.00  0.00           H  
ATOM   2680  HG3 GLN   171      44.164  59.619  30.758  1.00  0.00           H  
ATOM   2681  CD  GLN   171      43.860  61.665  31.145  1.00  0.00           C  
ATOM   2682  OE1 GLN   171      43.629  62.558  31.885  1.00  0.00           O  
ATOM   2683  NE2 GLN   171      43.778  61.895  29.857  1.00  0.00           N  
ATOM   2684 HE21 GLN   171      44.178  61.239  29.202  1.00  0.00           H  
ATOM   2685 HE22 GLN   171      43.610  62.839  29.540  1.00  0.00           H  
ATOM   2686  C   GLN   171      43.831  58.181  34.747  1.00  0.00           C  
ATOM   2687  O   GLN   171      44.532  58.494  35.728  1.00  0.00           O  
ATOM   2688  N   ALA   172      42.646  57.628  34.785  1.00  0.00           N  
ATOM   2689  H   ALA   172      42.167  57.443  33.915  1.00  0.00           H  
ATOM   2690  CA  ALA   172      41.975  57.122  35.992  1.00  0.00           C  
ATOM   2691  HA  ALA   172      41.863  58.003  36.624  1.00  0.00           H  
ATOM   2692  CB  ALA   172      40.547  56.929  35.594  1.00  0.00           C  
ATOM   2693  HB1 ALA   172      40.147  57.877  35.234  1.00  0.00           H  
ATOM   2694  HB2 ALA   172      40.507  56.295  34.708  1.00  0.00           H  
ATOM   2695  HB3 ALA   172      39.970  56.525  36.426  1.00  0.00           H  
ATOM   2696  C   ALA   172      42.756  56.040  36.789  1.00  0.00           C  
ATOM   2697  O   ALA   172      42.879  56.174  37.993  1.00  0.00           O  
ATOM   2698  N   MET   173      43.165  54.948  36.141  1.00  0.00           N  
ATOM   2699  H   MET   173      43.009  54.895  35.145  1.00  0.00           H  
ATOM   2700  CA  MET   173      43.934  53.864  36.759  1.00  0.00           C  
ATOM   2701  HA  MET   173      43.547  53.482  37.703  1.00  0.00           H  
ATOM   2702  CB  MET   173      44.029  52.733  35.747  1.00  0.00           C  
ATOM   2703  HB2 MET   173      43.009  52.414  35.531  1.00  0.00           H  
ATOM   2704  HB3 MET   173      44.455  53.142  34.831  1.00  0.00           H  
ATOM   2705  CG  MET   173      44.796  51.563  36.377  1.00  0.00           C  
ATOM   2706  HG2 MET   173      45.857  51.810  36.347  1.00  0.00           H  
ATOM   2707  HG3 MET   173      44.443  51.382  37.392  1.00  0.00           H  
ATOM   2708  SD  MET   173      44.753  50.015  35.292  1.00  0.00           S  
ATOM   2709  CE  MET   173      43.010  49.491  35.326  1.00  0.00           C  
ATOM   2710  HE1 MET   173      42.359  50.366  35.310  1.00  0.00           H  
ATOM   2711  HE2 MET   173      42.675  48.866  34.498  1.00  0.00           H  
ATOM   2712  HE3 MET   173      42.722  48.899  36.194  1.00  0.00           H  
ATOM   2713  C   MET   173      45.385  54.416  36.976  1.00  0.00           C  
ATOM   2714  O   MET   173      45.958  54.124  38.040  1.00  0.00           O  
ATOM   2715  N   ALA   174      45.958  55.307  36.075  1.00  0.00           N  
ATOM   2716  H   ALA   174      45.449  55.672  35.283  1.00  0.00           H  
ATOM   2717  CA  ALA   174      47.284  55.888  36.370  1.00  0.00           C  
ATOM   2718  HA  ALA   174      47.985  55.069  36.525  1.00  0.00           H  
ATOM   2719  CB  ALA   174      47.714  56.747  35.271  1.00  0.00           C  
ATOM   2720  HB1 ALA   174      47.085  57.638  35.292  1.00  0.00           H  
ATOM   2721  HB2 ALA   174      48.731  57.097  35.448  1.00  0.00           H  
ATOM   2722  HB3 ALA   174      47.563  56.196  34.343  1.00  0.00           H  
ATOM   2723  C   ALA   174      47.459  56.665  37.719  1.00  0.00           C  
ATOM   2724  O   ALA   174      48.420  56.531  38.479  1.00  0.00           O  
ATOM   2725  N   GLU   175      46.454  57.468  38.094  1.00  0.00           N  
ATOM   2726  H   GLU   175      45.645  57.560  37.497  1.00  0.00           H  
ATOM   2727  CA  GLU   175      46.370  58.293  39.348  1.00  0.00           C  
ATOM   2728  HA  GLU   175      47.413  58.481  39.604  1.00  0.00           H  
ATOM   2729  CB  GLU   175      45.683  59.667  39.021  1.00  0.00           C  
ATOM   2730  HB2 GLU   175      44.952  59.349  38.278  1.00  0.00           H  
ATOM   2731  HB3 GLU   175      45.100  60.139  39.812  1.00  0.00           H  
ATOM   2732  CG  GLU   175      46.561  60.810  38.368  1.00  0.00           C  
ATOM   2733  HG2 GLU   175      47.215  60.400  37.599  1.00  0.00           H  
ATOM   2734  HG3 GLU   175      45.850  61.390  37.779  1.00  0.00           H  
ATOM   2735  CD  GLU   175      47.405  61.688  39.300  1.00  0.00           C  
ATOM   2736  OE1 GLU   175      48.282  62.471  38.833  1.00  0.00           O  
ATOM   2737  OE2 GLU   175      47.170  61.593  40.523  1.00  0.00           O  
ATOM   2738  C   GLU   175      45.708  57.676  40.537  1.00  0.00           C  
ATOM   2739  O   GLU   175      46.077  58.051  41.657  1.00  0.00           O  
ATOM   2740  N   ARG   176      44.702  56.822  40.315  1.00  0.00           N  
ATOM   2741  H   ARG   176      44.575  56.387  39.412  1.00  0.00           H  
ATOM   2742  CA  ARG   176      43.951  56.270  41.430  1.00  0.00           C  
ATOM   2743  HA  ARG   176      44.109  56.910  42.297  1.00  0.00           H  
ATOM   2744  CB  ARG   176      42.455  56.266  41.036  1.00  0.00           C  
ATOM   2745  HB2 ARG   176      42.372  55.645  40.145  1.00  0.00           H  
ATOM   2746  HB3 ARG   176      41.959  55.702  41.826  1.00  0.00           H  
ATOM   2747  CG  ARG   176      41.704  57.610  40.827  1.00  0.00           C  
ATOM   2748  HG2 ARG   176      41.879  58.233  41.704  1.00  0.00           H  
ATOM   2749  HG3 ARG   176      42.034  58.088  39.905  1.00  0.00           H  
ATOM   2750  CD  ARG   176      40.149  57.450  40.757  1.00  0.00           C  
ATOM   2751  HD2 ARG   176      39.843  56.832  39.913  1.00  0.00           H  
ATOM   2752  HD3 ARG   176      39.712  56.942  41.617  1.00  0.00           H  
ATOM   2753  NE  ARG   176      39.423  58.724  40.688  1.00  0.00           N  
ATOM   2754  HE  ARG   176      39.796  59.519  40.189  1.00  0.00           H  
ATOM   2755  CZ  ARG   176      38.096  58.730  40.955  1.00  0.00           C  
ATOM   2756  NH1 ARG   176      37.416  57.621  41.166  1.00  0.00           N  
ATOM   2757 HH11 ARG   176      37.839  56.706  41.095  1.00  0.00           H  
ATOM   2758 HH12 ARG   176      36.411  57.679  41.242  1.00  0.00           H  
ATOM   2759  NH2 ARG   176      37.558  59.951  40.917  1.00  0.00           N  
ATOM   2760 HH21 ARG   176      38.112  60.784  40.781  1.00  0.00           H  
ATOM   2761 HH22 ARG   176      36.589  59.940  41.201  1.00  0.00           H  
ATOM   2762  C   ARG   176      44.564  54.973  41.914  1.00  0.00           C  
ATOM   2763  O   ARG   176      44.178  54.571  42.985  1.00  0.00           O  
ATOM   2764  N   VAL   177      45.460  54.303  41.181  1.00  0.00           N  
ATOM   2765  H   VAL   177      45.584  54.560  40.212  1.00  0.00           H  
ATOM   2766  CA  VAL   177      45.894  52.984  41.608  1.00  0.00           C  
ATOM   2767  HA  VAL   177      45.652  52.845  42.662  1.00  0.00           H  
ATOM   2768  CB  VAL   177      45.111  51.883  40.795  1.00  0.00           C  
ATOM   2769  HB  VAL   177      45.219  52.048  39.723  1.00  0.00           H  
ATOM   2770  CG1 VAL   177      45.504  50.495  41.196  1.00  0.00           C  
ATOM   2771 HG11 VAL   177      45.241  50.346  42.243  1.00  0.00           H  
ATOM   2772 HG12 VAL   177      45.013  49.724  40.603  1.00  0.00           H  
ATOM   2773 HG13 VAL   177      46.577  50.474  41.006  1.00  0.00           H  
ATOM   2774  CG2 VAL   177      43.558  51.893  41.019  1.00  0.00           C  
ATOM   2775 HG21 VAL   177      43.162  51.258  40.226  1.00  0.00           H  
ATOM   2776 HG22 VAL   177      43.239  51.656  42.034  1.00  0.00           H  
ATOM   2777 HG23 VAL   177      43.117  52.839  40.704  1.00  0.00           H  
ATOM   2778  C   VAL   177      47.373  52.837  41.415  1.00  0.00           C  
ATOM   2779  O   VAL   177      47.992  52.401  42.359  1.00  0.00           O  
ATOM   2780  N   PHE   178      47.882  53.135  40.191  1.00  0.00           N  
ATOM   2781  H   PHE   178      47.216  53.307  39.452  1.00  0.00           H  
ATOM   2782  CA  PHE   178      49.324  52.940  39.840  1.00  0.00           C  
ATOM   2783  HA  PHE   178      49.566  51.901  40.063  1.00  0.00           H  
ATOM   2784  CB  PHE   178      49.587  53.088  38.369  1.00  0.00           C  
ATOM   2785  HB2 PHE   178      49.171  54.048  38.063  1.00  0.00           H  
ATOM   2786  HB3 PHE   178      50.642  53.207  38.120  1.00  0.00           H  
ATOM   2787  CG  PHE   178      49.081  51.987  37.402  1.00  0.00           C  
ATOM   2788  CD1 PHE   178      48.481  50.797  37.723  1.00  0.00           C  
ATOM   2789  HD1 PHE   178      48.286  50.550  38.756  1.00  0.00           H  
ATOM   2790  CE1 PHE   178      48.118  49.931  36.697  1.00  0.00           C  
ATOM   2791  HE1 PHE   178      47.670  48.980  36.947  1.00  0.00           H  
ATOM   2792  CZ  PHE   178      48.230  50.403  35.345  1.00  0.00           C  
ATOM   2793  HZ  PHE   178      47.925  49.787  34.513  1.00  0.00           H  
ATOM   2794  CE2 PHE   178      48.797  51.614  35.010  1.00  0.00           C  
ATOM   2795  HE2 PHE   178      48.974  52.003  34.018  1.00  0.00           H  
ATOM   2796  CD2 PHE   178      49.273  52.363  36.082  1.00  0.00           C  
ATOM   2797  HD2 PHE   178      49.723  53.333  35.934  1.00  0.00           H  
ATOM   2798  C   PHE   178      50.256  53.838  40.733  1.00  0.00           C  
ATOM   2799  O   PHE   178      50.938  53.357  41.675  1.00  0.00           O  
ATOM   2800  N   LYS   179      50.229  55.198  40.536  1.00  0.00           N  
ATOM   2801  H   LYS   179      49.603  55.448  39.784  1.00  0.00           H  
ATOM   2802  CA  LYS   179      51.045  56.277  41.120  1.00  0.00           C  
ATOM   2803  HA  LYS   179      52.092  56.010  40.972  1.00  0.00           H  
ATOM   2804  CB  LYS   179      50.819  57.579  40.366  1.00  0.00           C  
ATOM   2805  HB2 LYS   179      51.069  57.338  39.332  1.00  0.00           H  
ATOM   2806  HB3 LYS   179      49.798  57.959  40.355  1.00  0.00           H  
ATOM   2807  CG  LYS   179      51.689  58.722  40.813  1.00  0.00           C  
ATOM   2808  HG2 LYS   179      51.345  58.993  41.811  1.00  0.00           H  
ATOM   2809  HG3 LYS   179      52.717  58.363  40.853  1.00  0.00           H  
ATOM   2810  CD  LYS   179      51.503  59.957  39.961  1.00  0.00           C  
ATOM   2811  HD2 LYS   179      51.430  59.698  38.905  1.00  0.00           H  
ATOM   2812  HD3 LYS   179      50.502  60.298  40.227  1.00  0.00           H  
ATOM   2813  CE  LYS   179      52.588  61.003  40.312  1.00  0.00           C  
ATOM   2814  HE2 LYS   179      52.506  61.187  41.383  1.00  0.00           H  
ATOM   2815  HE3 LYS   179      53.573  60.549  40.206  1.00  0.00           H  
ATOM   2816  NZ  LYS   179      52.633  62.188  39.491  1.00  0.00           N  
ATOM   2817  HZ1 LYS   179      51.750  62.560  39.169  1.00  0.00           H  
ATOM   2818  HZ2 LYS   179      52.983  63.006  39.967  1.00  0.00           H  
ATOM   2819  HZ3 LYS   179      53.118  61.966  38.633  1.00  0.00           H  
ATOM   2820  C   LYS   179      50.918  56.292  42.663  1.00  0.00           C  
ATOM   2821  O   LYS   179      52.015  56.340  43.268  1.00  0.00           O  
ATOM   2822  N   PRO   180      49.794  56.076  43.357  1.00  0.00           N  
ATOM   2823  CD  PRO   180      48.500  55.993  42.718  1.00  0.00           C  
ATOM   2824  HD2 PRO   180      48.299  55.087  42.147  1.00  0.00           H  
ATOM   2825  HD3 PRO   180      48.375  56.827  42.027  1.00  0.00           H  
ATOM   2826  CG  PRO   180      47.467  56.077  43.920  1.00  0.00           C  
ATOM   2827  HG2 PRO   180      46.549  55.548  43.664  1.00  0.00           H  
ATOM   2828  HG3 PRO   180      47.241  57.117  44.159  1.00  0.00           H  
ATOM   2829  CB  PRO   180      48.271  55.389  44.985  1.00  0.00           C  
ATOM   2830  HB2 PRO   180      48.143  54.323  44.796  1.00  0.00           H  
ATOM   2831  HB3 PRO   180      47.938  55.660  45.986  1.00  0.00           H  
ATOM   2832  CA  PRO   180      49.779  55.672  44.756  1.00  0.00           C  
ATOM   2833  HA  PRO   180      49.937  56.638  45.235  1.00  0.00           H  
ATOM   2834  C   PRO   180      50.619  54.513  45.341  1.00  0.00           C  
ATOM   2835  O   PRO   180      50.945  54.522  46.526  1.00  0.00           O  
ATOM   2836  N   LEU   181      50.971  53.612  44.441  1.00  0.00           N  
ATOM   2837  H   LEU   181      50.679  53.757  43.485  1.00  0.00           H  
ATOM   2838  CA  LEU   181      51.726  52.397  44.778  1.00  0.00           C  
ATOM   2839  HA  LEU   181      51.984  52.455  45.835  1.00  0.00           H  
ATOM   2840  CB  LEU   181      50.870  51.162  44.458  1.00  0.00           C  
ATOM   2841  HB2 LEU   181      50.523  51.313  43.436  1.00  0.00           H  
ATOM   2842  HB3 LEU   181      51.522  50.291  44.531  1.00  0.00           H  
ATOM   2843  CG  LEU   181      49.687  51.037  45.493  1.00  0.00           C  
ATOM   2844  HG  LEU   181      49.108  51.959  45.550  1.00  0.00           H  
ATOM   2845  CD1 LEU   181      48.780  49.856  45.054  1.00  0.00           C  
ATOM   2846 HD11 LEU   181      49.204  48.866  45.225  1.00  0.00           H  
ATOM   2847 HD12 LEU   181      47.836  49.881  45.599  1.00  0.00           H  
ATOM   2848 HD13 LEU   181      48.469  49.973  44.016  1.00  0.00           H  
ATOM   2849  CD2 LEU   181      50.221  50.768  46.886  1.00  0.00           C  
ATOM   2850 HD21 LEU   181      51.053  50.068  46.963  1.00  0.00           H  
ATOM   2851 HD22 LEU   181      50.483  51.738  47.308  1.00  0.00           H  
ATOM   2852 HD23 LEU   181      49.392  50.485  47.535  1.00  0.00           H  
ATOM   2853  C   LEU   181      53.080  52.448  44.106  1.00  0.00           C  
ATOM   2854  O   LEU   181      53.814  51.431  44.169  1.00  0.00           O  
ATOM   2855  N   LYS   182      53.467  53.602  43.468  1.00  0.00           N  
ATOM   2856  H   LYS   182      52.900  54.400  43.718  1.00  0.00           H  
ATOM   2857  CA  LYS   182      54.664  53.719  42.565  1.00  0.00           C  
ATOM   2858  HA  LYS   182      54.504  54.585  41.923  1.00  0.00           H  
ATOM   2859  CB  LYS   182      55.868  53.962  43.452  1.00  0.00           C  
ATOM   2860  HB2 LYS   182      55.843  53.164  44.194  1.00  0.00           H  
ATOM   2861  HB3 LYS   182      56.767  53.943  42.836  1.00  0.00           H  
ATOM   2862  CG  LYS   182      55.866  55.333  44.075  1.00  0.00           C  
ATOM   2863  HG2 LYS   182      55.712  56.091  43.306  1.00  0.00           H  
ATOM   2864  HG3 LYS   182      54.917  55.400  44.607  1.00  0.00           H  
ATOM   2865  CD  LYS   182      57.072  55.759  44.881  1.00  0.00           C  
ATOM   2866  HD2 LYS   182      57.168  55.078  45.726  1.00  0.00           H  
ATOM   2867  HD3 LYS   182      58.010  55.690  44.329  1.00  0.00           H  
ATOM   2868  CE  LYS   182      56.964  57.144  45.439  1.00  0.00           C  
ATOM   2869  HE2 LYS   182      57.854  57.488  45.966  1.00  0.00           H  
ATOM   2870  HE3 LYS   182      57.044  57.806  44.577  1.00  0.00           H  
ATOM   2871  NZ  LYS   182      55.720  57.373  46.191  1.00  0.00           N  
ATOM   2872  HZ1 LYS   182      55.764  58.314  46.556  1.00  0.00           H  
ATOM   2873  HZ2 LYS   182      54.874  57.393  45.640  1.00  0.00           H  
ATOM   2874  HZ3 LYS   182      55.619  56.874  47.063  1.00  0.00           H  
ATOM   2875  C   LYS   182      54.924  52.560  41.557  1.00  0.00           C  
ATOM   2876  O   LYS   182      55.976  51.958  41.265  1.00  0.00           O  
ATOM   2877  N   LEU   183      53.797  52.160  40.913  1.00  0.00           N  
ATOM   2878  H   LEU   183      53.065  52.856  40.921  1.00  0.00           H  
ATOM   2879  CA  LEU   183      53.781  51.175  39.813  1.00  0.00           C  
ATOM   2880  HA  LEU   183      54.522  50.403  40.017  1.00  0.00           H  
ATOM   2881  CB  LEU   183      52.443  50.436  39.908  1.00  0.00           C  
ATOM   2882  HB2 LEU   183      51.608  51.095  39.671  1.00  0.00           H  
ATOM   2883  HB3 LEU   183      52.435  49.673  39.129  1.00  0.00           H  
ATOM   2884  CG  LEU   183      52.148  49.852  41.302  1.00  0.00           C  
ATOM   2885  HG  LEU   183      52.471  50.489  42.125  1.00  0.00           H  
ATOM   2886  CD1 LEU   183      50.632  49.501  41.510  1.00  0.00           C  
ATOM   2887 HD11 LEU   183      50.463  48.865  42.379  1.00  0.00           H  
ATOM   2888 HD12 LEU   183      50.069  50.433  41.557  1.00  0.00           H  
ATOM   2889 HD13 LEU   183      50.378  48.963  40.597  1.00  0.00           H  
ATOM   2890  CD2 LEU   183      52.825  48.465  41.377  1.00  0.00           C  
ATOM   2891 HD21 LEU   183      52.777  47.968  42.346  1.00  0.00           H  
ATOM   2892 HD22 LEU   183      52.547  47.803  40.556  1.00  0.00           H  
ATOM   2893 HD23 LEU   183      53.894  48.577  41.197  1.00  0.00           H  
ATOM   2894  C   LEU   183      54.066  51.748  38.401  1.00  0.00           C  
ATOM   2895  O   LEU   183      53.255  51.515  37.543  1.00  0.00           O  
ATOM   2896  N   ASN   184      55.094  52.612  38.208  1.00  0.00           N  
ATOM   2897  H   ASN   184      55.791  52.665  38.936  1.00  0.00           H  
ATOM   2898  CA  ASN   184      55.155  53.622  37.106  1.00  0.00           C  
ATOM   2899  HA  ASN   184      54.120  53.812  36.822  1.00  0.00           H  
ATOM   2900  CB  ASN   184      55.802  54.964  37.620  1.00  0.00           C  
ATOM   2901  HB2 ASN   184      56.817  54.746  37.954  1.00  0.00           H  
ATOM   2902  HB3 ASN   184      56.044  55.667  36.823  1.00  0.00           H  
ATOM   2903  CG  ASN   184      54.962  55.573  38.764  1.00  0.00           C  
ATOM   2904  OD1 ASN   184      54.175  54.948  39.453  1.00  0.00           O  
ATOM   2905  ND2 ASN   184      55.111  56.859  39.049  1.00  0.00           N  
ATOM   2906 HD21 ASN   184      54.752  57.319  39.874  1.00  0.00           H  
ATOM   2907 HD22 ASN   184      55.628  57.413  38.381  1.00  0.00           H  
ATOM   2908  C   ASN   184      55.805  53.002  35.795  1.00  0.00           C  
ATOM   2909  O   ASN   184      56.466  53.702  34.996  1.00  0.00           O  
ATOM   2910  N   HIE   185      55.619  51.687  35.600  1.00  0.00           N  
ATOM   2911  H   HIE   185      55.183  51.160  36.342  1.00  0.00           H  
ATOM   2912  CA  HIE   185      55.951  50.958  34.408  1.00  0.00           C  
ATOM   2913  HA  HIE   185      55.914  51.653  33.569  1.00  0.00           H  
ATOM   2914  CB  HIE   185      57.389  50.499  34.565  1.00  0.00           C  
ATOM   2915  HB2 HIE   185      57.988  51.363  34.853  1.00  0.00           H  
ATOM   2916  HB3 HIE   185      57.293  49.819  35.411  1.00  0.00           H  
ATOM   2917  CG  HIE   185      58.014  49.741  33.380  1.00  0.00           C  
ATOM   2918  ND1 HIE   185      58.068  50.269  32.063  1.00  0.00           N  
ATOM   2919  CE1 HIE   185      58.796  49.361  31.396  1.00  0.00           C  
ATOM   2920  HE1 HIE   185      59.221  49.453  30.408  1.00  0.00           H  
ATOM   2921  NE2 HIE   185      59.000  48.277  32.142  1.00  0.00           N  
ATOM   2922  HE2 HIE   185      59.525  47.446  31.909  1.00  0.00           H  
ATOM   2923  CD2 HIE   185      58.652  48.555  33.406  1.00  0.00           C  
ATOM   2924  HD2 HIE   185      58.938  47.943  34.248  1.00  0.00           H  
ATOM   2925  C   HIE   185      54.909  49.868  34.020  1.00  0.00           C  
ATOM   2926  O   HIE   185      55.246  48.862  33.388  1.00  0.00           O  
ATOM   2927  N   THR   186      53.690  50.024  34.472  1.00  0.00           N  
ATOM   2928  H   THR   186      53.485  50.822  35.055  1.00  0.00           H  
ATOM   2929  CA  THR   186      52.538  49.154  34.144  1.00  0.00           C  
ATOM   2930  HA  THR   186      52.704  48.274  33.522  1.00  0.00           H  
ATOM   2931  CB  THR   186      51.722  48.820  35.445  1.00  0.00           C  
ATOM   2932  HB  THR   186      51.606  49.693  36.087  1.00  0.00           H  
ATOM   2933  CG2 THR   186      50.472  47.986  35.336  1.00  0.00           C  
ATOM   2934 HG21 THR   186      50.740  47.016  34.917  1.00  0.00           H  
ATOM   2935 HG22 THR   186      50.015  47.832  36.314  1.00  0.00           H  
ATOM   2936 HG23 THR   186      49.808  48.430  34.595  1.00  0.00           H  
ATOM   2937  OG1 THR   186      52.653  48.088  36.235  1.00  0.00           O  
ATOM   2938  HG1 THR   186      53.316  48.696  36.572  1.00  0.00           H  
ATOM   2939  C   THR   186      51.592  50.038  33.354  1.00  0.00           C  
ATOM   2940  O   THR   186      51.575  51.261  33.614  1.00  0.00           O  
ATOM   2941  N   TRP   187      50.902  49.548  32.280  1.00  0.00           N  
ATOM   2942  H   TRP   187      50.768  48.548  32.225  1.00  0.00           H  
ATOM   2943  CA  TRP   187      50.450  50.348  31.180  1.00  0.00           C  
ATOM   2944  HA  TRP   187      50.063  51.305  31.532  1.00  0.00           H  
ATOM   2945  CB  TRP   187      51.550  50.344  30.025  1.00  0.00           C  
ATOM   2946  HB2 TRP   187      51.640  49.337  29.616  1.00  0.00           H  
ATOM   2947  HB3 TRP   187      51.161  50.984  29.233  1.00  0.00           H  
ATOM   2948  CG  TRP   187      52.931  50.773  30.379  1.00  0.00           C  
ATOM   2949  CD1 TRP   187      53.964  49.982  30.801  1.00  0.00           C  
ATOM   2950  HD1 TRP   187      53.843  48.909  30.830  1.00  0.00           H  
ATOM   2951  NE1 TRP   187      55.093  50.702  31.144  1.00  0.00           N  
ATOM   2952  HE1 TRP   187      55.914  50.285  31.558  1.00  0.00           H  
ATOM   2953  CE2 TRP   187      54.774  52.072  31.052  1.00  0.00           C  
ATOM   2954  CZ2 TRP   187      55.482  53.239  31.265  1.00  0.00           C  
ATOM   2955  HZ2 TRP   187      56.418  53.164  31.798  1.00  0.00           H  
ATOM   2956  CH2 TRP   187      54.916  54.490  31.087  1.00  0.00           C  
ATOM   2957  HH2 TRP   187      55.571  55.324  31.289  1.00  0.00           H  
ATOM   2958  CZ3 TRP   187      53.585  54.599  30.785  1.00  0.00           C  
ATOM   2959  HZ3 TRP   187      53.180  55.599  30.743  1.00  0.00           H  
ATOM   2960  CE3 TRP   187      52.797  53.433  30.508  1.00  0.00           C  
ATOM   2961  HE3 TRP   187      51.732  53.523  30.350  1.00  0.00           H  
ATOM   2962  CD2 TRP   187      53.380  52.130  30.626  1.00  0.00           C  
ATOM   2963  C   TRP   187      49.154  49.858  30.530  1.00  0.00           C  
ATOM   2964  O   TRP   187      48.896  48.633  30.464  1.00  0.00           O  
ATOM   2965  N   ILE   188      48.296  50.751  29.982  1.00  0.00           N  
ATOM   2966  H   ILE   188      48.606  51.711  29.931  1.00  0.00           H  
ATOM   2967  CA  ILE   188      47.322  50.349  28.926  1.00  0.00           C  
ATOM   2968  HA  ILE   188      47.036  49.300  29.004  1.00  0.00           H  
ATOM   2969  CB  ILE   188      46.063  51.306  28.967  1.00  0.00           C  
ATOM   2970  HB  ILE   188      46.323  52.364  28.994  1.00  0.00           H  
ATOM   2971  CG2 ILE   188      45.114  51.092  27.729  1.00  0.00           C  
ATOM   2972 HG21 ILE   188      44.357  51.876  27.706  1.00  0.00           H  
ATOM   2973 HG22 ILE   188      45.725  51.153  26.829  1.00  0.00           H  
ATOM   2974 HG23 ILE   188      44.618  50.123  27.670  1.00  0.00           H  
ATOM   2975  CG1 ILE   188      45.117  51.043  30.161  1.00  0.00           C  
ATOM   2976 HG12 ILE   188      44.105  51.401  29.971  1.00  0.00           H  
ATOM   2977 HG13 ILE   188      44.979  49.963  30.215  1.00  0.00           H  
ATOM   2978  CD1 ILE   188      45.634  51.506  31.522  1.00  0.00           C  
ATOM   2979 HD11 ILE   188      46.148  52.466  31.558  1.00  0.00           H  
ATOM   2980 HD12 ILE   188      44.764  51.547  32.178  1.00  0.00           H  
ATOM   2981 HD13 ILE   188      46.389  50.823  31.912  1.00  0.00           H  
ATOM   2982  C   ILE   188      48.079  50.445  27.641  1.00  0.00           C  
ATOM   2983  O   ILE   188      48.256  49.448  26.981  1.00  0.00           O  
ATOM   2984  N   ASN   189      48.595  51.631  27.329  1.00  0.00           N  
ATOM   2985  H   ASN   189      48.388  52.390  27.963  1.00  0.00           H  
ATOM   2986  CA  ASN   189      49.410  51.908  26.165  1.00  0.00           C  
ATOM   2987  HA  ASN   189      49.400  51.110  25.422  1.00  0.00           H  
ATOM   2988  CB  ASN   189      48.844  53.105  25.462  1.00  0.00           C  
ATOM   2989  HB2 ASN   189      48.955  53.871  26.230  1.00  0.00           H  
ATOM   2990  HB3 ASN   189      49.354  53.400  24.544  1.00  0.00           H  
ATOM   2991  CG  ASN   189      47.375  52.969  25.132  1.00  0.00           C  
ATOM   2992  OD1 ASN   189      46.960  52.007  24.484  1.00  0.00           O  
ATOM   2993  ND2 ASN   189      46.661  53.985  25.525  1.00  0.00           N  
ATOM   2994 HD21 ASN   189      45.702  53.969  25.209  1.00  0.00           H  
ATOM   2995 HD22 ASN   189      47.018  54.672  26.175  1.00  0.00           H  
ATOM   2996  C   ASN   189      50.881  52.070  26.467  1.00  0.00           C  
ATOM   2997  O   ASN   189      51.256  53.074  27.059  1.00  0.00           O  
ATOM   2998  N   VAL   190      51.736  51.141  25.999  1.00  0.00           N  
ATOM   2999  H   VAL   190      51.259  50.365  25.562  1.00  0.00           H  
ATOM   3000  CA  VAL   190      53.197  51.128  26.171  1.00  0.00           C  
ATOM   3001  HA  VAL   190      53.312  51.329  27.236  1.00  0.00           H  
ATOM   3002  CB  VAL   190      53.840  49.751  25.747  1.00  0.00           C  
ATOM   3003  HB  VAL   190      53.647  49.439  24.721  1.00  0.00           H  
ATOM   3004  CG1 VAL   190      55.351  49.801  25.981  1.00  0.00           C  
ATOM   3005 HG11 VAL   190      55.969  50.523  25.448  1.00  0.00           H  
ATOM   3006 HG12 VAL   190      55.444  49.925  27.060  1.00  0.00           H  
ATOM   3007 HG13 VAL   190      55.780  48.810  25.834  1.00  0.00           H  
ATOM   3008  CG2 VAL   190      53.235  48.680  26.612  1.00  0.00           C  
ATOM   3009 HG21 VAL   190      53.706  47.770  26.240  1.00  0.00           H  
ATOM   3010 HG22 VAL   190      53.430  49.002  27.635  1.00  0.00           H  
ATOM   3011 HG23 VAL   190      52.154  48.743  26.489  1.00  0.00           H  
ATOM   3012  C   VAL   190      53.836  52.309  25.406  1.00  0.00           C  
ATOM   3013  O   VAL   190      53.518  52.446  24.185  1.00  0.00           O  
ATOM   3014  N   PRO   191      54.583  53.257  26.044  1.00  0.00           N  
ATOM   3015  CD  PRO   191      54.645  53.524  27.471  1.00  0.00           C  
ATOM   3016  HD2 PRO   191      55.543  52.969  27.742  1.00  0.00           H  
ATOM   3017  HD3 PRO   191      53.769  53.136  27.992  1.00  0.00           H  
ATOM   3018  CG  PRO   191      54.588  55.078  27.663  1.00  0.00           C  
ATOM   3019  HG2 PRO   191      55.060  55.425  28.583  1.00  0.00           H  
ATOM   3020  HG3 PRO   191      53.563  55.448  27.695  1.00  0.00           H  
ATOM   3021  CB  PRO   191      55.373  55.534  26.345  1.00  0.00           C  
ATOM   3022  HB2 PRO   191      56.448  55.513  26.521  1.00  0.00           H  
ATOM   3023  HB3 PRO   191      55.061  56.512  25.978  1.00  0.00           H  
ATOM   3024  CA  PRO   191      55.184  54.374  25.356  1.00  0.00           C  
ATOM   3025  HA  PRO   191      54.522  54.739  24.570  1.00  0.00           H  
ATOM   3026  C   PRO   191      56.476  53.969  24.560  1.00  0.00           C  
ATOM   3027  O   PRO   191      57.079  52.957  24.841  1.00  0.00           O  
ATOM   3028  N   HIE   192      56.858  54.571  23.447  1.00  0.00           N  
ATOM   3029  H   HIE   192      56.448  55.482  23.302  1.00  0.00           H  
ATOM   3030  CA  HIE   192      57.627  53.944  22.461  1.00  0.00           C  
ATOM   3031  HA  HIE   192      57.175  53.000  22.157  1.00  0.00           H  
ATOM   3032  CB  HIE   192      57.537  54.747  21.181  1.00  0.00           C  
ATOM   3033  HB2 HIE   192      58.358  55.462  21.237  1.00  0.00           H  
ATOM   3034  HB3 HIE   192      57.676  54.055  20.351  1.00  0.00           H  
ATOM   3035  CG  HIE   192      56.202  55.429  20.996  1.00  0.00           C  
ATOM   3036  ND1 HIE   192      56.047  56.766  21.208  1.00  0.00           N  
ATOM   3037  CE1 HIE   192      54.682  56.910  21.336  1.00  0.00           C  
ATOM   3038  HE1 HIE   192      54.234  57.864  21.572  1.00  0.00           H  
ATOM   3039  NE2 HIE   192      54.034  55.724  21.266  1.00  0.00           N  
ATOM   3040  HE2 HIE   192      53.041  55.613  21.408  1.00  0.00           H  
ATOM   3041  CD2 HIE   192      55.010  54.789  20.971  1.00  0.00           C  
ATOM   3042  HD2 HIE   192      54.925  53.719  20.849  1.00  0.00           H  
ATOM   3043  C   HIE   192      59.077  53.693  22.738  1.00  0.00           C  
ATOM   3044  O   HIE   192      59.662  52.941  21.954  1.00  0.00           O  
ATOM   3045  N   ALA   193      59.658  54.243  23.811  1.00  0.00           N  
ATOM   3046  H   ALA   193      59.268  55.044  24.287  1.00  0.00           H  
ATOM   3047  CA  ALA   193      60.954  53.843  24.222  1.00  0.00           C  
ATOM   3048  HA  ALA   193      61.528  53.423  23.396  1.00  0.00           H  
ATOM   3049  CB  ALA   193      61.750  54.964  24.885  1.00  0.00           C  
ATOM   3050  HB1 ALA   193      61.120  55.392  25.665  1.00  0.00           H  
ATOM   3051  HB2 ALA   193      62.619  54.629  25.453  1.00  0.00           H  
ATOM   3052  HB3 ALA   193      61.948  55.768  24.176  1.00  0.00           H  
ATOM   3053  C   ALA   193      60.873  52.674  25.250  1.00  0.00           C  
ATOM   3054  O   ALA   193      61.792  51.816  25.238  1.00  0.00           O  
ATOM   3055  N   GLU   194      59.838  52.575  26.060  1.00  0.00           N  
ATOM   3056  H   GLU   194      59.221  53.374  26.101  1.00  0.00           H  
ATOM   3057  CA  GLU   194      59.448  51.511  26.898  1.00  0.00           C  
ATOM   3058  HA  GLU   194      60.329  51.272  27.494  1.00  0.00           H  
ATOM   3059  CB  GLU   194      58.292  52.014  27.774  1.00  0.00           C  
ATOM   3060  HB2 GLU   194      57.518  52.351  27.084  1.00  0.00           H  
ATOM   3061  HB3 GLU   194      57.852  51.148  28.271  1.00  0.00           H  
ATOM   3062  CG  GLU   194      58.765  53.055  28.802  1.00  0.00           C  
ATOM   3063  HG2 GLU   194      58.088  52.972  29.652  1.00  0.00           H  
ATOM   3064  HG3 GLU   194      59.747  52.772  29.181  1.00  0.00           H  
ATOM   3065  CD  GLU   194      58.655  54.577  28.398  1.00  0.00           C  
ATOM   3066  OE1 GLU   194      58.063  55.411  29.189  1.00  0.00           O  
ATOM   3067  OE2 GLU   194      58.981  54.940  27.196  1.00  0.00           O  
ATOM   3068  C   GLU   194      59.075  50.170  26.189  1.00  0.00           C  
ATOM   3069  O   GLU   194      59.223  49.091  26.768  1.00  0.00           O  
ATOM   3070  N   GLU   195      58.665  50.246  24.941  1.00  0.00           N  
ATOM   3071  H   GLU   195      58.404  51.176  24.645  1.00  0.00           H  
ATOM   3072  CA  GLU   195      58.455  49.157  23.978  1.00  0.00           C  
ATOM   3073  HA  GLU   195      57.754  48.480  24.467  1.00  0.00           H  
ATOM   3074  CB  GLU   195      57.906  49.803  22.787  1.00  0.00           C  
ATOM   3075  HB2 GLU   195      57.153  50.566  22.984  1.00  0.00           H  
ATOM   3076  HB3 GLU   195      58.755  50.240  22.261  1.00  0.00           H  
ATOM   3077  CG  GLU   195      57.165  48.729  21.965  1.00  0.00           C  
ATOM   3078  HG2 GLU   195      57.895  48.195  21.357  1.00  0.00           H  
ATOM   3079  HG3 GLU   195      56.749  47.974  22.631  1.00  0.00           H  
ATOM   3080  CD  GLU   195      56.108  49.247  20.995  1.00  0.00           C  
ATOM   3081  OE1 GLU   195      55.534  48.510  20.198  1.00  0.00           O  
ATOM   3082  OE2 GLU   195      55.674  50.488  21.038  1.00  0.00           O  
ATOM   3083  C   GLU   195      59.702  48.235  23.881  1.00  0.00           C  
ATOM   3084  O   GLU   195      59.548  46.990  23.693  1.00  0.00           O  
ATOM   3085  N   SER   196      60.898  48.706  24.116  1.00  0.00           N  
ATOM   3086  H   SER   196      61.054  49.695  24.249  1.00  0.00           H  
ATOM   3087  CA  SER   196      62.084  47.776  24.148  1.00  0.00           C  
ATOM   3088  HA  SER   196      62.214  47.193  23.236  1.00  0.00           H  
ATOM   3089  CB  SER   196      63.357  48.631  24.310  1.00  0.00           C  
ATOM   3090  HB2 SER   196      64.197  47.941  24.389  1.00  0.00           H  
ATOM   3091  HB3 SER   196      63.417  49.216  23.392  1.00  0.00           H  
ATOM   3092  OG  SER   196      63.163  49.469  25.403  1.00  0.00           O  
ATOM   3093  HG  SER   196      62.750  50.298  25.150  1.00  0.00           H  
ATOM   3094  C   SER   196      61.987  46.760  25.303  1.00  0.00           C  
ATOM   3095  O   SER   196      62.768  45.819  25.273  1.00  0.00           O  
ATOM   3096  N   HID   197      61.039  46.843  26.206  1.00  0.00           N  
ATOM   3097  H   HID   197      60.480  47.679  26.298  1.00  0.00           H  
ATOM   3098  CA  HID   197      60.756  45.842  27.252  1.00  0.00           C  
ATOM   3099  HA  HID   197      61.570  45.123  27.337  1.00  0.00           H  
ATOM   3100  CB  HID   197      60.597  46.654  28.579  1.00  0.00           C  
ATOM   3101  HB2 HID   197      59.728  47.310  28.541  1.00  0.00           H  
ATOM   3102  HB3 HID   197      60.201  45.942  29.304  1.00  0.00           H  
ATOM   3103  CG  HID   197      61.837  47.347  29.184  1.00  0.00           C  
ATOM   3104  ND1 HID   197      62.484  48.416  28.579  1.00  0.00           N  
ATOM   3105  HD1 HID   197      62.406  48.588  27.587  1.00  0.00           H  
ATOM   3106  CE1 HID   197      63.593  48.775  29.271  1.00  0.00           C  
ATOM   3107  HE1 HID   197      64.257  49.590  29.024  1.00  0.00           H  
ATOM   3108  NE2 HID   197      63.651  47.942  30.364  1.00  0.00           N  
ATOM   3109  CD2 HID   197      62.526  47.124  30.331  1.00  0.00           C  
ATOM   3110  HD2 HID   197      62.309  46.419  31.120  1.00  0.00           H  
ATOM   3111  C   HID   197      59.526  44.998  26.943  1.00  0.00           C  
ATOM   3112  O   HID   197      59.303  44.068  27.682  1.00  0.00           O  
ATOM   3113  N   TYR   198      58.724  45.316  25.872  1.00  0.00           N  
ATOM   3114  H   TYR   198      59.092  46.038  25.269  1.00  0.00           H  
ATOM   3115  CA  TYR   198      57.500  44.563  25.510  1.00  0.00           C  
ATOM   3116  HA  TYR   198      56.868  44.344  26.371  1.00  0.00           H  
ATOM   3117  CB  TYR   198      56.592  45.444  24.590  1.00  0.00           C  
ATOM   3118  HB2 TYR   198      56.464  46.390  25.116  1.00  0.00           H  
ATOM   3119  HB3 TYR   198      57.207  45.574  23.700  1.00  0.00           H  
ATOM   3120  CG  TYR   198      55.120  44.983  24.249  1.00  0.00           C  
ATOM   3121  CD1 TYR   198      54.491  43.990  24.957  1.00  0.00           C  
ATOM   3122  HD1 TYR   198      55.037  43.424  25.697  1.00  0.00           H  
ATOM   3123  CE1 TYR   198      53.095  43.836  24.770  1.00  0.00           C  
ATOM   3124  HE1 TYR   198      52.489  43.206  25.405  1.00  0.00           H  
ATOM   3125  CZ  TYR   198      52.409  44.562  23.802  1.00  0.00           C  
ATOM   3126  OH  TYR   198      51.053  44.352  23.640  1.00  0.00           O  
ATOM   3127  HH  TYR   198      50.818  43.453  23.882  1.00  0.00           H  
ATOM   3128  CE2 TYR   198      53.088  45.440  22.920  1.00  0.00           C  
ATOM   3129  HE2 TYR   198      52.569  45.965  22.132  1.00  0.00           H  
ATOM   3130  CD2 TYR   198      54.393  45.717  23.255  1.00  0.00           C  
ATOM   3131  HD2 TYR   198      54.942  46.454  22.688  1.00  0.00           H  
ATOM   3132  C   TYR   198      57.809  43.291  24.739  1.00  0.00           C  
ATOM   3133  O   TYR   198      58.303  43.287  23.586  1.00  0.00           O  
ATOM   3134  N   ALA   199      57.588  42.148  25.404  1.00  0.00           N  
ATOM   3135  H   ALA   199      57.169  42.181  26.322  1.00  0.00           H  
ATOM   3136  CA  ALA   199      57.849  40.848  24.896  1.00  0.00           C  
ATOM   3137  HA  ALA   199      58.890  40.869  24.572  1.00  0.00           H  
ATOM   3138  CB  ALA   199      57.688  39.822  26.052  1.00  0.00           C  
ATOM   3139  HB1 ALA   199      57.890  38.800  25.729  1.00  0.00           H  
ATOM   3140  HB2 ALA   199      58.402  40.186  26.790  1.00  0.00           H  
ATOM   3141  HB3 ALA   199      56.730  39.792  26.572  1.00  0.00           H  
ATOM   3142  C   ALA   199      56.933  40.537  23.669  1.00  0.00           C  
ATOM   3143  O   ALA   199      55.792  41.007  23.716  1.00  0.00           O  
ATOM   3144  N   TRP   200      57.368  39.791  22.602  1.00  0.00           N  
ATOM   3145  H   TRP   200      58.279  39.366  22.507  1.00  0.00           H  
ATOM   3146  CA  TRP   200      56.392  39.118  21.748  1.00  0.00           C  
ATOM   3147  HA  TRP   200      55.629  39.845  21.468  1.00  0.00           H  
ATOM   3148  CB  TRP   200      56.912  38.778  20.417  1.00  0.00           C  
ATOM   3149  HB2 TRP   200      57.865  38.256  20.491  1.00  0.00           H  
ATOM   3150  HB3 TRP   200      56.215  38.067  19.973  1.00  0.00           H  
ATOM   3151  CG  TRP   200      57.094  39.972  19.529  1.00  0.00           C  
ATOM   3152  CD1 TRP   200      58.163  40.784  19.551  1.00  0.00           C  
ATOM   3153  HD1 TRP   200      59.026  40.753  20.199  1.00  0.00           H  
ATOM   3154  NE1 TRP   200      57.950  41.820  18.592  1.00  0.00           N  
ATOM   3155  HE1 TRP   200      58.683  42.440  18.277  1.00  0.00           H  
ATOM   3156  CE2 TRP   200      56.767  41.602  17.888  1.00  0.00           C  
ATOM   3157  CZ2 TRP   200      56.087  42.231  16.833  1.00  0.00           C  
ATOM   3158  HZ2 TRP   200      56.565  43.083  16.373  1.00  0.00           H  
ATOM   3159  CH2 TRP   200      54.862  41.747  16.325  1.00  0.00           C  
ATOM   3160  HH2 TRP   200      54.259  42.225  15.568  1.00  0.00           H  
ATOM   3161  CZ3 TRP   200      54.291  40.638  16.981  1.00  0.00           C  
ATOM   3162  HZ3 TRP   200      53.289  40.301  16.758  1.00  0.00           H  
ATOM   3163  CE3 TRP   200      54.999  40.031  18.044  1.00  0.00           C  
ATOM   3164  HE3 TRP   200      54.579  39.115  18.432  1.00  0.00           H  
ATOM   3165  CD2 TRP   200      56.240  40.470  18.499  1.00  0.00           C  
ATOM   3166  C   TRP   200      55.762  37.903  22.432  1.00  0.00           C  
ATOM   3167  O   TRP   200      56.522  37.275  23.161  1.00  0.00           O  
ATOM   3168  N   GLY   201      54.483  37.738  22.409  1.00  0.00           N  
ATOM   3169  H   GLY   201      53.928  38.103  21.648  1.00  0.00           H  
ATOM   3170  CA  GLY   201      53.839  36.488  22.900  1.00  0.00           C  
ATOM   3171  HA2 GLY   201      54.370  35.960  23.692  1.00  0.00           H  
ATOM   3172  HA3 GLY   201      52.804  36.646  23.202  1.00  0.00           H  
ATOM   3173  C   GLY   201      53.713  35.603  21.701  1.00  0.00           C  
ATOM   3174  O   GLY   201      53.638  36.049  20.534  1.00  0.00           O  
ATOM   3175  N   TYR   202      53.472  34.308  21.884  1.00  0.00           N  
ATOM   3176  H   TYR   202      53.517  34.049  22.859  1.00  0.00           H  
ATOM   3177  CA  TYR   202      53.632  33.308  20.817  1.00  0.00           C  
ATOM   3178  HA  TYR   202      53.562  33.850  19.874  1.00  0.00           H  
ATOM   3179  CB  TYR   202      55.088  32.726  20.818  1.00  0.00           C  
ATOM   3180  HB2 TYR   202      55.209  32.172  21.749  1.00  0.00           H  
ATOM   3181  HB3 TYR   202      55.162  31.994  20.014  1.00  0.00           H  
ATOM   3182  CG  TYR   202      56.234  33.754  20.539  1.00  0.00           C  
ATOM   3183  CD1 TYR   202      56.835  33.803  19.226  1.00  0.00           C  
ATOM   3184  HD1 TYR   202      56.508  33.173  18.413  1.00  0.00           H  
ATOM   3185  CE1 TYR   202      57.954  34.655  19.065  1.00  0.00           C  
ATOM   3186  HE1 TYR   202      58.459  34.648  18.110  1.00  0.00           H  
ATOM   3187  CZ  TYR   202      58.501  35.381  20.154  1.00  0.00           C  
ATOM   3188  OH  TYR   202      59.567  36.172  20.035  1.00  0.00           O  
ATOM   3189  HH  TYR   202      59.645  36.505  19.138  1.00  0.00           H  
ATOM   3190  CE2 TYR   202      57.960  35.304  21.469  1.00  0.00           C  
ATOM   3191  HE2 TYR   202      58.502  35.833  22.239  1.00  0.00           H  
ATOM   3192  CD2 TYR   202      56.809  34.495  21.644  1.00  0.00           C  
ATOM   3193  HD2 TYR   202      56.419  34.499  22.651  1.00  0.00           H  
ATOM   3194  C   TYR   202      52.513  32.285  20.829  1.00  0.00           C  
ATOM   3195  O   TYR   202      51.875  31.990  21.882  1.00  0.00           O  
ATOM   3196  N   ARG   203      52.144  31.587  19.683  1.00  0.00           N  
ATOM   3197  H   ARG   203      52.608  31.851  18.826  1.00  0.00           H  
ATOM   3198  CA  ARG   203      51.228  30.388  19.667  1.00  0.00           C  
ATOM   3199  HA  ARG   203      51.524  29.726  20.481  1.00  0.00           H  
ATOM   3200  CB  ARG   203      49.809  30.769  19.874  1.00  0.00           C  
ATOM   3201  HB2 ARG   203      49.297  29.807  19.881  1.00  0.00           H  
ATOM   3202  HB3 ARG   203      49.601  31.132  20.881  1.00  0.00           H  
ATOM   3203  CG  ARG   203      49.080  31.586  18.756  1.00  0.00           C  
ATOM   3204  HG2 ARG   203      49.561  32.531  18.506  1.00  0.00           H  
ATOM   3205  HG3 ARG   203      49.087  30.957  17.866  1.00  0.00           H  
ATOM   3206  CD  ARG   203      47.700  32.001  19.192  1.00  0.00           C  
ATOM   3207  HD2 ARG   203      47.598  32.314  20.232  1.00  0.00           H  
ATOM   3208  HD3 ARG   203      47.546  32.807  18.474  1.00  0.00           H  
ATOM   3209  NE  ARG   203      46.740  30.835  18.930  1.00  0.00           N  
ATOM   3210  HE  ARG   203      46.767  30.035  19.546  1.00  0.00           H  
ATOM   3211  CZ  ARG   203      45.772  30.896  18.050  1.00  0.00           C  
ATOM   3212  NH1 ARG   203      45.696  31.925  17.284  1.00  0.00           N  
ATOM   3213 HH11 ARG   203      44.980  32.017  16.577  1.00  0.00           H  
ATOM   3214 HH12 ARG   203      46.349  32.693  17.325  1.00  0.00           H  
ATOM   3215  NH2 ARG   203      44.907  29.978  17.929  1.00  0.00           N  
ATOM   3216 HH21 ARG   203      44.076  30.362  17.502  1.00  0.00           H  
ATOM   3217 HH22 ARG   203      44.984  29.055  18.331  1.00  0.00           H  
ATOM   3218  C   ARG   203      51.348  29.614  18.390  1.00  0.00           C  
ATOM   3219  O   ARG   203      51.509  30.192  17.312  1.00  0.00           O  
ATOM   3220  N   GLU   204      51.289  28.299  18.366  1.00  0.00           N  
ATOM   3221  H   GLU   204      51.169  27.782  19.225  1.00  0.00           H  
ATOM   3222  CA  GLU   204      51.595  27.507  17.139  1.00  0.00           C  
ATOM   3223  HA  GLU   204      51.720  26.449  17.371  1.00  0.00           H  
ATOM   3224  CB  GLU   204      50.333  27.546  16.288  1.00  0.00           C  
ATOM   3225  HB2 GLU   204      50.217  28.488  15.752  1.00  0.00           H  
ATOM   3226  HB3 GLU   204      50.335  26.792  15.501  1.00  0.00           H  
ATOM   3227  CG  GLU   204      48.956  27.288  16.995  1.00  0.00           C  
ATOM   3228  HG2 GLU   204      48.723  28.157  17.610  1.00  0.00           H  
ATOM   3229  HG3 GLU   204      48.150  27.194  16.268  1.00  0.00           H  
ATOM   3230  CD  GLU   204      49.061  26.004  17.829  1.00  0.00           C  
ATOM   3231  OE1 GLU   204      48.304  26.046  18.807  1.00  0.00           O  
ATOM   3232  OE2 GLU   204      49.592  24.981  17.404  1.00  0.00           O  
ATOM   3233  C   GLU   204      52.914  27.934  16.372  1.00  0.00           C  
ATOM   3234  O   GLU   204      53.049  27.662  15.154  1.00  0.00           O  
ATOM   3235  N   GLY   205      53.880  28.585  16.948  1.00  0.00           N  
ATOM   3236  H   GLY   205      53.690  28.837  17.908  1.00  0.00           H  
ATOM   3237  CA  GLY   205      55.117  29.053  16.365  1.00  0.00           C  
ATOM   3238  HA2 GLY   205      55.856  28.958  17.161  1.00  0.00           H  
ATOM   3239  HA3 GLY   205      55.497  28.492  15.511  1.00  0.00           H  
ATOM   3240  C   GLY   205      54.943  30.494  15.804  1.00  0.00           C  
ATOM   3241  O   GLY   205      55.954  30.938  15.247  1.00  0.00           O  
ATOM   3242  N   LYS   206      53.806  31.170  15.750  1.00  0.00           N  
ATOM   3243  H   LYS   206      53.092  30.726  16.308  1.00  0.00           H  
ATOM   3244  CA  LYS   206      53.552  32.601  15.242  1.00  0.00           C  
ATOM   3245  HA  LYS   206      54.277  32.837  14.463  1.00  0.00           H  
ATOM   3246  CB  LYS   206      52.116  32.801  14.576  1.00  0.00           C  
ATOM   3247  HB2 LYS   206      51.398  32.701  15.390  1.00  0.00           H  
ATOM   3248  HB3 LYS   206      52.051  33.845  14.268  1.00  0.00           H  
ATOM   3249  CG  LYS   206      51.845  31.722  13.547  1.00  0.00           C  
ATOM   3250  HG2 LYS   206      52.379  31.962  12.627  1.00  0.00           H  
ATOM   3251  HG3 LYS   206      52.177  30.735  13.870  1.00  0.00           H  
ATOM   3252  CD  LYS   206      50.386  31.571  13.067  1.00  0.00           C  
ATOM   3253  HD2 LYS   206      50.095  32.416  12.442  1.00  0.00           H  
ATOM   3254  HD3 LYS   206      50.449  30.728  12.379  1.00  0.00           H  
ATOM   3255  CE  LYS   206      49.251  31.253  14.124  1.00  0.00           C  
ATOM   3256  HE2 LYS   206      49.555  30.410  14.745  1.00  0.00           H  
ATOM   3257  HE3 LYS   206      49.158  32.100  14.804  1.00  0.00           H  
ATOM   3258  NZ  LYS   206      47.898  30.923  13.463  1.00  0.00           N  
ATOM   3259  HZ1 LYS   206      48.096  30.399  12.623  1.00  0.00           H  
ATOM   3260  HZ2 LYS   206      47.246  30.471  14.090  1.00  0.00           H  
ATOM   3261  HZ3 LYS   206      47.373  31.739  13.183  1.00  0.00           H  
ATOM   3262  C   LYS   206      53.774  33.608  16.456  1.00  0.00           C  
ATOM   3263  O   LYS   206      53.684  33.240  17.665  1.00  0.00           O  
ATOM   3264  N   ALA   207      53.883  34.908  16.103  1.00  0.00           N  
ATOM   3265  H   ALA   207      53.868  35.144  15.121  1.00  0.00           H  
ATOM   3266  CA  ALA   207      54.009  36.024  17.096  1.00  0.00           C  
ATOM   3267  HA  ALA   207      53.938  35.613  18.103  1.00  0.00           H  
ATOM   3268  CB  ALA   207      55.435  36.666  16.875  1.00  0.00           C  
ATOM   3269  HB1 ALA   207      55.480  37.296  15.988  1.00  0.00           H  
ATOM   3270  HB2 ALA   207      55.688  37.253  17.758  1.00  0.00           H  
ATOM   3271  HB3 ALA   207      56.185  35.888  16.732  1.00  0.00           H  
ATOM   3272  C   ALA   207      52.845  36.955  17.022  1.00  0.00           C  
ATOM   3273  O   ALA   207      52.306  37.291  15.940  1.00  0.00           O  
ATOM   3274  N   VAL   208      52.397  37.403  18.190  1.00  0.00           N  
ATOM   3275  H   VAL   208      52.835  37.035  19.022  1.00  0.00           H  
ATOM   3276  CA  VAL   208      51.209  38.230  18.440  1.00  0.00           C  
ATOM   3277  HA  VAL   208      51.165  38.928  17.604  1.00  0.00           H  
ATOM   3278  CB  VAL   208      49.929  37.308  18.380  1.00  0.00           C  
ATOM   3279  HB  VAL   208      49.819  37.044  17.328  1.00  0.00           H  
ATOM   3280  CG1 VAL   208      50.010  36.077  19.205  1.00  0.00           C  
ATOM   3281 HG11 VAL   208      49.216  35.339  19.089  1.00  0.00           H  
ATOM   3282 HG12 VAL   208      50.933  35.514  19.059  1.00  0.00           H  
ATOM   3283 HG13 VAL   208      50.033  36.522  20.199  1.00  0.00           H  
ATOM   3284  CG2 VAL   208      48.556  37.947  18.660  1.00  0.00           C  
ATOM   3285 HG21 VAL   208      48.472  38.828  18.025  1.00  0.00           H  
ATOM   3286 HG22 VAL   208      47.728  37.271  18.444  1.00  0.00           H  
ATOM   3287 HG23 VAL   208      48.558  38.151  19.731  1.00  0.00           H  
ATOM   3288  C   VAL   208      51.228  38.939  19.722  1.00  0.00           C  
ATOM   3289  O   VAL   208      51.617  38.450  20.723  1.00  0.00           O  
ATOM   3290  N   HIP   209      50.703  40.153  19.691  1.00  0.00           N  
ATOM   3291  H   HIP   209      50.343  40.383  18.775  1.00  0.00           H  
ATOM   3292  CA  HIP   209      50.399  41.065  20.826  1.00  0.00           C  
ATOM   3293  HA  HIP   209      50.488  40.541  21.778  1.00  0.00           H  
ATOM   3294  CB  HIP   209      51.242  42.387  20.738  1.00  0.00           C  
ATOM   3295  HB2 HIP   209      51.041  42.848  19.771  1.00  0.00           H  
ATOM   3296  HB3 HIP   209      50.957  43.050  21.554  1.00  0.00           H  
ATOM   3297  CG  HIP   209      52.765  42.333  20.859  1.00  0.00           C  
ATOM   3298  ND1 HIP   209      53.528  43.079  20.044  1.00  0.00           N  
ATOM   3299  HD1 HIP   209      53.162  43.622  19.275  1.00  0.00           H  
ATOM   3300  CE1 HIP   209      54.781  43.155  20.564  1.00  0.00           C  
ATOM   3301  HE1 HIP   209      55.590  43.722  20.128  1.00  0.00           H  
ATOM   3302  NE2 HIP   209      54.807  42.251  21.563  1.00  0.00           N  
ATOM   3303  HE2 HIP   209      55.703  41.991  21.949  1.00  0.00           H  
ATOM   3304  CD2 HIP   209      53.547  41.867  21.876  1.00  0.00           C  
ATOM   3305  HD2 HIP   209      53.261  41.296  22.747  1.00  0.00           H  
ATOM   3306  C   HIP   209      48.905  41.356  20.755  1.00  0.00           C  
ATOM   3307  O   HIP   209      48.246  41.251  19.799  1.00  0.00           O  
ATOM   3308  N   VAL   210      48.330  41.837  21.893  1.00  0.00           N  
ATOM   3309  H   VAL   210      48.938  41.995  22.684  1.00  0.00           H  
ATOM   3310  CA  VAL   210      46.987  42.365  22.059  1.00  0.00           C  
ATOM   3311  HA  VAL   210      46.412  41.571  21.583  1.00  0.00           H  
ATOM   3312  CB  VAL   210      46.441  42.516  23.494  1.00  0.00           C  
ATOM   3313  HB  VAL   210      46.438  41.548  23.995  1.00  0.00           H  
ATOM   3314  CG1 VAL   210      47.126  43.556  24.366  1.00  0.00           C  
ATOM   3315 HG11 VAL   210      46.655  44.538  24.303  1.00  0.00           H  
ATOM   3316 HG12 VAL   210      47.059  43.316  25.427  1.00  0.00           H  
ATOM   3317 HG13 VAL   210      48.166  43.719  24.082  1.00  0.00           H  
ATOM   3318  CG2 VAL   210      44.972  42.922  23.485  1.00  0.00           C  
ATOM   3319 HG21 VAL   210      44.566  42.815  24.491  1.00  0.00           H  
ATOM   3320 HG22 VAL   210      44.792  43.973  23.259  1.00  0.00           H  
ATOM   3321 HG23 VAL   210      44.389  42.308  22.798  1.00  0.00           H  
ATOM   3322  C   VAL   210      46.718  43.499  21.038  1.00  0.00           C  
ATOM   3323  O   VAL   210      47.315  44.572  21.131  1.00  0.00           O  
ATOM   3324  N   SER   211      45.795  43.292  20.127  1.00  0.00           N  
ATOM   3325  H   SER   211      45.258  42.437  20.088  1.00  0.00           H  
ATOM   3326  CA  SER   211      45.249  44.303  19.275  1.00  0.00           C  
ATOM   3327  HA  SER   211      46.045  44.839  18.757  1.00  0.00           H  
ATOM   3328  CB  SER   211      44.436  43.674  18.119  1.00  0.00           C  
ATOM   3329  HB2 SER   211      45.066  42.988  17.553  1.00  0.00           H  
ATOM   3330  HB3 SER   211      43.550  43.137  18.457  1.00  0.00           H  
ATOM   3331  OG  SER   211      43.995  44.646  17.253  1.00  0.00           O  
ATOM   3332  HG  SER   211      43.083  44.350  17.194  1.00  0.00           H  
ATOM   3333  C   SER   211      44.425  45.364  20.079  1.00  0.00           C  
ATOM   3334  O   SER   211      43.810  44.901  21.045  1.00  0.00           O  
ATOM   3335  N   PRO   212      44.220  46.634  19.651  1.00  0.00           N  
ATOM   3336  CD  PRO   212      45.083  47.375  18.757  1.00  0.00           C  
ATOM   3337  HD2 PRO   212      44.726  47.241  17.736  1.00  0.00           H  
ATOM   3338  HD3 PRO   212      46.111  47.055  18.926  1.00  0.00           H  
ATOM   3339  CG  PRO   212      45.026  48.777  19.247  1.00  0.00           C  
ATOM   3340  HG2 PRO   212      45.232  49.461  18.423  1.00  0.00           H  
ATOM   3341  HG3 PRO   212      45.754  48.856  20.055  1.00  0.00           H  
ATOM   3342  CB  PRO   212      43.616  48.907  19.759  1.00  0.00           C  
ATOM   3343  HB2 PRO   212      43.015  49.304  18.940  1.00  0.00           H  
ATOM   3344  HB3 PRO   212      43.443  49.654  20.534  1.00  0.00           H  
ATOM   3345  CA  PRO   212      43.205  47.552  20.336  1.00  0.00           C  
ATOM   3346  HA  PRO   212      43.379  47.628  21.410  1.00  0.00           H  
ATOM   3347  C   PRO   212      41.750  47.254  20.074  1.00  0.00           C  
ATOM   3348  O   PRO   212      41.412  46.627  19.077  1.00  0.00           O  
ATOM   3349  N   GLY   213      40.831  47.574  21.006  1.00  0.00           N  
ATOM   3350  H   GLY   213      41.102  47.926  21.913  1.00  0.00           H  
ATOM   3351  CA  GLY   213      39.401  47.268  20.782  1.00  0.00           C  
ATOM   3352  HA2 GLY   213      39.063  47.536  19.781  1.00  0.00           H  
ATOM   3353  HA3 GLY   213      39.268  46.188  20.848  1.00  0.00           H  
ATOM   3354  C   GLY   213      38.367  47.841  21.812  1.00  0.00           C  
ATOM   3355  O   GLY   213      38.739  48.641  22.636  1.00  0.00           O  
ATOM   3356  N   MET   214      37.087  47.462  21.623  1.00  0.00           N  
ATOM   3357  H   MET   214      36.869  46.845  20.853  1.00  0.00           H  
ATOM   3358  CA  MET   214      36.014  47.928  22.502  1.00  0.00           C  
ATOM   3359  HA  MET   214      36.049  49.007  22.648  1.00  0.00           H  
ATOM   3360  CB  MET   214      34.703  47.564  21.837  1.00  0.00           C  
ATOM   3361  HB2 MET   214      34.694  46.527  21.502  1.00  0.00           H  
ATOM   3362  HB3 MET   214      33.935  47.554  22.612  1.00  0.00           H  
ATOM   3363  CG  MET   214      34.358  48.567  20.767  1.00  0.00           C  
ATOM   3364  HG2 MET   214      35.125  48.372  20.017  1.00  0.00           H  
ATOM   3365  HG3 MET   214      33.499  48.247  20.178  1.00  0.00           H  
ATOM   3366  SD  MET   214      34.291  50.346  21.061  1.00  0.00           S  
ATOM   3367  CE  MET   214      32.772  50.441  22.037  1.00  0.00           C  
ATOM   3368  HE1 MET   214      31.926  50.328  21.359  1.00  0.00           H  
ATOM   3369  HE2 MET   214      32.775  49.604  22.736  1.00  0.00           H  
ATOM   3370  HE3 MET   214      32.706  51.366  22.609  1.00  0.00           H  
ATOM   3371  C   MET   214      36.028  47.271  23.918  1.00  0.00           C  
ATOM   3372  O   MET   214      35.869  46.032  24.064  1.00  0.00           O  
ATOM   3373  N   LEU   215      36.071  48.124  24.907  1.00  0.00           N  
ATOM   3374  H   LEU   215      36.094  49.119  24.732  1.00  0.00           H  
ATOM   3375  CA  LEU   215      36.148  47.755  26.356  1.00  0.00           C  
ATOM   3376  HA  LEU   215      36.408  48.696  26.842  1.00  0.00           H  
ATOM   3377  CB  LEU   215      34.772  47.297  26.950  1.00  0.00           C  
ATOM   3378  HB2 LEU   215      34.485  46.484  26.283  1.00  0.00           H  
ATOM   3379  HB3 LEU   215      34.984  46.971  27.968  1.00  0.00           H  
ATOM   3380  CG  LEU   215      33.528  48.247  26.935  1.00  0.00           C  
ATOM   3381  HG  LEU   215      33.362  48.584  25.912  1.00  0.00           H  
ATOM   3382  CD1 LEU   215      32.209  47.495  27.306  1.00  0.00           C  
ATOM   3383 HD11 LEU   215      32.075  46.707  26.564  1.00  0.00           H  
ATOM   3384 HD12 LEU   215      32.282  47.071  28.307  1.00  0.00           H  
ATOM   3385 HD13 LEU   215      31.468  48.290  27.219  1.00  0.00           H  
ATOM   3386  CD2 LEU   215      33.817  49.423  27.854  1.00  0.00           C  
ATOM   3387 HD21 LEU   215      32.903  50.011  27.943  1.00  0.00           H  
ATOM   3388 HD22 LEU   215      34.164  49.050  28.817  1.00  0.00           H  
ATOM   3389 HD23 LEU   215      34.508  50.099  27.351  1.00  0.00           H  
ATOM   3390  C   LEU   215      37.379  46.888  26.730  1.00  0.00           C  
ATOM   3391  O   LEU   215      37.306  46.111  27.671  1.00  0.00           O  
ATOM   3392  N   ASP   216      38.514  47.188  26.076  1.00  0.00           N  
ATOM   3393  H   ASP   216      38.467  47.954  25.419  1.00  0.00           H  
ATOM   3394  CA  ASP   216      39.770  46.396  26.113  1.00  0.00           C  
ATOM   3395  HA  ASP   216      39.350  45.392  26.062  1.00  0.00           H  
ATOM   3396  CB  ASP   216      40.602  46.619  24.791  1.00  0.00           C  
ATOM   3397  HB2 ASP   216      41.427  45.926  24.628  1.00  0.00           H  
ATOM   3398  HB3 ASP   216      39.863  46.522  23.995  1.00  0.00           H  
ATOM   3399  CG  ASP   216      40.993  48.125  24.558  1.00  0.00           C  
ATOM   3400  OD1 ASP   216      40.396  49.042  25.207  1.00  0.00           O  
ATOM   3401  OD2 ASP   216      41.792  48.432  23.625  1.00  0.00           O  
ATOM   3402  C   ASP   216      40.539  46.661  27.409  1.00  0.00           C  
ATOM   3403  O   ASP   216      40.940  45.799  28.173  1.00  0.00           O  
ATOM   3404  N   ALA   217      40.891  47.928  27.785  1.00  0.00           N  
ATOM   3405  H   ALA   217      40.601  48.707  27.211  1.00  0.00           H  
ATOM   3406  CA  ALA   217      41.660  48.318  28.956  1.00  0.00           C  
ATOM   3407  HA  ALA   217      42.596  47.767  29.042  1.00  0.00           H  
ATOM   3408  CB  ALA   217      41.855  49.840  28.988  1.00  0.00           C  
ATOM   3409  HB1 ALA   217      42.552  50.011  29.808  1.00  0.00           H  
ATOM   3410  HB2 ALA   217      42.318  50.180  28.062  1.00  0.00           H  
ATOM   3411  HB3 ALA   217      40.983  50.482  29.115  1.00  0.00           H  
ATOM   3412  C   ALA   217      40.888  47.894  30.247  1.00  0.00           C  
ATOM   3413  O   ALA   217      41.447  47.216  31.130  1.00  0.00           O  
ATOM   3414  N   GLU   218      39.564  48.033  30.295  1.00  0.00           N  
ATOM   3415  H   GLU   218      39.096  48.482  29.520  1.00  0.00           H  
ATOM   3416  CA  GLU   218      38.656  47.696  31.432  1.00  0.00           C  
ATOM   3417  HA  GLU   218      39.043  48.233  32.297  1.00  0.00           H  
ATOM   3418  CB  GLU   218      37.221  48.252  31.064  1.00  0.00           C  
ATOM   3419  HB2 GLU   218      36.714  47.895  30.168  1.00  0.00           H  
ATOM   3420  HB3 GLU   218      36.562  48.074  31.914  1.00  0.00           H  
ATOM   3421  CG  GLU   218      37.285  49.782  30.846  1.00  0.00           C  
ATOM   3422  HG2 GLU   218      36.408  50.222  31.321  1.00  0.00           H  
ATOM   3423  HG3 GLU   218      38.168  50.086  31.408  1.00  0.00           H  
ATOM   3424  CD  GLU   218      37.333  50.242  29.376  1.00  0.00           C  
ATOM   3425  OE1 GLU   218      38.201  49.765  28.627  1.00  0.00           O  
ATOM   3426  OE2 GLU   218      36.578  51.113  28.946  1.00  0.00           O  
ATOM   3427  C   GLU   218      38.668  46.193  31.802  1.00  0.00           C  
ATOM   3428  O   GLU   218      38.102  45.892  32.801  1.00  0.00           O  
ATOM   3429  N   ALA   219      39.133  45.234  30.937  1.00  0.00           N  
ATOM   3430  H   ALA   219      39.651  45.584  30.144  1.00  0.00           H  
ATOM   3431  CA  ALA   219      38.872  43.805  31.125  1.00  0.00           C  
ATOM   3432  HA  ALA   219      38.643  43.776  32.190  1.00  0.00           H  
ATOM   3433  CB  ALA   219      37.645  43.464  30.364  1.00  0.00           C  
ATOM   3434  HB1 ALA   219      37.393  42.414  30.512  1.00  0.00           H  
ATOM   3435  HB2 ALA   219      36.854  44.088  30.779  1.00  0.00           H  
ATOM   3436  HB3 ALA   219      37.725  43.740  29.312  1.00  0.00           H  
ATOM   3437  C   ALA   219      40.048  42.900  30.859  1.00  0.00           C  
ATOM   3438  O   ALA   219      40.198  41.893  31.547  1.00  0.00           O  
ATOM   3439  N   TYR   220      41.000  43.342  30.014  1.00  0.00           N  
ATOM   3440  H   TYR   220      40.792  44.178  29.487  1.00  0.00           H  
ATOM   3441  CA  TYR   220      42.142  42.474  29.602  1.00  0.00           C  
ATOM   3442  HA  TYR   220      42.494  41.881  30.447  1.00  0.00           H  
ATOM   3443  CB  TYR   220      41.568  41.410  28.606  1.00  0.00           C  
ATOM   3444  HB2 TYR   220      42.225  40.559  28.424  1.00  0.00           H  
ATOM   3445  HB3 TYR   220      40.630  41.030  29.011  1.00  0.00           H  
ATOM   3446  CG  TYR   220      41.151  42.111  27.260  1.00  0.00           C  
ATOM   3447  CD1 TYR   220      41.983  42.553  26.244  1.00  0.00           C  
ATOM   3448  HD1 TYR   220      43.045  42.503  26.435  1.00  0.00           H  
ATOM   3449  CE1 TYR   220      41.494  43.113  25.046  1.00  0.00           C  
ATOM   3450  HE1 TYR   220      42.201  43.601  24.392  1.00  0.00           H  
ATOM   3451  CZ  TYR   220      40.123  43.092  24.805  1.00  0.00           C  
ATOM   3452  OH  TYR   220      39.640  43.574  23.613  1.00  0.00           O  
ATOM   3453  HH  TYR   220      38.690  43.710  23.579  1.00  0.00           H  
ATOM   3454  CE2 TYR   220      39.235  42.715  25.816  1.00  0.00           C  
ATOM   3455  HE2 TYR   220      38.172  42.820  25.658  1.00  0.00           H  
ATOM   3456  CD2 TYR   220      39.764  42.146  27.050  1.00  0.00           C  
ATOM   3457  HD2 TYR   220      39.046  41.855  27.802  1.00  0.00           H  
ATOM   3458  C   TYR   220      43.374  43.159  28.992  1.00  0.00           C  
ATOM   3459  O   TYR   220      44.351  42.450  28.823  1.00  0.00           O  
ATOM   3460  N   GLY   221      43.252  44.425  28.537  1.00  0.00           N  
ATOM   3461  H   GLY   221      42.352  44.884  28.530  1.00  0.00           H  
ATOM   3462  CA  GLY   221      44.296  45.186  27.791  1.00  0.00           C  
ATOM   3463  HA2 GLY   221      44.709  44.572  26.990  1.00  0.00           H  
ATOM   3464  HA3 GLY   221      43.885  46.110  27.384  1.00  0.00           H  
ATOM   3465  C   GLY   221      45.494  45.706  28.604  1.00  0.00           C  
ATOM   3466  O   GLY   221      46.453  46.194  27.957  1.00  0.00           O  
ATOM   3467  N   VAL   222      45.519  45.572  29.937  1.00  0.00           N  
ATOM   3468  H   VAL   222      44.716  45.128  30.358  1.00  0.00           H  
ATOM   3469  CA  VAL   222      46.582  46.126  30.785  1.00  0.00           C  
ATOM   3470  HA  VAL   222      46.826  47.063  30.285  1.00  0.00           H  
ATOM   3471  CB  VAL   222      46.073  46.464  32.193  1.00  0.00           C  
ATOM   3472  HB  VAL   222      46.007  45.549  32.781  1.00  0.00           H  
ATOM   3473  CG1 VAL   222      46.948  47.410  33.005  1.00  0.00           C  
ATOM   3474 HG11 VAL   222      47.927  46.942  33.105  1.00  0.00           H  
ATOM   3475 HG12 VAL   222      47.080  48.378  32.520  1.00  0.00           H  
ATOM   3476 HG13 VAL   222      46.537  47.688  33.976  1.00  0.00           H  
ATOM   3477  CG2 VAL   222      44.685  47.085  32.061  1.00  0.00           C  
ATOM   3478 HG21 VAL   222      43.937  46.358  31.742  1.00  0.00           H  
ATOM   3479 HG22 VAL   222      44.266  47.430  33.006  1.00  0.00           H  
ATOM   3480 HG23 VAL   222      44.672  47.929  31.371  1.00  0.00           H  
ATOM   3481  C   VAL   222      47.853  45.245  30.798  1.00  0.00           C  
ATOM   3482  O   VAL   222      47.713  44.045  31.003  1.00  0.00           O  
ATOM   3483  N   LYS   223      48.967  45.838  30.564  1.00  0.00           N  
ATOM   3484  H   LYS   223      48.955  46.848  30.552  1.00  0.00           H  
ATOM   3485  CA  LYS   223      50.298  45.171  30.444  1.00  0.00           C  
ATOM   3486  HA  LYS   223      50.108  44.099  30.395  1.00  0.00           H  
ATOM   3487  CB  LYS   223      50.941  45.723  29.129  1.00  0.00           C  
ATOM   3488  HB2 LYS   223      51.034  46.809  29.159  1.00  0.00           H  
ATOM   3489  HB3 LYS   223      51.883  45.228  28.891  1.00  0.00           H  
ATOM   3490  CG  LYS   223      50.052  45.476  27.931  1.00  0.00           C  
ATOM   3491  HG2 LYS   223      49.909  44.404  27.799  1.00  0.00           H  
ATOM   3492  HG3 LYS   223      49.100  45.943  28.184  1.00  0.00           H  
ATOM   3493  CD  LYS   223      50.494  46.258  26.671  1.00  0.00           C  
ATOM   3494  HD2 LYS   223      50.509  47.317  26.929  1.00  0.00           H  
ATOM   3495  HD3 LYS   223      51.520  46.004  26.405  1.00  0.00           H  
ATOM   3496  CE  LYS   223      49.617  46.210  25.427  1.00  0.00           C  
ATOM   3497  HE2 LYS   223      50.137  46.669  24.586  1.00  0.00           H  
ATOM   3498  HE3 LYS   223      49.342  45.173  25.233  1.00  0.00           H  
ATOM   3499  NZ  LYS   223      48.377  47.031  25.704  1.00  0.00           N  
ATOM   3500  HZ1 LYS   223      47.695  47.016  24.959  1.00  0.00           H  
ATOM   3501  HZ2 LYS   223      47.874  46.775  26.541  1.00  0.00           H  
ATOM   3502  HZ3 LYS   223      48.588  48.010  25.839  1.00  0.00           H  
ATOM   3503  C   LYS   223      51.178  45.577  31.654  1.00  0.00           C  
ATOM   3504  O   LYS   223      51.033  46.675  32.123  1.00  0.00           O  
ATOM   3505  N   SER   224      52.094  44.770  32.103  1.00  0.00           N  
ATOM   3506  H   SER   224      52.106  43.830  31.733  1.00  0.00           H  
ATOM   3507  CA  SER   224      52.922  45.025  33.370  1.00  0.00           C  
ATOM   3508  HA  SER   224      53.201  46.073  33.483  1.00  0.00           H  
ATOM   3509  CB  SER   224      51.964  44.762  34.522  1.00  0.00           C  
ATOM   3510  HB2 SER   224      50.937  45.076  34.337  1.00  0.00           H  
ATOM   3511  HB3 SER   224      51.921  43.693  34.728  1.00  0.00           H  
ATOM   3512  OG  SER   224      52.321  45.331  35.766  1.00  0.00           O  
ATOM   3513  HG  SER   224      52.501  46.274  35.752  1.00  0.00           H  
ATOM   3514  C   SER   224      54.080  44.059  33.611  1.00  0.00           C  
ATOM   3515  O   SER   224      54.062  42.889  33.229  1.00  0.00           O  
ATOM   3516  N   ASN   225      55.109  44.511  34.336  1.00  0.00           N  
ATOM   3517  H   ASN   225      55.015  45.413  34.781  1.00  0.00           H  
ATOM   3518  CA  ASN   225      56.346  43.789  34.495  1.00  0.00           C  
ATOM   3519  HA  ASN   225      56.551  43.105  33.672  1.00  0.00           H  
ATOM   3520  CB  ASN   225      57.527  44.745  34.492  1.00  0.00           C  
ATOM   3521  HB2 ASN   225      58.387  44.128  34.755  1.00  0.00           H  
ATOM   3522  HB3 ASN   225      57.578  45.131  33.474  1.00  0.00           H  
ATOM   3523  CG  ASN   225      57.338  45.835  35.497  1.00  0.00           C  
ATOM   3524  OD1 ASN   225      57.958  45.811  36.577  1.00  0.00           O  
ATOM   3525  ND2 ASN   225      56.632  46.864  35.202  1.00  0.00           N  
ATOM   3526 HD21 ASN   225      56.664  47.622  35.869  1.00  0.00           H  
ATOM   3527 HD22 ASN   225      56.208  47.156  34.334  1.00  0.00           H  
ATOM   3528  C   ASN   225      56.268  43.078  35.817  1.00  0.00           C  
ATOM   3529  O   ASN   225      55.387  43.324  36.621  1.00  0.00           O  
ATOM   3530  N   VAL   226      57.043  42.025  36.031  1.00  0.00           N  
ATOM   3531  H   VAL   226      57.566  41.754  35.211  1.00  0.00           H  
ATOM   3532  CA  VAL   226      57.016  41.225  37.329  1.00  0.00           C  
ATOM   3533  HA  VAL   226      55.956  41.038  37.504  1.00  0.00           H  
ATOM   3534  CB  VAL   226      57.780  39.926  37.026  1.00  0.00           C  
ATOM   3535  HB  VAL   226      57.813  39.834  35.941  1.00  0.00           H  
ATOM   3536  CG1 VAL   226      59.201  39.948  37.553  1.00  0.00           C  
ATOM   3537 HG11 VAL   226      59.267  39.811  38.632  1.00  0.00           H  
ATOM   3538 HG12 VAL   226      59.883  39.187  37.176  1.00  0.00           H  
ATOM   3539 HG13 VAL   226      59.666  40.898  37.288  1.00  0.00           H  
ATOM   3540  CG2 VAL   226      57.016  38.694  37.499  1.00  0.00           C  
ATOM   3541 HG21 VAL   226      57.288  38.446  38.525  1.00  0.00           H  
ATOM   3542 HG22 VAL   226      55.937  38.817  37.406  1.00  0.00           H  
ATOM   3543 HG23 VAL   226      57.293  37.769  36.992  1.00  0.00           H  
ATOM   3544  C   VAL   226      57.359  41.867  38.644  1.00  0.00           C  
ATOM   3545  O   VAL   226      56.764  41.487  39.622  1.00  0.00           O  
ATOM   3546  N   LYS   227      58.227  42.920  38.719  1.00  0.00           N  
ATOM   3547  H   LYS   227      58.769  43.042  37.876  1.00  0.00           H  
ATOM   3548  CA  LYS   227      58.657  43.748  39.853  1.00  0.00           C  
ATOM   3549  HA  LYS   227      58.722  43.091  40.720  1.00  0.00           H  
ATOM   3550  CB  LYS   227      60.051  44.297  39.594  1.00  0.00           C  
ATOM   3551  HB2 LYS   227      60.596  43.395  39.315  1.00  0.00           H  
ATOM   3552  HB3 LYS   227      59.957  44.981  38.750  1.00  0.00           H  
ATOM   3553  CG  LYS   227      60.808  45.052  40.749  1.00  0.00           C  
ATOM   3554  HG2 LYS   227      60.501  46.098  40.777  1.00  0.00           H  
ATOM   3555  HG3 LYS   227      60.589  44.558  41.696  1.00  0.00           H  
ATOM   3556  CD  LYS   227      62.298  45.053  40.554  1.00  0.00           C  
ATOM   3557  HD2 LYS   227      62.678  44.032  40.586  1.00  0.00           H  
ATOM   3558  HD3 LYS   227      62.480  45.300  39.508  1.00  0.00           H  
ATOM   3559  CE  LYS   227      63.173  45.810  41.584  1.00  0.00           C  
ATOM   3560  HE2 LYS   227      63.163  45.331  42.563  1.00  0.00           H  
ATOM   3561  HE3 LYS   227      64.203  45.655  41.263  1.00  0.00           H  
ATOM   3562  NZ  LYS   227      62.862  47.206  41.666  1.00  0.00           N  
ATOM   3563  HZ1 LYS   227      62.022  47.370  42.202  1.00  0.00           H  
ATOM   3564  HZ2 LYS   227      63.561  47.746  42.156  1.00  0.00           H  
ATOM   3565  HZ3 LYS   227      62.790  47.581  40.732  1.00  0.00           H  
ATOM   3566  C   LYS   227      57.650  44.849  40.185  1.00  0.00           C  
ATOM   3567  O   LYS   227      57.431  45.113  41.377  1.00  0.00           O  
ATOM   3568  N   ASP   228      56.934  45.491  39.264  1.00  0.00           N  
ATOM   3569  H   ASP   228      57.212  45.488  38.293  1.00  0.00           H  
ATOM   3570  CA  ASP   228      55.668  46.214  39.598  1.00  0.00           C  
ATOM   3571  HA  ASP   228      55.928  46.791  40.485  1.00  0.00           H  
ATOM   3572  CB  ASP   228      55.121  47.191  38.571  1.00  0.00           C  
ATOM   3573  HB2 ASP   228      54.856  46.641  37.668  1.00  0.00           H  
ATOM   3574  HB3 ASP   228      54.264  47.741  38.961  1.00  0.00           H  
ATOM   3575  CG  ASP   228      56.140  48.303  38.187  1.00  0.00           C  
ATOM   3576  OD1 ASP   228      57.258  48.402  38.760  1.00  0.00           O  
ATOM   3577  OD2 ASP   228      55.816  48.993  37.233  1.00  0.00           O  
ATOM   3578  C   ASP   228      54.557  45.227  40.079  1.00  0.00           C  
ATOM   3579  O   ASP   228      53.913  45.502  41.092  1.00  0.00           O  
ATOM   3580  N   MET   229      54.398  43.987  39.441  1.00  0.00           N  
ATOM   3581  H   MET   229      54.847  43.947  38.537  1.00  0.00           H  
ATOM   3582  CA  MET   229      53.319  43.091  39.819  1.00  0.00           C  
ATOM   3583  HA  MET   229      52.403  43.681  39.814  1.00  0.00           H  
ATOM   3584  CB  MET   229      53.266  42.107  38.689  1.00  0.00           C  
ATOM   3585  HB2 MET   229      53.124  42.601  37.728  1.00  0.00           H  
ATOM   3586  HB3 MET   229      54.150  41.469  38.704  1.00  0.00           H  
ATOM   3587  CG  MET   229      52.126  41.084  38.912  1.00  0.00           C  
ATOM   3588  HG2 MET   229      52.267  40.358  38.111  1.00  0.00           H  
ATOM   3589  HG3 MET   229      52.254  40.493  39.818  1.00  0.00           H  
ATOM   3590  SD  MET   229      50.481  41.675  39.157  1.00  0.00           S  
ATOM   3591  CE  MET   229      49.905  42.263  37.530  1.00  0.00           C  
ATOM   3592  HE1 MET   229      48.967  42.773  37.750  1.00  0.00           H  
ATOM   3593  HE2 MET   229      50.556  43.059  37.168  1.00  0.00           H  
ATOM   3594  HE3 MET   229      49.816  41.509  36.748  1.00  0.00           H  
ATOM   3595  C   MET   229      53.552  42.378  41.143  1.00  0.00           C  
ATOM   3596  O   MET   229      52.545  42.101  41.792  1.00  0.00           O  
ATOM   3597  N   ALA   230      54.776  42.188  41.520  1.00  0.00           N  
ATOM   3598  H   ALA   230      55.582  42.429  40.962  1.00  0.00           H  
ATOM   3599  CA  ALA   230      55.120  41.808  42.943  1.00  0.00           C  
ATOM   3600  HA  ALA   230      54.756  40.817  43.215  1.00  0.00           H  
ATOM   3601  CB  ALA   230      56.666  41.563  43.040  1.00  0.00           C  
ATOM   3602  HB1 ALA   230      56.979  41.418  44.074  1.00  0.00           H  
ATOM   3603  HB2 ALA   230      57.009  40.662  42.532  1.00  0.00           H  
ATOM   3604  HB3 ALA   230      57.177  42.430  42.621  1.00  0.00           H  
ATOM   3605  C   ALA   230      54.617  42.716  44.073  1.00  0.00           C  
ATOM   3606  O   ALA   230      53.945  42.266  44.996  1.00  0.00           O  
ATOM   3607  N   SER   231      54.880  43.995  43.903  1.00  0.00           N  
ATOM   3608  H   SER   231      55.516  44.293  43.177  1.00  0.00           H  
ATOM   3609  CA  SER   231      54.421  45.135  44.713  1.00  0.00           C  
ATOM   3610  HA  SER   231      54.666  45.075  45.773  1.00  0.00           H  
ATOM   3611  CB  SER   231      54.990  46.409  44.166  1.00  0.00           C  
ATOM   3612  HB2 SER   231      56.061  46.208  44.187  1.00  0.00           H  
ATOM   3613  HB3 SER   231      54.767  46.560  43.110  1.00  0.00           H  
ATOM   3614  OG  SER   231      54.626  47.586  44.819  1.00  0.00           O  
ATOM   3615  HG  SER   231      55.048  48.303  44.341  1.00  0.00           H  
ATOM   3616  C   SER   231      52.909  45.172  44.613  1.00  0.00           C  
ATOM   3617  O   SER   231      52.275  45.447  45.614  1.00  0.00           O  
ATOM   3618  N   TRP   232      52.310  45.024  43.459  1.00  0.00           N  
ATOM   3619  H   TRP   232      52.842  44.929  42.606  1.00  0.00           H  
ATOM   3620  CA  TRP   232      50.801  45.063  43.360  1.00  0.00           C  
ATOM   3621  HA  TRP   232      50.392  45.985  43.774  1.00  0.00           H  
ATOM   3622  CB  TRP   232      50.394  45.090  41.888  1.00  0.00           C  
ATOM   3623  HB2 TRP   232      50.695  46.045  41.456  1.00  0.00           H  
ATOM   3624  HB3 TRP   232      50.881  44.246  41.399  1.00  0.00           H  
ATOM   3625  CG  TRP   232      48.924  44.934  41.605  1.00  0.00           C  
ATOM   3626  CD1 TRP   232      48.353  43.924  40.901  1.00  0.00           C  
ATOM   3627  HD1 TRP   232      48.871  43.114  40.410  1.00  0.00           H  
ATOM   3628  NE1 TRP   232      46.993  44.217  40.835  1.00  0.00           N  
ATOM   3629  HE1 TRP   232      46.370  43.619  40.311  1.00  0.00           H  
ATOM   3630  CE2 TRP   232      46.580  45.347  41.565  1.00  0.00           C  
ATOM   3631  CZ2 TRP   232      45.348  45.849  41.807  1.00  0.00           C  
ATOM   3632  HZ2 TRP   232      44.462  45.345  41.450  1.00  0.00           H  
ATOM   3633  CH2 TRP   232      45.353  47.101  42.523  1.00  0.00           C  
ATOM   3634  HH2 TRP   232      44.407  47.525  42.826  1.00  0.00           H  
ATOM   3635  CZ3 TRP   232      46.495  47.745  42.850  1.00  0.00           C  
ATOM   3636  HZ3 TRP   232      46.519  48.717  43.321  1.00  0.00           H  
ATOM   3637  CE3 TRP   232      47.755  47.116  42.658  1.00  0.00           C  
ATOM   3638  HE3 TRP   232      48.591  47.757  42.893  1.00  0.00           H  
ATOM   3639  CD2 TRP   232      47.827  45.881  42.021  1.00  0.00           C  
ATOM   3640  C   TRP   232      50.100  43.908  44.031  1.00  0.00           C  
ATOM   3641  O   TRP   232      49.173  44.030  44.782  1.00  0.00           O  
ATOM   3642  N   VAL   233      50.603  42.716  43.969  1.00  0.00           N  
ATOM   3643  H   VAL   233      51.364  42.502  43.340  1.00  0.00           H  
ATOM   3644  CA  VAL   233      50.192  41.528  44.852  1.00  0.00           C  
ATOM   3645  HA  VAL   233      49.116  41.476  44.687  1.00  0.00           H  
ATOM   3646  CB  VAL   233      50.695  40.120  44.454  1.00  0.00           C  
ATOM   3647  HB  VAL   233      51.770  40.261  44.343  1.00  0.00           H  
ATOM   3648  CG1 VAL   233      50.420  39.084  45.515  1.00  0.00           C  
ATOM   3649 HG11 VAL   233      49.352  39.020  45.724  1.00  0.00           H  
ATOM   3650 HG12 VAL   233      50.829  38.133  45.175  1.00  0.00           H  
ATOM   3651 HG13 VAL   233      50.925  39.518  46.378  1.00  0.00           H  
ATOM   3652  CG2 VAL   233      50.200  39.672  43.067  1.00  0.00           C  
ATOM   3653 HG21 VAL   233      50.218  40.543  42.411  1.00  0.00           H  
ATOM   3654 HG22 VAL   233      50.835  38.848  42.743  1.00  0.00           H  
ATOM   3655 HG23 VAL   233      49.175  39.305  43.117  1.00  0.00           H  
ATOM   3656  C   VAL   233      50.396  41.897  46.297  1.00  0.00           C  
ATOM   3657  O   VAL   233      49.404  41.809  47.013  1.00  0.00           O  
ATOM   3658  N   MET   234      51.531  42.416  46.751  1.00  0.00           N  
ATOM   3659  H   MET   234      52.287  42.477  46.084  1.00  0.00           H  
ATOM   3660  CA  MET   234      51.786  42.442  48.180  1.00  0.00           C  
ATOM   3661  HA  MET   234      51.399  41.498  48.565  1.00  0.00           H  
ATOM   3662  CB  MET   234      53.282  42.445  48.407  1.00  0.00           C  
ATOM   3663  HB2 MET   234      53.529  42.453  49.468  1.00  0.00           H  
ATOM   3664  HB3 MET   234      53.737  41.539  48.008  1.00  0.00           H  
ATOM   3665  CG  MET   234      54.060  43.644  47.887  1.00  0.00           C  
ATOM   3666  HG2 MET   234      54.036  43.656  46.797  1.00  0.00           H  
ATOM   3667  HG3 MET   234      53.527  44.509  48.281  1.00  0.00           H  
ATOM   3668  SD  MET   234      55.673  43.723  48.440  1.00  0.00           S  
ATOM   3669  CE  MET   234      55.752  44.154  50.238  1.00  0.00           C  
ATOM   3670  HE1 MET   234      56.648  44.684  50.558  1.00  0.00           H  
ATOM   3671  HE2 MET   234      54.908  44.777  50.536  1.00  0.00           H  
ATOM   3672  HE3 MET   234      55.763  43.246  50.842  1.00  0.00           H  
ATOM   3673  C   MET   234      51.076  43.678  48.845  1.00  0.00           C  
ATOM   3674  O   MET   234      50.536  43.533  49.953  1.00  0.00           O  
ATOM   3675  N   ALA   235      50.891  44.811  48.124  1.00  0.00           N  
ATOM   3676  H   ALA   235      51.152  44.943  47.157  1.00  0.00           H  
ATOM   3677  CA  ALA   235      49.857  45.761  48.498  1.00  0.00           C  
ATOM   3678  HA  ALA   235      50.101  46.374  49.366  1.00  0.00           H  
ATOM   3679  CB  ALA   235      49.635  46.823  47.418  1.00  0.00           C  
ATOM   3680  HB1 ALA   235      49.341  46.310  46.502  1.00  0.00           H  
ATOM   3681  HB2 ALA   235      48.844  47.516  47.702  1.00  0.00           H  
ATOM   3682  HB3 ALA   235      50.527  47.436  47.284  1.00  0.00           H  
ATOM   3683  C   ALA   235      48.461  45.088  48.763  1.00  0.00           C  
ATOM   3684  O   ALA   235      47.864  45.354  49.768  1.00  0.00           O  
ATOM   3685  N   ASN   236      47.944  44.274  47.891  1.00  0.00           N  
ATOM   3686  H   ASN   236      48.499  44.214  47.049  1.00  0.00           H  
ATOM   3687  CA  ASN   236      46.627  43.566  47.989  1.00  0.00           C  
ATOM   3688  HA  ASN   236      45.815  44.241  48.259  1.00  0.00           H  
ATOM   3689  CB  ASN   236      46.310  42.919  46.666  1.00  0.00           C  
ATOM   3690  HB2 ASN   236      47.180  42.439  46.217  1.00  0.00           H  
ATOM   3691  HB3 ASN   236      45.522  42.170  46.738  1.00  0.00           H  
ATOM   3692  CG  ASN   236      45.781  43.880  45.610  1.00  0.00           C  
ATOM   3693  OD1 ASN   236      44.570  43.921  45.401  1.00  0.00           O  
ATOM   3694  ND2 ASN   236      46.632  44.493  44.808  1.00  0.00           N  
ATOM   3695 HD21 ASN   236      46.392  45.096  44.034  1.00  0.00           H  
ATOM   3696 HD22 ASN   236      47.629  44.355  44.896  1.00  0.00           H  
ATOM   3697  C   ASN   236      46.696  42.639  49.168  1.00  0.00           C  
ATOM   3698  O   ASN   236      45.666  42.449  49.832  1.00  0.00           O  
ATOM   3699  N   MET   237      47.896  42.023  49.416  1.00  0.00           N  
ATOM   3700  H   MET   237      48.687  42.141  48.800  1.00  0.00           H  
ATOM   3701  CA  MET   237      48.097  40.984  50.453  1.00  0.00           C  
ATOM   3702  HA  MET   237      47.349  40.192  50.395  1.00  0.00           H  
ATOM   3703  CB  MET   237      49.450  40.301  50.244  1.00  0.00           C  
ATOM   3704  HB2 MET   237      49.452  39.821  49.265  1.00  0.00           H  
ATOM   3705  HB3 MET   237      50.165  41.122  50.291  1.00  0.00           H  
ATOM   3706  CG  MET   237      49.733  39.179  51.279  1.00  0.00           C  
ATOM   3707  HG2 MET   237      50.142  39.551  52.218  1.00  0.00           H  
ATOM   3708  HG3 MET   237      48.826  38.612  51.490  1.00  0.00           H  
ATOM   3709  SD  MET   237      50.844  37.914  50.817  1.00  0.00           S  
ATOM   3710  CE  MET   237      52.393  38.838  50.537  1.00  0.00           C  
ATOM   3711  HE1 MET   237      53.118  38.073  50.259  1.00  0.00           H  
ATOM   3712  HE2 MET   237      52.352  39.475  49.653  1.00  0.00           H  
ATOM   3713  HE3 MET   237      52.702  39.277  51.485  1.00  0.00           H  
ATOM   3714  C   MET   237      47.965  41.566  51.871  1.00  0.00           C  
ATOM   3715  O   MET   237      47.599  40.818  52.843  1.00  0.00           O  
ATOM   3716  N   ALA   238      48.205  42.879  52.097  1.00  0.00           N  
ATOM   3717  H   ALA   238      48.621  43.425  51.356  1.00  0.00           H  
ATOM   3718  CA  ALA   238      48.078  43.606  53.351  1.00  0.00           C  
ATOM   3719  HA  ALA   238      47.383  43.006  53.938  1.00  0.00           H  
ATOM   3720  CB  ALA   238      49.406  43.630  54.119  1.00  0.00           C  
ATOM   3721  HB1 ALA   238      49.735  42.676  54.532  1.00  0.00           H  
ATOM   3722  HB2 ALA   238      50.216  43.991  53.486  1.00  0.00           H  
ATOM   3723  HB3 ALA   238      49.326  44.287  54.984  1.00  0.00           H  
ATOM   3724  C   ALA   238      47.594  45.124  53.320  1.00  0.00           C  
ATOM   3725  O   ALA   238      48.313  46.023  53.693  1.00  0.00           O  
ATOM   3726  N   PRO   239      46.352  45.466  52.989  1.00  0.00           N  
ATOM   3727  CD  PRO   239      45.291  44.552  52.608  1.00  0.00           C  
ATOM   3728  HD2 PRO   239      45.145  43.755  53.336  1.00  0.00           H  
ATOM   3729  HD3 PRO   239      45.529  44.262  51.585  1.00  0.00           H  
ATOM   3730  CG  PRO   239      43.942  45.355  52.544  1.00  0.00           C  
ATOM   3731  HG2 PRO   239      43.459  45.489  53.512  1.00  0.00           H  
ATOM   3732  HG3 PRO   239      43.174  44.992  51.861  1.00  0.00           H  
ATOM   3733  CB  PRO   239      44.507  46.734  52.098  1.00  0.00           C  
ATOM   3734  HB2 PRO   239      43.863  47.554  52.415  1.00  0.00           H  
ATOM   3735  HB3 PRO   239      44.677  46.759  51.022  1.00  0.00           H  
ATOM   3736  CA  PRO   239      45.900  46.846  52.702  1.00  0.00           C  
ATOM   3737  HA  PRO   239      46.568  47.332  51.991  1.00  0.00           H  
ATOM   3738  C   PRO   239      45.875  47.835  53.888  1.00  0.00           C  
ATOM   3739  O   PRO   239      45.956  49.055  53.680  1.00  0.00           O  
ATOM   3740  N   GLU   240      45.692  47.411  55.150  1.00  0.00           N  
ATOM   3741  H   GLU   240      45.693  46.412  55.297  1.00  0.00           H  
ATOM   3742  CA  GLU   240      46.036  48.229  56.363  1.00  0.00           C  
ATOM   3743  HA  GLU   240      45.409  49.103  56.186  1.00  0.00           H  
ATOM   3744  CB  GLU   240      45.448  47.573  57.588  1.00  0.00           C  
ATOM   3745  HB2 GLU   240      45.235  48.207  58.448  1.00  0.00           H  
ATOM   3746  HB3 GLU   240      44.492  47.175  57.246  1.00  0.00           H  
ATOM   3747  CG  GLU   240      46.264  46.318  58.096  1.00  0.00           C  
ATOM   3748  HG2 GLU   240      47.238  46.757  58.309  1.00  0.00           H  
ATOM   3749  HG3 GLU   240      45.842  46.103  59.078  1.00  0.00           H  
ATOM   3750  CD  GLU   240      46.385  45.052  57.244  1.00  0.00           C  
ATOM   3751  OE1 GLU   240      47.072  44.092  57.579  1.00  0.00           O  
ATOM   3752  OE2 GLU   240      45.590  44.916  56.266  1.00  0.00           O  
ATOM   3753  C   GLU   240      47.478  48.734  56.479  1.00  0.00           C  
ATOM   3754  O   GLU   240      47.859  49.664  57.256  1.00  0.00           O  
ATOM   3755  N   THR   241      48.377  48.201  55.660  1.00  0.00           N  
ATOM   3756  H   THR   241      48.095  47.407  55.103  1.00  0.00           H  
ATOM   3757  CA  THR   241      49.777  48.727  55.674  1.00  0.00           C  
ATOM   3758  HA  THR   241      50.189  48.700  56.682  1.00  0.00           H  
ATOM   3759  CB  THR   241      50.705  47.787  54.870  1.00  0.00           C  
ATOM   3760  HB  THR   241      50.362  46.794  55.160  1.00  0.00           H  
ATOM   3761  CG2 THR   241      50.785  47.910  53.333  1.00  0.00           C  
ATOM   3762 HG21 THR   241      51.345  47.053  52.957  1.00  0.00           H  
ATOM   3763 HG22 THR   241      49.761  47.882  52.960  1.00  0.00           H  
ATOM   3764 HG23 THR   241      51.404  48.790  53.158  1.00  0.00           H  
ATOM   3765  OG1 THR   241      51.991  47.965  55.376  1.00  0.00           O  
ATOM   3766  HG1 THR   241      52.064  47.399  56.148  1.00  0.00           H  
ATOM   3767  C   THR   241      49.830  50.118  55.016  1.00  0.00           C  
ATOM   3768  O   THR   241      50.757  50.887  55.221  1.00  0.00           O  
ATOM   3769  N   LEU   242      48.849  50.418  54.175  1.00  0.00           N  
ATOM   3770  H   LEU   242      48.182  49.664  54.094  1.00  0.00           H  
ATOM   3771  CA  LEU   242      48.700  51.688  53.398  1.00  0.00           C  
ATOM   3772  HA  LEU   242      49.686  51.993  53.047  1.00  0.00           H  
ATOM   3773  CB  LEU   242      47.778  51.469  52.137  1.00  0.00           C  
ATOM   3774  HB2 LEU   242      46.794  51.196  52.518  1.00  0.00           H  
ATOM   3775  HB3 LEU   242      47.599  52.386  51.577  1.00  0.00           H  
ATOM   3776  CG  LEU   242      48.191  50.319  51.216  1.00  0.00           C  
ATOM   3777  HG  LEU   242      48.193  49.385  51.779  1.00  0.00           H  
ATOM   3778  CD1 LEU   242      47.256  50.201  50.005  1.00  0.00           C  
ATOM   3779 HD11 LEU   242      46.240  50.102  50.386  1.00  0.00           H  
ATOM   3780 HD12 LEU   242      47.281  51.106  49.397  1.00  0.00           H  
ATOM   3781 HD13 LEU   242      47.527  49.336  49.398  1.00  0.00           H  
ATOM   3782  CD2 LEU   242      49.654  50.485  50.606  1.00  0.00           C  
ATOM   3783 HD21 LEU   242      49.838  49.727  49.845  1.00  0.00           H  
ATOM   3784 HD22 LEU   242      49.650  51.336  49.925  1.00  0.00           H  
ATOM   3785 HD23 LEU   242      50.378  50.579  51.416  1.00  0.00           H  
ATOM   3786  C   LEU   242      48.166  52.827  54.310  1.00  0.00           C  
ATOM   3787  O   LEU   242      47.546  52.522  55.356  1.00  0.00           O  
ATOM   3788  N   PRO   243      48.288  54.090  53.928  1.00  0.00           N  
ATOM   3789  CD  PRO   243      49.103  54.616  52.820  1.00  0.00           C  
ATOM   3790  HD2 PRO   243      49.089  53.971  51.942  1.00  0.00           H  
ATOM   3791  HD3 PRO   243      50.156  54.750  53.066  1.00  0.00           H  
ATOM   3792  CG  PRO   243      48.542  56.016  52.437  1.00  0.00           C  
ATOM   3793  HG2 PRO   243      47.593  55.828  51.936  1.00  0.00           H  
ATOM   3794  HG3 PRO   243      49.222  56.627  51.843  1.00  0.00           H  
ATOM   3795  CB  PRO   243      48.329  56.446  53.898  1.00  0.00           C  
ATOM   3796  HB2 PRO   243      47.669  57.302  54.039  1.00  0.00           H  
ATOM   3797  HB3 PRO   243      49.313  56.658  54.316  1.00  0.00           H  
ATOM   3798  CA  PRO   243      47.660  55.215  54.626  1.00  0.00           C  
ATOM   3799  HA  PRO   243      47.938  55.178  55.680  1.00  0.00           H  
ATOM   3800  C   PRO   243      46.135  55.120  54.388  1.00  0.00           C  
ATOM   3801  O   PRO   243      45.673  54.405  53.443  1.00  0.00           O  
ATOM   3802  N   PRO   244      45.276  55.644  55.263  1.00  0.00           N  
ATOM   3803  CD  PRO   244      45.660  56.277  56.526  1.00  0.00           C  
ATOM   3804  HD2 PRO   244      46.579  56.846  56.393  1.00  0.00           H  
ATOM   3805  HD3 PRO   244      45.856  55.518  57.284  1.00  0.00           H  
ATOM   3806  CG  PRO   244      44.441  57.128  56.961  1.00  0.00           C  
ATOM   3807  HG2 PRO   244      44.510  58.063  56.405  1.00  0.00           H  
ATOM   3808  HG3 PRO   244      44.353  57.341  58.026  1.00  0.00           H  
ATOM   3809  CB  PRO   244      43.270  56.270  56.456  1.00  0.00           C  
ATOM   3810  HB2 PRO   244      42.324  56.796  56.328  1.00  0.00           H  
ATOM   3811  HB3 PRO   244      43.097  55.478  57.185  1.00  0.00           H  
ATOM   3812  CA  PRO   244      43.806  55.637  55.183  1.00  0.00           C  
ATOM   3813  HA  PRO   244      43.507  54.599  55.033  1.00  0.00           H  
ATOM   3814  C   PRO   244      43.403  56.451  53.983  1.00  0.00           C  
ATOM   3815  O   PRO   244      43.990  57.504  53.814  1.00  0.00           O  
ATOM   3816  N   SER   245      42.517  55.942  53.125  1.00  0.00           N  
ATOM   3817  H   SER   245      42.074  55.041  53.242  1.00  0.00           H  
ATOM   3818  CA  SER   245      42.497  56.288  51.699  1.00  0.00           C  
ATOM   3819  HA  SER   245      42.333  57.360  51.586  1.00  0.00           H  
ATOM   3820  CB  SER   245      43.841  56.022  50.965  1.00  0.00           C  
ATOM   3821  HB2 SER   245      43.775  56.289  49.910  1.00  0.00           H  
ATOM   3822  HB3 SER   245      44.561  56.661  51.475  1.00  0.00           H  
ATOM   3823  OG  SER   245      44.214  54.657  50.939  1.00  0.00           O  
ATOM   3824  HG  SER   245      44.639  54.512  51.788  1.00  0.00           H  
ATOM   3825  C   SER   245      41.438  55.457  50.993  1.00  0.00           C  
ATOM   3826  O   SER   245      41.156  54.338  51.324  1.00  0.00           O  
ATOM   3827  N   THR   246      40.892  56.072  49.997  1.00  0.00           N  
ATOM   3828  H   THR   246      41.323  56.947  49.733  1.00  0.00           H  
ATOM   3829  CA  THR   246      39.956  55.386  49.096  1.00  0.00           C  
ATOM   3830  HA  THR   246      39.313  54.877  49.815  1.00  0.00           H  
ATOM   3831  CB  THR   246      39.136  56.349  48.243  1.00  0.00           C  
ATOM   3832  HB  THR   246      38.359  55.713  47.819  1.00  0.00           H  
ATOM   3833  CG2 THR   246      38.540  57.578  48.911  1.00  0.00           C  
ATOM   3834 HG21 THR   246      39.365  58.234  49.189  1.00  0.00           H  
ATOM   3835 HG22 THR   246      37.852  58.129  48.270  1.00  0.00           H  
ATOM   3836 HG23 THR   246      37.878  57.300  49.731  1.00  0.00           H  
ATOM   3837  OG1 THR   246      39.855  56.883  47.109  1.00  0.00           O  
ATOM   3838  HG1 THR   246      40.007  56.132  46.531  1.00  0.00           H  
ATOM   3839  C   THR   246      40.511  54.215  48.268  1.00  0.00           C  
ATOM   3840  O   THR   246      39.741  53.304  48.015  1.00  0.00           O  
ATOM   3841  N   LEU   247      41.778  54.079  48.061  1.00  0.00           N  
ATOM   3842  H   LEU   247      42.248  54.972  48.106  1.00  0.00           H  
ATOM   3843  CA  LEU   247      42.443  52.795  47.711  1.00  0.00           C  
ATOM   3844  HA  LEU   247      41.954  52.363  46.838  1.00  0.00           H  
ATOM   3845  CB  LEU   247      43.914  53.199  47.234  1.00  0.00           C  
ATOM   3846  HB2 LEU   247      43.776  53.898  46.409  1.00  0.00           H  
ATOM   3847  HB3 LEU   247      44.379  53.754  48.049  1.00  0.00           H  
ATOM   3848  CG  LEU   247      44.946  52.158  46.745  1.00  0.00           C  
ATOM   3849  HG  LEU   247      45.169  51.467  47.559  1.00  0.00           H  
ATOM   3850  CD1 LEU   247      44.476  51.432  45.556  1.00  0.00           C  
ATOM   3851 HD11 LEU   247      45.273  50.780  45.201  1.00  0.00           H  
ATOM   3852 HD12 LEU   247      43.609  50.830  45.830  1.00  0.00           H  
ATOM   3853 HD13 LEU   247      44.265  52.211  44.823  1.00  0.00           H  
ATOM   3854  CD2 LEU   247      46.203  52.925  46.380  1.00  0.00           C  
ATOM   3855 HD21 LEU   247      46.010  53.636  45.576  1.00  0.00           H  
ATOM   3856 HD22 LEU   247      46.527  53.518  47.235  1.00  0.00           H  
ATOM   3857 HD23 LEU   247      46.941  52.160  46.137  1.00  0.00           H  
ATOM   3858  C   LEU   247      42.603  51.666  48.803  1.00  0.00           C  
ATOM   3859  O   LEU   247      42.469  50.428  48.473  1.00  0.00           O  
ATOM   3860  N   GLN   248      42.928  51.981  50.084  1.00  0.00           N  
ATOM   3861  H   GLN   248      43.141  52.928  50.363  1.00  0.00           H  
ATOM   3862  CA  GLN   248      43.045  50.915  51.109  1.00  0.00           C  
ATOM   3863  HA  GLN   248      43.687  50.054  50.924  1.00  0.00           H  
ATOM   3864  CB  GLN   248      43.596  51.529  52.422  1.00  0.00           C  
ATOM   3865  HB2 GLN   248      44.684  51.480  52.370  1.00  0.00           H  
ATOM   3866  HB3 GLN   248      43.378  52.590  52.546  1.00  0.00           H  
ATOM   3867  CG  GLN   248      43.141  50.848  53.694  1.00  0.00           C  
ATOM   3868  HG2 GLN   248      42.061  50.981  53.762  1.00  0.00           H  
ATOM   3869  HG3 GLN   248      43.448  49.802  53.703  1.00  0.00           H  
ATOM   3870  CD  GLN   248      43.679  51.525  54.937  1.00  0.00           C  
ATOM   3871  OE1 GLN   248      42.948  52.185  55.698  1.00  0.00           O  
ATOM   3872  NE2 GLN   248      44.848  51.268  55.405  1.00  0.00           N  
ATOM   3873 HE21 GLN   248      45.369  50.757  54.706  1.00  0.00           H  
ATOM   3874 HE22 GLN   248      45.212  51.670  56.257  1.00  0.00           H  
ATOM   3875  C   GLN   248      41.673  50.392  51.223  1.00  0.00           C  
ATOM   3876  O   GLN   248      41.478  49.207  51.327  1.00  0.00           O  
ATOM   3877  N   GLN   249      40.642  51.274  51.244  1.00  0.00           N  
ATOM   3878  H   GLN   249      40.912  52.240  51.123  1.00  0.00           H  
ATOM   3879  CA  GLN   249      39.223  50.867  51.354  1.00  0.00           C  
ATOM   3880  HA  GLN   249      39.144  50.101  52.126  1.00  0.00           H  
ATOM   3881  CB  GLN   249      38.277  52.025  51.652  1.00  0.00           C  
ATOM   3882  HB2 GLN   249      38.470  52.842  50.957  1.00  0.00           H  
ATOM   3883  HB3 GLN   249      37.275  51.595  51.645  1.00  0.00           H  
ATOM   3884  CG  GLN   249      38.527  52.597  53.069  1.00  0.00           C  
ATOM   3885  HG2 GLN   249      39.449  53.176  53.112  1.00  0.00           H  
ATOM   3886  HG3 GLN   249      37.787  53.384  53.213  1.00  0.00           H  
ATOM   3887  CD  GLN   249      38.512  51.569  54.201  1.00  0.00           C  
ATOM   3888  OE1 GLN   249      39.195  51.639  55.225  1.00  0.00           O  
ATOM   3889  NE2 GLN   249      37.633  50.604  54.142  1.00  0.00           N  
ATOM   3890 HE21 GLN   249      37.591  49.972  54.929  1.00  0.00           H  
ATOM   3891 HE22 GLN   249      37.104  50.467  53.292  1.00  0.00           H  
ATOM   3892  C   GLN   249      38.748  50.138  50.054  1.00  0.00           C  
ATOM   3893  O   GLN   249      38.016  49.170  50.065  1.00  0.00           O  
ATOM   3894  N   GLY   250      39.239  50.612  48.915  1.00  0.00           N  
ATOM   3895  H   GLY   250      39.662  51.528  48.867  1.00  0.00           H  
ATOM   3896  CA  GLY   250      38.967  50.013  47.581  1.00  0.00           C  
ATOM   3897  HA2 GLY   250      37.880  49.940  47.613  1.00  0.00           H  
ATOM   3898  HA3 GLY   250      39.307  50.662  46.774  1.00  0.00           H  
ATOM   3899  C   GLY   250      39.543  48.633  47.380  1.00  0.00           C  
ATOM   3900  O   GLY   250      38.801  47.842  46.767  1.00  0.00           O  
ATOM   3901  N   ILE   251      40.759  48.255  47.829  1.00  0.00           N  
ATOM   3902  H   ILE   251      41.386  49.010  48.067  1.00  0.00           H  
ATOM   3903  CA  ILE   251      41.325  46.974  47.870  1.00  0.00           C  
ATOM   3904  HA  ILE   251      41.340  46.689  46.818  1.00  0.00           H  
ATOM   3905  CB  ILE   251      42.840  46.971  48.382  1.00  0.00           C  
ATOM   3906  HB  ILE   251      42.970  47.644  49.229  1.00  0.00           H  
ATOM   3907  CG2 ILE   251      43.309  45.536  48.804  1.00  0.00           C  
ATOM   3908 HG21 ILE   251      44.377  45.422  48.988  1.00  0.00           H  
ATOM   3909 HG22 ILE   251      42.935  45.253  49.788  1.00  0.00           H  
ATOM   3910 HG23 ILE   251      42.979  44.814  48.057  1.00  0.00           H  
ATOM   3911  CG1 ILE   251      43.941  47.360  47.306  1.00  0.00           C  
ATOM   3912 HG12 ILE   251      44.206  46.556  46.620  1.00  0.00           H  
ATOM   3913 HG13 ILE   251      43.406  48.147  46.775  1.00  0.00           H  
ATOM   3914  CD1 ILE   251      45.126  48.102  47.975  1.00  0.00           C  
ATOM   3915 HD11 ILE   251      45.699  47.330  48.490  1.00  0.00           H  
ATOM   3916 HD12 ILE   251      45.855  48.529  47.286  1.00  0.00           H  
ATOM   3917 HD13 ILE   251      44.923  48.872  48.719  1.00  0.00           H  
ATOM   3918  C   ILE   251      40.503  46.085  48.785  1.00  0.00           C  
ATOM   3919  O   ILE   251      40.094  44.956  48.436  1.00  0.00           O  
ATOM   3920  N   ALA   252      40.171  46.598  49.976  1.00  0.00           N  
ATOM   3921  H   ALA   252      40.470  47.548  50.141  1.00  0.00           H  
ATOM   3922  CA  ALA   252      39.278  46.008  50.918  1.00  0.00           C  
ATOM   3923  HA  ALA   252      39.795  45.069  51.112  1.00  0.00           H  
ATOM   3924  CB  ALA   252      39.268  46.830  52.225  1.00  0.00           C  
ATOM   3925  HB1 ALA   252      40.288  46.888  52.605  1.00  0.00           H  
ATOM   3926  HB2 ALA   252      38.807  47.788  51.984  1.00  0.00           H  
ATOM   3927  HB3 ALA   252      38.698  46.362  53.028  1.00  0.00           H  
ATOM   3928  C   ALA   252      37.876  45.689  50.401  1.00  0.00           C  
ATOM   3929  O   ALA   252      37.380  44.618  50.721  1.00  0.00           O  
ATOM   3930  N   LEU   253      37.284  46.612  49.614  1.00  0.00           N  
ATOM   3931  H   LEU   253      37.747  47.503  49.499  1.00  0.00           H  
ATOM   3932  CA  LEU   253      35.962  46.330  48.956  1.00  0.00           C  
ATOM   3933  HA  LEU   253      35.327  45.927  49.745  1.00  0.00           H  
ATOM   3934  CB  LEU   253      35.215  47.609  48.446  1.00  0.00           C  
ATOM   3935  HB2 LEU   253      35.873  48.216  47.824  1.00  0.00           H  
ATOM   3936  HB3 LEU   253      34.383  47.325  47.802  1.00  0.00           H  
ATOM   3937  CG  LEU   253      34.705  48.576  49.542  1.00  0.00           C  
ATOM   3938  HG  LEU   253      35.607  48.959  50.021  1.00  0.00           H  
ATOM   3939  CD1 LEU   253      34.021  49.731  48.929  1.00  0.00           C  
ATOM   3940 HD11 LEU   253      33.772  50.524  49.635  1.00  0.00           H  
ATOM   3941 HD12 LEU   253      34.709  50.312  48.315  1.00  0.00           H  
ATOM   3942 HD13 LEU   253      33.112  49.469  48.387  1.00  0.00           H  
ATOM   3943  CD2 LEU   253      33.875  47.885  50.619  1.00  0.00           C  
ATOM   3944 HD21 LEU   253      34.575  47.460  51.338  1.00  0.00           H  
ATOM   3945 HD22 LEU   253      33.348  48.678  51.150  1.00  0.00           H  
ATOM   3946 HD23 LEU   253      33.165  47.197  50.160  1.00  0.00           H  
ATOM   3947  C   LEU   253      36.123  45.329  47.844  1.00  0.00           C  
ATOM   3948  O   LEU   253      35.175  44.633  47.558  1.00  0.00           O  
ATOM   3949  N   ALA   254      37.337  45.080  47.273  1.00  0.00           N  
ATOM   3950  H   ALA   254      38.106  45.715  47.435  1.00  0.00           H  
ATOM   3951  CA  ALA   254      37.485  44.102  46.273  1.00  0.00           C  
ATOM   3952  HA  ALA   254      36.706  44.275  45.530  1.00  0.00           H  
ATOM   3953  CB  ALA   254      38.839  44.428  45.575  1.00  0.00           C  
ATOM   3954  HB1 ALA   254      39.024  45.501  45.633  1.00  0.00           H  
ATOM   3955  HB2 ALA   254      39.632  43.862  46.065  1.00  0.00           H  
ATOM   3956  HB3 ALA   254      38.724  44.117  44.537  1.00  0.00           H  
ATOM   3957  C   ALA   254      37.561  42.662  46.864  1.00  0.00           C  
ATOM   3958  O   ALA   254      37.134  41.744  46.250  1.00  0.00           O  
ATOM   3959  N   GLN   255      38.107  42.516  48.049  1.00  0.00           N  
ATOM   3960  H   GLN   255      38.580  43.343  48.384  1.00  0.00           H  
ATOM   3961  CA  GLN   255      38.159  41.342  48.870  1.00  0.00           C  
ATOM   3962  HA  GLN   255      38.277  40.433  48.280  1.00  0.00           H  
ATOM   3963  CB  GLN   255      39.444  41.377  49.720  1.00  0.00           C  
ATOM   3964  HB2 GLN   255      39.416  42.331  50.246  1.00  0.00           H  
ATOM   3965  HB3 GLN   255      39.459  40.534  50.411  1.00  0.00           H  
ATOM   3966  CG  GLN   255      40.780  41.422  48.895  1.00  0.00           C  
ATOM   3967  HG2 GLN   255      41.011  40.395  48.612  1.00  0.00           H  
ATOM   3968  HG3 GLN   255      40.733  42.160  48.094  1.00  0.00           H  
ATOM   3969  CD  GLN   255      41.951  41.899  49.726  1.00  0.00           C  
ATOM   3970  OE1 GLN   255      41.904  42.254  50.889  1.00  0.00           O  
ATOM   3971  NE2 GLN   255      43.076  42.111  49.064  1.00  0.00           N  
ATOM   3972 HE21 GLN   255      43.904  42.367  49.584  1.00  0.00           H  
ATOM   3973 HE22 GLN   255      42.942  42.010  48.068  1.00  0.00           H  
ATOM   3974  C   GLN   255      36.887  41.000  49.663  1.00  0.00           C  
ATOM   3975  O   GLN   255      36.695  39.954  50.194  1.00  0.00           O  
ATOM   3976  N   SER   256      35.962  41.988  49.749  1.00  0.00           N  
ATOM   3977  H   SER   256      36.282  42.920  49.524  1.00  0.00           H  
ATOM   3978  CA  SER   256      34.592  41.685  50.311  1.00  0.00           C  
ATOM   3979  HA  SER   256      34.807  41.261  51.292  1.00  0.00           H  
ATOM   3980  CB  SER   256      33.764  42.984  50.542  1.00  0.00           C  
ATOM   3981  HB2 SER   256      33.703  43.494  49.580  1.00  0.00           H  
ATOM   3982  HB3 SER   256      32.748  42.839  50.909  1.00  0.00           H  
ATOM   3983  OG  SER   256      34.544  43.912  51.331  1.00  0.00           O  
ATOM   3984  HG  SER   256      35.407  44.125  50.967  1.00  0.00           H  
ATOM   3985  C   SER   256      33.772  40.716  49.440  1.00  0.00           C  
ATOM   3986  O   SER   256      33.923  40.734  48.197  1.00  0.00           O  
ATOM   3987  N   ARG   257      33.020  39.865  50.091  1.00  0.00           N  
ATOM   3988  H   ARG   257      32.911  39.984  51.088  1.00  0.00           H  
ATOM   3989  CA  ARG   257      32.345  38.766  49.349  1.00  0.00           C  
ATOM   3990  HA  ARG   257      32.805  38.675  48.365  1.00  0.00           H  
ATOM   3991  CB  ARG   257      32.418  37.437  50.183  1.00  0.00           C  
ATOM   3992  HB2 ARG   257      31.723  37.613  51.004  1.00  0.00           H  
ATOM   3993  HB3 ARG   257      32.020  36.671  49.517  1.00  0.00           H  
ATOM   3994  CG  ARG   257      33.773  36.915  50.635  1.00  0.00           C  
ATOM   3995  HG2 ARG   257      34.111  36.188  49.897  1.00  0.00           H  
ATOM   3996  HG3 ARG   257      34.453  37.752  50.795  1.00  0.00           H  
ATOM   3997  CD  ARG   257      33.937  36.053  51.951  1.00  0.00           C  
ATOM   3998  HD2 ARG   257      33.688  36.615  52.851  1.00  0.00           H  
ATOM   3999  HD3 ARG   257      33.188  35.267  51.853  1.00  0.00           H  
ATOM   4000  NE  ARG   257      35.244  35.423  51.996  1.00  0.00           N  
ATOM   4001  HE  ARG   257      35.988  35.947  51.558  1.00  0.00           H  
ATOM   4002  CZ  ARG   257      35.448  34.250  52.579  1.00  0.00           C  
ATOM   4003  NH1 ARG   257      34.626  33.778  53.467  1.00  0.00           N  
ATOM   4004 HH11 ARG   257      33.669  34.073  53.335  1.00  0.00           H  
ATOM   4005 HH12 ARG   257      34.902  32.994  54.042  1.00  0.00           H  
ATOM   4006  NH2 ARG   257      36.666  33.657  52.422  1.00  0.00           N  
ATOM   4007 HH21 ARG   257      37.452  34.177  52.058  1.00  0.00           H  
ATOM   4008 HH22 ARG   257      36.810  32.859  53.024  1.00  0.00           H  
ATOM   4009  C   ARG   257      30.900  39.139  49.072  1.00  0.00           C  
ATOM   4010  O   ARG   257      30.002  39.388  49.858  1.00  0.00           O  
ATOM   4011  N   TYR   258      30.622  39.144  47.778  1.00  0.00           N  
ATOM   4012  H   TYR   258      31.386  39.050  47.125  1.00  0.00           H  
ATOM   4013  CA  TYR   258      29.273  39.551  47.230  1.00  0.00           C  
ATOM   4014  HA  TYR   258      28.655  40.158  47.892  1.00  0.00           H  
ATOM   4015  CB  TYR   258      29.514  40.457  46.028  1.00  0.00           C  
ATOM   4016  HB2 TYR   258      30.068  39.822  45.337  1.00  0.00           H  
ATOM   4017  HB3 TYR   258      28.537  40.661  45.589  1.00  0.00           H  
ATOM   4018  CG  TYR   258      30.302  41.790  46.245  1.00  0.00           C  
ATOM   4019  CD1 TYR   258      31.733  41.805  46.225  1.00  0.00           C  
ATOM   4020  HD1 TYR   258      32.355  41.085  45.713  1.00  0.00           H  
ATOM   4021  CE1 TYR   258      32.455  42.862  46.771  1.00  0.00           C  
ATOM   4022  HE1 TYR   258      33.524  42.707  46.783  1.00  0.00           H  
ATOM   4023  CZ  TYR   258      31.729  44.003  47.344  1.00  0.00           C  
ATOM   4024  OH  TYR   258      32.440  45.070  47.788  1.00  0.00           O  
ATOM   4025  HH  TYR   258      33.364  44.965  47.550  1.00  0.00           H  
ATOM   4026  CE2 TYR   258      30.332  44.011  47.406  1.00  0.00           C  
ATOM   4027  HE2 TYR   258      29.923  44.884  47.891  1.00  0.00           H  
ATOM   4028  CD2 TYR   258      29.709  42.856  46.904  1.00  0.00           C  
ATOM   4029  HD2 TYR   258      28.630  42.805  46.905  1.00  0.00           H  
ATOM   4030  C   TYR   258      28.465  38.311  46.779  1.00  0.00           C  
ATOM   4031  O   TYR   258      27.254  38.267  47.042  1.00  0.00           O  
ATOM   4032  N   TRP   259      29.166  37.269  46.338  1.00  0.00           N  
ATOM   4033  H   TRP   259      30.099  37.314  45.953  1.00  0.00           H  
ATOM   4034  CA  TRP   259      28.536  36.006  46.051  1.00  0.00           C  
ATOM   4035  HA  TRP   259      27.692  35.791  46.706  1.00  0.00           H  
ATOM   4036  CB  TRP   259      28.012  35.879  44.587  1.00  0.00           C  
ATOM   4037  HB2 TRP   259      28.790  35.540  43.904  1.00  0.00           H  
ATOM   4038  HB3 TRP   259      27.269  35.085  44.656  1.00  0.00           H  
ATOM   4039  CG  TRP   259      27.339  37.047  43.962  1.00  0.00           C  
ATOM   4040  CD1 TRP   259      27.910  38.192  43.498  1.00  0.00           C  
ATOM   4041  HD1 TRP   259      28.953  38.425  43.654  1.00  0.00           H  
ATOM   4042  NE1 TRP   259      26.876  38.956  42.960  1.00  0.00           N  
ATOM   4043  HE1 TRP   259      27.068  39.706  42.311  1.00  0.00           H  
ATOM   4044  CE2 TRP   259      25.621  38.365  42.997  1.00  0.00           C  
ATOM   4045  CZ2 TRP   259      24.343  38.644  42.461  1.00  0.00           C  
ATOM   4046  HZ2 TRP   259      24.254  39.595  41.955  1.00  0.00           H  
ATOM   4047  CH2 TRP   259      23.291  37.707  42.609  1.00  0.00           C  
ATOM   4048  HH2 TRP   259      22.349  37.933  42.130  1.00  0.00           H  
ATOM   4049  CZ3 TRP   259      23.577  36.494  43.326  1.00  0.00           C  
ATOM   4050  HZ3 TRP   259      22.794  35.764  43.466  1.00  0.00           H  
ATOM   4051  CE3 TRP   259      24.872  36.136  43.762  1.00  0.00           C  
ATOM   4052  HE3 TRP   259      25.059  35.180  44.230  1.00  0.00           H  
ATOM   4053  CD2 TRP   259      25.925  37.084  43.622  1.00  0.00           C  
ATOM   4054  C   TRP   259      29.362  34.728  46.406  1.00  0.00           C  
ATOM   4055  O   TRP   259      30.605  34.847  46.449  1.00  0.00           O  
ATOM   4056  N   ARG   260      28.675  33.603  46.654  1.00  0.00           N  
ATOM   4057  H   ARG   260      27.696  33.604  46.408  1.00  0.00           H  
ATOM   4058  CA  ARG   260      29.326  32.245  46.972  1.00  0.00           C  
ATOM   4059  HA  ARG   260      30.391  32.383  47.159  1.00  0.00           H  
ATOM   4060  CB  ARG   260      28.687  31.601  48.210  1.00  0.00           C  
ATOM   4061  HB2 ARG   260      28.686  32.428  48.920  1.00  0.00           H  
ATOM   4062  HB3 ARG   260      27.650  31.327  48.015  1.00  0.00           H  
ATOM   4063  CG  ARG   260      29.458  30.424  48.862  1.00  0.00           C  
ATOM   4064  HG2 ARG   260      29.593  29.520  48.269  1.00  0.00           H  
ATOM   4065  HG3 ARG   260      30.483  30.759  49.021  1.00  0.00           H  
ATOM   4066  CD  ARG   260      28.893  29.947  50.189  1.00  0.00           C  
ATOM   4067  HD2 ARG   260      29.355  29.053  50.610  1.00  0.00           H  
ATOM   4068  HD3 ARG   260      28.905  30.862  50.781  1.00  0.00           H  
ATOM   4069  NE  ARG   260      27.570  29.380  50.037  1.00  0.00           N  
ATOM   4070  HE  ARG   260      27.333  29.101  49.096  1.00  0.00           H  
ATOM   4071  CZ  ARG   260      26.684  29.271  50.975  1.00  0.00           C  
ATOM   4072  NH1 ARG   260      26.921  29.396  52.274  1.00  0.00           N  
ATOM   4073 HH11 ARG   260      27.713  29.983  52.495  1.00  0.00           H  
ATOM   4074 HH12 ARG   260      26.120  29.301  52.882  1.00  0.00           H  
ATOM   4075  NH2 ARG   260      25.501  28.926  50.575  1.00  0.00           N  
ATOM   4076 HH21 ARG   260      25.424  28.825  49.573  1.00  0.00           H  
ATOM   4077 HH22 ARG   260      24.748  28.653  51.191  1.00  0.00           H  
ATOM   4078  C   ARG   260      29.082  31.261  45.839  1.00  0.00           C  
ATOM   4079  O   ARG   260      27.978  31.231  45.366  1.00  0.00           O  
ATOM   4080  N   VAL   261      30.087  30.495  45.424  1.00  0.00           N  
ATOM   4081  H   VAL   261      30.947  30.796  45.861  1.00  0.00           H  
ATOM   4082  CA  VAL   261      30.200  29.420  44.451  1.00  0.00           C  
ATOM   4083  HA  VAL   261      29.266  28.957  44.134  1.00  0.00           H  
ATOM   4084  CB  VAL   261      30.978  29.855  43.182  1.00  0.00           C  
ATOM   4085  HB  VAL   261      31.932  30.316  43.437  1.00  0.00           H  
ATOM   4086  CG1 VAL   261      31.157  28.555  42.331  1.00  0.00           C  
ATOM   4087 HG11 VAL   261      31.374  28.889  41.317  1.00  0.00           H  
ATOM   4088 HG12 VAL   261      31.958  27.931  42.727  1.00  0.00           H  
ATOM   4089 HG13 VAL   261      30.223  27.995  42.281  1.00  0.00           H  
ATOM   4090  CG2 VAL   261      30.156  30.771  42.383  1.00  0.00           C  
ATOM   4091 HG21 VAL   261      30.648  30.896  41.419  1.00  0.00           H  
ATOM   4092 HG22 VAL   261      29.111  30.478  42.280  1.00  0.00           H  
ATOM   4093 HG23 VAL   261      30.207  31.796  42.749  1.00  0.00           H  
ATOM   4094  C   VAL   261      30.942  28.327  45.267  1.00  0.00           C  
ATOM   4095  O   VAL   261      32.151  28.335  45.260  1.00  0.00           O  
ATOM   4096  N   GLY   262      30.218  27.502  46.062  1.00  0.00           N  
ATOM   4097  H   GLY   262      29.254  27.354  45.801  1.00  0.00           H  
ATOM   4098  CA  GLY   262      30.654  26.624  47.212  1.00  0.00           C  
ATOM   4099  HA2 GLY   262      29.734  26.451  47.770  1.00  0.00           H  
ATOM   4100  HA3 GLY   262      30.978  25.620  46.937  1.00  0.00           H  
ATOM   4101  C   GLY   262      31.670  27.258  48.228  1.00  0.00           C  
ATOM   4102  O   GLY   262      31.242  27.801  49.266  1.00  0.00           O  
ATOM   4103  N   ALA   263      32.929  26.926  47.916  1.00  0.00           N  
ATOM   4104  H   ALA   263      32.985  26.364  47.079  1.00  0.00           H  
ATOM   4105  CA  ALA   263      34.169  27.324  48.595  1.00  0.00           C  
ATOM   4106  HA  ALA   263      34.011  27.481  49.662  1.00  0.00           H  
ATOM   4107  CB  ALA   263      35.238  26.248  48.423  1.00  0.00           C  
ATOM   4108  HB1 ALA   263      34.904  25.275  48.783  1.00  0.00           H  
ATOM   4109  HB2 ALA   263      35.447  26.184  47.355  1.00  0.00           H  
ATOM   4110  HB3 ALA   263      36.157  26.495  48.955  1.00  0.00           H  
ATOM   4111  C   ALA   263      34.694  28.699  48.036  1.00  0.00           C  
ATOM   4112  O   ALA   263      35.585  29.322  48.651  1.00  0.00           O  
ATOM   4113  N   MET   264      34.327  29.030  46.782  1.00  0.00           N  
ATOM   4114  H   MET   264      33.537  28.578  46.344  1.00  0.00           H  
ATOM   4115  CA  MET   264      34.837  30.131  46.010  1.00  0.00           C  
ATOM   4116  HA  MET   264      35.799  30.493  46.372  1.00  0.00           H  
ATOM   4117  CB  MET   264      35.007  29.670  44.599  1.00  0.00           C  
ATOM   4118  HB2 MET   264      35.749  28.878  44.698  1.00  0.00           H  
ATOM   4119  HB3 MET   264      34.066  29.355  44.148  1.00  0.00           H  
ATOM   4120  CG  MET   264      35.766  30.657  43.640  1.00  0.00           C  
ATOM   4121  HG2 MET   264      36.680  30.989  44.132  1.00  0.00           H  
ATOM   4122  HG3 MET   264      36.193  30.026  42.861  1.00  0.00           H  
ATOM   4123  SD  MET   264      34.842  32.037  42.931  1.00  0.00           S  
ATOM   4124  CE  MET   264      34.499  31.577  41.185  1.00  0.00           C  
ATOM   4125  HE1 MET   264      35.402  31.768  40.605  1.00  0.00           H  
ATOM   4126  HE2 MET   264      34.231  30.520  41.171  1.00  0.00           H  
ATOM   4127  HE3 MET   264      33.674  32.233  40.910  1.00  0.00           H  
ATOM   4128  C   MET   264      33.835  31.256  46.235  1.00  0.00           C  
ATOM   4129  O   MET   264      32.607  31.123  46.456  1.00  0.00           O  
ATOM   4130  N   TYR   265      34.398  32.409  46.138  1.00  0.00           N  
ATOM   4131  H   TYR   265      35.406  32.448  46.191  1.00  0.00           H  
ATOM   4132  CA  TYR   265      33.652  33.691  46.432  1.00  0.00           C  
ATOM   4133  HA  TYR   265      32.612  33.458  46.205  1.00  0.00           H  
ATOM   4134  CB  TYR   265      33.710  34.166  47.913  1.00  0.00           C  
ATOM   4135  HB2 TYR   265      34.757  34.207  48.211  1.00  0.00           H  
ATOM   4136  HB3 TYR   265      33.320  35.184  47.917  1.00  0.00           H  
ATOM   4137  CG  TYR   265      32.977  33.324  48.985  1.00  0.00           C  
ATOM   4138  CD1 TYR   265      31.711  33.816  49.426  1.00  0.00           C  
ATOM   4139  HD1 TYR   265      31.164  34.635  48.985  1.00  0.00           H  
ATOM   4140  CE1 TYR   265      31.247  33.135  50.592  1.00  0.00           C  
ATOM   4141  HE1 TYR   265      30.345  33.419  51.113  1.00  0.00           H  
ATOM   4142  CZ  TYR   265      31.870  32.024  51.182  1.00  0.00           C  
ATOM   4143  OH  TYR   265      31.229  31.414  52.159  1.00  0.00           O  
ATOM   4144  HH  TYR   265      31.640  30.576  52.386  1.00  0.00           H  
ATOM   4145  CE2 TYR   265      32.997  31.494  50.509  1.00  0.00           C  
ATOM   4146  HE2 TYR   265      33.527  30.660  50.944  1.00  0.00           H  
ATOM   4147  CD2 TYR   265      33.681  32.238  49.512  1.00  0.00           C  
ATOM   4148  HD2 TYR   265      34.676  31.938  49.215  1.00  0.00           H  
ATOM   4149  C   TYR   265      34.160  34.757  45.542  1.00  0.00           C  
ATOM   4150  O   TYR   265      35.292  35.019  45.376  1.00  0.00           O  
ATOM   4151  N   GLN   266      33.208  35.492  44.939  1.00  0.00           N  
ATOM   4152  H   GLN   266      32.300  35.466  45.381  1.00  0.00           H  
ATOM   4153  CA  GLN   266      33.361  36.581  44.039  1.00  0.00           C  
ATOM   4154  HA  GLN   266      34.133  36.246  43.346  1.00  0.00           H  
ATOM   4155  CB  GLN   266      32.032  36.685  43.174  1.00  0.00           C  
ATOM   4156  HB2 GLN   266      31.797  35.745  42.674  1.00  0.00           H  
ATOM   4157  HB3 GLN   266      31.221  36.773  43.897  1.00  0.00           H  
ATOM   4158  CG  GLN   266      32.088  37.804  42.152  1.00  0.00           C  
ATOM   4159  HG2 GLN   266      31.139  37.892  41.623  1.00  0.00           H  
ATOM   4160  HG3 GLN   266      32.171  38.715  42.746  1.00  0.00           H  
ATOM   4161  CD  GLN   266      33.079  37.592  41.000  1.00  0.00           C  
ATOM   4162  OE1 GLN   266      32.823  37.042  39.967  1.00  0.00           O  
ATOM   4163  NE2 GLN   266      34.282  38.039  41.168  1.00  0.00           N  
ATOM   4164 HE21 GLN   266      34.450  38.685  41.926  1.00  0.00           H  
ATOM   4165 HE22 GLN   266      34.954  37.839  40.442  1.00  0.00           H  
ATOM   4166  C   GLN   266      33.631  37.852  44.878  1.00  0.00           C  
ATOM   4167  O   GLN   266      32.759  38.352  45.568  1.00  0.00           O  
ATOM   4168  N   GLY   267      34.879  38.327  44.634  1.00  0.00           N  
ATOM   4169  H   GLY   267      35.532  37.926  43.977  1.00  0.00           H  
ATOM   4170  CA  GLY   267      35.232  39.695  44.989  1.00  0.00           C  
ATOM   4171  HA2 GLY   267      34.692  39.902  45.913  1.00  0.00           H  
ATOM   4172  HA3 GLY   267      36.286  39.638  45.258  1.00  0.00           H  
ATOM   4173  C   GLY   267      35.064  40.691  43.804  1.00  0.00           C  
ATOM   4174  O   GLY   267      34.492  40.260  42.795  1.00  0.00           O  
ATOM   4175  N   LEU   268      35.441  41.967  43.800  1.00  0.00           N  
ATOM   4176  H   LEU   268      35.978  42.312  44.583  1.00  0.00           H  
ATOM   4177  CA  LEU   268      35.468  42.853  42.602  1.00  0.00           C  
ATOM   4178  HA  LEU   268      34.570  42.636  42.024  1.00  0.00           H  
ATOM   4179  CB  LEU   268      35.396  44.318  43.043  1.00  0.00           C  
ATOM   4180  HB2 LEU   268      36.332  44.646  43.495  1.00  0.00           H  
ATOM   4181  HB3 LEU   268      35.128  44.928  42.180  1.00  0.00           H  
ATOM   4182  CG  LEU   268      34.342  44.641  44.124  1.00  0.00           C  
ATOM   4183  HG  LEU   268      34.501  43.957  44.957  1.00  0.00           H  
ATOM   4184  CD1 LEU   268      34.504  46.088  44.625  1.00  0.00           C  
ATOM   4185 HD11 LEU   268      34.552  46.767  43.773  1.00  0.00           H  
ATOM   4186 HD12 LEU   268      33.565  46.510  44.983  1.00  0.00           H  
ATOM   4187 HD13 LEU   268      35.467  46.174  45.128  1.00  0.00           H  
ATOM   4188  CD2 LEU   268      32.936  44.374  43.575  1.00  0.00           C  
ATOM   4189 HD21 LEU   268      32.303  44.539  44.447  1.00  0.00           H  
ATOM   4190 HD22 LEU   268      32.625  44.947  42.702  1.00  0.00           H  
ATOM   4191 HD23 LEU   268      32.835  43.329  43.282  1.00  0.00           H  
ATOM   4192  C   LEU   268      36.758  42.677  41.889  1.00  0.00           C  
ATOM   4193  O   LEU   268      37.835  42.791  42.549  1.00  0.00           O  
ATOM   4194  N   GLY   269      36.751  42.305  40.592  1.00  0.00           N  
ATOM   4195  H   GLY   269      35.883  42.062  40.135  1.00  0.00           H  
ATOM   4196  CA  GLY   269      38.013  41.966  39.866  1.00  0.00           C  
ATOM   4197  HA2 GLY   269      37.867  41.902  38.787  1.00  0.00           H  
ATOM   4198  HA3 GLY   269      38.683  42.807  40.047  1.00  0.00           H  
ATOM   4199  C   GLY   269      38.612  40.608  40.234  1.00  0.00           C  
ATOM   4200  O   GLY   269      38.678  39.822  39.303  1.00  0.00           O  
ATOM   4201  N   TRP   270      38.976  40.418  41.460  1.00  0.00           N  
ATOM   4202  H   TRP   270      38.786  41.108  42.173  1.00  0.00           H  
ATOM   4203  CA  TRP   270      39.436  39.189  42.073  1.00  0.00           C  
ATOM   4204  HA  TRP   270      40.138  38.704  41.394  1.00  0.00           H  
ATOM   4205  CB  TRP   270      40.252  39.614  43.315  1.00  0.00           C  
ATOM   4206  HB2 TRP   270      39.695  40.137  44.092  1.00  0.00           H  
ATOM   4207  HB3 TRP   270      40.426  38.706  43.893  1.00  0.00           H  
ATOM   4208  CG  TRP   270      41.519  40.449  43.147  1.00  0.00           C  
ATOM   4209  CD1 TRP   270      41.647  41.844  43.090  1.00  0.00           C  
ATOM   4210  HD1 TRP   270      40.775  42.459  43.257  1.00  0.00           H  
ATOM   4211  NE1 TRP   270      42.961  42.276  43.082  1.00  0.00           N  
ATOM   4212  HE1 TRP   270      43.251  43.237  43.198  1.00  0.00           H  
ATOM   4213  CE2 TRP   270      43.800  41.141  42.990  1.00  0.00           C  
ATOM   4214  CZ2 TRP   270      45.176  41.049  43.043  1.00  0.00           C  
ATOM   4215  HZ2 TRP   270      45.800  41.930  43.037  1.00  0.00           H  
ATOM   4216  CH2 TRP   270      45.743  39.790  42.863  1.00  0.00           C  
ATOM   4217  HH2 TRP   270      46.820  39.756  42.794  1.00  0.00           H  
ATOM   4218  CZ3 TRP   270      44.951  38.654  42.912  1.00  0.00           C  
ATOM   4219  HZ3 TRP   270      45.429  37.688  42.984  1.00  0.00           H  
ATOM   4220  CE3 TRP   270      43.553  38.768  42.985  1.00  0.00           C  
ATOM   4221  HE3 TRP   270      42.951  37.873  43.031  1.00  0.00           H  
ATOM   4222  CD2 TRP   270      42.945  40.003  43.047  1.00  0.00           C  
ATOM   4223  C   TRP   270      38.296  38.226  42.450  1.00  0.00           C  
ATOM   4224  O   TRP   270      37.160  38.626  42.705  1.00  0.00           O  
ATOM   4225  N   GLU   271      38.733  37.009  42.666  1.00  0.00           N  
ATOM   4226  H   GLU   271      39.654  36.739  42.350  1.00  0.00           H  
ATOM   4227  CA  GLU   271      37.964  35.925  43.387  1.00  0.00           C  
ATOM   4228  HA  GLU   271      37.000  36.278  43.754  1.00  0.00           H  
ATOM   4229  CB  GLU   271      37.712  34.772  42.365  1.00  0.00           C  
ATOM   4230  HB2 GLU   271      38.585  34.353  41.864  1.00  0.00           H  
ATOM   4231  HB3 GLU   271      37.286  33.991  42.996  1.00  0.00           H  
ATOM   4232  CG  GLU   271      36.595  35.197  41.400  1.00  0.00           C  
ATOM   4233  HG2 GLU   271      36.320  34.308  40.833  1.00  0.00           H  
ATOM   4234  HG3 GLU   271      35.700  35.420  41.981  1.00  0.00           H  
ATOM   4235  CD  GLU   271      37.014  36.188  40.269  1.00  0.00           C  
ATOM   4236  OE1 GLU   271      38.115  36.075  39.615  1.00  0.00           O  
ATOM   4237  OE2 GLU   271      36.081  36.811  39.675  1.00  0.00           O  
ATOM   4238  C   GLU   271      38.821  35.332  44.477  1.00  0.00           C  
ATOM   4239  O   GLU   271      40.069  35.409  44.465  1.00  0.00           O  
ATOM   4240  N   MET   272      38.277  34.652  45.462  1.00  0.00           N  
ATOM   4241  H   MET   272      37.270  34.584  45.476  1.00  0.00           H  
ATOM   4242  CA  MET   272      38.897  33.982  46.629  1.00  0.00           C  
ATOM   4243  HA  MET   272      39.908  33.669  46.369  1.00  0.00           H  
ATOM   4244  CB  MET   272      38.974  35.013  47.789  1.00  0.00           C  
ATOM   4245  HB2 MET   272      39.337  34.440  48.643  1.00  0.00           H  
ATOM   4246  HB3 MET   272      39.799  35.681  47.540  1.00  0.00           H  
ATOM   4247  CG  MET   272      37.679  35.801  48.092  1.00  0.00           C  
ATOM   4248  HG2 MET   272      36.807  35.204  47.826  1.00  0.00           H  
ATOM   4249  HG3 MET   272      37.665  35.947  49.172  1.00  0.00           H  
ATOM   4250  SD  MET   272      37.657  37.372  47.231  1.00  0.00           S  
ATOM   4251  CE  MET   272      36.104  37.909  48.009  1.00  0.00           C  
ATOM   4252  HE1 MET   272      36.071  37.688  49.075  1.00  0.00           H  
ATOM   4253  HE2 MET   272      35.976  38.975  47.822  1.00  0.00           H  
ATOM   4254  HE3 MET   272      35.207  37.565  47.494  1.00  0.00           H  
ATOM   4255  C   MET   272      38.188  32.707  46.936  1.00  0.00           C  
ATOM   4256  O   MET   272      37.018  32.630  46.715  1.00  0.00           O  
ATOM   4257  N   LEU   273      39.000  31.817  47.479  1.00  0.00           N  
ATOM   4258  H   LEU   273      39.979  32.064  47.499  1.00  0.00           H  
ATOM   4259  CA  LEU   273      38.548  30.564  48.121  1.00  0.00           C  
ATOM   4260  HA  LEU   273      37.470  30.546  47.963  1.00  0.00           H  
ATOM   4261  CB  LEU   273      39.313  29.373  47.521  1.00  0.00           C  
ATOM   4262  HB2 LEU   273      40.391  29.476  47.394  1.00  0.00           H  
ATOM   4263  HB3 LEU   273      38.993  28.589  48.207  1.00  0.00           H  
ATOM   4264  CG  LEU   273      38.742  28.979  46.123  1.00  0.00           C  
ATOM   4265  HG  LEU   273      37.660  29.101  46.089  1.00  0.00           H  
ATOM   4266  CD1 LEU   273      39.479  29.614  44.933  1.00  0.00           C  
ATOM   4267 HD11 LEU   273      38.915  29.350  44.038  1.00  0.00           H  
ATOM   4268 HD12 LEU   273      39.483  30.698  45.046  1.00  0.00           H  
ATOM   4269 HD13 LEU   273      40.530  29.329  44.881  1.00  0.00           H  
ATOM   4270  CD2 LEU   273      38.825  27.469  46.018  1.00  0.00           C  
ATOM   4271 HD21 LEU   273      38.458  27.232  45.020  1.00  0.00           H  
ATOM   4272 HD22 LEU   273      39.839  27.090  46.145  1.00  0.00           H  
ATOM   4273 HD23 LEU   273      38.141  27.062  46.763  1.00  0.00           H  
ATOM   4274  C   LEU   273      38.824  30.660  49.622  1.00  0.00           C  
ATOM   4275  O   LEU   273      39.830  31.239  50.024  1.00  0.00           O  
ATOM   4276  N   ASN   274      37.989  29.913  50.390  1.00  0.00           N  
ATOM   4277  H   ASN   274      37.231  29.405  49.957  1.00  0.00           H  
ATOM   4278  CA  ASN   274      38.137  29.819  51.853  1.00  0.00           C  
ATOM   4279  HA  ASN   274      38.182  30.820  52.281  1.00  0.00           H  
ATOM   4280  CB  ASN   274      36.894  29.142  52.442  1.00  0.00           C  
ATOM   4281  HB2 ASN   274      36.173  29.955  52.519  1.00  0.00           H  
ATOM   4282  HB3 ASN   274      36.558  28.339  51.786  1.00  0.00           H  
ATOM   4283  CG  ASN   274      37.136  28.354  53.752  1.00  0.00           C  
ATOM   4284  OD1 ASN   274      37.718  29.030  54.608  1.00  0.00           O  
ATOM   4285  ND2 ASN   274      36.784  27.092  53.930  1.00  0.00           N  
ATOM   4286 HD21 ASN   274      37.163  26.672  54.766  1.00  0.00           H  
ATOM   4287 HD22 ASN   274      36.332  26.525  53.227  1.00  0.00           H  
ATOM   4288  C   ASN   274      39.435  28.978  52.186  1.00  0.00           C  
ATOM   4289  O   ASN   274      39.692  28.015  51.515  1.00  0.00           O  
ATOM   4290  N   TRP   275      40.257  29.418  53.120  1.00  0.00           N  
ATOM   4291  H   TRP   275      40.037  30.243  53.660  1.00  0.00           H  
ATOM   4292  CA  TRP   275      41.448  28.660  53.512  1.00  0.00           C  
ATOM   4293  HA  TRP   275      41.654  27.836  52.828  1.00  0.00           H  
ATOM   4294  CB  TRP   275      42.590  29.691  53.520  1.00  0.00           C  
ATOM   4295  HB2 TRP   275      42.688  30.083  52.507  1.00  0.00           H  
ATOM   4296  HB3 TRP   275      42.172  30.462  54.167  1.00  0.00           H  
ATOM   4297  CG  TRP   275      43.942  29.199  54.013  1.00  0.00           C  
ATOM   4298  CD1 TRP   275      44.494  29.258  55.246  1.00  0.00           C  
ATOM   4299  HD1 TRP   275      43.971  29.565  56.140  1.00  0.00           H  
ATOM   4300  NE1 TRP   275      45.734  28.654  55.221  1.00  0.00           N  
ATOM   4301  HE1 TRP   275      46.287  28.339  56.005  1.00  0.00           H  
ATOM   4302  CE2 TRP   275      46.054  28.209  53.973  1.00  0.00           C  
ATOM   4303  CZ2 TRP   275      47.187  27.557  53.448  1.00  0.00           C  
ATOM   4304  HZ2 TRP   275      48.038  27.249  54.037  1.00  0.00           H  
ATOM   4305  CH2 TRP   275      47.168  27.207  52.095  1.00  0.00           C  
ATOM   4306  HH2 TRP   275      48.030  26.760  51.624  1.00  0.00           H  
ATOM   4307  CZ3 TRP   275      46.084  27.502  51.299  1.00  0.00           C  
ATOM   4308  HZ3 TRP   275      46.236  27.228  50.266  1.00  0.00           H  
ATOM   4309  CE3 TRP   275      44.980  28.193  51.815  1.00  0.00           C  
ATOM   4310  HE3 TRP   275      44.110  28.456  51.231  1.00  0.00           H  
ATOM   4311  CD2 TRP   275      44.920  28.625  53.165  1.00  0.00           C  
ATOM   4312  C   TRP   275      41.288  28.029  54.903  1.00  0.00           C  
ATOM   4313  O   TRP   275      40.644  28.653  55.805  1.00  0.00           O  
ATOM   4314  N   PRO   276      41.829  26.830  55.131  1.00  0.00           N  
ATOM   4315  CD  PRO   276      41.796  26.368  56.490  1.00  0.00           C  
ATOM   4316  HD2 PRO   276      40.838  25.899  56.714  1.00  0.00           H  
ATOM   4317  HD3 PRO   276      41.778  27.151  57.248  1.00  0.00           H  
ATOM   4318  CG  PRO   276      42.916  25.380  56.642  1.00  0.00           C  
ATOM   4319  HG2 PRO   276      42.470  24.562  57.207  1.00  0.00           H  
ATOM   4320  HG3 PRO   276      43.801  25.858  57.062  1.00  0.00           H  
ATOM   4321  CB  PRO   276      43.187  24.800  55.254  1.00  0.00           C  
ATOM   4322  HB2 PRO   276      42.596  23.902  55.074  1.00  0.00           H  
ATOM   4323  HB3 PRO   276      44.234  24.608  55.021  1.00  0.00           H  
ATOM   4324  CA  PRO   276      42.764  25.962  54.357  1.00  0.00           C  
ATOM   4325  HA  PRO   276      43.679  26.524  54.169  1.00  0.00           H  
ATOM   4326  C   PRO   276      42.061  25.318  53.150  1.00  0.00           C  
ATOM   4327  O   PRO   276      40.800  25.213  53.085  1.00  0.00           O  
ATOM   4328  N   VAL   277      42.810  24.859  52.140  1.00  0.00           N  
ATOM   4329  H   VAL   277      43.781  24.634  52.304  1.00  0.00           H  
ATOM   4330  CA  VAL   277      42.302  24.351  50.893  1.00  0.00           C  
ATOM   4331  HA  VAL   277      41.430  23.719  51.062  1.00  0.00           H  
ATOM   4332  CB  VAL   277      41.747  25.440  49.958  1.00  0.00           C  
ATOM   4333  HB  VAL   277      41.167  26.190  50.496  1.00  0.00           H  
ATOM   4334  CG1 VAL   277      42.808  26.244  49.247  1.00  0.00           C  
ATOM   4335 HG11 VAL   277      42.306  26.885  48.522  1.00  0.00           H  
ATOM   4336 HG12 VAL   277      43.439  26.803  49.939  1.00  0.00           H  
ATOM   4337 HG13 VAL   277      43.362  25.566  48.598  1.00  0.00           H  
ATOM   4338  CG2 VAL   277      40.819  24.916  48.867  1.00  0.00           C  
ATOM   4339 HG21 VAL   277      41.363  24.249  48.197  1.00  0.00           H  
ATOM   4340 HG22 VAL   277      40.014  24.366  49.354  1.00  0.00           H  
ATOM   4341 HG23 VAL   277      40.540  25.786  48.273  1.00  0.00           H  
ATOM   4342  C   VAL   277      43.291  23.446  50.171  1.00  0.00           C  
ATOM   4343  O   VAL   277      44.489  23.894  50.047  1.00  0.00           O  
ATOM   4344  N   ASP   278      42.872  22.235  49.709  1.00  0.00           N  
ATOM   4345  H   ASP   278      41.865  22.159  49.668  1.00  0.00           H  
ATOM   4346  CA  ASP   278      43.569  21.389  48.768  1.00  0.00           C  
ATOM   4347  HA  ASP   278      44.627  21.414  49.029  1.00  0.00           H  
ATOM   4348  CB  ASP   278      43.145  19.917  48.946  1.00  0.00           C  
ATOM   4349  HB2 ASP   278      43.961  19.312  48.551  1.00  0.00           H  
ATOM   4350  HB3 ASP   278      43.156  19.782  50.028  1.00  0.00           H  
ATOM   4351  CG  ASP   278      41.823  19.549  48.280  1.00  0.00           C  
ATOM   4352  OD1 ASP   278      40.833  19.230  48.945  1.00  0.00           O  
ATOM   4353  OD2 ASP   278      41.793  19.538  47.015  1.00  0.00           O  
ATOM   4354  C   ASP   278      43.526  21.896  47.301  1.00  0.00           C  
ATOM   4355  O   ASP   278      42.575  22.607  46.876  1.00  0.00           O  
ATOM   4356  N   VAL   279      44.532  21.481  46.532  1.00  0.00           N  
ATOM   4357  H   VAL   279      45.290  20.975  46.967  1.00  0.00           H  
ATOM   4358  CA  VAL   279      44.736  22.018  45.198  1.00  0.00           C  
ATOM   4359  HA  VAL   279      44.701  23.104  45.281  1.00  0.00           H  
ATOM   4360  CB  VAL   279      46.186  21.701  44.739  1.00  0.00           C  
ATOM   4361  HB  VAL   279      46.802  21.784  45.634  1.00  0.00           H  
ATOM   4362  CG1 VAL   279      46.363  20.233  44.242  1.00  0.00           C  
ATOM   4363 HG11 VAL   279      46.305  19.404  44.947  1.00  0.00           H  
ATOM   4364 HG12 VAL   279      45.678  20.081  43.407  1.00  0.00           H  
ATOM   4365 HG13 VAL   279      47.389  20.126  43.892  1.00  0.00           H  
ATOM   4366  CG2 VAL   279      46.775  22.606  43.686  1.00  0.00           C  
ATOM   4367 HG21 VAL   279      46.260  22.446  42.739  1.00  0.00           H  
ATOM   4368 HG22 VAL   279      46.542  23.641  43.936  1.00  0.00           H  
ATOM   4369 HG23 VAL   279      47.863  22.560  43.650  1.00  0.00           H  
ATOM   4370  C   VAL   279      43.699  21.626  44.117  1.00  0.00           C  
ATOM   4371  O   VAL   279      43.379  22.447  43.266  1.00  0.00           O  
ATOM   4372  N   LYS   280      42.972  20.514  44.287  1.00  0.00           N  
ATOM   4373  H   LYS   280      43.117  20.075  45.186  1.00  0.00           H  
ATOM   4374  CA  LYS   280      41.939  20.000  43.469  1.00  0.00           C  
ATOM   4375  HA  LYS   280      42.239  20.214  42.443  1.00  0.00           H  
ATOM   4376  CB  LYS   280      41.808  18.510  43.637  1.00  0.00           C  
ATOM   4377  HB2 LYS   280      42.823  18.226  43.357  1.00  0.00           H  
ATOM   4378  HB3 LYS   280      41.671  18.342  44.706  1.00  0.00           H  
ATOM   4379  CG  LYS   280      40.788  17.765  42.871  1.00  0.00           C  
ATOM   4380  HG2 LYS   280      41.027  16.702  42.830  1.00  0.00           H  
ATOM   4381  HG3 LYS   280      39.773  17.830  43.263  1.00  0.00           H  
ATOM   4382  CD  LYS   280      40.696  18.198  41.403  1.00  0.00           C  
ATOM   4383  HD2 LYS   280      40.316  19.218  41.341  1.00  0.00           H  
ATOM   4384  HD3 LYS   280      41.683  18.246  40.944  1.00  0.00           H  
ATOM   4385  CE  LYS   280      39.923  17.180  40.585  1.00  0.00           C  
ATOM   4386  HE2 LYS   280      40.155  17.252  39.522  1.00  0.00           H  
ATOM   4387  HE3 LYS   280      40.229  16.138  40.680  1.00  0.00           H  
ATOM   4388  NZ  LYS   280      38.521  17.284  41.004  1.00  0.00           N  
ATOM   4389  HZ1 LYS   280      38.120  18.189  40.804  1.00  0.00           H  
ATOM   4390  HZ2 LYS   280      38.018  16.546  40.532  1.00  0.00           H  
ATOM   4391  HZ3 LYS   280      38.327  17.137  41.985  1.00  0.00           H  
ATOM   4392  C   LYS   280      40.668  20.840  43.743  1.00  0.00           C  
ATOM   4393  O   LYS   280      40.013  21.208  42.775  1.00  0.00           O  
ATOM   4394  N   THR   281      40.390  21.225  45.012  1.00  0.00           N  
ATOM   4395  H   THR   281      40.974  20.924  45.779  1.00  0.00           H  
ATOM   4396  CA  THR   281      39.295  22.213  45.292  1.00  0.00           C  
ATOM   4397  HA  THR   281      38.355  21.869  44.860  1.00  0.00           H  
ATOM   4398  CB  THR   281      39.075  22.406  46.800  1.00  0.00           C  
ATOM   4399  HB  THR   281      40.050  22.434  47.287  1.00  0.00           H  
ATOM   4400  CG2 THR   281      38.255  23.655  47.176  1.00  0.00           C  
ATOM   4401 HG21 THR   281      38.827  24.541  46.900  1.00  0.00           H  
ATOM   4402 HG22 THR   281      37.293  23.777  46.679  1.00  0.00           H  
ATOM   4403 HG23 THR   281      38.032  23.710  48.242  1.00  0.00           H  
ATOM   4404  OG1 THR   281      38.529  21.218  47.268  1.00  0.00           O  
ATOM   4405  HG1 THR   281      38.856  20.411  46.864  1.00  0.00           H  
ATOM   4406  C   THR   281      39.526  23.568  44.503  1.00  0.00           C  
ATOM   4407  O   THR   281      38.584  24.144  43.883  1.00  0.00           O  
ATOM   4408  N   VAL   282      40.761  24.115  44.609  1.00  0.00           N  
ATOM   4409  H   VAL   282      41.481  23.550  45.037  1.00  0.00           H  
ATOM   4410  CA  VAL   282      41.178  25.240  43.743  1.00  0.00           C  
ATOM   4411  HA  VAL   282      40.448  26.010  43.992  1.00  0.00           H  
ATOM   4412  CB  VAL   282      42.572  25.840  44.125  1.00  0.00           C  
ATOM   4413  HB  VAL   282      43.444  25.270  43.805  1.00  0.00           H  
ATOM   4414  CG1 VAL   282      42.715  27.316  43.579  1.00  0.00           C  
ATOM   4415 HG11 VAL   282      42.553  27.211  42.506  1.00  0.00           H  
ATOM   4416 HG12 VAL   282      42.057  28.074  44.003  1.00  0.00           H  
ATOM   4417 HG13 VAL   282      43.766  27.604  43.626  1.00  0.00           H  
ATOM   4418  CG2 VAL   282      42.786  26.014  45.640  1.00  0.00           C  
ATOM   4419 HG21 VAL   282      42.947  25.023  46.064  1.00  0.00           H  
ATOM   4420 HG22 VAL   282      43.708  26.552  45.862  1.00  0.00           H  
ATOM   4421 HG23 VAL   282      41.954  26.533  46.116  1.00  0.00           H  
ATOM   4422  C   VAL   282      41.048  25.062  42.264  1.00  0.00           C  
ATOM   4423  O   VAL   282      40.372  25.957  41.712  1.00  0.00           O  
ATOM   4424  N   VAL   283      41.514  23.982  41.600  1.00  0.00           N  
ATOM   4425  H   VAL   283      42.107  23.340  42.107  1.00  0.00           H  
ATOM   4426  CA  VAL   283      41.372  23.709  40.152  1.00  0.00           C  
ATOM   4427  HA  VAL   283      41.691  24.597  39.605  1.00  0.00           H  
ATOM   4428  CB  VAL   283      42.220  22.608  39.698  1.00  0.00           C  
ATOM   4429  HB  VAL   283      42.077  21.720  40.313  1.00  0.00           H  
ATOM   4430  CG1 VAL   283      41.852  22.272  38.206  1.00  0.00           C  
ATOM   4431 HG11 VAL   283      42.437  21.442  37.810  1.00  0.00           H  
ATOM   4432 HG12 VAL   283      40.788  22.072  38.081  1.00  0.00           H  
ATOM   4433 HG13 VAL   283      42.241  23.082  37.588  1.00  0.00           H  
ATOM   4434  CG2 VAL   283      43.708  23.026  39.703  1.00  0.00           C  
ATOM   4435 HG21 VAL   283      43.891  24.063  39.423  1.00  0.00           H  
ATOM   4436 HG22 VAL   283      44.114  22.871  40.702  1.00  0.00           H  
ATOM   4437 HG23 VAL   283      44.202  22.421  38.942  1.00  0.00           H  
ATOM   4438  C   VAL   283      39.866  23.703  39.748  1.00  0.00           C  
ATOM   4439  O   VAL   283      39.409  24.412  38.819  1.00  0.00           O  
ATOM   4440  N   ASP   284      39.085  22.898  40.409  1.00  0.00           N  
ATOM   4441  H   ASP   284      39.464  22.386  41.192  1.00  0.00           H  
ATOM   4442  CA  ASP   284      37.637  22.786  40.237  1.00  0.00           C  
ATOM   4443  HA  ASP   284      37.434  22.551  39.193  1.00  0.00           H  
ATOM   4444  CB  ASP   284      37.042  21.823  41.224  1.00  0.00           C  
ATOM   4445  HB2 ASP   284      37.327  22.128  42.231  1.00  0.00           H  
ATOM   4446  HB3 ASP   284      35.954  21.813  41.147  1.00  0.00           H  
ATOM   4447  CG  ASP   284      37.544  20.399  41.077  1.00  0.00           C  
ATOM   4448  OD1 ASP   284      38.000  20.023  39.967  1.00  0.00           O  
ATOM   4449  OD2 ASP   284      37.274  19.524  41.998  1.00  0.00           O  
ATOM   4450  C   ASP   284      36.849  24.120  40.498  1.00  0.00           C  
ATOM   4451  O   ASP   284      35.824  24.323  39.874  1.00  0.00           O  
ATOM   4452  N   GLY   285      37.421  25.022  41.276  1.00  0.00           N  
ATOM   4453  H   GLY   285      38.169  24.765  41.904  1.00  0.00           H  
ATOM   4454  CA  GLY   285      36.883  26.390  41.552  1.00  0.00           C  
ATOM   4455  HA2 GLY   285      35.811  26.340  41.361  1.00  0.00           H  
ATOM   4456  HA3 GLY   285      37.017  26.583  42.617  1.00  0.00           H  
ATOM   4457  C   GLY   285      37.546  27.478  40.691  1.00  0.00           C  
ATOM   4458  O   GLY   285      37.718  28.574  41.171  1.00  0.00           O  
ATOM   4459  N   SER   286      38.214  27.137  39.625  1.00  0.00           N  
ATOM   4460  H   SER   286      38.325  26.142  39.492  1.00  0.00           H  
ATOM   4461  CA  SER   286      38.818  28.142  38.668  1.00  0.00           C  
ATOM   4462  HA  SER   286      38.201  29.030  38.534  1.00  0.00           H  
ATOM   4463  CB  SER   286      40.237  28.504  39.098  1.00  0.00           C  
ATOM   4464  HB2 SER   286      40.559  29.120  38.257  1.00  0.00           H  
ATOM   4465  HB3 SER   286      40.180  29.126  39.991  1.00  0.00           H  
ATOM   4466  OG  SER   286      41.007  27.331  39.232  1.00  0.00           O  
ATOM   4467  HG  SER   286      40.599  26.740  39.868  1.00  0.00           H  
ATOM   4468  C   SER   286      38.947  27.647  37.220  1.00  0.00           C  
ATOM   4469  O   SER   286      39.092  28.444  36.280  1.00  0.00           O  
ATOM   4470  N   ASP   287      38.837  26.359  36.885  1.00  0.00           N  
ATOM   4471  H   ASP   287      38.635  25.705  37.627  1.00  0.00           H  
ATOM   4472  CA  ASP   287      38.932  25.831  35.526  1.00  0.00           C  
ATOM   4473  HA  ASP   287      39.786  26.214  34.967  1.00  0.00           H  
ATOM   4474  CB  ASP   287      39.271  24.383  35.624  1.00  0.00           C  
ATOM   4475  HB2 ASP   287      40.113  24.297  36.310  1.00  0.00           H  
ATOM   4476  HB3 ASP   287      38.420  23.953  36.153  1.00  0.00           H  
ATOM   4477  CG  ASP   287      39.764  23.636  34.366  1.00  0.00           C  
ATOM   4478  OD1 ASP   287      39.957  24.267  33.315  1.00  0.00           O  
ATOM   4479  OD2 ASP   287      39.794  22.444  34.383  1.00  0.00           O  
ATOM   4480  C   ASP   287      37.637  26.162  34.746  1.00  0.00           C  
ATOM   4481  O   ASP   287      36.643  26.703  35.281  1.00  0.00           O  
ATOM   4482  N   ASN   288      37.582  25.728  33.462  1.00  0.00           N  
ATOM   4483  H   ASN   288      38.453  25.442  33.039  1.00  0.00           H  
ATOM   4484  CA  ASN   288      36.488  25.934  32.543  1.00  0.00           C  
ATOM   4485  HA  ASN   288      36.463  26.987  32.262  1.00  0.00           H  
ATOM   4486  CB  ASN   288      36.844  25.184  31.229  1.00  0.00           C  
ATOM   4487  HB2 ASN   288      37.076  24.140  31.439  1.00  0.00           H  
ATOM   4488  HB3 ASN   288      35.873  25.164  30.734  1.00  0.00           H  
ATOM   4489  CG  ASN   288      37.929  25.892  30.408  1.00  0.00           C  
ATOM   4490  OD1 ASN   288      37.529  26.764  29.598  1.00  0.00           O  
ATOM   4491  ND2 ASN   288      39.144  25.548  30.736  1.00  0.00           N  
ATOM   4492 HD21 ASN   288      39.806  25.721  29.993  1.00  0.00           H  
ATOM   4493 HD22 ASN   288      39.203  24.778  31.387  1.00  0.00           H  
ATOM   4494  C   ASN   288      35.088  25.622  33.152  1.00  0.00           C  
ATOM   4495  O   ASN   288      34.138  26.292  32.895  1.00  0.00           O  
ATOM   4496  N   LYS   289      34.985  24.580  34.008  1.00  0.00           N  
ATOM   4497  H   LYS   289      35.895  24.164  34.144  1.00  0.00           H  
ATOM   4498  CA  LYS   289      33.768  24.247  34.720  1.00  0.00           C  
ATOM   4499  HA  LYS   289      33.104  24.374  33.865  1.00  0.00           H  
ATOM   4500  CB  LYS   289      33.734  22.776  35.173  1.00  0.00           C  
ATOM   4501  HB2 LYS   289      32.711  22.539  35.466  1.00  0.00           H  
ATOM   4502  HB3 LYS   289      34.046  22.145  34.341  1.00  0.00           H  
ATOM   4503  CG  LYS   289      34.665  22.531  36.373  1.00  0.00           C  
ATOM   4504  HG2 LYS   289      35.718  22.550  36.089  1.00  0.00           H  
ATOM   4505  HG3 LYS   289      34.359  23.197  37.180  1.00  0.00           H  
ATOM   4506  CD  LYS   289      34.385  21.240  37.151  1.00  0.00           C  
ATOM   4507  HD2 LYS   289      33.451  21.382  37.694  1.00  0.00           H  
ATOM   4508  HD3 LYS   289      34.321  20.344  36.533  1.00  0.00           H  
ATOM   4509  CE  LYS   289      35.395  20.877  38.156  1.00  0.00           C  
ATOM   4510  HE2 LYS   289      36.331  21.371  37.895  1.00  0.00           H  
ATOM   4511  HE3 LYS   289      35.111  21.416  39.060  1.00  0.00           H  
ATOM   4512  NZ  LYS   289      35.477  19.487  38.453  1.00  0.00           N  
ATOM   4513  HZ1 LYS   289      36.220  19.275  39.103  1.00  0.00           H  
ATOM   4514  HZ2 LYS   289      34.648  18.938  38.631  1.00  0.00           H  
ATOM   4515  HZ3 LYS   289      35.794  18.968  37.646  1.00  0.00           H  
ATOM   4516  C   LYS   289      33.342  25.229  35.875  1.00  0.00           C  
ATOM   4517  O   LYS   289      32.349  24.996  36.560  1.00  0.00           O  
ATOM   4518  N   VAL   290      34.010  26.396  36.012  1.00  0.00           N  
ATOM   4519  H   VAL   290      34.904  26.470  35.546  1.00  0.00           H  
ATOM   4520  CA  VAL   290      33.399  27.626  36.581  1.00  0.00           C  
ATOM   4521  HA  VAL   290      32.332  27.534  36.785  1.00  0.00           H  
ATOM   4522  CB  VAL   290      33.831  27.837  38.025  1.00  0.00           C  
ATOM   4523  HB  VAL   290      33.158  28.627  38.355  1.00  0.00           H  
ATOM   4524  CG1 VAL   290      33.559  26.746  39.104  1.00  0.00           C  
ATOM   4525 HG11 VAL   290      33.767  27.332  39.999  1.00  0.00           H  
ATOM   4526 HG12 VAL   290      32.492  26.529  39.038  1.00  0.00           H  
ATOM   4527 HG13 VAL   290      34.139  25.836  38.945  1.00  0.00           H  
ATOM   4528  CG2 VAL   290      35.326  28.309  38.137  1.00  0.00           C  
ATOM   4529 HG21 VAL   290      36.087  27.634  37.744  1.00  0.00           H  
ATOM   4530 HG22 VAL   290      35.476  29.199  37.526  1.00  0.00           H  
ATOM   4531 HG23 VAL   290      35.578  28.644  39.143  1.00  0.00           H  
ATOM   4532  C   VAL   290      33.588  28.815  35.668  1.00  0.00           C  
ATOM   4533  O   VAL   290      32.800  29.797  35.682  1.00  0.00           O  
ATOM   4534  N   ALA   291      34.577  28.827  34.827  1.00  0.00           N  
ATOM   4535  H   ALA   291      35.278  28.121  35.003  1.00  0.00           H  
ATOM   4536  CA  ALA   291      35.028  29.970  34.052  1.00  0.00           C  
ATOM   4537  HA  ALA   291      34.716  30.860  34.600  1.00  0.00           H  
ATOM   4538  CB  ALA   291      36.542  29.866  33.879  1.00  0.00           C  
ATOM   4539  HB1 ALA   291      36.835  29.232  33.041  1.00  0.00           H  
ATOM   4540  HB2 ALA   291      36.853  30.908  33.820  1.00  0.00           H  
ATOM   4541  HB3 ALA   291      36.992  29.395  34.753  1.00  0.00           H  
ATOM   4542  C   ALA   291      34.379  30.036  32.654  1.00  0.00           C  
ATOM   4543  O   ALA   291      34.205  31.165  32.192  1.00  0.00           O  
ATOM   4544  N   LEU   292      33.957  28.982  31.969  1.00  0.00           N  
ATOM   4545  H   LEU   292      34.005  28.124  32.500  1.00  0.00           H  
ATOM   4546  CA  LEU   292      33.314  28.825  30.653  1.00  0.00           C  
ATOM   4547  HA  LEU   292      33.167  29.822  30.238  1.00  0.00           H  
ATOM   4548  CB  LEU   292      34.118  27.914  29.777  1.00  0.00           C  
ATOM   4549  HB2 LEU   292      35.180  28.123  29.910  1.00  0.00           H  
ATOM   4550  HB3 LEU   292      34.053  26.885  30.132  1.00  0.00           H  
ATOM   4551  CG  LEU   292      33.752  27.859  28.199  1.00  0.00           C  
ATOM   4552  HG  LEU   292      32.691  27.683  28.020  1.00  0.00           H  
ATOM   4553  CD1 LEU   292      34.055  29.213  27.606  1.00  0.00           C  
ATOM   4554 HD11 LEU   292      35.131  29.385  27.633  1.00  0.00           H  
ATOM   4555 HD12 LEU   292      33.773  29.192  26.553  1.00  0.00           H  
ATOM   4556 HD13 LEU   292      33.457  30.018  28.033  1.00  0.00           H  
ATOM   4557  CD2 LEU   292      34.513  26.674  27.583  1.00  0.00           C  
ATOM   4558 HD21 LEU   292      35.594  26.755  27.696  1.00  0.00           H  
ATOM   4559 HD22 LEU   292      34.096  25.796  28.077  1.00  0.00           H  
ATOM   4560 HD23 LEU   292      34.308  26.643  26.513  1.00  0.00           H  
ATOM   4561  C   LEU   292      31.880  28.299  30.836  1.00  0.00           C  
ATOM   4562  O   LEU   292      30.975  28.657  30.145  1.00  0.00           O  
ATOM   4563  N   ALA   293      31.679  27.304  31.755  1.00  0.00           N  
ATOM   4564  H   ALA   293      32.503  26.898  32.174  1.00  0.00           H  
ATOM   4565  CA  ALA   293      30.290  26.908  32.209  1.00  0.00           C  
ATOM   4566  HA  ALA   293      29.773  26.665  31.281  1.00  0.00           H  
ATOM   4567  CB  ALA   293      30.370  25.620  32.998  1.00  0.00           C  
ATOM   4568  HB1 ALA   293      30.853  24.856  32.389  1.00  0.00           H  
ATOM   4569  HB2 ALA   293      31.034  25.746  33.853  1.00  0.00           H  
ATOM   4570  HB3 ALA   293      29.409  25.261  33.364  1.00  0.00           H  
ATOM   4571  C   ALA   293      29.611  28.050  32.964  1.00  0.00           C  
ATOM   4572  O   ALA   293      30.296  28.845  33.540  1.00  0.00           O  
ATOM   4573  N   PRO   294      28.254  28.054  33.081  1.00  0.00           N  
ATOM   4574  CD  PRO   294      27.346  27.493  32.060  1.00  0.00           C  
ATOM   4575  HD2 PRO   294      27.651  26.519  31.677  1.00  0.00           H  
ATOM   4576  HD3 PRO   294      27.275  28.213  31.244  1.00  0.00           H  
ATOM   4577  CG  PRO   294      25.990  27.253  32.801  1.00  0.00           C  
ATOM   4578  HG2 PRO   294      26.019  26.291  33.313  1.00  0.00           H  
ATOM   4579  HG3 PRO   294      25.140  27.450  32.148  1.00  0.00           H  
ATOM   4580  CB  PRO   294      26.015  28.363  33.888  1.00  0.00           C  
ATOM   4581  HB2 PRO   294      25.315  28.101  34.681  1.00  0.00           H  
ATOM   4582  HB3 PRO   294      25.626  29.286  33.459  1.00  0.00           H  
ATOM   4583  CA  PRO   294      27.486  28.565  34.217  1.00  0.00           C  
ATOM   4584  HA  PRO   294      27.694  29.618  34.408  1.00  0.00           H  
ATOM   4585  C   PRO   294      27.826  27.840  35.524  1.00  0.00           C  
ATOM   4586  O   PRO   294      28.309  26.730  35.416  1.00  0.00           O  
ATOM   4587  N   VAL   295      27.455  28.364  36.735  1.00  0.00           N  
ATOM   4588  H   VAL   295      27.123  29.318  36.705  1.00  0.00           H  
ATOM   4589  CA  VAL   295      27.444  27.622  38.030  1.00  0.00           C  
ATOM   4590  HA  VAL   295      27.140  26.630  37.694  1.00  0.00           H  
ATOM   4591  CB  VAL   295      28.849  27.494  38.660  1.00  0.00           C  
ATOM   4592  HB  VAL   295      29.647  27.325  37.937  1.00  0.00           H  
ATOM   4593  CG1 VAL   295      29.103  28.815  39.339  1.00  0.00           C  
ATOM   4594 HG11 VAL   295      30.149  29.117  39.293  1.00  0.00           H  
ATOM   4595 HG12 VAL   295      28.654  29.639  38.784  1.00  0.00           H  
ATOM   4596 HG13 VAL   295      28.826  28.813  40.394  1.00  0.00           H  
ATOM   4597  CG2 VAL   295      28.999  26.372  39.671  1.00  0.00           C  
ATOM   4598 HG21 VAL   295      28.673  25.401  39.297  1.00  0.00           H  
ATOM   4599 HG22 VAL   295      30.035  26.396  40.009  1.00  0.00           H  
ATOM   4600 HG23 VAL   295      28.328  26.561  40.509  1.00  0.00           H  
ATOM   4601  C   VAL   295      26.359  28.150  39.049  1.00  0.00           C  
ATOM   4602  O   VAL   295      26.169  29.333  39.127  1.00  0.00           O  
ATOM   4603  N   PRO   296      25.625  27.313  39.792  1.00  0.00           N  
ATOM   4604  CD  PRO   296      25.551  25.916  39.530  1.00  0.00           C  
ATOM   4605  HD2 PRO   296      26.456  25.381  39.819  1.00  0.00           H  
ATOM   4606  HD3 PRO   296      25.349  25.700  38.481  1.00  0.00           H  
ATOM   4607  CG  PRO   296      24.390  25.449  40.369  1.00  0.00           C  
ATOM   4608  HG2 PRO   296      24.603  24.390  40.515  1.00  0.00           H  
ATOM   4609  HG3 PRO   296      23.435  25.600  39.866  1.00  0.00           H  
ATOM   4610  CB  PRO   296      24.508  26.296  41.666  1.00  0.00           C  
ATOM   4611  HB2 PRO   296      25.291  25.824  42.261  1.00  0.00           H  
ATOM   4612  HB3 PRO   296      23.562  26.420  42.192  1.00  0.00           H  
ATOM   4613  CA  PRO   296      24.813  27.648  41.002  1.00  0.00           C  
ATOM   4614  HA  PRO   296      23.910  28.178  40.698  1.00  0.00           H  
ATOM   4615  C   PRO   296      25.554  28.537  41.902  1.00  0.00           C  
ATOM   4616  O   PRO   296      26.747  28.304  42.131  1.00  0.00           O  
ATOM   4617  N   VAL   297      24.918  29.583  42.368  1.00  0.00           N  
ATOM   4618  H   VAL   297      23.910  29.542  42.415  1.00  0.00           H  
ATOM   4619  CA  VAL   297      25.600  30.652  43.037  1.00  0.00           C  
ATOM   4620  HA  VAL   297      26.405  30.170  43.590  1.00  0.00           H  
ATOM   4621  CB  VAL   297      26.158  31.628  42.025  1.00  0.00           C  
ATOM   4622  HB  VAL   297      26.917  31.091  41.456  1.00  0.00           H  
ATOM   4623  CG1 VAL   297      25.089  32.247  41.068  1.00  0.00           C  
ATOM   4624 HG11 VAL   297      24.620  31.453  40.487  1.00  0.00           H  
ATOM   4625 HG12 VAL   297      24.268  32.724  41.605  1.00  0.00           H  
ATOM   4626 HG13 VAL   297      25.580  32.993  40.443  1.00  0.00           H  
ATOM   4627  CG2 VAL   297      27.010  32.821  42.514  1.00  0.00           C  
ATOM   4628 HG21 VAL   297      27.680  32.586  43.341  1.00  0.00           H  
ATOM   4629 HG22 VAL   297      27.627  33.239  41.719  1.00  0.00           H  
ATOM   4630 HG23 VAL   297      26.344  33.582  42.922  1.00  0.00           H  
ATOM   4631  C   VAL   297      24.657  31.297  44.077  1.00  0.00           C  
ATOM   4632  O   VAL   297      23.411  31.310  43.894  1.00  0.00           O  
ATOM   4633  N   ALA   298      25.107  31.780  45.239  1.00  0.00           N  
ATOM   4634  H   ALA   298      26.106  31.758  45.387  1.00  0.00           H  
ATOM   4635  CA  ALA   298      24.269  32.406  46.338  1.00  0.00           C  
ATOM   4636  HA  ALA   298      23.264  32.482  45.922  1.00  0.00           H  
ATOM   4637  CB  ALA   298      24.108  31.433  47.533  1.00  0.00           C  
ATOM   4638  HB1 ALA   298      23.290  31.812  48.145  1.00  0.00           H  
ATOM   4639  HB2 ALA   298      23.827  30.412  47.274  1.00  0.00           H  
ATOM   4640  HB3 ALA   298      24.976  31.286  48.176  1.00  0.00           H  
ATOM   4641  C   ALA   298      24.687  33.888  46.646  1.00  0.00           C  
ATOM   4642  O   ALA   298      25.845  34.158  46.570  1.00  0.00           O  
ATOM   4643  N   GLU   299      23.701  34.745  46.922  1.00  0.00           N  
ATOM   4644  H   GLU   299      22.820  34.378  47.253  1.00  0.00           H  
ATOM   4645  CA  GLU   299      23.944  36.139  47.077  1.00  0.00           C  
ATOM   4646  HA  GLU   299      24.709  36.514  46.396  1.00  0.00           H  
ATOM   4647  CB  GLU   299      22.743  36.913  46.642  1.00  0.00           C  
ATOM   4648  HB2 GLU   299      22.555  36.628  45.607  1.00  0.00           H  
ATOM   4649  HB3 GLU   299      21.901  36.598  47.259  1.00  0.00           H  
ATOM   4650  CG  GLU   299      22.763  38.501  46.802  1.00  0.00           C  
ATOM   4651  HG2 GLU   299      22.827  38.781  47.854  1.00  0.00           H  
ATOM   4652  HG3 GLU   299      23.682  38.853  46.333  1.00  0.00           H  
ATOM   4653  CD  GLU   299      21.543  39.160  46.148  1.00  0.00           C  
ATOM   4654  OE1 GLU   299      20.914  40.127  46.719  1.00  0.00           O  
ATOM   4655  OE2 GLU   299      21.198  38.729  45.021  1.00  0.00           O  
ATOM   4656  C   GLU   299      24.237  36.463  48.599  1.00  0.00           C  
ATOM   4657  O   GLU   299      23.400  36.243  49.506  1.00  0.00           O  
ATOM   4658  N   VAL   300      25.449  36.887  48.911  1.00  0.00           N  
ATOM   4659  H   VAL   300      26.054  37.183  48.158  1.00  0.00           H  
ATOM   4660  CA  VAL   300      25.844  37.378  50.237  1.00  0.00           C  
ATOM   4661  HA  VAL   300      25.337  36.724  50.947  1.00  0.00           H  
ATOM   4662  CB  VAL   300      27.389  37.419  50.512  1.00  0.00           C  
ATOM   4663  HB  VAL   300      27.887  38.110  49.832  1.00  0.00           H  
ATOM   4664  CG1 VAL   300      27.680  37.685  51.955  1.00  0.00           C  
ATOM   4665 HG11 VAL   300      28.733  37.622  52.230  1.00  0.00           H  
ATOM   4666 HG12 VAL   300      27.639  38.748  52.190  1.00  0.00           H  
ATOM   4667 HG13 VAL   300      27.057  37.114  52.644  1.00  0.00           H  
ATOM   4668  CG2 VAL   300      28.017  36.028  50.246  1.00  0.00           C  
ATOM   4669 HG21 VAL   300      27.347  35.331  50.749  1.00  0.00           H  
ATOM   4670 HG22 VAL   300      28.079  35.840  49.174  1.00  0.00           H  
ATOM   4671 HG23 VAL   300      28.983  35.889  50.732  1.00  0.00           H  
ATOM   4672  C   VAL   300      25.236  38.794  50.441  1.00  0.00           C  
ATOM   4673  O   VAL   300      25.664  39.788  49.854  1.00  0.00           O  
ATOM   4674  N   ASN   301      24.093  38.824  51.133  1.00  0.00           N  
ATOM   4675  H   ASN   301      23.667  37.999  51.529  1.00  0.00           H  
ATOM   4676  CA  ASN   301      23.375  40.043  51.541  1.00  0.00           C  
ATOM   4677  HA  ASN   301      23.891  40.910  51.128  1.00  0.00           H  
ATOM   4678  CB  ASN   301      21.961  40.074  50.841  1.00  0.00           C  
ATOM   4679  HB2 ASN   301      22.129  40.035  49.765  1.00  0.00           H  
ATOM   4680  HB3 ASN   301      21.335  39.244  51.168  1.00  0.00           H  
ATOM   4681  CG  ASN   301      21.245  41.375  51.150  1.00  0.00           C  
ATOM   4682  OD1 ASN   301      20.769  41.582  52.252  1.00  0.00           O  
ATOM   4683  ND2 ASN   301      21.013  42.178  50.127  1.00  0.00           N  
ATOM   4684 HD21 ASN   301      21.174  41.937  49.160  1.00  0.00           H  
ATOM   4685 HD22 ASN   301      20.238  42.797  50.318  1.00  0.00           H  
ATOM   4686  C   ASN   301      23.370  40.262  53.056  1.00  0.00           C  
ATOM   4687  O   ASN   301      22.953  39.365  53.794  1.00  0.00           O  
ATOM   4688  N   PRO   302      23.859  41.394  53.633  1.00  0.00           N  
ATOM   4689  CD  PRO   302      23.697  41.737  55.030  1.00  0.00           C  
ATOM   4690  HD2 PRO   302      23.979  40.824  55.556  1.00  0.00           H  
ATOM   4691  HD3 PRO   302      22.686  42.003  55.340  1.00  0.00           H  
ATOM   4692  CG  PRO   302      24.784  42.805  55.374  1.00  0.00           C  
ATOM   4693  HG2 PRO   302      25.783  42.404  55.540  1.00  0.00           H  
ATOM   4694  HG3 PRO   302      24.537  43.339  56.292  1.00  0.00           H  
ATOM   4695  CB  PRO   302      24.743  43.621  54.030  1.00  0.00           C  
ATOM   4696  HB2 PRO   302      25.714  44.089  53.873  1.00  0.00           H  
ATOM   4697  HB3 PRO   302      23.924  44.339  53.975  1.00  0.00           H  
ATOM   4698  CA  PRO   302      24.627  42.490  52.997  1.00  0.00           C  
ATOM   4699  HA  PRO   302      24.252  42.750  52.007  1.00  0.00           H  
ATOM   4700  C   PRO   302      26.066  41.928  52.760  1.00  0.00           C  
ATOM   4701  O   PRO   302      26.521  40.980  53.417  1.00  0.00           O  
ATOM   4702  N   PRO   303      26.915  42.582  51.870  1.00  0.00           N  
ATOM   4703  CD  PRO   303      26.754  43.848  51.105  1.00  0.00           C  
ATOM   4704  HD2 PRO   303      26.266  44.561  51.770  1.00  0.00           H  
ATOM   4705  HD3 PRO   303      26.005  43.610  50.351  1.00  0.00           H  
ATOM   4706  CG  PRO   303      28.114  44.315  50.623  1.00  0.00           C  
ATOM   4707  HG2 PRO   303      28.642  44.962  51.324  1.00  0.00           H  
ATOM   4708  HG3 PRO   303      27.991  44.794  49.652  1.00  0.00           H  
ATOM   4709  CB  PRO   303      28.824  42.942  50.530  1.00  0.00           C  
ATOM   4710  HB2 PRO   303      29.888  43.106  50.702  1.00  0.00           H  
ATOM   4711  HB3 PRO   303      28.562  42.537  49.552  1.00  0.00           H  
ATOM   4712  CA  PRO   303      28.248  42.030  51.576  1.00  0.00           C  
ATOM   4713  HA  PRO   303      28.144  41.058  51.094  1.00  0.00           H  
ATOM   4714  C   PRO   303      29.221  41.776  52.743  1.00  0.00           C  
ATOM   4715  O   PRO   303      29.483  42.694  53.566  1.00  0.00           O  
ATOM   4716  N   ALA   304      29.750  40.557  52.846  1.00  0.00           N  
ATOM   4717  H   ALA   304      29.756  40.004  52.002  1.00  0.00           H  
ATOM   4718  CA  ALA   304      30.684  40.209  53.834  1.00  0.00           C  
ATOM   4719  HA  ALA   304      30.232  40.499  54.783  1.00  0.00           H  
ATOM   4720  CB  ALA   304      31.169  38.745  53.813  1.00  0.00           C  
ATOM   4721  HB1 ALA   304      30.330  38.054  53.740  1.00  0.00           H  
ATOM   4722  HB2 ALA   304      31.588  38.579  52.820  1.00  0.00           H  
ATOM   4723  HB3 ALA   304      31.756  38.468  54.689  1.00  0.00           H  
ATOM   4724  C   ALA   304      31.984  41.080  53.635  1.00  0.00           C  
ATOM   4725  O   ALA   304      32.559  41.067  52.515  1.00  0.00           O  
ATOM   4726  N   PRO   305      32.443  41.742  54.735  1.00  0.00           N  
ATOM   4727  CD  PRO   305      31.868  41.930  56.065  1.00  0.00           C  
ATOM   4728  HD2 PRO   305      31.443  41.034  56.518  1.00  0.00           H  
ATOM   4729  HD3 PRO   305      31.146  42.736  55.935  1.00  0.00           H  
ATOM   4730  CG  PRO   305      33.000  42.313  56.985  1.00  0.00           C  
ATOM   4731  HG2 PRO   305      33.458  41.423  57.414  1.00  0.00           H  
ATOM   4732  HG3 PRO   305      32.508  42.974  57.698  1.00  0.00           H  
ATOM   4733  CB  PRO   305      33.979  43.057  55.967  1.00  0.00           C  
ATOM   4734  HB2 PRO   305      34.993  42.874  56.321  1.00  0.00           H  
ATOM   4735  HB3 PRO   305      33.711  44.112  55.907  1.00  0.00           H  
ATOM   4736  CA  PRO   305      33.783  42.276  54.664  1.00  0.00           C  
ATOM   4737  HA  PRO   305      33.799  42.994  53.843  1.00  0.00           H  
ATOM   4738  C   PRO   305      34.897  41.154  54.613  1.00  0.00           C  
ATOM   4739  O   PRO   305      34.574  39.985  54.834  1.00  0.00           O  
ATOM   4740  N   PRO   306      36.120  41.503  54.147  1.00  0.00           N  
ATOM   4741  CD  PRO   306      36.517  42.838  53.801  1.00  0.00           C  
ATOM   4742  HD2 PRO   306      36.129  43.563  54.516  1.00  0.00           H  
ATOM   4743  HD3 PRO   306      36.144  43.158  52.828  1.00  0.00           H  
ATOM   4744  CG  PRO   306      38.041  42.789  53.850  1.00  0.00           C  
ATOM   4745  HG2 PRO   306      38.394  42.899  54.875  1.00  0.00           H  
ATOM   4746  HG3 PRO   306      38.537  43.592  53.303  1.00  0.00           H  
ATOM   4747  CB  PRO   306      38.275  41.425  53.261  1.00  0.00           C  
ATOM   4748  HB2 PRO   306      39.250  41.014  53.524  1.00  0.00           H  
ATOM   4749  HB3 PRO   306      38.226  41.537  52.178  1.00  0.00           H  
ATOM   4750  CA  PRO   306      37.151  40.489  53.752  1.00  0.00           C  
ATOM   4751  HA  PRO   306      36.845  39.932  52.867  1.00  0.00           H  
ATOM   4752  C   PRO   306      37.807  39.653  54.915  1.00  0.00           C  
ATOM   4753  O   PRO   306      38.123  40.121  56.002  1.00  0.00           O  
ATOM   4754  N   VAL   307      38.076  38.391  54.531  1.00  0.00           N  
ATOM   4755  H   VAL   307      37.795  38.108  53.603  1.00  0.00           H  
ATOM   4756  CA  VAL   307      38.536  37.337  55.480  1.00  0.00           C  
ATOM   4757  HA  VAL   307      38.493  37.893  56.417  1.00  0.00           H  
ATOM   4758  CB  VAL   307      37.596  36.090  55.625  1.00  0.00           C  
ATOM   4759  HB  VAL   307      37.605  35.514  54.700  1.00  0.00           H  
ATOM   4760  CG1 VAL   307      38.036  35.322  56.878  1.00  0.00           C  
ATOM   4761 HG11 VAL   307      37.932  36.022  57.707  1.00  0.00           H  
ATOM   4762 HG12 VAL   307      37.382  34.469  57.057  1.00  0.00           H  
ATOM   4763 HG13 VAL   307      39.037  34.915  56.727  1.00  0.00           H  
ATOM   4764  CG2 VAL   307      36.176  36.591  55.912  1.00  0.00           C  
ATOM   4765 HG21 VAL   307      35.903  37.277  55.109  1.00  0.00           H  
ATOM   4766 HG22 VAL   307      35.469  35.764  55.968  1.00  0.00           H  
ATOM   4767 HG23 VAL   307      36.146  37.291  56.747  1.00  0.00           H  
ATOM   4768  C   VAL   307      39.965  36.866  55.307  1.00  0.00           C  
ATOM   4769  O   VAL   307      40.375  36.430  54.168  1.00  0.00           O  
ATOM   4770  N   LYS   308      40.843  36.992  56.324  1.00  0.00           N  
ATOM   4771  H   LYS   308      40.464  37.304  57.207  1.00  0.00           H  
ATOM   4772  CA  LYS   308      42.330  36.856  56.213  1.00  0.00           C  
ATOM   4773  HA  LYS   308      42.651  37.425  55.341  1.00  0.00           H  
ATOM   4774  CB  LYS   308      42.996  37.456  57.493  1.00  0.00           C  
ATOM   4775  HB2 LYS   308      42.474  37.134  58.395  1.00  0.00           H  
ATOM   4776  HB3 LYS   308      44.022  37.093  57.542  1.00  0.00           H  
ATOM   4777  CG  LYS   308      42.943  39.018  57.425  1.00  0.00           C  
ATOM   4778  HG2 LYS   308      43.254  39.416  56.459  1.00  0.00           H  
ATOM   4779  HG3 LYS   308      41.942  39.413  57.594  1.00  0.00           H  
ATOM   4780  CD  LYS   308      43.740  39.580  58.614  1.00  0.00           C  
ATOM   4781  HD2 LYS   308      43.288  39.264  59.554  1.00  0.00           H  
ATOM   4782  HD3 LYS   308      44.715  39.097  58.542  1.00  0.00           H  
ATOM   4783  CE  LYS   308      44.009  41.072  58.613  1.00  0.00           C  
ATOM   4784  HE2 LYS   308      44.608  41.332  59.486  1.00  0.00           H  
ATOM   4785  HE3 LYS   308      44.673  41.223  57.761  1.00  0.00           H  
ATOM   4786  NZ  LYS   308      42.824  41.947  58.517  1.00  0.00           N  
ATOM   4787  HZ1 LYS   308      42.178  41.779  59.275  1.00  0.00           H  
ATOM   4788  HZ2 LYS   308      43.139  42.904  58.589  1.00  0.00           H  
ATOM   4789  HZ3 LYS   308      42.309  41.818  57.658  1.00  0.00           H  
ATOM   4790  C   LYS   308      42.752  35.440  55.926  1.00  0.00           C  
ATOM   4791  O   LYS   308      43.628  35.168  55.126  1.00  0.00           O  
ATOM   4792  N   ALA   309      41.926  34.469  56.339  1.00  0.00           N  
ATOM   4793  H   ALA   309      41.266  34.729  57.058  1.00  0.00           H  
ATOM   4794  CA  ALA   309      41.890  33.080  55.896  1.00  0.00           C  
ATOM   4795  HA  ALA   309      42.906  32.715  55.747  1.00  0.00           H  
ATOM   4796  CB  ALA   309      41.238  32.210  56.996  1.00  0.00           C  
ATOM   4797  HB1 ALA   309      41.412  32.700  57.954  1.00  0.00           H  
ATOM   4798  HB2 ALA   309      40.151  32.194  56.916  1.00  0.00           H  
ATOM   4799  HB3 ALA   309      41.678  31.213  56.948  1.00  0.00           H  
ATOM   4800  C   ALA   309      41.164  32.930  54.608  1.00  0.00           C  
ATOM   4801  O   ALA   309      40.037  32.404  54.592  1.00  0.00           O  
ATOM   4802  N   SER   310      41.792  33.361  53.544  1.00  0.00           N  
ATOM   4803  H   SER   310      42.712  33.773  53.605  1.00  0.00           H  
ATOM   4804  CA  SER   310      41.366  33.341  52.128  1.00  0.00           C  
ATOM   4805  HA  SER   310      40.642  32.547  51.944  1.00  0.00           H  
ATOM   4806  CB  SER   310      40.664  34.611  51.694  1.00  0.00           C  
ATOM   4807  HB2 SER   310      41.177  35.419  52.216  1.00  0.00           H  
ATOM   4808  HB3 SER   310      40.677  34.828  50.626  1.00  0.00           H  
ATOM   4809  OG  SER   310      39.263  34.748  52.091  1.00  0.00           O  
ATOM   4810  HG  SER   310      39.395  34.952  53.020  1.00  0.00           H  
ATOM   4811  C   SER   310      42.515  33.129  51.169  1.00  0.00           C  
ATOM   4812  O   SER   310      43.430  33.927  51.162  1.00  0.00           O  
ATOM   4813  N   TRP   311      42.414  32.188  50.247  1.00  0.00           N  
ATOM   4814  H   TRP   311      41.539  31.684  50.221  1.00  0.00           H  
ATOM   4815  CA  TRP   311      43.289  32.052  49.065  1.00  0.00           C  
ATOM   4816  HA  TRP   311      44.342  32.262  49.255  1.00  0.00           H  
ATOM   4817  CB  TRP   311      43.090  30.618  48.501  1.00  0.00           C  
ATOM   4818  HB2 TRP   311      43.487  29.931  49.249  1.00  0.00           H  
ATOM   4819  HB3 TRP   311      42.020  30.444  48.396  1.00  0.00           H  
ATOM   4820  CG  TRP   311      43.806  30.313  47.251  1.00  0.00           C  
ATOM   4821  CD1 TRP   311      43.360  30.754  46.077  1.00  0.00           C  
ATOM   4822  HD1 TRP   311      42.416  31.243  45.889  1.00  0.00           H  
ATOM   4823  NE1 TRP   311      44.221  30.301  45.056  1.00  0.00           N  
ATOM   4824  HE1 TRP   311      44.027  30.339  44.066  1.00  0.00           H  
ATOM   4825  CE2 TRP   311      45.399  29.813  45.606  1.00  0.00           C  
ATOM   4826  CZ2 TRP   311      46.593  29.319  45.051  1.00  0.00           C  
ATOM   4827  HZ2 TRP   311      46.717  29.213  43.983  1.00  0.00           H  
ATOM   4828  CH2 TRP   311      47.672  28.995  45.902  1.00  0.00           C  
ATOM   4829  HH2 TRP   311      48.586  28.651  45.442  1.00  0.00           H  
ATOM   4830  CZ3 TRP   311      47.518  28.830  47.293  1.00  0.00           C  
ATOM   4831  HZ3 TRP   311      48.379  28.576  47.894  1.00  0.00           H  
ATOM   4832  CE3 TRP   311      46.169  29.180  47.834  1.00  0.00           C  
ATOM   4833  HE3 TRP   311      45.961  29.176  48.894  1.00  0.00           H  
ATOM   4834  CD2 TRP   311      45.127  29.710  47.011  1.00  0.00           C  
ATOM   4835  C   TRP   311      42.739  33.057  48.095  1.00  0.00           C  
ATOM   4836  O   TRP   311      41.754  32.795  47.425  1.00  0.00           O  
ATOM   4837  N   VAL   312      43.459  34.185  47.899  1.00  0.00           N  
ATOM   4838  H   VAL   312      44.223  34.442  48.508  1.00  0.00           H  
ATOM   4839  CA  VAL   312      43.071  35.197  46.850  1.00  0.00           C  
ATOM   4840  HA  VAL   312      42.076  34.950  46.479  1.00  0.00           H  
ATOM   4841  CB  VAL   312      43.127  36.641  47.461  1.00  0.00           C  
ATOM   4842  HB  VAL   312      44.203  36.791  47.540  1.00  0.00           H  
ATOM   4843  CG1 VAL   312      42.461  37.671  46.574  1.00  0.00           C  
ATOM   4844 HG11 VAL   312      42.664  38.622  47.067  1.00  0.00           H  
ATOM   4845 HG12 VAL   312      42.864  37.620  45.563  1.00  0.00           H  
ATOM   4846 HG13 VAL   312      41.383  37.510  46.581  1.00  0.00           H  
ATOM   4847  CG2 VAL   312      42.436  36.744  48.810  1.00  0.00           C  
ATOM   4848 HG21 VAL   312      41.454  36.274  48.747  1.00  0.00           H  
ATOM   4849 HG22 VAL   312      42.999  36.236  49.593  1.00  0.00           H  
ATOM   4850 HG23 VAL   312      42.507  37.775  49.157  1.00  0.00           H  
ATOM   4851  C   VAL   312      43.946  35.168  45.577  1.00  0.00           C  
ATOM   4852  O   VAL   312      45.159  35.151  45.630  1.00  0.00           O  
ATOM   4853  N   HIE   313      43.315  35.031  44.408  1.00  0.00           N  
ATOM   4854  H   HIE   313      42.310  35.125  44.394  1.00  0.00           H  
ATOM   4855  CA  HIE   313      43.988  34.790  43.171  1.00  0.00           C  
ATOM   4856  HA  HIE   313      44.923  35.348  43.237  1.00  0.00           H  
ATOM   4857  CB  HIE   313      44.407  33.350  43.003  1.00  0.00           C  
ATOM   4858  HB2 HIE   313      45.170  33.283  42.228  1.00  0.00           H  
ATOM   4859  HB3 HIE   313      44.798  32.917  43.924  1.00  0.00           H  
ATOM   4860  CG  HIE   313      43.299  32.334  42.506  1.00  0.00           C  
ATOM   4861  ND1 HIE   313      43.648  31.024  42.110  1.00  0.00           N  
ATOM   4862  CE1 HIE   313      42.484  30.438  41.726  1.00  0.00           C  
ATOM   4863  HE1 HIE   313      42.277  29.470  41.295  1.00  0.00           H  
ATOM   4864  NE2 HIE   313      41.470  31.241  42.010  1.00  0.00           N  
ATOM   4865  HE2 HIE   313      40.492  30.988  42.047  1.00  0.00           H  
ATOM   4866  CD2 HIE   313      41.939  32.401  42.566  1.00  0.00           C  
ATOM   4867  HD2 HIE   313      41.462  33.310  42.902  1.00  0.00           H  
ATOM   4868  C   HIE   313      43.297  35.287  41.964  1.00  0.00           C  
ATOM   4869  O   HIE   313      42.064  35.502  41.959  1.00  0.00           O  
ATOM   4870  N   LYS   314      44.066  35.467  40.835  1.00  0.00           N  
ATOM   4871  H   LYS   314      45.048  35.283  40.978  1.00  0.00           H  
ATOM   4872  CA  LYS   314      43.455  35.670  39.545  1.00  0.00           C  
ATOM   4873  HA  LYS   314      42.408  35.378  39.471  1.00  0.00           H  
ATOM   4874  CB  LYS   314      43.376  37.236  39.353  1.00  0.00           C  
ATOM   4875  HB2 LYS   314      42.929  37.735  40.213  1.00  0.00           H  
ATOM   4876  HB3 LYS   314      44.384  37.638  39.251  1.00  0.00           H  
ATOM   4877  CG  LYS   314      42.517  37.725  38.190  1.00  0.00           C  
ATOM   4878  HG2 LYS   314      42.371  38.805  38.202  1.00  0.00           H  
ATOM   4879  HG3 LYS   314      43.028  37.525  37.248  1.00  0.00           H  
ATOM   4880  CD  LYS   314      41.104  37.064  38.248  1.00  0.00           C  
ATOM   4881  HD2 LYS   314      41.162  35.993  38.054  1.00  0.00           H  
ATOM   4882  HD3 LYS   314      40.710  37.227  39.251  1.00  0.00           H  
ATOM   4883  CE  LYS   314      40.180  37.562  37.164  1.00  0.00           C  
ATOM   4884  HE2 LYS   314      40.086  38.623  37.395  1.00  0.00           H  
ATOM   4885  HE3 LYS   314      40.710  37.336  36.239  1.00  0.00           H  
ATOM   4886  NZ  LYS   314      38.866  36.782  37.205  1.00  0.00           N  
ATOM   4887  HZ1 LYS   314      38.705  36.393  38.123  1.00  0.00           H  
ATOM   4888  HZ2 LYS   314      38.108  37.443  37.102  1.00  0.00           H  
ATOM   4889  HZ3 LYS   314      38.890  36.025  36.537  1.00  0.00           H  
ATOM   4890  C   LYS   314      44.308  35.012  38.384  1.00  0.00           C  
ATOM   4891  O   LYS   314      45.494  34.821  38.522  1.00  0.00           O  
ATOM   4892  N   THR   315      43.605  34.706  37.310  1.00  0.00           N  
ATOM   4893  H   THR   315      42.660  35.061  37.310  1.00  0.00           H  
ATOM   4894  CA  THR   315      44.093  33.732  36.339  1.00  0.00           C  
ATOM   4895  HA  THR   315      45.178  33.655  36.410  1.00  0.00           H  
ATOM   4896  CB  THR   315      43.605  32.330  36.705  1.00  0.00           C  
ATOM   4897  HB  THR   315      44.014  32.206  37.707  1.00  0.00           H  
ATOM   4898  CG2 THR   315      42.113  32.187  36.763  1.00  0.00           C  
ATOM   4899 HG21 THR   315      41.603  32.983  37.306  1.00  0.00           H  
ATOM   4900 HG22 THR   315      41.788  32.194  35.723  1.00  0.00           H  
ATOM   4901 HG23 THR   315      41.899  31.227  37.234  1.00  0.00           H  
ATOM   4902  OG1 THR   315      44.184  31.448  35.824  1.00  0.00           O  
ATOM   4903  HG1 THR   315      43.622  30.670  35.794  1.00  0.00           H  
ATOM   4904  C   THR   315      43.693  34.110  34.917  1.00  0.00           C  
ATOM   4905  O   THR   315      42.556  34.433  34.786  1.00  0.00           O  
ATOM   4906  N   GLY   316      44.531  34.045  33.943  1.00  0.00           N  
ATOM   4907  H   GLY   316      45.524  34.054  34.128  1.00  0.00           H  
ATOM   4908  CA  GLY   316      44.122  34.654  32.656  1.00  0.00           C  
ATOM   4909  HA2 GLY   316      43.300  34.043  32.286  1.00  0.00           H  
ATOM   4910  HA3 GLY   316      43.842  35.686  32.866  1.00  0.00           H  
ATOM   4911  C   GLY   316      45.038  34.450  31.482  1.00  0.00           C  
ATOM   4912  O   GLY   316      46.023  33.748  31.628  1.00  0.00           O  
ATOM   4913  N   SER   317      44.625  34.997  30.356  1.00  0.00           N  
ATOM   4914  H   SER   317      43.688  35.368  30.428  1.00  0.00           H  
ATOM   4915  CA  SER   317      45.346  35.078  29.072  1.00  0.00           C  
ATOM   4916  HA  SER   317      46.388  35.218  29.360  1.00  0.00           H  
ATOM   4917  CB  SER   317      45.295  33.696  28.440  1.00  0.00           C  
ATOM   4918  HB2 SER   317      44.250  33.522  28.181  1.00  0.00           H  
ATOM   4919  HB3 SER   317      45.748  33.726  27.449  1.00  0.00           H  
ATOM   4920  OG  SER   317      45.916  32.637  29.136  1.00  0.00           O  
ATOM   4921  HG  SER   317      45.804  32.808  30.074  1.00  0.00           H  
ATOM   4922  C   SER   317      44.912  36.100  27.992  1.00  0.00           C  
ATOM   4923  O   SER   317      43.772  36.341  27.832  1.00  0.00           O  
ATOM   4924  N   THR   318      45.781  36.847  27.378  1.00  0.00           N  
ATOM   4925  H   THR   318      46.754  36.818  27.650  1.00  0.00           H  
ATOM   4926  CA  THR   318      45.574  37.267  25.998  1.00  0.00           C  
ATOM   4927  HA  THR   318      44.544  37.618  25.940  1.00  0.00           H  
ATOM   4928  CB  THR   318      46.452  38.480  25.638  1.00  0.00           C  
ATOM   4929  HB  THR   318      46.252  38.761  24.605  1.00  0.00           H  
ATOM   4930  CG2 THR   318      46.060  39.675  26.516  1.00  0.00           C  
ATOM   4931 HG21 THR   318      45.130  40.142  26.192  1.00  0.00           H  
ATOM   4932 HG22 THR   318      46.022  39.498  27.591  1.00  0.00           H  
ATOM   4933 HG23 THR   318      46.810  40.431  26.281  1.00  0.00           H  
ATOM   4934  OG1 THR   318      47.833  38.195  25.769  1.00  0.00           O  
ATOM   4935  HG1 THR   318      48.387  38.834  25.315  1.00  0.00           H  
ATOM   4936  C   THR   318      46.009  36.135  25.088  1.00  0.00           C  
ATOM   4937  O   THR   318      46.558  35.198  25.612  1.00  0.00           O
[truncated: 4,139,095 more chars]
