# Supplementary material for: Insights into the Enhanced Ceftazidime Hydrolysis by Ent385 AmpC β‑Lactamase from Multiscale Simulations
Source: ACS Catal. 2025 Jun 23;15(13):11739–48. doi: 10.1021/acscatal.5c02383 (PMC12235585; doi:10.1021/acscatal.5c02383)
Supplement: Supplementary file 2 [file cs5c02383_si_002.zip › SI_paper_AmpC_Ent385/representative-structures-ReactionSimulations/Ent385_Rev-Path1/Ent385_Rev.path1.TS.c1.pdb]

CRYST1   85.683   80.204   74.060  90.00  90.00  90.00               1
ATOM      1  N   PRO     1      63.063  30.263  57.824  1.00  0.00           N  
ATOM      2  H2  PRO     1      63.673  31.061  57.719  1.00  0.00           H  
ATOM      3  H3  PRO     1      63.455  29.451  58.279  1.00  0.00           H  
ATOM      4  CD  PRO     1      61.780  30.725  58.504  1.00  0.00           C  
ATOM      5  HD2 PRO     1      62.039  31.532  59.189  1.00  0.00           H  
ATOM      6  HD3 PRO     1      61.396  29.913  59.122  1.00  0.00           H  
ATOM      7  CG  PRO     1      60.818  31.173  57.495  1.00  0.00           C  
ATOM      8  HG2 PRO     1      60.587  32.232  57.607  1.00  0.00           H  
ATOM      9  HG3 PRO     1      59.928  30.545  57.536  1.00  0.00           H  
ATOM     10  CB  PRO     1      61.495  30.901  56.162  1.00  0.00           C  
ATOM     11  HB2 PRO     1      61.985  31.833  55.878  1.00  0.00           H  
ATOM     12  HB3 PRO     1      60.786  30.563  55.407  1.00  0.00           H  
ATOM     13  CA  PRO     1      62.619  29.897  56.459  1.00  0.00           C  
ATOM     14  HA  PRO     1      62.271  28.864  56.458  1.00  0.00           H  
ATOM     15  C   PRO     1      63.740  29.907  55.357  1.00  0.00           C  
ATOM     16  O   PRO     1      64.797  30.494  55.629  1.00  0.00           O  
ATOM     17  N   MET     2      63.438  29.172  54.292  1.00  0.00           N  
ATOM     18  H   MET     2      62.604  28.603  54.315  1.00  0.00           H  
ATOM     19  CA  MET     2      64.324  29.046  53.126  1.00  0.00           C  
ATOM     20  HA  MET     2      65.185  28.548  53.571  1.00  0.00           H  
ATOM     21  CB  MET     2      63.546  28.118  52.159  1.00  0.00           C  
ATOM     22  HB2 MET     2      62.998  27.331  52.678  1.00  0.00           H  
ATOM     23  HB3 MET     2      62.849  28.717  51.573  1.00  0.00           H  
ATOM     24  CG  MET     2      64.581  27.433  51.195  1.00  0.00           C  
ATOM     25  HG2 MET     2      65.053  28.309  50.751  1.00  0.00           H  
ATOM     26  HG3 MET     2      65.373  26.995  51.802  1.00  0.00           H  
ATOM     27  SD  MET     2      63.972  26.380  49.895  1.00  0.00           S  
ATOM     28  CE  MET     2      63.616  25.009  51.037  1.00  0.00           C  
ATOM     29  HE1 MET     2      64.408  24.890  51.777  1.00  0.00           H  
ATOM     30  HE2 MET     2      62.757  25.261  51.658  1.00  0.00           H  
ATOM     31  HE3 MET     2      63.355  24.113  50.473  1.00  0.00           H  
ATOM     32  C   MET     2      64.782  30.403  52.544  1.00  0.00           C  
ATOM     33  O   MET     2      64.039  31.375  52.443  1.00  0.00           O  
ATOM     34  N   SER     3      66.062  30.509  52.138  1.00  0.00           N  
ATOM     35  H   SER     3      66.667  29.738  52.385  1.00  0.00           H  
ATOM     36  CA  SER     3      66.707  31.658  51.485  1.00  0.00           C  
ATOM     37  HA  SER     3      66.146  32.528  51.827  1.00  0.00           H  
ATOM     38  CB  SER     3      68.174  31.778  51.925  1.00  0.00           C  
ATOM     39  HB2 SER     3      68.563  32.744  51.605  1.00  0.00           H  
ATOM     40  HB3 SER     3      68.216  31.718  53.013  1.00  0.00           H  
ATOM     41  OG  SER     3      68.902  30.741  51.198  1.00  0.00           O  
ATOM     42  HG  SER     3      68.726  29.956  51.721  1.00  0.00           H  
ATOM     43  C   SER     3      66.650  31.606  49.953  1.00  0.00           C  
ATOM     44  O   SER     3      66.511  30.510  49.385  1.00  0.00           O  
ATOM     45  N   GLU     4      66.800  32.793  49.301  1.00  0.00           N  
ATOM     46  H   GLU     4      66.908  33.590  49.911  1.00  0.00           H  
ATOM     47  CA  GLU     4      66.709  33.032  47.852  1.00  0.00           C  
ATOM     48  HA  GLU     4      65.668  32.873  47.569  1.00  0.00           H  
ATOM     49  CB  GLU     4      66.946  34.544  47.658  1.00  0.00           C  
ATOM     50  HB2 GLU     4      66.196  35.118  48.202  1.00  0.00           H  
ATOM     51  HB3 GLU     4      67.993  34.658  47.936  1.00  0.00           H  
ATOM     52  CG  GLU     4      67.018  34.999  46.189  1.00  0.00           C  
ATOM     53  HG2 GLU     4      67.767  34.505  45.570  1.00  0.00           H  
ATOM     54  HG3 GLU     4      66.039  34.829  45.742  1.00  0.00           H  
ATOM     55  CD  GLU     4      67.308  36.514  46.201  1.00  0.00           C  
ATOM     56  OE1 GLU     4      66.383  37.283  46.518  1.00  0.00           O  
ATOM     57  OE2 GLU     4      68.461  36.973  45.987  1.00  0.00           O  
ATOM     58  C   GLU     4      67.604  32.170  46.959  1.00  0.00           C  
ATOM     59  O   GLU     4      67.338  31.987  45.769  1.00  0.00           O  
ATOM     60  N   LYS     5      68.688  31.667  47.492  1.00  0.00           N  
ATOM     61  H   LYS     5      68.757  31.929  48.465  1.00  0.00           H  
ATOM     62  CA  LYS     5      69.714  30.871  46.838  1.00  0.00           C  
ATOM     63  HA  LYS     5      69.858  31.247  45.825  1.00  0.00           H  
ATOM     64  CB  LYS     5      71.009  30.982  47.577  1.00  0.00           C  
ATOM     65  HB2 LYS     5      70.761  30.887  48.634  1.00  0.00           H  
ATOM     66  HB3 LYS     5      71.654  30.168  47.245  1.00  0.00           H  
ATOM     67  CG  LYS     5      71.809  32.259  47.273  1.00  0.00           C  
ATOM     68  HG2 LYS     5      72.092  32.191  46.222  1.00  0.00           H  
ATOM     69  HG3 LYS     5      71.258  33.186  47.428  1.00  0.00           H  
ATOM     70  CD  LYS     5      73.226  32.224  47.969  1.00  0.00           C  
ATOM     71  HD2 LYS     5      73.198  32.009  49.037  1.00  0.00           H  
ATOM     72  HD3 LYS     5      73.802  31.436  47.484  1.00  0.00           H  
ATOM     73  CE  LYS     5      74.042  33.493  47.705  1.00  0.00           C  
ATOM     74  HE2 LYS     5      75.003  33.413  48.211  1.00  0.00           H  
ATOM     75  HE3 LYS     5      74.186  33.588  46.629  1.00  0.00           H  
ATOM     76  NZ  LYS     5      73.365  34.757  48.095  1.00  0.00           N  
ATOM     77  HZ1 LYS     5      73.423  34.896  49.094  1.00  0.00           H  
ATOM     78  HZ2 LYS     5      73.786  35.591  47.712  1.00  0.00           H  
ATOM     79  HZ3 LYS     5      72.369  34.731  47.931  1.00  0.00           H  
ATOM     80  C   LYS     5      69.262  29.388  46.808  1.00  0.00           C  
ATOM     81  O   LYS     5      69.566  28.617  45.894  1.00  0.00           O  
ATOM     82  N   GLN     6      68.470  28.981  47.744  1.00  0.00           N  
ATOM     83  H   GLN     6      68.089  29.670  48.377  1.00  0.00           H  
ATOM     84  CA  GLN     6      67.890  27.607  47.776  1.00  0.00           C  
ATOM     85  HA  GLN     6      68.577  26.882  47.340  1.00  0.00           H  
ATOM     86  CB  GLN     6      67.764  27.325  49.218  1.00  0.00           C  
ATOM     87  HB2 GLN     6      68.667  27.640  49.741  1.00  0.00           H  
ATOM     88  HB3 GLN     6      66.937  27.845  49.701  1.00  0.00           H  
ATOM     89  CG  GLN     6      67.589  25.787  49.516  1.00  0.00           C  
ATOM     90  HG2 GLN     6      66.724  25.352  49.014  1.00  0.00           H  
ATOM     91  HG3 GLN     6      68.483  25.346  49.075  1.00  0.00           H  
ATOM     92  CD  GLN     6      67.490  25.521  51.043  1.00  0.00           C  
ATOM     93  OE1 GLN     6      67.992  26.270  51.924  1.00  0.00           O  
ATOM     94  NE2 GLN     6      66.995  24.461  51.505  1.00  0.00           N  
ATOM     95 HE21 GLN     6      66.577  23.750  50.921  1.00  0.00           H  
ATOM     96 HE22 GLN     6      67.229  24.178  52.445  1.00  0.00           H  
ATOM     97  C   GLN     6      66.545  27.522  47.150  1.00  0.00           C  
ATOM     98  O   GLN     6      66.246  26.482  46.464  1.00  0.00           O  
ATOM     99  N   LEU     7      65.728  28.586  47.165  1.00  0.00           N  
ATOM    100  H   LEU     7      65.987  29.391  47.718  1.00  0.00           H  
ATOM    101  CA  LEU     7      64.511  28.832  46.447  1.00  0.00           C  
ATOM    102  HA  LEU     7      64.035  27.852  46.491  1.00  0.00           H  
ATOM    103  CB  LEU     7      63.854  29.964  47.321  1.00  0.00           C  
ATOM    104  HB2 LEU     7      63.824  29.695  48.377  1.00  0.00           H  
ATOM    105  HB3 LEU     7      64.549  30.802  47.272  1.00  0.00           H  
ATOM    106  CG  LEU     7      62.454  30.422  46.837  1.00  0.00           C  
ATOM    107  HG  LEU     7      62.519  30.676  45.779  1.00  0.00           H  
ATOM    108  CD1 LEU     7      61.445  29.274  46.944  1.00  0.00           C  
ATOM    109 HD11 LEU     7      61.889  28.423  46.426  1.00  0.00           H  
ATOM    110 HD12 LEU     7      61.121  29.188  47.981  1.00  0.00           H  
ATOM    111 HD13 LEU     7      60.681  29.577  46.228  1.00  0.00           H  
ATOM    112  CD2 LEU     7      61.815  31.565  47.623  1.00  0.00           C  
ATOM    113 HD21 LEU     7      62.542  32.376  47.591  1.00  0.00           H  
ATOM    114 HD22 LEU     7      60.838  31.843  47.227  1.00  0.00           H  
ATOM    115 HD23 LEU     7      61.690  31.278  48.666  1.00  0.00           H  
ATOM    116  C   LEU     7      64.701  29.138  44.980  1.00  0.00           C  
ATOM    117  O   LEU     7      63.805  28.771  44.160  1.00  0.00           O  
ATOM    118  N   ALA     8      65.848  29.743  44.539  1.00  0.00           N  
ATOM    119  H   ALA     8      66.491  30.222  45.153  1.00  0.00           H  
ATOM    120  CA  ALA     8      66.199  29.841  43.156  1.00  0.00           C  
ATOM    121  HA  ALA     8      65.373  30.441  42.774  1.00  0.00           H  
ATOM    122  CB  ALA     8      67.410  30.737  42.890  1.00  0.00           C  
ATOM    123  HB1 ALA     8      67.145  31.728  43.258  1.00  0.00           H  
ATOM    124  HB2 ALA     8      68.306  30.365  43.387  1.00  0.00           H  
ATOM    125  HB3 ALA     8      67.708  30.746  41.842  1.00  0.00           H  
ATOM    126  C   ALA     8      66.224  28.475  42.429  1.00  0.00           C  
ATOM    127  O   ALA     8      65.647  28.337  41.345  1.00  0.00           O  
ATOM    128  N   ASP     9      66.852  27.480  43.074  1.00  0.00           N  
ATOM    129  H   ASP     9      67.362  27.591  43.939  1.00  0.00           H  
ATOM    130  CA  ASP     9      66.825  26.079  42.603  1.00  0.00           C  
ATOM    131  HA  ASP     9      67.275  26.033  41.611  1.00  0.00           H  
ATOM    132  CB  ASP     9      67.720  25.282  43.539  1.00  0.00           C  
ATOM    133  HB2 ASP     9      68.718  25.718  43.478  1.00  0.00           H  
ATOM    134  HB3 ASP     9      67.360  25.442  44.555  1.00  0.00           H  
ATOM    135  CG  ASP     9      67.731  23.803  43.236  1.00  0.00           C  
ATOM    136  OD1 ASP     9      68.317  23.436  42.202  1.00  0.00           O  
ATOM    137  OD2 ASP     9      67.236  23.033  44.108  1.00  0.00           O  
ATOM    138  C   ASP     9      65.408  25.537  42.512  1.00  0.00           C  
ATOM    139  O   ASP     9      65.115  24.773  41.603  1.00  0.00           O  
ATOM    140  N   VAL    10      64.561  25.815  43.490  1.00  0.00           N  
ATOM    141  H   VAL    10      64.858  26.261  44.347  1.00  0.00           H  
ATOM    142  CA  VAL    10      63.185  25.278  43.532  1.00  0.00           C  
ATOM    143  HA  VAL    10      63.188  24.195  43.410  1.00  0.00           H  
ATOM    144  CB  VAL    10      62.451  25.510  44.944  1.00  0.00           C  
ATOM    145  HB  VAL    10      62.273  26.585  44.951  1.00  0.00           H  
ATOM    146  CG1 VAL    10      61.057  24.945  44.962  1.00  0.00           C  
ATOM    147 HG11 VAL    10      60.404  25.466  44.262  1.00  0.00           H  
ATOM    148 HG12 VAL    10      61.106  23.864  44.831  1.00  0.00           H  
ATOM    149 HG13 VAL    10      60.694  25.145  45.970  1.00  0.00           H  
ATOM    150  CG2 VAL    10      63.178  24.974  46.263  1.00  0.00           C  
ATOM    151 HG21 VAL    10      62.600  25.074  47.181  1.00  0.00           H  
ATOM    152 HG22 VAL    10      63.506  23.943  46.129  1.00  0.00           H  
ATOM    153 HG23 VAL    10      64.115  25.510  46.415  1.00  0.00           H  
ATOM    154  C   VAL    10      62.343  25.830  42.401  1.00  0.00           C  
ATOM    155  O   VAL    10      61.703  25.045  41.757  1.00  0.00           O  
ATOM    156  N   VAL    11      62.408  27.174  42.153  1.00  0.00           N  
ATOM    157  H   VAL    11      62.892  27.769  42.810  1.00  0.00           H  
ATOM    158  CA  VAL    11      61.575  27.781  41.127  1.00  0.00           C  
ATOM    159  HA  VAL    11      60.547  27.481  41.329  1.00  0.00           H  
ATOM    160  CB  VAL    11      61.555  29.253  41.432  1.00  0.00           C  
ATOM    161  HB  VAL    11      62.559  29.637  41.615  1.00  0.00           H  
ATOM    162  CG1 VAL    11      60.897  30.110  40.346  1.00  0.00           C  
ATOM    163 HG11 VAL    11      59.857  29.811  40.221  1.00  0.00           H  
ATOM    164 HG12 VAL    11      60.960  31.137  40.707  1.00  0.00           H  
ATOM    165 HG13 VAL    11      61.347  30.074  39.353  1.00  0.00           H  
ATOM    166  CG2 VAL    11      60.705  29.539  42.681  1.00  0.00           C  
ATOM    167 HG21 VAL    11      59.683  29.320  42.370  1.00  0.00           H  
ATOM    168 HG22 VAL    11      61.012  28.889  43.500  1.00  0.00           H  
ATOM    169 HG23 VAL    11      60.854  30.548  43.065  1.00  0.00           H  
ATOM    170  C   VAL    11      62.057  27.357  39.713  1.00  0.00           C  
ATOM    171  O   VAL    11      61.180  26.997  38.848  1.00  0.00           O  
ATOM    172  N   GLU    12      63.372  27.203  39.521  1.00  0.00           N  
ATOM    173  H   GLU    12      63.978  27.527  40.260  1.00  0.00           H  
ATOM    174  CA  GLU    12      63.984  26.815  38.278  1.00  0.00           C  
ATOM    175  HA  GLU    12      63.423  27.315  37.489  1.00  0.00           H  
ATOM    176  CB  GLU    12      65.468  27.219  38.110  1.00  0.00           C  
ATOM    177  HB2 GLU    12      65.513  28.306  38.173  1.00  0.00           H  
ATOM    178  HB3 GLU    12      66.141  26.868  38.893  1.00  0.00           H  
ATOM    179  CG  GLU    12      65.961  26.765  36.754  1.00  0.00           C  
ATOM    180  HG2 GLU    12      65.872  25.681  36.832  1.00  0.00           H  
ATOM    181  HG3 GLU    12      65.268  27.111  35.987  1.00  0.00           H  
ATOM    182  CD  GLU    12      67.356  27.186  36.328  1.00  0.00           C  
ATOM    183  OE1 GLU    12      68.033  27.845  37.118  1.00  0.00           O  
ATOM    184  OE2 GLU    12      67.792  26.738  35.264  1.00  0.00           O  
ATOM    185  C   GLU    12      63.691  25.348  38.014  1.00  0.00           C  
ATOM    186  O   GLU    12      63.262  24.938  36.932  1.00  0.00           O  
ATOM    187  N   ARG    13      63.903  24.411  38.952  1.00  0.00           N  
ATOM    188  H   ARG    13      64.367  24.634  39.822  1.00  0.00           H  
ATOM    189  CA  ARG    13      63.501  23.055  38.755  1.00  0.00           C  
ATOM    190  HA  ARG    13      63.993  22.770  37.825  1.00  0.00           H  
ATOM    191  CB  ARG    13      64.097  22.044  39.775  1.00  0.00           C  
ATOM    192  HB2 ARG    13      64.023  22.392  40.805  1.00  0.00           H  
ATOM    193  HB3 ARG    13      63.538  21.125  39.598  1.00  0.00           H  
ATOM    194  CG  ARG    13      65.615  21.790  39.417  1.00  0.00           C  
ATOM    195  HG2 ARG    13      65.685  21.675  38.335  1.00  0.00           H  
ATOM    196  HG3 ARG    13      66.028  22.760  39.691  1.00  0.00           H  
ATOM    197  CD  ARG    13      66.291  20.575  40.142  1.00  0.00           C  
ATOM    198  HD2 ARG    13      65.589  19.755  40.292  1.00  0.00           H  
ATOM    199  HD3 ARG    13      67.106  20.310  39.469  1.00  0.00           H  
ATOM    200  NE  ARG    13      66.963  20.820  41.416  1.00  0.00           N  
ATOM    201  HE  ARG    13      67.103  21.792  41.655  1.00  0.00           H  
ATOM    202  CZ  ARG    13      67.623  19.980  42.195  1.00  0.00           C  
ATOM    203  NH1 ARG    13      67.772  18.689  42.024  1.00  0.00           N  
ATOM    204 HH11 ARG    13      68.270  18.209  42.759  1.00  0.00           H  
ATOM    205 HH12 ARG    13      67.281  18.234  41.267  1.00  0.00           H  
ATOM    206  NH2 ARG    13      68.270  20.415  43.276  1.00  0.00           N  
ATOM    207 HH21 ARG    13      68.274  21.395  43.518  1.00  0.00           H  
ATOM    208 HH22 ARG    13      68.865  19.789  43.799  1.00  0.00           H  
ATOM    209  C   ARG    13      62.005  22.861  38.612  1.00  0.00           C  
ATOM    210  O   ARG    13      61.609  21.806  38.134  1.00  0.00           O  
ATOM    211  N   THR    14      61.189  23.863  38.921  1.00  0.00           N  
ATOM    212  H   THR    14      61.491  24.761  39.270  1.00  0.00           H  
ATOM    213  CA  THR    14      59.714  23.867  38.632  1.00  0.00           C  
ATOM    214  HA  THR    14      59.338  22.848  38.726  1.00  0.00           H  
ATOM    215  CB  THR    14      58.995  24.721  39.759  1.00  0.00           C  
ATOM    216  HB  THR    14      59.309  25.758  39.878  1.00  0.00           H  
ATOM    217  CG2 THR    14      57.500  24.904  39.732  1.00  0.00           C  
ATOM    218 HG21 THR    14      57.162  25.136  40.742  1.00  0.00           H  
ATOM    219 HG22 THR    14      57.251  25.733  39.069  1.00  0.00           H  
ATOM    220 HG23 THR    14      56.891  24.082  39.356  1.00  0.00           H  
ATOM    221  OG1 THR    14      59.307  24.189  40.975  1.00  0.00           O  
ATOM    222  HG1 THR    14      60.207  24.392  41.240  1.00  0.00           H  
ATOM    223  C   THR    14      59.273  24.421  37.290  1.00  0.00           C  
ATOM    224  O   THR    14      58.447  23.798  36.645  1.00  0.00           O  
ATOM    225  N   VAL    15      59.911  25.516  36.773  1.00  0.00           N  
ATOM    226  H   VAL    15      60.674  25.887  37.321  1.00  0.00           H  
ATOM    227  CA  VAL    15      59.540  26.225  35.570  1.00  0.00           C  
ATOM    228  HA  VAL    15      58.460  26.256  35.425  1.00  0.00           H  
ATOM    229  CB  VAL    15      60.046  27.671  35.680  1.00  0.00           C  
ATOM    230  HB  VAL    15      61.084  27.659  36.012  1.00  0.00           H  
ATOM    231  CG1 VAL    15      60.077  28.337  34.263  1.00  0.00           C  
ATOM    232 HG11 VAL    15      60.304  29.401  34.333  1.00  0.00           H  
ATOM    233 HG12 VAL    15      60.883  28.022  33.601  1.00  0.00           H  
ATOM    234 HG13 VAL    15      59.073  28.237  33.851  1.00  0.00           H  
ATOM    235  CG2 VAL    15      59.204  28.464  36.624  1.00  0.00           C  
ATOM    236 HG21 VAL    15      59.221  28.029  37.623  1.00  0.00           H  
ATOM    237 HG22 VAL    15      59.580  29.480  36.510  1.00  0.00           H  
ATOM    238 HG23 VAL    15      58.141  28.502  36.387  1.00  0.00           H  
ATOM    239  C   VAL    15      60.222  25.538  34.384  1.00  0.00           C  
ATOM    240  O   VAL    15      59.609  25.390  33.314  1.00  0.00           O  
ATOM    241  N   THR    16      61.456  24.985  34.564  1.00  0.00           N  
ATOM    242  H   THR    16      61.905  25.026  35.468  1.00  0.00           H  
ATOM    243  CA  THR    16      62.113  24.228  33.531  1.00  0.00           C  
ATOM    244  HA  THR    16      62.399  24.936  32.754  1.00  0.00           H  
ATOM    245  CB  THR    16      63.551  23.701  33.896  1.00  0.00           C  
ATOM    246  HB  THR    16      63.540  22.945  34.681  1.00  0.00           H  
ATOM    247  CG2 THR    16      64.293  23.075  32.744  1.00  0.00           C  
ATOM    248 HG21 THR    16      65.272  22.752  33.099  1.00  0.00           H  
ATOM    249 HG22 THR    16      63.774  22.163  32.452  1.00  0.00           H  
ATOM    250 HG23 THR    16      64.348  23.797  31.928  1.00  0.00           H  
ATOM    251  OG1 THR    16      64.372  24.767  34.427  1.00  0.00           O  
ATOM    252  HG1 THR    16      63.988  25.062  35.256  1.00  0.00           H  
ATOM    253  C   THR    16      61.287  23.047  32.856  1.00  0.00           C  
ATOM    254  O   THR    16      61.092  23.114  31.624  1.00  0.00           O  
ATOM    255  N   PRO    17      60.768  22.107  33.658  1.00  0.00           N  
ATOM    256  CD  PRO    17      61.041  21.889  35.050  1.00  0.00           C  
ATOM    257  HD2 PRO    17      60.850  22.805  35.610  1.00  0.00           H  
ATOM    258  HD3 PRO    17      62.033  21.466  35.204  1.00  0.00           H  
ATOM    259  CG  PRO    17      59.894  20.900  35.426  1.00  0.00           C  
ATOM    260  HG2 PRO    17      58.973  21.431  35.668  1.00  0.00           H  
ATOM    261  HG3 PRO    17      60.321  20.264  36.203  1.00  0.00           H  
ATOM    262  CB  PRO    17      59.709  20.058  34.169  1.00  0.00           C  
ATOM    263  HB2 PRO    17      58.707  19.631  34.152  1.00  0.00           H  
ATOM    264  HB3 PRO    17      60.462  19.277  34.270  1.00  0.00           H  
ATOM    265  CA  PRO    17      59.905  21.056  33.072  1.00  0.00           C  
ATOM    266  HA  PRO    17      60.413  20.517  32.273  1.00  0.00           H  
ATOM    267  C   PRO    17      58.541  21.654  32.555  1.00  0.00           C  
ATOM    268  O   PRO    17      58.008  21.196  31.517  1.00  0.00           O  
ATOM    269  N   LEU    18      58.002  22.616  33.246  1.00  0.00           N  
ATOM    270  H   LEU    18      58.437  22.982  34.081  1.00  0.00           H  
ATOM    271  CA  LEU    18      56.808  23.296  32.772  1.00  0.00           C  
ATOM    272  HA  LEU    18      56.070  22.506  32.637  1.00  0.00           H  
ATOM    273  CB  LEU    18      56.372  24.265  33.918  1.00  0.00           C  
ATOM    274  HB2 LEU    18      55.846  23.608  34.610  1.00  0.00           H  
ATOM    275  HB3 LEU    18      57.087  24.812  34.532  1.00  0.00           H  
ATOM    276  CG  LEU    18      55.349  25.278  33.424  1.00  0.00           C  
ATOM    277  HG  LEU    18      54.747  24.838  32.629  1.00  0.00           H  
ATOM    278  CD1 LEU    18      54.417  25.465  34.617  1.00  0.00           C  
ATOM    279 HD11 LEU    18      54.936  25.702  35.546  1.00  0.00           H  
ATOM    280 HD12 LEU    18      53.689  26.235  34.362  1.00  0.00           H  
ATOM    281 HD13 LEU    18      53.910  24.514  34.776  1.00  0.00           H  
ATOM    282  CD2 LEU    18      56.030  26.520  33.010  1.00  0.00           C  
ATOM    283 HD21 LEU    18      55.312  27.248  32.633  1.00  0.00           H  
ATOM    284 HD22 LEU    18      56.529  27.110  33.779  1.00  0.00           H  
ATOM    285 HD23 LEU    18      56.908  26.337  32.390  1.00  0.00           H  
ATOM    286  C   LEU    18      57.050  24.035  31.355  1.00  0.00           C  
ATOM    287  O   LEU    18      56.140  24.083  30.530  1.00  0.00           O  
ATOM    288  N   MET    19      58.237  24.568  31.092  1.00  0.00           N  
ATOM    289  H   MET    19      58.809  24.864  31.870  1.00  0.00           H  
ATOM    290  CA  MET    19      58.490  25.156  29.785  1.00  0.00           C  
ATOM    291  HA  MET    19      57.544  25.664  29.596  1.00  0.00           H  
ATOM    292  CB  MET    19      59.681  25.988  29.875  1.00  0.00           C  
ATOM    293  HB2 MET    19      60.433  25.460  30.461  1.00  0.00           H  
ATOM    294  HB3 MET    19      60.024  26.187  28.859  1.00  0.00           H  
ATOM    295  CG  MET    19      59.363  27.360  30.563  1.00  0.00           C  
ATOM    296  HG2 MET    19      58.628  27.949  30.015  1.00  0.00           H  
ATOM    297  HG3 MET    19      59.025  27.097  31.566  1.00  0.00           H  
ATOM    298  SD  MET    19      60.832  28.403  30.752  1.00  0.00           S  
ATOM    299  CE  MET    19      61.030  29.077  29.115  1.00  0.00           C  
ATOM    300  HE1 MET    19      60.198  29.761  28.950  1.00  0.00           H  
ATOM    301  HE2 MET    19      61.934  29.687  29.115  1.00  0.00           H  
ATOM    302  HE3 MET    19      61.036  28.301  28.350  1.00  0.00           H  
ATOM    303  C   MET    19      58.616  24.157  28.698  1.00  0.00           C  
ATOM    304  O   MET    19      58.287  24.540  27.547  1.00  0.00           O  
ATOM    305  N   LYS    20      59.011  22.925  29.066  1.00  0.00           N  
ATOM    306  H   LYS    20      59.175  22.760  30.049  1.00  0.00           H  
ATOM    307  CA  LYS    20      59.119  21.757  28.133  1.00  0.00           C  
ATOM    308  HA  LYS    20      59.548  21.983  27.157  1.00  0.00           H  
ATOM    309  CB  LYS    20      60.069  20.701  28.812  1.00  0.00           C  
ATOM    310  HB2 LYS    20      59.919  20.640  29.890  1.00  0.00           H  
ATOM    311  HB3 LYS    20      60.033  19.682  28.429  1.00  0.00           H  
ATOM    312  CG  LYS    20      61.494  21.194  28.796  1.00  0.00           C  
ATOM    313  HG2 LYS    20      61.869  21.148  27.774  1.00  0.00           H  
ATOM    314  HG3 LYS    20      61.514  22.230  29.136  1.00  0.00           H  
ATOM    315  CD  LYS    20      62.477  20.405  29.790  1.00  0.00           C  
ATOM    316  HD2 LYS    20      62.228  20.641  30.825  1.00  0.00           H  
ATOM    317  HD3 LYS    20      62.187  19.368  29.624  1.00  0.00           H  
ATOM    318  CE  LYS    20      63.930  20.742  29.435  1.00  0.00           C  
ATOM    319  HE2 LYS    20      64.035  21.822  29.333  1.00  0.00           H  
ATOM    320  HE3 LYS    20      64.555  20.393  30.257  1.00  0.00           H  
ATOM    321  NZ  LYS    20      64.320  20.156  28.176  1.00  0.00           N  
ATOM    322  HZ1 LYS    20      64.242  19.151  28.241  1.00  0.00           H  
ATOM    323  HZ2 LYS    20      63.785  20.463  27.375  1.00  0.00           H  
ATOM    324  HZ3 LYS    20      65.264  20.428  27.941  1.00  0.00           H  
ATOM    325  C   LYS    20      57.614  21.213  27.835  1.00  0.00           C  
ATOM    326  O   LYS    20      57.216  21.066  26.694  1.00  0.00           O  
ATOM    327  N   ALA    21      56.827  21.144  28.889  1.00  0.00           N  
ATOM    328  H   ALA    21      57.318  21.335  29.751  1.00  0.00           H  
ATOM    329  CA  ALA    21      55.455  20.556  28.987  1.00  0.00           C  
ATOM    330  HA  ALA    21      55.500  19.580  28.505  1.00  0.00           H  
ATOM    331  CB  ALA    21      55.051  20.334  30.486  1.00  0.00           C  
ATOM    332  HB1 ALA    21      54.105  19.792  30.459  1.00  0.00           H  
ATOM    333  HB2 ALA    21      55.734  19.740  31.093  1.00  0.00           H  
ATOM    334  HB3 ALA    21      54.858  21.277  30.997  1.00  0.00           H  
ATOM    335  C   ALA    21      54.364  21.461  28.352  1.00  0.00           C  
ATOM    336  O   ALA    21      53.460  20.910  27.715  1.00  0.00           O  
ATOM    337  N   GLN    22      54.555  22.764  28.506  1.00  0.00           N  
ATOM    338  H   GLN    22      55.360  23.209  28.923  1.00  0.00           H  
ATOM    339  CA  GLN    22      53.585  23.773  27.987  1.00  0.00           C  
ATOM    340  HA  GLN    22      52.698  23.267  27.606  1.00  0.00           H  
ATOM    341  CB  GLN    22      53.123  24.683  29.158  1.00  0.00           C  
ATOM    342  HB2 GLN    22      53.979  25.283  29.466  1.00  0.00           H  
ATOM    343  HB3 GLN    22      52.314  25.325  28.813  1.00  0.00           H  
ATOM    344  CG  GLN    22      52.447  23.851  30.304  1.00  0.00           C  
ATOM    345  HG2 GLN    22      53.308  23.376  30.775  1.00  0.00           H  
ATOM    346  HG3 GLN    22      52.093  24.501  31.104  1.00  0.00           H  
ATOM    347  CD  GLN    22      51.351  22.865  29.841  1.00  0.00           C  
ATOM    348  OE1 GLN    22      50.570  23.098  28.910  1.00  0.00           O  
ATOM    349  NE2 GLN    22      51.291  21.695  30.527  1.00  0.00           N  
ATOM    350 HE21 GLN    22      51.855  21.443  31.327  1.00  0.00           H  
ATOM    351 HE22 GLN    22      50.716  20.977  30.110  1.00  0.00           H  
ATOM    352  C   GLN    22      54.077  24.561  26.764  1.00  0.00           C  
ATOM    353  O   GLN    22      53.457  25.561  26.431  1.00  0.00           O  
ATOM    354  N   ALA    23      55.276  24.238  26.154  1.00  0.00           N  
ATOM    355  H   ALA    23      55.849  23.498  26.533  1.00  0.00           H  
ATOM    356  CA  ALA    23      55.828  25.024  25.011  1.00  0.00           C  
ATOM    357  HA  ALA    23      56.829  24.601  24.925  1.00  0.00           H  
ATOM    358  CB  ALA    23      55.067  24.660  23.759  1.00  0.00           C  
ATOM    359  HB1 ALA    23      54.042  24.901  24.039  1.00  0.00           H  
ATOM    360  HB2 ALA    23      55.251  25.329  22.918  1.00  0.00           H  
ATOM    361  HB3 ALA    23      55.334  23.637  23.493  1.00  0.00           H  
ATOM    362  C   ALA    23      56.221  26.581  25.288  1.00  0.00           C  
ATOM    363  O   ALA    23      56.408  27.358  24.370  1.00  0.00           O  
ATOM    364  N   ILE    24      56.065  27.022  26.520  1.00  0.00           N  
ATOM    365  H   ILE    24      55.835  26.376  27.261  1.00  0.00           H  
ATOM    366  CA  ILE    24      56.332  28.453  26.952  1.00  0.00           C  
ATOM    367  HA  ILE    24      55.671  29.120  26.398  1.00  0.00           H  
ATOM    368  CB  ILE    24      56.131  28.588  28.462  1.00  0.00           C  
ATOM    369  HB  ILE    24      56.593  27.680  28.849  1.00  0.00           H  
ATOM    370  CG2 ILE    24      56.538  29.989  28.912  1.00  0.00           C  
ATOM    371 HG21 ILE    24      56.527  29.882  29.996  1.00  0.00           H  
ATOM    372 HG22 ILE    24      57.583  30.194  28.681  1.00  0.00           H  
ATOM    373 HG23 ILE    24      55.977  30.898  28.693  1.00  0.00           H  
ATOM    374  CG1 ILE    24      54.600  28.380  28.728  1.00  0.00           C  
ATOM    375 HG12 ILE    24      54.080  29.330  28.598  1.00  0.00           H  
ATOM    376 HG13 ILE    24      54.172  27.776  27.928  1.00  0.00           H  
ATOM    377  CD1 ILE    24      54.243  27.915  30.161  1.00  0.00           C  
ATOM    378 HD11 ILE    24      54.224  28.761  30.847  1.00  0.00           H  
ATOM    379 HD12 ILE    24      53.309  27.403  29.930  1.00  0.00           H  
ATOM    380 HD13 ILE    24      55.042  27.271  30.528  1.00  0.00           H  
ATOM    381  C   ILE    24      57.728  28.964  26.474  1.00  0.00           C  
ATOM    382  O   ILE    24      58.702  28.465  26.980  1.00  0.00           O  
ATOM    383  N   PRO    25      57.865  30.051  25.627  1.00  0.00           N  
ATOM    384  CD  PRO    25      56.907  30.565  24.680  1.00  0.00           C  
ATOM    385  HD2 PRO    25      56.426  31.453  25.090  1.00  0.00           H  
ATOM    386  HD3 PRO    25      56.103  29.912  24.339  1.00  0.00           H  
ATOM    387  CG  PRO    25      57.730  30.910  23.417  1.00  0.00           C  
ATOM    388  HG2 PRO    25      57.333  31.710  22.791  1.00  0.00           H  
ATOM    389  HG3 PRO    25      57.938  29.976  22.896  1.00  0.00           H  
ATOM    390  CB  PRO    25      59.098  31.328  24.033  1.00  0.00           C  
ATOM    391  HB2 PRO    25      59.022  32.383  24.295  1.00  0.00           H  
ATOM    392  HB3 PRO    25      59.930  31.135  23.355  1.00  0.00           H  
ATOM    393  CA  PRO    25      59.235  30.544  25.283  1.00  0.00           C  
ATOM    394  HA  PRO    25      59.906  29.706  25.092  1.00  0.00           H  
ATOM    395  C   PRO    25      59.916  31.350  26.392  1.00  0.00           C  
ATOM    396  O   PRO    25      61.138  31.521  26.416  1.00  0.00           O  
ATOM    397  N   GLY    26      59.164  31.961  27.308  1.00  0.00           N  
ATOM    398  H   GLY    26      58.183  32.127  27.138  1.00  0.00           H  
ATOM    399  CA  GLY    26      59.733  32.622  28.514  1.00  0.00           C  
ATOM    400  HA2 GLY    26      60.415  31.885  28.936  1.00  0.00           H  
ATOM    401  HA3 GLY    26      60.332  33.459  28.154  1.00  0.00           H  
ATOM    402  C   GLY    26      58.755  33.103  29.552  1.00  0.00           C  
ATOM    403  O   GLY    26      57.588  33.334  29.285  1.00  0.00           O  
ATOM    404  N   MET    27      59.183  33.159  30.791  1.00  0.00           N  
ATOM    405  H   MET    27      60.181  33.031  30.886  1.00  0.00           H  
ATOM    406  CA  MET    27      58.424  33.242  32.007  1.00  0.00           C  
ATOM    407  HA  MET    27      57.428  33.572  31.712  1.00  0.00           H  
ATOM    408  CB  MET    27      58.202  31.807  32.586  1.00  0.00           C  
ATOM    409  HB2 MET    27      57.408  31.301  32.037  1.00  0.00           H  
ATOM    410  HB3 MET    27      59.118  31.217  32.625  1.00  0.00           H  
ATOM    411  CG  MET    27      57.661  31.833  34.001  1.00  0.00           C  
ATOM    412  HG2 MET    27      58.399  32.301  34.652  1.00  0.00           H  
ATOM    413  HG3 MET    27      56.865  32.577  33.970  1.00  0.00           H  
ATOM    414  SD  MET    27      57.010  30.305  34.703  1.00  0.00           S  
ATOM    415  CE  MET    27      55.378  30.338  34.024  1.00  0.00           C  
ATOM    416  HE1 MET    27      54.755  31.149  34.402  1.00  0.00           H  
ATOM    417  HE2 MET    27      55.388  30.357  32.934  1.00  0.00           H  
ATOM    418  HE3 MET    27      54.806  29.430  34.213  1.00  0.00           H  
ATOM    419  C   MET    27      59.069  34.207  32.960  1.00  0.00           C  
ATOM    420  O   MET    27      60.288  34.299  32.934  1.00  0.00           O  
ATOM    421  N   ALA    28      58.329  34.880  33.815  1.00  0.00           N  
ATOM    422  H   ALA    28      57.338  34.688  33.785  1.00  0.00           H  
ATOM    423  CA  ALA    28      58.767  35.696  34.954  1.00  0.00           C  
ATOM    424  HA  ALA    28      59.810  35.398  35.064  1.00  0.00           H  
ATOM    425  CB  ALA    28      58.885  37.185  34.606  1.00  0.00           C  
ATOM    426  HB1 ALA    28      57.975  37.628  34.203  1.00  0.00           H  
ATOM    427  HB2 ALA    28      59.266  37.776  35.438  1.00  0.00           H  
ATOM    428  HB3 ALA    28      59.702  37.200  33.884  1.00  0.00           H  
ATOM    429  C   ALA    28      58.020  35.198  36.210  1.00  0.00           C  
ATOM    430  O   ALA    28      56.797  35.103  36.113  1.00  0.00           O  
ATOM    431  N   VAL    29      58.676  34.847  37.289  1.00  0.00           N  
ATOM    432  H   VAL    29      59.659  35.072  37.237  1.00  0.00           H  
ATOM    433  CA  VAL    29      58.060  34.461  38.516  1.00  0.00           C  
ATOM    434  HA  VAL    29      56.980  34.422  38.373  1.00  0.00           H  
ATOM    435  CB  VAL    29      58.506  33.006  38.852  1.00  0.00           C  
ATOM    436  HB  VAL    29      59.592  33.049  38.936  1.00  0.00           H  
ATOM    437  CG1 VAL    29      57.985  32.458  40.226  1.00  0.00           C  
ATOM    438 HG11 VAL    29      56.924  32.284  40.046  1.00  0.00           H  
ATOM    439 HG12 VAL    29      58.462  31.521  40.512  1.00  0.00           H  
ATOM    440 HG13 VAL    29      57.982  33.190  41.034  1.00  0.00           H  
ATOM    441  CG2 VAL    29      58.232  32.033  37.744  1.00  0.00           C  
ATOM    442 HG21 VAL    29      58.659  32.265  36.769  1.00  0.00           H  
ATOM    443 HG22 VAL    29      58.462  30.996  37.991  1.00  0.00           H  
ATOM    444 HG23 VAL    29      57.168  32.039  37.506  1.00  0.00           H  
ATOM    445  C   VAL    29      58.429  35.483  39.622  1.00  0.00           C  
ATOM    446  O   VAL    29      59.512  36.117  39.601  1.00  0.00           O  
ATOM    447  N   ALA    30      57.572  35.694  40.627  1.00  0.00           N  
ATOM    448  H   ALA    30      56.592  35.458  40.568  1.00  0.00           H  
ATOM    449  CA  ALA    30      57.938  36.383  41.861  1.00  0.00           C  
ATOM    450  HA  ALA    30      58.973  36.157  42.118  1.00  0.00           H  
ATOM    451  CB  ALA    30      57.776  37.915  41.633  1.00  0.00           C  
ATOM    452  HB1 ALA    30      58.288  38.226  40.722  1.00  0.00           H  
ATOM    453  HB2 ALA    30      56.735  38.211  41.506  1.00  0.00           H  
ATOM    454  HB3 ALA    30      58.097  38.481  42.508  1.00  0.00           H  
ATOM    455  C   ALA    30      57.153  35.866  43.056  1.00  0.00           C  
ATOM    456  O   ALA    30      56.062  35.397  43.003  1.00  0.00           O  
ATOM    457  N   VAL    31      57.799  36.015  44.204  1.00  0.00           N  
ATOM    458  H   VAL    31      58.726  36.416  44.170  1.00  0.00           H  
ATOM    459  CA  VAL    31      57.364  35.416  45.451  1.00  0.00           C  
ATOM    460  HA  VAL    31      56.277  35.410  45.532  1.00  0.00           H  
ATOM    461  CB  VAL    31      57.804  33.897  45.506  1.00  0.00           C  
ATOM    462  HB  VAL    31      57.693  33.388  44.549  1.00  0.00           H  
ATOM    463  CG1 VAL    31      59.254  33.788  45.948  1.00  0.00           C  
ATOM    464 HG11 VAL    31      59.633  32.797  45.697  1.00  0.00           H  
ATOM    465 HG12 VAL    31      59.892  34.475  45.393  1.00  0.00           H  
ATOM    466 HG13 VAL    31      59.436  34.050  46.990  1.00  0.00           H  
ATOM    467  CG2 VAL    31      56.869  33.166  46.468  1.00  0.00           C  
ATOM    468 HG21 VAL    31      55.832  33.212  46.135  1.00  0.00           H  
ATOM    469 HG22 VAL    31      57.174  32.121  46.515  1.00  0.00           H  
ATOM    470 HG23 VAL    31      56.906  33.571  47.480  1.00  0.00           H  
ATOM    471  C   VAL    31      57.828  36.278  46.640  1.00  0.00           C  
ATOM    472  O   VAL    31      58.964  36.613  46.815  1.00  0.00           O  
ATOM    473  N   ILE    32      56.801  36.567  47.478  1.00  0.00           N  
ATOM    474  H   ILE    32      55.907  36.212  47.170  1.00  0.00           H  
ATOM    475  CA  ILE    32      56.807  37.470  48.604  1.00  0.00           C  
ATOM    476  HA  ILE    32      57.782  37.958  48.607  1.00  0.00           H  
ATOM    477  CB  ILE    32      55.764  38.566  48.427  1.00  0.00           C  
ATOM    478  HB  ILE    32      54.818  38.037  48.544  1.00  0.00           H  
ATOM    479  CG2 ILE    32      55.882  39.531  49.597  1.00  0.00           C  
ATOM    480 HG21 ILE    32      55.500  39.150  50.544  1.00  0.00           H  
ATOM    481 HG22 ILE    32      56.921  39.792  49.801  1.00  0.00           H  
ATOM    482 HG23 ILE    32      55.337  40.430  49.312  1.00  0.00           H  
ATOM    483  CG1 ILE    32      55.795  39.243  47.047  1.00  0.00           C  
ATOM    484 HG12 ILE    32      55.663  40.315  47.199  1.00  0.00           H  
ATOM    485 HG13 ILE    32      56.763  39.153  46.553  1.00  0.00           H  
ATOM    486  CD1 ILE    32      54.674  38.835  46.126  1.00  0.00           C  
ATOM    487 HD11 ILE    32      54.723  37.764  45.928  1.00  0.00           H  
ATOM    488 HD12 ILE    32      53.754  39.045  46.671  1.00  0.00           H  
ATOM    489 HD13 ILE    32      54.702  39.395  45.191  1.00  0.00           H  
ATOM    490  C   ILE    32      56.538  36.701  49.867  1.00  0.00           C  
ATOM    491  O   ILE    32      55.520  36.010  49.918  1.00  0.00           O  
ATOM    492  N   TYR    33      57.521  36.762  50.834  1.00  0.00           N  
ATOM    493  H   TYR    33      58.368  37.263  50.609  1.00  0.00           H  
ATOM    494  CA  TYR    33      57.385  36.362  52.194  1.00  0.00           C  
ATOM    495  HA  TYR    33      56.336  36.473  52.467  1.00  0.00           H  
ATOM    496  CB  TYR    33      57.723  34.859  52.306  1.00  0.00           C  
ATOM    497  HB2 TYR    33      57.661  34.513  53.338  1.00  0.00           H  
ATOM    498  HB3 TYR    33      56.976  34.332  51.713  1.00  0.00           H  
ATOM    499  CG  TYR    33      59.090  34.438  51.834  1.00  0.00           C  
ATOM    500  CD1 TYR    33      60.041  33.965  52.791  1.00  0.00           C  
ATOM    501  HD1 TYR    33      59.879  34.089  53.852  1.00  0.00           H  
ATOM    502  CE1 TYR    33      61.282  33.446  52.264  1.00  0.00           C  
ATOM    503  HE1 TYR    33      62.076  33.207  52.957  1.00  0.00           H  
ATOM    504  CZ  TYR    33      61.516  33.342  50.844  1.00  0.00           C  
ATOM    505  OH  TYR    33      62.740  32.922  50.427  1.00  0.00           O  
ATOM    506  HH  TYR    33      63.222  32.463  51.119  1.00  0.00           H  
ATOM    507  CE2 TYR    33      60.550  33.704  49.962  1.00  0.00           C  
ATOM    508  HE2 TYR    33      60.743  33.756  48.901  1.00  0.00           H  
ATOM    509  CD2 TYR    33      59.385  34.269  50.490  1.00  0.00           C  
ATOM    510  HD2 TYR    33      58.567  34.553  49.845  1.00  0.00           H  
ATOM    511  C   TYR    33      58.250  37.211  53.094  1.00  0.00           C  
ATOM    512  O   TYR    33      59.194  37.894  52.649  1.00  0.00           O  
ATOM    513  N   GLN    34      57.819  37.402  54.362  1.00  0.00           N  
ATOM    514  H   GLN    34      57.094  36.755  54.636  1.00  0.00           H  
ATOM    515  CA  GLN    34      58.538  38.274  55.291  1.00  0.00           C  
ATOM    516  HA  GLN    34      57.934  38.351  56.195  1.00  0.00           H  
ATOM    517  CB  GLN    34      59.812  37.616  55.725  1.00  0.00           C  
ATOM    518  HB2 GLN    34      60.596  37.626  54.968  1.00  0.00           H  
ATOM    519  HB3 GLN    34      60.218  38.191  56.558  1.00  0.00           H  
ATOM    520  CG  GLN    34      59.747  36.148  56.289  1.00  0.00           C  
ATOM    521  HG2 GLN    34      59.117  36.123  57.178  1.00  0.00           H  
ATOM    522  HG3 GLN    34      59.181  35.602  55.535  1.00  0.00           H  
ATOM    523  CD  GLN    34      61.100  35.519  56.574  1.00  0.00           C  
ATOM    524  OE1 GLN    34      62.126  35.777  55.940  1.00  0.00           O  
ATOM    525  NE2 GLN    34      61.278  34.662  57.512  1.00  0.00           N  
ATOM    526 HE21 GLN    34      60.656  34.701  58.307  1.00  0.00           H  
ATOM    527 HE22 GLN    34      62.272  34.529  57.632  1.00  0.00           H  
ATOM    528  C   GLN    34      58.795  39.701  54.885  1.00  0.00           C  
ATOM    529  O   GLN    34      59.840  40.332  55.126  1.00  0.00           O  
ATOM    530  N   GLY    35      57.858  40.288  54.147  1.00  0.00           N  
ATOM    531  H   GLY    35      56.946  39.857  54.094  1.00  0.00           H  
ATOM    532  CA  GLY    35      58.010  41.563  53.488  1.00  0.00           C  
ATOM    533  HA2 GLY    35      56.976  41.829  53.270  1.00  0.00           H  
ATOM    534  HA3 GLY    35      58.418  42.302  54.178  1.00  0.00           H  
ATOM    535  C   GLY    35      58.893  41.714  52.262  1.00  0.00           C  
ATOM    536  O   GLY    35      59.034  42.823  51.709  1.00  0.00           O  
ATOM    537  N   GLN    36      59.446  40.565  51.808  1.00  0.00           N  
ATOM    538  H   GLN    36      59.370  39.718  52.352  1.00  0.00           H  
ATOM    539  CA  GLN    36      60.568  40.579  50.835  1.00  0.00           C  
ATOM    540  HA  GLN    36      60.747  41.600  50.497  1.00  0.00           H  
ATOM    541  CB  GLN    36      61.896  40.196  51.508  1.00  0.00           C  
ATOM    542  HB2 GLN    36      62.103  40.864  52.344  1.00  0.00           H  
ATOM    543  HB3 GLN    36      61.683  39.229  51.962  1.00  0.00           H  
ATOM    544  CG  GLN    36      63.079  40.236  50.522  1.00  0.00           C  
ATOM    545  HG2 GLN    36      63.782  39.595  51.053  1.00  0.00           H  
ATOM    546  HG3 GLN    36      62.878  39.837  49.528  1.00  0.00           H  
ATOM    547  CD  GLN    36      63.609  41.645  50.255  1.00  0.00           C  
ATOM    548  OE1 GLN    36      63.056  42.646  50.564  1.00  0.00           O  
ATOM    549  NE2 GLN    36      64.669  41.868  49.599  1.00  0.00           N  
ATOM    550 HE21 GLN    36      65.107  41.049  49.201  1.00  0.00           H  
ATOM    551 HE22 GLN    36      65.018  42.804  49.453  1.00  0.00           H  
ATOM    552  C   GLN    36      60.132  39.796  49.511  1.00  0.00           C  
ATOM    553  O   GLN    36      60.089  38.591  49.505  1.00  0.00           O  
ATOM    554  N   PRO    37      59.851  40.529  48.423  1.00  0.00           N  
ATOM    555  CD  PRO    37      59.478  41.959  48.416  1.00  0.00           C  
ATOM    556  HD2 PRO    37      60.441  42.464  48.340  1.00  0.00           H  
ATOM    557  HD3 PRO    37      58.889  42.356  49.242  1.00  0.00           H  
ATOM    558  CG  PRO    37      58.653  42.080  47.075  1.00  0.00           C  
ATOM    559  HG2 PRO    37      58.654  43.118  46.744  1.00  0.00           H  
ATOM    560  HG3 PRO    37      57.626  41.735  47.197  1.00  0.00           H  
ATOM    561  CB  PRO    37      59.374  41.182  46.121  1.00  0.00           C  
ATOM    562  HB2 PRO    37      60.180  41.811  45.743  1.00  0.00           H  
ATOM    563  HB3 PRO    37      58.725  40.809  45.329  1.00  0.00           H  
ATOM    564  CA  PRO    37      59.864  40.028  47.069  1.00  0.00           C  
ATOM    565  HA  PRO    37      59.048  39.306  47.029  1.00  0.00           H  
ATOM    566  C   PRO    37      61.178  39.550  46.610  1.00  0.00           C  
ATOM    567  O   PRO    37      62.164  40.224  46.844  1.00  0.00           O  
ATOM    568  N   HIP    38      61.248  38.394  45.929  1.00  0.00           N  
ATOM    569  H   HIP    38      60.348  37.941  45.862  1.00  0.00           H  
ATOM    570  CA  HIP    38      62.368  37.712  45.336  1.00  0.00           C  
ATOM    571  HA  HIP    38      63.228  38.376  45.249  1.00  0.00           H  
ATOM    572  CB  HIP    38      62.663  36.408  46.103  1.00  0.00           C  
ATOM    573  HB2 HIP    38      61.919  35.638  45.901  1.00  0.00           H  
ATOM    574  HB3 HIP    38      63.544  36.000  45.608  1.00  0.00           H  
ATOM    575  CG  HIP    38      62.939  36.534  47.595  1.00  0.00           C  
ATOM    576  ND1 HIP    38      64.055  37.072  48.176  1.00  0.00           N  
ATOM    577  HD1 HIP    38      64.906  37.324  47.692  1.00  0.00           H  
ATOM    578  CE1 HIP    38      63.814  37.124  49.515  1.00  0.00           C  
ATOM    579  HE1 HIP    38      64.566  37.451  50.217  1.00  0.00           H  
ATOM    580  NE2 HIP    38      62.620  36.658  49.756  1.00  0.00           N  
ATOM    581  HE2 HIP    38      62.258  36.459  50.678  1.00  0.00           H  
ATOM    582  CD2 HIP    38      61.963  36.390  48.512  1.00  0.00           C  
ATOM    583  HD2 HIP    38      61.004  35.894  48.476  1.00  0.00           H  
ATOM    584  C   HIP    38      61.918  37.457  43.924  1.00  0.00           C  
ATOM    585  O   HIP    38      60.802  36.960  43.689  1.00  0.00           O  
ATOM    586  N   TYR    39      62.813  37.652  42.950  1.00  0.00           N  
ATOM    587  H   TYR    39      63.713  38.038  43.195  1.00  0.00           H  
ATOM    588  CA  TYR    39      62.463  37.632  41.514  1.00  0.00           C  
ATOM    589  HA  TYR    39      61.387  37.479  41.436  1.00  0.00           H  
ATOM    590  CB  TYR    39      62.615  39.040  40.881  1.00  0.00           C  
ATOM    591  HB2 TYR    39      63.629  39.210  40.518  1.00  0.00           H  
ATOM    592  HB3 TYR    39      61.968  38.931  40.010  1.00  0.00           H  
ATOM    593  CG  TYR    39      62.255  40.180  41.783  1.00  0.00           C  
ATOM    594  CD1 TYR    39      60.937  40.540  42.059  1.00  0.00           C  
ATOM    595  HD1 TYR    39      60.189  39.941  41.560  1.00  0.00           H  
ATOM    596  CE1 TYR    39      60.582  41.630  42.900  1.00  0.00           C  
ATOM    597  HE1 TYR    39      59.551  41.912  43.056  1.00  0.00           H  
ATOM    598  CZ  TYR    39      61.630  42.327  43.539  1.00  0.00           C  
ATOM    599  OH  TYR    39      61.356  43.477  44.133  1.00  0.00           O  
ATOM    600  HH  TYR    39      60.445  43.696  43.921  1.00  0.00           H  
ATOM    601  CE2 TYR    39      62.941  41.982  43.276  1.00  0.00           C  
ATOM    602  HE2 TYR    39      63.763  42.470  43.778  1.00  0.00           H  
ATOM    603  CD2 TYR    39      63.275  40.868  42.447  1.00  0.00           C  
ATOM    604  HD2 TYR    39      64.267  40.504  42.225  1.00  0.00           H  
ATOM    605  C   TYR    39      63.259  36.640  40.681  1.00  0.00           C  
ATOM    606  O   TYR    39      64.506  36.592  40.742  1.00  0.00           O  
ATOM    607  N   PHE    40      62.550  35.814  39.890  1.00  0.00           N  
ATOM    608  H   PHE    40      61.558  35.970  39.779  1.00  0.00           H  
ATOM    609  CA  PHE    40      63.135  34.701  39.150  1.00  0.00           C  
ATOM    610  HA  PHE    40      64.208  34.893  39.181  1.00  0.00           H  
ATOM    611  CB  PHE    40      62.854  33.390  39.874  1.00  0.00           C  
ATOM    612  HB2 PHE    40      61.804  33.256  39.616  1.00  0.00           H  
ATOM    613  HB3 PHE    40      63.381  32.536  39.448  1.00  0.00           H  
ATOM    614  CG  PHE    40      63.251  33.413  41.335  1.00  0.00           C  
ATOM    615  CD1 PHE    40      64.587  33.258  41.733  1.00  0.00           C  
ATOM    616  HD1 PHE    40      65.408  33.269  41.031  1.00  0.00           H  
ATOM    617  CE1 PHE    40      64.898  33.336  43.134  1.00  0.00           C  
ATOM    618  HE1 PHE    40      65.929  33.282  43.453  1.00  0.00           H  
ATOM    619  CZ  PHE    40      63.873  33.447  44.099  1.00  0.00           C  
ATOM    620  HZ  PHE    40      64.160  33.549  45.135  1.00  0.00           H  
ATOM    621  CE2 PHE    40      62.564  33.523  43.655  1.00  0.00           C  
ATOM    622  HE2 PHE    40      61.808  33.614  44.421  1.00  0.00           H  
ATOM    623  CD2 PHE    40      62.215  33.545  42.266  1.00  0.00           C  
ATOM    624  HD2 PHE    40      61.188  33.683  41.962  1.00  0.00           H  
ATOM    625  C   PHE    40      62.598  34.744  37.704  1.00  0.00           C  
ATOM    626  O   PHE    40      61.374  34.658  37.585  1.00  0.00           O  
ATOM    627  N   THR    41      63.525  34.698  36.651  1.00  0.00           N  
ATOM    628  H   THR    41      64.493  34.622  36.928  1.00  0.00           H  
ATOM    629  CA  THR    41      63.238  34.956  35.200  1.00  0.00           C  
ATOM    630  HA  THR    41      62.205  34.670  35.000  1.00  0.00           H  
ATOM    631  CB  THR    41      63.565  36.478  34.870  1.00  0.00           C  
ATOM    632  HB  THR    41      63.399  36.639  33.805  1.00  0.00           H  
ATOM    633  CG2 THR    41      62.595  37.434  35.573  1.00  0.00           C  
ATOM    634 HG21 THR    41      61.590  37.075  35.349  1.00  0.00           H  
ATOM    635 HG22 THR    41      62.777  37.487  36.646  1.00  0.00           H  
ATOM    636 HG23 THR    41      62.783  38.363  35.034  1.00  0.00           H  
ATOM    637  OG1 THR    41      64.900  36.798  35.259  1.00  0.00           O  
ATOM    638  HG1 THR    41      64.974  36.842  36.215  1.00  0.00           H  
ATOM    639  C   THR    41      63.953  33.923  34.266  1.00  0.00           C  
ATOM    640  O   THR    41      64.908  33.208  34.691  1.00  0.00           O  
ATOM    641  N   PHE    42      63.326  33.663  33.065  1.00  0.00           N  
ATOM    642  H   PHE    42      62.639  34.322  32.729  1.00  0.00           H  
ATOM    643  CA  PHE    42      63.439  32.433  32.297  1.00  0.00           C  
ATOM    644  HA  PHE    42      64.413  31.945  32.285  1.00  0.00           H  
ATOM    645  CB  PHE    42      62.517  31.331  32.888  1.00  0.00           C  
ATOM    646  HB2 PHE    42      61.503  31.676  32.690  1.00  0.00           H  
ATOM    647  HB3 PHE    42      62.698  30.382  32.383  1.00  0.00           H  
ATOM    648  CG  PHE    42      62.642  31.145  34.379  1.00  0.00           C  
ATOM    649  CD1 PHE    42      61.766  31.813  35.207  1.00  0.00           C  
ATOM    650  HD1 PHE    42      61.021  32.526  34.886  1.00  0.00           H  
ATOM    651  CE1 PHE    42      61.945  31.631  36.583  1.00  0.00           C  
ATOM    652  HE1 PHE    42      61.310  32.131  37.299  1.00  0.00           H  
ATOM    653  CZ  PHE    42      62.942  30.816  37.122  1.00  0.00           C  
ATOM    654  HZ  PHE    42      63.088  30.711  38.187  1.00  0.00           H  
ATOM    655  CE2 PHE    42      63.731  30.104  36.245  1.00  0.00           C  
ATOM    656  HE2 PHE    42      64.567  29.593  36.700  1.00  0.00           H  
ATOM    657  CD2 PHE    42      63.556  30.224  34.853  1.00  0.00           C  
ATOM    658  HD2 PHE    42      64.194  29.683  34.170  1.00  0.00           H  
ATOM    659  C   PHE    42      63.073  32.637  30.866  1.00  0.00           C  
ATOM    660  O   PHE    42      62.021  33.256  30.526  1.00  0.00           O  
ATOM    661  N   GLY    43      63.999  32.173  30.037  1.00  0.00           N  
ATOM    662  H   GLY    43      64.870  31.868  30.447  1.00  0.00           H  
ATOM    663  CA  GLY    43      63.869  32.073  28.544  1.00  0.00           C  
ATOM    664  HA2 GLY    43      64.724  31.541  28.126  1.00  0.00           H  
ATOM    665  HA3 GLY    43      62.910  31.641  28.260  1.00  0.00           H  
ATOM    666  C   GLY    43      63.972  33.427  27.933  1.00  0.00           C  
ATOM    667  O   GLY    43      64.809  34.312  28.259  1.00  0.00           O  
ATOM    668  N   LYS    44      63.215  33.528  26.861  1.00  0.00           N  
ATOM    669  H   LYS    44      62.511  32.854  26.594  1.00  0.00           H  
ATOM    670  CA  LYS    44      63.348  34.603  25.924  1.00  0.00           C  
ATOM    671  HA  LYS    44      64.146  35.262  26.267  1.00  0.00           H  
ATOM    672  CB  LYS    44      63.761  34.096  24.490  1.00  0.00           C  
ATOM    673  HB2 LYS    44      62.967  33.448  24.120  1.00  0.00           H  
ATOM    674  HB3 LYS    44      63.891  34.893  23.758  1.00  0.00           H  
ATOM    675  CG  LYS    44      65.079  33.182  24.525  1.00  0.00           C  
ATOM    676  HG2 LYS    44      65.974  33.770  24.727  1.00  0.00           H  
ATOM    677  HG3 LYS    44      65.059  32.409  25.293  1.00  0.00           H  
ATOM    678  CD  LYS    44      65.301  32.560  23.151  1.00  0.00           C  
ATOM    679  HD2 LYS    44      64.382  32.088  22.803  1.00  0.00           H  
ATOM    680  HD3 LYS    44      65.449  33.391  22.462  1.00  0.00           H  
ATOM    681  CE  LYS    44      66.430  31.492  23.362  1.00  0.00           C  
ATOM    682  HE2 LYS    44      67.382  31.998  23.520  1.00  0.00           H  
ATOM    683  HE3 LYS    44      66.126  30.813  24.158  1.00  0.00           H  
ATOM    684  NZ  LYS    44      66.449  30.564  22.152  1.00  0.00           N  
ATOM    685  HZ1 LYS    44      66.395  31.187  21.359  1.00  0.00           H  
ATOM    686  HZ2 LYS    44      67.284  30.009  22.030  1.00  0.00           H  
ATOM    687  HZ3 LYS    44      65.603  30.012  22.178  1.00  0.00           H  
ATOM    688  C   LYS    44      62.034  35.508  25.879  1.00  0.00           C  
ATOM    689  O   LYS    44      60.950  35.039  25.722  1.00  0.00           O  
ATOM    690  N   ALA    45      62.225  36.827  25.821  1.00  0.00           N  
ATOM    691  H   ALA    45      63.186  37.131  25.895  1.00  0.00           H  
ATOM    692  CA  ALA    45      61.150  37.773  25.519  1.00  0.00           C  
ATOM    693  HA  ALA    45      60.253  37.518  26.083  1.00  0.00           H  
ATOM    694  CB  ALA    45      61.701  39.107  26.004  1.00  0.00           C  
ATOM    695  HB1 ALA    45      60.968  39.864  25.724  1.00  0.00           H  
ATOM    696  HB2 ALA    45      61.937  39.083  27.067  1.00  0.00           H  
ATOM    697  HB3 ALA    45      62.592  39.352  25.426  1.00  0.00           H  
ATOM    698  C   ALA    45      60.849  37.867  23.964  1.00  0.00           C  
ATOM    699  O   ALA    45      59.710  38.151  23.606  1.00  0.00           O  
ATOM    700  N   ASP    46      61.865  37.642  23.153  1.00  0.00           N  
ATOM    701  H   ASP    46      62.701  37.217  23.529  1.00  0.00           H  
ATOM    702  CA  ASP    46      61.859  37.757  21.719  1.00  0.00           C  
ATOM    703  HA  ASP    46      60.883  37.685  21.239  1.00  0.00           H  
ATOM    704  CB  ASP    46      62.374  39.162  21.222  1.00  0.00           C  
ATOM    705  HB2 ASP    46      61.845  40.029  21.616  1.00  0.00           H  
ATOM    706  HB3 ASP    46      63.407  39.140  21.569  1.00  0.00           H  
ATOM    707  CG  ASP    46      62.343  39.234  19.651  1.00  0.00           C  
ATOM    708  OD1 ASP    46      62.601  40.364  19.186  1.00  0.00           O  
ATOM    709  OD2 ASP    46      62.138  38.217  18.915  1.00  0.00           O  
ATOM    710  C   ASP    46      62.705  36.602  21.179  1.00  0.00           C  
ATOM    711  O   ASP    46      63.953  36.659  21.284  1.00  0.00           O  
ATOM    712  N   VAL    47      62.044  35.560  20.665  1.00  0.00           N  
ATOM    713  H   VAL    47      61.039  35.631  20.598  1.00  0.00           H  
ATOM    714  CA  VAL    47      62.821  34.368  20.207  1.00  0.00           C  
ATOM    715  HA  VAL    47      63.523  34.033  20.970  1.00  0.00           H  
ATOM    716  CB  VAL    47      61.760  33.276  20.013  1.00  0.00           C  
ATOM    717  HB  VAL    47      61.011  33.670  19.325  1.00  0.00           H  
ATOM    718  CG1 VAL    47      62.121  32.045  19.284  1.00  0.00           C  
ATOM    719 HG11 VAL    47      62.660  31.429  20.004  1.00  0.00           H  
ATOM    720 HG12 VAL    47      61.216  31.440  19.250  1.00  0.00           H  
ATOM    721 HG13 VAL    47      62.541  32.125  18.281  1.00  0.00           H  
ATOM    722  CG2 VAL    47      61.186  32.880  21.364  1.00  0.00           C  
ATOM    723 HG21 VAL    47      61.963  32.401  21.960  1.00  0.00           H  
ATOM    724 HG22 VAL    47      60.832  33.766  21.892  1.00  0.00           H  
ATOM    725 HG23 VAL    47      60.404  32.145  21.177  1.00  0.00           H  
ATOM    726  C   VAL    47      63.611  34.676  18.945  1.00  0.00           C  
ATOM    727  O   VAL    47      64.685  34.133  18.720  1.00  0.00           O  
ATOM    728  N   ALA    48      63.177  35.563  18.097  1.00  0.00           N  
ATOM    729  H   ALA    48      62.425  36.191  18.339  1.00  0.00           H  
ATOM    730  CA  ALA    48      63.857  35.949  16.820  1.00  0.00           C  
ATOM    731  HA  ALA    48      64.201  35.045  16.319  1.00  0.00           H  
ATOM    732  CB  ALA    48      62.878  36.609  15.805  1.00  0.00           C  
ATOM    733  HB1 ALA    48      62.334  37.469  16.196  1.00  0.00           H  
ATOM    734  HB2 ALA    48      63.324  37.035  14.906  1.00  0.00           H  
ATOM    735  HB3 ALA    48      62.036  35.965  15.552  1.00  0.00           H  
ATOM    736  C   ALA    48      65.112  36.739  17.085  1.00  0.00           C  
ATOM    737  O   ALA    48      66.091  36.379  16.416  1.00  0.00           O  
ATOM    738  N   ALA    49      65.089  37.561  18.160  1.00  0.00           N  
ATOM    739  H   ALA    49      64.207  37.906  18.510  1.00  0.00           H  
ATOM    740  CA  ALA    49      66.308  38.240  18.590  1.00  0.00           C  
ATOM    741  HA  ALA    49      67.002  38.371  17.759  1.00  0.00           H  
ATOM    742  CB  ALA    49      65.972  39.645  19.075  1.00  0.00           C  
ATOM    743  HB1 ALA    49      65.167  39.632  19.810  1.00  0.00           H  
ATOM    744  HB2 ALA    49      66.792  40.073  19.653  1.00  0.00           H  
ATOM    745  HB3 ALA    49      65.615  40.400  18.374  1.00  0.00           H  
ATOM    746  C   ALA    49      67.141  37.506  19.654  1.00  0.00           C  
ATOM    747  O   ALA    49      68.083  38.128  20.157  1.00  0.00           O  
ATOM    748  N   ASN    50      66.845  36.266  20.015  1.00  0.00           N  
ATOM    749  H   ASN    50      66.089  35.856  19.486  1.00  0.00           H  
ATOM    750  CA  ASN    50      67.588  35.562  21.058  1.00  0.00           C  
ATOM    751  HA  ASN    50      67.070  34.661  21.386  1.00  0.00           H  
ATOM    752  CB  ASN    50      68.918  35.115  20.449  1.00  0.00           C  
ATOM    753  HB2 ASN    50      68.812  34.894  19.387  1.00  0.00           H  
ATOM    754  HB3 ASN    50      69.714  35.860  20.456  1.00  0.00           H  
ATOM    755  CG  ASN    50      69.378  33.817  21.062  1.00  0.00           C  
ATOM    756  OD1 ASN    50      68.781  33.198  21.849  1.00  0.00           O  
ATOM    757  ND2 ASN    50      70.531  33.280  20.672  1.00  0.00           N  
ATOM    758 HD21 ASN    50      70.802  32.368  21.010  1.00  0.00           H  
ATOM    759 HD22 ASN    50      71.120  33.653  19.941  1.00  0.00           H  
ATOM    760  C   ASN    50      67.646  36.278  22.389  1.00  0.00           C  
ATOM    761  O   ASN    50      68.574  36.096  23.131  1.00  0.00           O  
ATOM    762  N   LYS    51      66.709  37.241  22.652  1.00  0.00           N  
ATOM    763  H   LYS    51      65.863  37.291  22.102  1.00  0.00           H  
ATOM    764  CA  LYS    51      66.687  38.176  23.768  1.00  0.00           C  
ATOM    765  HA  LYS    51      67.730  38.367  24.020  1.00  0.00           H  
ATOM    766  CB  LYS    51      65.950  39.473  23.367  1.00  0.00           C  
ATOM    767  HB2 LYS    51      66.464  39.902  22.506  1.00  0.00           H  
ATOM    768  HB3 LYS    51      64.993  39.115  22.989  1.00  0.00           H  
ATOM    769  CG  LYS    51      65.832  40.549  24.417  1.00  0.00           C  
ATOM    770  HG2 LYS    51      64.932  40.497  25.029  1.00  0.00           H  
ATOM    771  HG3 LYS    51      66.635  40.431  25.144  1.00  0.00           H  
ATOM    772  CD  LYS    51      65.894  41.934  23.823  1.00  0.00           C  
ATOM    773  HD2 LYS    51      66.958  41.975  23.592  1.00  0.00           H  
ATOM    774  HD3 LYS    51      65.321  41.954  22.896  1.00  0.00           H  
ATOM    775  CE  LYS    51      65.481  43.060  24.824  1.00  0.00           C  
ATOM    776  HE2 LYS    51      64.639  42.730  25.433  1.00  0.00           H  
ATOM    777  HE3 LYS    51      66.319  43.278  25.487  1.00  0.00           H  
ATOM    778  NZ  LYS    51      65.212  44.377  24.205  1.00  0.00           N  
ATOM    779  HZ1 LYS    51      64.378  44.202  23.663  1.00  0.00           H  
ATOM    780  HZ2 LYS    51      64.979  45.065  24.907  1.00  0.00           H  
ATOM    781  HZ3 LYS    51      66.041  44.712  23.735  1.00  0.00           H  
ATOM    782  C   LYS    51      66.012  37.681  25.005  1.00  0.00           C  
ATOM    783  O   LYS    51      64.793  37.352  24.956  1.00  0.00           O  
ATOM    784  N   PRO    52      66.702  37.532  26.155  1.00  0.00           N  
ATOM    785  CD  PRO    52      68.032  38.074  26.557  1.00  0.00           C  
ATOM    786  HD2 PRO    52      68.154  39.128  26.306  1.00  0.00           H  
ATOM    787  HD3 PRO    52      68.839  37.512  26.086  1.00  0.00           H  
ATOM    788  CG  PRO    52      68.170  37.973  28.037  1.00  0.00           C  
ATOM    789  HG2 PRO    52      67.735  38.863  28.492  1.00  0.00           H  
ATOM    790  HG3 PRO    52      69.248  38.017  28.186  1.00  0.00           H  
ATOM    791  CB  PRO    52      67.342  36.662  28.275  1.00  0.00           C  
ATOM    792  HB2 PRO    52      67.128  36.625  29.343  1.00  0.00           H  
ATOM    793  HB3 PRO    52      67.915  35.792  27.952  1.00  0.00           H  
ATOM    794  CA  PRO    52      66.176  36.992  27.377  1.00  0.00           C  
ATOM    795  HA  PRO    52      65.672  36.072  27.084  1.00  0.00           H  
ATOM    796  C   PRO    52      65.150  37.948  28.073  1.00  0.00           C  
ATOM    797  O   PRO    52      65.177  39.153  27.959  1.00  0.00           O  
ATOM    798  N   VAL    53      64.297  37.312  28.896  1.00  0.00           N  
ATOM    799  H   VAL    53      64.427  36.320  29.036  1.00  0.00           H  
ATOM    800  CA  VAL    53      63.388  37.955  29.854  1.00  0.00           C  
ATOM    801  HA  VAL    53      62.871  38.800  29.400  1.00  0.00           H  
ATOM    802  CB  VAL    53      62.222  36.992  30.298  1.00  0.00           C  
ATOM    803  HB  VAL    53      62.685  36.096  30.711  1.00  0.00           H  
ATOM    804  CG1 VAL    53      61.404  37.406  31.520  1.00  0.00           C  
ATOM    805 HG11 VAL    53      60.953  38.382  31.339  1.00  0.00           H  
ATOM    806 HG12 VAL    53      60.749  36.574  31.778  1.00  0.00           H  
ATOM    807 HG13 VAL    53      62.036  37.564  32.394  1.00  0.00           H  
ATOM    808  CG2 VAL    53      61.340  36.486  29.172  1.00  0.00           C  
ATOM    809 HG21 VAL    53      60.474  36.010  29.633  1.00  0.00           H  
ATOM    810 HG22 VAL    53      61.033  37.282  28.495  1.00  0.00           H  
ATOM    811 HG23 VAL    53      61.817  35.668  28.632  1.00  0.00           H  
ATOM    812  C   VAL    53      64.044  38.432  31.121  1.00  0.00           C  
ATOM    813  O   VAL    53      64.839  37.706  31.699  1.00  0.00           O  
ATOM    814  N   THR    54      63.633  39.636  31.549  1.00  0.00           N  
ATOM    815  H   THR    54      62.980  40.160  30.984  1.00  0.00           H  
ATOM    816  CA  THR    54      64.229  40.329  32.695  1.00  0.00           C  
ATOM    817  HA  THR    54      64.990  39.706  33.164  1.00  0.00           H  
ATOM    818  CB  THR    54      64.945  41.618  32.220  1.00  0.00           C  
ATOM    819  HB  THR    54      65.555  41.910  33.075  1.00  0.00           H  
ATOM    820  CG2 THR    54      66.009  41.417  31.089  1.00  0.00           C  
ATOM    821 HG21 THR    54      65.530  41.023  30.192  1.00  0.00           H  
ATOM    822 HG22 THR    54      66.411  42.410  30.889  1.00  0.00           H  
ATOM    823 HG23 THR    54      66.814  40.778  31.450  1.00  0.00           H  
ATOM    824  OG1 THR    54      64.140  42.684  31.862  1.00  0.00           O  
ATOM    825  HG1 THR    54      64.741  43.422  31.993  1.00  0.00           H  
ATOM    826  C   THR    54      63.084  40.631  33.709  1.00  0.00           C  
ATOM    827  O   THR    54      61.950  40.638  33.239  1.00  0.00           O  
ATOM    828  N   PRO    55      63.274  41.037  34.993  1.00  0.00           N  
ATOM    829  CD  PRO    55      64.510  40.922  35.686  1.00  0.00           C  
ATOM    830  HD2 PRO    55      65.157  41.773  35.475  1.00  0.00           H  
ATOM    831  HD3 PRO    55      64.981  39.977  35.414  1.00  0.00           H  
ATOM    832  CG  PRO    55      64.142  40.922  37.134  1.00  0.00           C  
ATOM    833  HG2 PRO    55      64.995  41.284  37.707  1.00  0.00           H  
ATOM    834  HG3 PRO    55      63.883  39.930  37.505  1.00  0.00           H  
ATOM    835  CB  PRO    55      62.826  41.737  37.264  1.00  0.00           C  
ATOM    836  HB2 PRO    55      63.044  42.801  37.354  1.00  0.00           H  
ATOM    837  HB3 PRO    55      62.244  41.390  38.118  1.00  0.00           H  
ATOM    838  CA  PRO    55      62.179  41.429  35.914  1.00  0.00           C  
ATOM    839  HA  PRO    55      61.418  40.659  36.044  1.00  0.00           H  
ATOM    840  C   PRO    55      61.411  42.680  35.512  1.00  0.00           C  
ATOM    841  O   PRO    55      60.189  42.821  35.780  1.00  0.00           O  
ATOM    842  N   GLN    56      62.062  43.551  34.709  1.00  0.00           N  
ATOM    843  H   GLN    56      63.040  43.360  34.544  1.00  0.00           H  
ATOM    844  CA  GLN    56      61.445  44.709  33.983  1.00  0.00           C  
ATOM    845  HA  GLN    56      60.676  45.141  34.623  1.00  0.00           H  
ATOM    846  CB  GLN    56      62.556  45.775  33.970  1.00  0.00           C  
ATOM    847  HB2 GLN    56      63.464  45.484  33.443  1.00  0.00           H  
ATOM    848  HB3 GLN    56      62.132  46.688  33.552  1.00  0.00           H  
ATOM    849  CG  GLN    56      63.032  46.128  35.381  1.00  0.00           C  
ATOM    850  HG2 GLN    56      63.289  47.185  35.444  1.00  0.00           H  
ATOM    851  HG3 GLN    56      62.261  45.883  36.112  1.00  0.00           H  
ATOM    852  CD  GLN    56      64.330  45.442  35.838  1.00  0.00           C  
ATOM    853  OE1 GLN    56      64.986  44.666  35.164  1.00  0.00           O  
ATOM    854  NE2 GLN    56      64.706  45.714  37.077  1.00  0.00           N  
ATOM    855 HE21 GLN    56      65.477  45.198  37.476  1.00  0.00           H  
ATOM    856 HE22 GLN    56      64.403  46.606  37.441  1.00  0.00           H  
ATOM    857  C   GLN    56      60.810  44.341  32.666  1.00  0.00           C  
ATOM    858  O   GLN    56      60.194  45.249  32.084  1.00  0.00           O  
ATOM    859  N   THR    57      60.848  43.089  32.146  1.00  0.00           N  
ATOM    860  H   THR    57      61.215  42.332  32.704  1.00  0.00           H  
ATOM    861  CA  THR    57      60.139  42.685  30.885  1.00  0.00           C  
ATOM    862  HA  THR    57      60.402  43.422  30.125  1.00  0.00           H  
ATOM    863  CB  THR    57      60.519  41.270  30.355  1.00  0.00           C  
ATOM    864  HB  THR    57      60.273  40.642  31.211  1.00  0.00           H  
ATOM    865  CG2 THR    57      59.826  40.866  29.052  1.00  0.00           C  
ATOM    866 HG21 THR    57      60.137  41.534  28.249  1.00  0.00           H  
ATOM    867 HG22 THR    57      60.182  39.904  28.684  1.00  0.00           H  
ATOM    868 HG23 THR    57      58.759  40.783  29.260  1.00  0.00           H  
ATOM    869  OG1 THR    57      61.878  41.350  29.945  1.00  0.00           O  
ATOM    870  HG1 THR    57      61.978  42.138  29.405  1.00  0.00           H  
ATOM    871  C   THR    57      58.607  42.694  31.139  1.00  0.00           C  
ATOM    872  O   THR    57      58.025  42.103  32.050  1.00  0.00           O  
ATOM    873  N   LEU    58      57.924  43.457  30.288  1.00  0.00           N  
ATOM    874  H   LEU    58      58.396  44.000  29.578  1.00  0.00           H  
ATOM    875  CA  LEU    58      56.536  43.735  30.339  1.00  0.00           C  
ATOM    876  HA  LEU    58      56.278  43.880  31.388  1.00  0.00           H  
ATOM    877  CB  LEU    58      56.204  45.132  29.709  1.00  0.00           C  
ATOM    878  HB2 LEU    58      56.496  45.057  28.661  1.00  0.00           H  
ATOM    879  HB3 LEU    58      55.134  45.340  29.709  1.00  0.00           H  
ATOM    880  CG  LEU    58      56.933  46.389  30.170  1.00  0.00           C  
ATOM    881  HG  LEU    58      58.018  46.280  30.173  1.00  0.00           H  
ATOM    882  CD1 LEU    58      56.698  47.553  29.184  1.00  0.00           C  
ATOM    883 HD11 LEU    58      56.993  48.463  29.706  1.00  0.00           H  
ATOM    884 HD12 LEU    58      57.332  47.543  28.298  1.00  0.00           H  
ATOM    885 HD13 LEU    58      55.655  47.667  28.888  1.00  0.00           H  
ATOM    886  CD2 LEU    58      56.369  46.652  31.507  1.00  0.00           C  
ATOM    887 HD21 LEU    58      56.680  45.946  32.276  1.00  0.00           H  
ATOM    888 HD22 LEU    58      56.717  47.613  31.886  1.00  0.00           H  
ATOM    889 HD23 LEU    58      55.286  46.771  31.471  1.00  0.00           H  
ATOM    890  C   LEU    58      55.745  42.614  29.648  1.00  0.00           C  
ATOM    891  O   LEU    58      56.006  42.291  28.474  1.00  0.00           O  
ATOM    892  N   PHE    59      54.809  41.935  30.396  1.00  0.00           N  
ATOM    893  H   PHE    59      54.670  42.218  31.356  1.00  0.00           H  
ATOM    894  CA  PHE    59      53.975  40.810  29.922  1.00  0.00           C  
ATOM    895  HA  PHE    59      54.410  40.526  28.964  1.00  0.00           H  
ATOM    896  CB  PHE    59      54.150  39.567  30.874  1.00  0.00           C  
ATOM    897  HB2 PHE    59      53.860  39.994  31.834  1.00  0.00           H  
ATOM    898  HB3 PHE    59      53.364  38.842  30.664  1.00  0.00           H  
ATOM    899  CG  PHE    59      55.493  38.824  30.842  1.00  0.00           C  
ATOM    900  CD1 PHE    59      56.597  39.282  31.551  1.00  0.00           C  
ATOM    901  HD1 PHE    59      56.570  40.146  32.198  1.00  0.00           H  
ATOM    902  CE1 PHE    59      57.781  38.532  31.481  1.00  0.00           C  
ATOM    903  HE1 PHE    59      58.643  38.973  31.960  1.00  0.00           H  
ATOM    904  CZ  PHE    59      57.912  37.230  30.914  1.00  0.00           C  
ATOM    905  HZ  PHE    59      58.772  36.577  30.952  1.00  0.00           H  
ATOM    906  CE2 PHE    59      56.781  36.721  30.272  1.00  0.00           C  
ATOM    907  HE2 PHE    59      56.942  35.819  29.699  1.00  0.00           H  
ATOM    908  CD2 PHE    59      55.636  37.528  30.181  1.00  0.00           C  
ATOM    909  HD2 PHE    59      54.826  37.237  29.528  1.00  0.00           H  
ATOM    910  C   PHE    59      52.491  41.258  29.814  1.00  0.00           C  
ATOM    911  O   PHE    59      52.015  41.979  30.688  1.00  0.00           O  
ATOM    912  N   GLU    60      51.847  40.809  28.760  1.00  0.00           N  
ATOM    913  H   GLU    60      52.282  40.209  28.074  1.00  0.00           H  
ATOM    914  CA  GLU    60      50.370  40.845  28.730  1.00  0.00           C  
ATOM    915  HA  GLU    60      50.083  41.867  28.978  1.00  0.00           H  
ATOM    916  CB  GLU    60      49.758  40.554  27.316  1.00  0.00           C  
ATOM    917  HB2 GLU    60      50.136  39.577  27.014  1.00  0.00           H  
ATOM    918  HB3 GLU    60      48.670  40.516  27.352  1.00  0.00           H  
ATOM    919  CG  GLU    60      50.128  41.528  26.269  1.00  0.00           C  
ATOM    920  HG2 GLU    60      49.636  42.470  26.512  1.00  0.00           H  
ATOM    921  HG3 GLU    60      51.211  41.611  26.358  1.00  0.00           H  
ATOM    922  CD  GLU    60      49.748  41.015  24.868  1.00  0.00           C  
ATOM    923  OE1 GLU    60      48.906  40.095  24.825  1.00  0.00           O  
ATOM    924  OE2 GLU    60      50.274  41.496  23.846  1.00  0.00           O  
ATOM    925  C   GLU    60      49.776  39.955  29.831  1.00  0.00           C  
ATOM    926  O   GLU    60      50.472  38.985  30.358  1.00  0.00           O  
ATOM    927  N   LEU    61      48.629  40.392  30.335  1.00  0.00           N  
ATOM    928  H   LEU    61      48.075  41.036  29.788  1.00  0.00           H  
ATOM    929  CA  LEU    61      48.041  39.753  31.544  1.00  0.00           C  
ATOM    930  HA  LEU    61      48.814  39.115  31.973  1.00  0.00           H  
ATOM    931  CB  LEU    61      47.863  40.937  32.566  1.00  0.00           C  
ATOM    932  HB2 LEU    61      47.104  41.601  32.151  1.00  0.00           H  
ATOM    933  HB3 LEU    61      47.482  40.435  33.455  1.00  0.00           H  
ATOM    934  CG  LEU    61      49.111  41.738  32.845  1.00  0.00           C  
ATOM    935  HG  LEU    61      49.592  42.101  31.937  1.00  0.00           H  
ATOM    936  CD1 LEU    61      48.726  42.989  33.704  1.00  0.00           C  
ATOM    937 HD11 LEU    61      48.440  42.714  34.719  1.00  0.00           H  
ATOM    938 HD12 LEU    61      49.615  43.620  33.698  1.00  0.00           H  
ATOM    939 HD13 LEU    61      47.953  43.487  33.120  1.00  0.00           H  
ATOM    940  CD2 LEU    61      50.079  41.000  33.751  1.00  0.00           C  
ATOM    941 HD21 LEU    61      50.621  40.223  33.212  1.00  0.00           H  
ATOM    942 HD22 LEU    61      50.906  41.632  34.078  1.00  0.00           H  
ATOM    943 HD23 LEU    61      49.525  40.656  34.624  1.00  0.00           H  
ATOM    944  C   LEU    61      46.678  39.087  31.371  1.00  0.00           C  
ATOM    945  O   LEU    61      46.306  38.245  32.229  1.00  0.00           O  
ATOM    946  N   GLY    62      45.940  39.414  30.297  1.00  0.00           N  
ATOM    947  H   GLY    62      46.195  40.141  29.644  1.00  0.00           H  
ATOM    948  CA  GLY    62      44.535  38.971  30.188  1.00  0.00           C  
ATOM    949  HA2 GLY    62      44.127  39.313  29.237  1.00  0.00           H  
ATOM    950  HA3 GLY    62      44.480  37.884  30.125  1.00  0.00           H  
ATOM    951  C   GLY    62      43.816  39.462  31.498  1.00  0.00           C  
ATOM    952  O   GLY    62      43.993  40.622  31.952  1.00  0.00           O  
ATOM    953  N   CTZ    63      42.939  38.621  32.029  1.00  0.00           N  
ATOM    954  H4  CTZ    63      42.766  37.770  31.514  1.00  0.00           H  
ATOM    955  C9  CTZ    63      42.051  38.947  33.146  1.00  0.00           C  
ATOM    956  H5  CTZ    63      41.532  39.838  32.793  1.00  0.00           H  
ATOM    957  C   CTZ    63      42.751  39.207  34.457  1.00  0.00           C  
ATOM    958  O   CTZ    63      42.150  39.745  35.338  1.00  0.00           O  
ATOM    959  CB  CTZ    63      41.031  37.807  33.234  1.00  0.00           C  
ATOM    960  H6  CTZ    63      41.524  36.932  33.514  1.00  0.00           H  
ATOM    961  H7  CTZ    63      40.266  38.065  34.005  1.00  0.00           H  
ATOM    962  OG  CTZ    63      40.391  37.627  31.976  1.00  0.00           O  
ATOM    963  S1  CTZ    63      39.997  33.674  29.166  1.00  0.00           S  
ATOM    964  C2  CTZ    63      38.808  32.356  29.052  1.00  0.00           C  
ATOM    965  H12 CTZ    63      38.544  31.984  28.030  1.00  0.00           H  
ATOM    966  H13 CTZ    63      37.757  32.610  29.420  1.00  0.00           H  
ATOM    967  C3  CTZ    63      39.237  31.241  29.944  1.00  0.00           C  
ATOM    968  C3' CTZ    63      38.386  30.324  30.434  1.00  0.00           C  
ATOM    969  H14 CTZ    63      37.320  30.289  30.109  1.00  0.00           H  
ATOM    970  H15 CTZ    63      38.766  29.558  31.116  1.00  0.00           H  
ATOM    971  CA  CTZ    63      40.610  31.479  30.506  1.00  0.00           C  
ATOM    972  C4' CTZ    63      41.438  30.356  31.178  1.00  0.00           C  
ATOM    973  O4A CTZ    63      41.750  29.359  30.423  1.00  0.00           O  
ATOM    974  O4B CTZ    63      41.822  30.490  32.336  1.00  0.00           O  
ATOM    975  N5  CTZ    63      41.087  32.650  30.267  1.00  0.00           N  
ATOM    976  C6  CTZ    63      39.220  35.014  29.878  1.00  0.00           C  
ATOM    977  H16 CTZ    63      38.611  34.795  30.745  1.00  0.00           H  
ATOM    978  C7  CTZ    63      40.059  36.268  29.943  1.00  0.00           C  
ATOM    979  H17 CTZ    63      39.405  37.149  29.947  1.00  0.00           H  
ATOM    980  C8  CTZ    63      40.968  36.519  31.158  1.00  0.00           C  
ATOM    981  O9  CTZ    63      42.232  36.556  30.979  1.00  0.00           O  
ATOM    982  N10 CTZ    63      40.967  36.273  28.825  1.00  0.00           N  
ATOM    983  H18 CTZ    63      41.999  36.517  28.883  1.00  0.00           H  
ATOM    984  C11 CTZ    63      40.398  36.541  27.634  1.00  0.00           C  
ATOM    985  O12 CTZ    63      39.159  36.801  27.564  1.00  0.00           O  
ATOM    986  C13 CTZ    63      41.243  36.326  26.372  1.00  0.00           C  
ATOM    987  C14 CTZ    63      41.784  37.508  25.743  1.00  0.00           C  
ATOM    988  C15 CTZ    63      41.908  38.824  26.280  1.00  0.00           C  
ATOM    989  H19 CTZ    63      41.598  38.978  27.295  1.00  0.00           H  
ATOM    990  N16 CTZ    63      41.400  35.236  25.768  1.00  0.00           N  
ATOM    991  S16 CTZ    63      42.749  39.860  25.118  1.00  0.00           S  
ATOM    992  C17 CTZ    63      42.920  38.459  24.041  1.00  0.00           C  
ATOM    993  N18 CTZ    63      43.610  38.387  22.916  1.00  0.00           N  
ATOM    994  H20 CTZ    63      44.011  39.274  22.605  1.00  0.00           H  
ATOM    995  H21 CTZ    63      43.486  37.644  22.210  1.00  0.00           H  
ATOM    996  O17 CTZ    63      40.959  34.104  26.462  1.00  0.00           O  
ATOM    997  C18 CTZ    63      41.422  32.869  25.694  1.00  0.00           C  
ATOM    998  C19 CTZ    63      41.105  31.708  26.646  1.00  0.00           C  
ATOM    999  H22 CTZ    63      40.047  31.575  26.718  1.00  0.00           H  
ATOM   1000  H23 CTZ    63      41.430  30.691  26.309  1.00  0.00           H  
ATOM   1001  H24 CTZ    63      41.623  31.854  27.560  1.00  0.00           H  
ATOM   1002  C20 CTZ    63      42.905  33.007  25.485  1.00  0.00           C  
ATOM   1003  H25 CTZ    63      43.068  32.090  24.868  1.00  0.00           H  
ATOM   1004  H26 CTZ    63      43.213  33.853  24.910  1.00  0.00           H  
ATOM   1005  H27 CTZ    63      43.507  32.995  26.374  1.00  0.00           H  
ATOM   1006  C21 CTZ    63      40.763  32.673  24.304  1.00  0.00           C  
ATOM   1007  O2A CTZ    63      39.900  31.704  24.281  1.00  0.00           O  
ATOM   1008  O2B CTZ    63      41.135  33.295  23.236  1.00  0.00           O  
ATOM   1009  N19 CTZ    63      42.337  37.316  24.492  1.00  0.00           N  
ATOM   1010  N   VAL    64      44.101  38.922  34.554  1.00  0.00           N  
ATOM   1011  H   VAL    64      44.640  38.502  33.812  1.00  0.00           H  
ATOM   1012  CA  VAL    64      44.910  39.514  35.717  1.00  0.00           C  
ATOM   1013  HA  VAL    64      44.360  39.325  36.638  1.00  0.00           H  
ATOM   1014  CB  VAL    64      46.294  38.941  35.800  1.00  0.00           C  
ATOM   1015  HB  VAL    64      46.838  38.793  34.867  1.00  0.00           H  
ATOM   1016  CG1 VAL    64      47.279  39.820  36.618  1.00  0.00           C  
ATOM   1017 HG11 VAL    64      47.495  40.754  36.100  1.00  0.00           H  
ATOM   1018 HG12 VAL    64      46.947  40.198  37.585  1.00  0.00           H  
ATOM   1019 HG13 VAL    64      48.201  39.276  36.824  1.00  0.00           H  
ATOM   1020  CG2 VAL    64      46.198  37.538  36.404  1.00  0.00           C  
ATOM   1021 HG21 VAL    64      46.063  36.885  35.542  1.00  0.00           H  
ATOM   1022 HG22 VAL    64      47.108  37.288  36.949  1.00  0.00           H  
ATOM   1023 HG23 VAL    64      45.338  37.383  37.057  1.00  0.00           H  
ATOM   1024  C   VAL    64      44.815  41.091  35.806  1.00  0.00           C  
ATOM   1025  O   VAL    64      44.912  41.719  36.855  1.00  0.00           O  
ATOM   1026  N   SER    65      44.477  41.725  34.678  1.00  0.00           N  
ATOM   1027  H   SER    65      44.454  41.184  33.825  1.00  0.00           H  
ATOM   1028  CA  SER    65      44.097  43.127  34.570  1.00  0.00           C  
ATOM   1029  HA  SER    65      44.896  43.716  35.020  1.00  0.00           H  
ATOM   1030  CB  SER    65      43.949  43.521  33.111  1.00  0.00           C  
ATOM   1031  HB2 SER    65      43.024  43.149  32.671  1.00  0.00           H  
ATOM   1032  HB3 SER    65      43.881  44.605  33.017  1.00  0.00           H  
ATOM   1033  OG  SER    65      44.992  43.077  32.244  1.00  0.00           O  
ATOM   1034  HG  SER    65      44.790  42.157  32.060  1.00  0.00           H  
ATOM   1035  C   SER    65      42.803  43.413  35.283  1.00  0.00           C  
ATOM   1036  O   SER    65      42.635  44.511  35.830  1.00  0.00           O  
ATOM   1037  N   LYS    66      41.843  42.470  35.343  1.00  0.00           N  
ATOM   1038  H   LYS    66      42.108  41.522  35.117  1.00  0.00           H  
ATOM   1039  CA  LYS    66      40.563  42.783  35.994  1.00  0.00           C  
ATOM   1040  HA  LYS    66      40.157  43.683  35.531  1.00  0.00           H  
ATOM   1041  CB  LYS    66      39.550  41.658  35.792  1.00  0.00           C  
ATOM   1042  HB2 LYS    66      39.832  40.727  36.282  1.00  0.00           H  
ATOM   1043  HB3 LYS    66      38.630  42.013  36.257  1.00  0.00           H  
ATOM   1044  CG  LYS    66      39.256  41.409  34.331  1.00  0.00           C  
ATOM   1045  HG2 LYS    66      38.763  42.288  33.914  1.00  0.00           H  
ATOM   1046  HG3 LYS    66      40.174  41.197  33.783  1.00  0.00           H  
ATOM   1047  CD  LYS    66      38.299  40.188  34.223  1.00  0.00           C  
ATOM   1048  HD2 LYS    66      38.838  39.283  34.504  1.00  0.00           H  
ATOM   1049  HD3 LYS    66      37.388  40.292  34.813  1.00  0.00           H  
ATOM   1050  CE  LYS    66      37.787  40.051  32.747  1.00  0.00           C  
ATOM   1051  HE2 LYS    66      37.045  39.256  32.681  1.00  0.00           H  
ATOM   1052  HE3 LYS    66      37.150  40.890  32.468  1.00  0.00           H  
ATOM   1053  NZ  LYS    66      38.888  39.930  31.765  1.00  0.00           N  
ATOM   1054  HZ1 LYS    66      38.513  39.897  30.827  1.00  0.00           H  
ATOM   1055  HZ2 LYS    66      39.498  40.731  31.846  1.00  0.00           H  
ATOM   1056  HZ3 LYS    66      39.340  39.028  31.819  1.00  0.00           H  
ATOM   1057  C   LYS    66      40.609  43.111  37.521  1.00  0.00           C  
ATOM   1058  O   LYS    66      39.752  43.805  38.116  1.00  0.00           O  
ATOM   1059  N   THR    67      41.757  42.756  38.091  1.00  0.00           N  
ATOM   1060  H   THR    67      42.314  42.065  37.609  1.00  0.00           H  
ATOM   1061  CA  THR    67      42.098  43.080  39.540  1.00  0.00           C  
ATOM   1062  HA  THR    67      41.395  42.584  40.210  1.00  0.00           H  
ATOM   1063  CB  THR    67      43.498  42.517  39.922  1.00  0.00           C  
ATOM   1064  HB  THR    67      43.751  42.664  40.972  1.00  0.00           H  
ATOM   1065  CG2 THR    67      43.736  41.071  39.634  1.00  0.00           C  
ATOM   1066 HG21 THR    67      43.048  40.423  40.177  1.00  0.00           H  
ATOM   1067 HG22 THR    67      43.573  40.889  38.571  1.00  0.00           H  
ATOM   1068 HG23 THR    67      44.749  40.744  39.869  1.00  0.00           H  
ATOM   1069  OG1 THR    67      44.601  43.163  39.347  1.00  0.00           O  
ATOM   1070  HG1 THR    67      44.618  42.885  38.428  1.00  0.00           H  
ATOM   1071  C   THR    67      42.083  44.657  39.743  1.00  0.00           C  
ATOM   1072  O   THR    67      41.494  45.211  40.651  1.00  0.00           O  
ATOM   1073  N   PHE    68      42.700  45.422  38.827  1.00  0.00           N  
ATOM   1074  H   PHE    68      43.031  44.999  37.972  1.00  0.00           H  
ATOM   1075  CA  PHE    68      42.597  46.858  38.898  1.00  0.00           C  
ATOM   1076  HA  PHE    68      42.920  47.235  39.869  1.00  0.00           H  
ATOM   1077  CB  PHE    68      43.625  47.400  37.826  1.00  0.00           C  
ATOM   1078  HB2 PHE    68      43.323  47.287  36.784  1.00  0.00           H  
ATOM   1079  HB3 PHE    68      43.707  48.479  37.954  1.00  0.00           H  
ATOM   1080  CG  PHE    68      45.051  46.956  38.005  1.00  0.00           C  
ATOM   1081  CD1 PHE    68      45.867  47.372  39.117  1.00  0.00           C  
ATOM   1082  HD1 PHE    68      45.457  47.986  39.906  1.00  0.00           H  
ATOM   1083  CE1 PHE    68      47.214  47.062  39.143  1.00  0.00           C  
ATOM   1084  HE1 PHE    68      47.782  47.383  40.003  1.00  0.00           H  
ATOM   1085  CZ  PHE    68      47.783  46.209  38.197  1.00  0.00           C  
ATOM   1086  HZ  PHE    68      48.772  45.778  38.249  1.00  0.00           H  
ATOM   1087  CE2 PHE    68      46.974  45.654  37.175  1.00  0.00           C  
ATOM   1088  HE2 PHE    68      47.314  44.870  36.515  1.00  0.00           H  
ATOM   1089  CD2 PHE    68      45.627  45.994  37.097  1.00  0.00           C  
ATOM   1090  HD2 PHE    68      45.034  45.556  36.308  1.00  0.00           H  
ATOM   1091  C   PHE    68      41.223  47.450  38.565  1.00  0.00           C  
ATOM   1092  O   PHE    68      40.779  48.299  39.249  1.00  0.00           O  
ATOM   1093  N   THR    69      40.497  46.913  37.586  1.00  0.00           N  
ATOM   1094  H   THR    69      40.900  46.234  36.956  1.00  0.00           H  
ATOM   1095  CA  THR    69      39.108  47.353  37.325  1.00  0.00           C  
ATOM   1096  HA  THR    69      39.189  48.377  36.961  1.00  0.00           H  
ATOM   1097  CB  THR    69      38.544  46.524  36.207  1.00  0.00           C  
ATOM   1098  HB  THR    69      38.292  45.520  36.550  1.00  0.00           H  
ATOM   1099  CG2 THR    69      37.349  47.245  35.751  1.00  0.00           C  
ATOM   1100 HG21 THR    69      37.723  48.174  35.320  1.00  0.00           H  
ATOM   1101 HG22 THR    69      36.880  46.741  34.906  1.00  0.00           H  
ATOM   1102 HG23 THR    69      36.644  47.335  36.577  1.00  0.00           H  
ATOM   1103  OG1 THR    69      39.474  46.371  35.121  1.00  0.00           O  
ATOM   1104  HG1 THR    69      39.031  46.027  34.342  1.00  0.00           H  
ATOM   1105  C   THR    69      38.200  47.281  38.525  1.00  0.00           C  
ATOM   1106  O   THR    69      37.428  48.160  38.746  1.00  0.00           O  
ATOM   1107  N   GLY    70      38.377  46.228  39.398  1.00  0.00           N  
ATOM   1108  H   GLY    70      38.918  45.429  39.098  1.00  0.00           H  
ATOM   1109  CA  GLY    70      37.660  45.940  40.675  1.00  0.00           C  
ATOM   1110  HA2 GLY    70      36.578  45.929  40.544  1.00  0.00           H  
ATOM   1111  HA3 GLY    70      37.986  44.946  40.984  1.00  0.00           H  
ATOM   1112  C   GLY    70      37.923  46.983  41.754  1.00  0.00           C  
ATOM   1113  O   GLY    70      36.968  47.539  42.340  1.00  0.00           O  
ATOM   1114  N   VAL    71      39.222  47.105  42.121  1.00  0.00           N  
ATOM   1115  H   VAL    71      39.878  46.450  41.721  1.00  0.00           H  
ATOM   1116  CA  VAL    71      39.744  48.084  43.096  1.00  0.00           C  
ATOM   1117  HA  VAL    71      39.119  48.073  43.989  1.00  0.00           H  
ATOM   1118  CB  VAL    71      41.202  47.619  43.471  1.00  0.00           C  
ATOM   1119  HB  VAL    71      41.842  47.562  42.590  1.00  0.00           H  
ATOM   1120  CG1 VAL    71      41.887  48.668  44.453  1.00  0.00           C  
ATOM   1121 HG11 VAL    71      41.318  48.833  45.368  1.00  0.00           H  
ATOM   1122 HG12 VAL    71      42.840  48.223  44.740  1.00  0.00           H  
ATOM   1123 HG13 VAL    71      42.123  49.569  43.887  1.00  0.00           H  
ATOM   1124  CG2 VAL    71      41.238  46.217  44.197  1.00  0.00           C  
ATOM   1125 HG21 VAL    71      40.696  46.085  45.134  1.00  0.00           H  
ATOM   1126 HG22 VAL    71      40.862  45.467  43.501  1.00  0.00           H  
ATOM   1127 HG23 VAL    71      42.209  45.753  44.370  1.00  0.00           H  
ATOM   1128  C   VAL    71      39.599  49.591  42.586  1.00  0.00           C  
ATOM   1129  O   VAL    71      39.434  50.487  43.428  1.00  0.00           O  
ATOM   1130  N   LEU    72      39.500  49.814  41.305  1.00  0.00           N  
ATOM   1131  H   LEU    72      39.629  48.979  40.751  1.00  0.00           H  
ATOM   1132  CA  LEU    72      39.082  51.130  40.735  1.00  0.00           C  
ATOM   1133  HA  LEU    72      39.562  51.973  41.232  1.00  0.00           H  
ATOM   1134  CB  LEU    72      39.478  51.099  39.255  1.00  0.00           C  
ATOM   1135  HB2 LEU    72      40.541  50.859  39.216  1.00  0.00           H  
ATOM   1136  HB3 LEU    72      38.891  50.328  38.757  1.00  0.00           H  
ATOM   1137  CG  LEU    72      39.317  52.498  38.563  1.00  0.00           C  
ATOM   1138  HG  LEU    72      38.376  52.888  38.951  1.00  0.00           H  
ATOM   1139  CD1 LEU    72      40.403  53.475  38.876  1.00  0.00           C  
ATOM   1140 HD11 LEU    72      40.174  54.417  38.378  1.00  0.00           H  
ATOM   1141 HD12 LEU    72      40.305  53.582  39.956  1.00  0.00           H  
ATOM   1142 HD13 LEU    72      41.371  53.117  38.524  1.00  0.00           H  
ATOM   1143  CD2 LEU    72      39.198  52.330  37.092  1.00  0.00           C  
ATOM   1144 HD21 LEU    72      40.200  52.182  36.688  1.00  0.00           H  
ATOM   1145 HD22 LEU    72      38.501  51.550  36.786  1.00  0.00           H  
ATOM   1146 HD23 LEU    72      38.820  53.261  36.669  1.00  0.00           H  
ATOM   1147  C   LEU    72      37.584  51.326  40.944  1.00  0.00           C  
ATOM   1148  O   LEU    72      37.200  52.326  41.553  1.00  0.00           O  
ATOM   1149  N   GLY    73      36.716  50.282  40.686  1.00  0.00           N  
ATOM   1150  H   GLY    73      36.980  49.512  40.089  1.00  0.00           H  
ATOM   1151  CA  GLY    73      35.305  50.190  41.110  1.00  0.00           C  
ATOM   1152  HA2 GLY    73      34.761  50.903  40.491  1.00  0.00           H  
ATOM   1153  HA3 GLY    73      35.150  49.140  40.862  1.00  0.00           H  
ATOM   1154  C   GLY    73      35.157  50.496  42.667  1.00  0.00           C  
ATOM   1155  O   GLY    73      34.372  51.352  43.179  1.00  0.00           O  
ATOM   1156  N   GLY    74      35.940  49.786  43.486  1.00  0.00           N  
ATOM   1157  H   GLY    74      36.518  49.099  43.023  1.00  0.00           H  
ATOM   1158  CA  GLY    74      35.900  49.847  44.925  1.00  0.00           C  
ATOM   1159  HA2 GLY    74      34.891  49.618  45.269  1.00  0.00           H  
ATOM   1160  HA3 GLY    74      36.721  49.172  45.171  1.00  0.00           H  
ATOM   1161  C   GLY    74      36.209  51.226  45.498  1.00  0.00           C  
ATOM   1162  O   GLY    74      35.521  51.725  46.352  1.00  0.00           O  
ATOM   1163  N   ASP    75      37.296  51.793  44.956  1.00  0.00           N  
ATOM   1164  H   ASP    75      37.872  51.269  44.314  1.00  0.00           H  
ATOM   1165  CA  ASP    75      37.687  53.168  45.313  1.00  0.00           C  
ATOM   1166  HA  ASP    75      37.689  53.287  46.396  1.00  0.00           H  
ATOM   1167  CB  ASP    75      39.063  53.456  44.713  1.00  0.00           C  
ATOM   1168  HB2 ASP    75      39.839  52.858  45.192  1.00  0.00           H  
ATOM   1169  HB3 ASP    75      39.034  53.127  43.674  1.00  0.00           H  
ATOM   1170  CG  ASP    75      39.402  54.949  44.841  1.00  0.00           C  
ATOM   1171  OD1 ASP    75      39.936  55.281  45.894  1.00  0.00           O  
ATOM   1172  OD2 ASP    75      39.101  55.653  43.850  1.00  0.00           O  
ATOM   1173  C   ASP    75      36.666  54.266  44.895  1.00  0.00           C  
ATOM   1174  O   ASP    75      36.391  55.218  45.612  1.00  0.00           O  
ATOM   1175  N   ALA    76      35.941  54.016  43.776  1.00  0.00           N  
ATOM   1176  H   ALA    76      36.281  53.399  43.053  1.00  0.00           H  
ATOM   1177  CA  ALA    76      34.839  54.952  43.538  1.00  0.00           C  
ATOM   1178  HA  ALA    76      35.223  55.956  43.722  1.00  0.00           H  
ATOM   1179  CB  ALA    76      34.435  54.819  42.042  1.00  0.00           C  
ATOM   1180  HB1 ALA    76      35.199  55.126  41.327  1.00  0.00           H  
ATOM   1181  HB2 ALA    76      34.154  53.768  41.977  1.00  0.00           H  
ATOM   1182  HB3 ALA    76      33.496  55.351  41.890  1.00  0.00           H  
ATOM   1183  C   ALA    76      33.619  54.823  44.463  1.00  0.00           C  
ATOM   1184  O   ALA    76      32.804  55.739  44.655  1.00  0.00           O  
ATOM   1185  N   ILE    77      33.359  53.668  45.083  1.00  0.00           N  
ATOM   1186  H   ILE    77      33.987  52.913  44.849  1.00  0.00           H  
ATOM   1187  CA  ILE    77      32.382  53.521  46.125  1.00  0.00           C  
ATOM   1188  HA  ILE    77      31.501  54.018  45.719  1.00  0.00           H  
ATOM   1189  CB  ILE    77      32.004  52.025  46.276  1.00  0.00           C  
ATOM   1190  HB  ILE    77      32.860  51.483  46.677  1.00  0.00           H  
ATOM   1191  CG2 ILE    77      30.874  51.980  47.381  1.00  0.00           C  
ATOM   1192 HG21 ILE    77      30.012  52.547  47.030  1.00  0.00           H  
ATOM   1193 HG22 ILE    77      30.611  50.923  47.418  1.00  0.00           H  
ATOM   1194 HG23 ILE    77      31.311  52.284  48.332  1.00  0.00           H  
ATOM   1195  CG1 ILE    77      31.453  51.384  44.979  1.00  0.00           C  
ATOM   1196 HG12 ILE    77      30.452  51.728  44.717  1.00  0.00           H  
ATOM   1197 HG13 ILE    77      32.081  51.734  44.160  1.00  0.00           H  
ATOM   1198  CD1 ILE    77      31.518  49.847  45.131  1.00  0.00           C  
ATOM   1199 HD11 ILE    77      30.908  49.444  45.940  1.00  0.00           H  
ATOM   1200 HD12 ILE    77      31.365  49.393  44.152  1.00  0.00           H  
ATOM   1201 HD13 ILE    77      32.539  49.501  45.290  1.00  0.00           H  
ATOM   1202  C   ILE    77      32.939  54.215  47.450  1.00  0.00           C  
ATOM   1203  O   ILE    77      32.177  54.828  48.206  1.00  0.00           O  
ATOM   1204  N   ALA    78      34.280  54.037  47.628  1.00  0.00           N  
ATOM   1205  H   ALA    78      34.832  53.538  46.945  1.00  0.00           H  
ATOM   1206  CA  ALA    78      34.937  54.630  48.693  1.00  0.00           C  
ATOM   1207  HA  ALA    78      34.367  54.403  49.594  1.00  0.00           H  
ATOM   1208  CB  ALA    78      36.261  53.929  48.935  1.00  0.00           C  
ATOM   1209  HB1 ALA    78      36.115  52.854  49.046  1.00  0.00           H  
ATOM   1210  HB2 ALA    78      36.983  54.151  48.149  1.00  0.00           H  
ATOM   1211  HB3 ALA    78      36.766  54.282  49.834  1.00  0.00           H  
ATOM   1212  C   ALA    78      34.984  56.204  48.545  1.00  0.00           C  
ATOM   1213  O   ALA    78      35.132  56.841  49.608  1.00  0.00           O  
ATOM   1214  N   ARG    79      34.906  56.738  47.351  1.00  0.00           N  
ATOM   1215  H   ARG    79      35.311  56.194  46.603  1.00  0.00           H  
ATOM   1216  CA  ARG    79      34.641  58.185  46.985  1.00  0.00           C  
ATOM   1217  HA  ARG    79      35.034  58.817  47.781  1.00  0.00           H  
ATOM   1218  CB  ARG    79      35.412  58.650  45.688  1.00  0.00           C  
ATOM   1219  HB2 ARG    79      35.167  57.996  44.851  1.00  0.00           H  
ATOM   1220  HB3 ARG    79      35.082  59.675  45.520  1.00  0.00           H  
ATOM   1221  CG  ARG    79      36.971  58.562  45.857  1.00  0.00           C  
ATOM   1222  HG2 ARG    79      37.389  59.254  46.589  1.00  0.00           H  
ATOM   1223  HG3 ARG    79      37.189  57.591  46.303  1.00  0.00           H  
ATOM   1224  CD  ARG    79      37.640  58.662  44.505  1.00  0.00           C  
ATOM   1225  HD2 ARG    79      37.138  57.946  43.853  1.00  0.00           H  
ATOM   1226  HD3 ARG    79      37.447  59.694  44.214  1.00  0.00           H  
ATOM   1227  NE  ARG    79      39.076  58.390  44.538  1.00  0.00           N  
ATOM   1228  HE  ARG    79      39.277  57.410  44.393  1.00  0.00           H  
ATOM   1229  CZ  ARG    79      40.101  59.210  44.817  1.00  0.00           C  
ATOM   1230  NH1 ARG    79      39.950  60.501  44.915  1.00  0.00           N  
ATOM   1231 HH11 ARG    79      39.035  60.921  45.001  1.00  0.00           H  
ATOM   1232 HH12 ARG    79      40.788  61.037  45.090  1.00  0.00           H  
ATOM   1233  NH2 ARG    79      41.249  58.705  44.847  1.00  0.00           N  
ATOM   1234 HH21 ARG    79      41.359  57.702  44.813  1.00  0.00           H  
ATOM   1235 HH22 ARG    79      42.023  59.354  44.861  1.00  0.00           H  
ATOM   1236  C   ARG    79      33.176  58.556  46.873  1.00  0.00           C  
ATOM   1237  O   ARG    79      32.880  59.727  46.667  1.00  0.00           O  
ATOM   1238  N   LYS    80      32.159  57.647  46.947  1.00  0.00           N  
ATOM   1239  H   LYS    80      32.400  56.694  47.182  1.00  0.00           H  
ATOM   1240  CA  LYS    80      30.668  57.848  46.854  1.00  0.00           C  
ATOM   1241  HA  LYS    80      30.379  56.803  46.971  1.00  0.00           H  
ATOM   1242  CB  LYS    80      30.050  58.672  48.006  1.00  0.00           C  
ATOM   1243  HB2 LYS    80      30.731  58.778  48.851  1.00  0.00           H  
ATOM   1244  HB3 LYS    80      29.874  59.669  47.602  1.00  0.00           H  
ATOM   1245  CG  LYS    80      28.754  58.108  48.500  1.00  0.00           C  
ATOM   1246  HG2 LYS    80      28.263  57.790  47.580  1.00  0.00           H  
ATOM   1247  HG3 LYS    80      28.936  57.195  49.067  1.00  0.00           H  
ATOM   1248  CD  LYS    80      27.968  59.130  49.414  1.00  0.00           C  
ATOM   1249  HD2 LYS    80      27.712  60.031  48.856  1.00  0.00           H  
ATOM   1250  HD3 LYS    80      26.971  58.755  49.643  1.00  0.00           H  
ATOM   1251  CE  LYS    80      28.672  59.625  50.677  1.00  0.00           C  
ATOM   1252  HE2 LYS    80      29.642  60.069  50.451  1.00  0.00           H  
ATOM   1253  HE3 LYS    80      28.048  60.297  51.266  1.00  0.00           H  
ATOM   1254  NZ  LYS    80      28.866  58.488  51.585  1.00  0.00           N  
ATOM   1255  HZ1 LYS    80      29.353  58.750  52.430  1.00  0.00           H  
ATOM   1256  HZ2 LYS    80      27.994  58.046  51.838  1.00  0.00           H  
ATOM   1257  HZ3 LYS    80      29.464  57.787  51.171  1.00  0.00           H  
ATOM   1258  C   LYS    80      30.176  58.265  45.483  1.00  0.00           C  
ATOM   1259  O   LYS    80      29.116  58.925  45.398  1.00  0.00           O  
ATOM   1260  N   GLU    81      30.976  57.947  44.442  1.00  0.00           N  
ATOM   1261  H   GLU    81      31.796  57.420  44.704  1.00  0.00           H  
ATOM   1262  CA  GLU    81      30.775  58.331  43.075  1.00  0.00           C  
ATOM   1263  HA  GLU    81      30.440  59.362  42.961  1.00  0.00           H  
ATOM   1264  CB  GLU    81      32.115  58.243  42.335  1.00  0.00           C  
ATOM   1265  HB2 GLU    81      32.664  57.341  42.607  1.00  0.00           H  
ATOM   1266  HB3 GLU    81      31.913  58.200  41.265  1.00  0.00           H  
ATOM   1267  CG  GLU    81      33.069  59.420  42.530  1.00  0.00           C  
ATOM   1268  HG2 GLU    81      32.594  60.401  42.510  1.00  0.00           H  
ATOM   1269  HG3 GLU    81      33.458  59.327  43.544  1.00  0.00           H  
ATOM   1270  CD  GLU    81      34.397  59.440  41.756  1.00  0.00           C  
ATOM   1271  OE1 GLU    81      34.736  58.392  41.173  1.00  0.00           O  
ATOM   1272  OE2 GLU    81      35.068  60.487  41.780  1.00  0.00           O  
ATOM   1273  C   GLU    81      29.796  57.331  42.394  1.00  0.00           C  
ATOM   1274  O   GLU    81      28.885  57.828  41.706  1.00  0.00           O  
ATOM   1275  N   ILE    82      29.945  56.032  42.570  1.00  0.00           N  
ATOM   1276  H   ILE    82      30.651  55.658  43.188  1.00  0.00           H  
ATOM   1277  CA  ILE    82      29.089  54.925  42.129  1.00  0.00           C  
ATOM   1278  HA  ILE    82      28.229  55.415  41.674  1.00  0.00           H  
ATOM   1279  CB  ILE    82      29.805  54.113  41.008  1.00  0.00           C  
ATOM   1280  HB  ILE    82      29.028  53.536  40.506  1.00  0.00           H  
ATOM   1281  CG2 ILE    82      30.388  54.987  39.915  1.00  0.00           C  
ATOM   1282 HG21 ILE    82      30.624  54.396  39.030  1.00  0.00           H  
ATOM   1283 HG22 ILE    82      29.644  55.676  39.515  1.00  0.00           H  
ATOM   1284 HG23 ILE    82      31.346  55.453  40.144  1.00  0.00           H  
ATOM   1285  CG1 ILE    82      30.760  53.120  41.676  1.00  0.00           C  
ATOM   1286 HG12 ILE    82      31.531  53.702  42.180  1.00  0.00           H  
ATOM   1287 HG13 ILE    82      30.281  52.609  42.511  1.00  0.00           H  
ATOM   1288  CD1 ILE    82      31.346  52.045  40.818  1.00  0.00           C  
ATOM   1289 HD11 ILE    82      31.859  52.494  39.968  1.00  0.00           H  
ATOM   1290 HD12 ILE    82      32.037  51.472  41.436  1.00  0.00           H  
ATOM   1291 HD13 ILE    82      30.613  51.359  40.393  1.00  0.00           H  
ATOM   1292  C   ILE    82      28.612  54.113  43.376  1.00  0.00           C  
ATOM   1293  O   ILE    82      29.224  54.122  44.441  1.00  0.00           O  
ATOM   1294  N   SER    83      27.480  53.400  43.174  1.00  0.00           N  
ATOM   1295  H   SER    83      27.081  53.412  42.246  1.00  0.00           H  
ATOM   1296  CA  SER    83      26.851  52.492  44.119  1.00  0.00           C  
ATOM   1297  HA  SER    83      27.585  52.235  44.882  1.00  0.00           H  
ATOM   1298  CB  SER    83      25.802  53.210  44.879  1.00  0.00           C  
ATOM   1299  HB2 SER    83      26.225  54.124  45.294  1.00  0.00           H  
ATOM   1300  HB3 SER    83      25.054  53.437  44.119  1.00  0.00           H  
ATOM   1301  OG  SER    83      25.280  52.387  45.892  1.00  0.00           O  
ATOM   1302  HG  SER    83      24.321  52.434  45.878  1.00  0.00           H  
ATOM   1303  C   SER    83      26.342  51.235  43.455  1.00  0.00           C  
ATOM   1304  O   SER    83      25.436  51.233  42.617  1.00  0.00           O  
ATOM   1305  N   LEU    84      26.811  50.061  43.938  1.00  0.00           N  
ATOM   1306  H   LEU    84      27.305  49.991  44.816  1.00  0.00           H  
ATOM   1307  CA  LEU    84      26.508  48.717  43.409  1.00  0.00           C  
ATOM   1308  HA  LEU    84      26.810  48.644  42.364  1.00  0.00           H  
ATOM   1309  CB  LEU    84      27.348  47.793  44.248  1.00  0.00           C  
ATOM   1310  HB2 LEU    84      27.060  47.851  45.298  1.00  0.00           H  
ATOM   1311  HB3 LEU    84      27.156  46.763  43.948  1.00  0.00           H  
ATOM   1312  CG  LEU    84      28.845  48.045  44.157  1.00  0.00           C  
ATOM   1313  HG  LEU    84      28.965  48.947  44.756  1.00  0.00           H  
ATOM   1314  CD1 LEU    84      29.548  46.842  44.806  1.00  0.00           C  
ATOM   1315 HD11 LEU    84      30.629  46.962  44.876  1.00  0.00           H  
ATOM   1316 HD12 LEU    84      29.095  46.947  45.792  1.00  0.00           H  
ATOM   1317 HD13 LEU    84      29.362  45.943  44.218  1.00  0.00           H  
ATOM   1318  CD2 LEU    84      29.219  48.128  42.720  1.00  0.00           C  
ATOM   1319 HD21 LEU    84      30.287  48.347  42.747  1.00  0.00           H  
ATOM   1320 HD22 LEU    84      28.944  47.182  42.253  1.00  0.00           H  
ATOM   1321 HD23 LEU    84      28.862  49.086  42.344  1.00  0.00           H  
ATOM   1322  C   LEU    84      25.065  48.193  43.352  1.00  0.00           C  
ATOM   1323  O   LEU    84      24.675  47.537  42.412  1.00  0.00           O  
ATOM   1324  N   ALA    85      24.267  48.651  44.251  1.00  0.00           N  
ATOM   1325  H   ALA    85      24.613  49.307  44.937  1.00  0.00           H  
ATOM   1326  CA  ALA    85      22.825  48.356  44.278  1.00  0.00           C  
ATOM   1327  HA  ALA    85      22.624  47.329  43.975  1.00  0.00           H  
ATOM   1328  CB  ALA    85      22.326  48.584  45.762  1.00  0.00           C  
ATOM   1329  HB1 ALA    85      21.248  48.429  45.822  1.00  0.00           H  
ATOM   1330  HB2 ALA    85      22.789  47.896  46.470  1.00  0.00           H  
ATOM   1331  HB3 ALA    85      22.643  49.578  46.075  1.00  0.00           H  
ATOM   1332  C   ALA    85      22.019  49.212  43.247  1.00  0.00           C  
ATOM   1333  O   ALA    85      20.782  49.002  43.147  1.00  0.00           O  
ATOM   1334  N   ASP    86      22.560  50.244  42.527  1.00  0.00           N  
ATOM   1335  H   ASP    86      23.533  50.468  42.678  1.00  0.00           H  
ATOM   1336  CA  ASP    86      21.734  51.013  41.504  1.00  0.00           C  
ATOM   1337  HA  ASP    86      20.743  51.282  41.870  1.00  0.00           H  
ATOM   1338  CB  ASP    86      22.563  52.273  41.057  1.00  0.00           C  
ATOM   1339  HB2 ASP    86      23.580  51.978  40.796  1.00  0.00           H  
ATOM   1340  HB3 ASP    86      22.039  52.723  40.214  1.00  0.00           H  
ATOM   1341  CG  ASP    86      22.720  53.355  42.116  1.00  0.00           C  
ATOM   1342  OD1 ASP    86      21.799  53.439  42.996  1.00  0.00           O  
ATOM   1343  OD2 ASP    86      23.596  54.276  42.052  1.00  0.00           O  
ATOM   1344  C   ASP    86      21.490  50.193  40.263  1.00  0.00           C  
ATOM   1345  O   ASP    86      22.304  49.257  39.987  1.00  0.00           O  
ATOM   1346  N   PRO    87      20.399  50.481  39.488  1.00  0.00           N  
ATOM   1347  CD  PRO    87      19.386  51.460  39.823  1.00  0.00           C  
ATOM   1348  HD2 PRO    87      19.746  52.489  39.823  1.00  0.00           H  
ATOM   1349  HD3 PRO    87      18.940  51.373  40.814  1.00  0.00           H  
ATOM   1350  CG  PRO    87      18.313  51.222  38.839  1.00  0.00           C  
ATOM   1351  HG2 PRO    87      17.694  52.090  38.614  1.00  0.00           H  
ATOM   1352  HG3 PRO    87      17.702  50.418  39.250  1.00  0.00           H  
ATOM   1353  CB  PRO    87      19.027  50.736  37.581  1.00  0.00           C  
ATOM   1354  HB2 PRO    87      19.342  51.653  37.084  1.00  0.00           H  
ATOM   1355  HB3 PRO    87      18.317  50.117  37.033  1.00  0.00           H  
ATOM   1356  CA  PRO    87      20.206  50.032  38.098  1.00  0.00           C  
ATOM   1357  HA  PRO    87      19.985  48.965  38.092  1.00  0.00           H  
ATOM   1358  C   PRO    87      21.473  50.403  37.317  1.00  0.00           C  
ATOM   1359  O   PRO    87      22.023  51.540  37.376  1.00  0.00           O  
ATOM   1360  N   VAL    88      21.750  49.561  36.331  1.00  0.00           N  
ATOM   1361  H   VAL    88      21.123  48.792  36.142  1.00  0.00           H  
ATOM   1362  CA  VAL    88      22.725  49.889  35.286  1.00  0.00           C  
ATOM   1363  HA  VAL    88      23.659  50.194  35.758  1.00  0.00           H  
ATOM   1364  CB  VAL    88      23.079  48.689  34.382  1.00  0.00           C  
ATOM   1365  HB  VAL    88      22.263  48.554  33.673  1.00  0.00           H  
ATOM   1366  CG1 VAL    88      24.261  49.020  33.432  1.00  0.00           C  
ATOM   1367 HG11 VAL    88      25.194  49.202  33.966  1.00  0.00           H  
ATOM   1368 HG12 VAL    88      24.219  48.363  32.563  1.00  0.00           H  
ATOM   1369 HG13 VAL    88      24.187  49.923  32.826  1.00  0.00           H  
ATOM   1370  CG2 VAL    88      23.473  47.447  35.052  1.00  0.00           C  
ATOM   1371 HG21 VAL    88      24.492  47.501  35.435  1.00  0.00           H  
ATOM   1372 HG22 VAL    88      22.827  47.221  35.900  1.00  0.00           H  
ATOM   1373 HG23 VAL    88      23.425  46.533  34.461  1.00  0.00           H  
ATOM   1374  C   VAL    88      22.270  51.083  34.444  1.00  0.00           C  
ATOM   1375  O   VAL    88      23.107  51.850  33.909  1.00  0.00           O  
ATOM   1376  N   THR    89      20.962  51.405  34.380  1.00  0.00           N  
ATOM   1377  H   THR    89      20.295  50.814  34.855  1.00  0.00           H  
ATOM   1378  CA  THR    89      20.373  52.580  33.668  1.00  0.00           C  
ATOM   1379  HA  THR    89      20.764  52.615  32.651  1.00  0.00           H  
ATOM   1380  CB  THR    89      18.850  52.505  33.395  1.00  0.00           C  
ATOM   1381  HB  THR    89      18.415  53.466  33.119  1.00  0.00           H  
ATOM   1382  CG2 THR    89      18.482  51.484  32.339  1.00  0.00           C  
ATOM   1383 HG21 THR    89      17.404  51.439  32.188  1.00  0.00           H  
ATOM   1384 HG22 THR    89      19.006  51.839  31.452  1.00  0.00           H  
ATOM   1385 HG23 THR    89      18.901  50.514  32.607  1.00  0.00           H  
ATOM   1386  OG1 THR    89      18.168  51.981  34.526  1.00  0.00           O  
ATOM   1387  HG1 THR    89      17.932  52.723  35.087  1.00  0.00           H  
ATOM   1388  C   THR    89      20.739  53.882  34.374  1.00  0.00           C  
ATOM   1389  O   THR    89      20.693  54.944  33.812  1.00  0.00           O  
ATOM   1390  N   LYS    90      20.960  53.871  35.703  1.00  0.00           N  
ATOM   1391  H   LYS    90      20.950  52.949  36.114  1.00  0.00           H  
ATOM   1392  CA  LYS    90      21.345  55.068  36.526  1.00  0.00           C  
ATOM   1393  HA  LYS    90      20.687  55.906  36.295  1.00  0.00           H  
ATOM   1394  CB  LYS    90      21.068  54.846  38.027  1.00  0.00           C  
ATOM   1395  HB2 LYS    90      20.048  54.464  38.083  1.00  0.00           H  
ATOM   1396  HB3 LYS    90      21.724  54.043  38.365  1.00  0.00           H  
ATOM   1397  CG  LYS    90      21.275  56.075  38.901  1.00  0.00           C  
ATOM   1398  HG2 LYS    90      22.362  56.135  38.941  1.00  0.00           H  
ATOM   1399  HG3 LYS    90      20.783  56.943  38.463  1.00  0.00           H  
ATOM   1400  CD  LYS    90      20.736  55.906  40.279  1.00  0.00           C  
ATOM   1401  HD2 LYS    90      19.652  55.974  40.185  1.00  0.00           H  
ATOM   1402  HD3 LYS    90      20.984  54.935  40.708  1.00  0.00           H  
ATOM   1403  CE  LYS    90      21.303  57.008  41.195  1.00  0.00           C  
ATOM   1404  HE2 LYS    90      21.189  57.942  40.646  1.00  0.00           H  
ATOM   1405  HE3 LYS    90      20.768  57.097  42.141  1.00  0.00           H  
ATOM   1406  NZ  LYS    90      22.727  56.817  41.586  1.00  0.00           N  
ATOM   1407  HZ1 LYS    90      23.130  57.562  42.137  1.00  0.00           H  
ATOM   1408  HZ2 LYS    90      22.828  56.013  42.188  1.00  0.00           H  
ATOM   1409  HZ3 LYS    90      23.310  56.678  40.773  1.00  0.00           H  
ATOM   1410  C   LYS    90      22.735  55.635  36.199  1.00  0.00           C  
ATOM   1411  O   LYS    90      23.100  56.726  36.651  1.00  0.00           O  
ATOM   1412  N   TYR    91      23.668  54.880  35.548  1.00  0.00           N  
ATOM   1413  H   TYR    91      23.345  53.985  35.212  1.00  0.00           H  
ATOM   1414  CA  TYR    91      24.946  55.354  34.941  1.00  0.00           C  
ATOM   1415  HA  TYR    91      25.115  56.349  35.354  1.00  0.00           H  
ATOM   1416  CB  TYR    91      26.128  54.484  35.464  1.00  0.00           C  
ATOM   1417  HB2 TYR    91      26.071  53.421  35.230  1.00  0.00           H  
ATOM   1418  HB3 TYR    91      27.094  54.860  35.124  1.00  0.00           H  
ATOM   1419  CG  TYR    91      26.139  54.577  37.015  1.00  0.00           C  
ATOM   1420  CD1 TYR    91      26.856  55.669  37.628  1.00  0.00           C  
ATOM   1421  HD1 TYR    91      27.501  56.250  36.985  1.00  0.00           H  
ATOM   1422  CE1 TYR    91      26.856  55.715  39.026  1.00  0.00           C  
ATOM   1423  HE1 TYR    91      27.435  56.421  39.603  1.00  0.00           H  
ATOM   1424  CZ  TYR    91      25.979  54.909  39.721  1.00  0.00           C  
ATOM   1425  OH  TYR    91      25.936  55.139  41.089  1.00  0.00           O  
ATOM   1426  HH  TYR    91      25.126  54.889  41.540  1.00  0.00           H  
ATOM   1427  CE2 TYR    91      25.234  53.847  39.151  1.00  0.00           C  
ATOM   1428  HE2 TYR    91      24.622  53.220  39.782  1.00  0.00           H  
ATOM   1429  CD2 TYR    91      25.407  53.600  37.788  1.00  0.00           C  
ATOM   1430  HD2 TYR    91      24.816  52.816  37.338  1.00  0.00           H  
ATOM   1431  C   TYR    91      24.899  55.398  33.398  1.00  0.00           C  
ATOM   1432  O   TYR    91      25.899  55.973  32.812  1.00  0.00           O  
ATOM   1433  N   TRP    92      23.906  54.801  32.741  1.00  0.00           N  
ATOM   1434  H   TRP    92      23.222  54.245  33.236  1.00  0.00           H  
ATOM   1435  CA  TRP    92      23.861  54.785  31.287  1.00  0.00           C  
ATOM   1436  HA  TRP    92      24.298  55.755  31.048  1.00  0.00           H  
ATOM   1437  CB  TRP    92      24.795  53.769  30.706  1.00  0.00           C  
ATOM   1438  HB2 TRP    92      25.765  53.849  31.197  1.00  0.00           H  
ATOM   1439  HB3 TRP    92      24.468  52.788  31.051  1.00  0.00           H  
ATOM   1440  CG  TRP    92      25.126  53.928  29.212  1.00  0.00           C  
ATOM   1441  CD1 TRP    92      25.168  55.051  28.424  1.00  0.00           C  
ATOM   1442  HD1 TRP    92      24.989  56.090  28.657  1.00  0.00           H  
ATOM   1443  NE1 TRP    92      25.574  54.667  27.151  1.00  0.00           N  
ATOM   1444  HE1 TRP    92      25.433  55.243  26.333  1.00  0.00           H  
ATOM   1445  CE2 TRP    92      26.089  53.393  27.139  1.00  0.00           C  
ATOM   1446  CZ2 TRP    92      26.748  52.621  26.177  1.00  0.00           C  
ATOM   1447  HZ2 TRP    92      27.024  53.096  25.247  1.00  0.00           H  
ATOM   1448  CH2 TRP    92      27.097  51.308  26.494  1.00  0.00           C  
ATOM   1449  HH2 TRP    92      27.606  50.671  25.785  1.00  0.00           H  
ATOM   1450  CZ3 TRP    92      26.690  50.794  27.712  1.00  0.00           C  
ATOM   1451  HZ3 TRP    92      26.891  49.757  27.935  1.00  0.00           H  
ATOM   1452  CE3 TRP    92      26.059  51.584  28.680  1.00  0.00           C  
ATOM   1453  HE3 TRP    92      25.783  51.214  29.656  1.00  0.00           H  
ATOM   1454  CD2 TRP    92      25.760  52.928  28.394  1.00  0.00           C  
ATOM   1455  C   TRP    92      22.412  54.567  30.734  1.00  0.00           C  
ATOM   1456  O   TRP    92      22.130  53.484  30.250  1.00  0.00           O  
ATOM   1457  N   PRO    93      21.481  55.543  30.876  1.00  0.00           N  
ATOM   1458  CD  PRO    93      21.800  56.881  31.393  1.00  0.00           C  
ATOM   1459  HD2 PRO    93      22.647  57.292  30.845  1.00  0.00           H  
ATOM   1460  HD3 PRO    93      22.093  56.618  32.409  1.00  0.00           H  
ATOM   1461  CG  PRO    93      20.514  57.625  31.183  1.00  0.00           C  
ATOM   1462  HG2 PRO    93      20.613  58.190  30.257  1.00  0.00           H  
ATOM   1463  HG3 PRO    93      20.427  58.300  32.035  1.00  0.00           H  
ATOM   1464  CB  PRO    93      19.404  56.547  31.070  1.00  0.00           C  
ATOM   1465  HB2 PRO    93      18.598  56.945  30.453  1.00  0.00           H  
ATOM   1466  HB3 PRO    93      19.089  56.260  32.073  1.00  0.00           H  
ATOM   1467  CA  PRO    93      20.074  55.296  30.419  1.00  0.00           C  
ATOM   1468  HA  PRO    93      19.680  54.405  30.908  1.00  0.00           H  
ATOM   1469  C   PRO    93      19.855  55.097  28.916  1.00  0.00           C  
ATOM   1470  O   PRO    93      18.730  54.831  28.498  1.00  0.00           O  
ATOM   1471  N   GLU    94      20.898  55.261  28.035  1.00  0.00           N  
ATOM   1472  H   GLU    94      21.816  55.411  28.427  1.00  0.00           H  
ATOM   1473  CA  GLU    94      20.748  54.954  26.628  1.00  0.00           C  
ATOM   1474  HA  GLU    94      19.968  55.568  26.178  1.00  0.00           H  
ATOM   1475  CB  GLU    94      22.070  55.287  25.820  1.00  0.00           C  
ATOM   1476  HB2 GLU    94      22.826  54.647  26.274  1.00  0.00           H  
ATOM   1477  HB3 GLU    94      21.999  55.014  24.768  1.00  0.00           H  
ATOM   1478  CG  GLU    94      22.389  56.858  25.852  1.00  0.00           C  
ATOM   1479  HG2 GLU    94      22.899  57.204  26.751  1.00  0.00           H  
ATOM   1480  HG3 GLU    94      23.104  57.053  25.052  1.00  0.00           H  
ATOM   1481  CD  GLU    94      21.186  57.739  25.463  1.00  0.00           C  
ATOM   1482  OE1 GLU    94      21.089  58.853  26.041  1.00  0.00           O  
ATOM   1483  OE2 GLU    94      20.389  57.402  24.602  1.00  0.00           O  
ATOM   1484  C   GLU    94      20.217  53.470  26.346  1.00  0.00           C  
ATOM   1485  O   GLU    94      19.736  53.203  25.257  1.00  0.00           O  
ATOM   1486  N   LEU    95      20.385  52.549  27.312  1.00  0.00           N  
ATOM   1487  H   LEU    95      20.990  52.820  28.074  1.00  0.00           H  
ATOM   1488  CA  LEU    95      19.927  51.125  27.360  1.00  0.00           C  
ATOM   1489  HA  LEU    95      20.234  50.644  26.431  1.00  0.00           H  
ATOM   1490  CB  LEU    95      20.601  50.456  28.582  1.00  0.00           C  
ATOM   1491  HB2 LEU    95      20.362  51.063  29.455  1.00  0.00           H  
ATOM   1492  HB3 LEU    95      20.116  49.487  28.692  1.00  0.00           H  
ATOM   1493  CG  LEU    95      22.105  50.347  28.381  1.00  0.00           C  
ATOM   1494  HG  LEU    95      22.467  51.375  28.362  1.00  0.00           H  
ATOM   1495  CD1 LEU    95      22.732  49.647  29.603  1.00  0.00           C  
ATOM   1496 HD11 LEU    95      22.463  50.190  30.509  1.00  0.00           H  
ATOM   1497 HD12 LEU    95      22.562  48.576  29.714  1.00  0.00           H  
ATOM   1498 HD13 LEU    95      23.819  49.664  29.523  1.00  0.00           H  
ATOM   1499  CD2 LEU    95      22.543  49.560  27.095  1.00  0.00           C  
ATOM   1500 HD21 LEU    95      22.157  49.921  26.142  1.00  0.00           H  
ATOM   1501 HD22 LEU    95      23.628  49.516  26.996  1.00  0.00           H  
ATOM   1502 HD23 LEU    95      22.338  48.502  27.257  1.00  0.00           H  
ATOM   1503  C   LEU    95      18.341  51.096  27.405  1.00  0.00           C  
ATOM   1504  O   LEU    95      17.784  50.862  28.463  1.00  0.00           O  
ATOM   1505  N   THR    96      17.664  51.460  26.320  1.00  0.00           N  
ATOM   1506  H   THR    96      18.289  51.669  25.555  1.00  0.00           H  
ATOM   1507  CA  THR    96      16.189  51.426  26.079  1.00  0.00           C  
ATOM   1508  HA  THR    96      15.685  51.822  26.961  1.00  0.00           H  
ATOM   1509  CB  THR    96      15.869  52.351  24.904  1.00  0.00           C  
ATOM   1510  HB  THR    96      14.816  52.386  24.625  1.00  0.00           H  
ATOM   1511  CG2 THR    96      16.402  53.778  25.150  1.00  0.00           C  
ATOM   1512 HG21 THR    96      15.878  54.245  25.984  1.00  0.00           H  
ATOM   1513 HG22 THR    96      17.473  53.903  25.312  1.00  0.00           H  
ATOM   1514 HG23 THR    96      16.156  54.384  24.278  1.00  0.00           H  
ATOM   1515  OG1 THR    96      16.504  51.893  23.685  1.00  0.00           O  
ATOM   1516  HG1 THR    96      15.919  51.268  23.251  1.00  0.00           H  
ATOM   1517  C   THR    96      15.735  50.040  25.987  1.00  0.00           C  
ATOM   1518  O   THR    96      14.515  49.883  26.110  1.00  0.00           O  
ATOM   1519  N   GLY    97      16.514  49.025  25.792  1.00  0.00           N  
ATOM   1520  H   GLY    97      17.516  49.152  25.751  1.00  0.00           H  
ATOM   1521  CA  GLY    97      15.947  47.645  25.667  1.00  0.00           C  
ATOM   1522  HA2 GLY    97      15.137  47.767  24.948  1.00  0.00           H  
ATOM   1523  HA3 GLY    97      16.707  46.981  25.258  1.00  0.00           H  
ATOM   1524  C   GLY    97      15.436  47.097  27.022  1.00  0.00           C  
ATOM   1525  O   GLY    97      16.050  47.263  28.086  1.00  0.00           O  
ATOM   1526  N   LYS    98      14.196  46.520  26.972  1.00  0.00           N  
ATOM   1527  H   LYS    98      13.827  46.426  26.036  1.00  0.00           H  
ATOM   1528  CA  LYS    98      13.424  45.955  28.092  1.00  0.00           C  
ATOM   1529  HA  LYS    98      13.236  46.688  28.876  1.00  0.00           H  
ATOM   1530  CB  LYS    98      11.997  45.486  27.734  1.00  0.00           C  
ATOM   1531  HB2 LYS    98      12.223  44.763  26.951  1.00  0.00           H  
ATOM   1532  HB3 LYS    98      11.518  45.038  28.605  1.00  0.00           H  
ATOM   1533  CG  LYS    98      11.114  46.535  27.014  1.00  0.00           C  
ATOM   1534  HG2 LYS    98      11.821  46.909  26.274  1.00  0.00           H  
ATOM   1535  HG3 LYS    98      10.346  46.030  26.429  1.00  0.00           H  
ATOM   1536  CD  LYS    98      10.470  47.677  27.760  1.00  0.00           C  
ATOM   1537  HD2 LYS    98      10.079  47.242  28.680  1.00  0.00           H  
ATOM   1538  HD3 LYS    98      11.211  48.418  28.060  1.00  0.00           H  
ATOM   1539  CE  LYS    98       9.361  48.447  27.084  1.00  0.00           C  
ATOM   1540  HE2 LYS    98       8.679  47.709  26.662  1.00  0.00           H  
ATOM   1541  HE3 LYS    98       8.817  48.961  27.877  1.00  0.00           H  
ATOM   1542  NZ  LYS    98       9.937  49.261  26.016  1.00  0.00           N  
ATOM   1543  HZ1 LYS    98      10.566  49.959  26.386  1.00  0.00           H  
ATOM   1544  HZ2 LYS    98      10.434  48.725  25.319  1.00  0.00           H  
ATOM   1545  HZ3 LYS    98       9.219  49.774  25.525  1.00  0.00           H  
ATOM   1546  C   LYS    98      14.142  44.907  28.911  1.00  0.00           C  
ATOM   1547  O   LYS    98      13.765  44.715  30.057  1.00  0.00           O  
ATOM   1548  N   GLN    99      15.137  44.136  28.449  1.00  0.00           N  
ATOM   1549  H   GLN    99      15.294  44.258  27.459  1.00  0.00           H  
ATOM   1550  CA  GLN    99      15.671  43.050  29.286  1.00  0.00           C  
ATOM   1551  HA  GLN    99      14.841  42.423  29.612  1.00  0.00           H  
ATOM   1552  CB  GLN    99      16.437  42.022  28.397  1.00  0.00           C  
ATOM   1553  HB2 GLN    99      16.462  41.201  29.113  1.00  0.00           H  
ATOM   1554  HB3 GLN    99      16.007  41.631  27.475  1.00  0.00           H  
ATOM   1555  CG  GLN    99      17.874  42.514  27.989  1.00  0.00           C  
ATOM   1556  HG2 GLN    99      18.516  42.897  28.781  1.00  0.00           H  
ATOM   1557  HG3 GLN    99      18.432  41.651  27.625  1.00  0.00           H  
ATOM   1558  CD  GLN    99      18.009  43.570  26.876  1.00  0.00           C  
ATOM   1559  OE1 GLN    99      17.412  44.641  26.891  1.00  0.00           O  
ATOM   1560  NE2 GLN    99      18.731  43.315  25.807  1.00  0.00           N  
ATOM   1561 HE21 GLN    99      19.134  42.395  25.705  1.00  0.00           H  
ATOM   1562 HE22 GLN    99      18.763  44.020  25.084  1.00  0.00           H  
ATOM   1563  C   GLN    99      16.583  43.667  30.432  1.00  0.00           C  
ATOM   1564  O   GLN    99      16.814  43.047  31.460  1.00  0.00           O  
ATOM   1565  N   TRP   100      17.192  44.797  30.210  1.00  0.00           N  
ATOM   1566  H   TRP   100      17.070  45.336  29.364  1.00  0.00           H  
ATOM   1567  CA  TRP   100      17.880  45.464  31.284  1.00  0.00           C  
ATOM   1568  HA  TRP   100      18.755  44.896  31.602  1.00  0.00           H  
ATOM   1569  CB  TRP   100      18.543  46.706  30.669  1.00  0.00           C  
ATOM   1570  HB2 TRP   100      17.717  47.185  30.145  1.00  0.00           H  
ATOM   1571  HB3 TRP   100      18.960  47.223  31.533  1.00  0.00           H  
ATOM   1572  CG  TRP   100      19.616  46.414  29.707  1.00  0.00           C  
ATOM   1573  CD1 TRP   100      19.568  46.487  28.390  1.00  0.00           C  
ATOM   1574  HD1 TRP   100      18.777  46.845  27.747  1.00  0.00           H  
ATOM   1575  NE1 TRP   100      20.727  46.068  27.779  1.00  0.00           N  
ATOM   1576  HE1 TRP   100      20.705  45.787  26.809  1.00  0.00           H  
ATOM   1577  CE2 TRP   100      21.699  45.860  28.734  1.00  0.00           C  
ATOM   1578  CZ2 TRP   100      22.988  45.338  28.740  1.00  0.00           C  
ATOM   1579  HZ2 TRP   100      23.414  45.013  27.803  1.00  0.00           H  
ATOM   1580  CH2 TRP   100      23.678  45.111  29.914  1.00  0.00           C  
ATOM   1581  HH2 TRP   100      24.688  44.735  29.851  1.00  0.00           H  
ATOM   1582  CZ3 TRP   100      23.093  45.465  31.136  1.00  0.00           C  
ATOM   1583  HZ3 TRP   100      23.716  45.164  31.965  1.00  0.00           H  
ATOM   1584  CE3 TRP   100      21.759  45.884  31.182  1.00  0.00           C  
ATOM   1585  HE3 TRP   100      21.291  46.098  32.132  1.00  0.00           H  
ATOM   1586  CD2 TRP   100      21.016  46.070  29.964  1.00  0.00           C  
ATOM   1587  C   TRP   100      16.983  45.898  32.504  1.00  0.00           C  
ATOM   1588  O   TRP   100      17.607  46.296  33.515  1.00  0.00           O  
ATOM   1589  N   GLN   101      15.688  45.969  32.457  1.00  0.00           N  
ATOM   1590  H   GLN   101      15.256  45.738  31.574  1.00  0.00           H  
ATOM   1591  CA  GLN   101      14.829  46.599  33.516  1.00  0.00           C  
ATOM   1592  HA  GLN   101      15.070  47.662  33.483  1.00  0.00           H  
ATOM   1593  CB  GLN   101      13.405  46.352  33.078  1.00  0.00           C  
ATOM   1594  HB2 GLN   101      13.180  45.318  32.818  1.00  0.00           H  
ATOM   1595  HB3 GLN   101      12.887  46.642  33.992  1.00  0.00           H  
ATOM   1596  CG  GLN   101      12.958  47.421  32.091  1.00  0.00           C  
ATOM   1597  HG2 GLN   101      13.201  48.404  32.496  1.00  0.00           H  
ATOM   1598  HG3 GLN   101      13.505  47.207  31.173  1.00  0.00           H  
ATOM   1599  CD  GLN   101      11.481  47.322  31.803  1.00  0.00           C  
ATOM   1600  OE1 GLN   101      10.826  46.326  31.613  1.00  0.00           O  
ATOM   1601  NE2 GLN   101      10.865  48.421  31.485  1.00  0.00           N  
ATOM   1602 HE21 GLN   101      11.420  49.240  31.284  1.00  0.00           H  
ATOM   1603 HE22 GLN   101       9.916  48.350  31.146  1.00  0.00           H  
ATOM   1604  C   GLN   101      15.063  46.085  35.028  1.00  0.00           C  
ATOM   1605  O   GLN   101      14.788  44.895  35.295  1.00  0.00           O  
ATOM   1606  N   GLY   102      15.579  46.924  35.893  1.00  0.00           N  
ATOM   1607  H   GLY   102      15.837  47.862  35.621  1.00  0.00           H  
ATOM   1608  CA  GLY   102      15.948  46.685  37.305  1.00  0.00           C  
ATOM   1609  HA2 GLY   102      16.238  47.675  37.659  1.00  0.00           H  
ATOM   1610  HA3 GLY   102      15.044  46.350  37.815  1.00  0.00           H  
ATOM   1611  C   GLY   102      17.154  45.791  37.486  1.00  0.00           C  
ATOM   1612  O   GLY   102      17.543  45.549  38.605  1.00  0.00           O  
ATOM   1613  N   ILE   103      17.943  45.339  36.435  1.00  0.00           N  
ATOM   1614  H   ILE   103      17.637  45.659  35.527  1.00  0.00           H  
ATOM   1615  CA  ILE   103      19.275  44.689  36.531  1.00  0.00           C  
ATOM   1616  HA  ILE   103      19.150  43.882  37.253  1.00  0.00           H  
ATOM   1617  CB  ILE   103      19.663  44.194  35.156  1.00  0.00           C  
ATOM   1618  HB  ILE   103      19.443  44.981  34.434  1.00  0.00           H  
ATOM   1619  CG2 ILE   103      21.165  43.746  35.058  1.00  0.00           C  
ATOM   1620 HG21 ILE   103      21.834  44.542  35.386  1.00  0.00           H  
ATOM   1621 HG22 ILE   103      21.261  42.906  35.746  1.00  0.00           H  
ATOM   1622 HG23 ILE   103      21.430  43.407  34.057  1.00  0.00           H  
ATOM   1623  CG1 ILE   103      18.748  43.003  34.718  1.00  0.00           C  
ATOM   1624 HG12 ILE   103      18.507  42.391  35.588  1.00  0.00           H  
ATOM   1625 HG13 ILE   103      17.820  43.452  34.363  1.00  0.00           H  
ATOM   1626  CD1 ILE   103      19.119  41.942  33.655  1.00  0.00           C  
ATOM   1627 HD11 ILE   103      18.255  41.476  33.183  1.00  0.00           H  
ATOM   1628 HD12 ILE   103      19.720  42.432  32.888  1.00  0.00           H  
ATOM   1629 HD13 ILE   103      19.783  41.248  34.170  1.00  0.00           H  
ATOM   1630  C   ILE   103      20.242  45.657  37.118  1.00  0.00           C  
ATOM   1631  O   ILE   103      20.334  46.801  36.599  1.00  0.00           O  
ATOM   1632  N   ARG   104      20.951  45.219  38.200  1.00  0.00           N  
ATOM   1633  H   ARG   104      20.846  44.252  38.471  1.00  0.00           H  
ATOM   1634  CA  ARG   104      21.813  46.199  38.939  1.00  0.00           C  
ATOM   1635  HA  ARG   104      21.359  47.188  38.884  1.00  0.00           H  
ATOM   1636  CB  ARG   104      21.855  45.762  40.418  1.00  0.00           C  
ATOM   1637  HB2 ARG   104      22.368  44.808  40.536  1.00  0.00           H  
ATOM   1638  HB3 ARG   104      22.439  46.490  40.982  1.00  0.00           H  
ATOM   1639  CG  ARG   104      20.470  45.549  41.026  1.00  0.00           C  
ATOM   1640  HG2 ARG   104      19.954  46.485  41.234  1.00  0.00           H  
ATOM   1641  HG3 ARG   104      19.857  44.945  40.356  1.00  0.00           H  
ATOM   1642  CD  ARG   104      20.560  44.771  42.317  1.00  0.00           C  
ATOM   1643  HD2 ARG   104      20.977  45.453  43.058  1.00  0.00           H  
ATOM   1644  HD3 ARG   104      19.548  44.602  42.685  1.00  0.00           H  
ATOM   1645  NE  ARG   104      21.200  43.462  42.169  1.00  0.00           N  
ATOM   1646  HE  ARG   104      21.608  43.257  41.268  1.00  0.00           H  
ATOM   1647  CZ  ARG   104      21.188  42.458  43.028  1.00  0.00           C  
ATOM   1648  NH1 ARG   104      20.826  42.625  44.279  1.00  0.00           N  
ATOM   1649 HH11 ARG   104      20.701  43.563  44.632  1.00  0.00           H  
ATOM   1650 HH12 ARG   104      20.979  41.900  44.965  1.00  0.00           H  
ATOM   1651  NH2 ARG   104      21.735  41.314  42.676  1.00  0.00           N  
ATOM   1652 HH21 ARG   104      22.183  41.273  41.772  1.00  0.00           H  
ATOM   1653 HH22 ARG   104      21.700  40.570  43.358  1.00  0.00           H  
ATOM   1654  C   ARG   104      23.241  46.317  38.437  1.00  0.00           C  
ATOM   1655  O   ARG   104      23.685  45.495  37.657  1.00  0.00           O  
ATOM   1656  N   LEU   105      24.018  47.340  38.865  1.00  0.00           N  
ATOM   1657  H   LEU   105      23.589  47.994  39.504  1.00  0.00           H  
ATOM   1658  CA  LEU   105      25.454  47.439  38.540  1.00  0.00           C  
ATOM   1659  HA  LEU   105      25.681  47.275  37.487  1.00  0.00           H  
ATOM   1660  CB  LEU   105      25.894  48.839  39.020  1.00  0.00           C  
ATOM   1661  HB2 LEU   105      25.114  49.596  38.932  1.00  0.00           H  
ATOM   1662  HB3 LEU   105      26.105  48.753  40.086  1.00  0.00           H  
ATOM   1663  CG  LEU   105      27.200  49.355  38.411  1.00  0.00           C  
ATOM   1664  HG  LEU   105      27.798  48.443  38.412  1.00  0.00           H  
ATOM   1665  CD1 LEU   105      27.119  49.865  36.966  1.00  0.00           C  
ATOM   1666 HD11 LEU   105      28.094  49.819  36.480  1.00  0.00           H  
ATOM   1667 HD12 LEU   105      26.378  49.297  36.404  1.00  0.00           H  
ATOM   1668 HD13 LEU   105      26.791  50.904  36.931  1.00  0.00           H  
ATOM   1669  CD2 LEU   105      27.860  50.500  39.295  1.00  0.00           C  
ATOM   1670 HD21 LEU   105      27.910  50.138  40.322  1.00  0.00           H  
ATOM   1671 HD22 LEU   105      28.858  50.733  38.924  1.00  0.00           H  
ATOM   1672 HD23 LEU   105      27.302  51.425  39.437  1.00  0.00           H  
ATOM   1673  C   LEU   105      26.283  46.247  39.176  1.00  0.00           C  
ATOM   1674  O   LEU   105      27.217  45.776  38.506  1.00  0.00           O  
ATOM   1675  N   LEU   106      25.900  45.791  40.384  1.00  0.00           N  
ATOM   1676  H   LEU   106      25.419  46.415  41.015  1.00  0.00           H  
ATOM   1677  CA  LEU   106      26.389  44.543  40.928  1.00  0.00           C  
ATOM   1678  HA  LEU   106      27.451  44.641  41.153  1.00  0.00           H  
ATOM   1679  CB  LEU   106      25.492  44.273  42.224  1.00  0.00           C  
ATOM   1680  HB2 LEU   106      25.595  45.121  42.900  1.00  0.00           H  
ATOM   1681  HB3 LEU   106      24.476  44.395  41.847  1.00  0.00           H  
ATOM   1682  CG  LEU   106      25.794  42.982  42.970  1.00  0.00           C  
ATOM   1683  HG  LEU   106      25.497  42.104  42.397  1.00  0.00           H  
ATOM   1684  CD1 LEU   106      27.262  42.643  43.173  1.00  0.00           C  
ATOM   1685 HD11 LEU   106      27.703  42.264  42.251  1.00  0.00           H  
ATOM   1686 HD12 LEU   106      27.758  43.557  43.501  1.00  0.00           H  
ATOM   1687 HD13 LEU   106      27.327  41.830  43.896  1.00  0.00           H  
ATOM   1688  CD2 LEU   106      24.965  43.004  44.237  1.00  0.00           C  
ATOM   1689 HD21 LEU   106      25.273  43.879  44.808  1.00  0.00           H  
ATOM   1690 HD22 LEU   106      23.895  43.103  44.058  1.00  0.00           H  
ATOM   1691 HD23 LEU   106      25.122  42.041  44.723  1.00  0.00           H  
ATOM   1692  C   LEU   106      26.208  43.349  40.024  1.00  0.00           C  
ATOM   1693  O   LEU   106      27.142  42.554  39.856  1.00  0.00           O  
ATOM   1694  N   ASP   107      25.030  43.235  39.404  1.00  0.00           N  
ATOM   1695  H   ASP   107      24.291  43.899  39.587  1.00  0.00           H  
ATOM   1696  CA  ASP   107      24.772  42.119  38.456  1.00  0.00           C  
ATOM   1697  HA  ASP   107      24.991  41.195  38.991  1.00  0.00           H  
ATOM   1698  CB  ASP   107      23.272  42.097  37.996  1.00  0.00           C  
ATOM   1699  HB2 ASP   107      23.073  42.848  37.231  1.00  0.00           H  
ATOM   1700  HB3 ASP   107      23.046  41.114  37.585  1.00  0.00           H  
ATOM   1701  CG  ASP   107      22.236  42.197  39.053  1.00  0.00           C  
ATOM   1702  OD1 ASP   107      21.038  42.349  38.702  1.00  0.00           O  
ATOM   1703  OD2 ASP   107      22.539  42.013  40.264  1.00  0.00           O  
ATOM   1704  C   ASP   107      25.637  42.185  37.151  1.00  0.00           C  
ATOM   1705  O   ASP   107      26.220  41.162  36.761  1.00  0.00           O  
ATOM   1706  N   LEU   108      25.856  43.373  36.551  1.00  0.00           N  
ATOM   1707  H   LEU   108      25.334  44.159  36.912  1.00  0.00           H  
ATOM   1708  CA  LEU   108      27.042  43.659  35.731  1.00  0.00           C  
ATOM   1709  HA  LEU   108      26.922  42.940  34.921  1.00  0.00           H  
ATOM   1710  CB  LEU   108      26.854  45.088  35.245  1.00  0.00           C  
ATOM   1711  HB2 LEU   108      25.843  45.226  34.861  1.00  0.00           H  
ATOM   1712  HB3 LEU   108      26.995  45.713  36.127  1.00  0.00           H  
ATOM   1713  CG  LEU   108      27.856  45.497  34.115  1.00  0.00           C  
ATOM   1714  HG  LEU   108      28.865  45.154  34.345  1.00  0.00           H  
ATOM   1715  CD1 LEU   108      27.369  45.113  32.726  1.00  0.00           C  
ATOM   1716 HD11 LEU   108      27.217  44.034  32.708  1.00  0.00           H  
ATOM   1717 HD12 LEU   108      26.466  45.650  32.434  1.00  0.00           H  
ATOM   1718 HD13 LEU   108      28.106  45.452  31.998  1.00  0.00           H  
ATOM   1719  CD2 LEU   108      28.022  47.061  34.105  1.00  0.00           C  
ATOM   1720 HD21 LEU   108      28.167  47.392  35.133  1.00  0.00           H  
ATOM   1721 HD22 LEU   108      28.940  47.281  33.559  1.00  0.00           H  
ATOM   1722 HD23 LEU   108      27.159  47.544  33.648  1.00  0.00           H  
ATOM   1723  C   LEU   108      28.486  43.386  36.252  1.00  0.00           C  
ATOM   1724  O   LEU   108      29.227  42.702  35.587  1.00  0.00           O  
ATOM   1725  N   ALA   109      28.847  43.872  37.465  1.00  0.00           N  
ATOM   1726  H   ALA   109      28.158  44.303  38.065  1.00  0.00           H  
ATOM   1727  CA  ALA   109      30.173  43.806  38.017  1.00  0.00           C  
ATOM   1728  HA  ALA   109      30.827  44.242  37.262  1.00  0.00           H  
ATOM   1729  CB  ALA   109      30.302  44.598  39.358  1.00  0.00           C  
ATOM   1730  HB1 ALA   109      31.362  44.608  39.610  1.00  0.00           H  
ATOM   1731  HB2 ALA   109      29.878  45.582  39.156  1.00  0.00           H  
ATOM   1732  HB3 ALA   109      29.653  44.215  40.146  1.00  0.00           H  
ATOM   1733  C   ALA   109      30.697  42.401  38.377  1.00  0.00           C  
ATOM   1734  O   ALA   109      31.887  42.163  38.613  1.00  0.00           O  
ATOM   1735  N   THR   110      29.754  41.435  38.448  1.00  0.00           N  
ATOM   1736  H   THR   110      28.800  41.761  38.378  1.00  0.00           H  
ATOM   1737  CA  THR   110      30.003  40.104  39.047  1.00  0.00           C  
ATOM   1738  HA  THR   110      31.088  40.008  39.089  1.00  0.00           H  
ATOM   1739  CB  THR   110      29.496  40.035  40.481  1.00  0.00           C  
ATOM   1740  HB  THR   110      29.630  38.994  40.774  1.00  0.00           H  
ATOM   1741  CG2 THR   110      30.155  40.943  41.507  1.00  0.00           C  
ATOM   1742 HG21 THR   110      31.223  40.744  41.413  1.00  0.00           H  
ATOM   1743 HG22 THR   110      29.843  41.957  41.258  1.00  0.00           H  
ATOM   1744 HG23 THR   110      29.752  40.716  42.494  1.00  0.00           H  
ATOM   1745  OG1 THR   110      28.086  40.211  40.403  1.00  0.00           O  
ATOM   1746  HG1 THR   110      27.978  41.142  40.199  1.00  0.00           H  
ATOM   1747  C   THR   110      29.574  38.845  38.255  1.00  0.00           C  
ATOM   1748  O   THR   110      29.696  37.737  38.851  1.00  0.00           O  
ATOM   1749  N   TYR   111      29.268  39.001  36.980  1.00  0.00           N  
ATOM   1750  H   TYR   111      29.371  39.941  36.623  1.00  0.00           H  
ATOM   1751  CA  TYR   111      28.874  37.990  35.989  1.00  0.00           C  
ATOM   1752  HA  TYR   111      28.911  38.504  35.028  1.00  0.00           H  
ATOM   1753  CB  TYR   111      30.015  36.963  35.943  1.00  0.00           C  
ATOM   1754  HB2 TYR   111      30.046  36.378  36.862  1.00  0.00           H  
ATOM   1755  HB3 TYR   111      29.909  36.285  35.096  1.00  0.00           H  
ATOM   1756  CG  TYR   111      31.406  37.614  35.810  1.00  0.00           C  
ATOM   1757  CD1 TYR   111      31.741  38.282  34.596  1.00  0.00           C  
ATOM   1758  HD1 TYR   111      31.021  38.345  33.793  1.00  0.00           H  
ATOM   1759  CE1 TYR   111      32.962  38.999  34.595  1.00  0.00           C  
ATOM   1760  HE1 TYR   111      33.334  39.552  33.746  1.00  0.00           H  
ATOM   1761  CZ  TYR   111      33.857  38.970  35.704  1.00  0.00           C  
ATOM   1762  OH  TYR   111      35.014  39.733  35.713  1.00  0.00           O  
ATOM   1763  HH  TYR   111      35.656  39.441  36.365  1.00  0.00           H  
ATOM   1764  CE2 TYR   111      33.526  38.132  36.786  1.00  0.00           C  
ATOM   1765  HE2 TYR   111      34.182  37.998  37.634  1.00  0.00           H  
ATOM   1766  CD2 TYR   111      32.287  37.454  36.848  1.00  0.00           C  
ATOM   1767  HD2 TYR   111      31.985  36.846  37.689  1.00  0.00           H  
ATOM   1768  C   TYR   111      27.542  37.293  36.068  1.00  0.00           C  
ATOM   1769  O   TYR   111      27.251  36.156  35.595  1.00  0.00           O  
ATOM   1770  N   THR   112      26.529  38.004  36.637  1.00  0.00           N  
ATOM   1771  H   THR   112      26.643  38.919  37.049  1.00  0.00           H  
ATOM   1772  CA  THR   112      25.248  37.409  37.037  1.00  0.00           C  
ATOM   1773  HA  THR   112      25.230  36.353  36.771  1.00  0.00           H  
ATOM   1774  CB  THR   112      25.006  37.357  38.553  1.00  0.00           C  
ATOM   1775  HB  THR   112      24.036  36.912  38.776  1.00  0.00           H  
ATOM   1776  CG2 THR   112      26.087  36.507  39.158  1.00  0.00           C  
ATOM   1777 HG21 THR   112      25.775  36.161  40.144  1.00  0.00           H  
ATOM   1778 HG22 THR   112      26.273  35.530  38.712  1.00  0.00           H  
ATOM   1779 HG23 THR   112      27.024  37.039  39.318  1.00  0.00           H  
ATOM   1780  OG1 THR   112      25.094  38.780  39.005  1.00  0.00           O  
ATOM   1781  HG1 THR   112      24.799  38.779  39.919  1.00  0.00           H  
ATOM   1782  C   THR   112      24.028  38.111  36.381  1.00  0.00           C  
ATOM   1783  O   THR   112      22.885  37.921  36.782  1.00  0.00           O  
ATOM   1784  N   ALA   113      24.231  38.908  35.333  1.00  0.00           N  
ATOM   1785  H   ALA   113      25.186  39.050  35.037  1.00  0.00           H  
ATOM   1786  CA  ALA   113      23.191  39.639  34.652  1.00  0.00           C  
ATOM   1787  HA  ALA   113      22.457  40.083  35.324  1.00  0.00           H  
ATOM   1788  CB  ALA   113      23.842  40.751  33.917  1.00  0.00           C  
ATOM   1789  HB1 ALA   113      24.572  41.249  34.556  1.00  0.00           H  
ATOM   1790  HB2 ALA   113      24.306  40.482  32.968  1.00  0.00           H  
ATOM   1791  HB3 ALA   113      23.072  41.510  33.783  1.00  0.00           H  
ATOM   1792  C   ALA   113      22.282  38.721  33.777  1.00  0.00           C  
ATOM   1793  O   ALA   113      21.167  39.041  33.416  1.00  0.00           O  
ATOM   1794  N   GLY   114      22.752  37.471  33.463  1.00  0.00           N  
ATOM   1795  H   GLY   114      23.689  37.246  33.768  1.00  0.00           H  
ATOM   1796  CA  GLY   114      22.118  36.456  32.622  1.00  0.00           C  
ATOM   1797  HA2 GLY   114      22.161  35.635  33.337  1.00  0.00           H  
ATOM   1798  HA3 GLY   114      21.138  36.861  32.368  1.00  0.00           H  
ATOM   1799  C   GLY   114      22.901  36.001  31.388  1.00  0.00           C  
ATOM   1800  O   GLY   114      22.242  35.432  30.494  1.00  0.00           O  
ATOM   1801  N   GLY   115      24.188  36.287  31.278  1.00  0.00           N  
ATOM   1802  H   GLY   115      24.709  36.698  32.040  1.00  0.00           H  
ATOM   1803  CA  GLY   115      25.066  35.701  30.239  1.00  0.00           C  
ATOM   1804  HA2 GLY   115      26.064  35.499  30.627  1.00  0.00           H  
ATOM   1805  HA3 GLY   115      24.579  34.849  29.763  1.00  0.00           H  
ATOM   1806  C   GLY   115      25.385  36.692  29.142  1.00  0.00           C  
ATOM   1807  O   GLY   115      25.148  36.485  27.969  1.00  0.00           O  
ATOM   1808  N   LEU   116      26.046  37.799  29.466  1.00  0.00           N  
ATOM   1809  H   LEU   116      26.432  37.812  30.399  1.00  0.00           H  
ATOM   1810  CA  LEU   116      26.506  38.798  28.480  1.00  0.00           C  
ATOM   1811  HA  LEU   116      25.700  39.126  27.822  1.00  0.00           H  
ATOM   1812  CB  LEU   116      27.097  40.031  29.125  1.00  0.00           C  
ATOM   1813  HB2 LEU   116      27.688  39.680  29.971  1.00  0.00           H  
ATOM   1814  HB3 LEU   116      27.638  40.580  28.354  1.00  0.00           H  
ATOM   1815  CG  LEU   116      26.084  41.033  29.709  1.00  0.00           C  
ATOM   1816  HG  LEU   116      25.253  40.537  30.209  1.00  0.00           H  
ATOM   1817  CD1 LEU   116      26.921  42.163  30.269  1.00  0.00           C  
ATOM   1818 HD11 LEU   116      27.473  41.661  31.064  1.00  0.00           H  
ATOM   1819 HD12 LEU   116      27.685  42.589  29.618  1.00  0.00           H  
ATOM   1820 HD13 LEU   116      26.333  42.973  30.702  1.00  0.00           H  
ATOM   1821  CD2 LEU   116      25.348  41.731  28.572  1.00  0.00           C  
ATOM   1822 HD21 LEU   116      24.454  42.194  28.989  1.00  0.00           H  
ATOM   1823 HD22 LEU   116      25.995  42.476  28.109  1.00  0.00           H  
ATOM   1824 HD23 LEU   116      24.930  41.011  27.868  1.00  0.00           H  
ATOM   1825  C   LEU   116      27.579  38.085  27.621  1.00  0.00           C  
ATOM   1826  O   LEU   116      28.361  37.358  28.238  1.00  0.00           O  
ATOM   1827  N   PRO   117      27.640  38.164  26.259  1.00  0.00           N  
ATOM   1828  CD  PRO   117      26.586  38.750  25.530  1.00  0.00           C  
ATOM   1829  HD2 PRO   117      26.577  39.827  25.698  1.00  0.00           H  
ATOM   1830  HD3 PRO   117      25.642  38.253  25.758  1.00  0.00           H  
ATOM   1831  CG  PRO   117      26.868  38.613  24.019  1.00  0.00           C  
ATOM   1832  HG2 PRO   117      26.855  39.594  23.543  1.00  0.00           H  
ATOM   1833  HG3 PRO   117      26.125  37.935  23.600  1.00  0.00           H  
ATOM   1834  CB  PRO   117      28.290  37.982  24.012  1.00  0.00           C  
ATOM   1835  HB2 PRO   117      28.987  38.684  23.555  1.00  0.00           H  
ATOM   1836  HB3 PRO   117      28.407  37.104  23.378  1.00  0.00           H  
ATOM   1837  CA  PRO   117      28.602  37.541  25.402  1.00  0.00           C  
ATOM   1838  HA  PRO   117      28.436  36.465  25.467  1.00  0.00           H  
ATOM   1839  C   PRO   117      30.058  37.829  25.741  1.00  0.00           C  
ATOM   1840  O   PRO   117      30.465  38.809  26.390  1.00  0.00           O  
ATOM   1841  N   LEU   118      30.915  36.873  25.429  1.00  0.00           N  
ATOM   1842  H   LEU   118      30.660  36.051  24.901  1.00  0.00           H  
ATOM   1843  CA  LEU   118      32.198  36.866  26.079  1.00  0.00           C  
ATOM   1844  HA  LEU   118      32.015  36.982  27.147  1.00  0.00           H  
ATOM   1845  CB  LEU   118      32.937  35.560  25.730  1.00  0.00           C  
ATOM   1846  HB2 LEU   118      33.230  35.629  24.682  1.00  0.00           H  
ATOM   1847  HB3 LEU   118      33.850  35.546  26.326  1.00  0.00           H  
ATOM   1848  CG  LEU   118      32.235  34.224  26.051  1.00  0.00           C  
ATOM   1849  HG  LEU   118      31.307  34.131  25.488  1.00  0.00           H  
ATOM   1850  CD1 LEU   118      33.118  33.123  25.645  1.00  0.00           C  
ATOM   1851 HD11 LEU   118      33.740  33.470  24.819  1.00  0.00           H  
ATOM   1852 HD12 LEU   118      33.672  32.868  26.548  1.00  0.00           H  
ATOM   1853 HD13 LEU   118      32.507  32.294  25.289  1.00  0.00           H  
ATOM   1854  CD2 LEU   118      31.779  34.148  27.531  1.00  0.00           C  
ATOM   1855 HD21 LEU   118      31.659  33.078  27.701  1.00  0.00           H  
ATOM   1856 HD22 LEU   118      32.584  34.623  28.093  1.00  0.00           H  
ATOM   1857 HD23 LEU   118      30.908  34.772  27.731  1.00  0.00           H  
ATOM   1858  C   LEU   118      33.129  38.010  25.710  1.00  0.00           C  
ATOM   1859  O   LEU   118      33.878  38.484  26.602  1.00  0.00           O  
ATOM   1860  N   GLN   119      33.160  38.420  24.458  1.00  0.00           N  
ATOM   1861  H   GLN   119      32.516  38.022  23.789  1.00  0.00           H  
ATOM   1862  CA  GLN   119      34.009  39.522  23.988  1.00  0.00           C  
ATOM   1863  HA  GLN   119      34.364  40.090  24.848  1.00  0.00           H  
ATOM   1864  CB  GLN   119      35.163  38.998  23.060  1.00  0.00           C  
ATOM   1865  HB2 GLN   119      34.763  38.302  22.322  1.00  0.00           H  
ATOM   1866  HB3 GLN   119      35.547  39.842  22.487  1.00  0.00           H  
ATOM   1867  CG  GLN   119      36.248  38.313  23.883  1.00  0.00           C  
ATOM   1868  HG2 GLN   119      35.899  37.491  24.508  1.00  0.00           H  
ATOM   1869  HG3 GLN   119      36.882  37.800  23.158  1.00  0.00           H  
ATOM   1870  CD  GLN   119      37.202  39.206  24.729  1.00  0.00           C  
ATOM   1871  OE1 GLN   119      36.903  40.325  25.088  1.00  0.00           O  
ATOM   1872  NE2 GLN   119      38.280  38.621  25.187  1.00  0.00           N  
ATOM   1873 HE21 GLN   119      38.364  37.619  25.093  1.00  0.00           H  
ATOM   1874 HE22 GLN   119      38.868  39.092  25.861  1.00  0.00           H  
ATOM   1875  C   GLN   119      33.079  40.415  23.195  1.00  0.00           C  
ATOM   1876  O   GLN   119      32.051  39.937  22.623  1.00  0.00           O  
ATOM   1877  N   VAL   120      33.377  41.682  23.060  1.00  0.00           N  
ATOM   1878  H   VAL   120      34.039  42.133  23.676  1.00  0.00           H  
ATOM   1879  CA  VAL   120      32.561  42.433  22.060  1.00  0.00           C  
ATOM   1880  HA  VAL   120      31.514  42.373  22.356  1.00  0.00           H  
ATOM   1881  CB  VAL   120      32.993  43.902  22.065  1.00  0.00           C  
ATOM   1882  HB  VAL   120      33.998  44.026  21.661  1.00  0.00           H  
ATOM   1883  CG1 VAL   120      32.172  44.802  21.144  1.00  0.00           C  
ATOM   1884 HG11 VAL   120      32.284  44.437  20.123  1.00  0.00           H  
ATOM   1885 HG12 VAL   120      31.116  44.758  21.410  1.00  0.00           H  
ATOM   1886 HG13 VAL   120      32.472  45.850  21.175  1.00  0.00           H  
ATOM   1887  CG2 VAL   120      32.889  44.614  23.414  1.00  0.00           C  
ATOM   1888 HG21 VAL   120      33.328  45.611  23.448  1.00  0.00           H  
ATOM   1889 HG22 VAL   120      31.844  44.663  23.722  1.00  0.00           H  
ATOM   1890 HG23 VAL   120      33.394  43.986  24.148  1.00  0.00           H  
ATOM   1891  C   VAL   120      32.744  41.819  20.581  1.00  0.00           C  
ATOM   1892  O   VAL   120      33.865  41.438  20.270  1.00  0.00           O  
ATOM   1893  N   PRO   121      31.646  41.736  19.777  1.00  0.00           N  
ATOM   1894  CD  PRO   121      30.341  41.838  20.271  1.00  0.00           C  
ATOM   1895  HD2 PRO   121      30.035  42.883  20.320  1.00  0.00           H  
ATOM   1896  HD3 PRO   121      30.278  41.455  21.289  1.00  0.00           H  
ATOM   1897  CG  PRO   121      29.480  40.975  19.397  1.00  0.00           C  
ATOM   1898  HG2 PRO   121      28.447  41.288  19.249  1.00  0.00           H  
ATOM   1899  HG3 PRO   121      29.382  40.006  19.885  1.00  0.00           H  
ATOM   1900  CB  PRO   121      30.199  40.917  18.081  1.00  0.00           C  
ATOM   1901  HB2 PRO   121      29.951  41.759  17.435  1.00  0.00           H  
ATOM   1902  HB3 PRO   121      30.047  39.938  17.625  1.00  0.00           H  
ATOM   1903  CA  PRO   121      31.615  41.047  18.517  1.00  0.00           C  
ATOM   1904  HA  PRO   121      32.102  40.086  18.683  1.00  0.00           H  
ATOM   1905  C   PRO   121      32.426  41.840  17.435  1.00  0.00           C  
ATOM   1906  O   PRO   121      32.486  43.024  17.518  1.00  0.00           O  
ATOM   1907  N   ASP   122      32.934  41.104  16.446  1.00  0.00           N  
ATOM   1908  H   ASP   122      32.941  40.094  16.424  1.00  0.00           H  
ATOM   1909  CA  ASP   122      33.871  41.730  15.453  1.00  0.00           C  
ATOM   1910  HA  ASP   122      34.608  42.061  16.185  1.00  0.00           H  
ATOM   1911  CB  ASP   122      34.546  40.648  14.540  1.00  0.00           C  
ATOM   1912  HB2 ASP   122      35.117  41.100  13.729  1.00  0.00           H  
ATOM   1913  HB3 ASP   122      35.251  40.132  15.192  1.00  0.00           H  
ATOM   1914  CG  ASP   122      33.558  39.601  14.043  1.00  0.00           C  
ATOM   1915  OD1 ASP   122      32.531  40.004  13.451  1.00  0.00           O  
ATOM   1916  OD2 ASP   122      34.032  38.451  13.835  1.00  0.00           O  
ATOM   1917  C   ASP   122      33.264  42.955  14.689  1.00  0.00           C  
ATOM   1918  O   ASP   122      34.053  43.832  14.275  1.00  0.00           O  
ATOM   1919  N   ASN   123      31.905  42.982  14.515  1.00  0.00           N  
ATOM   1920  H   ASN   123      31.352  42.298  15.011  1.00  0.00           H  
ATOM   1921  CA  ASN   123      31.182  44.037  13.750  1.00  0.00           C  
ATOM   1922  HA  ASN   123      31.731  44.117  12.812  1.00  0.00           H  
ATOM   1923  CB  ASN   123      29.794  43.601  13.432  1.00  0.00           C  
ATOM   1924  HB2 ASN   123      29.309  44.415  12.894  1.00  0.00           H  
ATOM   1925  HB3 ASN   123      29.808  42.766  12.731  1.00  0.00           H  
ATOM   1926  CG  ASN   123      29.070  43.183  14.657  1.00  0.00           C  
ATOM   1927  OD1 ASN   123      28.597  43.960  15.455  1.00  0.00           O  
ATOM   1928  ND2 ASN   123      28.963  41.902  14.816  1.00  0.00           N  
ATOM   1929 HD21 ASN   123      28.452  41.484  15.580  1.00  0.00           H  
ATOM   1930 HD22 ASN   123      29.503  41.274  14.238  1.00  0.00           H  
ATOM   1931  C   ASN   123      31.159  45.418  14.394  1.00  0.00           C  
ATOM   1932  O   ASN   123      30.966  46.464  13.744  1.00  0.00           O  
ATOM   1933  N   VAL   124      31.361  45.565  15.712  1.00  0.00           N  
ATOM   1934  H   VAL   124      31.691  44.702  16.120  1.00  0.00           H  
ATOM   1935  CA  VAL   124      31.406  46.847  16.488  1.00  0.00           C  
ATOM   1936  HA  VAL   124      30.648  47.556  16.156  1.00  0.00           H  
ATOM   1937  CB  VAL   124      31.150  46.494  17.955  1.00  0.00           C  
ATOM   1938  HB  VAL   124      31.801  45.655  18.200  1.00  0.00           H  
ATOM   1939  CG1 VAL   124      31.535  47.628  18.987  1.00  0.00           C  
ATOM   1940 HG11 VAL   124      31.309  48.623  18.606  1.00  0.00           H  
ATOM   1941 HG12 VAL   124      31.010  47.518  19.935  1.00  0.00           H  
ATOM   1942 HG13 VAL   124      32.622  47.652  19.064  1.00  0.00           H  
ATOM   1943  CG2 VAL   124      29.655  45.967  18.266  1.00  0.00           C  
ATOM   1944 HG21 VAL   124      28.981  46.720  17.857  1.00  0.00           H  
ATOM   1945 HG22 VAL   124      29.466  44.966  17.880  1.00  0.00           H  
ATOM   1946 HG23 VAL   124      29.512  45.927  19.346  1.00  0.00           H  
ATOM   1947  C   VAL   124      32.756  47.506  16.310  1.00  0.00           C  
ATOM   1948  O   VAL   124      33.789  46.894  16.092  1.00  0.00           O  
ATOM   1949  N   THR   125      32.837  48.849  16.377  1.00  0.00           N  
ATOM   1950  H   THR   125      31.933  49.299  16.345  1.00  0.00           H  
ATOM   1951  CA  THR   125      34.082  49.528  16.107  1.00  0.00           C  
ATOM   1952  HA  THR   125      34.850  49.006  16.677  1.00  0.00           H  
ATOM   1953  CB  THR   125      34.479  49.480  14.628  1.00  0.00           C  
ATOM   1954  HB  THR   125      34.438  48.429  14.342  1.00  0.00           H  
ATOM   1955  CG2 THR   125      33.542  50.260  13.795  1.00  0.00           C  
ATOM   1956 HG21 THR   125      32.506  49.933  13.885  1.00  0.00           H  
ATOM   1957 HG22 THR   125      33.480  51.290  14.147  1.00  0.00           H  
ATOM   1958 HG23 THR   125      33.945  50.291  12.783  1.00  0.00           H  
ATOM   1959  OG1 THR   125      35.807  49.923  14.489  1.00  0.00           O  
ATOM   1960  HG1 THR   125      36.315  49.208  14.878  1.00  0.00           H  
ATOM   1961  C   THR   125      33.983  50.958  16.668  1.00  0.00           C  
ATOM   1962  O   THR   125      34.896  51.787  16.699  1.00  0.00           O  
ATOM   1963  N   ASP   126      32.866  51.409  17.186  1.00  0.00           N  
ATOM   1964  H   ASP   126      32.095  50.812  17.450  1.00  0.00           H  
ATOM   1965  CA  ASP   126      32.731  52.841  17.752  1.00  0.00           C  
ATOM   1966  HA  ASP   126      33.633  53.185  18.260  1.00  0.00           H  
ATOM   1967  CB  ASP   126      32.429  53.906  16.758  1.00  0.00           C  
ATOM   1968  HB2 ASP   126      32.418  54.850  17.304  1.00  0.00           H  
ATOM   1969  HB3 ASP   126      33.207  53.975  15.997  1.00  0.00           H  
ATOM   1970  CG  ASP   126      31.151  53.680  15.973  1.00  0.00           C  
ATOM   1971  OD1 ASP   126      31.013  54.423  14.982  1.00  0.00           O  
ATOM   1972  OD2 ASP   126      30.214  52.888  16.403  1.00  0.00           O  
ATOM   1973  C   ASP   126      31.664  52.787  18.865  1.00  0.00           C  
ATOM   1974  O   ASP   126      31.160  51.676  19.171  1.00  0.00           O  
ATOM   1975  N   ASN   127      31.368  53.958  19.505  1.00  0.00           N  
ATOM   1976  H   ASN   127      31.846  54.800  19.217  1.00  0.00           H  
ATOM   1977  CA  ASN   127      30.395  53.846  20.667  1.00  0.00           C  
ATOM   1978  HA  ASN   127      30.774  52.993  21.230  1.00  0.00           H  
ATOM   1979  CB  ASN   127      30.505  55.096  21.566  1.00  0.00           C  
ATOM   1980  HB2 ASN   127      30.045  56.009  21.188  1.00  0.00           H  
ATOM   1981  HB3 ASN   127      29.861  54.878  22.418  1.00  0.00           H  
ATOM   1982  CG  ASN   127      31.927  55.327  22.122  1.00  0.00           C  
ATOM   1983  OD1 ASN   127      32.646  54.370  22.487  1.00  0.00           O  
ATOM   1984  ND2 ASN   127      32.461  56.517  22.151  1.00  0.00           N  
ATOM   1985 HD21 ASN   127      31.895  57.349  22.058  1.00  0.00           H  
ATOM   1986 HD22 ASN   127      33.399  56.657  22.498  1.00  0.00           H  
ATOM   1987  C   ASN   127      28.901  53.563  20.308  1.00  0.00           C  
ATOM   1988  O   ASN   127      28.182  52.848  21.042  1.00  0.00           O  
ATOM   1989  N   ALA   128      28.562  53.994  19.085  1.00  0.00           N  
ATOM   1990  H   ALA   128      29.238  54.241  18.377  1.00  0.00           H  
ATOM   1991  CA  ALA   128      27.233  53.865  18.491  1.00  0.00           C  
ATOM   1992  HA  ALA   128      26.559  54.292  19.234  1.00  0.00           H  
ATOM   1993  CB  ALA   128      27.151  54.827  17.338  1.00  0.00           C  
ATOM   1994  HB1 ALA   128      26.178  54.659  16.876  1.00  0.00           H  
ATOM   1995  HB2 ALA   128      27.324  55.872  17.592  1.00  0.00           H  
ATOM   1996  HB3 ALA   128      27.923  54.609  16.600  1.00  0.00           H  
ATOM   1997  C   ALA   128      26.884  52.357  18.228  1.00  0.00           C  
ATOM   1998  O   ALA   128      25.964  51.788  18.764  1.00  0.00           O  
ATOM   1999  N   SER   129      27.826  51.638  17.578  1.00  0.00           N  
ATOM   2000  H   SER   129      28.674  52.117  17.311  1.00  0.00           H  
ATOM   2001  CA  SER   129      27.786  50.191  17.462  1.00  0.00           C  
ATOM   2002  HA  SER   129      26.846  49.898  16.994  1.00  0.00           H  
ATOM   2003  CB  SER   129      28.819  49.705  16.412  1.00  0.00           C  
ATOM   2004  HB2 SER   129      28.788  48.619  16.495  1.00  0.00           H  
ATOM   2005  HB3 SER   129      28.635  50.100  15.413  1.00  0.00           H  
ATOM   2006  OG  SER   129      30.094  50.123  16.696  1.00  0.00           O  
ATOM   2007  HG  SER   129      30.142  51.077  16.601  1.00  0.00           H  
ATOM   2008  C   SER   129      28.036  49.431  18.770  1.00  0.00           C  
ATOM   2009  O   SER   129      27.291  48.473  19.057  1.00  0.00           O  
ATOM   2010  N   LEU   130      28.855  49.885  19.686  1.00  0.00           N  
ATOM   2011  H   LEU   130      29.393  50.731  19.561  1.00  0.00           H  
ATOM   2012  CA  LEU   130      28.921  49.283  21.038  1.00  0.00           C  
ATOM   2013  HA  LEU   130      29.146  48.225  20.897  1.00  0.00           H  
ATOM   2014  CB  LEU   130      30.073  50.067  21.714  1.00  0.00           C  
ATOM   2015  HB2 LEU   130      30.960  49.893  21.106  1.00  0.00           H  
ATOM   2016  HB3 LEU   130      29.846  51.133  21.731  1.00  0.00           H  
ATOM   2017  CG  LEU   130      30.312  49.502  23.120  1.00  0.00           C  
ATOM   2018  HG  LEU   130      29.442  49.417  23.772  1.00  0.00           H  
ATOM   2019  CD1 LEU   130      31.052  48.217  22.990  1.00  0.00           C  
ATOM   2020 HD11 LEU   130      30.502  47.497  22.385  1.00  0.00           H  
ATOM   2021 HD12 LEU   130      32.016  48.330  22.492  1.00  0.00           H  
ATOM   2022 HD13 LEU   130      31.151  47.688  23.938  1.00  0.00           H  
ATOM   2023  CD2 LEU   130      31.252  50.520  23.799  1.00  0.00           C  
ATOM   2024 HD21 LEU   130      31.468  50.122  24.790  1.00  0.00           H  
ATOM   2025 HD22 LEU   130      32.131  50.521  23.154  1.00  0.00           H  
ATOM   2026 HD23 LEU   130      30.770  51.481  23.977  1.00  0.00           H  
ATOM   2027  C   LEU   130      27.518  49.400  21.704  1.00  0.00           C  
ATOM   2028  O   LEU   130      27.099  48.372  22.175  1.00  0.00           O  
ATOM   2029  N   LEU   131      26.860  50.535  21.788  1.00  0.00           N  
ATOM   2030  H   LEU   131      27.392  51.345  21.503  1.00  0.00           H  
ATOM   2031  CA  LEU   131      25.520  50.606  22.392  1.00  0.00           C  
ATOM   2032  HA  LEU   131      25.592  50.313  23.440  1.00  0.00           H  
ATOM   2033  CB  LEU   131      25.106  52.049  22.301  1.00  0.00           C  
ATOM   2034  HB2 LEU   131      25.736  52.747  22.853  1.00  0.00           H  
ATOM   2035  HB3 LEU   131      25.227  52.346  21.260  1.00  0.00           H  
ATOM   2036  CG  LEU   131      23.672  52.424  22.659  1.00  0.00           C  
ATOM   2037  HG  LEU   131      23.010  51.771  22.090  1.00  0.00           H  
ATOM   2038  CD1 LEU   131      23.516  52.036  24.062  1.00  0.00           C  
ATOM   2039 HD11 LEU   131      24.202  52.529  24.751  1.00  0.00           H  
ATOM   2040 HD12 LEU   131      22.500  52.262  24.384  1.00  0.00           H  
ATOM   2041 HD13 LEU   131      23.634  50.958  24.169  1.00  0.00           H  
ATOM   2042  CD2 LEU   131      23.156  53.830  22.471  1.00  0.00           C  
ATOM   2043 HD21 LEU   131      23.192  54.111  21.419  1.00  0.00           H  
ATOM   2044 HD22 LEU   131      22.105  53.932  22.740  1.00  0.00           H  
ATOM   2045 HD23 LEU   131      23.626  54.596  23.089  1.00  0.00           H  
ATOM   2046  C   LEU   131      24.496  49.652  21.720  1.00  0.00           C  
ATOM   2047  O   LEU   131      23.769  48.953  22.445  1.00  0.00           O  
ATOM   2048  N   ARG   132      24.517  49.602  20.351  1.00  0.00           N  
ATOM   2049  H   ARG   132      25.096  50.219  19.800  1.00  0.00           H  
ATOM   2050  CA  ARG   132      23.716  48.631  19.502  1.00  0.00           C  
ATOM   2051  HA  ARG   132      22.656  48.830  19.661  1.00  0.00           H  
ATOM   2052  CB  ARG   132      24.061  48.851  17.996  1.00  0.00           C  
ATOM   2053  HB2 ARG   132      23.874  49.908  17.805  1.00  0.00           H  
ATOM   2054  HB3 ARG   132      25.102  48.683  17.717  1.00  0.00           H  
ATOM   2055  CG  ARG   132      23.216  47.933  17.070  1.00  0.00           C  
ATOM   2056  HG2 ARG   132      22.263  47.654  17.519  1.00  0.00           H  
ATOM   2057  HG3 ARG   132      22.916  48.400  16.132  1.00  0.00           H  
ATOM   2058  CD  ARG   132      23.973  46.682  16.649  1.00  0.00           C  
ATOM   2059  HD2 ARG   132      24.314  46.148  17.537  1.00  0.00           H  
ATOM   2060  HD3 ARG   132      23.361  46.006  16.052  1.00  0.00           H  
ATOM   2061  NE  ARG   132      25.218  46.974  15.879  1.00  0.00           N  
ATOM   2062  HE  ARG   132      25.398  47.820  15.358  1.00  0.00           H  
ATOM   2063  CZ  ARG   132      26.226  46.144  15.825  1.00  0.00           C  
ATOM   2064  NH1 ARG   132      26.207  44.897  16.260  1.00  0.00           N  
ATOM   2065 HH11 ARG   132      25.368  44.397  16.517  1.00  0.00           H  
ATOM   2066 HH12 ARG   132      26.976  44.303  15.986  1.00  0.00           H  
ATOM   2067  NH2 ARG   132      27.396  46.417  15.276  1.00  0.00           N  
ATOM   2068 HH21 ARG   132      27.522  47.285  14.774  1.00  0.00           H  
ATOM   2069 HH22 ARG   132      28.026  45.672  15.011  1.00  0.00           H  
ATOM   2070  C   ARG   132      23.918  47.192  20.001  1.00  0.00           C  
ATOM   2071  O   ARG   132      22.987  46.416  19.984  1.00  0.00           O  
ATOM   2072  N   PHE   133      25.173  46.842  20.347  1.00  0.00           N  
ATOM   2073  H   PHE   133      25.973  47.449  20.241  1.00  0.00           H  
ATOM   2074  CA  PHE   133      25.459  45.516  20.831  1.00  0.00           C  
ATOM   2075  HA  PHE   133      24.996  44.801  20.151  1.00  0.00           H  
ATOM   2076  CB  PHE   133      26.966  45.273  20.743  1.00  0.00           C  
ATOM   2077  HB2 PHE   133      27.173  44.914  19.735  1.00  0.00           H  
ATOM   2078  HB3 PHE   133      27.581  46.168  20.835  1.00  0.00           H  
ATOM   2079  CG  PHE   133      27.545  44.202  21.625  1.00  0.00           C  
ATOM   2080  CD1 PHE   133      27.388  42.753  21.395  1.00  0.00           C  
ATOM   2081  HD1 PHE   133      27.030  42.287  20.489  1.00  0.00           H  
ATOM   2082  CE1 PHE   133      27.809  41.813  22.408  1.00  0.00           C  
ATOM   2083  HE1 PHE   133      27.849  40.768  22.136  1.00  0.00           H  
ATOM   2084  CZ  PHE   133      28.230  42.254  23.695  1.00  0.00           C  
ATOM   2085  HZ  PHE   133      28.321  41.571  24.527  1.00  0.00           H  
ATOM   2086  CE2 PHE   133      28.462  43.652  23.866  1.00  0.00           C  
ATOM   2087  HE2 PHE   133      28.801  43.997  24.832  1.00  0.00           H  
ATOM   2088  CD2 PHE   133      28.061  44.579  22.866  1.00  0.00           C  
ATOM   2089  HD2 PHE   133      28.165  45.625  23.112  1.00  0.00           H  
ATOM   2090  C   PHE   133      24.821  45.138  22.202  1.00  0.00           C  
ATOM   2091  O   PHE   133      24.232  44.076  22.237  1.00  0.00           O  
ATOM   2092  N   TYR   134      24.847  46.004  23.296  1.00  0.00           N  
ATOM   2093  H   TYR   134      25.354  46.869  23.167  1.00  0.00           H  
ATOM   2094  CA  TYR   134      24.142  45.770  24.541  1.00  0.00           C  
ATOM   2095  HA  TYR   134      24.222  44.719  24.817  1.00  0.00           H  
ATOM   2096  CB  TYR   134      24.760  46.811  25.543  1.00  0.00           C  
ATOM   2097  HB2 TYR   134      24.704  47.825  25.148  1.00  0.00           H  
ATOM   2098  HB3 TYR   134      24.137  46.765  26.436  1.00  0.00           H  
ATOM   2099  CG  TYR   134      26.213  46.452  25.974  1.00  0.00           C  
ATOM   2100  CD1 TYR   134      27.293  47.300  25.570  1.00  0.00           C  
ATOM   2101  HD1 TYR   134      27.133  48.155  24.929  1.00  0.00           H  
ATOM   2102  CE1 TYR   134      28.541  47.094  26.099  1.00  0.00           C  
ATOM   2103  HE1 TYR   134      29.335  47.733  25.742  1.00  0.00           H  
ATOM   2104  CZ  TYR   134      28.809  46.019  26.948  1.00  0.00           C  
ATOM   2105  OH  TYR   134      30.132  45.790  27.288  1.00  0.00           O  
ATOM   2106  HH  TYR   134      30.292  45.532  28.199  1.00  0.00           H  
ATOM   2107  CE2 TYR   134      27.708  45.295  27.520  1.00  0.00           C  
ATOM   2108  HE2 TYR   134      27.898  44.582  28.309  1.00  0.00           H  
ATOM   2109  CD2 TYR   134      26.410  45.464  26.936  1.00  0.00           C  
ATOM   2110  HD2 TYR   134      25.641  44.807  27.315  1.00  0.00           H  
ATOM   2111  C   TYR   134      22.628  45.861  24.434  1.00  0.00           C  
ATOM   2112  O   TYR   134      21.912  45.236  25.241  1.00  0.00           O  
ATOM   2113  N   GLN   135      22.071  46.677  23.533  1.00  0.00           N  
ATOM   2114  H   GLN   135      22.753  47.229  23.033  1.00  0.00           H  
ATOM   2115  CA  GLN   135      20.695  46.883  23.277  1.00  0.00           C  
ATOM   2116  HA  GLN   135      20.136  47.035  24.200  1.00  0.00           H  
ATOM   2117  CB  GLN   135      20.537  47.962  22.217  1.00  0.00           C  
ATOM   2118  HB2 GLN   135      21.214  47.834  21.372  1.00  0.00           H  
ATOM   2119  HB3 GLN   135      19.578  48.006  21.700  1.00  0.00           H  
ATOM   2120  CG  GLN   135      20.667  49.397  22.731  1.00  0.00           C  
ATOM   2121  HG2 GLN   135      21.467  49.480  23.466  1.00  0.00           H  
ATOM   2122  HG3 GLN   135      20.934  49.992  21.857  1.00  0.00           H  
ATOM   2123  CD  GLN   135      19.485  50.142  23.285  1.00  0.00           C  
ATOM   2124  OE1 GLN   135      18.925  49.708  24.263  1.00  0.00           O  
ATOM   2125  NE2 GLN   135      18.930  51.165  22.618  1.00  0.00           N  
ATOM   2126 HE21 GLN   135      19.372  51.611  21.827  1.00  0.00           H  
ATOM   2127 HE22 GLN   135      18.164  51.586  23.124  1.00  0.00           H  
ATOM   2128  C   GLN   135      20.129  45.568  22.704  1.00  0.00           C  
ATOM   2129  O   GLN   135      19.231  45.009  23.260  1.00  0.00           O  
ATOM   2130  N   SER   136      20.817  44.935  21.720  1.00  0.00           N  
ATOM   2131  H   SER   136      21.598  45.444  21.331  1.00  0.00           H  
ATOM   2132  CA  SER   136      20.343  43.779  20.956  1.00  0.00           C  
ATOM   2133  HA  SER   136      19.285  43.923  20.737  1.00  0.00           H  
ATOM   2134  CB  SER   136      21.063  43.714  19.569  1.00  0.00           C  
ATOM   2135  HB2 SER   136      20.723  42.791  19.101  1.00  0.00           H  
ATOM   2136  HB3 SER   136      20.935  44.625  18.984  1.00  0.00           H  
ATOM   2137  OG  SER   136      22.436  43.572  19.740  1.00  0.00           O  
ATOM   2138  HG  SER   136      22.687  44.495  19.818  1.00  0.00           H  
ATOM   2139  C   SER   136      20.550  42.443  21.712  1.00  0.00           C  
ATOM   2140  O   SER   136      20.101  41.398  21.206  1.00  0.00           O  
ATOM   2141  N   TRP   137      21.101  42.404  22.968  1.00  0.00           N  
ATOM   2142  H   TRP   137      21.449  43.246  23.404  1.00  0.00           H  
ATOM   2143  CA  TRP   137      21.414  41.178  23.730  1.00  0.00           C  
ATOM   2144  HA  TRP   137      22.099  40.633  23.080  1.00  0.00           H  
ATOM   2145  CB  TRP   137      22.134  41.600  25.007  1.00  0.00           C  
ATOM   2146  HB2 TRP   137      23.108  42.050  24.815  1.00  0.00           H  
ATOM   2147  HB3 TRP   137      21.672  42.523  25.356  1.00  0.00           H  
ATOM   2148  CG  TRP   137      22.237  40.651  26.150  1.00  0.00           C  
ATOM   2149  CD1 TRP   137      22.778  39.384  26.032  1.00  0.00           C  
ATOM   2150  HD1 TRP   137      23.132  38.933  25.117  1.00  0.00           H  
ATOM   2151  NE1 TRP   137      22.979  38.790  27.282  1.00  0.00           N  
ATOM   2152  HE1 TRP   137      23.301  37.837  27.369  1.00  0.00           H  
ATOM   2153  CE2 TRP   137      22.394  39.584  28.289  1.00  0.00           C  
ATOM   2154  CZ2 TRP   137      22.403  39.487  29.631  1.00  0.00           C  
ATOM   2155  HZ2 TRP   137      22.619  38.560  30.140  1.00  0.00           H  
ATOM   2156  CH2 TRP   137      21.967  40.594  30.345  1.00  0.00           C  
ATOM   2157  HH2 TRP   137      21.923  40.668  31.421  1.00  0.00           H  
ATOM   2158  CZ3 TRP   137      21.346  41.707  29.755  1.00  0.00           C  
ATOM   2159  HZ3 TRP   137      20.787  42.482  30.259  1.00  0.00           H  
ATOM   2160  CE3 TRP   137      21.380  41.846  28.369  1.00  0.00           C  
ATOM   2161  HE3 TRP   137      21.040  42.713  27.823  1.00  0.00           H  
ATOM   2162  CD2 TRP   137      21.934  40.791  27.583  1.00  0.00           C  
ATOM   2163  C   TRP   137      20.187  40.302  24.024  1.00  0.00           C  
ATOM   2164  O   TRP   137      19.076  40.813  24.360  1.00  0.00           O  
ATOM   2165  N   GLN   138      20.217  39.046  23.827  1.00  0.00           N  
ATOM   2166  H   GLN   138      21.161  38.716  23.683  1.00  0.00           H  
ATOM   2167  CA  GLN   138      19.330  38.060  24.356  1.00  0.00           C  
ATOM   2168  HA  GLN   138      18.381  38.535  24.607  1.00  0.00           H  
ATOM   2169  CB  GLN   138      18.915  37.082  23.212  1.00  0.00           C  
ATOM   2170  HB2 GLN   138      18.656  37.506  22.242  1.00  0.00           H  
ATOM   2171  HB3 GLN   138      19.796  36.473  23.007  1.00  0.00           H  
ATOM   2172  CG  GLN   138      17.721  36.096  23.555  1.00  0.00           C  
ATOM   2173  HG2 GLN   138      17.868  35.218  22.926  1.00  0.00           H  
ATOM   2174  HG3 GLN   138      17.728  35.750  24.589  1.00  0.00           H  
ATOM   2175  CD  GLN   138      16.368  36.680  23.269  1.00  0.00           C  
ATOM   2176  OE1 GLN   138      16.144  37.911  23.360  1.00  0.00           O  
ATOM   2177  NE2 GLN   138      15.345  35.906  22.893  1.00  0.00           N  
ATOM   2178 HE21 GLN   138      15.435  34.900  22.882  1.00  0.00           H  
ATOM   2179 HE22 GLN   138      14.462  36.367  22.724  1.00  0.00           H  
ATOM   2180  C   GLN   138      19.968  37.235  25.513  1.00  0.00           C  
ATOM   2181  O   GLN   138      20.866  36.425  25.299  1.00  0.00           O  
ATOM   2182  N   PRO   139      19.443  37.426  26.804  1.00  0.00           N  
ATOM   2183  CD  PRO   139      18.576  38.430  27.240  1.00  0.00           C  
ATOM   2184  HD2 PRO   139      17.544  38.088  27.159  1.00  0.00           H  
ATOM   2185  HD3 PRO   139      18.714  39.385  26.733  1.00  0.00           H  
ATOM   2186  CG  PRO   139      18.878  38.619  28.718  1.00  0.00           C  
ATOM   2187  HG2 PRO   139      18.013  38.904  29.316  1.00  0.00           H  
ATOM   2188  HG3 PRO   139      19.690  39.306  28.953  1.00  0.00           H  
ATOM   2189  CB  PRO   139      19.344  37.303  29.221  1.00  0.00           C  
ATOM   2190  HB2 PRO   139      18.530  36.656  29.545  1.00  0.00           H  
ATOM   2191  HB3 PRO   139      20.034  37.469  30.048  1.00  0.00           H  
ATOM   2192  CA  PRO   139      20.061  36.688  27.981  1.00  0.00           C  
ATOM   2193  HA  PRO   139      21.139  36.839  27.929  1.00  0.00           H  
ATOM   2194  C   PRO   139      19.924  35.216  27.794  1.00  0.00           C  
ATOM   2195  O   PRO   139      18.971  34.747  27.188  1.00  0.00           O  
ATOM   2196  N   LYS   140      20.882  34.480  28.328  1.00  0.00           N  
ATOM   2197  H   LYS   140      21.647  34.961  28.779  1.00  0.00           H  
ATOM   2198  CA  LYS   140      20.857  32.974  28.455  1.00  0.00           C  
ATOM   2199  HA  LYS   140      20.487  32.448  27.575  1.00  0.00           H  
ATOM   2200  CB  LYS   140      22.284  32.488  28.517  1.00  0.00           C  
ATOM   2201  HB2 LYS   140      22.925  33.125  29.127  1.00  0.00           H  
ATOM   2202  HB3 LYS   140      22.378  31.504  28.978  1.00  0.00           H  
ATOM   2203  CG  LYS   140      22.893  32.586  27.067  1.00  0.00           C  
ATOM   2204  HG2 LYS   140      22.420  31.797  26.482  1.00  0.00           H  
ATOM   2205  HG3 LYS   140      22.717  33.549  26.588  1.00  0.00           H  
ATOM   2206  CD  LYS   140      24.424  32.300  26.935  1.00  0.00           C  
ATOM   2207  HD2 LYS   140      24.972  33.021  27.541  1.00  0.00           H  
ATOM   2208  HD3 LYS   140      24.777  31.397  27.431  1.00  0.00           H  
ATOM   2209  CE  LYS   140      24.824  32.308  25.489  1.00  0.00           C  
ATOM   2210  HE2 LYS   140      24.665  31.269  25.198  1.00  0.00           H  
ATOM   2211  HE3 LYS   140      24.183  33.003  24.946  1.00  0.00           H  
ATOM   2212  NZ  LYS   140      26.205  32.605  25.228  1.00  0.00           N  
ATOM   2213  HZ1 LYS   140      26.764  31.934  25.736  1.00  0.00           H  
ATOM   2214  HZ2 LYS   140      26.391  32.467  24.245  1.00  0.00           H  
ATOM   2215  HZ3 LYS   140      26.471  33.538  25.510  1.00  0.00           H  
ATOM   2216  C   LYS   140      20.073  32.530  29.690  1.00  0.00           C  
ATOM   2217  O   LYS   140      19.563  31.410  29.605  1.00  0.00           O  
ATOM   2218  N   TRP   141      20.105  33.405  30.744  1.00  0.00           N  
ATOM   2219  H   TRP   141      20.471  34.298  30.447  1.00  0.00           H  
ATOM   2220  CA  TRP   141      19.398  33.272  32.057  1.00  0.00           C  
ATOM   2221  HA  TRP   141      18.765  32.392  31.945  1.00  0.00           H  
ATOM   2222  CB  TRP   141      20.454  32.880  33.106  1.00  0.00           C  
ATOM   2223  HB2 TRP   141      21.134  33.729  33.174  1.00  0.00           H  
ATOM   2224  HB3 TRP   141      20.059  32.789  34.118  1.00  0.00           H  
ATOM   2225  CG  TRP   141      21.235  31.641  32.678  1.00  0.00           C  
ATOM   2226  CD1 TRP   141      22.413  31.628  31.974  1.00  0.00           C  
ATOM   2227  HD1 TRP   141      22.902  32.551  31.699  1.00  0.00           H  
ATOM   2228  NE1 TRP   141      22.654  30.344  31.523  1.00  0.00           N  
ATOM   2229  HE1 TRP   141      23.451  30.141  30.937  1.00  0.00           H  
ATOM   2230  CE2 TRP   141      21.745  29.453  32.075  1.00  0.00           C  
ATOM   2231  CZ2 TRP   141      21.513  28.047  32.072  1.00  0.00           C  
ATOM   2232  HZ2 TRP   141      22.190  27.456  31.474  1.00  0.00           H  
ATOM   2233  CH2 TRP   141      20.412  27.507  32.721  1.00  0.00           C  
ATOM   2234  HH2 TRP   141      20.167  26.482  32.485  1.00  0.00           H  
ATOM   2235  CZ3 TRP   141      19.484  28.322  33.361  1.00  0.00           C  
ATOM   2236  HZ3 TRP   141      18.583  27.924  33.804  1.00  0.00           H  
ATOM   2237  CE3 TRP   141      19.713  29.712  33.406  1.00  0.00           C  
ATOM   2238  HE3 TRP   141      19.040  30.400  33.895  1.00  0.00           H  
ATOM   2239  CD2 TRP   141      20.856  30.310  32.791  1.00  0.00           C  
ATOM   2240  C   TRP   141      18.614  34.468  32.511  1.00  0.00           C  
ATOM   2241  O   TRP   141      18.916  35.552  32.034  1.00  0.00           O  
ATOM   2242  N   ALA   142      17.663  34.300  33.413  1.00  0.00           N  
ATOM   2243  H   ALA   142      17.395  33.344  33.600  1.00  0.00           H  
ATOM   2244  CA  ALA   142      17.421  35.307  34.451  1.00  0.00           C  
ATOM   2245  HA  ALA   142      17.105  36.218  33.943  1.00  0.00           H  
ATOM   2246  CB  ALA   142      16.249  34.821  35.277  1.00  0.00           C  
ATOM   2247  HB1 ALA   142      15.863  35.568  35.971  1.00  0.00           H  
ATOM   2248  HB2 ALA   142      15.333  34.716  34.696  1.00  0.00           H  
ATOM   2249  HB3 ALA   142      16.400  33.887  35.818  1.00  0.00           H  
ATOM   2250  C   ALA   142      18.606  35.740  35.368  1.00  0.00           C  
ATOM   2251  O   ALA   142      19.564  34.999  35.568  1.00  0.00           O  
ATOM   2252  N   PRO   143      18.481  36.908  36.096  1.00  0.00           N  
ATOM   2253  CD  PRO   143      17.513  37.982  35.924  1.00  0.00           C  
ATOM   2254  HD2 PRO   143      16.811  37.971  36.758  1.00  0.00           H  
ATOM   2255  HD3 PRO   143      17.025  37.932  34.951  1.00  0.00           H  
ATOM   2256  CG  PRO   143      18.320  39.288  36.028  1.00  0.00           C  
ATOM   2257  HG2 PRO   143      17.791  40.214  36.251  1.00  0.00           H  
ATOM   2258  HG3 PRO   143      18.888  39.439  35.110  1.00  0.00           H  
ATOM   2259  CB  PRO   143      19.382  38.847  37.107  1.00  0.00           C  
ATOM   2260  HB2 PRO   143      18.972  38.992  38.107  1.00  0.00           H  
ATOM   2261  HB3 PRO   143      20.290  39.450  37.074  1.00  0.00           H  
ATOM   2262  CA  PRO   143      19.680  37.385  36.821  1.00  0.00           C  
ATOM   2263  HA  PRO   143      20.596  37.403  36.231  1.00  0.00           H  
ATOM   2264  C   PRO   143      19.916  36.581  38.076  1.00  0.00           C  
ATOM   2265  O   PRO   143      19.027  35.938  38.620  1.00  0.00           O  
ATOM   2266  N   GLY   144      21.161  36.557  38.559  1.00  0.00           N  
ATOM   2267  H   GLY   144      21.831  37.204  38.167  1.00  0.00           H  
ATOM   2268  CA  GLY   144      21.516  35.922  39.803  1.00  0.00           C  
ATOM   2269  HA2 GLY   144      22.564  36.139  40.010  1.00  0.00           H  
ATOM   2270  HA3 GLY   144      20.915  36.377  40.590  1.00  0.00           H  
ATOM   2271  C   GLY   144      21.325  34.413  39.854  1.00  0.00           C  
ATOM   2272  O   GLY   144      21.428  33.822  40.919  1.00  0.00           O  
ATOM   2273  N   THR   145      21.022  33.692  38.767  1.00  0.00           N  
ATOM   2274  H   THR   145      21.159  34.237  37.928  1.00  0.00           H  
ATOM   2275  CA  THR   145      20.942  32.215  38.613  1.00  0.00           C  
ATOM   2276  HA  THR   145      20.522  31.681  39.466  1.00  0.00           H  
ATOM   2277  CB  THR   145      19.992  31.942  37.496  1.00  0.00           C  
ATOM   2278  HB  THR   145      20.122  32.681  36.706  1.00  0.00           H  
ATOM   2279  CG2 THR   145      19.852  30.462  37.134  1.00  0.00           C  
ATOM   2280 HG21 THR   145      20.749  30.145  36.603  1.00  0.00           H  
ATOM   2281 HG22 THR   145      19.675  29.835  38.008  1.00  0.00           H  
ATOM   2282 HG23 THR   145      19.025  30.248  36.456  1.00  0.00           H  
ATOM   2283  OG1 THR   145      18.684  32.177  38.035  1.00  0.00           O  
ATOM   2284  HG1 THR   145      18.643  32.956  38.594  1.00  0.00           H  
ATOM   2285  C   THR   145      22.240  31.572  38.446  1.00  0.00           C  
ATOM   2286  O   THR   145      22.484  30.467  38.912  1.00  0.00           O  
ATOM   2287  N   THR   146      23.120  32.219  37.596  1.00  0.00           N  
ATOM   2288  H   THR   146      22.839  33.046  37.089  1.00  0.00           H  
ATOM   2289  CA  THR   146      24.441  31.580  37.372  1.00  0.00           C  
ATOM   2290  HA  THR   146      24.716  30.898  38.176  1.00  0.00           H  
ATOM   2291  CB  THR   146      24.336  30.635  36.136  1.00  0.00           C  
ATOM   2292  HB  THR   146      23.608  29.854  36.355  1.00  0.00           H  
ATOM   2293  CG2 THR   146      23.875  31.249  34.882  1.00  0.00           C  
ATOM   2294 HG21 THR   146      23.990  30.437  34.164  1.00  0.00           H  
ATOM   2295 HG22 THR   146      22.803  31.430  34.946  1.00  0.00           H  
ATOM   2296 HG23 THR   146      24.316  32.226  34.686  1.00  0.00           H  
ATOM   2297  OG1 THR   146      25.546  29.985  35.926  1.00  0.00           O  
ATOM   2298  HG1 THR   146      25.735  29.452  36.702  1.00  0.00           H  
ATOM   2299  C   THR   146      25.565  32.629  37.136  1.00  0.00           C  
ATOM   2300  O   THR   146      25.328  33.716  36.661  1.00  0.00           O  
ATOM   2301  N   ARG   147      26.834  32.297  37.564  1.00  0.00           N  
ATOM   2302  H   ARG   147      27.087  31.481  38.101  1.00  0.00           H  
ATOM   2303  CA  ARG   147      27.984  33.119  37.261  1.00  0.00           C  
ATOM   2304  HA  ARG   147      27.681  34.165  37.304  1.00  0.00           H  
ATOM   2305  CB  ARG   147      28.981  32.846  38.378  1.00  0.00           C  
ATOM   2306  HB2 ARG   147      28.566  33.009  39.372  1.00  0.00           H  
ATOM   2307  HB3 ARG   147      29.259  31.793  38.337  1.00  0.00           H  
ATOM   2308  CG  ARG   147      30.286  33.612  38.228  1.00  0.00           C  
ATOM   2309  HG2 ARG   147      30.712  33.295  37.276  1.00  0.00           H  
ATOM   2310  HG3 ARG   147      30.136  34.682  38.088  1.00  0.00           H  
ATOM   2311  CD  ARG   147      31.322  33.330  39.331  1.00  0.00           C  
ATOM   2312  HD2 ARG   147      30.896  33.640  40.285  1.00  0.00           H  
ATOM   2313  HD3 ARG   147      31.434  32.249  39.409  1.00  0.00           H  
ATOM   2314  NE  ARG   147      32.567  34.050  39.103  1.00  0.00           N  
ATOM   2315  HE  ARG   147      32.749  34.981  39.450  1.00  0.00           H  
ATOM   2316  CZ  ARG   147      33.608  33.721  38.390  1.00  0.00           C  
ATOM   2317  NH1 ARG   147      33.765  32.631  37.696  1.00  0.00           N  
ATOM   2318 HH11 ARG   147      33.024  31.946  37.652  1.00  0.00           H  
ATOM   2319 HH12 ARG   147      34.636  32.598  37.186  1.00  0.00           H  
ATOM   2320  NH2 ARG   147      34.582  34.583  38.424  1.00  0.00           N  
ATOM   2321 HH21 ARG   147      34.510  35.301  39.132  1.00  0.00           H  
ATOM   2322 HH22 ARG   147      35.454  34.380  37.957  1.00  0.00           H  
ATOM   2323  C   ARG   147      28.408  32.713  35.874  1.00  0.00           C  
ATOM   2324  O   ARG   147      28.868  31.548  35.695  1.00  0.00           O  
ATOM   2325  N   LEU   148      28.282  33.667  34.836  1.00  0.00           N  
ATOM   2326  H   LEU   148      28.068  34.622  35.086  1.00  0.00           H  
ATOM   2327  CA  LEU   148      28.922  33.431  33.510  1.00  0.00           C  
ATOM   2328  HA  LEU   148      29.409  32.456  33.533  1.00  0.00           H  
ATOM   2329  CB  LEU   148      27.872  33.410  32.414  1.00  0.00           C  
ATOM   2330  HB2 LEU   148      27.338  34.355  32.513  1.00  0.00           H  
ATOM   2331  HB3 LEU   148      28.379  33.549  31.459  1.00  0.00           H  
ATOM   2332  CG  LEU   148      26.881  32.229  32.443  1.00  0.00           C  
ATOM   2333  HG  LEU   148      26.391  32.288  33.415  1.00  0.00           H  
ATOM   2334  CD1 LEU   148      25.953  32.336  31.236  1.00  0.00           C  
ATOM   2335 HD11 LEU   148      26.524  32.465  30.317  1.00  0.00           H  
ATOM   2336 HD12 LEU   148      25.328  31.455  31.094  1.00  0.00           H  
ATOM   2337 HD13 LEU   148      25.281  33.166  31.453  1.00  0.00           H  
ATOM   2338  CD2 LEU   148      27.530  30.881  32.231  1.00  0.00           C  
ATOM   2339 HD21 LEU   148      28.113  31.002  31.318  1.00  0.00           H  
ATOM   2340 HD22 LEU   148      28.230  30.691  33.044  1.00  0.00           H  
ATOM   2341 HD23 LEU   148      26.754  30.132  32.077  1.00  0.00           H  
ATOM   2342  C   LEU   148      30.080  34.314  33.226  1.00  0.00           C  
ATOM   2343  O   LEU   148      29.878  35.493  32.910  1.00  0.00           O  
ATOM   2344  N   TYC   149      31.331  33.836  33.357  1.00  0.00           N  
ATOM   2345  H   TYC   149      31.462  32.860  33.582  1.00  0.00           H  
ATOM   2346  CA  TYC   149      32.506  34.741  33.277  1.00  0.00           C  
ATOM   2347  HA  TYC   149      32.448  35.554  34.002  1.00  0.00           H  
ATOM   2348  CB  TYC   149      33.635  33.791  33.380  1.00  0.00           C  
ATOM   2349  HB2 TYC   149      33.451  33.144  34.260  1.00  0.00           H  
ATOM   2350  HB3 TYC   149      33.569  33.090  32.577  1.00  0.00           H  
ATOM   2351  CG  TYC   149      34.997  34.454  33.468  1.00  0.00           C  
ATOM   2352  CD1 TYC   149      36.054  33.800  32.875  1.00  0.00           C  
ATOM   2353  HD1 TYC   149      35.961  32.898  32.223  1.00  0.00           H  
ATOM   2354  CE1 TYC   149      37.372  34.346  32.957  1.00  0.00           C  
ATOM   2355  HE1 TYC   149      38.155  33.812  32.541  1.00  0.00           H  
ATOM   2356  CZ  TYC   149      37.634  35.509  33.775  1.00  0.00           C  
ATOM   2357  OH  TYC   149      38.869  36.067  33.848  1.00  0.00           O  
ATOM   2358  CE2 TYC   149      36.488  36.089  34.449  1.00  0.00           C  
ATOM   2359  HE2 TYC   149      36.692  36.848  35.175  1.00  0.00           H  
ATOM   2360  CD2 TYC   149      35.210  35.592  34.272  1.00  0.00           C  
ATOM   2361  HD2 TYC   149      34.393  36.110  34.749  1.00  0.00           H  
ATOM   2362  C   TYC   149      32.508  35.485  31.889  1.00  0.00           C  
ATOM   2363  O   TYC   149      32.374  34.828  30.862  1.00  0.00           O  
ATOM   2364  N   ALA   150      32.549  36.808  31.831  1.00  0.00           N  
ATOM   2365  H   ALA   150      32.543  37.389  32.658  1.00  0.00           H  
ATOM   2366  CA  ALA   150      32.535  37.530  30.504  1.00  0.00           C  
ATOM   2367  HA  ALA   150      33.180  36.982  29.816  1.00  0.00           H  
ATOM   2368  CB  ALA   150      31.178  37.605  29.846  1.00  0.00           C  
ATOM   2369  HB1 ALA   150      30.891  36.595  29.553  1.00  0.00           H  
ATOM   2370  HB2 ALA   150      30.504  38.006  30.603  1.00  0.00           H  
ATOM   2371  HB3 ALA   150      31.169  38.214  28.942  1.00  0.00           H  
ATOM   2372  C   ALA   150      33.150  38.956  30.501  1.00  0.00           C  
ATOM   2373  O   ALA   150      32.853  39.713  31.395  1.00  0.00           O  
ATOM   2374  N   ASN   151      34.014  39.276  29.514  1.00  0.00           N  
ATOM   2375  H   ASN   151      34.072  38.681  28.700  1.00  0.00           H  
ATOM   2376  CA  ASN   151      34.857  40.501  29.535  1.00  0.00           C  
ATOM   2377  HA  ASN   151      35.138  40.599  30.584  1.00  0.00           H  
ATOM   2378  CB  ASN   151      35.911  40.385  28.395  1.00  0.00           C  
ATOM   2379  HB2 ASN   151      35.331  40.192  27.493  1.00  0.00           H  
ATOM   2380  HB3 ASN   151      36.506  41.275  28.191  1.00  0.00           H  
ATOM   2381  CG  ASN   151      36.921  39.293  28.546  1.00  0.00           C  
ATOM   2382  OD1 ASN   151      37.877  39.497  29.243  1.00  0.00           O  
ATOM   2383  ND2 ASN   151      36.758  38.088  28.014  1.00  0.00           N  
ATOM   2384 HD21 ASN   151      37.584  37.507  28.011  1.00  0.00           H  
ATOM   2385 HD22 ASN   151      36.043  38.019  27.304  1.00  0.00           H  
ATOM   2386  C   ASN   151      33.926  41.762  29.254  1.00  0.00           C  
ATOM   2387  O   ASN   151      34.092  42.880  29.810  1.00  0.00           O  
ATOM   2388  N   THR   152      32.855  41.552  28.493  1.00  0.00           N  
ATOM   2389  H   THR   152      32.613  40.645  28.118  1.00  0.00           H  
ATOM   2390  CA  THR   152      31.916  42.673  28.249  1.00  0.00           C  
ATOM   2391  HA  THR   152      32.406  43.592  27.927  1.00  0.00           H  
ATOM   2392  CB  THR   152      30.905  42.277  27.195  1.00  0.00           C  
ATOM   2393  HB  THR   152      30.310  43.139  26.894  1.00  0.00           H  
ATOM   2394  CG2 THR   152      31.591  41.753  25.895  1.00  0.00           C  
ATOM   2395 HG21 THR   152      30.984  41.280  25.123  1.00  0.00           H  
ATOM   2396 HG22 THR   152      31.974  42.657  25.422  1.00  0.00           H  
ATOM   2397 HG23 THR   152      32.353  40.994  26.074  1.00  0.00           H  
ATOM   2398  OG1 THR   152      30.224  41.102  27.638  1.00  0.00           O  
ATOM   2399  HG1 THR   152      30.370  40.383  27.019  1.00  0.00           H  
ATOM   2400  C   THR   152      31.108  43.012  29.507  1.00  0.00           C  
ATOM   2401  O   THR   152      30.635  44.143  29.656  1.00  0.00           O  
ATOM   2402  N   SER   153      30.912  42.033  30.436  1.00  0.00           N  
ATOM   2403  H   SER   153      31.225  41.105  30.192  1.00  0.00           H  
ATOM   2404  CA  SER   153      30.295  42.299  31.746  1.00  0.00           C  
ATOM   2405  HA  SER   153      29.270  42.658  31.655  1.00  0.00           H  
ATOM   2406  CB  SER   153      30.161  40.963  32.466  1.00  0.00           C  
ATOM   2407  HB2 SER   153      29.779  40.199  31.788  1.00  0.00           H  
ATOM   2408  HB3 SER   153      31.072  40.555  32.903  1.00  0.00           H  
ATOM   2409  OG  SER   153      29.259  40.949  33.503  1.00  0.00           O  
ATOM   2410  HG  SER   153      29.424  41.769  33.974  1.00  0.00           H  
ATOM   2411  C   SER   153      31.209  43.331  32.489  1.00  0.00           C  
ATOM   2412  O   SER   153      30.824  44.443  32.673  1.00  0.00           O  
ATOM   2413  N   ILE   154      32.416  42.950  32.855  1.00  0.00           N  
ATOM   2414  H   ILE   154      32.824  42.093  32.509  1.00  0.00           H  
ATOM   2415  CA  ILE   154      33.292  43.794  33.713  1.00  0.00           C  
ATOM   2416  HA  ILE   154      32.615  44.142  34.494  1.00  0.00           H  
ATOM   2417  CB  ILE   154      34.348  42.933  34.382  1.00  0.00           C  
ATOM   2418  HB  ILE   154      33.847  42.106  34.885  1.00  0.00           H  
ATOM   2419  CG2 ILE   154      35.446  42.430  33.491  1.00  0.00           C  
ATOM   2420 HG21 ILE   154      35.147  42.485  32.444  1.00  0.00           H  
ATOM   2421 HG22 ILE   154      36.422  42.895  33.630  1.00  0.00           H  
ATOM   2422 HG23 ILE   154      35.468  41.353  33.657  1.00  0.00           H  
ATOM   2423  CG1 ILE   154      34.868  43.858  35.540  1.00  0.00           C  
ATOM   2424 HG12 ILE   154      35.694  44.497  35.227  1.00  0.00           H  
ATOM   2425 HG13 ILE   154      34.041  44.468  35.904  1.00  0.00           H  
ATOM   2426  CD1 ILE   154      35.504  43.029  36.734  1.00  0.00           C  
ATOM   2427 HD11 ILE   154      36.233  42.276  36.433  1.00  0.00           H  
ATOM   2428 HD12 ILE   154      35.986  43.695  37.450  1.00  0.00           H  
ATOM   2429 HD13 ILE   154      34.691  42.524  37.255  1.00  0.00           H  
ATOM   2430  C   ILE   154      33.891  45.039  33.002  1.00  0.00           C  
ATOM   2431  O   ILE   154      34.078  46.011  33.652  1.00  0.00           O  
ATOM   2432  N   GLY   155      34.059  44.941  31.686  1.00  0.00           N  
ATOM   2433  H   GLY   155      33.732  44.098  31.236  1.00  0.00           H  
ATOM   2434  CA  GLY   155      34.624  46.072  30.951  1.00  0.00           C  
ATOM   2435  HA2 GLY   155      35.555  46.431  31.390  1.00  0.00           H  
ATOM   2436  HA3 GLY   155      34.902  45.746  29.948  1.00  0.00           H  
ATOM   2437  C   GLY   155      33.650  47.247  30.978  1.00  0.00           C  
ATOM   2438  O   GLY   155      34.092  48.374  31.056  1.00  0.00           O  
ATOM   2439  N   LEU   156      32.316  46.998  30.939  1.00  0.00           N  
ATOM   2440  H   LEU   156      32.123  46.008  30.889  1.00  0.00           H  
ATOM   2441  CA  LEU   156      31.300  48.101  31.054  1.00  0.00           C  
ATOM   2442  HA  LEU   156      31.670  48.945  30.472  1.00  0.00           H  
ATOM   2443  CB  LEU   156      29.950  47.650  30.449  1.00  0.00           C  
ATOM   2444  HB2 LEU   156      30.085  47.603  29.368  1.00  0.00           H  
ATOM   2445  HB3 LEU   156      29.709  46.687  30.899  1.00  0.00           H  
ATOM   2446  CG  LEU   156      28.830  48.705  30.707  1.00  0.00           C  
ATOM   2447  HG  LEU   156      28.586  48.850  31.760  1.00  0.00           H  
ATOM   2448  CD1 LEU   156      28.898  50.071  30.054  1.00  0.00           C  
ATOM   2449 HD11 LEU   156      28.964  50.167  28.970  1.00  0.00           H  
ATOM   2450 HD12 LEU   156      28.046  50.669  30.375  1.00  0.00           H  
ATOM   2451 HD13 LEU   156      29.662  50.672  30.546  1.00  0.00           H  
ATOM   2452  CD2 LEU   156      27.537  48.102  30.129  1.00  0.00           C  
ATOM   2453 HD21 LEU   156      27.471  47.132  30.621  1.00  0.00           H  
ATOM   2454 HD22 LEU   156      26.628  48.675  30.315  1.00  0.00           H  
ATOM   2455 HD23 LEU   156      27.700  47.893  29.071  1.00  0.00           H  
ATOM   2456  C   LEU   156      31.161  48.632  32.560  1.00  0.00           C  
ATOM   2457  O   LEU   156      31.141  49.817  32.809  1.00  0.00           O  
ATOM   2458  N   PHE   157      31.402  47.756  33.537  1.00  0.00           N  
ATOM   2459  H   PHE   157      31.524  46.763  33.400  1.00  0.00           H  
ATOM   2460  CA  PHE   157      31.345  48.197  34.939  1.00  0.00           C  
ATOM   2461  HA  PHE   157      30.350  48.533  35.232  1.00  0.00           H  
ATOM   2462  CB  PHE   157      31.466  47.006  35.874  1.00  0.00           C  
ATOM   2463  HB2 PHE   157      30.694  46.239  35.815  1.00  0.00           H  
ATOM   2464  HB3 PHE   157      32.323  46.399  35.580  1.00  0.00           H  
ATOM   2465  CG  PHE   157      31.814  47.459  37.326  1.00  0.00           C  
ATOM   2466  CD1 PHE   157      30.883  48.155  38.037  1.00  0.00           C  
ATOM   2467  HD1 PHE   157      29.943  48.381  37.555  1.00  0.00           H  
ATOM   2468  CE1 PHE   157      31.005  48.336  39.433  1.00  0.00           C  
ATOM   2469  HE1 PHE   157      30.156  48.689  39.999  1.00  0.00           H  
ATOM   2470  CZ  PHE   157      32.264  47.922  40.076  1.00  0.00           C  
ATOM   2471  HZ  PHE   157      32.373  48.188  41.117  1.00  0.00           H  
ATOM   2472  CE2 PHE   157      33.253  47.276  39.376  1.00  0.00           C  
ATOM   2473  HE2 PHE   157      34.209  47.117  39.853  1.00  0.00           H  
ATOM   2474  CD2 PHE   157      33.017  47.047  37.988  1.00  0.00           C  
ATOM   2475  HD2 PHE   157      33.723  46.483  37.398  1.00  0.00           H  
ATOM   2476  C   PHE   157      32.513  49.185  35.168  1.00  0.00           C  
ATOM   2477  O   PHE   157      32.341  50.311  35.592  1.00  0.00           O  
ATOM   2478  N   GLY   158      33.768  48.806  34.778  1.00  0.00           N  
ATOM   2479  H   GLY   158      33.807  47.966  34.218  1.00  0.00           H  
ATOM   2480  CA  GLY   158      34.967  49.667  34.842  1.00  0.00           C  
ATOM   2481  HA2 GLY   158      35.390  49.767  35.842  1.00  0.00           H  
ATOM   2482  HA3 GLY   158      35.783  49.162  34.325  1.00  0.00           H  
ATOM   2483  C   GLY   158      34.789  50.980  34.011  1.00  0.00           C  
ATOM   2484  O   GLY   158      35.333  51.990  34.481  1.00  0.00           O  
ATOM   2485  N   SER   159      34.223  51.057  32.816  1.00  0.00           N  
ATOM   2486  H   SER   159      33.954  50.179  32.394  1.00  0.00           H  
ATOM   2487  CA  SER   159      33.969  52.349  32.098  1.00  0.00           C  
ATOM   2488  HA  SER   159      34.900  52.909  32.012  1.00  0.00           H  
ATOM   2489  CB  SER   159      33.422  52.114  30.678  1.00  0.00           C  
ATOM   2490  HB2 SER   159      34.085  51.534  30.035  1.00  0.00           H  
ATOM   2491  HB3 SER   159      32.362  51.859  30.686  1.00  0.00           H  
ATOM   2492  OG  SER   159      33.320  53.316  29.983  1.00  0.00           O  
ATOM   2493  HG  SER   159      34.198  53.564  29.685  1.00  0.00           H  
ATOM   2494  C   SER   159      32.915  53.171  32.885  1.00  0.00           C  
ATOM   2495  O   SER   159      32.894  54.393  32.850  1.00  0.00           O  
ATOM   2496  N   LEU   160      31.907  52.471  33.505  1.00  0.00           N  
ATOM   2497  H   LEU   160      31.896  51.461  33.492  1.00  0.00           H  
ATOM   2498  CA  LEU   160      31.009  53.188  34.366  1.00  0.00           C  
ATOM   2499  HA  LEU   160      30.652  54.009  33.745  1.00  0.00           H  
ATOM   2500  CB  LEU   160      29.736  52.413  34.667  1.00  0.00           C  
ATOM   2501  HB2 LEU   160      29.940  51.507  35.237  1.00  0.00           H  
ATOM   2502  HB3 LEU   160      29.063  52.920  35.358  1.00  0.00           H  
ATOM   2503  CG  LEU   160      28.901  52.120  33.372  1.00  0.00           C  
ATOM   2504  HG  LEU   160      29.559  51.689  32.617  1.00  0.00           H  
ATOM   2505  CD1 LEU   160      27.755  51.129  33.613  1.00  0.00           C  
ATOM   2506 HD11 LEU   160      27.049  51.642  34.267  1.00  0.00           H  
ATOM   2507 HD12 LEU   160      27.146  50.903  32.738  1.00  0.00           H  
ATOM   2508 HD13 LEU   160      28.181  50.242  34.081  1.00  0.00           H  
ATOM   2509  CD2 LEU   160      28.345  53.350  32.700  1.00  0.00           C  
ATOM   2510 HD21 LEU   160      27.853  52.970  31.805  1.00  0.00           H  
ATOM   2511 HD22 LEU   160      27.647  53.858  33.366  1.00  0.00           H  
ATOM   2512 HD23 LEU   160      29.151  54.030  32.423  1.00  0.00           H  
ATOM   2513  C   LEU   160      31.685  53.793  35.643  1.00  0.00           C  
ATOM   2514  O   LEU   160      31.486  54.928  36.052  1.00  0.00           O  
ATOM   2515  N   ALA   161      32.677  53.128  36.130  1.00  0.00           N  
ATOM   2516  H   ALA   161      32.943  52.193  35.855  1.00  0.00           H  
ATOM   2517  CA  ALA   161      33.314  53.519  37.394  1.00  0.00           C  
ATOM   2518  HA  ALA   161      32.567  53.624  38.182  1.00  0.00           H  
ATOM   2519  CB  ALA   161      34.263  52.456  37.871  1.00  0.00           C  
ATOM   2520  HB1 ALA   161      34.627  52.581  38.891  1.00  0.00           H  
ATOM   2521  HB2 ALA   161      33.852  51.458  37.717  1.00  0.00           H  
ATOM   2522  HB3 ALA   161      35.191  52.514  37.302  1.00  0.00           H  
ATOM   2523  C   ALA   161      33.963  54.901  37.275  1.00  0.00           C  
ATOM   2524  O   ALA   161      34.046  55.659  38.232  1.00  0.00           O  
ATOM   2525  N   VAL   162      34.364  55.244  36.040  1.00  0.00           N  
ATOM   2526  H   VAL   162      34.152  54.594  35.297  1.00  0.00           H  
ATOM   2527  CA  VAL   162      34.906  56.604  35.691  1.00  0.00           C  
ATOM   2528  HA  VAL   162      35.459  56.870  36.591  1.00  0.00           H  
ATOM   2529  CB  VAL   162      36.044  56.592  34.605  1.00  0.00           C  
ATOM   2530  HB  VAL   162      36.250  57.653  34.471  1.00  0.00           H  
ATOM   2531  CG1 VAL   162      37.148  55.776  35.158  1.00  0.00           C  
ATOM   2532 HG11 VAL   162      37.584  56.311  36.001  1.00  0.00           H  
ATOM   2533 HG12 VAL   162      36.749  54.795  35.417  1.00  0.00           H  
ATOM   2534 HG13 VAL   162      37.928  55.605  34.416  1.00  0.00           H  
ATOM   2535  CG2 VAL   162      35.522  55.996  33.317  1.00  0.00           C  
ATOM   2536 HG21 VAL   162      36.262  56.336  32.593  1.00  0.00           H  
ATOM   2537 HG22 VAL   162      35.542  54.908  33.381  1.00  0.00           H  
ATOM   2538 HG23 VAL   162      34.600  56.479  32.991  1.00  0.00           H  
ATOM   2539  C   VAL   162      33.899  57.759  35.488  1.00  0.00           C  
ATOM   2540  O   VAL   162      34.316  58.920  35.304  1.00  0.00           O  
ATOM   2541  N   LYS   163      32.592  57.494  35.303  1.00  0.00           N  
ATOM   2542  H   LYS   163      32.219  56.562  35.414  1.00  0.00           H  
ATOM   2543  CA  LYS   163      31.666  58.421  34.681  1.00  0.00           C  
ATOM   2544  HA  LYS   163      32.232  58.838  33.848  1.00  0.00           H  
ATOM   2545  CB  LYS   163      30.502  57.598  34.137  1.00  0.00           C  
ATOM   2546  HB2 LYS   163      30.842  56.742  33.555  1.00  0.00           H  
ATOM   2547  HB3 LYS   163      29.807  57.197  34.875  1.00  0.00           H  
ATOM   2548  CG  LYS   163      29.605  58.495  33.224  1.00  0.00           C  
ATOM   2549  HG2 LYS   163      28.824  58.946  33.835  1.00  0.00           H  
ATOM   2550  HG3 LYS   163      30.228  59.325  32.892  1.00  0.00           H  
ATOM   2551  CD  LYS   163      28.900  57.626  32.129  1.00  0.00           C  
ATOM   2552  HD2 LYS   163      29.597  57.393  31.325  1.00  0.00           H  
ATOM   2553  HD3 LYS   163      28.508  56.765  32.670  1.00  0.00           H  
ATOM   2554  CE  LYS   163      27.832  58.381  31.398  1.00  0.00           C  
ATOM   2555  HE2 LYS   163      27.243  58.939  32.126  1.00  0.00           H  
ATOM   2556  HE3 LYS   163      28.212  59.127  30.701  1.00  0.00           H  
ATOM   2557  NZ  LYS   163      26.942  57.478  30.670  1.00  0.00           N  
ATOM   2558  HZ1 LYS   163      26.207  57.845  30.083  1.00  0.00           H  
ATOM   2559  HZ2 LYS   163      27.502  56.865  30.095  1.00  0.00           H  
ATOM   2560  HZ3 LYS   163      26.506  56.900  31.374  1.00  0.00           H  
ATOM   2561  C   LYS   163      31.217  59.607  35.530  1.00  0.00           C  
ATOM   2562  O   LYS   163      31.161  60.677  34.986  1.00  0.00           O  
ATOM   2563  N   PRO   164      31.083  59.434  36.876  1.00  0.00           N  
ATOM   2564  CD  PRO   164      30.957  58.208  37.624  1.00  0.00           C  
ATOM   2565  HD2 PRO   164      31.747  57.730  38.203  1.00  0.00           H  
ATOM   2566  HD3 PRO   164      30.390  57.494  37.026  1.00  0.00           H  
ATOM   2567  CG  PRO   164      30.062  58.566  38.740  1.00  0.00           C  
ATOM   2568  HG2 PRO   164      30.242  57.950  39.621  1.00  0.00           H  
ATOM   2569  HG3 PRO   164      28.999  58.609  38.503  1.00  0.00           H  
ATOM   2570  CB  PRO   164      30.497  60.001  39.126  1.00  0.00           C  
ATOM   2571  HB2 PRO   164      31.382  60.010  39.762  1.00  0.00           H  
ATOM   2572  HB3 PRO   164      29.707  60.644  39.516  1.00  0.00           H  
ATOM   2573  CA  PRO   164      30.845  60.578  37.734  1.00  0.00           C  
ATOM   2574  HA  PRO   164      30.010  61.089  37.256  1.00  0.00           H  
ATOM   2575  C   PRO   164      31.975  61.662  37.834  1.00  0.00           C  
ATOM   2576  O   PRO   164      31.618  62.839  37.875  1.00  0.00           O  
ATOM   2577  N   SER   165      33.280  61.249  37.772  1.00  0.00           N  
ATOM   2578  H   SER   165      33.413  60.248  37.761  1.00  0.00           H  
ATOM   2579  CA  SER   165      34.462  62.126  37.783  1.00  0.00           C  
ATOM   2580  HA  SER   165      34.373  63.022  38.398  1.00  0.00           H  
ATOM   2581  CB  SER   165      35.727  61.415  38.221  1.00  0.00           C  
ATOM   2582  HB2 SER   165      36.678  61.943  38.155  1.00  0.00           H  
ATOM   2583  HB3 SER   165      35.670  61.205  39.290  1.00  0.00           H  
ATOM   2584  OG  SER   165      35.883  60.264  37.398  1.00  0.00           O  
ATOM   2585  HG  SER   165      35.307  59.611  37.802  1.00  0.00           H  
ATOM   2586  C   SER   165      34.639  62.688  36.414  1.00  0.00           C  
ATOM   2587  O   SER   165      35.185  63.809  36.256  1.00  0.00           O  
ATOM   2588  N   GLY   166      34.194  61.968  35.374  1.00  0.00           N  
ATOM   2589  H   GLY   166      34.037  60.986  35.548  1.00  0.00           H  
ATOM   2590  CA  GLY   166      34.340  62.281  33.967  1.00  0.00           C  
ATOM   2591  HA2 GLY   166      33.711  61.585  33.412  1.00  0.00           H  
ATOM   2592  HA3 GLY   166      33.981  63.297  33.804  1.00  0.00           H  
ATOM   2593  C   GLY   166      35.742  62.337  33.410  1.00  0.00           C  
ATOM   2594  O   GLY   166      36.003  62.793  32.272  1.00  0.00           O  
ATOM   2595  N   MET   167      36.739  61.733  34.124  1.00  0.00           N  
ATOM   2596  H   MET   167      36.406  61.334  34.991  1.00  0.00           H  
ATOM   2597  CA  MET   167      38.043  61.458  33.613  1.00  0.00           C  
ATOM   2598  HA  MET   167      38.486  62.428  33.384  1.00  0.00           H  
ATOM   2599  CB  MET   167      38.978  61.025  34.745  1.00  0.00           C  
ATOM   2600  HB2 MET   167      38.683  60.032  35.083  1.00  0.00           H  
ATOM   2601  HB3 MET   167      39.931  61.007  34.216  1.00  0.00           H  
ATOM   2602  CG  MET   167      39.098  61.805  36.046  1.00  0.00           C  
ATOM   2603  HG2 MET   167      39.496  62.788  35.796  1.00  0.00           H  
ATOM   2604  HG3 MET   167      38.097  61.909  36.466  1.00  0.00           H  
ATOM   2605  SD  MET   167      40.206  60.985  37.286  1.00  0.00           S  
ATOM   2606  CE  MET   167      41.778  61.079  36.407  1.00  0.00           C  
ATOM   2607  HE1 MET   167      42.188  62.074  36.233  1.00  0.00           H  
ATOM   2608  HE2 MET   167      42.530  60.734  37.117  1.00  0.00           H  
ATOM   2609  HE3 MET   167      41.747  60.496  35.487  1.00  0.00           H  
ATOM   2610  C   MET   167      38.165  60.439  32.407  1.00  0.00           C  
ATOM   2611  O   MET   167      37.213  59.632  32.256  1.00  0.00           O  
ATOM   2612  N   ARG   168      39.333  60.362  31.741  1.00  0.00           N  
ATOM   2613  H   ARG   168      40.102  60.922  32.082  1.00  0.00           H  
ATOM   2614  CA  ARG   168      39.562  59.223  30.776  1.00  0.00           C  
ATOM   2615  HA  ARG   168      38.610  58.863  30.387  1.00  0.00           H  
ATOM   2616  CB  ARG   168      40.438  59.656  29.603  1.00  0.00           C  
ATOM   2617  HB2 ARG   168      40.268  58.929  28.808  1.00  0.00           H  
ATOM   2618  HB3 ARG   168      40.182  60.654  29.246  1.00  0.00           H  
ATOM   2619  CG  ARG   168      41.940  59.604  30.027  1.00  0.00           C  
ATOM   2620  HG2 ARG   168      41.999  60.199  30.939  1.00  0.00           H  
ATOM   2621  HG3 ARG   168      42.328  58.591  30.125  1.00  0.00           H  
ATOM   2622  CD  ARG   168      42.798  60.334  28.997  1.00  0.00           C  
ATOM   2623  HD2 ARG   168      43.875  60.232  29.131  1.00  0.00           H  
ATOM   2624  HD3 ARG   168      42.593  60.041  27.967  1.00  0.00           H  
ATOM   2625  NE  ARG   168      42.520  61.794  28.874  1.00  0.00           N  
ATOM   2626  HE  ARG   168      41.774  62.122  29.471  1.00  0.00           H  
ATOM   2627  CZ  ARG   168      43.303  62.648  28.213  1.00  0.00           C  
ATOM   2628  NH1 ARG   168      44.263  62.299  27.440  1.00  0.00           N  
ATOM   2629 HH11 ARG   168      44.741  63.030  26.933  1.00  0.00           H  
ATOM   2630 HH12 ARG   168      44.519  61.332  27.308  1.00  0.00           H  
ATOM   2631  NH2 ARG   168      43.078  63.907  28.250  1.00  0.00           N  
ATOM   2632 HH21 ARG   168      42.403  64.382  28.831  1.00  0.00           H  
ATOM   2633 HH22 ARG   168      43.656  64.483  27.655  1.00  0.00           H  
ATOM   2634  C   ARG   168      40.084  58.030  31.571  1.00  0.00           C  
ATOM   2635  O   ARG   168      40.797  58.244  32.633  1.00  0.00           O  
ATOM   2636  N   PHE   169      39.843  56.830  31.059  1.00  0.00           N  
ATOM   2637  H   PHE   169      39.149  56.741  30.330  1.00  0.00           H  
ATOM   2638  CA  PHE   169      40.066  55.611  31.916  1.00  0.00           C  
ATOM   2639  HA  PHE   169      39.491  55.852  32.810  1.00  0.00           H  
ATOM   2640  CB  PHE   169      39.472  54.416  31.107  1.00  0.00           C  
ATOM   2641  HB2 PHE   169      38.501  54.654  30.673  1.00  0.00           H  
ATOM   2642  HB3 PHE   169      40.139  54.286  30.255  1.00  0.00           H  
ATOM   2643  CG  PHE   169      39.383  53.108  31.913  1.00  0.00           C  
ATOM   2644  CD1 PHE   169      38.469  52.934  32.965  1.00  0.00           C  
ATOM   2645  HD1 PHE   169      37.712  53.689  33.119  1.00  0.00           H  
ATOM   2646  CE1 PHE   169      38.451  51.744  33.703  1.00  0.00           C  
ATOM   2647  HE1 PHE   169      37.902  51.744  34.632  1.00  0.00           H  
ATOM   2648  CZ  PHE   169      39.425  50.737  33.568  1.00  0.00           C  
ATOM   2649  HZ  PHE   169      39.451  49.821  34.139  1.00  0.00           H  
ATOM   2650  CE2 PHE   169      40.358  50.880  32.480  1.00  0.00           C  
ATOM   2651  HE2 PHE   169      41.143  50.140  32.414  1.00  0.00           H  
ATOM   2652  CD2 PHE   169      40.308  52.024  31.681  1.00  0.00           C  
ATOM   2653  HD2 PHE   169      41.045  52.095  30.894  1.00  0.00           H  
ATOM   2654  C   PHE   169      41.472  55.444  32.432  1.00  0.00           C  
ATOM   2655  O   PHE   169      41.653  55.348  33.646  1.00  0.00           O  
ATOM   2656  N   GLU   170      42.387  55.570  31.501  1.00  0.00           N  
ATOM   2657  H   GLU   170      42.134  55.908  30.584  1.00  0.00           H  
ATOM   2658  CA  GLU   170      43.816  55.380  31.848  1.00  0.00           C  
ATOM   2659  HA  GLU   170      43.913  54.413  32.343  1.00  0.00           H  
ATOM   2660  CB  GLU   170      44.661  55.411  30.570  1.00  0.00           C  
ATOM   2661  HB2 GLU   170      45.670  55.321  30.972  1.00  0.00           H  
ATOM   2662  HB3 GLU   170      44.407  54.504  30.021  1.00  0.00           H  
ATOM   2663  CG  GLU   170      44.602  56.657  29.697  1.00  0.00           C  
ATOM   2664  HG2 GLU   170      44.242  57.468  30.330  1.00  0.00           H  
ATOM   2665  HG3 GLU   170      45.600  56.973  29.395  1.00  0.00           H  
ATOM   2666  CD  GLU   170      43.609  56.503  28.499  1.00  0.00           C  
ATOM   2667  OE1 GLU   170      43.773  57.167  27.476  1.00  0.00           O  
ATOM   2668  OE2 GLU   170      42.651  55.728  28.689  1.00  0.00           O  
ATOM   2669  C   GLU   170      44.329  56.409  32.872  1.00  0.00           C  
ATOM   2670  O   GLU   170      45.225  56.118  33.674  1.00  0.00           O  
ATOM   2671  N   GLN   171      43.818  57.702  32.912  1.00  0.00           N  
ATOM   2672  H   GLN   171      43.018  57.853  32.314  1.00  0.00           H  
ATOM   2673  CA  GLN   171      44.173  58.707  33.929  1.00  0.00           C  
ATOM   2674  HA  GLN   171      45.256  58.628  34.017  1.00  0.00           H  
ATOM   2675  CB  GLN   171      43.907  60.161  33.435  1.00  0.00           C  
ATOM   2676  HB2 GLN   171      42.874  60.183  33.088  1.00  0.00           H  
ATOM   2677  HB3 GLN   171      44.004  60.804  34.310  1.00  0.00           H  
ATOM   2678  CG  GLN   171      44.807  60.722  32.281  1.00  0.00           C  
ATOM   2679  HG2 GLN   171      45.833  60.442  32.523  1.00  0.00           H  
ATOM   2680  HG3 GLN   171      44.549  60.256  31.330  1.00  0.00           H  
ATOM   2681  CD  GLN   171      44.528  62.262  32.058  1.00  0.00           C  
ATOM   2682  OE1 GLN   171      43.608  62.887  32.587  1.00  0.00           O  
ATOM   2683  NE2 GLN   171      45.291  62.841  31.112  1.00  0.00           N  
ATOM   2684 HE21 GLN   171      46.020  62.277  30.699  1.00  0.00           H  
ATOM   2685 HE22 GLN   171      45.074  63.803  30.892  1.00  0.00           H  
ATOM   2686  C   GLN   171      43.596  58.384  35.313  1.00  0.00           C  
ATOM   2687  O   GLN   171      44.287  58.462  36.306  1.00  0.00           O  
ATOM   2688  N   ALA   172      42.355  57.943  35.306  1.00  0.00           N  
ATOM   2689  H   ALA   172      41.774  57.990  34.481  1.00  0.00           H  
ATOM   2690  CA  ALA   172      41.774  57.456  36.523  1.00  0.00           C  
ATOM   2691  HA  ALA   172      41.772  58.220  37.301  1.00  0.00           H  
ATOM   2692  CB  ALA   172      40.329  57.078  36.224  1.00  0.00           C  
ATOM   2693  HB1 ALA   172      39.848  57.675  35.449  1.00  0.00           H  
ATOM   2694  HB2 ALA   172      40.349  56.055  35.846  1.00  0.00           H  
ATOM   2695  HB3 ALA   172      39.815  56.954  37.177  1.00  0.00           H  
ATOM   2696  C   ALA   172      42.588  56.352  37.211  1.00  0.00           C  
ATOM   2697  O   ALA   172      43.004  56.449  38.362  1.00  0.00           O  
ATOM   2698  N   MET   173      42.957  55.336  36.436  1.00  0.00           N  
ATOM   2699  H   MET   173      42.683  55.395  35.465  1.00  0.00           H  
ATOM   2700  CA  MET   173      43.826  54.215  36.872  1.00  0.00           C  
ATOM   2701  HA  MET   173      43.301  53.759  37.711  1.00  0.00           H  
ATOM   2702  CB  MET   173      43.811  53.183  35.807  1.00  0.00           C  
ATOM   2703  HB2 MET   173      42.763  52.954  35.614  1.00  0.00           H  
ATOM   2704  HB3 MET   173      44.301  53.510  34.890  1.00  0.00           H  
ATOM   2705  CG  MET   173      44.374  51.868  36.278  1.00  0.00           C  
ATOM   2706  HG2 MET   173      45.449  52.046  36.292  1.00  0.00           H  
ATOM   2707  HG3 MET   173      44.144  51.644  37.319  1.00  0.00           H  
ATOM   2708  SD  MET   173      44.118  50.481  35.148  1.00  0.00           S  
ATOM   2709  CE  MET   173      42.421  50.070  35.483  1.00  0.00           C  
ATOM   2710  HE1 MET   173      41.847  50.950  35.192  1.00  0.00           H  
ATOM   2711  HE2 MET   173      42.206  49.123  34.988  1.00  0.00           H  
ATOM   2712  HE3 MET   173      42.193  49.914  36.537  1.00  0.00           H  
ATOM   2713  C   MET   173      45.224  54.675  37.280  1.00  0.00           C  
ATOM   2714  O   MET   173      45.828  54.273  38.241  1.00  0.00           O  
ATOM   2715  N   ALA   174      45.870  55.532  36.469  1.00  0.00           N  
ATOM   2716  H   ALA   174      45.373  56.011  35.732  1.00  0.00           H  
ATOM   2717  CA  ALA   174      47.145  56.109  36.896  1.00  0.00           C  
ATOM   2718  HA  ALA   174      47.842  55.285  37.050  1.00  0.00           H  
ATOM   2719  CB  ALA   174      47.725  56.909  35.728  1.00  0.00           C  
ATOM   2720  HB1 ALA   174      47.139  57.813  35.562  1.00  0.00           H  
ATOM   2721  HB2 ALA   174      48.783  57.099  35.905  1.00  0.00           H  
ATOM   2722  HB3 ALA   174      47.796  56.292  34.833  1.00  0.00           H  
ATOM   2723  C   ALA   174      47.147  56.956  38.191  1.00  0.00           C  
ATOM   2724  O   ALA   174      48.039  56.843  39.062  1.00  0.00           O  
ATOM   2725  N   GLU   175      46.116  57.787  38.426  1.00  0.00           N  
ATOM   2726  H   GLU   175      45.606  58.020  37.586  1.00  0.00           H  
ATOM   2727  CA  GLU   175      46.002  58.703  39.571  1.00  0.00           C  
ATOM   2728  HA  GLU   175      47.012  58.897  39.930  1.00  0.00           H  
ATOM   2729  CB  GLU   175      45.366  60.088  39.027  1.00  0.00           C  
ATOM   2730  HB2 GLU   175      44.401  59.913  38.550  1.00  0.00           H  
ATOM   2731  HB3 GLU   175      45.130  60.619  39.950  1.00  0.00           H  
ATOM   2732  CG  GLU   175      46.272  61.040  38.191  1.00  0.00           C  
ATOM   2733  HG2 GLU   175      46.411  60.591  37.208  1.00  0.00           H  
ATOM   2734  HG3 GLU   175      45.672  61.945  38.091  1.00  0.00           H  
ATOM   2735  CD  GLU   175      47.626  61.481  38.760  1.00  0.00           C  
ATOM   2736  OE1 GLU   175      48.584  61.701  37.999  1.00  0.00           O  
ATOM   2737  OE2 GLU   175      47.782  61.697  39.932  1.00  0.00           O  
ATOM   2738  C   GLU   175      45.416  58.019  40.853  1.00  0.00           C  
ATOM   2739  O   GLU   175      45.894  58.316  41.936  1.00  0.00           O  
ATOM   2740  N   ARG   176      44.432  57.111  40.770  1.00  0.00           N  
ATOM   2741  H   ARG   176      44.102  56.909  39.837  1.00  0.00           H  
ATOM   2742  CA  ARG   176      43.771  56.362  41.866  1.00  0.00           C  
ATOM   2743  HA  ARG   176      43.791  57.027  42.729  1.00  0.00           H  
ATOM   2744  CB  ARG   176      42.285  56.315  41.523  1.00  0.00           C  
ATOM   2745  HB2 ARG   176      42.141  55.594  40.718  1.00  0.00           H  
ATOM   2746  HB3 ARG   176      41.654  56.051  42.372  1.00  0.00           H  
ATOM   2747  CG  ARG   176      41.707  57.660  41.152  1.00  0.00           C  
ATOM   2748  HG2 ARG   176      42.028  58.339  41.943  1.00  0.00           H  
ATOM   2749  HG3 ARG   176      42.060  58.148  40.243  1.00  0.00           H  
ATOM   2750  CD  ARG   176      40.191  57.555  41.072  1.00  0.00           C  
ATOM   2751  HD2 ARG   176      39.964  56.953  40.193  1.00  0.00           H  
ATOM   2752  HD3 ARG   176      39.832  57.098  41.994  1.00  0.00           H  
ATOM   2753  NE  ARG   176      39.642  58.902  40.963  1.00  0.00           N  
ATOM   2754  HE  ARG   176      40.229  59.723  40.976  1.00  0.00           H  
ATOM   2755  CZ  ARG   176      38.305  59.096  41.038  1.00  0.00           C  
ATOM   2756  NH1 ARG   176      37.394  58.159  40.917  1.00  0.00           N  
ATOM   2757 HH11 ARG   176      37.619  57.174  40.911  1.00  0.00           H  
ATOM   2758 HH12 ARG   176      36.421  58.373  41.078  1.00  0.00           H  
ATOM   2759  NH2 ARG   176      37.788  60.288  41.077  1.00  0.00           N  
ATOM   2760 HH21 ARG   176      38.316  61.139  40.953  1.00  0.00           H  
ATOM   2761 HH22 ARG   176      36.816  60.342  41.346  1.00  0.00           H  
ATOM   2762  C   ARG   176      44.321  54.963  42.111  1.00  0.00           C  
ATOM   2763  O   ARG   176      44.039  54.290  43.087  1.00  0.00           O  
ATOM   2764  N   VAL   177      45.155  54.372  41.274  1.00  0.00           N  
ATOM   2765  H   VAL   177      45.483  54.917  40.490  1.00  0.00           H  
ATOM   2766  CA  VAL   177      45.634  52.916  41.419  1.00  0.00           C  
ATOM   2767  HA  VAL   177      45.460  52.492  42.408  1.00  0.00           H  
ATOM   2768  CB  VAL   177      44.766  52.001  40.477  1.00  0.00           C  
ATOM   2769  HB  VAL   177      45.212  52.170  39.498  1.00  0.00           H  
ATOM   2770  CG1 VAL   177      44.883  50.467  40.787  1.00  0.00           C  
ATOM   2771 HG11 VAL   177      44.539  50.123  41.762  1.00  0.00           H  
ATOM   2772 HG12 VAL   177      44.342  50.012  39.958  1.00  0.00           H  
ATOM   2773 HG13 VAL   177      45.897  50.101  40.622  1.00  0.00           H  
ATOM   2774  CG2 VAL   177      43.299  52.272  40.535  1.00  0.00           C  
ATOM   2775 HG21 VAL   177      42.774  51.381  40.191  1.00  0.00           H  
ATOM   2776 HG22 VAL   177      42.984  52.358  41.575  1.00  0.00           H  
ATOM   2777 HG23 VAL   177      43.081  53.113  39.875  1.00  0.00           H  
ATOM   2778  C   VAL   177      47.063  52.663  41.281  1.00  0.00           C  
ATOM   2779  O   VAL   177      47.609  51.995  42.124  1.00  0.00           O  
ATOM   2780  N   PHE   178      47.653  53.122  40.156  1.00  0.00           N  
ATOM   2781  H   PHE   178      47.038  53.425  39.415  1.00  0.00           H  
ATOM   2782  CA  PHE   178      49.056  52.862  39.852  1.00  0.00           C  
ATOM   2783  HA  PHE   178      49.263  51.833  40.145  1.00  0.00           H  
ATOM   2784  CB  PHE   178      49.262  52.927  38.316  1.00  0.00           C  
ATOM   2785  HB2 PHE   178      48.980  53.925  37.977  1.00  0.00           H  
ATOM   2786  HB3 PHE   178      50.314  52.924  38.029  1.00  0.00           H  
ATOM   2787  CG  PHE   178      48.578  51.945  37.342  1.00  0.00           C  
ATOM   2788  CD1 PHE   178      47.865  50.846  37.803  1.00  0.00           C  
ATOM   2789  HD1 PHE   178      47.706  50.702  38.862  1.00  0.00           H  
ATOM   2790  CE1 PHE   178      47.273  49.973  36.863  1.00  0.00           C  
ATOM   2791  HE1 PHE   178      46.708  49.085  37.106  1.00  0.00           H  
ATOM   2792  CZ  PHE   178      47.528  50.162  35.495  1.00  0.00           C  
ATOM   2793  HZ  PHE   178      47.217  49.469  34.728  1.00  0.00           H  
ATOM   2794  CE2 PHE   178      48.250  51.232  35.056  1.00  0.00           C  
ATOM   2795  HE2 PHE   178      48.549  51.316  34.022  1.00  0.00           H  
ATOM   2796  CD2 PHE   178      48.650  52.178  35.992  1.00  0.00           C  
ATOM   2797  HD2 PHE   178      49.136  53.082  35.655  1.00  0.00           H  
ATOM   2798  C   PHE   178      50.035  53.662  40.655  1.00  0.00           C  
ATOM   2799  O   PHE   178      50.809  53.050  41.377  1.00  0.00           O  
ATOM   2800  N   LYS   179      49.974  54.974  40.534  1.00  0.00           N  
ATOM   2801  H   LYS   179      49.304  55.384  39.900  1.00  0.00           H  
ATOM   2802  CA  LYS   179      50.934  55.908  41.182  1.00  0.00           C  
ATOM   2803  HA  LYS   179      51.915  55.653  40.779  1.00  0.00           H  
ATOM   2804  CB  LYS   179      50.666  57.345  40.611  1.00  0.00           C  
ATOM   2805  HB2 LYS   179      50.574  57.296  39.526  1.00  0.00           H  
ATOM   2806  HB3 LYS   179      49.727  57.700  41.034  1.00  0.00           H  
ATOM   2807  CG  LYS   179      51.779  58.384  40.930  1.00  0.00           C  
ATOM   2808  HG2 LYS   179      51.880  58.594  41.995  1.00  0.00           H  
ATOM   2809  HG3 LYS   179      52.745  57.971  40.641  1.00  0.00           H  
ATOM   2810  CD  LYS   179      51.548  59.747  40.232  1.00  0.00           C  
ATOM   2811  HD2 LYS   179      51.516  59.718  39.143  1.00  0.00           H  
ATOM   2812  HD3 LYS   179      50.702  60.312  40.622  1.00  0.00           H  
ATOM   2813  CE  LYS   179      52.676  60.725  40.543  1.00  0.00           C  
ATOM   2814  HE2 LYS   179      52.546  60.905  41.610  1.00  0.00           H  
ATOM   2815  HE3 LYS   179      53.666  60.315  40.343  1.00  0.00           H  
ATOM   2816  NZ  LYS   179      52.650  62.018  39.821  1.00  0.00           N  
ATOM   2817  HZ1 LYS   179      53.506  62.523  39.998  1.00  0.00           H  
ATOM   2818  HZ2 LYS   179      52.624  61.811  38.832  1.00  0.00           H  
ATOM   2819  HZ3 LYS   179      51.864  62.633  39.977  1.00  0.00           H  
ATOM   2820  C   LYS   179      51.002  55.859  42.662  1.00  0.00           C  
ATOM   2821  O   LYS   179      52.117  55.847  43.165  1.00  0.00           O  
ATOM   2822  N   PRO   180      49.873  55.747  43.411  1.00  0.00           N  
ATOM   2823  CD  PRO   180      48.449  55.791  42.917  1.00  0.00           C  
ATOM   2824  HD2 PRO   180      48.209  54.749  42.705  1.00  0.00           H  
ATOM   2825  HD3 PRO   180      48.197  56.408  42.054  1.00  0.00           H  
ATOM   2826  CG  PRO   180      47.695  56.375  44.072  1.00  0.00           C  
ATOM   2827  HG2 PRO   180      46.636  56.165  43.925  1.00  0.00           H  
ATOM   2828  HG3 PRO   180      47.728  57.463  44.033  1.00  0.00           H  
ATOM   2829  CB  PRO   180      48.373  55.752  45.260  1.00  0.00           C  
ATOM   2830  HB2 PRO   180      48.091  54.702  45.341  1.00  0.00           H  
ATOM   2831  HB3 PRO   180      48.315  56.325  46.185  1.00  0.00           H  
ATOM   2832  CA  PRO   180      49.862  55.776  44.858  1.00  0.00           C  
ATOM   2833  HA  PRO   180      50.447  56.637  45.182  1.00  0.00           H  
ATOM   2834  C   PRO   180      50.601  54.558  45.492  1.00  0.00           C  
ATOM   2835  O   PRO   180      51.178  54.603  46.549  1.00  0.00           O  
ATOM   2836  N   LEU   181      50.710  53.459  44.675  1.00  0.00           N  
ATOM   2837  H   LEU   181      50.340  53.532  43.738  1.00  0.00           H  
ATOM   2838  CA  LEU   181      51.376  52.219  45.060  1.00  0.00           C  
ATOM   2839  HA  LEU   181      51.379  52.253  46.150  1.00  0.00           H  
ATOM   2840  CB  LEU   181      50.398  51.080  44.657  1.00  0.00           C  
ATOM   2841  HB2 LEU   181      50.183  51.153  43.591  1.00  0.00           H  
ATOM   2842  HB3 LEU   181      50.839  50.116  44.909  1.00  0.00           H  
ATOM   2843  CG  LEU   181      48.973  51.002  45.331  1.00  0.00           C  
ATOM   2844  HG  LEU   181      48.277  51.803  45.081  1.00  0.00           H  
ATOM   2845  CD1 LEU   181      48.287  49.700  44.876  1.00  0.00           C  
ATOM   2846 HD11 LEU   181      48.935  48.918  45.273  1.00  0.00           H  
ATOM   2847 HD12 LEU   181      47.229  49.696  45.136  1.00  0.00           H  
ATOM   2848 HD13 LEU   181      48.215  49.698  43.789  1.00  0.00           H  
ATOM   2849  CD2 LEU   181      49.096  50.943  46.862  1.00  0.00           C  
ATOM   2850 HD21 LEU   181      49.926  50.249  46.991  1.00  0.00           H  
ATOM   2851 HD22 LEU   181      49.439  51.884  47.293  1.00  0.00           H  
ATOM   2852 HD23 LEU   181      48.227  50.684  47.468  1.00  0.00           H  
ATOM   2853  C   LEU   181      52.742  52.036  44.348  1.00  0.00           C  
ATOM   2854  O   LEU   181      53.354  51.005  44.488  1.00  0.00           O  
ATOM   2855  N   LYS   182      53.231  53.063  43.675  1.00  0.00           N  
ATOM   2856  H   LYS   182      52.692  53.914  43.748  1.00  0.00           H  
ATOM   2857  CA  LYS   182      54.435  53.226  42.891  1.00  0.00           C  
ATOM   2858  HA  LYS   182      54.375  54.212  42.428  1.00  0.00           H  
ATOM   2859  CB  LYS   182      55.700  53.404  43.760  1.00  0.00           C  
ATOM   2860  HB2 LYS   182      56.058  52.430  44.093  1.00  0.00           H  
ATOM   2861  HB3 LYS   182      56.519  53.735  43.121  1.00  0.00           H  
ATOM   2862  CG  LYS   182      55.581  54.413  44.867  1.00  0.00           C  
ATOM   2863  HG2 LYS   182      55.402  55.397  44.432  1.00  0.00           H  
ATOM   2864  HG3 LYS   182      54.832  54.188  45.626  1.00  0.00           H  
ATOM   2865  CD  LYS   182      56.926  54.417  45.636  1.00  0.00           C  
ATOM   2866  HD2 LYS   182      56.990  53.483  46.192  1.00  0.00           H  
ATOM   2867  HD3 LYS   182      57.739  54.578  44.927  1.00  0.00           H  
ATOM   2868  CE  LYS   182      57.012  55.482  46.674  1.00  0.00           C  
ATOM   2869  HE2 LYS   182      57.971  55.353  47.177  1.00  0.00           H  
ATOM   2870  HE3 LYS   182      57.035  56.455  46.184  1.00  0.00           H  
ATOM   2871  NZ  LYS   182      55.942  55.444  47.659  1.00  0.00           N  
ATOM   2872  HZ1 LYS   182      56.096  56.186  48.326  1.00  0.00           H  
ATOM   2873  HZ2 LYS   182      55.066  55.699  47.226  1.00  0.00           H  
ATOM   2874  HZ3 LYS   182      55.775  54.558  48.113  1.00  0.00           H  
ATOM   2875  C   LYS   182      54.562  52.201  41.733  1.00  0.00           C  
ATOM   2876  O   LYS   182      55.665  51.646  41.533  1.00  0.00           O  
ATOM   2877  N   LEU   183      53.443  51.858  41.141  1.00  0.00           N  
ATOM   2878  H   LEU   183      52.576  52.313  41.390  1.00  0.00           H  
ATOM   2879  CA  LEU   183      53.542  50.906  39.940  1.00  0.00           C  
ATOM   2880  HA  LEU   183      54.343  50.175  40.054  1.00  0.00           H  
ATOM   2881  CB  LEU   183      52.160  50.143  39.678  1.00  0.00           C  
ATOM   2882  HB2 LEU   183      51.438  50.909  39.394  1.00  0.00           H  
ATOM   2883  HB3 LEU   183      52.413  49.428  38.895  1.00  0.00           H  
ATOM   2884  CG  LEU   183      51.437  49.509  40.891  1.00  0.00           C  
ATOM   2885  HG  LEU   183      51.322  50.235  41.696  1.00  0.00           H  
ATOM   2886  CD1 LEU   183      50.082  49.026  40.443  1.00  0.00           C  
ATOM   2887 HD11 LEU   183      50.253  48.155  39.810  1.00  0.00           H  
ATOM   2888 HD12 LEU   183      49.465  48.618  41.243  1.00  0.00           H  
ATOM   2889 HD13 LEU   183      49.415  49.745  39.966  1.00  0.00           H  
ATOM   2890  CD2 LEU   183      52.154  48.381  41.557  1.00  0.00           C  
ATOM   2891 HD21 LEU   183      51.618  48.227  42.494  1.00  0.00           H  
ATOM   2892 HD22 LEU   183      52.118  47.481  40.944  1.00  0.00           H  
ATOM   2893 HD23 LEU   183      53.183  48.603  41.839  1.00  0.00           H  
ATOM   2894  C   LEU   183      53.957  51.601  38.603  1.00  0.00           C  
ATOM   2895  O   LEU   183      53.134  51.748  37.658  1.00  0.00           O  
ATOM   2896  N   ASN   184      55.151  52.195  38.635  1.00  0.00           N  
ATOM   2897  H   ASN   184      55.638  51.926  39.478  1.00  0.00           H  
ATOM   2898  CA  ASN   184      55.856  53.143  37.761  1.00  0.00           C  
ATOM   2899  HA  ASN   184      55.186  53.921  37.394  1.00  0.00           H  
ATOM   2900  CB  ASN   184      56.910  53.893  38.688  1.00  0.00           C  
ATOM   2901  HB2 ASN   184      57.672  53.222  39.084  1.00  0.00           H  
ATOM   2902  HB3 ASN   184      57.335  54.631  38.007  1.00  0.00           H  
ATOM   2903  CG  ASN   184      56.289  54.794  39.812  1.00  0.00           C  
ATOM   2904  OD1 ASN   184      55.068  54.983  39.873  1.00  0.00           O  
ATOM   2905  ND2 ASN   184      57.031  55.388  40.686  1.00  0.00           N  
ATOM   2906 HD21 ASN   184      56.451  55.963  41.280  1.00  0.00           H  
ATOM   2907 HD22 ASN   184      57.988  55.120  40.865  1.00  0.00           H  
ATOM   2908  C   ASN   184      56.479  52.441  36.547  1.00  0.00           C  
ATOM   2909  O   ASN   184      57.232  53.102  35.846  1.00  0.00           O  
ATOM   2910  N   HIE   185      56.247  51.194  36.259  1.00  0.00           N  
ATOM   2911  H   HIE   185      55.741  50.685  36.970  1.00  0.00           H  
ATOM   2912  CA  HIE   185      56.566  50.515  35.052  1.00  0.00           C  
ATOM   2913  HA  HIE   185      56.540  51.324  34.322  1.00  0.00           H  
ATOM   2914  CB  HIE   185      58.020  49.977  35.090  1.00  0.00           C  
ATOM   2915  HB2 HIE   185      58.665  50.797  35.405  1.00  0.00           H  
ATOM   2916  HB3 HIE   185      58.103  49.185  35.834  1.00  0.00           H  
ATOM   2917  CG  HIE   185      58.534  49.391  33.743  1.00  0.00           C  
ATOM   2918  ND1 HIE   185      58.658  50.077  32.539  1.00  0.00           N  
ATOM   2919  CE1 HIE   185      59.340  49.281  31.724  1.00  0.00           C  
ATOM   2920  HE1 HIE   185      59.568  49.621  30.725  1.00  0.00           H  
ATOM   2921  NE2 HIE   185      59.764  48.166  32.393  1.00  0.00           N  
ATOM   2922  HE2 HIE   185      60.128  47.350  31.923  1.00  0.00           H  
ATOM   2923  CD2 HIE   185      59.270  48.244  33.677  1.00  0.00           C  
ATOM   2924  HD2 HIE   185      59.419  47.586  34.520  1.00  0.00           H  
ATOM   2925  C   HIE   185      55.393  49.575  34.575  1.00  0.00           C  
ATOM   2926  O   HIE   185      55.625  48.575  33.892  1.00  0.00           O  
ATOM   2927  N   THR   186      54.166  49.795  35.041  1.00  0.00           N  
ATOM   2928  H   THR   186      54.129  50.564  35.694  1.00  0.00           H  
ATOM   2929  CA  THR   186      52.893  49.262  34.499  1.00  0.00           C  
ATOM   2930  HA  THR   186      53.075  48.514  33.727  1.00  0.00           H  
ATOM   2931  CB  THR   186      52.070  48.683  35.726  1.00  0.00           C  
ATOM   2932  HB  THR   186      51.815  49.515  36.383  1.00  0.00           H  
ATOM   2933  CG2 THR   186      50.751  48.017  35.371  1.00  0.00           C  
ATOM   2934 HG21 THR   186      50.018  48.818  35.280  1.00  0.00           H  
ATOM   2935 HG22 THR   186      50.798  47.490  34.418  1.00  0.00           H  
ATOM   2936 HG23 THR   186      50.389  47.465  36.239  1.00  0.00           H  
ATOM   2937  OG1 THR   186      52.914  47.655  36.266  1.00  0.00           O  
ATOM   2938  HG1 THR   186      53.533  48.040  36.890  1.00  0.00           H  
ATOM   2939  C   THR   186      52.160  50.306  33.679  1.00  0.00           C  
ATOM   2940  O   THR   186      52.175  51.523  33.882  1.00  0.00           O  
ATOM   2941  N   TRP   187      51.360  49.766  32.817  1.00  0.00           N  
ATOM   2942  H   TRP   187      51.198  48.772  32.748  1.00  0.00           H  
ATOM   2943  CA  TRP   187      50.825  50.486  31.651  1.00  0.00           C  
ATOM   2944  HA  TRP   187      50.663  51.516  31.968  1.00  0.00           H  
ATOM   2945  CB  TRP   187      51.789  50.447  30.443  1.00  0.00           C  
ATOM   2946  HB2 TRP   187      51.761  49.422  30.075  1.00  0.00           H  
ATOM   2947  HB3 TRP   187      51.269  51.042  29.692  1.00  0.00           H  
ATOM   2948  CG  TRP   187      53.216  50.870  30.831  1.00  0.00           C  
ATOM   2949  CD1 TRP   187      54.225  50.016  30.940  1.00  0.00           C  
ATOM   2950  HD1 TRP   187      54.094  48.964  30.732  1.00  0.00           H  
ATOM   2951  NE1 TRP   187      55.310  50.625  31.526  1.00  0.00           N  
ATOM   2952  HE1 TRP   187      56.097  50.134  31.926  1.00  0.00           H  
ATOM   2953  CE2 TRP   187      55.066  51.964  31.601  1.00  0.00           C  
ATOM   2954  CZ2 TRP   187      55.885  53.010  32.037  1.00  0.00           C  
ATOM   2955  HZ2 TRP   187      56.934  52.795  32.173  1.00  0.00           H  
ATOM   2956  CH2 TRP   187      55.331  54.281  32.150  1.00  0.00           C  
ATOM   2957  HH2 TRP   187      55.991  55.111  32.352  1.00  0.00           H  
ATOM   2958  CZ3 TRP   187      53.937  54.488  31.920  1.00  0.00           C  
ATOM   2959  HZ3 TRP   187      53.527  55.473  32.092  1.00  0.00           H  
ATOM   2960  CE3 TRP   187      53.146  53.387  31.500  1.00  0.00           C  
ATOM   2961  HE3 TRP   187      52.100  53.606  31.344  1.00  0.00           H  
ATOM   2962  CD2 TRP   187      53.733  52.137  31.165  1.00  0.00           C  
ATOM   2963  C   TRP   187      49.427  49.941  31.299  1.00  0.00           C  
ATOM   2964  O   TRP   187      49.255  48.752  31.287  1.00  0.00           O  
ATOM   2965  N   ILE   188      48.542  50.800  30.809  1.00  0.00           N  
ATOM   2966  H   ILE   188      48.710  51.788  30.929  1.00  0.00           H  
ATOM   2967  CA  ILE   188      47.653  50.467  29.749  1.00  0.00           C  
ATOM   2968  HA  ILE   188      47.347  49.424  29.826  1.00  0.00           H  
ATOM   2969  CB  ILE   188      46.398  51.320  29.923  1.00  0.00           C  
ATOM   2970  HB  ILE   188      46.605  52.390  29.916  1.00  0.00           H  
ATOM   2971  CG2 ILE   188      45.347  51.061  28.828  1.00  0.00           C  
ATOM   2972 HG21 ILE   188      44.457  51.642  29.069  1.00  0.00           H  
ATOM   2973 HG22 ILE   188      45.573  51.352  27.802  1.00  0.00           H  
ATOM   2974 HG23 ILE   188      45.055  50.023  28.672  1.00  0.00           H  
ATOM   2975  CG1 ILE   188      45.682  50.886  31.238  1.00  0.00           C  
ATOM   2976 HG12 ILE   188      44.995  50.057  31.066  1.00  0.00           H  
ATOM   2977 HG13 ILE   188      46.336  50.585  32.056  1.00  0.00           H  
ATOM   2978  CD1 ILE   188      44.805  51.998  31.809  1.00  0.00           C  
ATOM   2979 HD11 ILE   188      43.969  51.586  32.374  1.00  0.00           H  
ATOM   2980 HD12 ILE   188      45.519  52.443  32.502  1.00  0.00           H  
ATOM   2981 HD13 ILE   188      44.350  52.622  31.040  1.00  0.00           H  
ATOM   2982  C   ILE   188      48.161  50.626  28.307  1.00  0.00           C  
ATOM   2983  O   ILE   188      47.896  49.764  27.479  1.00  0.00           O  
ATOM   2984  N   ASN   189      48.980  51.658  28.101  1.00  0.00           N  
ATOM   2985  H   ASN   189      49.133  52.280  28.882  1.00  0.00           H  
ATOM   2986  CA  ASN   189      49.610  52.064  26.819  1.00  0.00           C  
ATOM   2987  HA  ASN   189      49.393  51.225  26.157  1.00  0.00           H  
ATOM   2988  CB  ASN   189      48.898  53.309  26.308  1.00  0.00           C  
ATOM   2989  HB2 ASN   189      49.005  54.130  27.017  1.00  0.00           H  
ATOM   2990  HB3 ASN   189      49.278  53.730  25.377  1.00  0.00           H  
ATOM   2991  CG  ASN   189      47.389  53.166  26.081  1.00  0.00           C  
ATOM   2992  OD1 ASN   189      47.043  52.693  25.009  1.00  0.00           O  
ATOM   2993  ND2 ASN   189      46.555  53.676  26.926  1.00  0.00           N  
ATOM   2994 HD21 ASN   189      45.581  53.421  26.846  1.00  0.00           H  
ATOM   2995 HD22 ASN   189      46.857  54.251  27.699  1.00  0.00           H  
ATOM   2996  C   ASN   189      51.136  52.200  26.972  1.00  0.00           C  
ATOM   2997  O   ASN   189      51.543  53.129  27.667  1.00  0.00           O  
ATOM   2998  N   VAL   190      51.937  51.200  26.459  1.00  0.00           N  
ATOM   2999  H   VAL   190      51.528  50.462  25.904  1.00  0.00           H  
ATOM   3000  CA  VAL   190      53.390  51.169  26.800  1.00  0.00           C  
ATOM   3001  HA  VAL   190      53.376  51.207  27.889  1.00  0.00           H  
ATOM   3002  CB  VAL   190      54.097  49.889  26.393  1.00  0.00           C  
ATOM   3003  HB  VAL   190      54.112  49.855  25.303  1.00  0.00           H  
ATOM   3004  CG1 VAL   190      55.588  49.737  26.807  1.00  0.00           C  
ATOM   3005 HG11 VAL   190      56.152  50.385  26.135  1.00  0.00           H  
ATOM   3006 HG12 VAL   190      55.702  50.053  27.844  1.00  0.00           H  
ATOM   3007 HG13 VAL   190      55.951  48.742  26.552  1.00  0.00           H  
ATOM   3008  CG2 VAL   190      53.338  48.707  26.992  1.00  0.00           C  
ATOM   3009 HG21 VAL   190      53.869  47.864  26.549  1.00  0.00           H  
ATOM   3010 HG22 VAL   190      53.404  48.774  28.077  1.00  0.00           H  
ATOM   3011 HG23 VAL   190      52.291  48.552  26.729  1.00  0.00           H  
ATOM   3012  C   VAL   190      54.084  52.417  26.177  1.00  0.00           C  
ATOM   3013  O   VAL   190      53.976  52.664  25.007  1.00  0.00           O  
ATOM   3014  N   PRO   191      54.862  53.205  26.933  1.00  0.00           N  
ATOM   3015  CD  PRO   191      55.066  53.113  28.370  1.00  0.00           C  
ATOM   3016  HD2 PRO   191      55.832  52.360  28.552  1.00  0.00           H  
ATOM   3017  HD3 PRO   191      54.114  52.967  28.882  1.00  0.00           H  
ATOM   3018  CG  PRO   191      55.704  54.467  28.747  1.00  0.00           C  
ATOM   3019  HG2 PRO   191      56.505  54.338  29.476  1.00  0.00           H  
ATOM   3020  HG3 PRO   191      54.945  55.172  29.087  1.00  0.00           H  
ATOM   3021  CB  PRO   191      56.435  55.005  27.531  1.00  0.00           C  
ATOM   3022  HB2 PRO   191      57.475  54.697  27.426  1.00  0.00           H  
ATOM   3023  HB3 PRO   191      56.327  56.087  27.457  1.00  0.00           H  
ATOM   3024  CA  PRO   191      55.740  54.306  26.375  1.00  0.00           C  
ATOM   3025  HA  PRO   191      55.004  54.993  25.956  1.00  0.00           H  
ATOM   3026  C   PRO   191      56.704  53.771  25.281  1.00  0.00           C  
ATOM   3027  O   PRO   191      57.176  52.650  25.359  1.00  0.00           O  
ATOM   3028  N   HIE   192      57.035  54.591  24.283  1.00  0.00           N  
ATOM   3029  H   HIE   192      56.680  55.536  24.309  1.00  0.00           H  
ATOM   3030  CA  HIE   192      57.628  54.150  23.012  1.00  0.00           C  
ATOM   3031  HA  HIE   192      57.006  53.357  22.597  1.00  0.00           H  
ATOM   3032  CB  HIE   192      57.469  55.350  22.098  1.00  0.00           C  
ATOM   3033  HB2 HIE   192      58.060  56.180  22.485  1.00  0.00           H  
ATOM   3034  HB3 HIE   192      57.901  55.057  21.141  1.00  0.00           H  
ATOM   3035  CG  HIE   192      56.071  55.755  21.737  1.00  0.00           C  
ATOM   3036  ND1 HIE   192      55.805  56.647  20.748  1.00  0.00           N  
ATOM   3037  CE1 HIE   192      54.499  56.728  20.662  1.00  0.00           C  
ATOM   3038  HE1 HIE   192      53.972  57.262  19.886  1.00  0.00           H  
ATOM   3039  NE2 HIE   192      53.889  56.017  21.629  1.00  0.00           N  
ATOM   3040  HE2 HIE   192      52.911  55.769  21.593  1.00  0.00           H  
ATOM   3041  CD2 HIE   192      54.921  55.340  22.316  1.00  0.00           C  
ATOM   3042  HD2 HIE   192      54.806  54.522  23.011  1.00  0.00           H  
ATOM   3043  C   HIE   192      59.125  53.701  23.034  1.00  0.00           C  
ATOM   3044  O   HIE   192      59.605  52.963  22.155  1.00  0.00           O  
ATOM   3045  N   ALA   193      59.795  54.042  24.146  1.00  0.00           N  
ATOM   3046  H   ALA   193      59.360  54.698  24.779  1.00  0.00           H  
ATOM   3047  CA  ALA   193      61.204  53.566  24.506  1.00  0.00           C  
ATOM   3048  HA  ALA   193      61.559  53.107  23.583  1.00  0.00           H  
ATOM   3049  CB  ALA   193      61.974  54.859  24.765  1.00  0.00           C  
ATOM   3050  HB1 ALA   193      61.557  55.463  25.571  1.00  0.00           H  
ATOM   3051  HB2 ALA   193      63.020  54.652  24.987  1.00  0.00           H  
ATOM   3052  HB3 ALA   193      61.987  55.407  23.822  1.00  0.00           H  
ATOM   3053  C   ALA   193      61.263  52.569  25.703  1.00  0.00           C  
ATOM   3054  O   ALA   193      62.213  51.785  25.734  1.00  0.00           O  
ATOM   3055  N   GLU   194      60.255  52.535  26.594  1.00  0.00           N  
ATOM   3056  H   GLU   194      59.554  53.263  26.570  1.00  0.00           H  
ATOM   3057  CA  GLU   194      60.069  51.411  27.607  1.00  0.00           C  
ATOM   3058  HA  GLU   194      60.963  51.079  28.135  1.00  0.00           H  
ATOM   3059  CB  GLU   194      59.102  51.929  28.702  1.00  0.00           C  
ATOM   3060  HB2 GLU   194      58.237  52.336  28.179  1.00  0.00           H  
ATOM   3061  HB3 GLU   194      58.779  51.127  29.366  1.00  0.00           H  
ATOM   3062  CG  GLU   194      59.659  52.984  29.585  1.00  0.00           C  
ATOM   3063  HG2 GLU   194      58.867  53.198  30.302  1.00  0.00           H  
ATOM   3064  HG3 GLU   194      60.501  52.603  30.164  1.00  0.00           H  
ATOM   3065  CD  GLU   194      60.213  54.305  28.929  1.00  0.00           C  
ATOM   3066  OE1 GLU   194      61.458  54.443  28.915  1.00  0.00           O  
ATOM   3067  OE2 GLU   194      59.395  55.186  28.592  1.00  0.00           O  
ATOM   3068  C   GLU   194      59.449  50.183  26.948  1.00  0.00           C  
ATOM   3069  O   GLU   194      59.605  49.094  27.429  1.00  0.00           O  
ATOM   3070  N   GLU   195      58.853  50.337  25.727  1.00  0.00           N  
ATOM   3071  H   GLU   195      58.681  51.261  25.359  1.00  0.00           H  
ATOM   3072  CA  GLU   195      58.561  49.227  24.854  1.00  0.00           C  
ATOM   3073  HA  GLU   195      57.869  48.547  25.351  1.00  0.00           H  
ATOM   3074  CB  GLU   195      57.904  49.709  23.599  1.00  0.00           C  
ATOM   3075  HB2 GLU   195      57.083  50.411  23.745  1.00  0.00           H  
ATOM   3076  HB3 GLU   195      58.701  50.299  23.148  1.00  0.00           H  
ATOM   3077  CG  GLU   195      57.357  48.732  22.528  1.00  0.00           C  
ATOM   3078  HG2 GLU   195      58.098  47.935  22.461  1.00  0.00           H  
ATOM   3079  HG3 GLU   195      56.361  48.430  22.852  1.00  0.00           H  
ATOM   3080  CD  GLU   195      57.458  49.566  21.218  1.00  0.00           C  
ATOM   3081  OE1 GLU   195      58.469  49.439  20.508  1.00  0.00           O  
ATOM   3082  OE2 GLU   195      56.454  50.257  20.932  1.00  0.00           O  
ATOM   3083  C   GLU   195      59.799  48.289  24.541  1.00  0.00           C  
ATOM   3084  O   GLU   195      59.609  47.125  24.224  1.00  0.00           O  
ATOM   3085  N   SER   196      61.023  48.762  24.620  1.00  0.00           N  
ATOM   3086  H   SER   196      61.087  49.671  25.057  1.00  0.00           H  
ATOM   3087  CA  SER   196      62.230  47.869  24.622  1.00  0.00           C  
ATOM   3088  HA  SER   196      62.291  47.429  23.626  1.00  0.00           H  
ATOM   3089  CB  SER   196      63.470  48.718  24.867  1.00  0.00           C  
ATOM   3090  HB2 SER   196      64.367  48.099  24.839  1.00  0.00           H  
ATOM   3091  HB3 SER   196      63.482  49.478  24.085  1.00  0.00           H  
ATOM   3092  OG  SER   196      63.359  49.473  26.124  1.00  0.00           O  
ATOM   3093  HG  SER   196      63.385  50.419  25.960  1.00  0.00           H  
ATOM   3094  C   SER   196      62.193  46.836  25.714  1.00  0.00           C  
ATOM   3095  O   SER   196      62.635  45.717  25.533  1.00  0.00           O  
ATOM   3096  N   HID   197      61.357  47.036  26.756  1.00  0.00           N  
ATOM   3097  H   HID   197      60.912  47.939  26.833  1.00  0.00           H  
ATOM   3098  CA  HID   197      61.056  46.039  27.756  1.00  0.00           C  
ATOM   3099  HA  HID   197      61.943  45.405  27.763  1.00  0.00           H  
ATOM   3100  CB  HID   197      60.712  46.619  29.080  1.00  0.00           C  
ATOM   3101  HB2 HID   197      59.794  47.207  29.086  1.00  0.00           H  
ATOM   3102  HB3 HID   197      60.689  45.812  29.811  1.00  0.00           H  
ATOM   3103  CG  HID   197      61.834  47.539  29.611  1.00  0.00           C  
ATOM   3104  ND1 HID   197      61.825  48.924  29.484  1.00  0.00           N  
ATOM   3105  HD1 HID   197      61.267  49.428  28.811  1.00  0.00           H  
ATOM   3106  CE1 HID   197      62.793  49.479  30.239  1.00  0.00           C  
ATOM   3107  HE1 HID   197      63.060  50.524  30.284  1.00  0.00           H  
ATOM   3108  NE2 HID   197      63.459  48.502  30.893  1.00  0.00           N  
ATOM   3109  CD2 HID   197      62.780  47.304  30.569  1.00  0.00           C  
ATOM   3110  HD2 HID   197      63.024  46.283  30.821  1.00  0.00           H  
ATOM   3111  C   HID   197      59.846  45.117  27.431  1.00  0.00           C  
ATOM   3112  O   HID   197      59.631  44.183  28.207  1.00  0.00           O  
ATOM   3113  N   TYR   198      59.070  45.376  26.382  1.00  0.00           N  
ATOM   3114  H   TYR   198      59.423  46.053  25.721  1.00  0.00           H  
ATOM   3115  CA  TYR   198      57.925  44.555  26.018  1.00  0.00           C  
ATOM   3116  HA  TYR   198      57.384  44.289  26.926  1.00  0.00           H  
ATOM   3117  CB  TYR   198      56.932  45.397  25.178  1.00  0.00           C  
ATOM   3118  HB2 TYR   198      56.885  46.352  25.702  1.00  0.00           H  
ATOM   3119  HB3 TYR   198      57.421  45.477  24.207  1.00  0.00           H  
ATOM   3120  CG  TYR   198      55.512  44.918  24.894  1.00  0.00           C  
ATOM   3121  CD1 TYR   198      54.937  43.774  25.498  1.00  0.00           C  
ATOM   3122  HD1 TYR   198      55.457  43.196  26.248  1.00  0.00           H  
ATOM   3123  CE1 TYR   198      53.550  43.441  25.256  1.00  0.00           C  
ATOM   3124  HE1 TYR   198      53.022  42.676  25.805  1.00  0.00           H  
ATOM   3125  CZ  TYR   198      52.828  44.295  24.378  1.00  0.00           C  
ATOM   3126  OH  TYR   198      51.553  44.017  24.185  1.00  0.00           O  
ATOM   3127  HH  TYR   198      51.289  43.096  24.125  1.00  0.00           H  
ATOM   3128  CE2 TYR   198      53.374  45.416  23.775  1.00  0.00           C  
ATOM   3129  HE2 TYR   198      52.700  45.940  23.113  1.00  0.00           H  
ATOM   3130  CD2 TYR   198      54.753  45.734  23.976  1.00  0.00           C  
ATOM   3131  HD2 TYR   198      55.160  46.672  23.627  1.00  0.00           H  
ATOM   3132  C   TYR   198      58.322  43.237  25.278  1.00  0.00           C  
ATOM   3133  O   TYR   198      58.806  43.292  24.154  1.00  0.00           O  
ATOM   3134  N   ALA   199      57.993  42.155  25.931  1.00  0.00           N  
ATOM   3135  H   ALA   199      57.699  42.167  26.897  1.00  0.00           H  
ATOM   3136  CA  ALA   199      58.085  40.839  25.271  1.00  0.00           C  
ATOM   3137  HA  ALA   199      59.089  40.623  24.904  1.00  0.00           H  
ATOM   3138  CB  ALA   199      57.819  39.753  26.378  1.00  0.00           C  
ATOM   3139  HB1 ALA   199      57.648  38.821  25.838  1.00  0.00           H  
ATOM   3140  HB2 ALA   199      58.712  39.780  27.002  1.00  0.00           H  
ATOM   3141  HB3 ALA   199      56.947  40.109  26.927  1.00  0.00           H  
ATOM   3142  C   ALA   199      57.096  40.719  24.108  1.00  0.00           C  
ATOM   3143  O   ALA   199      56.090  41.383  24.021  1.00  0.00           O  
ATOM   3144  N   TRP   200      57.414  39.798  23.232  1.00  0.00           N  
ATOM   3145  H   TRP   200      58.201  39.205  23.453  1.00  0.00           H  
ATOM   3146  CA  TRP   200      56.448  39.238  22.305  1.00  0.00           C  
ATOM   3147  HA  TRP   200      55.741  40.021  22.031  1.00  0.00           H  
ATOM   3148  CB  TRP   200      57.141  38.901  20.997  1.00  0.00           C  
ATOM   3149  HB2 TRP   200      58.004  38.257  21.164  1.00  0.00           H  
ATOM   3150  HB3 TRP   200      56.497  38.280  20.375  1.00  0.00           H  
ATOM   3151  CG  TRP   200      57.585  40.082  20.203  1.00  0.00           C  
ATOM   3152  CD1 TRP   200      58.814  40.594  20.249  1.00  0.00           C  
ATOM   3153  HD1 TRP   200      59.602  40.217  20.884  1.00  0.00           H  
ATOM   3154  NE1 TRP   200      58.824  41.788  19.597  1.00  0.00           N  
ATOM   3155  HE1 TRP   200      59.681  42.323  19.598  1.00  0.00           H  
ATOM   3156  CE2 TRP   200      57.610  42.048  18.991  1.00  0.00           C  
ATOM   3157  CZ2 TRP   200      57.165  43.161  18.252  1.00  0.00           C  
ATOM   3158  HZ2 TRP   200      57.808  43.928  17.847  1.00  0.00           H  
ATOM   3159  CH2 TRP   200      55.855  43.077  17.772  1.00  0.00           C  
ATOM   3160  HH2 TRP   200      55.534  43.805  17.041  1.00  0.00           H  
ATOM   3161  CZ3 TRP   200      54.993  41.973  18.115  1.00  0.00           C  
ATOM   3162  HZ3 TRP   200      53.977  41.793  17.796  1.00  0.00           H  
ATOM   3163  CE3 TRP   200      55.480  40.959  18.966  1.00  0.00           C  
ATOM   3164  HE3 TRP   200      54.790  40.181  19.255  1.00  0.00           H  
ATOM   3165  CD2 TRP   200      56.788  40.959  19.387  1.00  0.00           C  
ATOM   3166  C   TRP   200      55.643  38.069  22.916  1.00  0.00           C  
ATOM   3167  O   TRP   200      56.118  37.419  23.813  1.00  0.00           O  
ATOM   3168  N   GLY   201      54.355  37.928  22.494  1.00  0.00           N  
ATOM   3169  H   GLY   201      53.953  38.558  21.815  1.00  0.00           H  
ATOM   3170  CA  GLY   201      53.488  36.744  22.857  1.00  0.00           C  
ATOM   3171  HA2 GLY   201      53.799  36.179  23.736  1.00  0.00           H  
ATOM   3172  HA3 GLY   201      52.465  37.064  23.054  1.00  0.00           H  
ATOM   3173  C   GLY   201      53.483  35.749  21.712  1.00  0.00           C  
ATOM   3174  O   GLY   201      53.873  36.108  20.598  1.00  0.00           O  
ATOM   3175  N   TYR   202      53.105  34.480  22.016  1.00  0.00           N  
ATOM   3176  H   TYR   202      52.878  34.334  22.989  1.00  0.00           H  
ATOM   3177  CA  TYR   202      53.424  33.396  21.101  1.00  0.00           C  
ATOM   3178  HA  TYR   202      53.608  33.771  20.094  1.00  0.00           H  
ATOM   3179  CB  TYR   202      54.771  32.770  21.393  1.00  0.00           C  
ATOM   3180  HB2 TYR   202      54.807  32.492  22.446  1.00  0.00           H  
ATOM   3181  HB3 TYR   202      54.781  31.807  20.881  1.00  0.00           H  
ATOM   3182  CG  TYR   202      55.968  33.620  21.049  1.00  0.00           C  
ATOM   3183  CD1 TYR   202      56.518  33.749  19.749  1.00  0.00           C  
ATOM   3184  HD1 TYR   202      56.001  33.295  18.917  1.00  0.00           H  
ATOM   3185  CE1 TYR   202      57.737  34.503  19.610  1.00  0.00           C  
ATOM   3186  HE1 TYR   202      58.137  34.524  18.607  1.00  0.00           H  
ATOM   3187  CZ  TYR   202      58.230  35.284  20.698  1.00  0.00           C  
ATOM   3188  OH  TYR   202      59.221  36.110  20.456  1.00  0.00           O  
ATOM   3189  HH  TYR   202      59.372  36.451  19.571  1.00  0.00           H  
ATOM   3190  CE2 TYR   202      57.595  35.311  21.894  1.00  0.00           C  
ATOM   3191  HE2 TYR   202      57.781  36.070  22.640  1.00  0.00           H  
ATOM   3192  CD2 TYR   202      56.509  34.415  22.094  1.00  0.00           C  
ATOM   3193  HD2 TYR   202      56.014  34.388  23.054  1.00  0.00           H  
ATOM   3194  C   TYR   202      52.309  32.390  21.059  1.00  0.00           C  
ATOM   3195  O   TYR   202      51.616  32.101  22.084  1.00  0.00           O  
ATOM   3196  N   ARG   203      52.017  31.891  19.882  1.00  0.00           N  
ATOM   3197  H   ARG   203      52.510  32.295  19.098  1.00  0.00           H  
ATOM   3198  CA  ARG   203      50.951  30.891  19.603  1.00  0.00           C  
ATOM   3199  HA  ARG   203      50.885  30.257  20.488  1.00  0.00           H  
ATOM   3200  CB  ARG   203      49.612  31.596  19.382  1.00  0.00           C  
ATOM   3201  HB2 ARG   203      48.952  30.729  19.414  1.00  0.00           H  
ATOM   3202  HB3 ARG   203      49.338  32.215  20.236  1.00  0.00           H  
ATOM   3203  CG  ARG   203      49.438  32.374  18.073  1.00  0.00           C  
ATOM   3204  HG2 ARG   203      50.213  33.121  17.902  1.00  0.00           H  
ATOM   3205  HG3 ARG   203      49.523  31.727  17.200  1.00  0.00           H  
ATOM   3206  CD  ARG   203      48.094  33.044  18.125  1.00  0.00           C  
ATOM   3207  HD2 ARG   203      48.142  33.694  18.999  1.00  0.00           H  
ATOM   3208  HD3 ARG   203      47.909  33.690  17.266  1.00  0.00           H  
ATOM   3209  NE  ARG   203      46.893  32.112  18.284  1.00  0.00           N  
ATOM   3210  HE  ARG   203      46.728  31.873  19.251  1.00  0.00           H  
ATOM   3211  CZ  ARG   203      46.014  31.656  17.388  1.00  0.00           C  
ATOM   3212  NH1 ARG   203      46.042  31.914  16.130  1.00  0.00           N  
ATOM   3213 HH11 ARG   203      45.310  31.512  15.562  1.00  0.00           H  
ATOM   3214 HH12 ARG   203      46.978  32.015  15.764  1.00  0.00           H  
ATOM   3215  NH2 ARG   203      44.929  31.011  17.806  1.00  0.00           N  
ATOM   3216 HH21 ARG   203      44.377  30.462  17.162  1.00  0.00           H  
ATOM   3217 HH22 ARG   203      44.986  30.715  18.770  1.00  0.00           H  
ATOM   3218  C   ARG   203      51.423  30.031  18.428  1.00  0.00           C  
ATOM   3219  O   ARG   203      51.721  30.492  17.326  1.00  0.00           O  
ATOM   3220  N   GLU   204      51.426  28.697  18.568  1.00  0.00           N  
ATOM   3221  H   GLU   204      51.363  28.315  19.501  1.00  0.00           H  
ATOM   3222  CA  GLU   204      51.921  27.786  17.533  1.00  0.00           C  
ATOM   3223  HA  GLU   204      51.974  26.769  17.923  1.00  0.00           H  
ATOM   3224  CB  GLU   204      50.905  27.611  16.396  1.00  0.00           C  
ATOM   3225  HB2 GLU   204      51.030  28.410  15.665  1.00  0.00           H  
ATOM   3226  HB3 GLU   204      51.228  26.721  15.854  1.00  0.00           H  
ATOM   3227  CG  GLU   204      49.444  27.498  16.858  1.00  0.00           C  
ATOM   3228  HG2 GLU   204      49.112  28.455  17.259  1.00  0.00           H  
ATOM   3229  HG3 GLU   204      48.848  27.411  15.949  1.00  0.00           H  
ATOM   3230  CD  GLU   204      49.172  26.341  17.771  1.00  0.00           C  
ATOM   3231  OE1 GLU   204      48.298  26.533  18.611  1.00  0.00           O  
ATOM   3232  OE2 GLU   204      49.792  25.235  17.699  1.00  0.00           O  
ATOM   3233  C   GLU   204      53.316  28.074  17.054  1.00  0.00           C  
ATOM   3234  O   GLU   204      53.681  27.884  15.888  1.00  0.00           O  
ATOM   3235  N   GLY   205      54.140  28.675  17.925  1.00  0.00           N  
ATOM   3236  H   GLY   205      53.816  28.774  18.877  1.00  0.00           H  
ATOM   3237  CA  GLY   205      55.394  29.331  17.585  1.00  0.00           C  
ATOM   3238  HA2 GLY   205      56.093  29.376  18.420  1.00  0.00           H  
ATOM   3239  HA3 GLY   205      55.928  28.662  16.910  1.00  0.00           H  
ATOM   3240  C   GLY   205      55.409  30.720  16.942  1.00  0.00           C  
ATOM   3241  O   GLY   205      56.482  31.258  16.720  1.00  0.00           O  
ATOM   3242  N   LYS   206      54.270  31.204  16.563  1.00  0.00           N  
ATOM   3243  H   LYS   206      53.545  30.508  16.465  1.00  0.00           H  
ATOM   3244  CA  LYS   206      54.205  32.524  15.832  1.00  0.00           C  
ATOM   3245  HA  LYS   206      55.093  32.739  15.238  1.00  0.00           H  
ATOM   3246  CB  LYS   206      52.989  32.566  14.891  1.00  0.00           C  
ATOM   3247  HB2 LYS   206      52.049  32.500  15.440  1.00  0.00           H  
ATOM   3248  HB3 LYS   206      52.904  33.534  14.396  1.00  0.00           H  
ATOM   3249  CG  LYS   206      53.032  31.449  13.912  1.00  0.00           C  
ATOM   3250  HG2 LYS   206      53.986  31.578  13.401  1.00  0.00           H  
ATOM   3251  HG3 LYS   206      53.162  30.505  14.441  1.00  0.00           H  
ATOM   3252  CD  LYS   206      51.916  31.373  12.854  1.00  0.00           C  
ATOM   3253  HD2 LYS   206      51.707  32.391  12.528  1.00  0.00           H  
ATOM   3254  HD3 LYS   206      52.226  30.733  12.028  1.00  0.00           H  
ATOM   3255  CE  LYS   206      50.572  30.841  13.361  1.00  0.00           C  
ATOM   3256  HE2 LYS   206      50.617  29.950  13.986  1.00  0.00           H  
ATOM   3257  HE3 LYS   206      50.081  31.605  13.964  1.00  0.00           H  
ATOM   3258  NZ  LYS   206      49.648  30.686  12.263  1.00  0.00           N  
ATOM   3259  HZ1 LYS   206      49.823  29.880  11.679  1.00  0.00           H  
ATOM   3260  HZ2 LYS   206      48.698  30.656  12.604  1.00  0.00           H  
ATOM   3261  HZ3 LYS   206      49.535  31.512  11.694  1.00  0.00           H  
ATOM   3262  C   LYS   206      54.097  33.699  16.795  1.00  0.00           C  
ATOM   3263  O   LYS   206      53.232  33.679  17.736  1.00  0.00           O  
ATOM   3264  N   ALA   207      54.720  34.801  16.419  1.00  0.00           N  
ATOM   3265  H   ALA   207      54.831  34.819  15.415  1.00  0.00           H  
ATOM   3266  CA  ALA   207      54.734  36.002  17.238  1.00  0.00           C  
ATOM   3267  HA  ALA   207      54.762  35.670  18.276  1.00  0.00           H  
ATOM   3268  CB  ALA   207      55.996  36.841  17.110  1.00  0.00           C  
ATOM   3269  HB1 ALA   207      55.991  37.345  16.144  1.00  0.00           H  
ATOM   3270  HB2 ALA   207      55.992  37.703  17.777  1.00  0.00           H  
ATOM   3271  HB3 ALA   207      56.892  36.252  17.310  1.00  0.00           H  
ATOM   3272  C   ALA   207      53.446  36.914  17.090  1.00  0.00           C  
ATOM   3273  O   ALA   207      52.706  36.917  16.026  1.00  0.00           O  
ATOM   3274  N   VAL   208      53.078  37.495  18.276  1.00  0.00           N  
ATOM   3275  H   VAL   208      53.646  37.314  19.092  1.00  0.00           H  
ATOM   3276  CA  VAL   208      51.756  38.261  18.436  1.00  0.00           C  
ATOM   3277  HA  VAL   208      51.696  38.764  17.471  1.00  0.00           H  
ATOM   3278  CB  VAL   208      50.573  37.275  18.480  1.00  0.00           C  
ATOM   3279  HB  VAL   208      50.668  36.671  17.577  1.00  0.00           H  
ATOM   3280  CG1 VAL   208      50.453  36.289  19.749  1.00  0.00           C  
ATOM   3281 HG11 VAL   208      49.484  35.790  19.743  1.00  0.00           H  
ATOM   3282 HG12 VAL   208      51.186  35.483  19.732  1.00  0.00           H  
ATOM   3283 HG13 VAL   208      50.564  36.939  20.617  1.00  0.00           H  
ATOM   3284  CG2 VAL   208      49.172  37.936  18.532  1.00  0.00           C  
ATOM   3285 HG21 VAL   208      49.033  38.700  17.767  1.00  0.00           H  
ATOM   3286 HG22 VAL   208      48.378  37.189  18.553  1.00  0.00           H  
ATOM   3287 HG23 VAL   208      49.082  38.373  19.526  1.00  0.00           H  
ATOM   3288  C   VAL   208      51.839  39.316  19.543  1.00  0.00           C  
ATOM   3289  O   VAL   208      52.510  39.097  20.596  1.00  0.00           O  
ATOM   3290  N   HIP   209      50.959  40.347  19.447  1.00  0.00           N  
ATOM   3291  H   HIP   209      50.446  40.467  18.585  1.00  0.00           H  
ATOM   3292  CA  HIP   209      50.492  41.196  20.604  1.00  0.00           C  
ATOM   3293  HA  HIP   209      50.719  40.775  21.583  1.00  0.00           H  
ATOM   3294  CB  HIP   209      51.028  42.607  20.542  1.00  0.00           C  
ATOM   3295  HB2 HIP   209      50.902  43.075  19.565  1.00  0.00           H  
ATOM   3296  HB3 HIP   209      50.447  43.194  21.253  1.00  0.00           H  
ATOM   3297  CG  HIP   209      52.546  42.549  20.881  1.00  0.00           C  
ATOM   3298  ND1 HIP   209      53.429  43.616  20.505  1.00  0.00           N  
ATOM   3299  HD1 HIP   209      53.262  44.367  19.849  1.00  0.00           H  
ATOM   3300  CE1 HIP   209      54.550  43.500  21.205  1.00  0.00           C  
ATOM   3301  HE1 HIP   209      55.436  44.113  21.124  1.00  0.00           H  
ATOM   3302  NE2 HIP   209      54.410  42.481  22.075  1.00  0.00           N  
ATOM   3303  HE2 HIP   209      55.098  42.281  22.786  1.00  0.00           H  
ATOM   3304  CD2 HIP   209      53.132  41.959  21.944  1.00  0.00           C  
ATOM   3305  HD2 HIP   209      52.671  41.324  22.686  1.00  0.00           H  
ATOM   3306  C   HIP   209      48.938  41.284  20.548  1.00  0.00           C  
ATOM   3307  O   HIP   209      48.301  41.071  19.460  1.00  0.00           O  
ATOM   3308  N   VAL   210      48.371  41.622  21.715  1.00  0.00           N  
ATOM   3309  H   VAL   210      48.934  41.542  22.550  1.00  0.00           H  
ATOM   3310  CA  VAL   210      46.923  42.007  21.869  1.00  0.00           C  
ATOM   3311  HA  VAL   210      46.277  41.134  21.778  1.00  0.00           H  
ATOM   3312  CB  VAL   210      46.727  42.447  23.328  1.00  0.00           C  
ATOM   3313  HB  VAL   210      46.966  41.567  23.924  1.00  0.00           H  
ATOM   3314  CG1 VAL   210      47.516  43.666  23.859  1.00  0.00           C  
ATOM   3315 HG11 VAL   210      47.259  44.561  23.291  1.00  0.00           H  
ATOM   3316 HG12 VAL   210      47.199  43.842  24.887  1.00  0.00           H  
ATOM   3317 HG13 VAL   210      48.600  43.572  23.916  1.00  0.00           H  
ATOM   3318  CG2 VAL   210      45.250  42.862  23.599  1.00  0.00           C  
ATOM   3319 HG21 VAL   210      45.010  42.905  24.662  1.00  0.00           H  
ATOM   3320 HG22 VAL   210      45.055  43.859  23.204  1.00  0.00           H  
ATOM   3321 HG23 VAL   210      44.575  42.181  23.081  1.00  0.00           H  
ATOM   3322  C   VAL   210      46.501  43.139  20.956  1.00  0.00           C  
ATOM   3323  O   VAL   210      47.318  44.074  20.643  1.00  0.00           O  
ATOM   3324  N   SER   211      45.299  43.021  20.414  1.00  0.00           N  
ATOM   3325  H   SER   211      44.777  42.223  20.748  1.00  0.00           H  
ATOM   3326  CA  SER   211      44.583  43.924  19.478  1.00  0.00           C  
ATOM   3327  HA  SER   211      45.388  44.333  18.868  1.00  0.00           H  
ATOM   3328  CB  SER   211      43.810  43.089  18.487  1.00  0.00           C  
ATOM   3329  HB2 SER   211      44.271  42.297  17.897  1.00  0.00           H  
ATOM   3330  HB3 SER   211      42.850  42.699  18.827  1.00  0.00           H  
ATOM   3331  OG  SER   211      43.485  44.140  17.585  1.00  0.00           O  
ATOM   3332  HG  SER   211      43.176  43.710  16.784  1.00  0.00           H  
ATOM   3333  C   SER   211      43.780  45.064  20.153  1.00  0.00           C  
ATOM   3334  O   SER   211      43.078  44.841  21.159  1.00  0.00           O  
ATOM   3335  N   PRO   212      43.932  46.340  19.625  1.00  0.00           N  
ATOM   3336  CD  PRO   212      45.077  46.699  18.882  1.00  0.00           C  
ATOM   3337  HD2 PRO   212      44.908  46.406  17.846  1.00  0.00           H  
ATOM   3338  HD3 PRO   212      45.946  46.300  19.405  1.00  0.00           H  
ATOM   3339  CG  PRO   212      45.093  48.269  18.962  1.00  0.00           C  
ATOM   3340  HG2 PRO   212      45.467  48.707  18.036  1.00  0.00           H  
ATOM   3341  HG3 PRO   212      45.683  48.504  19.847  1.00  0.00           H  
ATOM   3342  CB  PRO   212      43.668  48.690  19.276  1.00  0.00           C  
ATOM   3343  HB2 PRO   212      43.162  48.912  18.337  1.00  0.00           H  
ATOM   3344  HB3 PRO   212      43.733  49.534  19.963  1.00  0.00           H  
ATOM   3345  CA  PRO   212      43.153  47.444  20.061  1.00  0.00           C  
ATOM   3346  HA  PRO   212      43.457  47.477  21.108  1.00  0.00           H  
ATOM   3347  C   PRO   212      41.653  47.179  19.940  1.00  0.00           C  
ATOM   3348  O   PRO   212      41.138  46.942  18.847  1.00  0.00           O  
ATOM   3349  N   GLY   213      40.901  47.227  21.035  1.00  0.00           N  
ATOM   3350  H   GLY   213      41.342  47.304  21.941  1.00  0.00           H  
ATOM   3351  CA  GLY   213      39.416  47.039  21.002  1.00  0.00           C  
ATOM   3352  HA2 GLY   213      39.124  46.626  20.036  1.00  0.00           H  
ATOM   3353  HA3 GLY   213      39.266  46.159  21.627  1.00  0.00           H  
ATOM   3354  C   GLY   213      38.587  48.147  21.446  1.00  0.00           C  
ATOM   3355  O   GLY   213      39.048  49.011  22.191  1.00  0.00           O  
ATOM   3356  N   MET   214      37.304  48.065  21.275  1.00  0.00           N  
ATOM   3357  H   MET   214      36.997  47.246  20.771  1.00  0.00           H  
ATOM   3358  CA  MET   214      36.442  48.683  22.301  1.00  0.00           C  
ATOM   3359  HA  MET   214      36.700  49.728  22.474  1.00  0.00           H  
ATOM   3360  CB  MET   214      34.940  48.724  21.815  1.00  0.00           C  
ATOM   3361  HB2 MET   214      34.534  47.713  21.792  1.00  0.00           H  
ATOM   3362  HB3 MET   214      34.484  49.436  22.504  1.00  0.00           H  
ATOM   3363  CG  MET   214      34.767  49.226  20.322  1.00  0.00           C  
ATOM   3364  HG2 MET   214      35.323  48.654  19.578  1.00  0.00           H  
ATOM   3365  HG3 MET   214      33.705  49.188  20.078  1.00  0.00           H  
ATOM   3366  SD  MET   214      35.260  51.015  20.082  1.00  0.00           S  
ATOM   3367  CE  MET   214      34.043  51.829  21.081  1.00  0.00           C  
ATOM   3368  HE1 MET   214      33.081  51.352  20.893  1.00  0.00           H  
ATOM   3369  HE2 MET   214      34.170  51.612  22.142  1.00  0.00           H  
ATOM   3370  HE3 MET   214      33.960  52.887  20.832  1.00  0.00           H  
ATOM   3371  C   MET   214      36.545  47.891  23.638  1.00  0.00           C  
ATOM   3372  O   MET   214      36.628  46.670  23.734  1.00  0.00           O  
ATOM   3373  N   LEU   215      36.394  48.632  24.751  1.00  0.00           N  
ATOM   3374  H   LEU   215      36.032  49.554  24.555  1.00  0.00           H  
ATOM   3375  CA  LEU   215      36.456  48.228  26.195  1.00  0.00           C  
ATOM   3376  HA  LEU   215      36.642  49.156  26.737  1.00  0.00           H  
ATOM   3377  CB  LEU   215      35.078  47.583  26.598  1.00  0.00           C  
ATOM   3378  HB2 LEU   215      34.982  46.792  25.854  1.00  0.00           H  
ATOM   3379  HB3 LEU   215      35.081  47.162  27.603  1.00  0.00           H  
ATOM   3380  CG  LEU   215      33.806  48.436  26.551  1.00  0.00           C  
ATOM   3381  HG  LEU   215      33.773  48.819  25.531  1.00  0.00           H  
ATOM   3382  CD1 LEU   215      32.648  47.440  26.795  1.00  0.00           C  
ATOM   3383 HD11 LEU   215      32.690  46.632  26.065  1.00  0.00           H  
ATOM   3384 HD12 LEU   215      32.579  47.028  27.802  1.00  0.00           H  
ATOM   3385 HD13 LEU   215      31.752  48.020  26.572  1.00  0.00           H  
ATOM   3386  CD2 LEU   215      33.870  49.531  27.554  1.00  0.00           C  
ATOM   3387 HD21 LEU   215      32.993  50.162  27.412  1.00  0.00           H  
ATOM   3388 HD22 LEU   215      33.850  49.134  28.569  1.00  0.00           H  
ATOM   3389 HD23 LEU   215      34.758  50.155  27.453  1.00  0.00           H  
ATOM   3390  C   LEU   215      37.699  47.376  26.621  1.00  0.00           C  
ATOM   3391  O   LEU   215      37.643  46.485  27.517  1.00  0.00           O  
ATOM   3392  N   ASP   216      38.760  47.557  25.853  1.00  0.00           N  
ATOM   3393  H   ASP   216      38.773  48.180  25.058  1.00  0.00           H  
ATOM   3394  CA  ASP   216      39.891  46.661  26.007  1.00  0.00           C  
ATOM   3395  HA  ASP   216      39.524  45.636  26.036  1.00  0.00           H  
ATOM   3396  CB  ASP   216      40.834  46.712  24.863  1.00  0.00           C  
ATOM   3397  HB2 ASP   216      41.664  46.022  25.009  1.00  0.00           H  
ATOM   3398  HB3 ASP   216      40.276  46.432  23.969  1.00  0.00           H  
ATOM   3399  CG  ASP   216      41.512  48.045  24.498  1.00  0.00           C  
ATOM   3400  OD1 ASP   216      41.268  49.095  25.114  1.00  0.00           O  
ATOM   3401  OD2 ASP   216      42.302  47.942  23.512  1.00  0.00           O  
ATOM   3402  C   ASP   216      40.538  46.791  27.423  1.00  0.00           C  
ATOM   3403  O   ASP   216      40.808  45.772  28.119  1.00  0.00           O  
ATOM   3404  N   ALA   217      41.073  47.986  27.808  1.00  0.00           N  
ATOM   3405  H   ALA   217      40.897  48.782  27.211  1.00  0.00           H  
ATOM   3406  CA  ALA   217      41.795  48.367  29.047  1.00  0.00           C  
ATOM   3407  HA  ALA   217      42.763  47.880  29.159  1.00  0.00           H  
ATOM   3408  CB  ALA   217      41.871  49.887  29.002  1.00  0.00           C  
ATOM   3409  HB1 ALA   217      42.030  50.178  30.040  1.00  0.00           H  
ATOM   3410  HB2 ALA   217      42.758  50.213  28.459  1.00  0.00           H  
ATOM   3411  HB3 ALA   217      40.965  50.321  28.578  1.00  0.00           H  
ATOM   3412  C   ALA   217      40.920  47.938  30.263  1.00  0.00           C  
ATOM   3413  O   ALA   217      41.448  47.521  31.289  1.00  0.00           O  
ATOM   3414  N   GLU   218      39.564  48.023  30.181  1.00  0.00           N  
ATOM   3415  H   GLU   218      39.208  48.513  29.372  1.00  0.00           H  
ATOM   3416  CA  GLU   218      38.649  47.717  31.336  1.00  0.00           C  
ATOM   3417  HA  GLU   218      39.035  48.306  32.167  1.00  0.00           H  
ATOM   3418  CB  GLU   218      37.280  48.314  31.009  1.00  0.00           C  
ATOM   3419  HB2 GLU   218      36.946  47.728  30.152  1.00  0.00           H  
ATOM   3420  HB3 GLU   218      36.716  48.205  31.936  1.00  0.00           H  
ATOM   3421  CG  GLU   218      37.135  49.840  30.573  1.00  0.00           C  
ATOM   3422  HG2 GLU   218      36.080  50.043  30.389  1.00  0.00           H  
ATOM   3423  HG3 GLU   218      37.481  50.433  31.419  1.00  0.00           H  
ATOM   3424  CD  GLU   218      37.749  50.516  29.340  1.00  0.00           C  
ATOM   3425  OE1 GLU   218      38.403  49.869  28.516  1.00  0.00           O  
ATOM   3426  OE2 GLU   218      37.359  51.708  29.027  1.00  0.00           O  
ATOM   3427  C   GLU   218      38.526  46.267  31.679  1.00  0.00           C  
ATOM   3428  O   GLU   218      38.149  45.955  32.825  1.00  0.00           O  
ATOM   3429  N   ALA   219      38.988  45.302  30.792  1.00  0.00           N  
ATOM   3430  H   ALA   219      39.312  45.648  29.900  1.00  0.00           H  
ATOM   3431  CA  ALA   219      39.009  43.847  30.973  1.00  0.00           C  
ATOM   3432  HA  ALA   219      38.593  43.545  31.934  1.00  0.00           H  
ATOM   3433  CB  ALA   219      38.019  43.288  29.951  1.00  0.00           C  
ATOM   3434  HB1 ALA   219      37.893  42.233  30.197  1.00  0.00           H  
ATOM   3435  HB2 ALA   219      37.028  43.671  30.195  1.00  0.00           H  
ATOM   3436  HB3 ALA   219      38.337  43.412  28.916  1.00  0.00           H  
ATOM   3437  C   ALA   219      40.436  43.234  30.854  1.00  0.00           C  
ATOM   3438  O   ALA   219      40.593  42.154  31.387  1.00  0.00           O  
ATOM   3439  N   TYR   220      41.308  43.722  29.976  1.00  0.00           N  
ATOM   3440  H   TYR   220      40.902  44.485  29.453  1.00  0.00           H  
ATOM   3441  CA  TYR   220      42.543  43.047  29.466  1.00  0.00           C  
ATOM   3442  HA  TYR   220      42.959  42.428  30.261  1.00  0.00           H  
ATOM   3443  CB  TYR   220      42.148  41.953  28.456  1.00  0.00           C  
ATOM   3444  HB2 TYR   220      42.999  41.315  28.219  1.00  0.00           H  
ATOM   3445  HB3 TYR   220      41.394  41.393  29.009  1.00  0.00           H  
ATOM   3446  CG  TYR   220      41.549  42.438  27.145  1.00  0.00           C  
ATOM   3447  CD1 TYR   220      42.334  43.122  26.123  1.00  0.00           C  
ATOM   3448  HD1 TYR   220      43.400  43.275  26.205  1.00  0.00           H  
ATOM   3449  CE1 TYR   220      41.804  43.395  24.820  1.00  0.00           C  
ATOM   3450  HE1 TYR   220      42.417  43.715  23.991  1.00  0.00           H  
ATOM   3451  CZ  TYR   220      40.404  43.339  24.645  1.00  0.00           C  
ATOM   3452  OH  TYR   220      39.919  43.760  23.508  1.00  0.00           O  
ATOM   3453  HH  TYR   220      38.973  43.920  23.518  1.00  0.00           H  
ATOM   3454  CE2 TYR   220      39.614  42.732  25.635  1.00  0.00           C  
ATOM   3455  HE2 TYR   220      38.556  42.609  25.455  1.00  0.00           H  
ATOM   3456  CD2 TYR   220      40.196  42.256  26.865  1.00  0.00           C  
ATOM   3457  HD2 TYR   220      39.613  41.611  27.504  1.00  0.00           H  
ATOM   3458  C   TYR   220      43.679  43.884  28.888  1.00  0.00           C  
ATOM   3459  O   TYR   220      44.779  43.388  28.675  1.00  0.00           O  
ATOM   3460  N   GLY   221      43.398  45.156  28.727  1.00  0.00           N  
ATOM   3461  H   GLY   221      42.415  45.379  28.664  1.00  0.00           H  
ATOM   3462  CA  GLY   221      44.355  45.987  27.968  1.00  0.00           C  
ATOM   3463  HA2 GLY   221      44.659  45.445  27.073  1.00  0.00           H  
ATOM   3464  HA3 GLY   221      43.757  46.808  27.574  1.00  0.00           H  
ATOM   3465  C   GLY   221      45.671  46.436  28.697  1.00  0.00           C  
ATOM   3466  O   GLY   221      46.383  47.257  28.112  1.00  0.00           O  
ATOM   3467  N   VAL   222      46.018  45.980  29.947  1.00  0.00           N  
ATOM   3468  H   VAL   222      45.404  45.244  30.265  1.00  0.00           H  
ATOM   3469  CA  VAL   222      47.136  46.298  30.893  1.00  0.00           C  
ATOM   3470  HA  VAL   222      47.425  47.333  30.714  1.00  0.00           H  
ATOM   3471  CB  VAL   222      46.661  46.296  32.417  1.00  0.00           C  
ATOM   3472  HB  VAL   222      46.336  45.260  32.510  1.00  0.00           H  
ATOM   3473  CG1 VAL   222      47.729  46.423  33.467  1.00  0.00           C  
ATOM   3474 HG11 VAL   222      48.564  45.744  33.292  1.00  0.00           H  
ATOM   3475 HG12 VAL   222      48.111  47.444  33.477  1.00  0.00           H  
ATOM   3476 HG13 VAL   222      47.259  46.263  34.437  1.00  0.00           H  
ATOM   3477  CG2 VAL   222      45.545  47.263  32.628  1.00  0.00           C  
ATOM   3478 HG21 VAL   222      44.673  47.187  31.978  1.00  0.00           H  
ATOM   3479 HG22 VAL   222      45.081  47.206  33.612  1.00  0.00           H  
ATOM   3480 HG23 VAL   222      45.923  48.284  32.575  1.00  0.00           H  
ATOM   3481  C   VAL   222      48.266  45.330  30.664  1.00  0.00           C  
ATOM   3482  O   VAL   222      48.082  44.081  30.500  1.00  0.00           O  
ATOM   3483  N   LYS   223      49.507  45.843  30.575  1.00  0.00           N  
ATOM   3484  H   LYS   223      49.603  46.849  30.571  1.00  0.00           H  
ATOM   3485  CA  LYS   223      50.821  45.210  30.433  1.00  0.00           C  
ATOM   3486  HA  LYS   223      50.577  44.148  30.451  1.00  0.00           H  
ATOM   3487  CB  LYS   223      51.574  45.610  29.128  1.00  0.00           C  
ATOM   3488  HB2 LYS   223      52.023  46.592  29.277  1.00  0.00           H  
ATOM   3489  HB3 LYS   223      52.387  44.904  28.957  1.00  0.00           H  
ATOM   3490  CG  LYS   223      50.892  45.590  27.716  1.00  0.00           C  
ATOM   3491  HG2 LYS   223      51.620  45.747  26.920  1.00  0.00           H  
ATOM   3492  HG3 LYS   223      50.440  44.636  27.444  1.00  0.00           H  
ATOM   3493  CD  LYS   223      49.738  46.610  27.490  1.00  0.00           C  
ATOM   3494  HD2 LYS   223      48.992  46.430  28.264  1.00  0.00           H  
ATOM   3495  HD3 LYS   223      50.286  47.540  27.642  1.00  0.00           H  
ATOM   3496  CE  LYS   223      49.192  46.537  26.044  1.00  0.00           C  
ATOM   3497  HE2 LYS   223      49.983  46.768  25.330  1.00  0.00           H  
ATOM   3498  HE3 LYS   223      48.806  45.520  25.989  1.00  0.00           H  
ATOM   3499  NZ  LYS   223      48.209  47.605  25.905  1.00  0.00           N  
ATOM   3500  HZ1 LYS   223      48.596  48.534  25.988  1.00  0.00           H  
ATOM   3501  HZ2 LYS   223      47.795  47.544  24.986  1.00  0.00           H  
ATOM   3502  HZ3 LYS   223      47.551  47.578  26.670  1.00  0.00           H  
ATOM   3503  C   LYS   223      51.656  45.534  31.685  1.00  0.00           C  
ATOM   3504  O   LYS   223      51.852  46.741  32.016  1.00  0.00           O  
ATOM   3505  N   SER   224      52.383  44.533  32.239  1.00  0.00           N  
ATOM   3506  H   SER   224      52.407  43.623  31.801  1.00  0.00           H  
ATOM   3507  CA  SER   224      53.157  44.808  33.476  1.00  0.00           C  
ATOM   3508  HA  SER   224      53.561  45.819  33.422  1.00  0.00           H  
ATOM   3509  CB  SER   224      52.284  44.605  34.798  1.00  0.00           C  
ATOM   3510  HB2 SER   224      51.394  45.234  34.810  1.00  0.00           H  
ATOM   3511  HB3 SER   224      52.062  43.538  34.773  1.00  0.00           H  
ATOM   3512  OG  SER   224      53.039  44.932  35.937  1.00  0.00           O  
ATOM   3513  HG  SER   224      53.094  45.890  35.948  1.00  0.00           H  
ATOM   3514  C   SER   224      54.368  43.821  33.563  1.00  0.00           C  
ATOM   3515  O   SER   224      54.371  42.736  33.007  1.00  0.00           O  
ATOM   3516  N   ASN   225      55.377  44.334  34.253  1.00  0.00           N  
ATOM   3517  H   ASN   225      55.134  45.146  34.803  1.00  0.00           H  
ATOM   3518  CA  ASN   225      56.589  43.647  34.705  1.00  0.00           C  
ATOM   3519  HA  ASN   225      56.782  42.800  34.047  1.00  0.00           H  
ATOM   3520  CB  ASN   225      57.801  44.630  34.695  1.00  0.00           C  
ATOM   3521  HB2 ASN   225      58.765  44.149  34.862  1.00  0.00           H  
ATOM   3522  HB3 ASN   225      57.772  45.098  33.711  1.00  0.00           H  
ATOM   3523  CG  ASN   225      57.507  45.676  35.795  1.00  0.00           C  
ATOM   3524  OD1 ASN   225      57.944  45.519  36.890  1.00  0.00           O  
ATOM   3525  ND2 ASN   225      56.736  46.699  35.592  1.00  0.00           N  
ATOM   3526 HD21 ASN   225      56.446  47.249  36.388  1.00  0.00           H  
ATOM   3527 HD22 ASN   225      56.415  46.891  34.654  1.00  0.00           H  
ATOM   3528  C   ASN   225      56.395  43.029  36.070  1.00  0.00           C  
ATOM   3529  O   ASN   225      55.681  43.474  36.975  1.00  0.00           O  
ATOM   3530  N   VAL   226      57.225  42.008  36.250  1.00  0.00           N  
ATOM   3531  H   VAL   226      57.731  41.597  35.478  1.00  0.00           H  
ATOM   3532  CA  VAL   226      57.052  41.125  37.473  1.00  0.00           C  
ATOM   3533  HA  VAL   226      55.997  40.860  37.410  1.00  0.00           H  
ATOM   3534  CB  VAL   226      57.939  39.931  37.257  1.00  0.00           C  
ATOM   3535  HB  VAL   226      57.879  39.522  36.249  1.00  0.00           H  
ATOM   3536  CG1 VAL   226      59.426  40.057  37.709  1.00  0.00           C  
ATOM   3537 HG11 VAL   226      59.379  40.177  38.792  1.00  0.00           H  
ATOM   3538 HG12 VAL   226      60.114  39.343  37.256  1.00  0.00           H  
ATOM   3539 HG13 VAL   226      59.793  41.024  37.367  1.00  0.00           H  
ATOM   3540  CG2 VAL   226      57.181  38.874  38.145  1.00  0.00           C  
ATOM   3541 HG21 VAL   226      57.165  39.252  39.168  1.00  0.00           H  
ATOM   3542 HG22 VAL   226      56.183  38.687  37.749  1.00  0.00           H  
ATOM   3543 HG23 VAL   226      57.827  38.006  38.017  1.00  0.00           H  
ATOM   3544  C   VAL   226      57.173  41.903  38.812  1.00  0.00           C  
ATOM   3545  O   VAL   226      56.638  41.441  39.797  1.00  0.00           O  
ATOM   3546  N   LYS   227      57.944  43.031  38.874  1.00  0.00           N  
ATOM   3547  H   LYS   227      58.481  43.282  38.056  1.00  0.00           H  
ATOM   3548  CA  LYS   227      58.359  43.751  40.113  1.00  0.00           C  
ATOM   3549  HA  LYS   227      58.598  43.043  40.906  1.00  0.00           H  
ATOM   3550  CB  LYS   227      59.616  44.622  40.004  1.00  0.00           C  
ATOM   3551  HB2 LYS   227      59.374  45.632  39.673  1.00  0.00           H  
ATOM   3552  HB3 LYS   227      60.034  44.816  40.992  1.00  0.00           H  
ATOM   3553  CG  LYS   227      60.732  43.913  39.210  1.00  0.00           C  
ATOM   3554  HG2 LYS   227      61.021  42.950  39.631  1.00  0.00           H  
ATOM   3555  HG3 LYS   227      60.421  43.744  38.179  1.00  0.00           H  
ATOM   3556  CD  LYS   227      62.043  44.728  39.464  1.00  0.00           C  
ATOM   3557  HD2 LYS   227      62.729  44.462  38.659  1.00  0.00           H  
ATOM   3558  HD3 LYS   227      61.848  45.793  39.330  1.00  0.00           H  
ATOM   3559  CE  LYS   227      62.679  44.626  40.897  1.00  0.00           C  
ATOM   3560  HE2 LYS   227      61.821  44.664  41.568  1.00  0.00           H  
ATOM   3561  HE3 LYS   227      63.185  43.688  41.128  1.00  0.00           H  
ATOM   3562  NZ  LYS   227      63.641  45.668  41.118  1.00  0.00           N  
ATOM   3563  HZ1 LYS   227      63.285  46.571  40.838  1.00  0.00           H  
ATOM   3564  HZ2 LYS   227      63.914  45.714  42.089  1.00  0.00           H  
ATOM   3565  HZ3 LYS   227      64.459  45.538  40.540  1.00  0.00           H  
ATOM   3566  C   LYS   227      57.153  44.566  40.671  1.00  0.00           C  
ATOM   3567  O   LYS   227      56.806  44.487  41.831  1.00  0.00           O  
ATOM   3568  N   ASP   228      56.497  45.264  39.728  1.00  0.00           N  
ATOM   3569  H   ASP   228      56.937  45.338  38.821  1.00  0.00           H  
ATOM   3570  CA  ASP   228      55.165  45.993  39.934  1.00  0.00           C  
ATOM   3571  HA  ASP   228      55.199  46.731  40.736  1.00  0.00           H  
ATOM   3572  CB  ASP   228      54.712  46.787  38.717  1.00  0.00           C  
ATOM   3573  HB2 ASP   228      54.741  46.239  37.776  1.00  0.00           H  
ATOM   3574  HB3 ASP   228      53.678  47.112  38.833  1.00  0.00           H  
ATOM   3575  CG  ASP   228      55.446  48.117  38.578  1.00  0.00           C  
ATOM   3576  OD1 ASP   228      56.440  48.381  39.278  1.00  0.00           O  
ATOM   3577  OD2 ASP   228      54.932  48.931  37.811  1.00  0.00           O  
ATOM   3578  C   ASP   228      54.051  45.064  40.315  1.00  0.00           C  
ATOM   3579  O   ASP   228      53.360  45.320  41.303  1.00  0.00           O  
ATOM   3580  N   MET   229      53.928  43.975  39.582  1.00  0.00           N  
ATOM   3581  H   MET   229      54.512  43.916  38.760  1.00  0.00           H  
ATOM   3582  CA  MET   229      52.840  43.008  39.713  1.00  0.00           C  
ATOM   3583  HA  MET   229      51.986  43.685  39.743  1.00  0.00           H  
ATOM   3584  CB  MET   229      52.830  42.226  38.412  1.00  0.00           C  
ATOM   3585  HB2 MET   229      52.745  42.907  37.566  1.00  0.00           H  
ATOM   3586  HB3 MET   229      53.730  41.617  38.326  1.00  0.00           H  
ATOM   3587  CG  MET   229      51.604  41.272  38.394  1.00  0.00           C  
ATOM   3588  HG2 MET   229      51.736  40.711  37.469  1.00  0.00           H  
ATOM   3589  HG3 MET   229      51.680  40.545  39.203  1.00  0.00           H  
ATOM   3590  SD  MET   229      49.872  41.903  38.404  1.00  0.00           S  
ATOM   3591  CE  MET   229      50.039  43.122  37.066  1.00  0.00           C  
ATOM   3592  HE1 MET   229      49.105  43.644  36.857  1.00  0.00           H  
ATOM   3593  HE2 MET   229      50.763  43.917  37.243  1.00  0.00           H  
ATOM   3594  HE3 MET   229      50.389  42.589  36.182  1.00  0.00           H  
ATOM   3595  C   MET   229      52.992  42.250  41.006  1.00  0.00           C  
ATOM   3596  O   MET   229      52.015  41.916  41.648  1.00  0.00           O  
ATOM   3597  N   ALA   230      54.213  42.011  41.483  1.00  0.00           N  
ATOM   3598  H   ALA   230      54.985  42.238  40.872  1.00  0.00           H  
ATOM   3599  CA  ALA   230      54.506  41.628  42.841  1.00  0.00           C  
ATOM   3600  HA  ALA   230      53.889  40.790  43.168  1.00  0.00           H  
ATOM   3601  CB  ALA   230      56.013  41.268  42.923  1.00  0.00           C  
ATOM   3602  HB1 ALA   230      56.265  40.972  43.941  1.00  0.00           H  
ATOM   3603  HB2 ALA   230      56.208  40.435  42.248  1.00  0.00           H  
ATOM   3604  HB3 ALA   230      56.690  42.053  42.585  1.00  0.00           H  
ATOM   3605  C   ALA   230      54.203  42.700  43.792  1.00  0.00           C  
ATOM   3606  O   ALA   230      53.609  42.414  44.853  1.00  0.00           O  
ATOM   3607  N   SER   231      54.531  43.964  43.579  1.00  0.00           N  
ATOM   3608  H   SER   231      54.789  44.150  42.621  1.00  0.00           H  
ATOM   3609  CA  SER   231      54.281  45.096  44.510  1.00  0.00           C  
ATOM   3610  HA  SER   231      54.669  44.790  45.482  1.00  0.00           H  
ATOM   3611  CB  SER   231      54.981  46.371  44.169  1.00  0.00           C  
ATOM   3612  HB2 SER   231      55.966  46.168  43.748  1.00  0.00           H  
ATOM   3613  HB3 SER   231      54.466  46.961  43.411  1.00  0.00           H  
ATOM   3614  OG  SER   231      55.153  47.145  45.262  1.00  0.00           O  
ATOM   3615  HG  SER   231      56.087  47.121  45.484  1.00  0.00           H  
ATOM   3616  C   SER   231      52.771  45.212  44.714  1.00  0.00           C  
ATOM   3617  O   SER   231      52.237  45.100  45.805  1.00  0.00           O  
ATOM   3618  N   TRP   232      52.016  45.255  43.596  1.00  0.00           N  
ATOM   3619  H   TRP   232      52.497  45.372  42.716  1.00  0.00           H  
ATOM   3620  CA  TRP   232      50.510  45.117  43.516  1.00  0.00           C  
ATOM   3621  HA  TRP   232      50.093  45.986  44.025  1.00  0.00           H  
ATOM   3622  CB  TRP   232      50.058  45.120  42.032  1.00  0.00           C  
ATOM   3623  HB2 TRP   232      50.364  46.061  41.575  1.00  0.00           H  
ATOM   3624  HB3 TRP   232      50.694  44.331  41.632  1.00  0.00           H  
ATOM   3625  CG  TRP   232      48.618  44.906  41.820  1.00  0.00           C  
ATOM   3626  CD1 TRP   232      48.095  43.806  41.187  1.00  0.00           C  
ATOM   3627  HD1 TRP   232      48.702  43.010  40.779  1.00  0.00           H  
ATOM   3628  NE1 TRP   232      46.695  43.939  41.188  1.00  0.00           N  
ATOM   3629  HE1 TRP   232      46.088  43.300  40.694  1.00  0.00           H  
ATOM   3630  CE2 TRP   232      46.285  45.101  41.802  1.00  0.00           C  
ATOM   3631  CZ2 TRP   232      45.066  45.620  41.892  1.00  0.00           C  
ATOM   3632  HZ2 TRP   232      44.223  45.152  41.407  1.00  0.00           H  
ATOM   3633  CH2 TRP   232      44.935  46.851  42.578  1.00  0.00           C  
ATOM   3634  HH2 TRP   232      44.000  47.389  42.526  1.00  0.00           H  
ATOM   3635  CZ3 TRP   232      46.071  47.440  43.142  1.00  0.00           C  
ATOM   3636  HZ3 TRP   232      45.948  48.348  43.713  1.00  0.00           H  
ATOM   3637  CE3 TRP   232      47.335  46.835  42.994  1.00  0.00           C  
ATOM   3638  HE3 TRP   232      48.126  47.302  43.562  1.00  0.00           H  
ATOM   3639  CD2 TRP   232      47.539  45.714  42.177  1.00  0.00           C  
ATOM   3640  C   TRP   232      49.932  43.877  44.279  1.00  0.00           C  
ATOM   3641  O   TRP   232      48.951  44.030  45.004  1.00  0.00           O  
ATOM   3642  N   VAL   233      50.577  42.677  44.264  1.00  0.00           N  
ATOM   3643  H   VAL   233      51.319  42.463  43.613  1.00  0.00           H  
ATOM   3644  CA  VAL   233      50.164  41.482  45.074  1.00  0.00           C  
ATOM   3645  HA  VAL   233      49.102  41.307  44.907  1.00  0.00           H  
ATOM   3646  CB  VAL   233      50.879  40.195  44.683  1.00  0.00           C  
ATOM   3647  HB  VAL   233      51.945  40.309  44.488  1.00  0.00           H  
ATOM   3648  CG1 VAL   233      50.681  38.988  45.621  1.00  0.00           C  
ATOM   3649 HG11 VAL   233      49.628  38.755  45.778  1.00  0.00           H  
ATOM   3650 HG12 VAL   233      51.345  38.146  45.423  1.00  0.00           H  
ATOM   3651 HG13 VAL   233      51.041  39.338  46.588  1.00  0.00           H  
ATOM   3652  CG2 VAL   233      50.309  39.672  43.348  1.00  0.00           C  
ATOM   3653 HG21 VAL   233      50.671  40.247  42.496  1.00  0.00           H  
ATOM   3654 HG22 VAL   233      50.627  38.643  43.182  1.00  0.00           H  
ATOM   3655 HG23 VAL   233      49.226  39.794  43.381  1.00  0.00           H  
ATOM   3656  C   VAL   233      50.359  41.817  46.571  1.00  0.00           C  
ATOM   3657  O   VAL   233      49.430  41.832  47.364  1.00  0.00           O  
ATOM   3658  N   MET   234      51.498  42.245  47.019  1.00  0.00           N  
ATOM   3659  H   MET   234      52.196  42.530  46.347  1.00  0.00           H  
ATOM   3660  CA  MET   234      51.736  42.482  48.449  1.00  0.00           C  
ATOM   3661  HA  MET   234      51.481  41.561  48.973  1.00  0.00           H  
ATOM   3662  CB  MET   234      53.181  42.529  48.725  1.00  0.00           C  
ATOM   3663  HB2 MET   234      53.345  42.483  49.801  1.00  0.00           H  
ATOM   3664  HB3 MET   234      53.510  41.525  48.459  1.00  0.00           H  
ATOM   3665  CG  MET   234      54.001  43.722  48.118  1.00  0.00           C  
ATOM   3666  HG2 MET   234      54.076  43.607  47.037  1.00  0.00           H  
ATOM   3667  HG3 MET   234      53.580  44.636  48.537  1.00  0.00           H  
ATOM   3668  SD  MET   234      55.744  43.688  48.641  1.00  0.00           S  
ATOM   3669  CE  MET   234      56.226  45.385  48.041  1.00  0.00           C  
ATOM   3670  HE1 MET   234      56.165  45.435  46.954  1.00  0.00           H  
ATOM   3671  HE2 MET   234      55.795  46.149  48.689  1.00  0.00           H  
ATOM   3672  HE3 MET   234      57.284  45.514  48.269  1.00  0.00           H  
ATOM   3673  C   MET   234      50.933  43.731  48.991  1.00  0.00           C  
ATOM   3674  O   MET   234      50.502  43.609  50.124  1.00  0.00           O  
ATOM   3675  N   ALA   235      50.611  44.788  48.221  1.00  0.00           N  
ATOM   3676  H   ALA   235      51.089  44.806  47.331  1.00  0.00           H  
ATOM   3677  CA  ALA   235      49.750  45.914  48.517  1.00  0.00           C  
ATOM   3678  HA  ALA   235      50.098  46.381  49.438  1.00  0.00           H  
ATOM   3679  CB  ALA   235      49.847  46.989  47.369  1.00  0.00           C  
ATOM   3680  HB1 ALA   235      49.716  46.408  46.456  1.00  0.00           H  
ATOM   3681  HB2 ALA   235      49.222  47.877  47.459  1.00  0.00           H  
ATOM   3682  HB3 ALA   235      50.877  47.345  47.388  1.00  0.00           H  
ATOM   3683  C   ALA   235      48.317  45.423  48.705  1.00  0.00           C  
ATOM   3684  O   ALA   235      47.638  45.901  49.603  1.00  0.00           O  
ATOM   3685  N   ASN   236      47.844  44.349  48.034  1.00  0.00           N  
ATOM   3686  H   ASN   236      48.561  43.880  47.499  1.00  0.00           H  
ATOM   3687  CA  ASN   236      46.562  43.666  48.295  1.00  0.00           C  
ATOM   3688  HA  ASN   236      45.815  44.387  48.628  1.00  0.00           H  
ATOM   3689  CB  ASN   236      46.018  42.992  47.052  1.00  0.00           C  
ATOM   3690  HB2 ASN   236      46.826  42.378  46.656  1.00  0.00           H  
ATOM   3691  HB3 ASN   236      45.176  42.348  47.304  1.00  0.00           H  
ATOM   3692  CG  ASN   236      45.455  44.019  46.139  1.00  0.00           C  
ATOM   3693  OD1 ASN   236      44.309  44.455  46.113  1.00  0.00           O  
ATOM   3694  ND2 ASN   236      46.331  44.697  45.393  1.00  0.00           N  
ATOM   3695 HD21 ASN   236      45.962  45.410  44.781  1.00  0.00           H  
ATOM   3696 HD22 ASN   236      47.299  44.447  45.250  1.00  0.00           H  
ATOM   3697  C   ASN   236      46.544  42.806  49.496  1.00  0.00           C  
ATOM   3698  O   ASN   236      45.530  42.602  50.171  1.00  0.00           O  
ATOM   3699  N   MET   237      47.752  42.232  49.751  1.00  0.00           N  
ATOM   3700  H   MET   237      48.470  42.365  49.053  1.00  0.00           H  
ATOM   3701  CA  MET   237      47.856  41.235  50.848  1.00  0.00           C  
ATOM   3702  HA  MET   237      47.011  40.556  50.725  1.00  0.00           H  
ATOM   3703  CB  MET   237      49.210  40.526  50.769  1.00  0.00           C  
ATOM   3704  HB2 MET   237      49.461  40.099  49.799  1.00  0.00           H  
ATOM   3705  HB3 MET   237      49.975  41.291  50.902  1.00  0.00           H  
ATOM   3706  CG  MET   237      49.369  39.364  51.687  1.00  0.00           C  
ATOM   3707  HG2 MET   237      49.553  39.598  52.736  1.00  0.00           H  
ATOM   3708  HG3 MET   237      48.513  38.692  51.633  1.00  0.00           H  
ATOM   3709  SD  MET   237      50.838  38.359  51.230  1.00  0.00           S  
ATOM   3710  CE  MET   237      52.254  39.447  51.755  1.00  0.00           C  
ATOM   3711  HE1 MET   237      52.324  40.303  51.084  1.00  0.00           H  
ATOM   3712  HE2 MET   237      52.162  39.699  52.811  1.00  0.00           H  
ATOM   3713  HE3 MET   237      53.170  38.873  51.613  1.00  0.00           H  
ATOM   3714  C   MET   237      47.723  41.865  52.213  1.00  0.00           C  
ATOM   3715  O   MET   237      47.052  41.197  52.980  1.00  0.00           O  
ATOM   3716  N   ALA   238      48.295  43.075  52.430  1.00  0.00           N  
ATOM   3717  H   ALA   238      48.894  43.436  51.702  1.00  0.00           H  
ATOM   3718  CA  ALA   238      48.317  43.821  53.716  1.00  0.00           C  
ATOM   3719  HA  ALA   238      47.474  43.455  54.303  1.00  0.00           H  
ATOM   3720  CB  ALA   238      49.661  43.519  54.443  1.00  0.00           C  
ATOM   3721  HB1 ALA   238      49.863  42.452  54.345  1.00  0.00           H  
ATOM   3722  HB2 ALA   238      50.472  44.006  53.902  1.00  0.00           H  
ATOM   3723  HB3 ALA   238      49.460  43.776  55.483  1.00  0.00           H  
ATOM   3724  C   ALA   238      48.034  45.346  53.566  1.00  0.00           C  
ATOM   3725  O   ALA   238      48.892  46.184  53.869  1.00  0.00           O  
ATOM   3726  N   PRO   239      46.836  45.670  52.961  1.00  0.00           N  
ATOM   3727  CD  PRO   239      45.842  44.834  52.295  1.00  0.00           C  
ATOM   3728  HD2 PRO   239      45.728  43.883  52.815  1.00  0.00           H  
ATOM   3729  HD3 PRO   239      46.180  44.580  51.291  1.00  0.00           H  
ATOM   3730  CG  PRO   239      44.554  45.673  52.266  1.00  0.00           C  
ATOM   3731  HG2 PRO   239      44.091  45.812  53.243  1.00  0.00           H  
ATOM   3732  HG3 PRO   239      43.796  45.285  51.585  1.00  0.00           H  
ATOM   3733  CB  PRO   239      45.125  47.045  51.843  1.00  0.00           C  
ATOM   3734  HB2 PRO   239      44.601  47.997  51.927  1.00  0.00           H  
ATOM   3735  HB3 PRO   239      45.552  46.917  50.849  1.00  0.00           H  
ATOM   3736  CA  PRO   239      46.432  47.083  52.716  1.00  0.00           C  
ATOM   3737  HA  PRO   239      47.233  47.470  52.084  1.00  0.00           H  
ATOM   3738  C   PRO   239      46.393  47.961  53.986  1.00  0.00           C  
ATOM   3739  O   PRO   239      46.541  49.175  53.890  1.00  0.00           O  
ATOM   3740  N   GLU   240      46.372  47.275  55.163  1.00  0.00           N  
ATOM   3741  H   GLU   240      46.564  46.283  55.160  1.00  0.00           H  
ATOM   3742  CA  GLU   240      46.550  47.918  56.442  1.00  0.00           C  
ATOM   3743  HA  GLU   240      45.802  48.709  56.496  1.00  0.00           H  
ATOM   3744  CB  GLU   240      46.319  46.892  57.514  1.00  0.00           C  
ATOM   3745  HB2 GLU   240      46.310  47.416  58.469  1.00  0.00           H  
ATOM   3746  HB3 GLU   240      45.275  46.638  57.329  1.00  0.00           H  
ATOM   3747  CG  GLU   240      47.144  45.627  57.498  1.00  0.00           C  
ATOM   3748  HG2 GLU   240      48.110  45.848  57.044  1.00  0.00           H  
ATOM   3749  HG3 GLU   240      47.288  45.347  58.541  1.00  0.00           H  
ATOM   3750  CD  GLU   240      46.552  44.413  56.742  1.00  0.00           C  
ATOM   3751  OE1 GLU   240      46.964  43.272  57.104  1.00  0.00           O  
ATOM   3752  OE2 GLU   240      45.820  44.613  55.763  1.00  0.00           O  
ATOM   3753  C   GLU   240      48.012  48.614  56.557  1.00  0.00           C  
ATOM   3754  O   GLU   240      48.090  49.491  57.377  1.00  0.00           O  
ATOM   3755  N   THR   241      49.098  48.145  55.865  1.00  0.00           N  
ATOM   3756  H   THR   241      48.939  47.412  55.188  1.00  0.00           H  
ATOM   3757  CA  THR   241      50.373  48.910  55.937  1.00  0.00           C  
ATOM   3758  HA  THR   241      50.542  49.206  56.972  1.00  0.00           H  
ATOM   3759  CB  THR   241      51.611  48.034  55.549  1.00  0.00           C  
ATOM   3760  HB  THR   241      51.431  47.033  55.944  1.00  0.00           H  
ATOM   3761  CG2 THR   241      51.920  47.953  53.997  1.00  0.00           C  
ATOM   3762 HG21 THR   241      52.299  46.945  53.825  1.00  0.00           H  
ATOM   3763 HG22 THR   241      50.967  47.973  53.468  1.00  0.00           H  
ATOM   3764 HG23 THR   241      52.570  48.784  53.725  1.00  0.00           H  
ATOM   3765  OG1 THR   241      52.810  48.560  55.987  1.00  0.00           O  
ATOM   3766  HG1 THR   241      52.730  48.683  56.936  1.00  0.00           H  
ATOM   3767  C   THR   241      50.335  50.243  55.071  1.00  0.00           C  
ATOM   3768  O   THR   241      51.174  51.156  55.272  1.00  0.00           O  
ATOM   3769  N   LEU   242      49.366  50.338  54.206  1.00  0.00           N  
ATOM   3770  H   LEU   242      48.765  49.526  54.188  1.00  0.00           H  
ATOM   3771  CA  LEU   242      49.049  51.429  53.259  1.00  0.00           C  
ATOM   3772  HA  LEU   242      49.989  51.742  52.806  1.00  0.00           H  
ATOM   3773  CB  LEU   242      48.009  51.099  52.139  1.00  0.00           C  
ATOM   3774  HB2 LEU   242      47.021  51.095  52.600  1.00  0.00           H  
ATOM   3775  HB3 LEU   242      47.973  51.945  51.453  1.00  0.00           H  
ATOM   3776  CG  LEU   242      48.307  49.837  51.274  1.00  0.00           C  
ATOM   3777  HG  LEU   242      48.371  48.938  51.887  1.00  0.00           H  
ATOM   3778  CD1 LEU   242      47.158  49.665  50.250  1.00  0.00           C  
ATOM   3779 HD11 LEU   242      46.209  49.502  50.760  1.00  0.00           H  
ATOM   3780 HD12 LEU   242      47.054  50.581  49.670  1.00  0.00           H  
ATOM   3781 HD13 LEU   242      47.529  48.816  49.675  1.00  0.00           H  
ATOM   3782  CD2 LEU   242      49.425  50.167  50.274  1.00  0.00           C  
ATOM   3783 HD21 LEU   242      49.633  49.310  49.634  1.00  0.00           H  
ATOM   3784 HD22 LEU   242      49.262  51.108  49.749  1.00  0.00           H  
ATOM   3785 HD23 LEU   242      50.363  50.264  50.819  1.00  0.00           H  
ATOM   3786  C   LEU   242      48.442  52.622  54.094  1.00  0.00           C  
ATOM   3787  O   LEU   242      47.984  52.419  55.184  1.00  0.00           O  
ATOM   3788  N   PRO   243      48.571  53.882  53.567  1.00  0.00           N  
ATOM   3789  CD  PRO   243      49.518  54.331  52.609  1.00  0.00           C  
ATOM   3790  HD2 PRO   243      49.039  54.407  51.633  1.00  0.00           H  
ATOM   3791  HD3 PRO   243      50.478  53.816  52.641  1.00  0.00           H  
ATOM   3792  CG  PRO   243      49.860  55.792  52.978  1.00  0.00           C  
ATOM   3793  HG2 PRO   243      50.096  56.398  52.103  1.00  0.00           H  
ATOM   3794  HG3 PRO   243      50.736  55.739  53.625  1.00  0.00           H  
ATOM   3795  CB  PRO   243      48.597  56.333  53.625  1.00  0.00           C  
ATOM   3796  HB2 PRO   243      47.934  56.810  52.904  1.00  0.00           H  
ATOM   3797  HB3 PRO   243      48.920  57.019  54.408  1.00  0.00           H  
ATOM   3798  CA  PRO   243      48.007  55.075  54.283  1.00  0.00           C  
ATOM   3799  HA  PRO   243      48.515  54.970  55.241  1.00  0.00           H  
ATOM   3800  C   PRO   243      46.488  55.088  54.226  1.00  0.00           C  
ATOM   3801  O   PRO   243      45.929  54.735  53.157  1.00  0.00           O  
ATOM   3802  N   PRO   244      45.751  55.521  55.319  1.00  0.00           N  
ATOM   3803  CD  PRO   244      46.327  56.211  56.469  1.00  0.00           C  
ATOM   3804  HD2 PRO   244      47.144  56.889  56.222  1.00  0.00           H  
ATOM   3805  HD3 PRO   244      46.767  55.507  57.174  1.00  0.00           H  
ATOM   3806  CG  PRO   244      45.172  57.042  57.081  1.00  0.00           C  
ATOM   3807  HG2 PRO   244      45.130  58.042  56.649  1.00  0.00           H  
ATOM   3808  HG3 PRO   244      45.359  57.019  58.155  1.00  0.00           H  
ATOM   3809  CB  PRO   244      43.917  56.227  56.656  1.00  0.00           C  
ATOM   3810  HB2 PRO   244      42.986  56.792  56.612  1.00  0.00           H  
ATOM   3811  HB3 PRO   244      43.867  55.323  57.264  1.00  0.00           H  
ATOM   3812  CA  PRO   244      44.330  55.711  55.308  1.00  0.00           C  
ATOM   3813  HA  PRO   244      43.827  54.744  55.305  1.00  0.00           H  
ATOM   3814  C   PRO   244      43.881  56.633  54.198  1.00  0.00           C  
ATOM   3815  O   PRO   244      44.349  57.773  54.090  1.00  0.00           O  
ATOM   3816  N   SER   245      43.040  56.088  53.363  1.00  0.00           N  
ATOM   3817  H   SER   245      42.712  55.161  53.594  1.00  0.00           H  
ATOM   3818  CA  SER   245      42.762  56.480  51.967  1.00  0.00           C  
ATOM   3819  HA  SER   245      42.639  57.563  51.927  1.00  0.00           H  
ATOM   3820  CB  SER   245      43.997  56.167  51.116  1.00  0.00           C  
ATOM   3821  HB2 SER   245      43.914  56.600  50.120  1.00  0.00           H  
ATOM   3822  HB3 SER   245      44.882  56.549  51.626  1.00  0.00           H  
ATOM   3823  OG  SER   245      44.161  54.764  51.069  1.00  0.00           O  
ATOM   3824  HG  SER   245      44.872  54.632  51.701  1.00  0.00           H  
ATOM   3825  C   SER   245      41.521  55.855  51.327  1.00  0.00           C  
ATOM   3826  O   SER   245      41.051  54.779  51.694  1.00  0.00           O  
ATOM   3827  N   THR   246      40.887  56.534  50.329  1.00  0.00           N  
ATOM   3828  H   THR   246      41.188  57.488  50.190  1.00  0.00           H  
ATOM   3829  CA  THR   246      39.810  55.931  49.541  1.00  0.00           C  
ATOM   3830  HA  THR   246      39.164  55.481  50.295  1.00  0.00           H  
ATOM   3831  CB  THR   246      39.062  56.911  48.685  1.00  0.00           C  
ATOM   3832  HB  THR   246      38.189  56.371  48.318  1.00  0.00           H  
ATOM   3833  CG2 THR   246      38.473  58.226  49.401  1.00  0.00           C  
ATOM   3834 HG21 THR   246      39.290  58.947  49.395  1.00  0.00           H  
ATOM   3835 HG22 THR   246      37.612  58.686  48.917  1.00  0.00           H  
ATOM   3836 HG23 THR   246      38.281  57.895  50.422  1.00  0.00           H  
ATOM   3837  OG1 THR   246      39.906  57.357  47.635  1.00  0.00           O  
ATOM   3838  HG1 THR   246      39.699  56.714  46.953  1.00  0.00           H  
ATOM   3839  C   THR   246      40.222  54.687  48.778  1.00  0.00           C  
ATOM   3840  O   THR   246      39.490  53.692  48.665  1.00  0.00           O  
ATOM   3841  N   LEU   247      41.491  54.545  48.438  1.00  0.00           N  
ATOM   3842  H   LEU   247      42.117  55.312  48.637  1.00  0.00           H  
ATOM   3843  CA  LEU   247      42.094  53.285  47.913  1.00  0.00           C  
ATOM   3844  HA  LEU   247      41.408  52.947  47.136  1.00  0.00           H  
ATOM   3845  CB  LEU   247      43.560  53.416  47.380  1.00  0.00           C  
ATOM   3846  HB2 LEU   247      43.443  54.062  46.509  1.00  0.00           H  
ATOM   3847  HB3 LEU   247      44.177  53.829  48.178  1.00  0.00           H  
ATOM   3848  CG  LEU   247      44.258  52.122  46.854  1.00  0.00           C  
ATOM   3849  HG  LEU   247      44.331  51.459  47.716  1.00  0.00           H  
ATOM   3850  CD1 LEU   247      43.398  51.401  45.753  1.00  0.00           C  
ATOM   3851 HD11 LEU   247      43.818  50.412  45.569  1.00  0.00           H  
ATOM   3852 HD12 LEU   247      42.344  51.259  45.989  1.00  0.00           H  
ATOM   3853 HD13 LEU   247      43.396  51.940  44.805  1.00  0.00           H  
ATOM   3854  CD2 LEU   247      45.704  52.380  46.462  1.00  0.00           C  
ATOM   3855 HD21 LEU   247      45.717  52.965  45.543  1.00  0.00           H  
ATOM   3856 HD22 LEU   247      46.284  52.744  47.310  1.00  0.00           H  
ATOM   3857 HD23 LEU   247      46.226  51.440  46.285  1.00  0.00           H  
ATOM   3858  C   LEU   247      42.158  52.127  48.964  1.00  0.00           C  
ATOM   3859  O   LEU   247      41.727  51.002  48.656  1.00  0.00           O  
ATOM   3860  N   GLN   248      42.590  52.380  50.205  1.00  0.00           N  
ATOM   3861  H   GLN   248      42.959  53.304  50.380  1.00  0.00           H  
ATOM   3862  CA  GLN   248      42.705  51.289  51.288  1.00  0.00           C  
ATOM   3863  HA  GLN   248      43.369  50.535  50.864  1.00  0.00           H  
ATOM   3864  CB  GLN   248      43.433  51.791  52.539  1.00  0.00           C  
ATOM   3865  HB2 GLN   248      44.409  52.143  52.206  1.00  0.00           H  
ATOM   3866  HB3 GLN   248      42.979  52.663  53.009  1.00  0.00           H  
ATOM   3867  CG  GLN   248      43.495  50.759  53.660  1.00  0.00           C  
ATOM   3868  HG2 GLN   248      42.561  50.333  54.028  1.00  0.00           H  
ATOM   3869  HG3 GLN   248      44.237  49.985  53.470  1.00  0.00           H  
ATOM   3870  CD  GLN   248      43.998  51.465  54.939  1.00  0.00           C  
ATOM   3871  OE1 GLN   248      43.277  51.774  55.887  1.00  0.00           O  
ATOM   3872  NE2 GLN   248      45.244  51.829  54.965  1.00  0.00           N  
ATOM   3873 HE21 GLN   248      45.830  51.386  54.272  1.00  0.00           H  
ATOM   3874 HE22 GLN   248      45.707  52.210  55.778  1.00  0.00           H  
ATOM   3875  C   GLN   248      41.338  50.651  51.567  1.00  0.00           C  
ATOM   3876  O   GLN   248      41.256  49.390  51.639  1.00  0.00           O  
ATOM   3877  N   GLN   249      40.276  51.505  51.513  1.00  0.00           N  
ATOM   3878  H   GLN   249      40.539  52.466  51.348  1.00  0.00           H  
ATOM   3879  CA  GLN   249      38.847  51.091  51.463  1.00  0.00           C  
ATOM   3880  HA  GLN   249      38.803  50.278  52.188  1.00  0.00           H  
ATOM   3881  CB  GLN   249      37.891  52.205  51.923  1.00  0.00           C  
ATOM   3882  HB2 GLN   249      37.898  52.957  51.134  1.00  0.00           H  
ATOM   3883  HB3 GLN   249      36.881  51.793  51.907  1.00  0.00           H  
ATOM   3884  CG  GLN   249      38.278  52.975  53.238  1.00  0.00           C  
ATOM   3885  HG2 GLN   249      39.097  53.663  53.028  1.00  0.00           H  
ATOM   3886  HG3 GLN   249      37.442  53.658  53.390  1.00  0.00           H  
ATOM   3887  CD  GLN   249      38.612  51.940  54.384  1.00  0.00           C  
ATOM   3888  OE1 GLN   249      39.671  51.997  55.047  1.00  0.00           O  
ATOM   3889  NE2 GLN   249      37.814  50.967  54.580  1.00  0.00           N  
ATOM   3890 HE21 GLN   249      38.064  50.519  55.450  1.00  0.00           H  
ATOM   3891 HE22 GLN   249      37.006  50.812  53.994  1.00  0.00           H  
ATOM   3892  C   GLN   249      38.370  50.485  50.179  1.00  0.00           C  
ATOM   3893  O   GLN   249      37.638  49.496  50.183  1.00  0.00           O  
ATOM   3894  N   GLY   250      38.882  50.919  49.042  1.00  0.00           N  
ATOM   3895  H   GLY   250      39.529  51.695  49.025  1.00  0.00           H  
ATOM   3896  CA  GLY   250      38.611  50.262  47.695  1.00  0.00           C  
ATOM   3897  HA2 GLY   250      37.541  50.259  47.489  1.00  0.00           H  
ATOM   3898  HA3 GLY   250      39.100  50.852  46.919  1.00  0.00           H  
ATOM   3899  C   GLY   250      39.143  48.815  47.720  1.00  0.00           C  
ATOM   3900  O   GLY   250      38.385  47.955  47.343  1.00  0.00           O  
ATOM   3901  N   ILE   251      40.370  48.572  48.307  1.00  0.00           N  
ATOM   3902  H   ILE   251      40.918  49.305  48.734  1.00  0.00           H  
ATOM   3903  CA  ILE   251      40.782  47.164  48.428  1.00  0.00           C  
ATOM   3904  HA  ILE   251      40.692  46.741  47.427  1.00  0.00           H  
ATOM   3905  CB  ILE   251      42.272  47.040  48.841  1.00  0.00           C  
ATOM   3906  HB  ILE   251      42.340  47.589  49.781  1.00  0.00           H  
ATOM   3907  CG2 ILE   251      42.771  45.585  49.058  1.00  0.00           C  
ATOM   3908 HG21 ILE   251      43.829  45.549  49.315  1.00  0.00           H  
ATOM   3909 HG22 ILE   251      42.219  45.083  49.853  1.00  0.00           H  
ATOM   3910 HG23 ILE   251      42.645  44.974  48.164  1.00  0.00           H  
ATOM   3911  CG1 ILE   251      43.091  47.701  47.695  1.00  0.00           C  
ATOM   3912 HG12 ILE   251      42.964  47.077  46.810  1.00  0.00           H  
ATOM   3913 HG13 ILE   251      42.704  48.668  47.375  1.00  0.00           H  
ATOM   3914  CD1 ILE   251      44.609  47.908  48.056  1.00  0.00           C  
ATOM   3915 HD11 ILE   251      45.075  46.932  48.189  1.00  0.00           H  
ATOM   3916 HD12 ILE   251      45.136  48.476  47.290  1.00  0.00           H  
ATOM   3917 HD13 ILE   251      44.836  48.491  48.948  1.00  0.00           H  
ATOM   3918  C   ILE   251      39.836  46.415  49.414  1.00  0.00           C  
ATOM   3919  O   ILE   251      39.411  45.321  49.088  1.00  0.00           O  
ATOM   3920  N   ALA   252      39.420  46.957  50.575  1.00  0.00           N  
ATOM   3921  H   ALA   252      39.991  47.708  50.935  1.00  0.00           H  
ATOM   3922  CA  ALA   252      38.408  46.244  51.418  1.00  0.00           C  
ATOM   3923  HA  ALA   252      38.888  45.314  51.723  1.00  0.00           H  
ATOM   3924  CB  ALA   252      38.202  47.052  52.655  1.00  0.00           C  
ATOM   3925  HB1 ALA   252      39.177  47.468  52.911  1.00  0.00           H  
ATOM   3926  HB2 ALA   252      37.518  47.898  52.604  1.00  0.00           H  
ATOM   3927  HB3 ALA   252      37.920  46.452  53.520  1.00  0.00           H  
ATOM   3928  C   ALA   252      37.080  45.928  50.747  1.00  0.00           C  
ATOM   3929  O   ALA   252      36.486  44.831  50.873  1.00  0.00           O  
ATOM   3930  N   LEU   253      36.537  46.838  49.982  1.00  0.00           N  
ATOM   3931  H   LEU   253      37.211  47.590  49.947  1.00  0.00           H  
ATOM   3932  CA  LEU   253      35.353  46.693  49.144  1.00  0.00           C  
ATOM   3933  HA  LEU   253      34.578  46.249  49.768  1.00  0.00           H  
ATOM   3934  CB  LEU   253      34.872  48.041  48.695  1.00  0.00           C  
ATOM   3935  HB2 LEU   253      35.751  48.548  48.297  1.00  0.00           H  
ATOM   3936  HB3 LEU   253      34.121  47.913  47.916  1.00  0.00           H  
ATOM   3937  CG  LEU   253      34.282  48.855  49.841  1.00  0.00           C  
ATOM   3938  HG  LEU   253      34.999  48.752  50.656  1.00  0.00           H  
ATOM   3939  CD1 LEU   253      34.181  50.370  49.564  1.00  0.00           C  
ATOM   3940 HD11 LEU   253      34.155  50.890  50.522  1.00  0.00           H  
ATOM   3941 HD12 LEU   253      35.114  50.763  49.160  1.00  0.00           H  
ATOM   3942 HD13 LEU   253      33.290  50.623  48.990  1.00  0.00           H  
ATOM   3943  CD2 LEU   253      32.937  48.449  50.350  1.00  0.00           C  
ATOM   3944 HD21 LEU   253      32.638  49.030  51.222  1.00  0.00           H  
ATOM   3945 HD22 LEU   253      32.275  48.596  49.497  1.00  0.00           H  
ATOM   3946 HD23 LEU   253      32.993  47.396  50.627  1.00  0.00           H  
ATOM   3947  C   LEU   253      35.448  45.717  47.977  1.00  0.00           C  
ATOM   3948  O   LEU   253      34.505  45.002  47.700  1.00  0.00           O  
ATOM   3949  N   ALA   254      36.613  45.542  47.347  1.00  0.00           N  
ATOM   3950  H   ALA   254      37.384  46.161  47.554  1.00  0.00           H  
ATOM   3951  CA  ALA   254      37.000  44.444  46.430  1.00  0.00           C  
ATOM   3952  HA  ALA   254      36.237  44.244  45.678  1.00  0.00           H  
ATOM   3953  CB  ALA   254      38.268  44.997  45.766  1.00  0.00           C  
ATOM   3954  HB1 ALA   254      38.103  45.964  45.291  1.00  0.00           H  
ATOM   3955  HB2 ALA   254      39.083  44.927  46.487  1.00  0.00           H  
ATOM   3956  HB3 ALA   254      38.561  44.401  44.902  1.00  0.00           H  
ATOM   3957  C   ALA   254      37.199  43.062  47.059  1.00  0.00           C  
ATOM   3958  O   ALA   254      36.888  42.050  46.437  1.00  0.00           O  
ATOM   3959  N   GLN   255      37.555  43.041  48.411  1.00  0.00           N  
ATOM   3960  H   GLN   255      37.710  43.936  48.853  1.00  0.00           H  
ATOM   3961  CA  GLN   255      37.801  41.814  49.236  1.00  0.00           C  
ATOM   3962  HA  GLN   255      38.046  40.959  48.605  1.00  0.00           H  
ATOM   3963  CB  GLN   255      39.030  42.009  50.176  1.00  0.00           C  
ATOM   3964  HB2 GLN   255      38.871  42.925  50.745  1.00  0.00           H  
ATOM   3965  HB3 GLN   255      39.087  41.138  50.830  1.00  0.00           H  
ATOM   3966  CG  GLN   255      40.325  42.067  49.226  1.00  0.00           C  
ATOM   3967  HG2 GLN   255      40.427  41.058  48.828  1.00  0.00           H  
ATOM   3968  HG3 GLN   255      40.140  42.863  48.504  1.00  0.00           H  
ATOM   3969  CD  GLN   255      41.607  42.398  49.976  1.00  0.00           C  
ATOM   3970  OE1 GLN   255      41.616  42.681  51.166  1.00  0.00           O  
ATOM   3971  NE2 GLN   255      42.676  42.348  49.360  1.00  0.00           N  
ATOM   3972 HE21 GLN   255      43.533  42.398  49.894  1.00  0.00           H  
ATOM   3973 HE22 GLN   255      42.497  42.124  48.392  1.00  0.00           H  
ATOM   3974  C   GLN   255      36.556  41.355  50.053  1.00  0.00           C  
ATOM   3975  O   GLN   255      36.410  40.151  50.170  1.00  0.00           O  
ATOM   3976  N   SER   256      35.645  42.233  50.253  1.00  0.00           N  
ATOM   3977  H   SER   256      35.872  43.115  49.818  1.00  0.00           H  
ATOM   3978  CA  SER   256      34.237  41.924  50.416  1.00  0.00           C  
ATOM   3979  HA  SER   256      34.145  41.573  51.444  1.00  0.00           H  
ATOM   3980  CB  SER   256      33.388  43.194  50.480  1.00  0.00           C  
ATOM   3981  HB2 SER   256      33.239  43.588  49.475  1.00  0.00           H  
ATOM   3982  HB3 SER   256      32.387  42.845  50.732  1.00  0.00           H  
ATOM   3983  OG  SER   256      33.980  44.068  51.449  1.00  0.00           O  
ATOM   3984  HG  SER   256      34.857  44.308  51.142  1.00  0.00           H  
ATOM   3985  C   SER   256      33.557  40.929  49.437  1.00  0.00           C  
ATOM   3986  O   SER   256      33.696  41.146  48.257  1.00  0.00           O  
ATOM   3987  N   ARG   257      32.834  39.983  49.972  1.00  0.00           N  
ATOM   3988  H   ARG   257      32.575  40.086  50.943  1.00  0.00           H  
ATOM   3989  CA  ARG   257      32.190  38.851  49.199  1.00  0.00           C  
ATOM   3990  HA  ARG   257      32.824  38.669  48.332  1.00  0.00           H  
ATOM   3991  CB  ARG   257      32.176  37.583  50.035  1.00  0.00           C  
ATOM   3992  HB2 ARG   257      31.596  37.803  50.931  1.00  0.00           H  
ATOM   3993  HB3 ARG   257      31.668  36.805  49.464  1.00  0.00           H  
ATOM   3994  CG  ARG   257      33.590  37.059  50.448  1.00  0.00           C  
ATOM   3995  HG2 ARG   257      34.116  36.621  49.599  1.00  0.00           H  
ATOM   3996  HG3 ARG   257      34.243  37.839  50.841  1.00  0.00           H  
ATOM   3997  CD  ARG   257      33.479  36.037  51.597  1.00  0.00           C  
ATOM   3998  HD2 ARG   257      33.170  36.575  52.492  1.00  0.00           H  
ATOM   3999  HD3 ARG   257      32.844  35.220  51.254  1.00  0.00           H  
ATOM   4000  NE  ARG   257      34.856  35.684  52.050  1.00  0.00           N  
ATOM   4001  HE  ARG   257      35.579  36.371  51.896  1.00  0.00           H  
ATOM   4002  CZ  ARG   257      35.140  34.598  52.828  1.00  0.00           C  
ATOM   4003  NH1 ARG   257      34.200  33.877  53.374  1.00  0.00           N  
ATOM   4004 HH11 ARG   257      33.252  34.087  53.097  1.00  0.00           H  
ATOM   4005 HH12 ARG   257      34.327  33.144  54.057  1.00  0.00           H  
ATOM   4006  NH2 ARG   257      36.404  34.363  53.075  1.00  0.00           N  
ATOM   4007 HH21 ARG   257      37.131  34.797  52.524  1.00  0.00           H  
ATOM   4008 HH22 ARG   257      36.632  33.684  53.787  1.00  0.00           H  
ATOM   4009  C   ARG   257      30.759  39.195  48.784  1.00  0.00           C  
ATOM   4010  O   ARG   257      29.929  39.599  49.649  1.00  0.00           O  
ATOM   4011  N   TYR   258      30.408  38.960  47.508  1.00  0.00           N  
ATOM   4012  H   TYR   258      31.177  38.958  46.853  1.00  0.00           H  
ATOM   4013  CA  TYR   258      29.156  39.400  46.965  1.00  0.00           C  
ATOM   4014  HA  TYR   258      28.584  39.890  47.753  1.00  0.00           H  
ATOM   4015  CB  TYR   258      29.220  40.521  45.836  1.00  0.00           C  
ATOM   4016  HB2 TYR   258      29.638  40.092  44.925  1.00  0.00           H  
ATOM   4017  HB3 TYR   258      28.165  40.745  45.681  1.00  0.00           H  
ATOM   4018  CG  TYR   258      29.991  41.818  46.153  1.00  0.00           C  
ATOM   4019  CD1 TYR   258      31.368  41.833  46.326  1.00  0.00           C  
ATOM   4020  HD1 TYR   258      31.982  40.950  46.220  1.00  0.00           H  
ATOM   4021  CE1 TYR   258      31.974  43.092  46.656  1.00  0.00           C  
ATOM   4022  HE1 TYR   258      33.038  43.142  46.832  1.00  0.00           H  
ATOM   4023  CZ  TYR   258      31.172  44.286  46.802  1.00  0.00           C  
ATOM   4024  OH  TYR   258      31.722  45.479  47.134  1.00  0.00           O  
ATOM   4025  HH  TYR   258      32.661  45.401  47.317  1.00  0.00           H  
ATOM   4026  CE2 TYR   258      29.733  44.172  46.777  1.00  0.00           C  
ATOM   4027  HE2 TYR   258      29.049  44.995  46.921  1.00  0.00           H  
ATOM   4028  CD2 TYR   258      29.147  42.922  46.419  1.00  0.00           C  
ATOM   4029  HD2 TYR   258      28.069  42.865  46.391  1.00  0.00           H  
ATOM   4030  C   TYR   258      28.329  38.244  46.418  1.00  0.00           C  
ATOM   4031  O   TYR   258      27.083  38.310  46.378  1.00  0.00           O  
ATOM   4032  N   TRP   259      28.831  37.029  46.220  1.00  0.00           N  
ATOM   4033  H   TRP   259      29.822  36.887  46.358  1.00  0.00           H  
ATOM   4034  CA  TRP   259      28.172  35.807  45.795  1.00  0.00           C  
ATOM   4035  HA  TRP   259      27.201  35.683  46.274  1.00  0.00           H  
ATOM   4036  CB  TRP   259      27.816  35.777  44.335  1.00  0.00           C  
ATOM   4037  HB2 TRP   259      28.744  35.666  43.773  1.00  0.00           H  
ATOM   4038  HB3 TRP   259      27.256  34.872  44.101  1.00  0.00           H  
ATOM   4039  CG  TRP   259      27.166  36.999  43.709  1.00  0.00           C  
ATOM   4040  CD1 TRP   259      27.743  38.129  43.190  1.00  0.00           C  
ATOM   4041  HD1 TRP   259      28.808  38.308  43.195  1.00  0.00           H  
ATOM   4042  NE1 TRP   259      26.784  38.928  42.547  1.00  0.00           N  
ATOM   4043  HE1 TRP   259      27.035  39.758  42.029  1.00  0.00           H  
ATOM   4044  CE2 TRP   259      25.544  38.371  42.708  1.00  0.00           C  
ATOM   4045  CZ2 TRP   259      24.236  38.702  42.202  1.00  0.00           C  
ATOM   4046  HZ2 TRP   259      24.074  39.704  41.834  1.00  0.00           H  
ATOM   4047  CH2 TRP   259      23.248  37.722  42.100  1.00  0.00           C  
ATOM   4048  HH2 TRP   259      22.267  37.982  41.731  1.00  0.00           H  
ATOM   4049  CZ3 TRP   259      23.531  36.428  42.558  1.00  0.00           C  
ATOM   4050  HZ3 TRP   259      22.770  35.662  42.544  1.00  0.00           H  
ATOM   4051  CE3 TRP   259      24.766  36.092  43.100  1.00  0.00           C  
ATOM   4052  HE3 TRP   259      25.035  35.092  43.407  1.00  0.00           H  
ATOM   4053  CD2 TRP   259      25.774  37.086  43.258  1.00  0.00           C  
ATOM   4054  C   TRP   259      29.055  34.562  46.026  1.00  0.00           C  
ATOM   4055  O   TRP   259      30.279  34.562  45.994  1.00  0.00           O  
ATOM   4056  N   ARG   260      28.426  33.407  46.228  1.00  0.00           N  
ATOM   4057  H   ARG   260      27.433  33.496  46.389  1.00  0.00           H  
ATOM   4058  CA  ARG   260      29.104  32.091  46.444  1.00  0.00           C  
ATOM   4059  HA  ARG   260      30.178  32.277  46.444  1.00  0.00           H  
ATOM   4060  CB  ARG   260      28.552  31.515  47.779  1.00  0.00           C  
ATOM   4061  HB2 ARG   260      28.641  32.372  48.447  1.00  0.00           H  
ATOM   4062  HB3 ARG   260      27.486  31.334  47.643  1.00  0.00           H  
ATOM   4063  CG  ARG   260      29.419  30.346  48.271  1.00  0.00           C  
ATOM   4064  HG2 ARG   260      29.344  29.534  47.548  1.00  0.00           H  
ATOM   4065  HG3 ARG   260      30.462  30.631  48.413  1.00  0.00           H  
ATOM   4066  CD  ARG   260      28.911  29.798  49.616  1.00  0.00           C  
ATOM   4067  HD2 ARG   260      29.717  29.179  50.011  1.00  0.00           H  
ATOM   4068  HD3 ARG   260      28.770  30.625  50.312  1.00  0.00           H  
ATOM   4069  NE  ARG   260      27.706  29.011  49.331  1.00  0.00           N  
ATOM   4070  HE  ARG   260      27.480  29.015  48.347  1.00  0.00           H  
ATOM   4071  CZ  ARG   260      26.796  28.563  50.203  1.00  0.00           C  
ATOM   4072  NH1 ARG   260      26.934  28.609  51.516  1.00  0.00           N  
ATOM   4073 HH11 ARG   260      27.771  28.993  51.930  1.00  0.00           H  
ATOM   4074 HH12 ARG   260      26.171  28.416  52.149  1.00  0.00           H  
ATOM   4075  NH2 ARG   260      25.709  28.010  49.767  1.00  0.00           N  
ATOM   4076 HH21 ARG   260      25.521  27.987  48.775  1.00  0.00           H  
ATOM   4077 HH22 ARG   260      24.942  27.790  50.386  1.00  0.00           H  
ATOM   4078  C   ARG   260      28.771  31.131  45.328  1.00  0.00           C  
ATOM   4079  O   ARG   260      27.630  31.071  44.895  1.00  0.00           O  
ATOM   4080  N   VAL   261      29.769  30.300  44.919  1.00  0.00           N  
ATOM   4081  H   VAL   261      30.652  30.701  45.202  1.00  0.00           H  
ATOM   4082  CA  VAL   261      29.760  29.060  44.081  1.00  0.00           C  
ATOM   4083  HA  VAL   261      28.705  28.877  43.880  1.00  0.00           H  
ATOM   4084  CB  VAL   261      30.495  29.316  42.796  1.00  0.00           C  
ATOM   4085  HB  VAL   261      31.570  29.488  42.861  1.00  0.00           H  
ATOM   4086  CG1 VAL   261      30.337  28.238  41.738  1.00  0.00           C  
ATOM   4087 HG11 VAL   261      30.921  28.303  40.819  1.00  0.00           H  
ATOM   4088 HG12 VAL   261      30.613  27.248  42.100  1.00  0.00           H  
ATOM   4089 HG13 VAL   261      29.293  28.161  41.436  1.00  0.00           H  
ATOM   4090  CG2 VAL   261      29.784  30.543  42.127  1.00  0.00           C  
ATOM   4091 HG21 VAL   261      30.192  30.547  41.116  1.00  0.00           H  
ATOM   4092 HG22 VAL   261      28.697  30.482  42.075  1.00  0.00           H  
ATOM   4093 HG23 VAL   261      30.198  31.495  42.460  1.00  0.00           H  
ATOM   4094  C   VAL   261      30.420  27.899  44.833  1.00  0.00           C  
ATOM   4095  O   VAL   261      31.601  27.575  44.475  1.00  0.00           O  
ATOM   4096  N   GLY   262      29.777  27.257  45.727  1.00  0.00           N  
ATOM   4097  H   GLY   262      28.803  27.424  45.935  1.00  0.00           H  
ATOM   4098  CA  GLY   262      30.466  26.302  46.636  1.00  0.00           C  
ATOM   4099  HA2 GLY   262      29.675  25.809  47.202  1.00  0.00           H  
ATOM   4100  HA3 GLY   262      30.884  25.530  45.991  1.00  0.00           H  
ATOM   4101  C   GLY   262      31.500  26.900  47.611  1.00  0.00           C  
ATOM   4102  O   GLY   262      31.139  27.822  48.336  1.00  0.00           O  
ATOM   4103  N   ALA   263      32.756  26.514  47.505  1.00  0.00           N  
ATOM   4104  H   ALA   263      32.977  25.852  46.775  1.00  0.00           H  
ATOM   4105  CA  ALA   263      33.877  27.018  48.348  1.00  0.00           C  
ATOM   4106  HA  ALA   263      33.427  27.283  49.305  1.00  0.00           H  
ATOM   4107  CB  ALA   263      34.777  25.826  48.581  1.00  0.00           C  
ATOM   4108  HB1 ALA   263      34.098  25.026  48.875  1.00  0.00           H  
ATOM   4109  HB2 ALA   263      35.279  25.564  47.649  1.00  0.00           H  
ATOM   4110  HB3 ALA   263      35.470  25.863  49.421  1.00  0.00           H  
ATOM   4111  C   ALA   263      34.615  28.236  47.662  1.00  0.00           C  
ATOM   4112  O   ALA   263      35.545  28.844  48.247  1.00  0.00           O  
ATOM   4113  N   MET   264      34.171  28.680  46.490  1.00  0.00           N  
ATOM   4114  H   MET   264      33.315  28.300  46.111  1.00  0.00           H  
ATOM   4115  CA  MET   264      34.628  29.903  45.750  1.00  0.00           C  
ATOM   4116  HA  MET   264      35.597  30.195  46.154  1.00  0.00           H  
ATOM   4117  CB  MET   264      34.759  29.600  44.261  1.00  0.00           C  
ATOM   4118  HB2 MET   264      35.476  28.806  44.054  1.00  0.00           H  
ATOM   4119  HB3 MET   264      33.870  29.109  43.866  1.00  0.00           H  
ATOM   4120  CG  MET   264      35.090  30.760  43.348  1.00  0.00           C  
ATOM   4121  HG2 MET   264      35.606  31.402  44.062  1.00  0.00           H  
ATOM   4122  HG3 MET   264      35.804  30.396  42.609  1.00  0.00           H  
ATOM   4123  SD  MET   264      33.578  31.524  42.499  1.00  0.00           S  
ATOM   4124  CE  MET   264      34.406  32.981  41.942  1.00  0.00           C  
ATOM   4125  HE1 MET   264      33.709  33.816  41.883  1.00  0.00           H  
ATOM   4126  HE2 MET   264      35.125  33.256  42.714  1.00  0.00           H  
ATOM   4127  HE3 MET   264      34.901  32.887  40.976  1.00  0.00           H  
ATOM   4128  C   MET   264      33.561  30.983  45.951  1.00  0.00           C  
ATOM   4129  O   MET   264      32.323  30.732  45.840  1.00  0.00           O  
ATOM   4130  N   TYR   265      34.091  32.209  46.074  1.00  0.00           N  
ATOM   4131  H   TYR   265      35.100  32.265  46.074  1.00  0.00           H  
ATOM   4132  CA  TYR   265      33.386  33.435  46.251  1.00  0.00           C  
ATOM   4133  HA  TYR   265      32.351  33.239  45.971  1.00  0.00           H  
ATOM   4134  CB  TYR   265      33.320  34.086  47.667  1.00  0.00           C  
ATOM   4135  HB2 TYR   265      34.272  34.515  47.979  1.00  0.00           H  
ATOM   4136  HB3 TYR   265      32.663  34.934  47.476  1.00  0.00           H  
ATOM   4137  CG  TYR   265      32.745  33.216  48.810  1.00  0.00           C  
ATOM   4138  CD1 TYR   265      31.596  33.591  49.538  1.00  0.00           C  
ATOM   4139  HD1 TYR   265      30.985  34.440  49.271  1.00  0.00           H  
ATOM   4140  CE1 TYR   265      31.271  32.766  50.643  1.00  0.00           C  
ATOM   4141  HE1 TYR   265      30.332  32.949  51.145  1.00  0.00           H  
ATOM   4142  CZ  TYR   265      32.022  31.538  50.890  1.00  0.00           C  
ATOM   4143  OH  TYR   265      31.656  30.813  51.941  1.00  0.00           O  
ATOM   4144  HH  TYR   265      32.063  29.946  51.876  1.00  0.00           H  
ATOM   4145  CE2 TYR   265      33.159  31.196  50.100  1.00  0.00           C  
ATOM   4146  HE2 TYR   265      33.798  30.331  50.198  1.00  0.00           H  
ATOM   4147  CD2 TYR   265      33.566  32.146  49.165  1.00  0.00           C  
ATOM   4148  HD2 TYR   265      34.437  31.858  48.595  1.00  0.00           H  
ATOM   4149  C   TYR   265      33.913  34.510  45.321  1.00  0.00           C  
ATOM   4150  O   TYR   265      35.112  34.695  45.036  1.00  0.00           O  
ATOM   4151  N   GLN   266      32.997  35.302  44.748  1.00  0.00           N  
ATOM   4152  H   GLN   266      32.019  35.178  44.965  1.00  0.00           H  
ATOM   4153  CA  GLN   266      33.290  36.506  43.902  1.00  0.00           C  
ATOM   4154  HA  GLN   266      34.188  36.313  43.314  1.00  0.00           H  
ATOM   4155  CB  GLN   266      32.172  36.664  42.865  1.00  0.00           C  
ATOM   4156  HB2 GLN   266      32.016  35.661  42.470  1.00  0.00           H  
ATOM   4157  HB3 GLN   266      31.271  37.018  43.365  1.00  0.00           H  
ATOM   4158  CG  GLN   266      32.322  37.705  41.733  1.00  0.00           C  
ATOM   4159  HG2 GLN   266      31.469  37.666  41.056  1.00  0.00           H  
ATOM   4160  HG3 GLN   266      32.397  38.708  42.154  1.00  0.00           H  
ATOM   4161  CD  GLN   266      33.563  37.389  40.910  1.00  0.00           C  
ATOM   4162  OE1 GLN   266      33.579  36.383  40.262  1.00  0.00           O  
ATOM   4163  NE2 GLN   266      34.705  38.129  40.859  1.00  0.00           N  
ATOM   4164 HE21 GLN   266      34.788  39.002  41.360  1.00  0.00           H  
ATOM   4165 HE22 GLN   266      35.469  37.775  40.301  1.00  0.00           H  
ATOM   4166  C   GLN   266      33.466  37.799  44.710  1.00  0.00           C  
ATOM   4167  O   GLN   266      32.640  38.101  45.593  1.00  0.00           O  
ATOM   4168  N   GLY   267      34.491  38.640  44.434  1.00  0.00           N  
ATOM   4169  H   GLY   267      35.275  38.371  43.857  1.00  0.00           H  
ATOM   4170  CA  GLY   267      34.581  40.037  44.777  1.00  0.00           C  
ATOM   4171  HA2 GLY   267      33.738  40.368  45.383  1.00  0.00           H  
ATOM   4172  HA3 GLY   267      35.431  40.293  45.410  1.00  0.00           H  
ATOM   4173  C   GLY   267      34.563  40.891  43.504  1.00  0.00           C  
ATOM   4174  O   GLY   267      34.133  40.541  42.400  1.00  0.00           O  
ATOM   4175  N   LEU   268      35.020  42.153  43.568  1.00  0.00           N  
ATOM   4176  H   LEU   268      35.606  42.359  44.364  1.00  0.00           H  
ATOM   4177  CA  LEU   268      35.208  43.117  42.470  1.00  0.00           C  
ATOM   4178  HA  LEU   268      34.525  42.981  41.631  1.00  0.00           H  
ATOM   4179  CB  LEU   268      34.994  44.606  42.957  1.00  0.00           C  
ATOM   4180  HB2 LEU   268      35.895  44.991  43.434  1.00  0.00           H  
ATOM   4181  HB3 LEU   268      34.883  45.331  42.150  1.00  0.00           H  
ATOM   4182  CG  LEU   268      33.828  44.886  43.883  1.00  0.00           C  
ATOM   4183  HG  LEU   268      33.805  44.132  44.670  1.00  0.00           H  
ATOM   4184  CD1 LEU   268      33.810  46.237  44.542  1.00  0.00           C  
ATOM   4185 HD11 LEU   268      33.903  47.047  43.818  1.00  0.00           H  
ATOM   4186 HD12 LEU   268      32.906  46.346  45.141  1.00  0.00           H  
ATOM   4187 HD13 LEU   268      34.632  46.289  45.256  1.00  0.00           H  
ATOM   4188  CD2 LEU   268      32.449  44.614  43.238  1.00  0.00           C  
ATOM   4189 HD21 LEU   268      31.617  44.517  43.935  1.00  0.00           H  
ATOM   4190 HD22 LEU   268      32.144  45.347  42.491  1.00  0.00           H  
ATOM   4191 HD23 LEU   268      32.526  43.634  42.768  1.00  0.00           H  
ATOM   4192  C   LEU   268      36.527  42.867  41.843  1.00  0.00           C  
ATOM   4193  O   LEU   268      37.566  43.138  42.439  1.00  0.00           O  
ATOM   4194  N   GLY   269      36.629  42.489  40.614  1.00  0.00           N  
ATOM   4195  H   GLY   269      35.808  42.351  40.041  1.00  0.00           H  
ATOM   4196  CA  GLY   269      37.879  42.239  39.884  1.00  0.00           C  
ATOM   4197  HA2 GLY   269      37.669  42.201  38.816  1.00  0.00           H  
ATOM   4198  HA3 GLY   269      38.470  43.138  40.058  1.00  0.00           H  
ATOM   4199  C   GLY   269      38.873  41.122  40.370  1.00  0.00           C  
ATOM   4200  O   GLY   269      39.634  40.769  39.468  1.00  0.00           O  
ATOM   4201  N   TRP   270      38.861  40.736  41.632  1.00  0.00           N  
ATOM   4202  H   TRP   270      38.405  41.362  42.281  1.00  0.00           H  
ATOM   4203  CA  TRP   270      39.415  39.579  42.414  1.00  0.00           C  
ATOM   4204  HA  TRP   270      40.285  39.195  41.881  1.00  0.00           H  
ATOM   4205  CB  TRP   270      39.975  40.133  43.754  1.00  0.00           C  
ATOM   4206  HB2 TRP   270      39.226  40.719  44.286  1.00  0.00           H  
ATOM   4207  HB3 TRP   270      40.352  39.304  44.353  1.00  0.00           H  
ATOM   4208  CG  TRP   270      41.115  41.114  43.497  1.00  0.00           C  
ATOM   4209  CD1 TRP   270      40.981  42.423  43.571  1.00  0.00           C  
ATOM   4210  HD1 TRP   270      40.088  43.003  43.746  1.00  0.00           H  
ATOM   4211  NE1 TRP   270      42.250  42.919  43.370  1.00  0.00           N  
ATOM   4212  HE1 TRP   270      42.444  43.910  43.383  1.00  0.00           H  
ATOM   4213  CE2 TRP   270      43.273  41.983  43.392  1.00  0.00           C  
ATOM   4214  CZ2 TRP   270      44.657  41.993  43.252  1.00  0.00           C  
ATOM   4215  HZ2 TRP   270      45.162  42.941  43.140  1.00  0.00           H  
ATOM   4216  CH2 TRP   270      45.352  40.814  43.217  1.00  0.00           C  
ATOM   4217  HH2 TRP   270      46.428  40.806  43.119  1.00  0.00           H  
ATOM   4218  CZ3 TRP   270      44.665  39.596  43.245  1.00  0.00           C  
ATOM   4219  HZ3 TRP   270      45.175  38.655  43.393  1.00  0.00           H  
ATOM   4220  CE3 TRP   270      43.254  39.589  43.333  1.00  0.00           C  
ATOM   4221  HE3 TRP   270      42.809  38.616  43.483  1.00  0.00           H  
ATOM   4222  CD2 TRP   270      42.513  40.755  43.401  1.00  0.00           C  
ATOM   4223  C   TRP   270      38.441  38.472  42.635  1.00  0.00           C  
ATOM   4224  O   TRP   270      37.253  38.791  42.762  1.00  0.00           O  
ATOM   4225  N   GLU   271      38.870  37.252  42.736  1.00  0.00           N  
ATOM   4226  H   GLU   271      39.870  37.171  42.619  1.00  0.00           H  
ATOM   4227  CA  GLU   271      38.136  36.183  43.354  1.00  0.00           C  
ATOM   4228  HA  GLU   271      37.158  36.532  43.686  1.00  0.00           H  
ATOM   4229  CB  GLU   271      37.976  35.082  42.300  1.00  0.00           C  
ATOM   4230  HB2 GLU   271      38.935  35.015  41.787  1.00  0.00           H  
ATOM   4231  HB3 GLU   271      37.584  34.258  42.896  1.00  0.00           H  
ATOM   4232  CG  GLU   271      36.972  35.414  41.147  1.00  0.00           C  
ATOM   4233  HG2 GLU   271      36.560  34.497  40.725  1.00  0.00           H  
ATOM   4234  HG3 GLU   271      36.050  35.922  41.429  1.00  0.00           H  
ATOM   4235  CD  GLU   271      37.546  36.227  39.969  1.00  0.00           C  
ATOM   4236  OE1 GLU   271      38.597  35.842  39.386  1.00  0.00           O  
ATOM   4237  OE2 GLU   271      37.008  37.300  39.571  1.00  0.00           O  
ATOM   4238  C   GLU   271      38.840  35.556  44.560  1.00  0.00           C  
ATOM   4239  O   GLU   271      40.029  35.644  44.793  1.00  0.00           O  
ATOM   4240  N   MET   272      38.037  34.762  45.321  1.00  0.00           N  
ATOM   4241  H   MET   272      37.040  34.732  45.163  1.00  0.00           H  
ATOM   4242  CA  MET   272      38.604  34.136  46.469  1.00  0.00           C  
ATOM   4243  HA  MET   272      39.537  33.687  46.128  1.00  0.00           H  
ATOM   4244  CB  MET   272      38.847  35.110  47.674  1.00  0.00           C  
ATOM   4245  HB2 MET   272      39.247  34.519  48.499  1.00  0.00           H  
ATOM   4246  HB3 MET   272      39.556  35.914  47.481  1.00  0.00           H  
ATOM   4247  CG  MET   272      37.531  35.637  48.348  1.00  0.00           C  
ATOM   4248  HG2 MET   272      36.861  34.777  48.344  1.00  0.00           H  
ATOM   4249  HG3 MET   272      37.744  35.850  49.396  1.00  0.00           H  
ATOM   4250  SD  MET   272      36.585  36.997  47.566  1.00  0.00           S  
ATOM   4251  CE  MET   272      37.802  38.324  47.561  1.00  0.00           C  
ATOM   4252  HE1 MET   272      38.686  37.927  47.061  1.00  0.00           H  
ATOM   4253  HE2 MET   272      37.510  39.197  46.978  1.00  0.00           H  
ATOM   4254  HE3 MET   272      38.036  38.560  48.599  1.00  0.00           H  
ATOM   4255  C   MET   272      37.857  32.871  47.045  1.00  0.00           C  
ATOM   4256  O   MET   272      36.627  32.782  47.014  1.00  0.00           O  
ATOM   4257  N   LEU   273      38.644  32.000  47.692  1.00  0.00           N  
ATOM   4258  H   LEU   273      39.641  32.154  47.642  1.00  0.00           H  
ATOM   4259  CA  LEU   273      38.135  30.788  48.349  1.00  0.00           C  
ATOM   4260  HA  LEU   273      37.103  30.621  48.042  1.00  0.00           H  
ATOM   4261  CB  LEU   273      38.890  29.551  47.776  1.00  0.00           C  
ATOM   4262  HB2 LEU   273      39.959  29.723  47.899  1.00  0.00           H  
ATOM   4263  HB3 LEU   273      38.597  28.678  48.358  1.00  0.00           H  
ATOM   4264  CG  LEU   273      38.566  29.213  46.289  1.00  0.00           C  
ATOM   4265  HG  LEU   273      37.602  29.643  46.019  1.00  0.00           H  
ATOM   4266  CD1 LEU   273      39.742  29.603  45.369  1.00  0.00           C  
ATOM   4267 HD11 LEU   273      39.602  29.233  44.354  1.00  0.00           H  
ATOM   4268 HD12 LEU   273      39.713  30.692  45.321  1.00  0.00           H  
ATOM   4269 HD13 LEU   273      40.689  29.232  45.761  1.00  0.00           H  
ATOM   4270  CD2 LEU   273      38.255  27.708  46.102  1.00  0.00           C  
ATOM   4271 HD21 LEU   273      38.027  27.465  45.064  1.00  0.00           H  
ATOM   4272 HD22 LEU   273      39.178  27.215  46.407  1.00  0.00           H  
ATOM   4273 HD23 LEU   273      37.462  27.370  46.769  1.00  0.00           H  
ATOM   4274  C   LEU   273      38.267  30.925  49.865  1.00  0.00           C  
ATOM   4275  O   LEU   273      38.918  31.800  50.384  1.00  0.00           O  
ATOM   4276  N   ASN   274      37.448  30.074  50.562  1.00  0.00           N  
ATOM   4277  H   ASN   274      37.009  29.336  50.031  1.00  0.00           H  
ATOM   4278  CA  ASN   274      37.605  29.919  52.063  1.00  0.00           C  
ATOM   4279  HA  ASN   274      37.535  30.920  52.489  1.00  0.00           H  
ATOM   4280  CB  ASN   274      36.370  29.169  52.559  1.00  0.00           C  
ATOM   4281  HB2 ASN   274      35.465  29.594  52.124  1.00  0.00           H  
ATOM   4282  HB3 ASN   274      36.382  28.131  52.226  1.00  0.00           H  
ATOM   4283  CG  ASN   274      36.146  29.078  54.073  1.00  0.00           C  
ATOM   4284  OD1 ASN   274      37.029  29.305  54.885  1.00  0.00           O  
ATOM   4285  ND2 ASN   274      34.923  28.763  54.443  1.00  0.00           N  
ATOM   4286 HD21 ASN   274      34.787  28.693  55.441  1.00  0.00           H  
ATOM   4287 HD22 ASN   274      34.221  28.599  53.735  1.00  0.00           H  
ATOM   4288  C   ASN   274      38.903  29.131  52.377  1.00  0.00           C  
ATOM   4289  O   ASN   274      39.032  27.954  52.050  1.00  0.00           O  
ATOM   4290  N   TRP   275      39.867  29.771  52.995  1.00  0.00           N  
ATOM   4291  H   TRP   275      39.733  30.731  53.279  1.00  0.00           H  
ATOM   4292  CA  TRP   275      41.115  29.122  53.510  1.00  0.00           C  
ATOM   4293  HA  TRP   275      41.379  28.393  52.744  1.00  0.00           H  
ATOM   4294  CB  TRP   275      42.195  30.209  53.548  1.00  0.00           C  
ATOM   4295  HB2 TRP   275      42.456  30.583  52.558  1.00  0.00           H  
ATOM   4296  HB3 TRP   275      41.845  31.058  54.135  1.00  0.00           H  
ATOM   4297  CG  TRP   275      43.513  29.656  54.071  1.00  0.00           C  
ATOM   4298  CD1 TRP   275      43.926  29.700  55.337  1.00  0.00           C  
ATOM   4299  HD1 TRP   275      43.352  30.160  56.128  1.00  0.00           H  
ATOM   4300  NE1 TRP   275      45.143  29.162  55.421  1.00  0.00           N  
ATOM   4301  HE1 TRP   275      45.680  29.231  56.273  1.00  0.00           H  
ATOM   4302  CE2 TRP   275      45.618  28.679  54.148  1.00  0.00           C  
ATOM   4303  CZ2 TRP   275      46.743  28.084  53.695  1.00  0.00           C  
ATOM   4304  HZ2 TRP   275      47.514  27.830  54.409  1.00  0.00           H  
ATOM   4305  CH2 TRP   275      46.789  27.543  52.402  1.00  0.00           C  
ATOM   4306  HH2 TRP   275      47.699  27.085  52.042  1.00  0.00           H  
ATOM   4307  CZ3 TRP   275      45.689  27.685  51.554  1.00  0.00           C  
ATOM   4308  HZ3 TRP   275      45.805  27.397  50.520  1.00  0.00           H  
ATOM   4309  CE3 TRP   275      44.629  28.495  51.987  1.00  0.00           C  
ATOM   4310  HE3 TRP   275      43.895  28.784  51.249  1.00  0.00           H  
ATOM   4311  CD2 TRP   275      44.511  28.985  53.264  1.00  0.00           C  
ATOM   4312  C   TRP   275      40.952  28.486  54.858  1.00  0.00           C  
ATOM   4313  O   TRP   275      40.193  29.007  55.719  1.00  0.00           O  
ATOM   4314  N   PRO   276      41.643  27.372  55.161  1.00  0.00           N  
ATOM   4315  CD  PRO   276      41.244  26.626  56.405  1.00  0.00           C  
ATOM   4316  HD2 PRO   276      40.166  26.465  56.376  1.00  0.00           H  
ATOM   4317  HD3 PRO   276      41.538  27.141  57.319  1.00  0.00           H  
ATOM   4318  CG  PRO   276      41.921  25.277  56.329  1.00  0.00           C  
ATOM   4319  HG2 PRO   276      41.301  24.507  55.869  1.00  0.00           H  
ATOM   4320  HG3 PRO   276      42.328  24.902  57.268  1.00  0.00           H  
ATOM   4321  CB  PRO   276      43.057  25.579  55.285  1.00  0.00           C  
ATOM   4322  HB2 PRO   276      43.358  24.628  54.846  1.00  0.00           H  
ATOM   4323  HB3 PRO   276      43.858  26.121  55.787  1.00  0.00           H  
ATOM   4324  CA  PRO   276      42.391  26.505  54.299  1.00  0.00           C  
ATOM   4325  HA  PRO   276      43.136  27.223  53.957  1.00  0.00           H  
ATOM   4326  C   PRO   276      41.687  25.768  53.122  1.00  0.00           C  
ATOM   4327  O   PRO   276      40.522  25.467  53.172  1.00  0.00           O  
ATOM   4328  N   VAL   277      42.421  25.517  52.058  1.00  0.00           N  
ATOM   4329  H   VAL   277      43.401  25.760  52.101  1.00  0.00           H  
ATOM   4330  CA  VAL   277      42.033  25.027  50.771  1.00  0.00           C  
ATOM   4331  HA  VAL   277      41.070  24.571  51.002  1.00  0.00           H  
ATOM   4332  CB  VAL   277      41.579  26.155  49.825  1.00  0.00           C  
ATOM   4333  HB  VAL   277      40.961  26.817  50.433  1.00  0.00           H  
ATOM   4334  CG1 VAL   277      42.715  26.957  49.299  1.00  0.00           C  
ATOM   4335 HG11 VAL   277      42.348  27.925  48.957  1.00  0.00           H  
ATOM   4336 HG12 VAL   277      43.517  26.979  50.036  1.00  0.00           H  
ATOM   4337 HG13 VAL   277      43.169  26.457  48.444  1.00  0.00           H  
ATOM   4338  CG2 VAL   277      40.579  25.592  48.781  1.00  0.00           C  
ATOM   4339 HG21 VAL   277      41.130  24.951  48.093  1.00  0.00           H  
ATOM   4340 HG22 VAL   277      39.818  24.998  49.286  1.00  0.00           H  
ATOM   4341 HG23 VAL   277      40.115  26.364  48.167  1.00  0.00           H  
ATOM   4342  C   VAL   277      43.032  24.086  49.979  1.00  0.00           C  
ATOM   4343  O   VAL   277      44.287  24.241  49.895  1.00  0.00           O  
ATOM   4344  N   ASP   278      42.541  22.920  49.551  1.00  0.00           N  
ATOM   4345  H   ASP   278      41.547  22.831  49.701  1.00  0.00           H  
ATOM   4346  CA  ASP   278      43.295  21.938  48.831  1.00  0.00           C  
ATOM   4347  HA  ASP   278      44.281  22.010  49.290  1.00  0.00           H  
ATOM   4348  CB  ASP   278      42.727  20.507  49.072  1.00  0.00           C  
ATOM   4349  HB2 ASP   278      43.411  19.809  48.589  1.00  0.00           H  
ATOM   4350  HB3 ASP   278      42.744  20.319  50.146  1.00  0.00           H  
ATOM   4351  CG  ASP   278      41.285  20.307  48.534  1.00  0.00           C  
ATOM   4352  OD1 ASP   278      40.415  20.248  49.421  1.00  0.00           O  
ATOM   4353  OD2 ASP   278      41.101  20.154  47.324  1.00  0.00           O  
ATOM   4354  C   ASP   278      43.393  22.214  47.362  1.00  0.00           C  
ATOM   4355  O   ASP   278      42.489  22.842  46.800  1.00  0.00           O  
ATOM   4356  N   VAL   279      44.441  21.713  46.661  1.00  0.00           N  
ATOM   4357  H   VAL   279      45.151  21.239  47.201  1.00  0.00           H  
ATOM   4358  CA  VAL   279      44.662  22.079  45.201  1.00  0.00           C  
ATOM   4359  HA  VAL   279      44.545  23.162  45.147  1.00  0.00           H  
ATOM   4360  CB  VAL   279      46.177  21.954  44.764  1.00  0.00           C  
ATOM   4361  HB  VAL   279      46.778  22.216  45.635  1.00  0.00           H  
ATOM   4362  CG1 VAL   279      46.565  20.524  44.446  1.00  0.00           C  
ATOM   4363 HG11 VAL   279      46.639  20.000  45.399  1.00  0.00           H  
ATOM   4364 HG12 VAL   279      45.873  19.999  43.788  1.00  0.00           H  
ATOM   4365 HG13 VAL   279      47.547  20.457  43.978  1.00  0.00           H  
ATOM   4366  CG2 VAL   279      46.550  22.918  43.645  1.00  0.00           C  
ATOM   4367 HG21 VAL   279      46.015  22.707  42.719  1.00  0.00           H  
ATOM   4368 HG22 VAL   279      46.387  23.933  44.008  1.00  0.00           H  
ATOM   4369 HG23 VAL   279      47.594  22.707  43.415  1.00  0.00           H  
ATOM   4370  C   VAL   279      43.656  21.589  44.153  1.00  0.00           C  
ATOM   4371  O   VAL   279      43.277  22.388  43.308  1.00  0.00           O  
ATOM   4372  N   LYS   280      43.121  20.398  44.227  1.00  0.00           N  
ATOM   4373  H   LYS   280      43.513  19.803  44.942  1.00  0.00           H  
ATOM   4374  CA  LYS   280      41.947  20.053  43.427  1.00  0.00           C  
ATOM   4375  HA  LYS   280      42.194  20.068  42.366  1.00  0.00           H  
ATOM   4376  CB  LYS   280      41.381  18.618  43.725  1.00  0.00           C  
ATOM   4377  HB2 LYS   280      42.086  17.825  43.476  1.00  0.00           H  
ATOM   4378  HB3 LYS   280      41.235  18.408  44.784  1.00  0.00           H  
ATOM   4379  CG  LYS   280      40.064  18.161  43.052  1.00  0.00           C  
ATOM   4380  HG2 LYS   280      39.900  17.110  43.291  1.00  0.00           H  
ATOM   4381  HG3 LYS   280      39.225  18.733  43.448  1.00  0.00           H  
ATOM   4382  CD  LYS   280      40.134  18.241  41.533  1.00  0.00           C  
ATOM   4383  HD2 LYS   280      39.868  19.234  41.171  1.00  0.00           H  
ATOM   4384  HD3 LYS   280      41.154  18.038  41.204  1.00  0.00           H  
ATOM   4385  CE  LYS   280      39.188  17.240  40.898  1.00  0.00           C  
ATOM   4386  HE2 LYS   280      39.438  17.253  39.837  1.00  0.00           H  
ATOM   4387  HE3 LYS   280      39.427  16.249  41.285  1.00  0.00           H  
ATOM   4388  NZ  LYS   280      37.781  17.600  41.175  1.00  0.00           N  
ATOM   4389  HZ1 LYS   280      37.633  18.598  41.225  1.00  0.00           H  
ATOM   4390  HZ2 LYS   280      37.043  17.240  40.587  1.00  0.00           H  
ATOM   4391  HZ3 LYS   280      37.474  17.358  42.107  1.00  0.00           H  
ATOM   4392  C   LYS   280      40.812  21.075  43.534  1.00  0.00           C  
ATOM   4393  O   LYS   280      40.145  21.372  42.531  1.00  0.00           O  
ATOM   4394  N   THR   281      40.558  21.624  44.712  1.00  0.00           N  
ATOM   4395  H   THR   281      40.968  21.076  45.454  1.00  0.00           H  
ATOM   4396  CA  THR   281      39.454  22.508  45.095  1.00  0.00           C  
ATOM   4397  HA  THR   281      38.569  22.143  44.573  1.00  0.00           H  
ATOM   4398  CB  THR   281      39.127  22.476  46.552  1.00  0.00           C  
ATOM   4399  HB  THR   281      40.020  22.691  47.138  1.00  0.00           H  
ATOM   4400  CG2 THR   281      37.948  23.309  46.991  1.00  0.00           C  
ATOM   4401 HG21 THR   281      37.988  24.294  46.528  1.00  0.00           H  
ATOM   4402 HG22 THR   281      37.012  22.895  46.616  1.00  0.00           H  
ATOM   4403 HG23 THR   281      38.046  23.269  48.076  1.00  0.00           H  
ATOM   4404  OG1 THR   281      38.823  21.149  46.870  1.00  0.00           O  
ATOM   4405  HG1 THR   281      39.663  20.719  47.043  1.00  0.00           H  
ATOM   4406  C   THR   281      39.591  23.970  44.468  1.00  0.00           C  
ATOM   4407  O   THR   281      38.587  24.588  44.081  1.00  0.00           O  
ATOM   4408  N   VAL   282      40.794  24.556  44.558  1.00  0.00           N  
ATOM   4409  H   VAL   282      41.472  24.118  45.165  1.00  0.00           H  
ATOM   4410  CA  VAL   282      41.097  25.796  43.908  1.00  0.00           C  
ATOM   4411  HA  VAL   282      40.502  26.623  44.296  1.00  0.00           H  
ATOM   4412  CB  VAL   282      42.576  26.280  44.165  1.00  0.00           C  
ATOM   4413  HB  VAL   282      43.142  25.510  43.642  1.00  0.00           H  
ATOM   4414  CG1 VAL   282      42.860  27.631  43.504  1.00  0.00           C  
ATOM   4415 HG11 VAL   282      42.613  27.663  42.443  1.00  0.00           H  
ATOM   4416 HG12 VAL   282      42.290  28.395  44.032  1.00  0.00           H  
ATOM   4417 HG13 VAL   282      43.916  27.771  43.736  1.00  0.00           H  
ATOM   4418  CG2 VAL   282      42.793  26.377  45.673  1.00  0.00           C  
ATOM   4419 HG21 VAL   282      42.508  25.402  46.069  1.00  0.00           H  
ATOM   4420 HG22 VAL   282      43.835  26.518  45.959  1.00  0.00           H  
ATOM   4421 HG23 VAL   282      42.195  27.222  46.013  1.00  0.00           H  
ATOM   4422  C   VAL   282      40.913  25.685  42.426  1.00  0.00           C  
ATOM   4423  O   VAL   282      40.317  26.616  41.813  1.00  0.00           O  
ATOM   4424  N   VAL   283      41.520  24.669  41.743  1.00  0.00           N  
ATOM   4425  H   VAL   283      42.059  23.984  42.253  1.00  0.00           H  
ATOM   4426  CA  VAL   283      41.326  24.316  40.351  1.00  0.00           C  
ATOM   4427  HA  VAL   283      41.740  25.104  39.722  1.00  0.00           H  
ATOM   4428  CB  VAL   283      42.151  23.032  39.954  1.00  0.00           C  
ATOM   4429  HB  VAL   283      42.003  22.293  40.742  1.00  0.00           H  
ATOM   4430  CG1 VAL   283      41.771  22.477  38.555  1.00  0.00           C  
ATOM   4431 HG11 VAL   283      42.457  21.702  38.213  1.00  0.00           H  
ATOM   4432 HG12 VAL   283      40.839  21.913  38.560  1.00  0.00           H  
ATOM   4433 HG13 VAL   283      41.681  23.243  37.785  1.00  0.00           H  
ATOM   4434  CG2 VAL   283      43.661  23.428  39.844  1.00  0.00           C  
ATOM   4435 HG21 VAL   283      43.773  24.217  39.100  1.00  0.00           H  
ATOM   4436 HG22 VAL   283      44.096  23.855  40.747  1.00  0.00           H  
ATOM   4437 HG23 VAL   283      44.281  22.578  39.560  1.00  0.00           H  
ATOM   4438  C   VAL   283      39.829  24.132  39.965  1.00  0.00           C  
ATOM   4439  O   VAL   283      39.304  24.731  39.035  1.00  0.00           O  
ATOM   4440  N   ASP   284      39.076  23.303  40.738  1.00  0.00           N  
ATOM   4441  H   ASP   284      39.597  22.714  41.373  1.00  0.00           H  
ATOM   4442  CA  ASP   284      37.615  23.164  40.617  1.00  0.00           C  
ATOM   4443  HA  ASP   284      37.294  22.753  39.660  1.00  0.00           H  
ATOM   4444  CB  ASP   284      37.095  22.224  41.717  1.00  0.00           C  
ATOM   4445  HB2 ASP   284      37.576  22.518  42.650  1.00  0.00           H  
ATOM   4446  HB3 ASP   284      36.012  22.345  41.743  1.00  0.00           H  
ATOM   4447  CG  ASP   284      37.196  20.667  41.471  1.00  0.00           C  
ATOM   4448  OD1 ASP   284      37.562  20.251  40.371  1.00  0.00           O  
ATOM   4449  OD2 ASP   284      36.893  19.856  42.306  1.00  0.00           O  
ATOM   4450  C   ASP   284      36.826  24.475  40.698  1.00  0.00           C  
ATOM   4451  O   ASP   284      36.005  24.698  39.859  1.00  0.00           O  
ATOM   4452  N   GLY   285      37.220  25.355  41.634  1.00  0.00           N  
ATOM   4453  H   GLY   285      37.787  25.086  42.425  1.00  0.00           H  
ATOM   4454  CA  GLY   285      36.641  26.710  41.688  1.00  0.00           C  
ATOM   4455  HA2 GLY   285      35.562  26.589  41.593  1.00  0.00           H  
ATOM   4456  HA3 GLY   285      36.921  27.168  42.637  1.00  0.00           H  
ATOM   4457  C   GLY   285      37.142  27.673  40.606  1.00  0.00           C  
ATOM   4458  O   GLY   285      36.868  28.882  40.724  1.00  0.00           O  
ATOM   4459  N   SER   286      37.827  27.197  39.506  1.00  0.00           N  
ATOM   4460  H   SER   286      38.044  26.211  39.474  1.00  0.00           H  
ATOM   4461  CA  SER   286      38.447  28.054  38.466  1.00  0.00           C  
ATOM   4462  HA  SER   286      37.774  28.909  38.403  1.00  0.00           H  
ATOM   4463  CB  SER   286      39.743  28.612  39.077  1.00  0.00           C  
ATOM   4464  HB2 SER   286      40.244  29.402  38.518  1.00  0.00           H  
ATOM   4465  HB3 SER   286      39.514  29.003  40.068  1.00  0.00           H  
ATOM   4466  OG  SER   286      40.579  27.461  39.277  1.00  0.00           O  
ATOM   4467  HG  SER   286      40.445  27.189  40.188  1.00  0.00           H  
ATOM   4468  C   SER   286      38.614  27.527  37.004  1.00  0.00           C  
ATOM   4469  O   SER   286      38.873  28.369  36.148  1.00  0.00           O  
ATOM   4470  N   ASP   287      38.366  26.294  36.792  1.00  0.00           N  
ATOM   4471  H   ASP   287      38.237  25.714  37.609  1.00  0.00           H  
ATOM   4472  CA  ASP   287      38.551  25.710  35.451  1.00  0.00           C  
ATOM   4473  HA  ASP   287      39.434  26.190  35.029  1.00  0.00           H  
ATOM   4474  CB  ASP   287      38.709  24.205  35.604  1.00  0.00           C  
ATOM   4475  HB2 ASP   287      39.519  24.047  36.316  1.00  0.00           H  
ATOM   4476  HB3 ASP   287      37.875  23.852  36.211  1.00  0.00           H  
ATOM   4477  CG  ASP   287      38.986  23.286  34.418  1.00  0.00           C  
ATOM   4478  OD1 ASP   287      39.596  23.854  33.497  1.00  0.00           O  
ATOM   4479  OD2 ASP   287      38.494  22.152  34.338  1.00  0.00           O  
ATOM   4480  C   ASP   287      37.429  26.012  34.408  1.00  0.00           C  
ATOM   4481  O   ASP   287      36.423  26.590  34.794  1.00  0.00           O  
ATOM   4482  N   ASN   288      37.497  25.629  33.101  1.00  0.00           N  
ATOM   4483  H   ASN   288      38.273  25.026  32.868  1.00  0.00           H  
ATOM   4484  CA  ASN   288      36.447  25.862  32.097  1.00  0.00           C  
ATOM   4485  HA  ASN   288      36.458  26.948  31.996  1.00  0.00           H  
ATOM   4486  CB  ASN   288      36.884  25.269  30.722  1.00  0.00           C  
ATOM   4487  HB2 ASN   288      36.898  24.181  30.794  1.00  0.00           H  
ATOM   4488  HB3 ASN   288      36.153  25.526  29.956  1.00  0.00           H  
ATOM   4489  CG  ASN   288      38.259  25.690  30.300  1.00  0.00           C  
ATOM   4490  OD1 ASN   288      38.789  26.713  30.705  1.00  0.00           O  
ATOM   4491  ND2 ASN   288      38.901  24.931  29.384  1.00  0.00           N  
ATOM   4492 HD21 ASN   288      39.822  25.144  29.028  1.00  0.00           H  
ATOM   4493 HD22 ASN   288      38.334  24.201  28.977  1.00  0.00           H  
ATOM   4494  C   ASN   288      35.058  25.383  32.595  1.00  0.00           C  
ATOM   4495  O   ASN   288      34.124  26.108  32.316  1.00  0.00           O  
ATOM   4496  N   LYS   289      34.913  24.271  33.373  1.00  0.00           N  
ATOM   4497  H   LYS   289      35.655  23.599  33.508  1.00  0.00           H  
ATOM   4498  CA  LYS   289      33.643  23.954  33.990  1.00  0.00           C  
ATOM   4499  HA  LYS   289      33.008  23.655  33.156  1.00  0.00           H  
ATOM   4500  CB  LYS   289      33.755  22.564  34.718  1.00  0.00           C  
ATOM   4501  HB2 LYS   289      32.729  22.330  35.002  1.00  0.00           H  
ATOM   4502  HB3 LYS   289      34.146  21.810  34.034  1.00  0.00           H  
ATOM   4503  CG  LYS   289      34.578  22.758  35.930  1.00  0.00           C  
ATOM   4504  HG2 LYS   289      35.537  23.192  35.647  1.00  0.00           H  
ATOM   4505  HG3 LYS   289      34.094  23.454  36.615  1.00  0.00           H  
ATOM   4506  CD  LYS   289      34.632  21.407  36.631  1.00  0.00           C  
ATOM   4507  HD2 LYS   289      33.653  20.979  36.845  1.00  0.00           H  
ATOM   4508  HD3 LYS   289      35.242  20.844  35.925  1.00  0.00           H  
ATOM   4509  CE  LYS   289      35.449  21.483  37.899  1.00  0.00           C  
ATOM   4510  HE2 LYS   289      36.443  21.831  37.617  1.00  0.00           H  
ATOM   4511  HE3 LYS   289      35.007  22.273  38.506  1.00  0.00           H  
ATOM   4512  NZ  LYS   289      35.432  20.179  38.670  1.00  0.00           N  
ATOM   4513  HZ1 LYS   289      36.210  20.077  39.306  1.00  0.00           H  
ATOM   4514  HZ2 LYS   289      34.633  20.132  39.285  1.00  0.00           H  
ATOM   4515  HZ3 LYS   289      35.527  19.312  38.161  1.00  0.00           H  
ATOM   4516  C   LYS   289      32.960  25.037  34.851  1.00  0.00           C  
ATOM   4517  O   LYS   289      31.744  24.894  35.189  1.00  0.00           O  
ATOM   4518  N   VAL   290      33.666  26.108  35.037  1.00  0.00           N  
ATOM   4519  H   VAL   290      34.619  26.225  34.724  1.00  0.00           H  
ATOM   4520  CA  VAL   290      33.115  27.317  35.672  1.00  0.00           C  
ATOM   4521  HA  VAL   290      32.035  27.214  35.572  1.00  0.00           H  
ATOM   4522  CB  VAL   290      33.450  27.460  37.200  1.00  0.00           C  
ATOM   4523  HB  VAL   290      32.829  28.223  37.671  1.00  0.00           H  
ATOM   4524  CG1 VAL   290      33.160  26.197  37.951  1.00  0.00           C  
ATOM   4525 HG11 VAL   290      33.087  26.442  39.011  1.00  0.00           H  
ATOM   4526 HG12 VAL   290      32.209  25.736  37.686  1.00  0.00           H  
ATOM   4527 HG13 VAL   290      33.938  25.453  37.779  1.00  0.00           H  
ATOM   4528  CG2 VAL   290      34.884  27.870  37.476  1.00  0.00           C  
ATOM   4529 HG21 VAL   290      35.469  27.050  37.059  1.00  0.00           H  
ATOM   4530 HG22 VAL   290      35.170  28.768  36.930  1.00  0.00           H  
ATOM   4531 HG23 VAL   290      35.103  27.967  38.539  1.00  0.00           H  
ATOM   4532  C   VAL   290      33.441  28.630  34.939  1.00  0.00           C  
ATOM   4533  O   VAL   290      32.623  29.619  34.949  1.00  0.00           O  
ATOM   4534  N   ALA   291      34.658  28.760  34.294  1.00  0.00           N  
ATOM   4535  H   ALA   291      35.287  27.974  34.372  1.00  0.00           H  
ATOM   4536  CA  ALA   291      35.171  29.858  33.502  1.00  0.00           C  
ATOM   4537  HA  ALA   291      34.967  30.827  33.959  1.00  0.00           H  
ATOM   4538  CB  ALA   291      36.710  29.716  33.365  1.00  0.00           C  
ATOM   4539  HB1 ALA   291      36.941  28.787  32.843  1.00  0.00           H  
ATOM   4540  HB2 ALA   291      37.192  30.626  33.006  1.00  0.00           H  
ATOM   4541  HB3 ALA   291      37.069  29.455  34.360  1.00  0.00           H  
ATOM   4542  C   ALA   291      34.507  29.882  32.095  1.00  0.00           C  
ATOM   4543  O   ALA   291      34.535  30.930  31.434  1.00  0.00           O  
ATOM   4544  N   LEU   292      33.967  28.820  31.513  1.00  0.00           N  
ATOM   4545  H   LEU   292      33.951  27.949  32.024  1.00  0.00           H  
ATOM   4546  CA  LEU   292      33.275  28.701  30.216  1.00  0.00           C  
ATOM   4547  HA  LEU   292      33.134  29.687  29.773  1.00  0.00           H  
ATOM   4548  CB  LEU   292      34.029  27.788  29.233  1.00  0.00           C  
ATOM   4549  HB2 LEU   292      35.070  28.113  29.218  1.00  0.00           H  
ATOM   4550  HB3 LEU   292      34.013  26.760  29.595  1.00  0.00           H  
ATOM   4551  CG  LEU   292      33.379  27.639  27.766  1.00  0.00           C  
ATOM   4552  HG  LEU   292      32.384  27.194  27.783  1.00  0.00           H  
ATOM   4553  CD1 LEU   292      33.392  28.953  26.938  1.00  0.00           C  
ATOM   4554 HD11 LEU   292      34.417  29.324  26.937  1.00  0.00           H  
ATOM   4555 HD12 LEU   292      33.044  28.773  25.921  1.00  0.00           H  
ATOM   4556 HD13 LEU   292      32.737  29.710  27.370  1.00  0.00           H  
ATOM   4557  CD2 LEU   292      34.236  26.601  27.119  1.00  0.00           C  
ATOM   4558 HD21 LEU   292      35.269  26.947  27.091  1.00  0.00           H  
ATOM   4559 HD22 LEU   292      33.984  25.645  27.578  1.00  0.00           H  
ATOM   4560 HD23 LEU   292      33.997  26.613  26.055  1.00  0.00           H  
ATOM   4561  C   LEU   292      31.763  28.287  30.437  1.00  0.00           C  
ATOM   4562  O   LEU   292      30.802  28.977  29.980  1.00  0.00           O  
ATOM   4563  N   ALA   293      31.526  27.086  31.062  1.00  0.00           N  
ATOM   4564  H   ALA   293      32.300  26.513  31.367  1.00  0.00           H  
ATOM   4565  CA  ALA   293      30.162  26.532  31.186  1.00  0.00           C  
ATOM   4566  HA  ALA   293      29.539  26.604  30.295  1.00  0.00           H  
ATOM   4567  CB  ALA   293      30.297  25.043  31.450  1.00  0.00           C  
ATOM   4568  HB1 ALA   293      29.322  24.564  31.361  1.00  0.00           H  
ATOM   4569  HB2 ALA   293      30.947  24.571  30.713  1.00  0.00           H  
ATOM   4570  HB3 ALA   293      30.650  24.881  32.469  1.00  0.00           H  
ATOM   4571  C   ALA   293      29.400  27.355  32.289  1.00  0.00           C  
ATOM   4572  O   ALA   293      30.007  27.831  33.238  1.00  0.00           O  
ATOM   4573  N   PRO   294      28.024  27.349  32.302  1.00  0.00           N  
ATOM   4574  CD  PRO   294      27.135  26.905  31.283  1.00  0.00           C  
ATOM   4575  HD2 PRO   294      27.015  25.822  31.298  1.00  0.00           H  
ATOM   4576  HD3 PRO   294      27.411  27.247  30.286  1.00  0.00           H  
ATOM   4577  CG  PRO   294      25.711  27.458  31.548  1.00  0.00           C  
ATOM   4578  HG2 PRO   294      24.960  26.765  31.169  1.00  0.00           H  
ATOM   4579  HG3 PRO   294      25.659  28.472  31.149  1.00  0.00           H  
ATOM   4580  CB  PRO   294      25.702  27.480  33.104  1.00  0.00           C  
ATOM   4581  HB2 PRO   294      25.235  26.577  33.496  1.00  0.00           H  
ATOM   4582  HB3 PRO   294      25.131  28.317  33.508  1.00  0.00           H  
ATOM   4583  CA  PRO   294      27.210  27.649  33.490  1.00  0.00           C  
ATOM   4584  HA  PRO   294      27.250  28.724  33.669  1.00  0.00           H  
ATOM   4585  C   PRO   294      27.519  26.860  34.737  1.00  0.00           C  
ATOM   4586  O   PRO   294      27.701  25.666  34.700  1.00  0.00           O  
ATOM   4587  N   VAL   295      27.566  27.504  35.948  1.00  0.00           N  
ATOM   4588  H   VAL   295      27.512  28.512  35.914  1.00  0.00           H  
ATOM   4589  CA  VAL   295      27.541  26.821  37.320  1.00  0.00           C  
ATOM   4590  HA  VAL   295      27.203  25.795  37.171  1.00  0.00           H  
ATOM   4591  CB  VAL   295      29.054  26.684  37.772  1.00  0.00           C  
ATOM   4592  HB  VAL   295      29.550  26.092  37.002  1.00  0.00           H  
ATOM   4593  CG1 VAL   295      29.796  27.982  37.909  1.00  0.00           C  
ATOM   4594 HG11 VAL   295      30.863  27.812  38.057  1.00  0.00           H  
ATOM   4595 HG12 VAL   295      29.685  28.681  37.080  1.00  0.00           H  
ATOM   4596 HG13 VAL   295      29.408  28.433  38.822  1.00  0.00           H  
ATOM   4597  CG2 VAL   295      29.103  25.873  39.106  1.00  0.00           C  
ATOM   4598 HG21 VAL   295      28.744  24.850  38.995  1.00  0.00           H  
ATOM   4599 HG22 VAL   295      30.159  25.793  39.363  1.00  0.00           H  
ATOM   4600 HG23 VAL   295      28.725  26.508  39.907  1.00  0.00           H  
ATOM   4601  C   VAL   295      26.664  27.677  38.312  1.00  0.00           C  
ATOM   4602  O   VAL   295      26.720  28.922  38.262  1.00  0.00           O  
ATOM   4603  N   PRO   296      25.924  27.069  39.215  1.00  0.00           N  
ATOM   4604  CD  PRO   296      25.740  25.605  39.343  1.00  0.00           C  
ATOM   4605  HD2 PRO   296      26.534  25.136  39.925  1.00  0.00           H  
ATOM   4606  HD3 PRO   296      25.663  25.102  38.379  1.00  0.00           H  
ATOM   4607  CG  PRO   296      24.334  25.403  40.079  1.00  0.00           C  
ATOM   4608  HG2 PRO   296      24.323  24.475  40.650  1.00  0.00           H  
ATOM   4609  HG3 PRO   296      23.539  25.436  39.334  1.00  0.00           H  
ATOM   4610  CB  PRO   296      24.287  26.635  40.974  1.00  0.00           C  
ATOM   4611  HB2 PRO   296      24.728  26.441  41.951  1.00  0.00           H  
ATOM   4612  HB3 PRO   296      23.248  26.925  41.132  1.00  0.00           H  
ATOM   4613  CA  PRO   296      24.983  27.746  40.139  1.00  0.00           C  
ATOM   4614  HA  PRO   296      24.217  28.183  39.499  1.00  0.00           H  
ATOM   4615  C   PRO   296      25.624  28.834  40.997  1.00  0.00           C  
ATOM   4616  O   PRO   296      26.807  28.739  41.435  1.00  0.00           O  
ATOM   4617  N   VAL   297      24.932  29.881  41.314  1.00  0.00           N  
ATOM   4618  H   VAL   297      23.991  29.952  40.953  1.00  0.00           H  
ATOM   4619  CA  VAL   297      25.509  30.939  42.202  1.00  0.00           C  
ATOM   4620  HA  VAL   297      26.348  30.582  42.800  1.00  0.00           H  
ATOM   4621  CB  VAL   297      26.247  31.981  41.272  1.00  0.00           C  
ATOM   4622  HB  VAL   297      26.813  31.456  40.502  1.00  0.00           H  
ATOM   4623  CG1 VAL   297      25.151  32.810  40.616  1.00  0.00           C  
ATOM   4624 HG11 VAL   297      24.368  32.188  40.182  1.00  0.00           H  
ATOM   4625 HG12 VAL   297      24.703  33.386  41.427  1.00  0.00           H  
ATOM   4626 HG13 VAL   297      25.582  33.578  39.974  1.00  0.00           H  
ATOM   4627  CG2 VAL   297      27.021  33.131  41.909  1.00  0.00           C  
ATOM   4628 HG21 VAL   297      27.888  32.634  42.345  1.00  0.00           H  
ATOM   4629 HG22 VAL   297      27.332  33.896  41.198  1.00  0.00           H  
ATOM   4630 HG23 VAL   297      26.363  33.546  42.672  1.00  0.00           H  
ATOM   4631  C   VAL   297      24.522  31.454  43.198  1.00  0.00           C  
ATOM   4632  O   VAL   297      23.365  31.560  42.885  1.00  0.00           O  
ATOM   4633  N   ALA   298      24.921  31.895  44.367  1.00  0.00           N  
ATOM   4634  H   ALA   298      25.888  31.848  44.656  1.00  0.00           H  
ATOM   4635  CA  ALA   298      24.014  32.468  45.415  1.00  0.00           C  
ATOM   4636  HA  ALA   298      22.981  32.660  45.124  1.00  0.00           H  
ATOM   4637  CB  ALA   298      23.806  31.401  46.531  1.00  0.00           C  
ATOM   4638  HB1 ALA   298      24.680  31.417  47.182  1.00  0.00           H  
ATOM   4639  HB2 ALA   298      23.001  31.720  47.194  1.00  0.00           H  
ATOM   4640  HB3 ALA   298      23.677  30.411  46.095  1.00  0.00           H  
ATOM   4641  C   ALA   298      24.549  33.779  46.019  1.00  0.00           C  
ATOM   4642  O   ALA   298      25.721  33.869  46.341  1.00  0.00           O  
ATOM   4643  N   GLU   299      23.676  34.778  46.035  1.00  0.00           N  
ATOM   4644  H   GLU   299      22.785  34.714  45.563  1.00  0.00           H  
ATOM   4645  CA  GLU   299      24.066  36.175  46.353  1.00  0.00           C  
ATOM   4646  HA  GLU   299      24.879  36.554  45.735  1.00  0.00           H  
ATOM   4647  CB  GLU   299      22.846  37.017  46.045  1.00  0.00           C  
ATOM   4648  HB2 GLU   299      22.250  36.597  45.235  1.00  0.00           H  
ATOM   4649  HB3 GLU   299      22.190  36.990  46.916  1.00  0.00           H  
ATOM   4650  CG  GLU   299      23.169  38.521  45.767  1.00  0.00           C  
ATOM   4651  HG2 GLU   299      23.561  39.033  46.647  1.00  0.00           H  
ATOM   4652  HG3 GLU   299      24.030  38.575  45.100  1.00  0.00           H  
ATOM   4653  CD  GLU   299      22.063  39.416  45.135  1.00  0.00           C  
ATOM   4654  OE1 GLU   299      21.853  40.531  45.715  1.00  0.00           O  
ATOM   4655  OE2 GLU   299      21.168  38.973  44.370  1.00  0.00           O  
ATOM   4656  C   GLU   299      24.430  36.339  47.845  1.00  0.00           C  
ATOM   4657  O   GLU   299      23.628  35.810  48.634  1.00  0.00           O  
ATOM   4658  N   VAL   300      25.556  36.944  48.201  1.00  0.00           N  
ATOM   4659  H   VAL   300      26.087  37.426  47.490  1.00  0.00           H  
ATOM   4660  CA  VAL   300      25.766  37.258  49.587  1.00  0.00           C  
ATOM   4661  HA  VAL   300      25.509  36.454  50.277  1.00  0.00           H  
ATOM   4662  CB  VAL   300      27.245  37.523  49.806  1.00  0.00           C  
ATOM   4663  HB  VAL   300      27.520  38.361  49.165  1.00  0.00           H  
ATOM   4664  CG1 VAL   300      27.573  37.865  51.176  1.00  0.00           C  
ATOM   4665 HG11 VAL   300      28.638  38.088  51.240  1.00  0.00           H  
ATOM   4666 HG12 VAL   300      27.114  38.795  51.508  1.00  0.00           H  
ATOM   4667 HG13 VAL   300      27.204  37.031  51.774  1.00  0.00           H  
ATOM   4668  CG2 VAL   300      28.096  36.306  49.461  1.00  0.00           C  
ATOM   4669 HG21 VAL   300      27.866  35.550  50.213  1.00  0.00           H  
ATOM   4670 HG22 VAL   300      27.737  35.744  48.598  1.00  0.00           H  
ATOM   4671 HG23 VAL   300      29.154  36.565  49.454  1.00  0.00           H  
ATOM   4672  C   VAL   300      24.950  38.586  49.814  1.00  0.00           C  
ATOM   4673  O   VAL   300      25.325  39.649  49.330  1.00  0.00           O  
ATOM   4674  N   ASN   301      23.886  38.551  50.634  1.00  0.00           N  
ATOM   4675  H   ASN   301      23.696  37.621  50.978  1.00  0.00           H  
ATOM   4676  CA  ASN   301      22.945  39.648  50.849  1.00  0.00           C  
ATOM   4677  HA  ASN   301      23.421  40.447  50.280  1.00  0.00           H  
ATOM   4678  CB  ASN   301      21.603  39.303  50.143  1.00  0.00           C  
ATOM   4679  HB2 ASN   301      21.809  38.934  49.138  1.00  0.00           H  
ATOM   4680  HB3 ASN   301      21.108  38.485  50.667  1.00  0.00           H  
ATOM   4681  CG  ASN   301      20.624  40.453  50.026  1.00  0.00           C  
ATOM   4682  OD1 ASN   301      19.558  40.484  50.633  1.00  0.00           O  
ATOM   4683  ND2 ASN   301      21.007  41.461  49.319  1.00  0.00           N  
ATOM   4684 HD21 ASN   301      21.917  41.595  48.902  1.00  0.00           H  
ATOM   4685 HD22 ASN   301      20.352  42.228  49.360  1.00  0.00           H  
ATOM   4686  C   ASN   301      22.716  40.123  52.307  1.00  0.00           C  
ATOM   4687  O   ASN   301      22.062  39.424  53.139  1.00  0.00           O  
ATOM   4688  N   PRO   302      23.193  41.367  52.655  1.00  0.00           N  
ATOM   4689  CD  PRO   302      22.991  41.820  54.043  1.00  0.00           C  
ATOM   4690  HD2 PRO   302      23.244  40.961  54.664  1.00  0.00           H  
ATOM   4691  HD3 PRO   302      21.955  42.144  54.142  1.00  0.00           H  
ATOM   4692  CG  PRO   302      23.946  42.912  54.258  1.00  0.00           C  
ATOM   4693  HG2 PRO   302      24.900  42.575  54.662  1.00  0.00           H  
ATOM   4694  HG3 PRO   302      23.535  43.649  54.948  1.00  0.00           H  
ATOM   4695  CB  PRO   302      24.264  43.457  52.883  1.00  0.00           C  
ATOM   4696  HB2 PRO   302      25.316  43.741  52.916  1.00  0.00           H  
ATOM   4697  HB3 PRO   302      23.519  44.227  52.683  1.00  0.00           H  
ATOM   4698  CA  PRO   302      24.132  42.250  51.978  1.00  0.00           C  
ATOM   4699  HA  PRO   302      23.848  42.585  50.980  1.00  0.00           H  
ATOM   4700  C   PRO   302      25.478  41.538  51.715  1.00  0.00           C  
ATOM   4701  O   PRO   302      25.597  40.439  52.295  1.00  0.00           O  
ATOM   4702  N   PRO   303      26.426  42.131  50.927  1.00  0.00           N  
ATOM   4703  CD  PRO   303      26.365  43.289  50.156  1.00  0.00           C  
ATOM   4704  HD2 PRO   303      25.979  44.115  50.754  1.00  0.00           H  
ATOM   4705  HD3 PRO   303      25.713  42.986  49.337  1.00  0.00           H  
ATOM   4706  CG  PRO   303      27.747  43.650  49.681  1.00  0.00           C  
ATOM   4707  HG2 PRO   303      28.153  44.255  50.492  1.00  0.00           H  
ATOM   4708  HG3 PRO   303      27.671  44.205  48.745  1.00  0.00           H  
ATOM   4709  CB  PRO   303      28.449  42.288  49.710  1.00  0.00           C  
ATOM   4710  HB2 PRO   303      29.513  42.400  49.917  1.00  0.00           H  
ATOM   4711  HB3 PRO   303      28.331  41.755  48.766  1.00  0.00           H  
ATOM   4712  CA  PRO   303      27.765  41.483  50.761  1.00  0.00           C  
ATOM   4713  HA  PRO   303      27.627  40.439  50.477  1.00  0.00           H  
ATOM   4714  C   PRO   303      28.514  41.481  52.074  1.00  0.00           C  
ATOM   4715  O   PRO   303      28.381  42.420  52.851  1.00  0.00           O  
ATOM   4716  N   ALA   304      29.296  40.412  52.243  1.00  0.00           N  
ATOM   4717  H   ALA   304      29.203  39.779  51.462  1.00  0.00           H  
ATOM   4718  CA  ALA   304      29.992  39.986  53.471  1.00  0.00           C  
ATOM   4719  HA  ALA   304      29.329  40.289  54.282  1.00  0.00           H  
ATOM   4720  CB  ALA   304      30.141  38.494  53.743  1.00  0.00           C  
ATOM   4721  HB1 ALA   304      29.179  38.072  54.033  1.00  0.00           H  
ATOM   4722  HB2 ALA   304      30.658  38.002  52.919  1.00  0.00           H  
ATOM   4723  HB3 ALA   304      30.792  38.337  54.603  1.00  0.00           H  
ATOM   4724  C   ALA   304      31.325  40.766  53.615  1.00  0.00           C  
ATOM   4725  O   ALA   304      31.976  40.951  52.553  1.00  0.00           O  
ATOM   4726  N   PRO   305      31.752  41.230  54.796  1.00  0.00           N  
ATOM   4727  CD  PRO   305      31.004  41.109  56.079  1.00  0.00           C  
ATOM   4728  HD2 PRO   305      30.601  40.097  56.099  1.00  0.00           H  
ATOM   4729  HD3 PRO   305      30.248  41.881  56.225  1.00  0.00           H  
ATOM   4730  CG  PRO   305      32.127  41.186  57.145  1.00  0.00           C  
ATOM   4731  HG2 PRO   305      32.667  40.254  57.313  1.00  0.00           H  
ATOM   4732  HG3 PRO   305      31.738  41.547  58.098  1.00  0.00           H  
ATOM   4733  CB  PRO   305      33.160  42.137  56.537  1.00  0.00           C  
ATOM   4734  HB2 PRO   305      34.133  42.095  57.026  1.00  0.00           H  
ATOM   4735  HB3 PRO   305      32.819  43.126  56.845  1.00  0.00           H  
ATOM   4736  CA  PRO   305      33.093  41.856  55.025  1.00  0.00           C  
ATOM   4737  HA  PRO   305      33.222  42.853  54.605  1.00  0.00           H  
ATOM   4738  C   PRO   305      34.264  40.917  54.570  1.00  0.00           C  
ATOM   4739  O   PRO   305      34.081  39.697  54.417  1.00  0.00           O  
ATOM   4740  N   PRO   306      35.506  41.438  54.497  1.00  0.00           N  
ATOM   4741  CD  PRO   306      35.928  42.782  54.855  1.00  0.00           C  
ATOM   4742  HD2 PRO   306      35.846  42.859  55.939  1.00  0.00           H  
ATOM   4743  HD3 PRO   306      35.379  43.587  54.367  1.00  0.00           H  
ATOM   4744  CG  PRO   306      37.380  42.856  54.411  1.00  0.00           C  
ATOM   4745  HG2 PRO   306      38.148  42.780  55.181  1.00  0.00           H  
ATOM   4746  HG3 PRO   306      37.641  43.740  53.829  1.00  0.00           H  
ATOM   4747  CB  PRO   306      37.647  41.651  53.623  1.00  0.00           C  
ATOM   4748  HB2 PRO   306      38.640  41.206  53.567  1.00  0.00           H  
ATOM   4749  HB3 PRO   306      37.331  41.941  52.621  1.00  0.00           H  
ATOM   4750  CA  PRO   306      36.645  40.602  54.168  1.00  0.00           C  
ATOM   4751  HA  PRO   306      36.346  39.958  53.340  1.00  0.00           H  
ATOM   4752  C   PRO   306      37.180  39.757  55.378  1.00  0.00           C  
ATOM   4753  O   PRO   306      37.333  40.146  56.586  1.00  0.00           O  
ATOM   4754  N   VAL   307      37.576  38.552  55.035  1.00  0.00           N  
ATOM   4755  H   VAL   307      37.405  38.304  54.071  1.00  0.00           H  
ATOM   4756  CA  VAL   307      38.200  37.544  55.953  1.00  0.00           C  
ATOM   4757  HA  VAL   307      38.233  37.940  56.968  1.00  0.00           H  
ATOM   4758  CB  VAL   307      37.416  36.238  56.113  1.00  0.00           C  
ATOM   4759  HB  VAL   307      37.585  35.561  55.276  1.00  0.00           H  
ATOM   4760  CG1 VAL   307      37.801  35.438  57.369  1.00  0.00           C  
ATOM   4761 HG11 VAL   307      37.683  36.101  58.226  1.00  0.00           H  
ATOM   4762 HG12 VAL   307      37.106  34.655  57.671  1.00  0.00           H  
ATOM   4763 HG13 VAL   307      38.814  35.082  57.181  1.00  0.00           H  
ATOM   4764  CG2 VAL   307      35.902  36.479  56.221  1.00  0.00           C  
ATOM   4765 HG21 VAL   307      35.589  36.946  55.288  1.00  0.00           H  
ATOM   4766 HG22 VAL   307      35.352  35.538  56.246  1.00  0.00           H  
ATOM   4767 HG23 VAL   307      35.688  37.194  57.015  1.00  0.00           H  
ATOM   4768  C   VAL   307      39.625  37.292  55.500  1.00  0.00           C  
ATOM   4769  O   VAL   307      39.887  36.733  54.433  1.00  0.00           O  
ATOM   4770  N   LYS   308      40.675  37.548  56.267  1.00  0.00           N  
ATOM   4771  H   LYS   308      40.398  37.718  57.224  1.00  0.00           H  
ATOM   4772  CA  LYS   308      42.155  37.337  55.998  1.00  0.00           C  
ATOM   4773  HA  LYS   308      42.315  37.859  55.054  1.00  0.00           H  
ATOM   4774  CB  LYS   308      42.985  38.140  57.045  1.00  0.00           C  
ATOM   4775  HB2 LYS   308      42.865  37.693  58.032  1.00  0.00           H  
ATOM   4776  HB3 LYS   308      44.053  38.108  56.827  1.00  0.00           H  
ATOM   4777  CG  LYS   308      42.575  39.641  57.161  1.00  0.00           C  
ATOM   4778  HG2 LYS   308      42.560  40.129  56.186  1.00  0.00           H  
ATOM   4779  HG3 LYS   308      41.610  39.676  57.667  1.00  0.00           H  
ATOM   4780  CD  LYS   308      43.589  40.466  57.950  1.00  0.00           C  
ATOM   4781  HD2 LYS   308      43.471  40.248  59.011  1.00  0.00           H  
ATOM   4782  HD3 LYS   308      44.628  40.339  57.644  1.00  0.00           H  
ATOM   4783  CE  LYS   308      43.094  41.947  57.628  1.00  0.00           C  
ATOM   4784  HE2 LYS   308      43.532  42.393  56.735  1.00  0.00           H  
ATOM   4785  HE3 LYS   308      42.016  42.070  57.529  1.00  0.00           H  
ATOM   4786  NZ  LYS   308      43.480  42.771  58.783  1.00  0.00           N  
ATOM   4787  HZ1 LYS   308      44.394  42.482  59.103  1.00  0.00           H  
ATOM   4788  HZ2 LYS   308      43.411  43.761  58.596  1.00  0.00           H  
ATOM   4789  HZ3 LYS   308      42.953  42.614  59.629  1.00  0.00           H  
ATOM   4790  C   LYS   308      42.554  35.924  55.843  1.00  0.00           C  
ATOM   4791  O   LYS   308      43.450  35.545  55.033  1.00  0.00           O  
ATOM   4792  N   ALA   309      41.747  35.064  56.482  1.00  0.00           N  
ATOM   4793  H   ALA   309      41.059  35.515  57.068  1.00  0.00           H  
ATOM   4794  CA  ALA   309      41.595  33.665  56.083  1.00  0.00           C  
ATOM   4795  HA  ALA   309      42.628  33.413  55.840  1.00  0.00           H  
ATOM   4796  CB  ALA   309      41.077  32.769  57.249  1.00  0.00           C  
ATOM   4797  HB1 ALA   309      40.042  32.940  57.543  1.00  0.00           H  
ATOM   4798  HB2 ALA   309      41.079  31.711  56.985  1.00  0.00           H  
ATOM   4799  HB3 ALA   309      41.614  33.042  58.158  1.00  0.00           H  
ATOM   4800  C   ALA   309      40.862  33.462  54.681  1.00  0.00           C  
ATOM   4801  O   ALA   309      39.875  32.670  54.654  1.00  0.00           O  
ATOM   4802  N   SER   310      41.311  34.038  53.591  1.00  0.00           N  
ATOM   4803  H   SER   310      42.153  34.597  53.583  1.00  0.00           H  
ATOM   4804  CA  SER   310      40.906  33.746  52.172  1.00  0.00           C  
ATOM   4805  HA  SER   310      40.388  32.790  52.242  1.00  0.00           H  
ATOM   4806  CB  SER   310      39.999  34.810  51.495  1.00  0.00           C  
ATOM   4807  HB2 SER   310      40.614  35.685  51.286  1.00  0.00           H  
ATOM   4808  HB3 SER   310      39.654  34.452  50.525  1.00  0.00           H  
ATOM   4809  OG  SER   310      38.937  35.256  52.361  1.00  0.00           O  
ATOM   4810  HG  SER   310      39.234  35.796  53.097  1.00  0.00           H  
ATOM   4811  C   SER   310      42.101  33.456  51.265  1.00  0.00           C  
ATOM   4812  O   SER   310      43.108  34.117  51.423  1.00  0.00           O  
ATOM   4813  N   TRP   311      41.958  32.459  50.395  1.00  0.00           N  
ATOM   4814  H   TRP   311      41.001  32.139  50.424  1.00  0.00           H  
ATOM   4815  CA  TRP   311      42.773  32.346  49.247  1.00  0.00           C  
ATOM   4816  HA  TRP   311      43.801  32.525  49.560  1.00  0.00           H  
ATOM   4817  CB  TRP   311      42.854  30.867  48.766  1.00  0.00           C  
ATOM   4818  HB2 TRP   311      43.312  30.336  49.600  1.00  0.00           H  
ATOM   4819  HB3 TRP   311      41.816  30.564  48.630  1.00  0.00           H  
ATOM   4820  CG  TRP   311      43.640  30.486  47.525  1.00  0.00           C  
ATOM   4821  CD1 TRP   311      43.327  30.839  46.294  1.00  0.00           C  
ATOM   4822  HD1 TRP   311      42.545  31.501  45.953  1.00  0.00           H  
ATOM   4823  NE1 TRP   311      44.248  30.457  45.340  1.00  0.00           N  
ATOM   4824  HE1 TRP   311      44.104  30.442  44.340  1.00  0.00           H  
ATOM   4825  CE2 TRP   311      45.160  29.620  45.978  1.00  0.00           C  
ATOM   4826  CZ2 TRP   311      46.285  28.957  45.511  1.00  0.00           C  
ATOM   4827  HZ2 TRP   311      46.588  28.967  44.475  1.00  0.00           H  
ATOM   4828  CH2 TRP   311      47.158  28.403  46.373  1.00  0.00           C  
ATOM   4829  HH2 TRP   311      48.059  27.929  46.013  1.00  0.00           H  
ATOM   4830  CZ3 TRP   311      46.774  28.330  47.705  1.00  0.00           C  
ATOM   4831  HZ3 TRP   311      47.440  27.798  48.368  1.00  0.00           H  
ATOM   4832  CE3 TRP   311      45.664  28.992  48.273  1.00  0.00           C  
ATOM   4833  HE3 TRP   311      45.400  29.019  49.319  1.00  0.00           H  
ATOM   4834  CD2 TRP   311      44.838  29.697  47.386  1.00  0.00           C  
ATOM   4835  C   TRP   311      42.319  33.377  48.196  1.00  0.00           C  
ATOM   4836  O   TRP   311      41.340  33.124  47.458  1.00  0.00           O  
ATOM   4837  N   VAL   312      42.952  34.550  48.222  1.00  0.00           N  
ATOM   4838  H   VAL   312      43.659  34.664  48.935  1.00  0.00           H  
ATOM   4839  CA  VAL   312      42.724  35.697  47.242  1.00  0.00           C  
ATOM   4840  HA  VAL   312      41.645  35.674  47.089  1.00  0.00           H  
ATOM   4841  CB  VAL   312      43.073  37.101  47.896  1.00  0.00           C  
ATOM   4842  HB  VAL   312      44.103  37.148  48.250  1.00  0.00           H  
ATOM   4843  CG1 VAL   312      42.705  38.128  46.858  1.00  0.00           C  
ATOM   4844 HG11 VAL   312      42.751  39.172  47.167  1.00  0.00           H  
ATOM   4845 HG12 VAL   312      43.481  38.085  46.094  1.00  0.00           H  
ATOM   4846 HG13 VAL   312      41.763  37.868  46.375  1.00  0.00           H  
ATOM   4847  CG2 VAL   312      42.181  37.304  49.132  1.00  0.00           C  
ATOM   4848 HG21 VAL   312      41.163  37.218  48.750  1.00  0.00           H  
ATOM   4849 HG22 VAL   312      42.347  36.523  49.874  1.00  0.00           H  
ATOM   4850 HG23 VAL   312      42.383  38.319  49.475  1.00  0.00           H  
ATOM   4851  C   VAL   312      43.620  35.496  46.007  1.00  0.00           C  
ATOM   4852  O   VAL   312      44.852  35.446  46.114  1.00  0.00           O  
ATOM   4853  N   HIE   313      42.956  35.382  44.874  1.00  0.00           N  
ATOM   4854  H   HIE   313      41.956  35.514  44.928  1.00  0.00           H  
ATOM   4855  CA  HIE   313      43.534  34.933  43.554  1.00  0.00           C  
ATOM   4856  HA  HIE   313      44.579  35.230  43.461  1.00  0.00           H  
ATOM   4857  CB  HIE   313      43.721  33.371  43.500  1.00  0.00           C  
ATOM   4858  HB2 HIE   313      44.470  33.114  42.751  1.00  0.00           H  
ATOM   4859  HB3 HIE   313      44.026  33.077  44.505  1.00  0.00           H  
ATOM   4860  CG  HIE   313      42.585  32.518  43.193  1.00  0.00           C  
ATOM   4861  ND1 HIE   313      42.784  31.182  42.729  1.00  0.00           N  
ATOM   4862  CE1 HIE   313      41.553  30.749  42.440  1.00  0.00           C  
ATOM   4863  HE1 HIE   313      41.301  29.791  42.010  1.00  0.00           H  
ATOM   4864  NE2 HIE   313      40.671  31.690  42.845  1.00  0.00           N  
ATOM   4865  HE2 HIE   313      39.680  31.639  42.658  1.00  0.00           H  
ATOM   4866  CD2 HIE   313      41.269  32.816  43.331  1.00  0.00           C  
ATOM   4867  HD2 HIE   313      40.838  33.795  43.483  1.00  0.00           H  
ATOM   4868  C   HIE   313      42.914  35.585  42.272  1.00  0.00           C  
ATOM   4869  O   HIE   313      41.753  35.913  42.307  1.00  0.00           O  
ATOM   4870  N   LYS   314      43.668  35.675  41.157  1.00  0.00           N  
ATOM   4871  H   LYS   314      44.663  35.603  41.317  1.00  0.00           H  
ATOM   4872  CA  LYS   314      43.269  36.091  39.796  1.00  0.00           C  
ATOM   4873  HA  LYS   314      42.214  35.819  39.816  1.00  0.00           H  
ATOM   4874  CB  LYS   314      43.380  37.584  39.538  1.00  0.00           C  
ATOM   4875  HB2 LYS   314      43.112  38.204  40.394  1.00  0.00           H  
ATOM   4876  HB3 LYS   314      44.425  37.769  39.291  1.00  0.00           H  
ATOM   4877  CG  LYS   314      42.611  37.988  38.399  1.00  0.00           C  
ATOM   4878  HG2 LYS   314      42.932  38.971  38.055  1.00  0.00           H  
ATOM   4879  HG3 LYS   314      42.897  37.324  37.583  1.00  0.00           H  
ATOM   4880  CD  LYS   314      41.184  38.049  38.603  1.00  0.00           C  
ATOM   4881  HD2 LYS   314      40.806  37.158  39.106  1.00  0.00           H  
ATOM   4882  HD3 LYS   314      40.931  38.837  39.312  1.00  0.00           H  
ATOM   4883  CE  LYS   314      40.450  38.186  37.255  1.00  0.00           C  
ATOM   4884  HE2 LYS   314      40.725  39.164  36.861  1.00  0.00           H  
ATOM   4885  HE3 LYS   314      40.813  37.395  36.599  1.00  0.00           H  
ATOM   4886  NZ  LYS   314      38.967  37.929  37.483  1.00  0.00           N  
ATOM   4887  HZ1 LYS   314      38.473  37.645  36.648  1.00  0.00           H  
ATOM   4888  HZ2 LYS   314      38.929  37.073  38.017  1.00  0.00           H  
ATOM   4889  HZ3 LYS   314      38.458  38.585  38.057  1.00  0.00           H  
ATOM   4890  C   LYS   314      43.995  35.307  38.772  1.00  0.00           C  
ATOM   4891  O   LYS   314      45.213  35.568  38.573  1.00  0.00           O  
ATOM   4892  N   THR   315      43.268  34.507  38.004  1.00  0.00           N  
ATOM   4893  H   THR   315      42.271  34.385  38.117  1.00  0.00           H  
ATOM   4894  CA  THR   315      43.793  33.840  36.825  1.00  0.00           C  
ATOM   4895  HA  THR   315      44.879  33.859  36.910  1.00  0.00           H  
ATOM   4896  CB  THR   315      43.181  32.392  36.919  1.00  0.00           C  
ATOM   4897  HB  THR   315      43.251  31.963  37.919  1.00  0.00           H  
ATOM   4898  CG2 THR   315      41.761  32.155  36.407  1.00  0.00           C  
ATOM   4899 HG21 THR   315      41.090  32.656  37.105  1.00  0.00           H  
ATOM   4900 HG22 THR   315      41.618  32.522  35.391  1.00  0.00           H  
ATOM   4901 HG23 THR   315      41.470  31.113  36.534  1.00  0.00           H  
ATOM   4902  OG1 THR   315      43.976  31.622  36.033  1.00  0.00           O  
ATOM   4903  HG1 THR   315      43.577  30.765  36.201  1.00  0.00           H  
ATOM   4904  C   THR   315      43.413  34.521  35.491  1.00  0.00           C  
ATOM   4905  O   THR   315      42.300  35.012  35.472  1.00  0.00           O  
ATOM   4906  N   GLY   316      44.225  34.488  34.422  1.00  0.00           N  
ATOM   4907  H   GLY   316      45.115  34.013  34.457  1.00  0.00           H  
ATOM   4908  CA  GLY   316      43.900  34.990  33.071  1.00  0.00           C  
ATOM   4909  HA2 GLY   316      42.909  34.599  32.844  1.00  0.00           H  
ATOM   4910  HA3 GLY   316      43.921  36.079  33.105  1.00  0.00           H  
ATOM   4911  C   GLY   316      44.885  34.576  31.900  1.00  0.00           C  
ATOM   4912  O   GLY   316      45.855  33.835  32.025  1.00  0.00           O  
ATOM   4913  N   SER   317      44.570  34.950  30.660  1.00  0.00           N  
ATOM   4914  H   SER   317      43.665  35.400  30.656  1.00  0.00           H  
ATOM   4915  CA  SER   317      45.254  34.735  29.415  1.00  0.00           C  
ATOM   4916  HA  SER   317      46.327  34.849  29.573  1.00  0.00           H  
ATOM   4917  CB  SER   317      44.907  33.295  29.026  1.00  0.00           C  
ATOM   4918  HB2 SER   317      43.837  33.124  29.143  1.00  0.00           H  
ATOM   4919  HB3 SER   317      45.186  33.256  27.973  1.00  0.00           H  
ATOM   4920  OG  SER   317      45.791  32.431  29.718  1.00  0.00           O  
ATOM   4921  HG  SER   317      45.638  32.591  30.652  1.00  0.00           H  
ATOM   4922  C   SER   317      44.888  35.813  28.378  1.00  0.00           C  
ATOM   4923  O   SER   317      43.735  36.235  28.332  1.00  0.00           O  
ATOM   4924  N   THR   318      45.820  36.229  27.540  1.00  0.00           N  
ATOM   4925  H   THR   318      46.749  35.866  27.700  1.00  0.00           H  
ATOM   4926  CA  THR   318      45.485  36.666  26.169  1.00  0.00           C  
ATOM   4927  HA  THR   318      44.405  36.738  26.039  1.00  0.00           H  
ATOM   4928  CB  THR   318      46.235  37.897  25.727  1.00  0.00           C  
ATOM   4929  HB  THR   318      45.790  38.040  24.742  1.00  0.00           H  
ATOM   4930  CG2 THR   318      46.011  39.070  26.730  1.00  0.00           C  
ATOM   4931 HG21 THR   318      44.949  39.207  26.938  1.00  0.00           H  
ATOM   4932 HG22 THR   318      46.625  38.962  27.624  1.00  0.00           H  
ATOM   4933 HG23 THR   318      46.411  39.949  26.224  1.00  0.00           H  
ATOM   4934  OG1 THR   318      47.635  37.682  25.637  1.00  0.00           O  
ATOM   4935  HG1 THR   318      48.093  38.504  25.452  1.00  0.00           H  
ATOM   4936  C   THR   318      45.703  35.517  25.157  1.00  0.00           C  
ATOM   4937  O   THR   318      46.202  34.428  25.490  1.00  0.00           O
[truncated: 4,139,095 more chars]
