# Supplementary material for: Insights into the Enhanced Ceftazidime Hydrolysis by Ent385 AmpC β‑Lactamase from Multiscale Simulations
Source: ACS Catal. 2025 Jun 23;15(13):11739–48. doi: 10.1021/acscatal.5c02383 (PMC12235585; doi:10.1021/acscatal.5c02383)
Supplement: Supplementary file 2 [file cs5c02383_si_002.zip › SI_paper_AmpC_Ent385/representative-structures-ReactionSimulations/Ent385_Rev-Path1/Ent385_Rev.path1.TI.c2.pdb]

CRYST1   85.704   80.223   74.078  90.00  90.00  90.00               1
ATOM      1  N   PRO     1      63.131  26.298  57.551  1.00  0.00           N  
ATOM      2  H2  PRO     1      63.817  25.557  57.562  1.00  0.00           H  
ATOM      3  H3  PRO     1      62.331  25.952  57.041  1.00  0.00           H  
ATOM      4  CD  PRO     1      62.731  26.712  58.934  1.00  0.00           C  
ATOM      5  HD2 PRO     1      62.961  26.035  59.757  1.00  0.00           H  
ATOM      6  HD3 PRO     1      61.698  27.045  59.040  1.00  0.00           H  
ATOM      7  CG  PRO     1      63.571  27.946  59.225  1.00  0.00           C  
ATOM      8  HG2 PRO     1      64.190  27.748  60.100  1.00  0.00           H  
ATOM      9  HG3 PRO     1      62.879  28.766  59.418  1.00  0.00           H  
ATOM     10  CB  PRO     1      64.460  28.212  57.979  1.00  0.00           C  
ATOM     11  HB2 PRO     1      65.434  27.753  58.149  1.00  0.00           H  
ATOM     12  HB3 PRO     1      64.575  29.295  57.944  1.00  0.00           H  
ATOM     13  CA  PRO     1      63.662  27.554  56.889  1.00  0.00           C  
ATOM     14  HA  PRO     1      62.740  28.100  56.691  1.00  0.00           H  
ATOM     15  C   PRO     1      64.485  27.285  55.668  1.00  0.00           C  
ATOM     16  O   PRO     1      65.584  26.666  55.671  1.00  0.00           O  
ATOM     17  N   MET     2      63.971  27.679  54.487  1.00  0.00           N  
ATOM     18  H   MET     2      63.078  28.147  54.543  1.00  0.00           H  
ATOM     19  CA  MET     2      64.577  27.502  53.143  1.00  0.00           C  
ATOM     20  HA  MET     2      65.269  26.662  53.199  1.00  0.00           H  
ATOM     21  CB  MET     2      63.488  26.941  52.183  1.00  0.00           C  
ATOM     22  HB2 MET     2      62.965  26.007  52.386  1.00  0.00           H  
ATOM     23  HB3 MET     2      62.681  27.673  52.157  1.00  0.00           H  
ATOM     24  CG  MET     2      64.164  26.625  50.808  1.00  0.00           C  
ATOM     25  HG2 MET     2      64.725  27.496  50.469  1.00  0.00           H  
ATOM     26  HG3 MET     2      64.813  25.781  51.041  1.00  0.00           H  
ATOM     27  SD  MET     2      62.984  26.179  49.532  1.00  0.00           S  
ATOM     28  CE  MET     2      62.891  24.348  49.627  1.00  0.00           C  
ATOM     29  HE1 MET     2      63.822  23.852  49.351  1.00  0.00           H  
ATOM     30  HE2 MET     2      62.728  24.120  50.680  1.00  0.00           H  
ATOM     31  HE3 MET     2      62.097  23.951  48.994  1.00  0.00           H  
ATOM     32  C   MET     2      65.276  28.786  52.643  1.00  0.00           C  
ATOM     33  O   MET     2      64.688  29.869  52.650  1.00  0.00           O  
ATOM     34  N   SER     3      66.555  28.602  52.206  1.00  0.00           N  
ATOM     35  H   SER     3      67.024  27.709  52.257  1.00  0.00           H  
ATOM     36  CA  SER     3      67.433  29.725  51.771  1.00  0.00           C  
ATOM     37  HA  SER     3      67.358  30.596  52.422  1.00  0.00           H  
ATOM     38  CB  SER     3      68.902  29.315  51.863  1.00  0.00           C  
ATOM     39  HB2 SER     3      69.507  30.208  51.703  1.00  0.00           H  
ATOM     40  HB3 SER     3      69.087  29.002  52.890  1.00  0.00           H  
ATOM     41  OG  SER     3      69.190  28.269  50.963  1.00  0.00           O  
ATOM     42  HG  SER     3      69.059  27.433  51.415  1.00  0.00           H  
ATOM     43  C   SER     3      67.011  30.069  50.340  1.00  0.00           C  
ATOM     44  O   SER     3      66.477  29.217  49.589  1.00  0.00           O  
ATOM     45  N   GLU     4      67.220  31.298  49.881  1.00  0.00           N  
ATOM     46  H   GLU     4      67.824  31.915  50.405  1.00  0.00           H  
ATOM     47  CA  GLU     4      66.858  31.726  48.528  1.00  0.00           C  
ATOM     48  HA  GLU     4      65.791  31.557  48.385  1.00  0.00           H  
ATOM     49  CB  GLU     4      67.214  33.198  48.320  1.00  0.00           C  
ATOM     50  HB2 GLU     4      66.597  33.807  48.981  1.00  0.00           H  
ATOM     51  HB3 GLU     4      68.259  33.427  48.526  1.00  0.00           H  
ATOM     52  CG  GLU     4      66.749  33.638  46.929  1.00  0.00           C  
ATOM     53  HG2 GLU     4      67.042  32.889  46.193  1.00  0.00           H  
ATOM     54  HG3 GLU     4      65.661  33.597  46.871  1.00  0.00           H  
ATOM     55  CD  GLU     4      67.190  34.991  46.468  1.00  0.00           C  
ATOM     56  OE1 GLU     4      66.220  35.794  46.242  1.00  0.00           O  
ATOM     57  OE2 GLU     4      68.421  35.311  46.435  1.00  0.00           O  
ATOM     58  C   GLU     4      67.658  30.891  47.541  1.00  0.00           C  
ATOM     59  O   GLU     4      67.099  30.384  46.542  1.00  0.00           O  
ATOM     60  N   LYS     5      68.977  30.648  47.801  1.00  0.00           N  
ATOM     61  H   LYS     5      69.398  31.237  48.504  1.00  0.00           H  
ATOM     62  CA  LYS     5      69.829  29.867  46.821  1.00  0.00           C  
ATOM     63  HA  LYS     5      69.659  30.360  45.864  1.00  0.00           H  
ATOM     64  CB  LYS     5      71.329  29.954  47.099  1.00  0.00           C  
ATOM     65  HB2 LYS     5      71.433  29.594  48.123  1.00  0.00           H  
ATOM     66  HB3 LYS     5      71.899  29.296  46.444  1.00  0.00           H  
ATOM     67  CG  LYS     5      71.906  31.384  47.020  1.00  0.00           C  
ATOM     68  HG2 LYS     5      71.838  31.517  45.940  1.00  0.00           H  
ATOM     69  HG3 LYS     5      71.329  32.036  47.676  1.00  0.00           H  
ATOM     70  CD  LYS     5      73.402  31.510  47.434  1.00  0.00           C  
ATOM     71  HD2 LYS     5      73.395  31.202  48.479  1.00  0.00           H  
ATOM     72  HD3 LYS     5      74.078  30.976  46.765  1.00  0.00           H  
ATOM     73  CE  LYS     5      73.858  32.937  47.252  1.00  0.00           C  
ATOM     74  HE2 LYS     5      74.913  32.844  47.511  1.00  0.00           H  
ATOM     75  HE3 LYS     5      73.834  33.207  46.196  1.00  0.00           H  
ATOM     76  NZ  LYS     5      73.137  33.908  48.138  1.00  0.00           N  
ATOM     77  HZ1 LYS     5      73.610  34.800  48.119  1.00  0.00           H  
ATOM     78  HZ2 LYS     5      72.174  34.001  47.848  1.00  0.00           H  
ATOM     79  HZ3 LYS     5      73.280  33.758  49.127  1.00  0.00           H  
ATOM     80  C   LYS     5      69.330  28.444  46.611  1.00  0.00           C  
ATOM     81  O   LYS     5      69.459  27.888  45.495  1.00  0.00           O  
ATOM     82  N   GLN     6      68.645  27.826  47.587  1.00  0.00           N  
ATOM     83  H   GLN     6      68.403  28.318  48.435  1.00  0.00           H  
ATOM     84  CA  GLN     6      67.982  26.526  47.477  1.00  0.00           C  
ATOM     85  HA  GLN     6      68.682  25.808  47.049  1.00  0.00           H  
ATOM     86  CB  GLN     6      67.550  26.011  48.846  1.00  0.00           C  
ATOM     87  HB2 GLN     6      68.452  25.767  49.408  1.00  0.00           H  
ATOM     88  HB3 GLN     6      67.011  26.697  49.499  1.00  0.00           H  
ATOM     89  CG  GLN     6      66.779  24.610  48.717  1.00  0.00           C  
ATOM     90  HG2 GLN     6      65.736  24.839  48.501  1.00  0.00           H  
ATOM     91  HG3 GLN     6      67.182  24.032  47.886  1.00  0.00           H  
ATOM     92  CD  GLN     6      66.677  23.737  49.934  1.00  0.00           C  
ATOM     93  OE1 GLN     6      66.910  24.125  51.083  1.00  0.00           O  
ATOM     94  NE2 GLN     6      66.222  22.517  49.829  1.00  0.00           N  
ATOM     95 HE21 GLN     6      66.089  22.106  48.916  1.00  0.00           H  
ATOM     96 HE22 GLN     6      66.487  21.985  50.645  1.00  0.00           H  
ATOM     97  C   GLN     6      66.782  26.689  46.556  1.00  0.00           C  
ATOM     98  O   GLN     6      66.454  25.971  45.617  1.00  0.00           O  
ATOM     99  N   LEU     7      65.915  27.588  47.027  1.00  0.00           N  
ATOM    100  H   LEU     7      66.190  27.992  47.911  1.00  0.00           H  
ATOM    101  CA  LEU     7      64.569  27.883  46.515  1.00  0.00           C  
ATOM    102  HA  LEU     7      63.999  26.961  46.633  1.00  0.00           H  
ATOM    103  CB  LEU     7      63.911  28.894  47.418  1.00  0.00           C  
ATOM    104  HB2 LEU     7      63.726  28.488  48.412  1.00  0.00           H  
ATOM    105  HB3 LEU     7      64.599  29.740  47.423  1.00  0.00           H  
ATOM    106  CG  LEU     7      62.515  29.408  46.833  1.00  0.00           C  
ATOM    107  HG  LEU     7      62.521  29.902  45.861  1.00  0.00           H  
ATOM    108  CD1 LEU     7      61.536  28.215  46.780  1.00  0.00           C  
ATOM    109 HD11 LEU     7      61.912  27.506  46.043  1.00  0.00           H  
ATOM    110 HD12 LEU     7      61.387  27.747  47.753  1.00  0.00           H  
ATOM    111 HD13 LEU     7      60.546  28.555  46.476  1.00  0.00           H  
ATOM    112  CD2 LEU     7      61.968  30.518  47.690  1.00  0.00           C  
ATOM    113 HD21 LEU     7      62.193  30.361  48.745  1.00  0.00           H  
ATOM    114 HD22 LEU     7      62.371  31.475  47.358  1.00  0.00           H  
ATOM    115 HD23 LEU     7      60.886  30.617  47.599  1.00  0.00           H  
ATOM    116  C   LEU     7      64.752  28.222  45.003  1.00  0.00           C  
ATOM    117  O   LEU     7      63.940  27.788  44.151  1.00  0.00           O  
ATOM    118  N   ALA     8      65.815  28.849  44.632  1.00  0.00           N  
ATOM    119  H   ALA     8      66.478  29.277  45.262  1.00  0.00           H  
ATOM    120  CA  ALA     8      66.073  29.123  43.200  1.00  0.00           C  
ATOM    121  HA  ALA     8      65.264  29.711  42.767  1.00  0.00           H  
ATOM    122  CB  ALA     8      67.310  30.076  43.151  1.00  0.00           C  
ATOM    123  HB1 ALA     8      67.000  30.951  43.723  1.00  0.00           H  
ATOM    124  HB2 ALA     8      68.210  29.614  43.556  1.00  0.00           H  
ATOM    125  HB3 ALA     8      67.538  30.472  42.162  1.00  0.00           H  
ATOM    126  C   ALA     8      66.288  27.837  42.294  1.00  0.00           C  
ATOM    127  O   ALA     8      65.814  27.858  41.159  1.00  0.00           O  
ATOM    128  N   ASP     9      66.843  26.802  42.882  1.00  0.00           N  
ATOM    129  H   ASP     9      67.056  26.979  43.853  1.00  0.00           H  
ATOM    130  CA  ASP     9      66.893  25.493  42.244  1.00  0.00           C  
ATOM    131  HA  ASP     9      67.094  25.637  41.182  1.00  0.00           H  
ATOM    132  CB  ASP     9      68.064  24.779  42.902  1.00  0.00           C  
ATOM    133  HB2 ASP     9      68.868  25.501  43.048  1.00  0.00           H  
ATOM    134  HB3 ASP     9      67.811  24.415  43.898  1.00  0.00           H  
ATOM    135  CG  ASP     9      68.643  23.677  42.016  1.00  0.00           C  
ATOM    136  OD1 ASP     9      68.497  23.600  40.779  1.00  0.00           O  
ATOM    137  OD2 ASP     9      69.243  22.761  42.557  1.00  0.00           O  
ATOM    138  C   ASP     9      65.590  24.659  42.225  1.00  0.00           C  
ATOM    139  O   ASP     9      65.181  24.143  41.207  1.00  0.00           O  
ATOM    140  N   VAL    10      64.940  24.589  43.408  1.00  0.00           N  
ATOM    141  H   VAL    10      65.301  25.130  44.180  1.00  0.00           H  
ATOM    142  CA  VAL    10      63.559  24.236  43.502  1.00  0.00           C  
ATOM    143  HA  VAL    10      63.592  23.153  43.387  1.00  0.00           H  
ATOM    144  CB  VAL    10      62.943  24.503  44.884  1.00  0.00           C  
ATOM    145  HB  VAL    10      63.096  25.550  45.146  1.00  0.00           H  
ATOM    146  CG1 VAL    10      61.426  24.327  44.930  1.00  0.00           C  
ATOM    147 HG11 VAL    10      61.190  23.531  44.223  1.00  0.00           H  
ATOM    148 HG12 VAL    10      61.125  24.067  45.945  1.00  0.00           H  
ATOM    149 HG13 VAL    10      61.091  25.306  44.588  1.00  0.00           H  
ATOM    150  CG2 VAL    10      63.628  23.666  45.998  1.00  0.00           C  
ATOM    151 HG21 VAL    10      63.488  24.014  47.022  1.00  0.00           H  
ATOM    152 HG22 VAL    10      63.345  22.618  45.900  1.00  0.00           H  
ATOM    153 HG23 VAL    10      64.712  23.715  45.897  1.00  0.00           H  
ATOM    154  C   VAL    10      62.695  24.766  42.390  1.00  0.00           C  
ATOM    155  O   VAL    10      62.161  24.016  41.583  1.00  0.00           O  
ATOM    156  N   VAL    11      62.674  26.110  42.280  1.00  0.00           N  
ATOM    157  H   VAL    11      63.288  26.645  42.878  1.00  0.00           H  
ATOM    158  CA  VAL    11      61.832  26.834  41.406  1.00  0.00           C  
ATOM    159  HA  VAL    11      60.778  26.608  41.572  1.00  0.00           H  
ATOM    160  CB  VAL    11      61.783  28.320  41.770  1.00  0.00           C  
ATOM    161  HB  VAL    11      62.809  28.682  41.705  1.00  0.00           H  
ATOM    162  CG1 VAL    11      61.043  29.141  40.738  1.00  0.00           C  
ATOM    163 HG11 VAL    11      61.004  30.216  40.915  1.00  0.00           H  
ATOM    164 HG12 VAL    11      61.403  29.050  39.713  1.00  0.00           H  
ATOM    165 HG13 VAL    11      59.999  28.847  40.631  1.00  0.00           H  
ATOM    166  CG2 VAL    11      61.080  28.608  43.109  1.00  0.00           C  
ATOM    167 HG21 VAL    11      60.028  28.410  42.901  1.00  0.00           H  
ATOM    168 HG22 VAL    11      61.566  28.220  44.004  1.00  0.00           H  
ATOM    169 HG23 VAL    11      61.153  29.683  43.276  1.00  0.00           H  
ATOM    170  C   VAL    11      62.156  26.489  39.963  1.00  0.00           C  
ATOM    171  O   VAL    11      61.262  26.182  39.217  1.00  0.00           O  
ATOM    172  N   GLU    12      63.441  26.550  39.566  1.00  0.00           N  
ATOM    173  H   GLU    12      64.133  26.802  40.258  1.00  0.00           H  
ATOM    174  CA  GLU    12      63.973  26.157  38.186  1.00  0.00           C  
ATOM    175  HA  GLU    12      63.422  26.802  37.501  1.00  0.00           H  
ATOM    176  CB  GLU    12      65.478  26.431  38.054  1.00  0.00           C  
ATOM    177  HB2 GLU    12      65.513  27.498  38.272  1.00  0.00           H  
ATOM    178  HB3 GLU    12      66.076  25.867  38.770  1.00  0.00           H  
ATOM    179  CG  GLU    12      65.841  26.227  36.567  1.00  0.00           C  
ATOM    180  HG2 GLU    12      65.522  25.218  36.304  1.00  0.00           H  
ATOM    181  HG3 GLU    12      65.358  27.004  35.975  1.00  0.00           H  
ATOM    182  CD  GLU    12      67.350  26.291  36.378  1.00  0.00           C  
ATOM    183  OE1 GLU    12      67.764  26.520  35.210  1.00  0.00           O  
ATOM    184  OE2 GLU    12      68.124  26.176  37.325  1.00  0.00           O  
ATOM    185  C   GLU    12      63.541  24.750  37.821  1.00  0.00           C  
ATOM    186  O   GLU    12      62.832  24.554  36.827  1.00  0.00           O  
ATOM    187  N   ARG    13      63.709  23.771  38.740  1.00  0.00           N  
ATOM    188  H   ARG    13      64.220  23.957  39.591  1.00  0.00           H  
ATOM    189  CA  ARG    13      63.307  22.385  38.529  1.00  0.00           C  
ATOM    190  HA  ARG    13      63.687  22.089  37.552  1.00  0.00           H  
ATOM    191  CB  ARG    13      63.957  21.486  39.631  1.00  0.00           C  
ATOM    192  HB2 ARG    13      63.571  21.849  40.583  1.00  0.00           H  
ATOM    193  HB3 ARG    13      63.590  20.470  39.487  1.00  0.00           H  
ATOM    194  CG  ARG    13      65.520  21.464  39.592  1.00  0.00           C  
ATOM    195  HG2 ARG    13      65.861  20.888  38.732  1.00  0.00           H  
ATOM    196  HG3 ARG    13      65.957  22.460  39.516  1.00  0.00           H  
ATOM    197  CD  ARG    13      66.130  20.751  40.725  1.00  0.00           C  
ATOM    198  HD2 ARG    13      65.693  21.155  41.638  1.00  0.00           H  
ATOM    199  HD3 ARG    13      65.826  19.705  40.713  1.00  0.00           H  
ATOM    200  NE  ARG    13      67.583  20.822  40.598  1.00  0.00           N  
ATOM    201  HE  ARG    13      67.962  21.704  40.283  1.00  0.00           H  
ATOM    202  CZ  ARG    13      68.389  19.835  40.868  1.00  0.00           C  
ATOM    203  NH1 ARG    13      67.980  18.734  41.248  1.00  0.00           N  
ATOM    204 HH11 ARG    13      68.644  18.086  41.646  1.00  0.00           H  
ATOM    205 HH12 ARG    13      67.036  18.378  41.204  1.00  0.00           H  
ATOM    206  NH2 ARG    13      69.640  20.021  40.868  1.00  0.00           N  
ATOM    207 HH21 ARG    13      69.905  20.984  40.713  1.00  0.00           H  
ATOM    208 HH22 ARG    13      70.197  19.229  41.155  1.00  0.00           H  
ATOM    209  C   ARG    13      61.796  22.226  38.515  1.00  0.00           C  
ATOM    210  O   ARG    13      61.127  21.329  38.028  1.00  0.00           O  
ATOM    211  N   THR    14      61.069  23.193  39.083  1.00  0.00           N  
ATOM    212  H   THR    14      61.614  23.945  39.481  1.00  0.00           H  
ATOM    213  CA  THR    14      59.630  23.357  38.994  1.00  0.00           C  
ATOM    214  HA  THR    14      59.057  22.440  39.131  1.00  0.00           H  
ATOM    215  CB  THR    14      58.903  24.163  40.135  1.00  0.00           C  
ATOM    216  HB  THR    14      59.145  25.220  40.026  1.00  0.00           H  
ATOM    217  CG2 THR    14      57.409  23.962  40.073  1.00  0.00           C  
ATOM    218 HG21 THR    14      57.042  24.392  39.141  1.00  0.00           H  
ATOM    219 HG22 THR    14      57.276  22.884  40.165  1.00  0.00           H  
ATOM    220 HG23 THR    14      56.999  24.496  40.929  1.00  0.00           H  
ATOM    221  OG1 THR    14      59.462  23.663  41.276  1.00  0.00           O  
ATOM    222  HG1 THR    14      60.403  23.835  41.204  1.00  0.00           H  
ATOM    223  C   THR    14      59.223  23.987  37.623  1.00  0.00           C  
ATOM    224  O   THR    14      58.329  23.463  36.970  1.00  0.00           O  
ATOM    225  N   VAL    15      59.752  25.147  37.172  1.00  0.00           N  
ATOM    226  H   VAL    15      60.511  25.551  37.702  1.00  0.00           H  
ATOM    227  CA  VAL    15      59.247  25.805  36.003  1.00  0.00           C  
ATOM    228  HA  VAL    15      58.176  25.633  35.894  1.00  0.00           H  
ATOM    229  CB  VAL    15      59.328  27.304  36.125  1.00  0.00           C  
ATOM    230  HB  VAL    15      60.326  27.563  36.480  1.00  0.00           H  
ATOM    231  CG1 VAL    15      59.276  28.061  34.813  1.00  0.00           C  
ATOM    232 HG11 VAL    15      59.293  29.136  34.997  1.00  0.00           H  
ATOM    233 HG12 VAL    15      60.156  27.752  34.249  1.00  0.00           H  
ATOM    234 HG13 VAL    15      58.350  27.835  34.285  1.00  0.00           H  
ATOM    235  CG2 VAL    15      58.370  27.808  37.217  1.00  0.00           C  
ATOM    236 HG21 VAL    15      58.696  27.342  38.147  1.00  0.00           H  
ATOM    237 HG22 VAL    15      58.490  28.890  37.176  1.00  0.00           H  
ATOM    238 HG23 VAL    15      57.336  27.596  36.943  1.00  0.00           H  
ATOM    239  C   VAL    15      59.760  25.229  34.691  1.00  0.00           C  
ATOM    240  O   VAL    15      58.921  25.102  33.764  1.00  0.00           O  
ATOM    241  N   THR    16      61.071  25.003  34.552  1.00  0.00           N  
ATOM    242  H   THR    16      61.637  24.888  35.381  1.00  0.00           H  
ATOM    243  CA  THR    16      61.654  24.565  33.286  1.00  0.00           C  
ATOM    244  HA  THR    16      61.552  25.437  32.639  1.00  0.00           H  
ATOM    245  CB  THR    16      63.174  24.315  33.440  1.00  0.00           C  
ATOM    246  HB  THR    16      63.336  23.448  34.081  1.00  0.00           H  
ATOM    247  CG2 THR    16      63.968  24.226  32.123  1.00  0.00           C  
ATOM    248 HG21 THR    16      63.983  25.198  31.630  1.00  0.00           H  
ATOM    249 HG22 THR    16      64.991  23.959  32.389  1.00  0.00           H  
ATOM    250 HG23 THR    16      63.571  23.516  31.398  1.00  0.00           H  
ATOM    251  OG1 THR    16      63.781  25.370  34.058  1.00  0.00           O  
ATOM    252  HG1 THR    16      63.617  25.313  35.002  1.00  0.00           H  
ATOM    253  C   THR    16      61.000  23.357  32.597  1.00  0.00           C  
ATOM    254  O   THR    16      60.781  23.345  31.383  1.00  0.00           O  
ATOM    255  N   PRO    17      60.556  22.311  33.335  1.00  0.00           N  
ATOM    256  CD  PRO    17      60.897  22.000  34.772  1.00  0.00           C  
ATOM    257  HD2 PRO    17      60.114  22.270  35.481  1.00  0.00           H  
ATOM    258  HD3 PRO    17      61.848  22.396  35.131  1.00  0.00           H  
ATOM    259  CG  PRO    17      60.852  20.448  34.813  1.00  0.00           C  
ATOM    260  HG2 PRO    17      60.675  20.100  35.831  1.00  0.00           H  
ATOM    261  HG3 PRO    17      61.740  20.011  34.358  1.00  0.00           H  
ATOM    262  CB  PRO    17      59.572  20.271  33.957  1.00  0.00           C  
ATOM    263  HB2 PRO    17      58.660  20.469  34.519  1.00  0.00           H  
ATOM    264  HB3 PRO    17      59.361  19.267  33.589  1.00  0.00           H  
ATOM    265  CA  PRO    17      59.683  21.252  32.854  1.00  0.00           C  
ATOM    266  HA  PRO    17      60.142  20.711  32.026  1.00  0.00           H  
ATOM    267  C   PRO    17      58.276  21.668  32.399  1.00  0.00           C  
ATOM    268  O   PRO    17      57.790  21.041  31.460  1.00  0.00           O  
ATOM    269  N   LEU    18      57.685  22.759  32.907  1.00  0.00           N  
ATOM    270  H   LEU    18      58.095  23.257  33.684  1.00  0.00           H  
ATOM    271  CA  LEU    18      56.434  23.313  32.406  1.00  0.00           C  
ATOM    272  HA  LEU    18      55.760  22.482  32.197  1.00  0.00           H  
ATOM    273  CB  LEU    18      55.750  24.099  33.402  1.00  0.00           C  
ATOM    274  HB2 LEU    18      55.283  23.442  34.135  1.00  0.00           H  
ATOM    275  HB3 LEU    18      56.407  24.682  34.046  1.00  0.00           H  
ATOM    276  CG  LEU    18      54.498  25.004  33.098  1.00  0.00           C  
ATOM    277  HG  LEU    18      54.834  25.787  32.418  1.00  0.00           H  
ATOM    278  CD1 LEU    18      53.333  24.234  32.538  1.00  0.00           C  
ATOM    279 HD11 LEU    18      53.648  23.888  31.553  1.00  0.00           H  
ATOM    280 HD12 LEU    18      53.141  23.351  33.147  1.00  0.00           H  
ATOM    281 HD13 LEU    18      52.568  25.006  32.448  1.00  0.00           H  
ATOM    282  CD2 LEU    18      53.938  25.742  34.387  1.00  0.00           C  
ATOM    283 HD21 LEU    18      53.181  26.436  34.020  1.00  0.00           H  
ATOM    284 HD22 LEU    18      53.432  25.052  35.063  1.00  0.00           H  
ATOM    285 HD23 LEU    18      54.724  26.297  34.897  1.00  0.00           H  
ATOM    286  C   LEU    18      56.677  24.076  31.106  1.00  0.00           C  
ATOM    287  O   LEU    18      55.829  23.957  30.176  1.00  0.00           O  
ATOM    288  N   MET    19      57.826  24.777  30.992  1.00  0.00           N  
ATOM    289  H   MET    19      58.329  24.874  31.863  1.00  0.00           H  
ATOM    290  CA  MET    19      58.288  25.383  29.749  1.00  0.00           C  
ATOM    291  HA  MET    19      57.729  26.251  29.399  1.00  0.00           H  
ATOM    292  CB  MET    19      59.632  26.085  30.077  1.00  0.00           C  
ATOM    293  HB2 MET    19      60.442  25.432  30.403  1.00  0.00           H  
ATOM    294  HB3 MET    19      59.936  26.537  29.132  1.00  0.00           H  
ATOM    295  CG  MET    19      59.448  27.194  31.116  1.00  0.00           C  
ATOM    296  HG2 MET    19      58.557  27.770  30.865  1.00  0.00           H  
ATOM    297  HG3 MET    19      59.264  26.785  32.110  1.00  0.00           H  
ATOM    298  SD  MET    19      60.844  28.397  31.173  1.00  0.00           S  
ATOM    299  CE  MET    19      60.333  29.398  29.654  1.00  0.00           C  
ATOM    300  HE1 MET    19      61.022  30.239  29.578  1.00  0.00           H  
ATOM    301  HE2 MET    19      60.571  28.778  28.790  1.00  0.00           H  
ATOM    302  HE3 MET    19      59.303  29.735  29.770  1.00  0.00           H  
ATOM    303  C   MET    19      58.654  24.432  28.588  1.00  0.00           C  
ATOM    304  O   MET    19      58.188  24.701  27.457  1.00  0.00           O  
ATOM    305  N   LYS    20      59.410  23.332  28.869  1.00  0.00           N  
ATOM    306  H   LYS    20      59.761  23.192  29.806  1.00  0.00           H  
ATOM    307  CA  LYS    20      59.590  22.211  27.946  1.00  0.00           C  
ATOM    308  HA  LYS    20      60.134  22.549  27.064  1.00  0.00           H  
ATOM    309  CB  LYS    20      60.457  21.075  28.537  1.00  0.00           C  
ATOM    310  HB2 LYS    20      60.281  20.947  29.605  1.00  0.00           H  
ATOM    311  HB3 LYS    20      60.278  20.129  28.026  1.00  0.00           H  
ATOM    312  CG  LYS    20      61.898  21.545  28.441  1.00  0.00           C  
ATOM    313  HG2 LYS    20      62.186  21.601  27.391  1.00  0.00           H  
ATOM    314  HG3 LYS    20      61.962  22.506  28.951  1.00  0.00           H  
ATOM    315  CD  LYS    20      62.856  20.555  29.138  1.00  0.00           C  
ATOM    316  HD2 LYS    20      62.502  20.211  30.109  1.00  0.00           H  
ATOM    317  HD3 LYS    20      63.075  19.762  28.423  1.00  0.00           H  
ATOM    318  CE  LYS    20      64.258  21.265  29.328  1.00  0.00           C  
ATOM    319  HE2 LYS    20      64.031  22.192  29.854  1.00  0.00           H  
ATOM    320  HE3 LYS    20      64.824  20.655  30.033  1.00  0.00           H  
ATOM    321  NZ  LYS    20      64.935  21.575  28.122  1.00  0.00           N  
ATOM    322  HZ1 LYS    20      65.062  20.763  27.535  1.00  0.00           H  
ATOM    323  HZ2 LYS    20      64.370  22.276  27.664  1.00  0.00           H  
ATOM    324  HZ3 LYS    20      65.821  22.018  28.318  1.00  0.00           H  
ATOM    325  C   LYS    20      58.218  21.650  27.626  1.00  0.00           C  
ATOM    326  O   LYS    20      57.846  21.747  26.466  1.00  0.00           O  
ATOM    327  N   ALA    21      57.390  21.159  28.512  1.00  0.00           N  
ATOM    328  H   ALA    21      57.629  21.246  29.490  1.00  0.00           H  
ATOM    329  CA  ALA    21      56.058  20.553  28.288  1.00  0.00           C  
ATOM    330  HA  ALA    21      56.236  19.639  27.721  1.00  0.00           H  
ATOM    331  CB  ALA    21      55.533  20.147  29.654  1.00  0.00           C  
ATOM    332  HB1 ALA    21      55.283  21.036  30.233  1.00  0.00           H  
ATOM    333  HB2 ALA    21      54.618  19.600  29.428  1.00  0.00           H  
ATOM    334  HB3 ALA    21      56.185  19.399  30.106  1.00  0.00           H  
ATOM    335  C   ALA    21      54.916  21.431  27.507  1.00  0.00           C  
ATOM    336  O   ALA    21      54.140  20.948  26.713  1.00  0.00           O  
ATOM    337  N   GLN    22      54.831  22.717  27.866  1.00  0.00           N  
ATOM    338  H   GLN    22      55.321  23.096  28.663  1.00  0.00           H  
ATOM    339  CA  GLN    22      53.913  23.639  27.164  1.00  0.00           C  
ATOM    340  HA  GLN    22      53.160  23.079  26.610  1.00  0.00           H  
ATOM    341  CB  GLN    22      53.080  24.482  28.168  1.00  0.00           C  
ATOM    342  HB2 GLN    22      53.602  25.009  28.968  1.00  0.00           H  
ATOM    343  HB3 GLN    22      52.498  25.198  27.589  1.00  0.00           H  
ATOM    344  CG  GLN    22      52.093  23.489  28.915  1.00  0.00           C  
ATOM    345  HG2 GLN    22      52.444  22.457  28.952  1.00  0.00           H  
ATOM    346  HG3 GLN    22      51.968  23.868  29.929  1.00  0.00           H  
ATOM    347  CD  GLN    22      50.749  23.370  28.307  1.00  0.00           C  
ATOM    348  OE1 GLN    22      50.319  24.137  27.521  1.00  0.00           O  
ATOM    349  NE2 GLN    22      49.913  22.351  28.522  1.00  0.00           N  
ATOM    350 HE21 GLN    22      50.190  21.543  29.061  1.00  0.00           H  
ATOM    351 HE22 GLN    22      48.987  22.466  28.135  1.00  0.00           H  
ATOM    352  C   GLN    22      54.497  24.503  26.064  1.00  0.00           C  
ATOM    353  O   GLN    22      53.792  25.269  25.410  1.00  0.00           O  
ATOM    354  N   ALA    23      55.818  24.431  25.839  1.00  0.00           N  
ATOM    355  H   ALA    23      56.362  23.712  26.293  1.00  0.00           H  
ATOM    356  CA  ALA    23      56.508  25.250  24.849  1.00  0.00           C  
ATOM    357  HA  ALA    23      57.554  24.998  25.021  1.00  0.00           H  
ATOM    358  CB  ALA    23      56.275  24.650  23.463  1.00  0.00           C  
ATOM    359  HB1 ALA    23      55.267  24.764  23.062  1.00  0.00           H  
ATOM    360  HB2 ALA    23      56.955  25.162  22.782  1.00  0.00           H  
ATOM    361  HB3 ALA    23      56.647  23.627  23.414  1.00  0.00           H  
ATOM    362  C   ALA    23      56.440  26.783  25.032  1.00  0.00           C  
ATOM    363  O   ALA    23      56.527  27.513  24.046  1.00  0.00           O  
ATOM    364  N   ILE    24      56.436  27.221  26.294  1.00  0.00           N  
ATOM    365  H   ILE    24      56.563  26.583  27.067  1.00  0.00           H  
ATOM    366  CA  ILE    24      56.486  28.609  26.768  1.00  0.00           C  
ATOM    367  HA  ILE    24      55.736  29.101  26.150  1.00  0.00           H  
ATOM    368  CB  ILE    24      56.071  28.702  28.270  1.00  0.00           C  
ATOM    369  HB  ILE    24      56.867  28.241  28.855  1.00  0.00           H  
ATOM    370  CG2 ILE    24      56.053  30.180  28.606  1.00  0.00           C  
ATOM    371 HG21 ILE    24      55.268  30.762  28.125  1.00  0.00           H  
ATOM    372 HG22 ILE    24      55.917  30.163  29.687  1.00  0.00           H  
ATOM    373 HG23 ILE    24      56.975  30.734  28.427  1.00  0.00           H  
ATOM    374  CG1 ILE    24      54.750  28.023  28.643  1.00  0.00           C  
ATOM    375 HG12 ILE    24      53.986  28.753  28.375  1.00  0.00           H  
ATOM    376 HG13 ILE    24      54.709  27.128  28.023  1.00  0.00           H  
ATOM    377  CD1 ILE    24      54.724  27.651  30.130  1.00  0.00           C  
ATOM    378 HD11 ILE    24      53.783  27.174  30.405  1.00  0.00           H  
ATOM    379 HD12 ILE    24      55.462  26.857  30.243  1.00  0.00           H  
ATOM    380 HD13 ILE    24      54.969  28.505  30.761  1.00  0.00           H  
ATOM    381  C   ILE    24      57.898  29.165  26.582  1.00  0.00           C  
ATOM    382  O   ILE    24      58.780  28.620  27.345  1.00  0.00           O  
ATOM    383  N   PRO    25      58.168  30.192  25.781  1.00  0.00           N  
ATOM    384  CD  PRO    25      57.360  30.615  24.661  1.00  0.00           C  
ATOM    385  HD2 PRO    25      56.766  31.433  25.068  1.00  0.00           H  
ATOM    386  HD3 PRO    25      56.806  29.781  24.233  1.00  0.00           H  
ATOM    387  CG  PRO    25      58.378  31.094  23.620  1.00  0.00           C  
ATOM    388  HG2 PRO    25      57.936  31.822  22.940  1.00  0.00           H  
ATOM    389  HG3 PRO    25      58.591  30.176  23.072  1.00  0.00           H  
ATOM    390  CB  PRO    25      59.539  31.611  24.425  1.00  0.00           C  
ATOM    391  HB2 PRO    25      59.327  32.625  24.764  1.00  0.00           H  
ATOM    392  HB3 PRO    25      60.440  31.617  23.811  1.00  0.00           H  
ATOM    393  CA  PRO    25      59.545  30.643  25.561  1.00  0.00           C  
ATOM    394  HA  PRO    25      60.074  29.730  25.288  1.00  0.00           H  
ATOM    395  C   PRO    25      60.154  31.332  26.760  1.00  0.00           C  
ATOM    396  O   PRO    25      61.358  31.080  26.955  1.00  0.00           O  
ATOM    397  N   GLY    26      59.386  32.166  27.471  1.00  0.00           N  
ATOM    398  H   GLY    26      58.461  32.359  27.114  1.00  0.00           H  
ATOM    399  CA  GLY    26      59.997  33.097  28.498  1.00  0.00           C  
ATOM    400  HA2 GLY    26      60.972  32.753  28.843  1.00  0.00           H  
ATOM    401  HA3 GLY    26      60.208  34.038  27.988  1.00  0.00           H  
ATOM    402  C   GLY    26      59.039  33.340  29.602  1.00  0.00           C  
ATOM    403  O   GLY    26      57.895  33.758  29.442  1.00  0.00           O  
ATOM    404  N   MET    27      59.534  32.892  30.811  1.00  0.00           N  
ATOM    405  H   MET    27      60.520  32.675  30.820  1.00  0.00           H  
ATOM    406  CA  MET    27      58.654  32.761  31.985  1.00  0.00           C  
ATOM    407  HA  MET    27      57.718  33.314  31.908  1.00  0.00           H  
ATOM    408  CB  MET    27      58.346  31.281  32.308  1.00  0.00           C  
ATOM    409  HB2 MET    27      57.923  30.949  31.359  1.00  0.00           H  
ATOM    410  HB3 MET    27      59.321  30.826  32.483  1.00  0.00           H  
ATOM    411  CG  MET    27      57.467  31.092  33.546  1.00  0.00           C  
ATOM    412  HG2 MET    27      58.154  30.999  34.387  1.00  0.00           H  
ATOM    413  HG3 MET    27      56.741  31.905  33.525  1.00  0.00           H  
ATOM    414  SD  MET    27      56.545  29.587  33.373  1.00  0.00           S  
ATOM    415  CE  MET    27      55.599  29.820  34.840  1.00  0.00           C  
ATOM    416  HE1 MET    27      54.781  29.154  35.111  1.00  0.00           H  
ATOM    417  HE2 MET    27      56.325  29.865  35.652  1.00  0.00           H  
ATOM    418  HE3 MET    27      55.130  30.803  34.872  1.00  0.00           H  
ATOM    419  C   MET    27      59.286  33.439  33.214  1.00  0.00           C  
ATOM    420  O   MET    27      60.438  33.150  33.550  1.00  0.00           O  
ATOM    421  N   ALA    28      58.594  34.312  33.962  1.00  0.00           N  
ATOM    422  H   ALA    28      57.635  34.492  33.704  1.00  0.00           H  
ATOM    423  CA  ALA    28      58.995  35.180  35.062  1.00  0.00           C  
ATOM    424  HA  ALA    28      60.038  34.974  35.301  1.00  0.00           H  
ATOM    425  CB  ALA    28      58.832  36.692  34.798  1.00  0.00           C  
ATOM    426  HB1 ALA    28      57.766  36.793  34.594  1.00  0.00           H  
ATOM    427  HB2 ALA    28      59.255  37.276  35.615  1.00  0.00           H  
ATOM    428  HB3 ALA    28      59.431  36.940  33.921  1.00  0.00           H  
ATOM    429  C   ALA    28      58.205  34.867  36.297  1.00  0.00           C  
ATOM    430  O   ALA    28      56.959  34.874  36.247  1.00  0.00           O  
ATOM    431  N   VAL    29      58.916  34.691  37.468  1.00  0.00           N  
ATOM    432  H   VAL    29      59.924  34.658  37.426  1.00  0.00           H  
ATOM    433  CA  VAL    29      58.301  34.371  38.754  1.00  0.00           C  
ATOM    434  HA  VAL    29      57.229  34.516  38.620  1.00  0.00           H  
ATOM    435  CB  VAL    29      58.727  32.911  39.141  1.00  0.00           C  
ATOM    436  HB  VAL    29      59.799  32.796  39.299  1.00  0.00           H  
ATOM    437  CG1 VAL    29      57.982  32.587  40.421  1.00  0.00           C  
ATOM    438 HG11 VAL    29      56.917  32.574  40.188  1.00  0.00           H  
ATOM    439 HG12 VAL    29      58.277  31.585  40.731  1.00  0.00           H  
ATOM    440 HG13 VAL    29      58.325  33.107  41.316  1.00  0.00           H  
ATOM    441  CG2 VAL    29      58.269  31.936  38.024  1.00  0.00           C  
ATOM    442 HG21 VAL    29      58.579  30.977  38.438  1.00  0.00           H  
ATOM    443 HG22 VAL    29      57.196  31.747  37.970  1.00  0.00           H  
ATOM    444 HG23 VAL    29      58.701  32.081  37.034  1.00  0.00           H  
ATOM    445  C   VAL    29      58.676  35.433  39.828  1.00  0.00           C  
ATOM    446  O   VAL    29      59.827  35.863  39.774  1.00  0.00           O  
ATOM    447  N   ALA    30      57.892  35.665  40.827  1.00  0.00           N  
ATOM    448  H   ALA    30      56.946  35.315  40.779  1.00  0.00           H  
ATOM    449  CA  ALA    30      58.343  36.332  42.044  1.00  0.00           C  
ATOM    450  HA  ALA    30      59.384  36.078  42.246  1.00  0.00           H  
ATOM    451  CB  ALA    30      58.088  37.809  41.931  1.00  0.00           C  
ATOM    452  HB1 ALA    30      58.648  38.266  41.115  1.00  0.00           H  
ATOM    453  HB2 ALA    30      57.053  37.959  41.624  1.00  0.00           H  
ATOM    454  HB3 ALA    30      58.309  38.330  42.862  1.00  0.00           H  
ATOM    455  C   ALA    30      57.518  35.754  43.139  1.00  0.00           C  
ATOM    456  O   ALA    30      56.278  35.761  43.085  1.00  0.00           O  
ATOM    457  N   VAL    31      58.187  35.572  44.269  1.00  0.00           N  
ATOM    458  H   VAL    31      59.153  35.862  44.307  1.00  0.00           H  
ATOM    459  CA  VAL    31      57.612  34.950  45.504  1.00  0.00           C  
ATOM    460  HA  VAL    31      56.533  35.054  45.388  1.00  0.00           H  
ATOM    461  CB  VAL    31      57.896  33.471  45.578  1.00  0.00           C  
ATOM    462  HB  VAL    31      57.612  33.006  44.635  1.00  0.00           H  
ATOM    463  CG1 VAL    31      59.326  33.143  45.896  1.00  0.00           C  
ATOM    464 HG11 VAL    31      59.459  32.066  45.791  1.00  0.00           H  
ATOM    465 HG12 VAL    31      59.988  33.725  45.255  1.00  0.00           H  
ATOM    466 HG13 VAL    31      59.505  33.269  46.964  1.00  0.00           H  
ATOM    467  CG2 VAL    31      56.896  32.851  46.572  1.00  0.00           C  
ATOM    468 HG21 VAL    31      55.865  33.073  46.296  1.00  0.00           H  
ATOM    469 HG22 VAL    31      57.013  31.774  46.445  1.00  0.00           H  
ATOM    470 HG23 VAL    31      57.019  32.980  47.647  1.00  0.00           H  
ATOM    471  C   VAL    31      57.980  35.772  46.778  1.00  0.00           C  
ATOM    472  O   VAL    31      59.141  35.976  46.966  1.00  0.00           O  
ATOM    473  N   ILE    32      56.994  36.202  47.557  1.00  0.00           N  
ATOM    474  H   ILE    32      56.059  35.928  47.290  1.00  0.00           H  
ATOM    475  CA  ILE    32      57.073  36.915  48.835  1.00  0.00           C  
ATOM    476  HA  ILE    32      58.042  37.413  48.847  1.00  0.00           H  
ATOM    477  CB  ILE    32      56.120  38.057  49.119  1.00  0.00           C  
ATOM    478  HB  ILE    32      55.111  37.645  49.100  1.00  0.00           H  
ATOM    479  CG2 ILE    32      56.395  38.664  50.474  1.00  0.00           C  
ATOM    480 HG21 ILE    32      56.379  37.954  51.300  1.00  0.00           H  
ATOM    481 HG22 ILE    32      57.346  39.198  50.497  1.00  0.00           H  
ATOM    482 HG23 ILE    32      55.632  39.409  50.701  1.00  0.00           H  
ATOM    483  CG1 ILE    32      56.457  39.145  48.059  1.00  0.00           C  
ATOM    484 HG12 ILE    32      56.422  40.128  48.530  1.00  0.00           H  
ATOM    485 HG13 ILE    32      57.361  38.987  47.472  1.00  0.00           H  
ATOM    486  CD1 ILE    32      55.404  39.156  47.032  1.00  0.00           C  
ATOM    487 HD11 ILE    32      54.456  39.273  47.558  1.00  0.00           H  
ATOM    488 HD12 ILE    32      55.595  39.990  46.357  1.00  0.00           H  
ATOM    489 HD13 ILE    32      55.431  38.200  46.509  1.00  0.00           H  
ATOM    490  C   ILE    32      56.944  35.873  49.971  1.00  0.00           C  
ATOM    491  O   ILE    32      55.908  35.250  50.104  1.00  0.00           O  
ATOM    492  N   TYR    33      57.989  35.768  50.764  1.00  0.00           N  
ATOM    493  H   TYR    33      58.816  36.311  50.561  1.00  0.00           H  
ATOM    494  CA  TYR    33      57.981  35.043  52.003  1.00  0.00           C  
ATOM    495  HA  TYR    33      56.954  34.932  52.350  1.00  0.00           H  
ATOM    496  CB  TYR    33      58.489  33.602  51.763  1.00  0.00           C  
ATOM    497  HB2 TYR    33      58.193  33.044  52.651  1.00  0.00           H  
ATOM    498  HB3 TYR    33      57.876  33.087  51.024  1.00  0.00           H  
ATOM    499  CG  TYR    33      59.958  33.302  51.525  1.00  0.00           C  
ATOM    500  CD1 TYR    33      60.819  32.717  52.499  1.00  0.00           C  
ATOM    501  HD1 TYR    33      60.472  32.260  53.414  1.00  0.00           H  
ATOM    502  CE1 TYR    33      62.144  32.232  52.223  1.00  0.00           C  
ATOM    503  HE1 TYR    33      62.786  31.773  52.960  1.00  0.00           H  
ATOM    504  CZ  TYR    33      62.629  32.515  50.901  1.00  0.00           C  
ATOM    505  OH  TYR    33      63.688  31.822  50.423  1.00  0.00           O  
ATOM    506  HH  TYR    33      63.995  31.130  51.014  1.00  0.00           H  
ATOM    507  CE2 TYR    33      61.805  33.084  49.915  1.00  0.00           C  
ATOM    508  HE2 TYR    33      62.230  33.125  48.923  1.00  0.00           H  
ATOM    509  CD2 TYR    33      60.496  33.473  50.280  1.00  0.00           C  
ATOM    510  HD2 TYR    33      59.913  33.829  49.444  1.00  0.00           H  
ATOM    511  C   TYR    33      58.879  35.766  53.068  1.00  0.00           C  
ATOM    512  O   TYR    33      59.987  36.174  52.681  1.00  0.00           O  
ATOM    513  N   GLN    34      58.544  35.669  54.341  1.00  0.00           N  
ATOM    514  H   GLN    34      57.739  35.126  54.619  1.00  0.00           H  
ATOM    515  CA  GLN    34      59.304  36.122  55.432  1.00  0.00           C  
ATOM    516  HA  GLN    34      58.632  36.310  56.269  1.00  0.00           H  
ATOM    517  CB  GLN    34      60.307  35.017  55.872  1.00  0.00           C  
ATOM    518  HB2 GLN    34      59.932  34.025  55.622  1.00  0.00           H  
ATOM    519  HB3 GLN    34      61.261  35.280  55.413  1.00  0.00           H  
ATOM    520  CG  GLN    34      60.647  35.103  57.414  1.00  0.00           C  
ATOM    521  HG2 GLN    34      60.399  36.086  57.815  1.00  0.00           H  
ATOM    522  HG3 GLN    34      59.951  34.432  57.917  1.00  0.00           H  
ATOM    523  CD  GLN    34      62.103  34.752  57.738  1.00  0.00           C  
ATOM    524  OE1 GLN    34      62.854  34.232  56.922  1.00  0.00           O  
ATOM    525  NE2 GLN    34      62.665  34.912  58.929  1.00  0.00           N  
ATOM    526 HE21 GLN    34      62.072  35.105  59.724  1.00  0.00           H  
ATOM    527 HE22 GLN    34      63.598  34.540  59.032  1.00  0.00           H  
ATOM    528  C   GLN    34      59.859  37.580  55.314  1.00  0.00           C  
ATOM    529  O   GLN    34      60.969  37.908  55.741  1.00  0.00           O  
ATOM    530  N   GLY    35      59.077  38.483  54.769  1.00  0.00           N  
ATOM    531  H   GLY    35      58.150  38.180  54.506  1.00  0.00           H  
ATOM    532  CA  GLY    35      59.390  39.883  54.577  1.00  0.00           C  
ATOM    533  HA2 GLY    35      58.464  40.415  54.362  1.00  0.00           H  
ATOM    534  HA3 GLY    35      59.712  40.263  55.547  1.00  0.00           H  
ATOM    535  C   GLY    35      60.425  40.309  53.561  1.00  0.00           C  
ATOM    536  O   GLY    35      61.078  41.364  53.638  1.00  0.00           O  
ATOM    537  N   GLN    36      60.699  39.467  52.551  1.00  0.00           N  
ATOM    538  H   GLN    36      60.312  38.535  52.598  1.00  0.00           H  
ATOM    539  CA  GLN    36      61.432  39.798  51.347  1.00  0.00           C  
ATOM    540  HA  GLN    36      61.621  40.870  51.302  1.00  0.00           H  
ATOM    541  CB  GLN    36      62.835  39.208  51.509  1.00  0.00           C  
ATOM    542  HB2 GLN    36      63.256  39.523  52.464  1.00  0.00           H  
ATOM    543  HB3 GLN    36      62.765  38.122  51.434  1.00  0.00           H  
ATOM    544  CG  GLN    36      63.790  39.681  50.368  1.00  0.00           C  
ATOM    545  HG2 GLN    36      64.699  39.086  50.467  1.00  0.00           H  
ATOM    546  HG3 GLN    36      63.357  39.399  49.408  1.00  0.00           H  
ATOM    547  CD  GLN    36      64.022  41.126  50.339  1.00  0.00           C  
ATOM    548  OE1 GLN    36      64.076  41.851  51.309  1.00  0.00           O  
ATOM    549  NE2 GLN    36      64.266  41.628  49.208  1.00  0.00           N  
ATOM    550 HE21 GLN    36      64.130  41.180  48.313  1.00  0.00           H  
ATOM    551 HE22 GLN    36      64.638  42.566  49.254  1.00  0.00           H  
ATOM    552  C   GLN    36      60.808  39.280  50.088  1.00  0.00           C  
ATOM    553  O   GLN    36      60.549  38.092  49.894  1.00  0.00           O  
ATOM    554  N   PRO    37      60.544  40.111  49.047  1.00  0.00           N  
ATOM    555  CD  PRO    37      60.366  41.616  49.156  1.00  0.00           C  
ATOM    556  HD2 PRO    37      61.195  42.123  49.650  1.00  0.00           H  
ATOM    557  HD3 PRO    37      59.502  41.880  49.766  1.00  0.00           H  
ATOM    558  CG  PRO    37      60.270  42.086  47.708  1.00  0.00           C  
ATOM    559  HG2 PRO    37      61.236  42.397  47.311  1.00  0.00           H  
ATOM    560  HG3 PRO    37      59.498  42.839  47.546  1.00  0.00           H  
ATOM    561  CB  PRO    37      59.658  40.885  46.996  1.00  0.00           C  
ATOM    562  HB2 PRO    37      59.914  40.865  45.937  1.00  0.00           H  
ATOM    563  HB3 PRO    37      58.572  40.907  47.094  1.00  0.00           H  
ATOM    564  CA  PRO    37      60.184  39.640  47.705  1.00  0.00           C  
ATOM    565  HA  PRO    37      59.464  38.821  47.694  1.00  0.00           H  
ATOM    566  C   PRO    37      61.441  39.137  47.046  1.00  0.00           C  
ATOM    567  O   PRO    37      62.462  39.759  47.257  1.00  0.00           O  
ATOM    568  N   HIP    38      61.277  38.080  46.277  1.00  0.00           N  
ATOM    569  H   HIP    38      60.390  37.600  46.318  1.00  0.00           H  
ATOM    570  CA  HIP    38      62.398  37.505  45.563  1.00  0.00           C  
ATOM    571  HA  HIP    38      63.250  38.178  45.659  1.00  0.00           H  
ATOM    572  CB  HIP    38      62.723  36.113  46.150  1.00  0.00           C  
ATOM    573  HB2 HIP    38      61.824  35.548  45.901  1.00  0.00           H  
ATOM    574  HB3 HIP    38      63.602  35.723  45.637  1.00  0.00           H  
ATOM    575  CG  HIP    38      63.113  36.074  47.612  1.00  0.00           C  
ATOM    576  ND1 HIP    38      64.387  36.248  48.052  1.00  0.00           N  
ATOM    577  HD1 HIP    38      65.209  36.231  47.465  1.00  0.00           H  
ATOM    578  CE1 HIP    38      64.391  36.050  49.428  1.00  0.00           C  
ATOM    579  HE1 HIP    38      65.276  36.059  50.047  1.00  0.00           H  
ATOM    580  NE2 HIP    38      63.145  35.848  49.851  1.00  0.00           N  
ATOM    581  HE2 HIP    38      62.866  35.781  50.820  1.00  0.00           H  
ATOM    582  CD2 HIP    38      62.317  35.881  48.736  1.00  0.00           C  
ATOM    583  HD2 HIP    38      61.239  35.816  48.739  1.00  0.00           H  
ATOM    584  C   HIP    38      61.897  37.320  44.088  1.00  0.00           C  
ATOM    585  O   HIP    38      60.741  37.008  43.862  1.00  0.00           O  
ATOM    586  N   TYR    39      62.801  37.520  43.076  1.00  0.00           N  
ATOM    587  H   TYR    39      63.696  37.913  43.328  1.00  0.00           H  
ATOM    588  CA  TYR    39      62.421  37.529  41.631  1.00  0.00           C  
ATOM    589  HA  TYR    39      61.355  37.303  41.648  1.00  0.00           H  
ATOM    590  CB  TYR    39      62.585  38.880  40.970  1.00  0.00           C  
ATOM    591  HB2 TYR    39      63.639  39.032  40.740  1.00  0.00           H  
ATOM    592  HB3 TYR    39      61.873  39.001  40.153  1.00  0.00           H  
ATOM    593  CG  TYR    39      62.259  40.003  41.987  1.00  0.00           C  
ATOM    594  CD1 TYR    39      60.949  40.195  42.313  1.00  0.00           C  
ATOM    595  HD1 TYR    39      60.199  39.511  41.942  1.00  0.00           H  
ATOM    596  CE1 TYR    39      60.629  41.265  43.180  1.00  0.00           C  
ATOM    597  HE1 TYR    39      59.596  41.516  43.371  1.00  0.00           H  
ATOM    598  CZ  TYR    39      61.663  42.098  43.626  1.00  0.00           C  
ATOM    599  OH  TYR    39      61.385  43.103  44.491  1.00  0.00           O  
ATOM    600  HH  TYR    39      60.437  43.234  44.570  1.00  0.00           H  
ATOM    601  CE2 TYR    39      62.970  41.919  43.238  1.00  0.00           C  
ATOM    602  HE2 TYR    39      63.693  42.671  43.517  1.00  0.00           H  
ATOM    603  CD2 TYR    39      63.312  40.803  42.461  1.00  0.00           C  
ATOM    604  HD2 TYR    39      64.318  40.698  42.084  1.00  0.00           H  
ATOM    605  C   TYR    39      63.256  36.514  40.861  1.00  0.00           C  
ATOM    606  O   TYR    39      64.508  36.626  41.014  1.00  0.00           O  
ATOM    607  N   PHE    40      62.626  35.782  39.860  1.00  0.00           N  
ATOM    608  H   PHE    40      61.669  35.955  39.586  1.00  0.00           H  
ATOM    609  CA  PHE    40      63.472  34.927  38.948  1.00  0.00           C  
ATOM    610  HA  PHE    40      64.459  35.388  38.909  1.00  0.00           H  
ATOM    611  CB  PHE    40      63.580  33.473  39.414  1.00  0.00           C  
ATOM    612  HB2 PHE    40      62.686  32.855  39.329  1.00  0.00           H  
ATOM    613  HB3 PHE    40      64.290  33.008  38.730  1.00  0.00           H  
ATOM    614  CG  PHE    40      64.142  33.238  40.794  1.00  0.00           C  
ATOM    615  CD1 PHE    40      65.412  33.678  41.222  1.00  0.00           C  
ATOM    616  HD1 PHE    40      66.030  34.285  40.577  1.00  0.00           H  
ATOM    617  CE1 PHE    40      65.896  33.357  42.505  1.00  0.00           C  
ATOM    618  HE1 PHE    40      66.869  33.759  42.745  1.00  0.00           H  
ATOM    619  CZ  PHE    40      65.075  32.632  43.430  1.00  0.00           C  
ATOM    620  HZ  PHE    40      65.569  32.326  44.341  1.00  0.00           H  
ATOM    621  CE2 PHE    40      63.719  32.406  43.093  1.00  0.00           C  
ATOM    622  HE2 PHE    40      63.051  31.864  43.746  1.00  0.00           H  
ATOM    623  CD2 PHE    40      63.380  32.580  41.730  1.00  0.00           C  
ATOM    624  HD2 PHE    40      62.377  32.264  41.488  1.00  0.00           H  
ATOM    625  C   PHE    40      62.993  34.909  37.484  1.00  0.00           C  
ATOM    626  O   PHE    40      61.803  35.026  37.219  1.00  0.00           O  
ATOM    627  N   THR    41      63.813  34.875  36.509  1.00  0.00           N  
ATOM    628  H   THR    41      64.798  34.798  36.719  1.00  0.00           H  
ATOM    629  CA  THR    41      63.494  34.986  35.094  1.00  0.00           C  
ATOM    630  HA  THR    41      62.449  34.738  34.906  1.00  0.00           H  
ATOM    631  CB  THR    41      63.748  36.388  34.580  1.00  0.00           C  
ATOM    632  HB  THR    41      63.484  36.449  33.524  1.00  0.00           H  
ATOM    633  CG2 THR    41      62.847  37.356  35.360  1.00  0.00           C  
ATOM    634 HG21 THR    41      61.859  36.895  35.367  1.00  0.00           H  
ATOM    635 HG22 THR    41      63.224  37.420  36.381  1.00  0.00           H  
ATOM    636 HG23 THR    41      62.717  38.292  34.818  1.00  0.00           H  
ATOM    637  OG1 THR    41      64.992  37.003  34.713  1.00  0.00           O  
ATOM    638  HG1 THR    41      65.082  37.251  35.636  1.00  0.00           H  
ATOM    639  C   THR    41      64.243  33.997  34.274  1.00  0.00           C  
ATOM    640  O   THR    41      65.397  33.679  34.431  1.00  0.00           O  
ATOM    641  N   PHE    42      63.471  33.388  33.343  1.00  0.00           N  
ATOM    642  H   PHE    42      62.461  33.396  33.318  1.00  0.00           H  
ATOM    643  CA  PHE    42      63.964  32.280  32.541  1.00  0.00           C  
ATOM    644  HA  PHE    42      65.045  32.340  32.412  1.00  0.00           H  
ATOM    645  CB  PHE    42      63.362  30.932  33.076  1.00  0.00           C  
ATOM    646  HB2 PHE    42      62.297  30.930  32.845  1.00  0.00           H  
ATOM    647  HB3 PHE    42      63.813  30.083  32.564  1.00  0.00           H  
ATOM    648  CG  PHE    42      63.444  30.722  34.580  1.00  0.00           C  
ATOM    649  CD1 PHE    42      62.240  30.891  35.280  1.00  0.00           C  
ATOM    650  HD1 PHE    42      61.298  31.042  34.773  1.00  0.00           H  
ATOM    651  CE1 PHE    42      62.160  30.774  36.680  1.00  0.00           C  
ATOM    652  HE1 PHE    42      61.218  30.929  37.186  1.00  0.00           H  
ATOM    653  CZ  PHE    42      63.313  30.499  37.407  1.00  0.00           C  
ATOM    654  HZ  PHE    42      63.274  30.496  38.486  1.00  0.00           H  
ATOM    655  CE2 PHE    42      64.518  30.346  36.711  1.00  0.00           C  
ATOM    656  HE2 PHE    42      65.428  30.021  37.195  1.00  0.00           H  
ATOM    657  CD2 PHE    42      64.621  30.515  35.342  1.00  0.00           C  
ATOM    658  HD2 PHE    42      65.554  30.409  34.809  1.00  0.00           H  
ATOM    659  C   PHE    42      63.563  32.498  30.997  1.00  0.00           C  
ATOM    660  O   PHE    42      62.459  32.940  30.723  1.00  0.00           O  
ATOM    661  N   GLY    43      64.471  32.224  30.064  1.00  0.00           N  
ATOM    662  H   GLY    43      65.422  31.960  30.278  1.00  0.00           H  
ATOM    663  CA  GLY    43      64.165  32.064  28.622  1.00  0.00           C  
ATOM    664  HA2 GLY    43      64.913  31.508  28.058  1.00  0.00           H  
ATOM    665  HA3 GLY    43      63.286  31.435  28.480  1.00  0.00           H  
ATOM    666  C   GLY    43      64.081  33.365  27.757  1.00  0.00           C  
ATOM    667  O   GLY    43      64.594  34.368  28.154  1.00  0.00           O  
ATOM    668  N   LYS    44      63.473  33.408  26.552  1.00  0.00           N  
ATOM    669  H   LYS    44      63.133  32.513  26.232  1.00  0.00           H  
ATOM    670  CA  LYS    44      63.497  34.563  25.601  1.00  0.00           C  
ATOM    671  HA  LYS    44      64.351  35.202  25.827  1.00  0.00           H  
ATOM    672  CB  LYS    44      63.833  34.177  24.158  1.00  0.00           C  
ATOM    673  HB2 LYS    44      63.144  33.550  23.591  1.00  0.00           H  
ATOM    674  HB3 LYS    44      63.761  35.052  23.512  1.00  0.00           H  
ATOM    675  CG  LYS    44      65.375  33.639  24.161  1.00  0.00           C  
ATOM    676  HG2 LYS    44      66.065  34.393  24.539  1.00  0.00           H  
ATOM    677  HG3 LYS    44      65.452  32.694  24.699  1.00  0.00           H  
ATOM    678  CD  LYS    44      65.903  33.244  22.756  1.00  0.00           C  
ATOM    679  HD2 LYS    44      65.178  32.616  22.237  1.00  0.00           H  
ATOM    680  HD3 LYS    44      66.128  34.196  22.276  1.00  0.00           H  
ATOM    681  CE  LYS    44      67.233  32.443  23.029  1.00  0.00           C  
ATOM    682  HE2 LYS    44      67.872  33.095  23.625  1.00  0.00           H  
ATOM    683  HE3 LYS    44      67.157  31.483  23.540  1.00  0.00           H  
ATOM    684  NZ  LYS    44      67.973  32.057  21.815  1.00  0.00           N  
ATOM    685  HZ1 LYS    44      68.288  32.946  21.454  1.00  0.00           H  
ATOM    686  HZ2 LYS    44      68.763  31.492  22.091  1.00  0.00           H  
ATOM    687  HZ3 LYS    44      67.374  31.696  21.087  1.00  0.00           H  
ATOM    688  C   LYS    44      62.179  35.396  25.640  1.00  0.00           C  
ATOM    689  O   LYS    44      61.113  34.807  25.535  1.00  0.00           O  
ATOM    690  N   ALA    45      62.294  36.707  25.965  1.00  0.00           N  
ATOM    691  H   ALA    45      63.227  37.003  26.213  1.00  0.00           H  
ATOM    692  CA  ALA    45      61.227  37.661  25.801  1.00  0.00           C  
ATOM    693  HA  ALA    45      60.371  37.191  26.285  1.00  0.00           H  
ATOM    694  CB  ALA    45      61.561  39.025  26.520  1.00  0.00           C  
ATOM    695  HB1 ALA    45      60.896  39.817  26.175  1.00  0.00           H  
ATOM    696  HB2 ALA    45      61.476  38.883  27.597  1.00  0.00           H  
ATOM    697  HB3 ALA    45      62.578  39.333  26.274  1.00  0.00           H  
ATOM    698  C   ALA    45      60.803  37.894  24.321  1.00  0.00           C  
ATOM    699  O   ALA    45      59.560  38.040  24.086  1.00  0.00           O  
ATOM    700  N   ASP    46      61.792  37.848  23.404  1.00  0.00           N  
ATOM    701  H   ASP    46      62.753  37.708  23.679  1.00  0.00           H  
ATOM    702  CA  ASP    46      61.529  37.877  21.993  1.00  0.00           C  
ATOM    703  HA  ASP    46      60.532  37.455  21.864  1.00  0.00           H  
ATOM    704  CB  ASP    46      61.564  39.327  21.499  1.00  0.00           C  
ATOM    705  HB2 ASP    46      60.883  39.884  22.142  1.00  0.00           H  
ATOM    706  HB3 ASP    46      62.592  39.686  21.544  1.00  0.00           H  
ATOM    707  CG  ASP    46      61.196  39.583  20.031  1.00  0.00           C  
ATOM    708  OD1 ASP    46      61.229  40.775  19.675  1.00  0.00           O  
ATOM    709  OD2 ASP    46      60.865  38.606  19.243  1.00  0.00           O  
ATOM    710  C   ASP    46      62.464  36.975  21.258  1.00  0.00           C  
ATOM    711  O   ASP    46      63.643  37.118  21.340  1.00  0.00           O  
ATOM    712  N   VAL    47      61.951  35.930  20.582  1.00  0.00           N  
ATOM    713  H   VAL    47      60.955  35.763  20.612  1.00  0.00           H  
ATOM    714  CA  VAL    47      62.749  34.912  19.908  1.00  0.00           C  
ATOM    715  HA  VAL    47      63.489  34.434  20.550  1.00  0.00           H  
ATOM    716  CB  VAL    47      61.711  33.738  19.602  1.00  0.00           C  
ATOM    717  HB  VAL    47      60.797  34.147  19.171  1.00  0.00           H  
ATOM    718  CG1 VAL    47      62.328  32.670  18.657  1.00  0.00           C  
ATOM    719 HG11 VAL    47      61.545  31.934  18.473  1.00  0.00           H  
ATOM    720 HG12 VAL    47      62.596  33.083  17.684  1.00  0.00           H  
ATOM    721 HG13 VAL    47      63.281  32.295  19.029  1.00  0.00           H  
ATOM    722  CG2 VAL    47      61.410  33.058  20.949  1.00  0.00           C  
ATOM    723 HG21 VAL    47      62.242  32.372  21.106  1.00  0.00           H  
ATOM    724 HG22 VAL    47      61.221  33.716  21.798  1.00  0.00           H  
ATOM    725 HG23 VAL    47      60.525  32.453  20.753  1.00  0.00           H  
ATOM    726  C   VAL    47      63.456  35.587  18.703  1.00  0.00           C  
ATOM    727  O   VAL    47      64.684  35.423  18.554  1.00  0.00           O  
ATOM    728  N   ALA    48      62.752  36.349  17.894  1.00  0.00           N  
ATOM    729  H   ALA    48      61.759  36.448  18.051  1.00  0.00           H  
ATOM    730  CA  ALA    48      63.230  37.094  16.724  1.00  0.00           C  
ATOM    731  HA  ALA    48      63.696  36.417  16.008  1.00  0.00           H  
ATOM    732  CB  ALA    48      62.093  37.836  16.000  1.00  0.00           C  
ATOM    733  HB1 ALA    48      62.404  37.921  14.958  1.00  0.00           H  
ATOM    734  HB2 ALA    48      61.143  37.304  16.043  1.00  0.00           H  
ATOM    735  HB3 ALA    48      61.933  38.837  16.399  1.00  0.00           H  
ATOM    736  C   ALA    48      64.332  38.137  17.068  1.00  0.00           C  
ATOM    737  O   ALA    48      65.328  38.262  16.354  1.00  0.00           O  
ATOM    738  N   ALA    49      64.126  38.873  18.163  1.00  0.00           N  
ATOM    739  H   ALA    49      63.251  38.840  18.666  1.00  0.00           H  
ATOM    740  CA  ALA    49      65.122  39.874  18.568  1.00  0.00           C  
ATOM    741  HA  ALA    49      65.589  40.278  17.670  1.00  0.00           H  
ATOM    742  CB  ALA    49      64.381  40.930  19.288  1.00  0.00           C  
ATOM    743  HB1 ALA    49      64.974  41.829  19.456  1.00  0.00           H  
ATOM    744  HB2 ALA    49      63.673  41.279  18.536  1.00  0.00           H  
ATOM    745  HB3 ALA    49      64.048  40.488  20.227  1.00  0.00           H  
ATOM    746  C   ALA    49      66.159  39.202  19.518  1.00  0.00           C  
ATOM    747  O   ALA    49      67.103  39.829  20.004  1.00  0.00           O  
ATOM    748  N   ASN    50      66.069  37.905  19.771  1.00  0.00           N  
ATOM    749  H   ASN    50      65.404  37.302  19.306  1.00  0.00           H  
ATOM    750  CA  ASN    50      67.004  37.192  20.646  1.00  0.00           C  
ATOM    751  HA  ASN    50      66.506  36.267  20.936  1.00  0.00           H  
ATOM    752  CB  ASN    50      68.296  36.894  19.895  1.00  0.00           C  
ATOM    753  HB2 ASN    50      68.024  36.487  18.921  1.00  0.00           H  
ATOM    754  HB3 ASN    50      68.865  37.794  19.664  1.00  0.00           H  
ATOM    755  CG  ASN    50      69.192  35.861  20.601  1.00  0.00           C  
ATOM    756  OD1 ASN    50      68.748  35.024  21.369  1.00  0.00           O  
ATOM    757  ND2 ASN    50      70.395  35.760  20.201  1.00  0.00           N  
ATOM    758 HD21 ASN    50      70.879  34.967  20.598  1.00  0.00           H  
ATOM    759 HD22 ASN    50      70.882  36.486  19.695  1.00  0.00           H  
ATOM    760  C   ASN    50      67.143  37.853  22.068  1.00  0.00           C  
ATOM    761  O   ASN    50      68.240  37.756  22.633  1.00  0.00           O  
ATOM    762  N   LYS    51      66.078  38.364  22.693  1.00  0.00           N  
ATOM    763  H   LYS    51      65.191  38.026  22.350  1.00  0.00           H  
ATOM    764  CA  LYS    51      66.129  39.106  23.933  1.00  0.00           C  
ATOM    765  HA  LYS    51      67.028  39.694  24.120  1.00  0.00           H  
ATOM    766  CB  LYS    51      64.995  40.137  23.856  1.00  0.00           C  
ATOM    767  HB2 LYS    51      64.099  39.579  23.583  1.00  0.00           H  
ATOM    768  HB3 LYS    51      64.770  40.476  24.867  1.00  0.00           H  
ATOM    769  CG  LYS    51      65.210  41.330  22.903  1.00  0.00           C  
ATOM    770  HG2 LYS    51      66.165  41.806  23.124  1.00  0.00           H  
ATOM    771  HG3 LYS    51      65.161  40.958  21.879  1.00  0.00           H  
ATOM    772  CD  LYS    51      64.014  42.205  23.059  1.00  0.00           C  
ATOM    773  HD2 LYS    51      63.139  41.723  22.623  1.00  0.00           H  
ATOM    774  HD3 LYS    51      63.863  42.481  24.103  1.00  0.00           H  
ATOM    775  CE  LYS    51      64.343  43.474  22.279  1.00  0.00           C  
ATOM    776  HE2 LYS    51      65.330  43.879  22.502  1.00  0.00           H  
ATOM    777  HE3 LYS    51      64.267  43.341  21.200  1.00  0.00           H  
ATOM    778  NZ  LYS    51      63.357  44.501  22.680  1.00  0.00           N  
ATOM    779  HZ1 LYS    51      62.384  44.255  22.574  1.00  0.00           H  
ATOM    780  HZ2 LYS    51      63.546  44.722  23.648  1.00  0.00           H  
ATOM    781  HZ3 LYS    51      63.593  45.336  22.163  1.00  0.00           H  
ATOM    782  C   LYS    51      65.802  38.085  25.070  1.00  0.00           C  
ATOM    783  O   LYS    51      64.885  37.289  24.985  1.00  0.00           O  
ATOM    784  N   PRO    52      66.672  38.068  26.104  1.00  0.00           N  
ATOM    785  CD  PRO    52      67.798  38.944  26.336  1.00  0.00           C  
ATOM    786  HD2 PRO    52      67.515  39.979  26.145  1.00  0.00           H  
ATOM    787  HD3 PRO    52      68.707  38.706  25.784  1.00  0.00           H  
ATOM    788  CG  PRO    52      68.252  38.771  27.810  1.00  0.00           C  
ATOM    789  HG2 PRO    52      67.862  39.579  28.429  1.00  0.00           H  
ATOM    790  HG3 PRO    52      69.338  38.683  27.779  1.00  0.00           H  
ATOM    791  CB  PRO    52      67.681  37.358  28.140  1.00  0.00           C  
ATOM    792  HB2 PRO    52      67.541  37.303  29.219  1.00  0.00           H  
ATOM    793  HB3 PRO    52      68.394  36.634  27.746  1.00  0.00           H  
ATOM    794  CA  PRO    52      66.400  37.206  27.337  1.00  0.00           C  
ATOM    795  HA  PRO    52      66.174  36.160  27.131  1.00  0.00           H  
ATOM    796  C   PRO    52      65.165  37.841  28.099  1.00  0.00           C  
ATOM    797  O   PRO    52      64.859  39.047  27.993  1.00  0.00           O  
ATOM    798  N   VAL    53      64.581  37.157  29.131  1.00  0.00           N  
ATOM    799  H   VAL    53      64.739  36.162  29.205  1.00  0.00           H  
ATOM    800  CA  VAL    53      63.630  37.827  30.082  1.00  0.00           C  
ATOM    801  HA  VAL    53      63.120  38.669  29.614  1.00  0.00           H  
ATOM    802  CB  VAL    53      62.592  36.794  30.542  1.00  0.00           C  
ATOM    803  HB  VAL    53      63.091  35.975  31.061  1.00  0.00           H  
ATOM    804  CG1 VAL    53      61.537  37.286  31.595  1.00  0.00           C  
ATOM    805 HG11 VAL    53      60.934  38.092  31.175  1.00  0.00           H  
ATOM    806 HG12 VAL    53      60.939  36.457  31.974  1.00  0.00           H  
ATOM    807 HG13 VAL    53      62.064  37.786  32.408  1.00  0.00           H  
ATOM    808  CG2 VAL    53      61.819  36.165  29.402  1.00  0.00           C  
ATOM    809 HG21 VAL    53      61.275  35.340  29.862  1.00  0.00           H  
ATOM    810 HG22 VAL    53      61.213  36.919  28.899  1.00  0.00           H  
ATOM    811 HG23 VAL    53      62.469  35.711  28.654  1.00  0.00           H  
ATOM    812  C   VAL    53      64.416  38.465  31.335  1.00  0.00           C  
ATOM    813  O   VAL    53      65.579  38.194  31.665  1.00  0.00           O  
ATOM    814  N   THR    54      63.773  39.460  31.923  1.00  0.00           N  
ATOM    815  H   THR    54      62.877  39.676  31.511  1.00  0.00           H  
ATOM    816  CA  THR    54      64.300  40.343  32.986  1.00  0.00           C  
ATOM    817  HA  THR    54      65.059  39.717  33.455  1.00  0.00           H  
ATOM    818  CB  THR    54      64.944  41.615  32.422  1.00  0.00           C  
ATOM    819  HB  THR    54      65.501  42.036  33.260  1.00  0.00           H  
ATOM    820  CG2 THR    54      65.947  41.448  31.281  1.00  0.00           C  
ATOM    821 HG21 THR    54      66.215  42.452  30.950  1.00  0.00           H  
ATOM    822 HG22 THR    54      66.864  40.932  31.565  1.00  0.00           H  
ATOM    823 HG23 THR    54      65.531  41.004  30.376  1.00  0.00           H  
ATOM    824  OG1 THR    54      63.845  42.484  32.016  1.00  0.00           O  
ATOM    825  HG1 THR    54      63.409  42.019  31.299  1.00  0.00           H  
ATOM    826  C   THR    54      63.156  40.727  34.027  1.00  0.00           C  
ATOM    827  O   THR    54      62.029  40.782  33.526  1.00  0.00           O  
ATOM    828  N   PRO    55      63.367  41.071  35.290  1.00  0.00           N  
ATOM    829  CD  PRO    55      64.634  40.956  36.006  1.00  0.00           C  
ATOM    830  HD2 PRO    55      65.278  41.786  35.715  1.00  0.00           H  
ATOM    831  HD3 PRO    55      65.156  40.040  35.727  1.00  0.00           H  
ATOM    832  CG  PRO    55      64.356  40.929  37.452  1.00  0.00           C  
ATOM    833  HG2 PRO    55      65.240  41.395  37.889  1.00  0.00           H  
ATOM    834  HG3 PRO    55      64.008  39.922  37.681  1.00  0.00           H  
ATOM    835  CB  PRO    55      63.093  41.787  37.591  1.00  0.00           C  
ATOM    836  HB2 PRO    55      63.306  42.836  37.796  1.00  0.00           H  
ATOM    837  HB3 PRO    55      62.464  41.494  38.432  1.00  0.00           H  
ATOM    838  CA  PRO    55      62.303  41.516  36.252  1.00  0.00           C  
ATOM    839  HA  PRO    55      61.733  40.610  36.461  1.00  0.00           H  
ATOM    840  C   PRO    55      61.456  42.713  35.766  1.00  0.00           C  
ATOM    841  O   PRO    55      60.526  43.091  36.396  1.00  0.00           O  
ATOM    842  N   GLN    56      61.918  43.423  34.658  1.00  0.00           N  
ATOM    843  H   GLN    56      62.850  43.229  34.323  1.00  0.00           H  
ATOM    844  CA  GLN    56      61.225  44.637  34.082  1.00  0.00           C  
ATOM    845  HA  GLN    56      60.440  44.922  34.782  1.00  0.00           H  
ATOM    846  CB  GLN    56      62.190  45.814  33.959  1.00  0.00           C  
ATOM    847  HB2 GLN    56      62.998  45.580  33.265  1.00  0.00           H  
ATOM    848  HB3 GLN    56      61.656  46.682  33.572  1.00  0.00           H  
ATOM    849  CG  GLN    56      62.805  46.366  35.223  1.00  0.00           C  
ATOM    850  HG2 GLN    56      63.157  47.384  35.052  1.00  0.00           H  
ATOM    851  HG3 GLN    56      61.961  46.474  35.905  1.00  0.00           H  
ATOM    852  CD  GLN    56      63.983  45.569  35.709  1.00  0.00           C  
ATOM    853  OE1 GLN    56      64.528  44.594  35.198  1.00  0.00           O  
ATOM    854  NE2 GLN    56      64.400  45.959  36.879  1.00  0.00           N  
ATOM    855 HE21 GLN    56      65.126  45.412  37.318  1.00  0.00           H  
ATOM    856 HE22 GLN    56      63.875  46.698  37.325  1.00  0.00           H  
ATOM    857  C   GLN    56      60.593  44.399  32.688  1.00  0.00           C  
ATOM    858  O   GLN    56      60.155  45.312  32.017  1.00  0.00           O  
ATOM    859  N   THR    57      60.615  43.165  32.239  1.00  0.00           N  
ATOM    860  H   THR    57      61.043  42.466  32.828  1.00  0.00           H  
ATOM    861  CA  THR    57      59.942  42.753  30.971  1.00  0.00           C  
ATOM    862  HA  THR    57      60.224  43.401  30.141  1.00  0.00           H  
ATOM    863  CB  THR    57      60.383  41.279  30.752  1.00  0.00           C  
ATOM    864  HB  THR    57      60.335  40.691  31.668  1.00  0.00           H  
ATOM    865  CG2 THR    57      59.589  40.447  29.687  1.00  0.00           C  
ATOM    866 HG21 THR    57      58.598  40.220  30.078  1.00  0.00           H  
ATOM    867 HG22 THR    57      59.596  41.053  28.780  1.00  0.00           H  
ATOM    868 HG23 THR    57      60.060  39.475  29.541  1.00  0.00           H  
ATOM    869  OG1 THR    57      61.718  41.129  30.315  1.00  0.00           O  
ATOM    870  HG1 THR    57      61.859  41.531  29.455  1.00  0.00           H  
ATOM    871  C   THR    57      58.317  42.906  31.157  1.00  0.00           C  
ATOM    872  O   THR    57      57.723  42.367  32.085  1.00  0.00           O  
ATOM    873  N   LEU    58      57.609  43.615  30.330  1.00  0.00           N  
ATOM    874  H   LEU    58      58.024  44.092  29.543  1.00  0.00           H  
ATOM    875  CA  LEU    58      56.161  43.678  30.306  1.00  0.00           C  
ATOM    876  HA  LEU    58      55.819  43.807  31.333  1.00  0.00           H  
ATOM    877  CB  LEU    58      55.728  44.956  29.509  1.00  0.00           C  
ATOM    878  HB2 LEU    58      56.081  44.991  28.478  1.00  0.00           H  
ATOM    879  HB3 LEU    58      54.644  44.969  29.400  1.00  0.00           H  
ATOM    880  CG  LEU    58      56.088  46.271  30.144  1.00  0.00           C  
ATOM    881  HG  LEU    58      57.139  46.486  29.946  1.00  0.00           H  
ATOM    882  CD1 LEU    58      55.462  47.435  29.353  1.00  0.00           C  
ATOM    883 HD11 LEU    58      55.758  48.320  29.917  1.00  0.00           H  
ATOM    884 HD12 LEU    58      55.740  47.574  28.308  1.00  0.00           H  
ATOM    885 HD13 LEU    58      54.372  47.432  29.326  1.00  0.00           H  
ATOM    886  CD2 LEU    58      55.816  46.412  31.622  1.00  0.00           C  
ATOM    887 HD21 LEU    58      56.518  45.820  32.209  1.00  0.00           H  
ATOM    888 HD22 LEU    58      56.180  47.419  31.823  1.00  0.00           H  
ATOM    889 HD23 LEU    58      54.757  46.295  31.855  1.00  0.00           H  
ATOM    890  C   LEU    58      55.545  42.433  29.667  1.00  0.00           C  
ATOM    891  O   LEU    58      55.992  41.922  28.609  1.00  0.00           O  
ATOM    892  N   PHE    59      54.465  41.982  30.264  1.00  0.00           N  
ATOM    893  H   PHE    59      54.136  42.360  31.141  1.00  0.00           H  
ATOM    894  CA  PHE    59      53.649  40.861  29.778  1.00  0.00           C  
ATOM    895  HA  PHE    59      53.920  40.521  28.778  1.00  0.00           H  
ATOM    896  CB  PHE    59      53.852  39.667  30.773  1.00  0.00           C  
ATOM    897  HB2 PHE    59      53.522  40.049  31.739  1.00  0.00           H  
ATOM    898  HB3 PHE    59      53.121  38.906  30.502  1.00  0.00           H  
ATOM    899  CG  PHE    59      55.155  38.970  30.802  1.00  0.00           C  
ATOM    900  CD1 PHE    59      56.100  39.236  31.803  1.00  0.00           C  
ATOM    901  HD1 PHE    59      55.916  40.065  32.471  1.00  0.00           H  
ATOM    902  CE1 PHE    59      57.272  38.506  31.939  1.00  0.00           C  
ATOM    903  HE1 PHE    59      57.959  38.793  32.721  1.00  0.00           H  
ATOM    904  CZ  PHE    59      57.480  37.368  31.096  1.00  0.00           C  
ATOM    905  HZ  PHE    59      58.311  36.689  31.210  1.00  0.00           H  
ATOM    906  CE2 PHE    59      56.485  37.109  30.168  1.00  0.00           C  
ATOM    907  HE2 PHE    59      56.627  36.278  29.492  1.00  0.00           H  
ATOM    908  CD2 PHE    59      55.424  37.909  29.942  1.00  0.00           C  
ATOM    909  HD2 PHE    59      54.750  37.679  29.130  1.00  0.00           H  
ATOM    910  C   PHE    59      52.199  41.326  29.686  1.00  0.00           C  
ATOM    911  O   PHE    59      51.698  42.079  30.521  1.00  0.00           O  
ATOM    912  N   GLU    60      51.447  40.710  28.741  1.00  0.00           N  
ATOM    913  H   GLU    60      51.903  39.987  28.203  1.00  0.00           H  
ATOM    914  CA  GLU    60      50.042  40.819  28.591  1.00  0.00           C  
ATOM    915  HA  GLU    60      49.787  41.873  28.695  1.00  0.00           H  
ATOM    916  CB  GLU    60      49.571  40.521  27.173  1.00  0.00           C  
ATOM    917  HB2 GLU    60      49.738  39.461  26.981  1.00  0.00           H  
ATOM    918  HB3 GLU    60      48.504  40.706  27.291  1.00  0.00           H  
ATOM    919  CG  GLU    60      50.134  41.299  25.917  1.00  0.00           C  
ATOM    920  HG2 GLU    60      49.759  42.323  25.923  1.00  0.00           H  
ATOM    921  HG3 GLU    60      51.215  41.362  26.041  1.00  0.00           H  
ATOM    922  CD  GLU    60      49.905  40.725  24.546  1.00  0.00           C  
ATOM    923  OE1 GLU    60      49.160  39.716  24.455  1.00  0.00           O  
ATOM    924  OE2 GLU    60      50.352  41.420  23.601  1.00  0.00           O  
ATOM    925  C   GLU    60      49.381  39.996  29.693  1.00  0.00           C  
ATOM    926  O   GLU    60      49.754  38.907  29.984  1.00  0.00           O  
ATOM    927  N   LEU    61      48.268  40.541  30.225  1.00  0.00           N  
ATOM    928  H   LEU    61      47.869  41.363  29.795  1.00  0.00           H  
ATOM    929  CA  LEU    61      47.698  40.075  31.454  1.00  0.00           C  
ATOM    930  HA  LEU    61      48.290  39.286  31.918  1.00  0.00           H  
ATOM    931  CB  LEU    61      47.549  41.140  32.550  1.00  0.00           C  
ATOM    932  HB2 LEU    61      46.944  41.917  32.083  1.00  0.00           H  
ATOM    933  HB3 LEU    61      46.992  40.632  33.338  1.00  0.00           H  
ATOM    934  CG  LEU    61      48.806  41.810  33.144  1.00  0.00           C  
ATOM    935  HG  LEU    61      49.188  42.406  32.315  1.00  0.00           H  
ATOM    936  CD1 LEU    61      48.473  42.773  34.288  1.00  0.00           C  
ATOM    937 HD11 LEU    61      48.006  42.248  35.121  1.00  0.00           H  
ATOM    938 HD12 LEU    61      49.313  43.408  34.568  1.00  0.00           H  
ATOM    939 HD13 LEU    61      47.795  43.524  33.883  1.00  0.00           H  
ATOM    940  CD2 LEU    61      49.757  40.759  33.662  1.00  0.00           C  
ATOM    941 HD21 LEU    61      50.086  40.183  32.797  1.00  0.00           H  
ATOM    942 HD22 LEU    61      50.545  41.256  34.228  1.00  0.00           H  
ATOM    943 HD23 LEU    61      49.332  40.026  34.347  1.00  0.00           H  
ATOM    944  C   LEU    61      46.408  39.276  31.396  1.00  0.00           C  
ATOM    945  O   LEU    61      46.083  38.462  32.269  1.00  0.00           O  
ATOM    946  N   GLY    62      45.703  39.475  30.309  1.00  0.00           N  
ATOM    947  H   GLY    62      46.011  40.099  29.576  1.00  0.00           H  
ATOM    948  CA  GLY    62      44.308  38.994  30.196  1.00  0.00           C  
ATOM    949  HA2 GLY    62      43.871  39.397  29.283  1.00  0.00           H  
ATOM    950  HA3 GLY    62      44.316  37.907  30.281  1.00  0.00           H  
ATOM    951  C   GLY    62      43.516  39.441  31.420  1.00  0.00           C  
ATOM    952  O   GLY    62      43.612  40.645  31.807  1.00  0.00           O  
ATOM    953  N   CTZ    63      42.777  38.544  32.019  1.00  0.00           N  
ATOM    954  H4  CTZ    63      42.599  37.683  31.523  1.00  0.00           H  
ATOM    955  C9  CTZ    63      41.935  38.878  33.157  1.00  0.00           C  
ATOM    956  H5  CTZ    63      41.287  39.721  32.915  1.00  0.00           H  
ATOM    957  C   CTZ    63      42.594  39.232  34.494  1.00  0.00           C  
ATOM    958  O   CTZ    63      41.926  39.741  35.423  1.00  0.00           O  
ATOM    959  CB  CTZ    63      41.036  37.615  33.360  1.00  0.00           C  
ATOM    960  H6  CTZ    63      41.643  36.724  33.611  1.00  0.00           H  
ATOM    961  H7  CTZ    63      40.436  37.820  34.333  1.00  0.00           H  
ATOM    962  OG  CTZ    63      40.133  37.481  32.210  1.00  0.00           O  
ATOM    963  S1  CTZ    63      39.560  33.821  29.145  1.00  0.00           S  
ATOM    964  C2  CTZ    63      38.220  32.506  29.338  1.00  0.00           C  
ATOM    965  H12 CTZ    63      37.717  32.353  28.299  1.00  0.00           H  
ATOM    966  H13 CTZ    63      37.452  32.844  30.100  1.00  0.00           H  
ATOM    967  C3  CTZ    63      38.923  31.264  29.786  1.00  0.00           C  
ATOM    968  C3' CTZ    63      38.407  30.022  29.902  1.00  0.00           C  
ATOM    969  H14 CTZ    63      37.435  29.725  29.566  1.00  0.00           H  
ATOM    970  H15 CTZ    63      39.045  29.113  30.271  1.00  0.00           H  
ATOM    971  CA  CTZ    63      40.342  31.457  30.150  1.00  0.00           C  
ATOM    972  C4' CTZ    63      41.147  30.426  30.875  1.00  0.00           C  
ATOM    973  O4A CTZ    63      41.509  29.341  30.261  1.00  0.00           O  
ATOM    974  O4B CTZ    63      41.399  30.575  32.090  1.00  0.00           O  
ATOM    975  N5  CTZ    63      40.776  32.618  29.880  1.00  0.00           N  
ATOM    976  C6  CTZ    63      38.874  35.168  29.888  1.00  0.00           C  
ATOM    977  H16 CTZ    63      38.485  34.975  30.964  1.00  0.00           H  
ATOM    978  C7  CTZ    63      39.942  36.269  29.915  1.00  0.00           C  
ATOM    979  H17 CTZ    63      39.463  37.270  29.852  1.00  0.00           H  
ATOM    980  C8  CTZ    63      40.851  36.224  31.105  1.00  0.00           C  
ATOM    981  O9  CTZ    63      42.139  36.438  30.889  1.00  0.00           O  
ATOM    982  N10 CTZ    63      40.793  36.033  28.741  1.00  0.00           N  
ATOM    983  H18 CTZ    63      41.769  35.853  28.925  1.00  0.00           H  
ATOM    984  C11 CTZ    63      40.486  36.618  27.479  1.00  0.00           C  
ATOM    985  O12 CTZ    63      39.345  37.132  27.317  1.00  0.00           O  
ATOM    986  C13 CTZ    63      41.417  36.399  26.342  1.00  0.00           C  
ATOM    987  C14 CTZ    63      41.765  37.461  25.390  1.00  0.00           C  
ATOM    988  C15 CTZ    63      41.372  38.780  25.472  1.00  0.00           C  
ATOM    989  H19 CTZ    63      40.848  39.379  26.227  1.00  0.00           H  
ATOM    990  N16 CTZ    63      41.707  35.180  25.901  1.00  0.00           N  
ATOM    991  S16 CTZ    63      41.948  39.642  24.113  1.00  0.00           S  
ATOM    992  C17 CTZ    63      42.681  38.241  23.510  1.00  0.00           C  
ATOM    993  N18 CTZ    63      43.495  38.176  22.430  1.00  0.00           N  
ATOM    994  H20 CTZ    63      43.474  38.988  21.746  1.00  0.00           H  
ATOM    995  H21 CTZ    63      44.247  37.468  22.396  1.00  0.00           H  
ATOM    996  O17 CTZ    63      41.144  34.162  26.629  1.00  0.00           O  
ATOM    997  C18 CTZ    63      41.473  32.760  26.074  1.00  0.00           C  
ATOM    998  C19 CTZ    63      40.461  31.738  26.577  1.00  0.00           C  
ATOM    999  H22 CTZ    63      39.480  32.016  26.517  1.00  0.00           H  
ATOM   1000  H23 CTZ    63      40.683  30.829  25.981  1.00  0.00           H  
ATOM   1001  H24 CTZ    63      40.505  31.401  27.691  1.00  0.00           H  
ATOM   1002  C20 CTZ    63      42.930  32.432  26.502  1.00  0.00           C  
ATOM   1003  H25 CTZ    63      43.166  31.386  26.259  1.00  0.00           H  
ATOM   1004  H26 CTZ    63      43.704  33.054  25.984  1.00  0.00           H  
ATOM   1005  H27 CTZ    63      43.081  32.607  27.535  1.00  0.00           H  
ATOM   1006  C21 CTZ    63      41.366  32.842  24.408  1.00  0.00           C  
ATOM   1007  O2A CTZ    63      40.249  33.154  23.832  1.00  0.00           O  
ATOM   1008  O2B CTZ    63      42.464  32.595  23.866  1.00  0.00           O  
ATOM   1009  N19 CTZ    63      42.463  37.144  24.217  1.00  0.00           N  
ATOM   1010  N   VAL    64      43.957  38.999  34.667  1.00  0.00           N  
ATOM   1011  H   VAL    64      44.502  38.733  33.859  1.00  0.00           H  
ATOM   1012  CA  VAL    64      44.639  39.662  35.783  1.00  0.00           C  
ATOM   1013  HA  VAL    64      44.268  39.285  36.736  1.00  0.00           H  
ATOM   1014  CB  VAL    64      46.104  39.266  35.997  1.00  0.00           C  
ATOM   1015  HB  VAL    64      46.651  39.556  35.100  1.00  0.00           H  
ATOM   1016  CG1 VAL    64      46.773  39.892  37.240  1.00  0.00           C  
ATOM   1017 HG11 VAL    64      46.712  40.977  37.162  1.00  0.00           H  
ATOM   1018 HG12 VAL    64      46.232  39.702  38.167  1.00  0.00           H  
ATOM   1019 HG13 VAL    64      47.815  39.573  37.256  1.00  0.00           H  
ATOM   1020  CG2 VAL    64      46.290  37.788  36.288  1.00  0.00           C  
ATOM   1021 HG21 VAL    64      45.865  37.139  35.523  1.00  0.00           H  
ATOM   1022 HG22 VAL    64      47.364  37.602  36.309  1.00  0.00           H  
ATOM   1023 HG23 VAL    64      46.021  37.519  37.310  1.00  0.00           H  
ATOM   1024  C   VAL    64      44.420  41.169  35.792  1.00  0.00           C  
ATOM   1025  O   VAL    64      44.320  41.752  36.911  1.00  0.00           O  
ATOM   1026  N   SER    65      44.228  41.824  34.628  1.00  0.00           N  
ATOM   1027  H   SER    65      44.090  41.263  33.800  1.00  0.00           H  
ATOM   1028  CA  SER    65      43.931  43.260  34.586  1.00  0.00           C  
ATOM   1029  HA  SER    65      44.730  43.778  35.116  1.00  0.00           H  
ATOM   1030  CB  SER    65      43.706  43.780  33.145  1.00  0.00           C  
ATOM   1031  HB2 SER    65      42.778  43.418  32.701  1.00  0.00           H  
ATOM   1032  HB3 SER    65      43.618  44.866  33.135  1.00  0.00           H  
ATOM   1033  OG  SER    65      44.817  43.527  32.290  1.00  0.00           O  
ATOM   1034  HG  SER    65      44.884  42.592  32.082  1.00  0.00           H  
ATOM   1035  C   SER    65      42.587  43.700  35.309  1.00  0.00           C  
ATOM   1036  O   SER    65      42.487  44.785  35.833  1.00  0.00           O  
ATOM   1037  N   LYS    66      41.539  42.838  35.247  1.00  0.00           N  
ATOM   1038  H   LYS    66      41.646  41.943  34.792  1.00  0.00           H  
ATOM   1039  CA  LYS    66      40.209  43.046  35.955  1.00  0.00           C  
ATOM   1040  HA  LYS    66      39.766  43.940  35.515  1.00  0.00           H  
ATOM   1041  CB  LYS    66      39.334  41.774  35.666  1.00  0.00           C  
ATOM   1042  HB2 LYS    66      39.699  40.850  36.115  1.00  0.00           H  
ATOM   1043  HB3 LYS    66      38.332  41.906  36.073  1.00  0.00           H  
ATOM   1044  CG  LYS    66      39.154  41.508  34.165  1.00  0.00           C  
ATOM   1045  HG2 LYS    66      38.711  42.395  33.711  1.00  0.00           H  
ATOM   1046  HG3 LYS    66      40.166  41.355  33.790  1.00  0.00           H  
ATOM   1047  CD  LYS    66      38.373  40.258  33.799  1.00  0.00           C  
ATOM   1048  HD2 LYS    66      38.831  39.361  34.213  1.00  0.00           H  
ATOM   1049  HD3 LYS    66      37.364  40.295  34.210  1.00  0.00           H  
ATOM   1050  CE  LYS    66      38.153  40.054  32.282  1.00  0.00           C  
ATOM   1051  HE2 LYS    66      37.518  40.850  31.892  1.00  0.00           H  
ATOM   1052  HE3 LYS    66      39.143  40.216  31.857  1.00  0.00           H  
ATOM   1053  NZ  LYS    66      37.711  38.683  31.891  1.00  0.00           N  
ATOM   1054  HZ1 LYS    66      37.922  38.572  30.909  1.00  0.00           H  
ATOM   1055  HZ2 LYS    66      38.335  38.001  32.298  1.00  0.00           H  
ATOM   1056  HZ3 LYS    66      36.758  38.371  32.018  1.00  0.00           H  
ATOM   1057  C   LYS    66      40.397  43.230  37.471  1.00  0.00           C  
ATOM   1058  O   LYS    66      39.531  43.768  38.131  1.00  0.00           O  
ATOM   1059  N   THR    67      41.519  42.704  38.064  1.00  0.00           N  
ATOM   1060  H   THR    67      42.073  42.026  37.560  1.00  0.00           H  
ATOM   1061  CA  THR    67      41.873  42.905  39.486  1.00  0.00           C  
ATOM   1062  HA  THR    67      41.014  42.486  40.010  1.00  0.00           H  
ATOM   1063  CB  THR    67      43.097  42.086  39.975  1.00  0.00           C  
ATOM   1064  HB  THR    67      43.046  42.356  41.029  1.00  0.00           H  
ATOM   1065  CG2 THR    67      42.977  40.577  39.794  1.00  0.00           C  
ATOM   1066 HG21 THR    67      42.018  40.165  40.110  1.00  0.00           H  
ATOM   1067 HG22 THR    67      43.013  40.469  38.710  1.00  0.00           H  
ATOM   1068 HG23 THR    67      43.749  40.044  40.350  1.00  0.00           H  
ATOM   1069  OG1 THR    67      44.380  42.430  39.524  1.00  0.00           O  
ATOM   1070  HG1 THR    67      44.384  42.142  38.608  1.00  0.00           H  
ATOM   1071  C   THR    67      42.095  44.419  39.884  1.00  0.00           C  
ATOM   1072  O   THR    67      41.437  45.025  40.725  1.00  0.00           O  
ATOM   1073  N   PHE    68      42.837  45.093  39.047  1.00  0.00           N  
ATOM   1074  H   PHE    68      43.326  44.537  38.360  1.00  0.00           H  
ATOM   1075  CA  PHE    68      42.980  46.587  39.110  1.00  0.00           C  
ATOM   1076  HA  PHE    68      43.428  46.960  40.031  1.00  0.00           H  
ATOM   1077  CB  PHE    68      43.950  47.083  38.100  1.00  0.00           C  
ATOM   1078  HB2 PHE    68      43.595  46.884  37.089  1.00  0.00           H  
ATOM   1079  HB3 PHE    68      44.056  48.166  38.162  1.00  0.00           H  
ATOM   1080  CG  PHE    68      45.325  46.503  38.247  1.00  0.00           C  
ATOM   1081  CD1 PHE    68      46.292  46.868  39.269  1.00  0.00           C  
ATOM   1082  HD1 PHE    68      46.045  47.614  40.009  1.00  0.00           H  
ATOM   1083  CE1 PHE    68      47.629  46.463  39.260  1.00  0.00           C  
ATOM   1084  HE1 PHE    68      48.271  46.840  40.043  1.00  0.00           H  
ATOM   1085  CZ  PHE    68      48.017  45.518  38.317  1.00  0.00           C  
ATOM   1086  HZ  PHE    68      49.050  45.217  38.227  1.00  0.00           H  
ATOM   1087  CE2 PHE    68      47.125  45.089  37.320  1.00  0.00           C  
ATOM   1088  HE2 PHE    68      47.386  44.430  36.506  1.00  0.00           H  
ATOM   1089  CD2 PHE    68      45.818  45.602  37.253  1.00  0.00           C  
ATOM   1090  HD2 PHE    68      45.099  45.338  36.491  1.00  0.00           H  
ATOM   1091  C   PHE    68      41.637  47.300  38.882  1.00  0.00           C  
ATOM   1092  O   PHE    68      41.373  48.286  39.556  1.00  0.00           O  
ATOM   1093  N   THR    69      40.837  46.827  37.896  1.00  0.00           N  
ATOM   1094  H   THR    69      41.216  46.070  37.346  1.00  0.00           H  
ATOM   1095  CA  THR    69      39.489  47.244  37.674  1.00  0.00           C  
ATOM   1096  HA  THR    69      39.551  48.320  37.512  1.00  0.00           H  
ATOM   1097  CB  THR    69      38.949  46.706  36.400  1.00  0.00           C  
ATOM   1098  HB  THR    69      38.774  45.630  36.433  1.00  0.00           H  
ATOM   1099  CG2 THR    69      37.591  47.341  35.924  1.00  0.00           C  
ATOM   1100 HG21 THR    69      37.293  46.976  34.941  1.00  0.00           H  
ATOM   1101 HG22 THR    69      36.809  47.080  36.638  1.00  0.00           H  
ATOM   1102 HG23 THR    69      37.704  48.424  35.885  1.00  0.00           H  
ATOM   1103  OG1 THR    69      39.877  47.015  35.366  1.00  0.00           O  
ATOM   1104  HG1 THR    69      39.359  47.051  34.558  1.00  0.00           H  
ATOM   1105  C   THR    69      38.479  47.117  38.853  1.00  0.00           C  
ATOM   1106  O   THR    69      37.817  48.034  39.226  1.00  0.00           O  
ATOM   1107  N   GLY    70      38.378  45.976  39.536  1.00  0.00           N  
ATOM   1108  H   GLY    70      38.736  45.137  39.102  1.00  0.00           H  
ATOM   1109  CA  GLY    70      37.550  45.880  40.685  1.00  0.00           C  
ATOM   1110  HA2 GLY    70      36.495  46.143  40.612  1.00  0.00           H  
ATOM   1111  HA3 GLY    70      37.537  44.856  41.058  1.00  0.00           H  
ATOM   1112  C   GLY    70      38.041  46.796  41.797  1.00  0.00           C  
ATOM   1113  O   GLY    70      37.145  47.369  42.422  1.00  0.00           O  
ATOM   1114  N   VAL    71      39.355  46.927  42.045  1.00  0.00           N  
ATOM   1115  H   VAL    71      40.035  46.268  41.693  1.00  0.00           H  
ATOM   1116  CA  VAL    71      39.862  47.801  43.102  1.00  0.00           C  
ATOM   1117  HA  VAL    71      39.305  47.744  44.036  1.00  0.00           H  
ATOM   1118  CB  VAL    71      41.366  47.554  43.381  1.00  0.00           C  
ATOM   1119  HB  VAL    71      41.933  47.628  42.453  1.00  0.00           H  
ATOM   1120  CG1 VAL    71      41.905  48.559  44.387  1.00  0.00           C  
ATOM   1121 HG11 VAL    71      41.243  48.651  45.249  1.00  0.00           H  
ATOM   1122 HG12 VAL    71      42.935  48.294  44.625  1.00  0.00           H  
ATOM   1123 HG13 VAL    71      41.883  49.573  43.988  1.00  0.00           H  
ATOM   1124  CG2 VAL    71      41.563  46.153  43.944  1.00  0.00           C  
ATOM   1125 HG21 VAL    71      41.078  46.090  44.918  1.00  0.00           H  
ATOM   1126 HG22 VAL    71      41.124  45.482  43.205  1.00  0.00           H  
ATOM   1127 HG23 VAL    71      42.631  45.954  44.031  1.00  0.00           H  
ATOM   1128  C   VAL    71      39.620  49.275  42.714  1.00  0.00           C  
ATOM   1129  O   VAL    71      39.274  50.014  43.622  1.00  0.00           O  
ATOM   1130  N   LEU    72      39.762  49.814  41.486  1.00  0.00           N  
ATOM   1131  H   LEU    72      40.030  49.181  40.746  1.00  0.00           H  
ATOM   1132  CA  LEU    72      39.348  51.127  40.995  1.00  0.00           C  
ATOM   1133  HA  LEU    72      39.907  51.928  41.480  1.00  0.00           H  
ATOM   1134  CB  LEU    72      39.803  51.211  39.495  1.00  0.00           C  
ATOM   1135  HB2 LEU    72      40.885  51.102  39.418  1.00  0.00           H  
ATOM   1136  HB3 LEU    72      39.265  50.484  38.886  1.00  0.00           H  
ATOM   1137  CG  LEU    72      39.554  52.467  38.751  1.00  0.00           C  
ATOM   1138  HG  LEU    72      38.507  52.768  38.786  1.00  0.00           H  
ATOM   1139  CD1 LEU    72      40.339  53.654  39.295  1.00  0.00           C  
ATOM   1140 HD11 LEU    72      39.833  54.582  39.026  1.00  0.00           H  
ATOM   1141 HD12 LEU    72      40.406  53.584  40.381  1.00  0.00           H  
ATOM   1142 HD13 LEU    72      41.357  53.702  38.911  1.00  0.00           H  
ATOM   1143  CD2 LEU    72      39.878  52.264  37.235  1.00  0.00           C  
ATOM   1144 HD21 LEU    72      39.617  51.243  36.956  1.00  0.00           H  
ATOM   1145 HD22 LEU    72      39.473  53.093  36.653  1.00  0.00           H  
ATOM   1146 HD23 LEU    72      40.953  52.238  37.057  1.00  0.00           H  
ATOM   1147  C   LEU    72      37.804  51.394  41.177  1.00  0.00           C  
ATOM   1148  O   LEU    72      37.466  52.568  41.427  1.00  0.00           O  
ATOM   1149  N   GLY    73      36.918  50.404  41.112  1.00  0.00           N  
ATOM   1150  H   GLY    73      37.231  49.457  40.955  1.00  0.00           H  
ATOM   1151  CA  GLY    73      35.505  50.566  41.401  1.00  0.00           C  
ATOM   1152  HA2 GLY    73      35.099  51.514  41.049  1.00  0.00           H  
ATOM   1153  HA3 GLY    73      34.995  49.759  40.874  1.00  0.00           H  
ATOM   1154  C   GLY    73      35.290  50.389  42.919  1.00  0.00           C  
ATOM   1155  O   GLY    73      34.451  51.102  43.443  1.00  0.00           O  
ATOM   1156  N   GLY    74      36.134  49.625  43.637  1.00  0.00           N  
ATOM   1157  H   GLY    74      36.771  48.992  43.175  1.00  0.00           H  
ATOM   1158  CA  GLY    74      36.246  49.737  45.057  1.00  0.00           C  
ATOM   1159  HA2 GLY    74      35.269  49.497  45.477  1.00  0.00           H  
ATOM   1160  HA3 GLY    74      37.025  49.002  45.263  1.00  0.00           H  
ATOM   1161  C   GLY    74      36.633  51.051  45.569  1.00  0.00           C  
ATOM   1162  O   GLY    74      35.890  51.616  46.382  1.00  0.00           O  
ATOM   1163  N   ASP    75      37.584  51.740  44.922  1.00  0.00           N  
ATOM   1164  H   ASP    75      38.116  51.250  44.218  1.00  0.00           H  
ATOM   1165  CA  ASP    75      38.133  53.089  45.241  1.00  0.00           C  
ATOM   1166  HA  ASP    75      38.286  53.079  46.320  1.00  0.00           H  
ATOM   1167  CB  ASP    75      39.461  53.340  44.471  1.00  0.00           C  
ATOM   1168  HB2 ASP    75      40.235  52.714  44.915  1.00  0.00           H  
ATOM   1169  HB3 ASP    75      39.304  52.988  43.452  1.00  0.00           H  
ATOM   1170  CG  ASP    75      39.908  54.795  44.557  1.00  0.00           C  
ATOM   1171  OD1 ASP    75      40.543  55.219  45.554  1.00  0.00           O  
ATOM   1172  OD2 ASP    75      39.750  55.485  43.532  1.00  0.00           O  
ATOM   1173  C   ASP    75      37.046  54.192  44.991  1.00  0.00           C  
ATOM   1174  O   ASP    75      36.795  55.048  45.781  1.00  0.00           O  
ATOM   1175  N   ALA    76      36.262  54.044  43.930  1.00  0.00           N  
ATOM   1176  H   ALA    76      36.517  53.279  43.323  1.00  0.00           H  
ATOM   1177  CA  ALA    76      35.084  54.905  43.603  1.00  0.00           C  
ATOM   1178  HA  ALA    76      35.330  55.967  43.592  1.00  0.00           H  
ATOM   1179  CB  ALA    76      34.562  54.497  42.166  1.00  0.00           C  
ATOM   1180  HB1 ALA    76      35.372  54.688  41.463  1.00  0.00           H  
ATOM   1181  HB2 ALA    76      34.145  53.491  42.231  1.00  0.00           H  
ATOM   1182  HB3 ALA    76      33.714  55.138  41.926  1.00  0.00           H  
ATOM   1183  C   ALA    76      33.955  54.720  44.617  1.00  0.00           C  
ATOM   1184  O   ALA    76      33.151  55.675  44.808  1.00  0.00           O  
ATOM   1185  N   ILE    77      33.644  53.531  45.086  1.00  0.00           N  
ATOM   1186  H   ILE    77      34.318  52.792  44.944  1.00  0.00           H  
ATOM   1187  CA  ILE    77      32.666  53.363  46.259  1.00  0.00           C  
ATOM   1188  HA  ILE    77      31.755  53.935  46.083  1.00  0.00           H  
ATOM   1189  CB  ILE    77      32.299  51.884  46.421  1.00  0.00           C  
ATOM   1190  HB  ILE    77      33.187  51.267  46.556  1.00  0.00           H  
ATOM   1191  CG2 ILE    77      31.498  51.703  47.724  1.00  0.00           C  
ATOM   1192 HG21 ILE    77      32.189  51.624  48.564  1.00  0.00           H  
ATOM   1193 HG22 ILE    77      30.751  52.471  47.921  1.00  0.00           H  
ATOM   1194 HG23 ILE    77      30.977  50.746  47.731  1.00  0.00           H  
ATOM   1195  CG1 ILE    77      31.496  51.192  45.275  1.00  0.00           C  
ATOM   1196 HG12 ILE    77      30.415  51.294  45.364  1.00  0.00           H  
ATOM   1197 HG13 ILE    77      31.777  51.667  44.335  1.00  0.00           H  
ATOM   1198  CD1 ILE    77      31.881  49.716  45.167  1.00  0.00           C  
ATOM   1199 HD11 ILE    77      31.249  49.102  45.810  1.00  0.00           H  
ATOM   1200 HD12 ILE    77      31.942  49.403  44.125  1.00  0.00           H  
ATOM   1201 HD13 ILE    77      32.842  49.554  45.656  1.00  0.00           H  
ATOM   1202  C   ILE    77      33.267  53.978  47.504  1.00  0.00           C  
ATOM   1203  O   ILE    77      32.544  54.586  48.298  1.00  0.00           O  
ATOM   1204  N   ALA    78      34.616  53.972  47.658  1.00  0.00           N  
ATOM   1205  H   ALA    78      35.119  53.301  47.095  1.00  0.00           H  
ATOM   1206  CA  ALA    78      35.165  54.559  48.884  1.00  0.00           C  
ATOM   1207  HA  ALA    78      34.510  54.214  49.684  1.00  0.00           H  
ATOM   1208  CB  ALA    78      36.569  53.977  49.030  1.00  0.00           C  
ATOM   1209  HB1 ALA    78      36.669  52.910  49.231  1.00  0.00           H  
ATOM   1210  HB2 ALA    78      37.238  54.252  48.215  1.00  0.00           H  
ATOM   1211  HB3 ALA    78      37.150  54.373  49.862  1.00  0.00           H  
ATOM   1212  C   ALA    78      35.205  56.096  48.815  1.00  0.00           C  
ATOM   1213  O   ALA    78      35.163  56.748  49.911  1.00  0.00           O  
ATOM   1214  N   ARG    79      35.218  56.663  47.590  1.00  0.00           N  
ATOM   1215  H   ARG    79      35.496  55.990  46.890  1.00  0.00           H  
ATOM   1216  CA  ARG    79      34.935  58.009  47.220  1.00  0.00           C  
ATOM   1217  HA  ARG    79      35.459  58.644  47.934  1.00  0.00           H  
ATOM   1218  CB  ARG    79      35.535  58.322  45.828  1.00  0.00           C  
ATOM   1219  HB2 ARG    79      35.153  57.572  45.135  1.00  0.00           H  
ATOM   1220  HB3 ARG    79      35.231  59.320  45.511  1.00  0.00           H  
ATOM   1221  CG  ARG    79      37.082  58.268  45.786  1.00  0.00           C  
ATOM   1222  HG2 ARG    79      37.526  59.182  46.180  1.00  0.00           H  
ATOM   1223  HG3 ARG    79      37.466  57.361  46.252  1.00  0.00           H  
ATOM   1224  CD  ARG    79      37.534  58.288  44.317  1.00  0.00           C  
ATOM   1225  HD2 ARG    79      36.972  57.489  43.834  1.00  0.00           H  
ATOM   1226  HD3 ARG    79      37.186  59.173  43.785  1.00  0.00           H  
ATOM   1227  NE  ARG    79      38.990  58.062  44.227  1.00  0.00           N  
ATOM   1228  HE  ARG    79      39.351  57.120  44.185  1.00  0.00           H  
ATOM   1229  CZ  ARG    79      39.892  58.999  44.284  1.00  0.00           C  
ATOM   1230  NH1 ARG    79      39.506  60.189  44.544  1.00  0.00           N  
ATOM   1231 HH11 ARG    79      38.520  60.403  44.580  1.00  0.00           H  
ATOM   1232 HH12 ARG    79      40.210  60.903  44.424  1.00  0.00           H  
ATOM   1233  NH2 ARG    79      41.131  58.653  44.125  1.00  0.00           N  
ATOM   1234 HH21 ARG    79      41.412  57.698  43.958  1.00  0.00           H  
ATOM   1235 HH22 ARG    79      41.806  59.372  43.908  1.00  0.00           H  
ATOM   1236  C   ARG    79      33.480  58.452  47.231  1.00  0.00           C  
ATOM   1237  O   ARG    79      33.160  59.644  47.073  1.00  0.00           O  
ATOM   1238  N   LYS    80      32.584  57.466  47.473  1.00  0.00           N  
ATOM   1239  H   LYS    80      33.021  56.595  47.736  1.00  0.00           H  
ATOM   1240  CA  LYS    80      31.099  57.533  47.396  1.00  0.00           C  
ATOM   1241  HA  LYS    80      30.826  56.495  47.587  1.00  0.00           H  
ATOM   1242  CB  LYS    80      30.524  58.246  48.619  1.00  0.00           C  
ATOM   1243  HB2 LYS    80      30.683  59.319  48.518  1.00  0.00           H  
ATOM   1244  HB3 LYS    80      29.492  57.900  48.668  1.00  0.00           H  
ATOM   1245  CG  LYS    80      31.211  57.850  49.961  1.00  0.00           C  
ATOM   1246  HG2 LYS    80      31.430  56.782  49.950  1.00  0.00           H  
ATOM   1247  HG3 LYS    80      32.173  58.358  50.030  1.00  0.00           H  
ATOM   1248  CD  LYS    80      30.189  58.146  51.058  1.00  0.00           C  
ATOM   1249  HD2 LYS    80      30.186  59.217  51.262  1.00  0.00           H  
ATOM   1250  HD3 LYS    80      29.238  57.695  50.773  1.00  0.00           H  
ATOM   1251  CE  LYS    80      30.583  57.541  52.479  1.00  0.00           C  
ATOM   1252  HE2 LYS    80      30.683  56.465  52.343  1.00  0.00           H  
ATOM   1253  HE3 LYS    80      31.541  57.929  52.824  1.00  0.00           H  
ATOM   1254  NZ  LYS    80      29.494  57.821  53.428  1.00  0.00           N  
ATOM   1255  HZ1 LYS    80      28.664  57.437  52.999  1.00  0.00           H  
ATOM   1256  HZ2 LYS    80      29.581  57.335  54.309  1.00  0.00           H  
ATOM   1257  HZ3 LYS    80      29.348  58.798  53.637  1.00  0.00           H  
ATOM   1258  C   LYS    80      30.461  57.837  46.004  1.00  0.00           C  
ATOM   1259  O   LYS    80      29.287  58.272  45.914  1.00  0.00           O  
ATOM   1260  N   GLU    81      31.227  57.708  44.906  1.00  0.00           N  
ATOM   1261  H   GLU    81      32.137  57.282  45.012  1.00  0.00           H  
ATOM   1262  CA  GLU    81      30.767  58.122  43.599  1.00  0.00           C  
ATOM   1263  HA  GLU    81      30.293  59.093  43.746  1.00  0.00           H  
ATOM   1264  CB  GLU    81      32.042  58.321  42.636  1.00  0.00           C  
ATOM   1265  HB2 GLU    81      32.533  57.348  42.608  1.00  0.00           H  
ATOM   1266  HB3 GLU    81      31.725  58.532  41.615  1.00  0.00           H  
ATOM   1267  CG  GLU    81      33.012  59.384  43.062  1.00  0.00           C  
ATOM   1268  HG2 GLU    81      32.511  60.340  42.909  1.00  0.00           H  
ATOM   1269  HG3 GLU    81      33.193  59.282  44.132  1.00  0.00           H  
ATOM   1270  CD  GLU    81      34.365  59.459  42.284  1.00  0.00           C  
ATOM   1271  OE1 GLU    81      34.709  58.503  41.565  1.00  0.00           O  
ATOM   1272  OE2 GLU    81      35.133  60.421  42.417  1.00  0.00           O  
ATOM   1273  C   GLU    81      29.777  57.207  42.842  1.00  0.00           C  
ATOM   1274  O   GLU    81      29.084  57.711  42.018  1.00  0.00           O  
ATOM   1275  N   ILE    82      29.715  55.931  43.287  1.00  0.00           N  
ATOM   1276  H   ILE    82      30.204  55.781  44.157  1.00  0.00           H  
ATOM   1277  CA  ILE    82      28.785  54.892  42.842  1.00  0.00           C  
ATOM   1278  HA  ILE    82      27.923  55.260  42.285  1.00  0.00           H  
ATOM   1279  CB  ILE    82      29.390  53.926  41.819  1.00  0.00           C  
ATOM   1280  HB  ILE    82      28.630  53.278  41.381  1.00  0.00           H  
ATOM   1281  CG2 ILE    82      30.015  54.751  40.632  1.00  0.00           C  
ATOM   1282 HG21 ILE    82      30.282  53.985  39.904  1.00  0.00           H  
ATOM   1283 HG22 ILE    82      29.243  55.437  40.283  1.00  0.00           H  
ATOM   1284 HG23 ILE    82      30.931  55.306  40.834  1.00  0.00           H  
ATOM   1285  CG1 ILE    82      30.389  52.826  42.303  1.00  0.00           C  
ATOM   1286 HG12 ILE    82      31.258  53.274  42.785  1.00  0.00           H  
ATOM   1287 HG13 ILE    82      29.846  52.203  43.013  1.00  0.00           H  
ATOM   1288  CD1 ILE    82      30.957  51.868  41.308  1.00  0.00           C  
ATOM   1289 HD11 ILE    82      30.116  51.341  40.858  1.00  0.00           H  
ATOM   1290 HD12 ILE    82      31.536  52.343  40.516  1.00  0.00           H  
ATOM   1291 HD13 ILE    82      31.586  51.141  41.822  1.00  0.00           H  
ATOM   1292  C   ILE    82      28.143  54.200  43.980  1.00  0.00           C  
ATOM   1293  O   ILE    82      28.768  54.180  45.061  1.00  0.00           O  
ATOM   1294  N   SER    83      26.972  53.558  43.728  1.00  0.00           N  
ATOM   1295  H   SER    83      26.593  53.650  42.796  1.00  0.00           H  
ATOM   1296  CA  SER    83      26.429  52.380  44.510  1.00  0.00           C  
ATOM   1297  HA  SER    83      27.099  52.121  45.331  1.00  0.00           H  
ATOM   1298  CB  SER    83      25.154  52.786  45.223  1.00  0.00           C  
ATOM   1299  HB2 SER    83      25.372  53.518  46.000  1.00  0.00           H  
ATOM   1300  HB3 SER    83      24.476  53.240  44.500  1.00  0.00           H  
ATOM   1301  OG  SER    83      24.469  51.542  45.652  1.00  0.00           O  
ATOM   1302  HG  SER    83      23.569  51.830  45.821  1.00  0.00           H  
ATOM   1303  C   SER    83      26.243  51.187  43.638  1.00  0.00           C  
ATOM   1304  O   SER    83      25.853  51.264  42.493  1.00  0.00           O  
ATOM   1305  N   LEU    84      26.745  50.017  44.134  1.00  0.00           N  
ATOM   1306  H   LEU    84      27.011  49.999  45.108  1.00  0.00           H  
ATOM   1307  CA  LEU    84      26.484  48.719  43.511  1.00  0.00           C  
ATOM   1308  HA  LEU    84      27.015  48.724  42.559  1.00  0.00           H  
ATOM   1309  CB  LEU    84      27.209  47.738  44.371  1.00  0.00           C  
ATOM   1310  HB2 LEU    84      26.814  47.793  45.386  1.00  0.00           H  
ATOM   1311  HB3 LEU    84      26.995  46.768  43.923  1.00  0.00           H  
ATOM   1312  CG  LEU    84      28.737  48.003  44.392  1.00  0.00           C  
ATOM   1313  HG  LEU    84      28.793  48.923  44.974  1.00  0.00           H  
ATOM   1314  CD1 LEU    84      29.385  46.873  45.229  1.00  0.00           C  
ATOM   1315 HD11 LEU    84      29.381  45.923  44.696  1.00  0.00           H  
ATOM   1316 HD12 LEU    84      30.399  47.214  45.440  1.00  0.00           H  
ATOM   1317 HD13 LEU    84      28.818  46.768  46.155  1.00  0.00           H  
ATOM   1318  CD2 LEU    84      29.421  48.048  43.005  1.00  0.00           C  
ATOM   1319 HD21 LEU    84      30.503  48.002  43.123  1.00  0.00           H  
ATOM   1320 HD22 LEU    84      29.145  47.118  42.507  1.00  0.00           H  
ATOM   1321 HD23 LEU    84      29.300  48.981  42.456  1.00  0.00           H  
ATOM   1322  C   LEU    84      24.934  48.384  43.366  1.00  0.00           C  
ATOM   1323  O   LEU    84      24.566  47.943  42.301  1.00  0.00           O  
ATOM   1324  N   ALA    85      24.110  48.703  44.368  1.00  0.00           N  
ATOM   1325  H   ALA    85      24.574  48.944  45.233  1.00  0.00           H  
ATOM   1326  CA  ALA    85      22.648  48.532  44.351  1.00  0.00           C  
ATOM   1327  HA  ALA    85      22.462  47.513  44.013  1.00  0.00           H  
ATOM   1328  CB  ALA    85      22.166  48.594  45.863  1.00  0.00           C  
ATOM   1329  HB1 ALA    85      21.081  48.521  45.781  1.00  0.00           H  
ATOM   1330  HB2 ALA    85      22.631  47.783  46.423  1.00  0.00           H  
ATOM   1331  HB3 ALA    85      22.531  49.468  46.402  1.00  0.00           H  
ATOM   1332  C   ALA    85      21.917  49.491  43.392  1.00  0.00           C  
ATOM   1333  O   ALA    85      20.738  49.242  43.029  1.00  0.00           O  
ATOM   1334  N   ASP    86      22.560  50.505  42.750  1.00  0.00           N  
ATOM   1335  H   ASP    86      23.530  50.653  42.991  1.00  0.00           H  
ATOM   1336  CA  ASP    86      21.949  51.303  41.601  1.00  0.00           C  
ATOM   1337  HA  ASP    86      20.932  51.383  41.984  1.00  0.00           H  
ATOM   1338  CB  ASP    86      22.703  52.699  41.428  1.00  0.00           C  
ATOM   1339  HB2 ASP    86      23.766  52.460  41.407  1.00  0.00           H  
ATOM   1340  HB3 ASP    86      22.399  53.055  40.443  1.00  0.00           H  
ATOM   1341  CG  ASP    86      22.418  53.674  42.594  1.00  0.00           C  
ATOM   1342  OD1 ASP    86      21.518  53.547  43.398  1.00  0.00           O  
ATOM   1343  OD2 ASP    86      23.090  54.727  42.562  1.00  0.00           O  
ATOM   1344  C   ASP    86      22.021  50.532  40.265  1.00  0.00           C  
ATOM   1345  O   ASP    86      23.027  49.842  39.894  1.00  0.00           O  
ATOM   1346  N   PRO    87      20.904  50.604  39.458  1.00  0.00           N  
ATOM   1347  CD  PRO    87      19.777  51.519  39.649  1.00  0.00           C  
ATOM   1348  HD2 PRO    87      20.085  52.523  39.940  1.00  0.00           H  
ATOM   1349  HD3 PRO    87      19.055  51.113  40.357  1.00  0.00           H  
ATOM   1350  CG  PRO    87      19.115  51.711  38.313  1.00  0.00           C  
ATOM   1351  HG2 PRO    87      19.512  52.472  37.640  1.00  0.00           H  
ATOM   1352  HG3 PRO    87      18.039  51.822  38.450  1.00  0.00           H  
ATOM   1353  CB  PRO    87      19.376  50.300  37.734  1.00  0.00           C  
ATOM   1354  HB2 PRO    87      19.260  50.469  36.663  1.00  0.00           H  
ATOM   1355  HB3 PRO    87      18.682  49.517  38.040  1.00  0.00           H  
ATOM   1356  CA  PRO    87      20.795  50.071  38.108  1.00  0.00           C  
ATOM   1357  HA  PRO    87      21.040  49.010  38.163  1.00  0.00           H  
ATOM   1358  C   PRO    87      21.817  50.729  37.213  1.00  0.00           C  
ATOM   1359  O   PRO    87      22.209  51.915  37.330  1.00  0.00           O  
ATOM   1360  N   VAL    88      22.179  50.038  36.102  1.00  0.00           N  
ATOM   1361  H   VAL    88      21.728  49.148  35.944  1.00  0.00           H  
ATOM   1362  CA  VAL    88      22.928  50.586  34.939  1.00  0.00           C  
ATOM   1363  HA  VAL    88      23.868  51.046  35.242  1.00  0.00           H  
ATOM   1364  CB  VAL    88      23.340  49.398  33.968  1.00  0.00           C  
ATOM   1365  HB  VAL    88      22.438  49.108  33.428  1.00  0.00           H  
ATOM   1366  CG1 VAL    88      24.395  49.898  32.985  1.00  0.00           C  
ATOM   1367 HG11 VAL    88      25.271  50.275  33.512  1.00  0.00           H  
ATOM   1368 HG12 VAL    88      24.722  49.014  32.437  1.00  0.00           H  
ATOM   1369 HG13 VAL    88      23.994  50.694  32.359  1.00  0.00           H  
ATOM   1370  CG2 VAL    88      23.873  48.063  34.621  1.00  0.00           C  
ATOM   1371 HG21 VAL    88      24.779  48.226  35.205  1.00  0.00           H  
ATOM   1372 HG22 VAL    88      23.108  47.602  35.245  1.00  0.00           H  
ATOM   1373 HG23 VAL    88      23.966  47.331  33.819  1.00  0.00           H  
ATOM   1374  C   VAL    88      22.169  51.741  34.220  1.00  0.00           C  
ATOM   1375  O   VAL    88      22.879  52.713  33.927  1.00  0.00           O  
ATOM   1376  N   THR    89      20.859  51.608  34.035  1.00  0.00           N  
ATOM   1377  H   THR    89      20.414  50.778  34.400  1.00  0.00           H  
ATOM   1378  CA  THR    89      20.039  52.652  33.376  1.00  0.00           C  
ATOM   1379  HA  THR    89      20.390  52.824  32.359  1.00  0.00           H  
ATOM   1380  CB  THR    89      18.521  52.280  33.297  1.00  0.00           C  
ATOM   1381  HB  THR    89      17.996  53.190  33.007  1.00  0.00           H  
ATOM   1382  CG2 THR    89      18.285  51.169  32.196  1.00  0.00           C  
ATOM   1383 HG21 THR    89      18.851  51.419  31.298  1.00  0.00           H  
ATOM   1384 HG22 THR    89      18.667  50.173  32.420  1.00  0.00           H  
ATOM   1385 HG23 THR    89      17.212  51.070  32.033  1.00  0.00           H  
ATOM   1386  OG1 THR    89      18.024  51.720  34.471  1.00  0.00           O  
ATOM   1387  HG1 THR    89      17.828  52.475  35.031  1.00  0.00           H  
ATOM   1388  C   THR    89      20.126  53.988  34.093  1.00  0.00           C  
ATOM   1389  O   THR    89      19.635  54.979  33.645  1.00  0.00           O  
ATOM   1390  N   LYS    90      20.730  54.076  35.299  1.00  0.00           N  
ATOM   1391  H   LYS    90      21.041  53.211  35.717  1.00  0.00           H  
ATOM   1392  CA  LYS    90      21.007  55.349  36.059  1.00  0.00           C  
ATOM   1393  HA  LYS    90      20.158  56.032  36.050  1.00  0.00           H  
ATOM   1394  CB  LYS    90      21.242  55.022  37.481  1.00  0.00           C  
ATOM   1395  HB2 LYS    90      20.271  54.711  37.866  1.00  0.00           H  
ATOM   1396  HB3 LYS    90      22.011  54.263  37.622  1.00  0.00           H  
ATOM   1397  CG  LYS    90      21.589  56.314  38.263  1.00  0.00           C  
ATOM   1398  HG2 LYS    90      22.613  56.521  37.950  1.00  0.00           H  
ATOM   1399  HG3 LYS    90      20.882  57.097  37.989  1.00  0.00           H  
ATOM   1400  CD  LYS    90      21.626  56.030  39.809  1.00  0.00           C  
ATOM   1401  HD2 LYS    90      20.647  55.812  40.236  1.00  0.00           H  
ATOM   1402  HD3 LYS    90      22.176  55.107  39.994  1.00  0.00           H  
ATOM   1403  CE  LYS    90      22.261  57.244  40.372  1.00  0.00           C  
ATOM   1404  HE2 LYS    90      23.246  57.382  39.925  1.00  0.00           H  
ATOM   1405  HE3 LYS    90      21.665  58.121  40.118  1.00  0.00           H  
ATOM   1406  NZ  LYS    90      22.419  57.168  41.817  1.00  0.00           N  
ATOM   1407  HZ1 LYS    90      22.717  56.239  42.081  1.00  0.00           H  
ATOM   1408  HZ2 LYS    90      23.154  57.790  42.121  1.00  0.00           H  
ATOM   1409  HZ3 LYS    90      21.589  57.416  42.336  1.00  0.00           H  
ATOM   1410  C   LYS    90      22.225  56.075  35.516  1.00  0.00           C  
ATOM   1411  O   LYS    90      22.218  57.253  35.207  1.00  0.00           O  
ATOM   1412  N   TYR    91      23.272  55.278  35.291  1.00  0.00           N  
ATOM   1413  H   TYR    91      23.177  54.294  35.499  1.00  0.00           H  
ATOM   1414  CA  TYR    91      24.513  55.833  34.761  1.00  0.00           C  
ATOM   1415  HA  TYR    91      24.627  56.868  35.084  1.00  0.00           H  
ATOM   1416  CB  TYR    91      25.659  54.921  35.240  1.00  0.00           C  
ATOM   1417  HB2 TYR    91      25.607  53.948  34.751  1.00  0.00           H  
ATOM   1418  HB3 TYR    91      26.567  55.424  34.908  1.00  0.00           H  
ATOM   1419  CG  TYR    91      25.854  54.638  36.713  1.00  0.00           C  
ATOM   1420  CD1 TYR    91      26.486  55.522  37.654  1.00  0.00           C  
ATOM   1421  HD1 TYR    91      27.070  56.365  37.313  1.00  0.00           H  
ATOM   1422  CE1 TYR    91      26.574  55.158  38.988  1.00  0.00           C  
ATOM   1423  HE1 TYR    91      27.037  55.851  39.674  1.00  0.00           H  
ATOM   1424  CZ  TYR    91      26.034  53.914  39.455  1.00  0.00           C  
ATOM   1425  OH  TYR    91      26.034  53.562  40.719  1.00  0.00           O  
ATOM   1426  HH  TYR    91      25.506  52.791  40.939  1.00  0.00           H  
ATOM   1427  CE2 TYR    91      25.273  53.089  38.555  1.00  0.00           C  
ATOM   1428  HE2 TYR    91      24.861  52.171  38.948  1.00  0.00           H  
ATOM   1429  CD2 TYR    91      25.277  53.441  37.230  1.00  0.00           C  
ATOM   1430  HD2 TYR    91      24.677  52.789  36.613  1.00  0.00           H  
ATOM   1431  C   TYR    91      24.679  55.833  33.206  1.00  0.00           C  
ATOM   1432  O   TYR    91      25.339  56.744  32.689  1.00  0.00           O  
ATOM   1433  N   TRP    92      24.028  54.951  32.462  1.00  0.00           N  
ATOM   1434  H   TRP    92      23.354  54.392  32.965  1.00  0.00           H  
ATOM   1435  CA  TRP    92      23.896  55.121  31.023  1.00  0.00           C  
ATOM   1436  HA  TRP    92      24.201  56.110  30.682  1.00  0.00           H  
ATOM   1437  CB  TRP    92      24.755  54.023  30.356  1.00  0.00           C  
ATOM   1438  HB2 TRP    92      25.775  54.055  30.738  1.00  0.00           H  
ATOM   1439  HB3 TRP    92      24.422  53.102  30.834  1.00  0.00           H  
ATOM   1440  CG  TRP    92      24.918  54.121  28.840  1.00  0.00           C  
ATOM   1441  CD1 TRP    92      24.955  55.245  28.091  1.00  0.00           C  
ATOM   1442  HD1 TRP    92      24.907  56.251  28.481  1.00  0.00           H  
ATOM   1443  NE1 TRP    92      25.380  54.812  26.800  1.00  0.00           N  
ATOM   1444  HE1 TRP    92      25.656  55.501  26.114  1.00  0.00           H  
ATOM   1445  CE2 TRP    92      25.547  53.454  26.670  1.00  0.00           C  
ATOM   1446  CZ2 TRP    92      25.938  52.664  25.597  1.00  0.00           C  
ATOM   1447  HZ2 TRP    92      26.330  53.099  24.690  1.00  0.00           H  
ATOM   1448  CH2 TRP    92      25.994  51.309  25.734  1.00  0.00           C  
ATOM   1449  HH2 TRP    92      26.438  50.667  24.987  1.00  0.00           H  
ATOM   1450  CZ3 TRP    92      25.648  50.770  26.972  1.00  0.00           C  
ATOM   1451  HZ3 TRP    92      25.693  49.708  27.165  1.00  0.00           H  
ATOM   1452  CE3 TRP    92      25.213  51.557  28.067  1.00  0.00           C  
ATOM   1453  HE3 TRP    92      25.153  50.995  28.988  1.00  0.00           H  
ATOM   1454  CD2 TRP    92      25.190  52.961  27.967  1.00  0.00           C  
ATOM   1455  C   TRP    92      22.420  54.826  30.672  1.00  0.00           C  
ATOM   1456  O   TRP    92      22.024  53.653  30.487  1.00  0.00           O  
ATOM   1457  N   PRO    93      21.512  55.830  30.664  1.00  0.00           N  
ATOM   1458  CD  PRO    93      21.867  57.168  31.073  1.00  0.00           C  
ATOM   1459  HD2 PRO    93      22.128  57.805  30.227  1.00  0.00           H  
ATOM   1460  HD3 PRO    93      22.608  57.279  31.865  1.00  0.00           H  
ATOM   1461  CG  PRO    93      20.614  57.649  31.742  1.00  0.00           C  
ATOM   1462  HG2 PRO    93      20.680  58.735  31.819  1.00  0.00           H  
ATOM   1463  HG3 PRO    93      20.533  57.217  32.739  1.00  0.00           H  
ATOM   1464  CB  PRO    93      19.530  57.194  30.801  1.00  0.00           C  
ATOM   1465  HB2 PRO    93      19.492  57.781  29.884  1.00  0.00           H  
ATOM   1466  HB3 PRO    93      18.588  57.084  31.338  1.00  0.00           H  
ATOM   1467  CA  PRO    93      20.099  55.771  30.530  1.00  0.00           C  
ATOM   1468  HA  PRO    93      19.721  55.031  31.235  1.00  0.00           H  
ATOM   1469  C   PRO    93      19.689  55.309  29.167  1.00  0.00           C  
ATOM   1470  O   PRO    93      18.590  54.782  28.984  1.00  0.00           O  
ATOM   1471  N   GLU    94      20.488  55.534  28.163  1.00  0.00           N  
ATOM   1472  H   GLU    94      21.402  55.875  28.423  1.00  0.00           H  
ATOM   1473  CA  GLU    94      20.280  55.161  26.756  1.00  0.00           C  
ATOM   1474  HA  GLU    94      19.360  55.649  26.433  1.00  0.00           H  
ATOM   1475  CB  GLU    94      21.602  55.622  26.015  1.00  0.00           C  
ATOM   1476  HB2 GLU    94      22.441  55.011  26.346  1.00  0.00           H  
ATOM   1477  HB3 GLU    94      21.554  55.385  24.952  1.00  0.00           H  
ATOM   1478  CG  GLU    94      22.071  57.100  26.172  1.00  0.00           C  
ATOM   1479  HG2 GLU    94      22.517  57.217  27.159  1.00  0.00           H  
ATOM   1480  HG3 GLU    94      22.909  57.107  25.475  1.00  0.00           H  
ATOM   1481  CD  GLU    94      20.970  58.178  25.840  1.00  0.00           C  
ATOM   1482  OE1 GLU    94      21.030  59.288  26.409  1.00  0.00           O  
ATOM   1483  OE2 GLU    94      20.081  57.917  24.972  1.00  0.00           O  
ATOM   1484  C   GLU    94      20.069  53.648  26.382  1.00  0.00           C  
ATOM   1485  O   GLU    94      19.485  53.263  25.335  1.00  0.00           O  
ATOM   1486  N   LEU    95      20.327  52.815  27.410  1.00  0.00           N  
ATOM   1487  H   LEU    95      20.875  53.091  28.212  1.00  0.00           H  
ATOM   1488  CA  LEU    95      19.626  51.580  27.574  1.00  0.00           C  
ATOM   1489  HA  LEU    95      19.685  50.998  26.654  1.00  0.00           H  
ATOM   1490  CB  LEU    95      20.399  50.797  28.667  1.00  0.00           C  
ATOM   1491  HB2 LEU    95      20.221  51.301  29.617  1.00  0.00           H  
ATOM   1492  HB3 LEU    95      20.029  49.773  28.721  1.00  0.00           H  
ATOM   1493  CG  LEU    95      21.916  50.649  28.558  1.00  0.00           C  
ATOM   1494  HG  LEU    95      22.432  51.601  28.438  1.00  0.00           H  
ATOM   1495  CD1 LEU    95      22.302  49.897  29.850  1.00  0.00           C  
ATOM   1496 HD11 LEU    95      22.169  50.492  30.754  1.00  0.00           H  
ATOM   1497 HD12 LEU    95      21.591  49.071  29.865  1.00  0.00           H  
ATOM   1498 HD13 LEU    95      23.331  49.538  29.877  1.00  0.00           H  
ATOM   1499  CD2 LEU    95      22.185  49.817  27.309  1.00  0.00           C  
ATOM   1500 HD21 LEU    95      23.255  49.621  27.237  1.00  0.00           H  
ATOM   1501 HD22 LEU    95      21.616  48.903  27.475  1.00  0.00           H  
ATOM   1502 HD23 LEU    95      21.834  50.390  26.451  1.00  0.00           H  
ATOM   1503  C   LEU    95      18.105  51.767  27.924  1.00  0.00           C  
ATOM   1504  O   LEU    95      17.669  51.399  28.994  1.00  0.00           O  
ATOM   1505  N   THR    96      17.396  52.249  26.943  1.00  0.00           N  
ATOM   1506  H   THR    96      17.815  52.576  26.084  1.00  0.00           H  
ATOM   1507  CA  THR    96      15.955  52.188  26.981  1.00  0.00           C  
ATOM   1508  HA  THR    96      15.593  52.687  27.880  1.00  0.00           H  
ATOM   1509  CB  THR    96      15.467  52.966  25.733  1.00  0.00           C  
ATOM   1510  HB  THR    96      14.409  52.868  25.490  1.00  0.00           H  
ATOM   1511  CG2 THR    96      15.892  54.450  25.945  1.00  0.00           C  
ATOM   1512 HG21 THR    96      16.969  54.484  25.780  1.00  0.00           H  
ATOM   1513 HG22 THR    96      15.316  55.063  25.252  1.00  0.00           H  
ATOM   1514 HG23 THR    96      15.728  54.792  26.967  1.00  0.00           H  
ATOM   1515  OG1 THR    96      16.076  52.624  24.488  1.00  0.00           O  
ATOM   1516  HG1 THR    96      15.358  52.732  23.860  1.00  0.00           H  
ATOM   1517  C   THR    96      15.266  50.820  26.938  1.00  0.00           C  
ATOM   1518  O   THR    96      14.128  50.689  27.346  1.00  0.00           O  
ATOM   1519  N   GLY    97      15.987  49.776  26.575  1.00  0.00           N  
ATOM   1520  H   GLY    97      16.958  49.839  26.306  1.00  0.00           H  
ATOM   1521  CA  GLY    97      15.303  48.494  26.299  1.00  0.00           C  
ATOM   1522  HA2 GLY    97      14.537  48.708  25.553  1.00  0.00           H  
ATOM   1523  HA3 GLY    97      16.121  47.865  25.950  1.00  0.00           H  
ATOM   1524  C   GLY    97      14.850  47.850  27.575  1.00  0.00           C  
ATOM   1525  O   GLY    97      15.481  47.845  28.582  1.00  0.00           O  
ATOM   1526  N   LYS    98      13.613  47.254  27.475  1.00  0.00           N  
ATOM   1527  H   LYS    98      13.236  47.206  26.539  1.00  0.00           H  
ATOM   1528  CA  LYS    98      12.878  46.606  28.619  1.00  0.00           C  
ATOM   1529  HA  LYS    98      12.527  47.452  29.210  1.00  0.00           H  
ATOM   1530  CB  LYS    98      11.641  45.799  28.081  1.00  0.00           C  
ATOM   1531  HB2 LYS    98      12.052  45.041  27.413  1.00  0.00           H  
ATOM   1532  HB3 LYS    98      11.177  45.321  28.944  1.00  0.00           H  
ATOM   1533  CG  LYS    98      10.572  46.668  27.385  1.00  0.00           C  
ATOM   1534  HG2 LYS    98      11.032  47.154  26.525  1.00  0.00           H  
ATOM   1535  HG3 LYS    98       9.861  45.869  27.173  1.00  0.00           H  
ATOM   1536  CD  LYS    98       9.757  47.619  28.305  1.00  0.00           C  
ATOM   1537  HD2 LYS    98       9.410  47.007  29.138  1.00  0.00           H  
ATOM   1538  HD3 LYS    98      10.444  48.371  28.694  1.00  0.00           H  
ATOM   1539  CE  LYS    98       8.524  48.389  27.633  1.00  0.00           C  
ATOM   1540  HE2 LYS    98       8.015  47.709  26.950  1.00  0.00           H  
ATOM   1541  HE3 LYS    98       7.826  48.668  28.422  1.00  0.00           H  
ATOM   1542  NZ  LYS    98       8.942  49.576  26.789  1.00  0.00           N  
ATOM   1543  HZ1 LYS    98       9.492  50.144  27.418  1.00  0.00           H  
ATOM   1544  HZ2 LYS    98       9.430  49.271  25.959  1.00  0.00           H  
ATOM   1545  HZ3 LYS    98       8.063  49.992  26.517  1.00  0.00           H  
ATOM   1546  C   LYS    98      13.759  45.688  29.484  1.00  0.00           C  
ATOM   1547  O   LYS    98      13.694  45.747  30.692  1.00  0.00           O  
ATOM   1548  N   GLN    99      14.661  44.905  28.889  1.00  0.00           N  
ATOM   1549  H   GLN    99      14.697  44.929  27.880  1.00  0.00           H  
ATOM   1550  CA  GLN    99      15.475  43.872  29.478  1.00  0.00           C  
ATOM   1551  HA  GLN    99      14.912  43.259  30.180  1.00  0.00           H  
ATOM   1552  CB  GLN    99      15.816  42.816  28.347  1.00  0.00           C  
ATOM   1553  HB2 GLN    99      16.201  41.889  28.771  1.00  0.00           H  
ATOM   1554  HB3 GLN    99      14.893  42.561  27.827  1.00  0.00           H  
ATOM   1555  CG  GLN    99      16.910  43.122  27.329  1.00  0.00           C  
ATOM   1556  HG2 GLN    99      17.812  43.196  27.937  1.00  0.00           H  
ATOM   1557  HG3 GLN    99      17.076  42.314  26.617  1.00  0.00           H  
ATOM   1558  CD  GLN    99      16.803  44.427  26.549  1.00  0.00           C  
ATOM   1559  OE1 GLN    99      15.776  45.078  26.480  1.00  0.00           O  
ATOM   1560  NE2 GLN    99      17.883  44.721  25.807  1.00  0.00           N  
ATOM   1561 HE21 GLN    99      18.597  44.008  25.760  1.00  0.00           H  
ATOM   1562 HE22 GLN    99      17.725  45.416  25.092  1.00  0.00           H  
ATOM   1563  C   GLN    99      16.648  44.343  30.343  1.00  0.00           C  
ATOM   1564  O   GLN    99      17.279  43.468  30.918  1.00  0.00           O  
ATOM   1565  N   TRP   100      16.996  45.593  30.392  1.00  0.00           N  
ATOM   1566  H   TRP   100      16.450  46.274  29.883  1.00  0.00           H  
ATOM   1567  CA  TRP   100      18.015  46.198  31.240  1.00  0.00           C  
ATOM   1568  HA  TRP   100      18.785  45.438  31.378  1.00  0.00           H  
ATOM   1569  CB  TRP   100      18.540  47.430  30.462  1.00  0.00           C  
ATOM   1570  HB2 TRP   100      17.672  47.924  30.025  1.00  0.00           H  
ATOM   1571  HB3 TRP   100      18.947  48.186  31.133  1.00  0.00           H  
ATOM   1572  CG  TRP   100      19.659  46.938  29.530  1.00  0.00           C  
ATOM   1573  CD1 TRP   100      19.585  46.657  28.203  1.00  0.00           C  
ATOM   1574  HD1 TRP   100      18.726  46.894  27.593  1.00  0.00           H  
ATOM   1575  NE1 TRP   100      20.826  46.285  27.761  1.00  0.00           N  
ATOM   1576  HE1 TRP   100      21.014  46.137  26.779  1.00  0.00           H  
ATOM   1577  CE2 TRP   100      21.695  46.089  28.760  1.00  0.00           C  
ATOM   1578  CZ2 TRP   100      23.056  45.664  28.793  1.00  0.00           C  
ATOM   1579  HZ2 TRP   100      23.534  45.399  27.861  1.00  0.00           H  
ATOM   1580  CH2 TRP   100      23.730  45.590  30.035  1.00  0.00           C  
ATOM   1581  HH2 TRP   100      24.745  45.239  30.154  1.00  0.00           H  
ATOM   1582  CZ3 TRP   100      22.962  45.871  31.196  1.00  0.00           C  
ATOM   1583  HZ3 TRP   100      23.429  45.882  32.170  1.00  0.00           H  
ATOM   1584  CE3 TRP   100      21.573  46.222  31.169  1.00  0.00           C  
ATOM   1585  HE3 TRP   100      21.065  46.430  32.099  1.00  0.00           H  
ATOM   1586  CD2 TRP   100      20.948  46.407  29.929  1.00  0.00           C  
ATOM   1587  C   TRP   100      17.473  46.564  32.612  1.00  0.00           C  
ATOM   1588  O   TRP   100      18.272  46.712  33.577  1.00  0.00           O  
ATOM   1589  N   GLN   101      16.177  46.872  32.741  1.00  0.00           N  
ATOM   1590  H   GLN   101      15.596  46.829  31.916  1.00  0.00           H  
ATOM   1591  CA  GLN   101      15.576  47.264  34.027  1.00  0.00           C  
ATOM   1592  HA  GLN   101      16.127  48.105  34.449  1.00  0.00           H  
ATOM   1593  CB  GLN   101      14.106  47.541  33.687  1.00  0.00           C  
ATOM   1594  HB2 GLN   101      13.674  46.767  33.052  1.00  0.00           H  
ATOM   1595  HB3 GLN   101      13.613  47.523  34.659  1.00  0.00           H  
ATOM   1596  CG  GLN   101      13.936  48.895  32.958  1.00  0.00           C  
ATOM   1597  HG2 GLN   101      14.699  49.603  33.280  1.00  0.00           H  
ATOM   1598  HG3 GLN   101      13.919  48.731  31.880  1.00  0.00           H  
ATOM   1599  CD  GLN   101      12.614  49.524  33.454  1.00  0.00           C  
ATOM   1600  OE1 GLN   101      12.229  49.458  34.621  1.00  0.00           O  
ATOM   1601  NE2 GLN   101      11.964  50.331  32.662  1.00  0.00           N  
ATOM   1602 HE21 GLN   101      12.380  50.590  31.779  1.00  0.00           H  
ATOM   1603 HE22 GLN   101      11.080  50.779  32.854  1.00  0.00           H  
ATOM   1604  C   GLN   101      15.735  46.218  35.125  1.00  0.00           C  
ATOM   1605  O   GLN   101      15.617  45.082  34.740  1.00  0.00           O  
ATOM   1606  N   GLY   102      16.222  46.525  36.337  1.00  0.00           N  
ATOM   1607  H   GLY   102      16.384  47.486  36.604  1.00  0.00           H  
ATOM   1608  CA  GLY   102      16.439  45.515  37.379  1.00  0.00           C  
ATOM   1609  HA2 GLY   102      16.485  45.922  38.389  1.00  0.00           H  
ATOM   1610  HA3 GLY   102      15.616  44.805  37.301  1.00  0.00           H  
ATOM   1611  C   GLY   102      17.771  44.766  37.294  1.00  0.00           C  
ATOM   1612  O   GLY   102      18.196  44.214  38.333  1.00  0.00           O  
ATOM   1613  N   ILE   103      18.555  44.931  36.217  1.00  0.00           N  
ATOM   1614  H   ILE   103      18.066  45.202  35.376  1.00  0.00           H  
ATOM   1615  CA  ILE   103      20.003  44.674  36.275  1.00  0.00           C  
ATOM   1616  HA  ILE   103      20.250  43.681  36.651  1.00  0.00           H  
ATOM   1617  CB  ILE   103      20.606  44.680  34.842  1.00  0.00           C  
ATOM   1618  HB  ILE   103      20.232  45.555  34.310  1.00  0.00           H  
ATOM   1619  CG2 ILE   103      22.175  44.530  34.885  1.00  0.00           C  
ATOM   1620 HG21 ILE   103      22.602  45.375  35.426  1.00  0.00           H  
ATOM   1621 HG22 ILE   103      22.455  43.574  35.327  1.00  0.00           H  
ATOM   1622 HG23 ILE   103      22.553  44.512  33.863  1.00  0.00           H  
ATOM   1623  CG1 ILE   103      20.121  43.365  34.169  1.00  0.00           C  
ATOM   1624 HG12 ILE   103      20.446  42.438  34.643  1.00  0.00           H  
ATOM   1625 HG13 ILE   103      19.036  43.409  34.270  1.00  0.00           H  
ATOM   1626  CD1 ILE   103      20.480  43.158  32.715  1.00  0.00           C  
ATOM   1627 HD11 ILE   103      19.894  42.431  32.153  1.00  0.00           H  
ATOM   1628 HD12 ILE   103      20.522  44.086  32.144  1.00  0.00           H  
ATOM   1629 HD13 ILE   103      21.511  42.805  32.721  1.00  0.00           H  
ATOM   1630  C   ILE   103      20.685  45.774  37.152  1.00  0.00           C  
ATOM   1631  O   ILE   103      20.357  46.937  36.905  1.00  0.00           O  
ATOM   1632  N   ARG   104      21.390  45.412  38.233  1.00  0.00           N  
ATOM   1633  H   ARG   104      21.583  44.438  38.415  1.00  0.00           H  
ATOM   1634  CA  ARG   104      22.200  46.407  39.018  1.00  0.00           C  
ATOM   1635  HA  ARG   104      21.825  47.430  39.016  1.00  0.00           H  
ATOM   1636  CB  ARG   104      22.314  45.934  40.479  1.00  0.00           C  
ATOM   1637  HB2 ARG   104      22.847  44.985  40.418  1.00  0.00           H  
ATOM   1638  HB3 ARG   104      23.044  46.505  41.052  1.00  0.00           H  
ATOM   1639  CG  ARG   104      21.069  45.992  41.397  1.00  0.00           C  
ATOM   1640  HG2 ARG   104      20.909  47.037  41.660  1.00  0.00           H  
ATOM   1641  HG3 ARG   104      20.181  45.689  40.842  1.00  0.00           H  
ATOM   1642  CD  ARG   104      21.164  45.135  42.691  1.00  0.00           C  
ATOM   1643  HD2 ARG   104      21.878  45.564  43.394  1.00  0.00           H  
ATOM   1644  HD3 ARG   104      20.194  45.232  43.177  1.00  0.00           H  
ATOM   1645  NE  ARG   104      21.396  43.728  42.409  1.00  0.00           N  
ATOM   1646  HE  ARG   104      21.543  43.425  41.456  1.00  0.00           H  
ATOM   1647  CZ  ARG   104      21.302  42.748  43.307  1.00  0.00           C  
ATOM   1648  NH1 ARG   104      20.938  42.873  44.570  1.00  0.00           N  
ATOM   1649 HH11 ARG   104      20.527  43.737  44.896  1.00  0.00           H  
ATOM   1650 HH12 ARG   104      20.979  42.058  45.165  1.00  0.00           H  
ATOM   1651  NH2 ARG   104      21.814  41.616  42.935  1.00  0.00           N  
ATOM   1652 HH21 ARG   104      22.231  41.619  42.015  1.00  0.00           H  
ATOM   1653 HH22 ARG   104      21.779  40.773  43.491  1.00  0.00           H  
ATOM   1654  C   ARG   104      23.689  46.560  38.465  1.00  0.00           C  
ATOM   1655  O   ARG   104      24.145  45.703  37.713  1.00  0.00           O  
ATOM   1656  N   LEU   105      24.382  47.635  38.845  1.00  0.00           N  
ATOM   1657  H   LEU   105      23.951  48.405  39.336  1.00  0.00           H  
ATOM   1658  CA  LEU   105      25.808  47.666  38.654  1.00  0.00           C  
ATOM   1659  HA  LEU   105      25.935  47.257  37.652  1.00  0.00           H  
ATOM   1660  CB  LEU   105      26.156  49.212  38.507  1.00  0.00           C  
ATOM   1661  HB2 LEU   105      25.607  49.808  37.779  1.00  0.00           H  
ATOM   1662  HB3 LEU   105      26.038  49.685  39.482  1.00  0.00           H  
ATOM   1663  CG  LEU   105      27.611  49.535  38.047  1.00  0.00           C  
ATOM   1664  HG  LEU   105      28.306  48.861  38.548  1.00  0.00           H  
ATOM   1665  CD1 LEU   105      27.813  49.529  36.534  1.00  0.00           C  
ATOM   1666 HD11 LEU   105      28.785  49.885  36.192  1.00  0.00           H  
ATOM   1667 HD12 LEU   105      27.566  48.528  36.180  1.00  0.00           H  
ATOM   1668 HD13 LEU   105      27.132  50.302  36.176  1.00  0.00           H  
ATOM   1669  CD2 LEU   105      28.099  50.929  38.597  1.00  0.00           C  
ATOM   1670 HD21 LEU   105      29.187  50.968  38.647  1.00  0.00           H  
ATOM   1671 HD22 LEU   105      27.839  51.724  37.898  1.00  0.00           H  
ATOM   1672 HD23 LEU   105      27.772  51.210  39.598  1.00  0.00           H  
ATOM   1673  C   LEU   105      26.777  46.830  39.511  1.00  0.00           C  
ATOM   1674  O   LEU   105      27.798  46.561  39.029  1.00  0.00           O  
ATOM   1675  N   LEU   106      26.224  46.176  40.503  1.00  0.00           N  
ATOM   1676  H   LEU   106      25.445  46.654  40.934  1.00  0.00           H  
ATOM   1677  CA  LEU   106      26.615  44.930  41.188  1.00  0.00           C  
ATOM   1678  HA  LEU   106      27.613  45.024  41.616  1.00  0.00           H  
ATOM   1679  CB  LEU   106      25.699  44.542  42.391  1.00  0.00           C  
ATOM   1680  HB2 LEU   106      25.597  45.408  43.045  1.00  0.00           H  
ATOM   1681  HB3 LEU   106      24.717  44.278  41.997  1.00  0.00           H  
ATOM   1682  CG  LEU   106      26.242  43.329  43.254  1.00  0.00           C  
ATOM   1683  HG  LEU   106      26.492  42.507  42.583  1.00  0.00           H  
ATOM   1684  CD1 LEU   106      27.497  43.645  44.065  1.00  0.00           C  
ATOM   1685 HD11 LEU   106      28.228  44.206  43.482  1.00  0.00           H  
ATOM   1686 HD12 LEU   106      27.334  44.343  44.886  1.00  0.00           H  
ATOM   1687 HD13 LEU   106      27.943  42.720  44.429  1.00  0.00           H  
ATOM   1688  CD2 LEU   106      25.126  42.943  44.149  1.00  0.00           C  
ATOM   1689 HD21 LEU   106      24.808  43.790  44.758  1.00  0.00           H  
ATOM   1690 HD22 LEU   106      24.292  42.700  43.491  1.00  0.00           H  
ATOM   1691 HD23 LEU   106      25.315  42.081  44.789  1.00  0.00           H  
ATOM   1692  C   LEU   106      26.787  43.870  40.096  1.00  0.00           C  
ATOM   1693  O   LEU   106      27.866  43.274  39.879  1.00  0.00           O  
ATOM   1694  N   ASP   107      25.616  43.524  39.459  1.00  0.00           N  
ATOM   1695  H   ASP   107      24.850  44.117  39.745  1.00  0.00           H  
ATOM   1696  CA  ASP   107      25.405  42.322  38.653  1.00  0.00           C  
ATOM   1697  HA  ASP   107      25.547  41.441  39.279  1.00  0.00           H  
ATOM   1698  CB  ASP   107      23.857  42.121  38.370  1.00  0.00           C  
ATOM   1699  HB2 ASP   107      23.621  42.749  37.511  1.00  0.00           H  
ATOM   1700  HB3 ASP   107      23.592  41.157  37.934  1.00  0.00           H  
ATOM   1701  CG  ASP   107      22.949  42.362  39.553  1.00  0.00           C  
ATOM   1702  OD1 ASP   107      21.818  42.854  39.386  1.00  0.00           O  
ATOM   1703  OD2 ASP   107      23.394  42.136  40.740  1.00  0.00           O  
ATOM   1704  C   ASP   107      26.210  42.374  37.323  1.00  0.00           C  
ATOM   1705  O   ASP   107      26.706  41.387  36.774  1.00  0.00           O  
ATOM   1706  N   LEU   108      26.497  43.568  36.818  1.00  0.00           N  
ATOM   1707  H   LEU   108      25.986  44.322  37.255  1.00  0.00           H  
ATOM   1708  CA  LEU   108      27.352  43.868  35.677  1.00  0.00           C  
ATOM   1709  HA  LEU   108      26.999  43.156  34.931  1.00  0.00           H  
ATOM   1710  CB  LEU   108      27.063  45.333  35.204  1.00  0.00           C  
ATOM   1711  HB2 LEU   108      25.991  45.529  35.175  1.00  0.00           H  
ATOM   1712  HB3 LEU   108      27.463  46.039  35.932  1.00  0.00           H  
ATOM   1713  CG  LEU   108      27.756  45.600  33.878  1.00  0.00           C  
ATOM   1714  HG  LEU   108      28.802  45.299  33.943  1.00  0.00           H  
ATOM   1715  CD1 LEU   108      27.078  44.965  32.651  1.00  0.00           C  
ATOM   1716 HD11 LEU   108      27.165  43.891  32.812  1.00  0.00           H  
ATOM   1717 HD12 LEU   108      26.040  45.297  32.611  1.00  0.00           H  
ATOM   1718 HD13 LEU   108      27.533  45.221  31.694  1.00  0.00           H  
ATOM   1719  CD2 LEU   108      27.749  47.162  33.790  1.00  0.00           C  
ATOM   1720 HD21 LEU   108      28.312  47.643  34.589  1.00  0.00           H  
ATOM   1721 HD22 LEU   108      28.273  47.413  32.868  1.00  0.00           H  
ATOM   1722 HD23 LEU   108      26.735  47.553  33.702  1.00  0.00           H  
ATOM   1723  C   LEU   108      28.845  43.502  36.086  1.00  0.00           C  
ATOM   1724  O   LEU   108      29.489  42.719  35.339  1.00  0.00           O  
ATOM   1725  N   ALA   109      29.321  43.955  37.256  1.00  0.00           N  
ATOM   1726  H   ALA   109      28.712  44.573  37.773  1.00  0.00           H  
ATOM   1727  CA  ALA   109      30.781  43.936  37.645  1.00  0.00           C  
ATOM   1728  HA  ALA   109      31.329  44.398  36.823  1.00  0.00           H  
ATOM   1729  CB  ALA   109      30.926  44.690  38.918  1.00  0.00           C  
ATOM   1730  HB1 ALA   109      31.971  44.846  39.186  1.00  0.00           H  
ATOM   1731  HB2 ALA   109      30.412  45.644  39.034  1.00  0.00           H  
ATOM   1732  HB3 ALA   109      30.482  44.133  39.743  1.00  0.00           H  
ATOM   1733  C   ALA   109      31.218  42.532  38.036  1.00  0.00           C  
ATOM   1734  O   ALA   109      32.386  42.195  37.986  1.00  0.00           O  
ATOM   1735  N   THR   110      30.302  41.783  38.576  1.00  0.00           N  
ATOM   1736  H   THR   110      29.348  42.113  38.588  1.00  0.00           H  
ATOM   1737  CA  THR   110      30.465  40.497  39.281  1.00  0.00           C  
ATOM   1738  HA  THR   110      31.535  40.308  39.367  1.00  0.00           H  
ATOM   1739  CB  THR   110      29.850  40.473  40.661  1.00  0.00           C  
ATOM   1740  HB  THR   110      29.974  39.454  41.028  1.00  0.00           H  
ATOM   1741  CG2 THR   110      30.485  41.492  41.695  1.00  0.00           C  
ATOM   1742 HG21 THR   110      30.015  41.239  42.646  1.00  0.00           H  
ATOM   1743 HG22 THR   110      31.571  41.399  41.675  1.00  0.00           H  
ATOM   1744 HG23 THR   110      30.311  42.520  41.378  1.00  0.00           H  
ATOM   1745  OG1 THR   110      28.495  40.758  40.481  1.00  0.00           O  
ATOM   1746  HG1 THR   110      28.497  41.696  40.275  1.00  0.00           H  
ATOM   1747  C   THR   110      29.996  39.263  38.409  1.00  0.00           C  
ATOM   1748  O   THR   110      29.938  38.135  38.903  1.00  0.00           O  
ATOM   1749  N   TYR   111      29.746  39.475  37.120  1.00  0.00           N  
ATOM   1750  H   TYR   111      29.721  40.433  36.800  1.00  0.00           H  
ATOM   1751  CA  TYR   111      29.402  38.376  36.184  1.00  0.00           C  
ATOM   1752  HA  TYR   111      29.292  38.884  35.226  1.00  0.00           H  
ATOM   1753  CB  TYR   111      30.608  37.470  35.941  1.00  0.00           C  
ATOM   1754  HB2 TYR   111      30.546  36.659  36.666  1.00  0.00           H  
ATOM   1755  HB3 TYR   111      30.374  36.949  35.013  1.00  0.00           H  
ATOM   1756  CG  TYR   111      31.941  38.141  35.959  1.00  0.00           C  
ATOM   1757  CD1 TYR   111      32.393  38.732  34.764  1.00  0.00           C  
ATOM   1758  HD1 TYR   111      31.743  38.873  33.913  1.00  0.00           H  
ATOM   1759  CE1 TYR   111      33.686  39.188  34.700  1.00  0.00           C  
ATOM   1760  HE1 TYR   111      34.080  39.596  33.781  1.00  0.00           H  
ATOM   1761  CZ  TYR   111      34.540  39.037  35.839  1.00  0.00           C  
ATOM   1762  OH  TYR   111      35.787  39.422  35.807  1.00  0.00           O  
ATOM   1763  HH  TYR   111      36.271  39.264  36.620  1.00  0.00           H  
ATOM   1764  CE2 TYR   111      34.023  38.488  37.037  1.00  0.00           C  
ATOM   1765  HE2 TYR   111      34.644  38.255  37.890  1.00  0.00           H  
ATOM   1766  CD2 TYR   111      32.702  38.048  37.094  1.00  0.00           C  
ATOM   1767  HD2 TYR   111      32.428  37.584  38.029  1.00  0.00           H  
ATOM   1768  C   TYR   111      28.046  37.684  36.423  1.00  0.00           C  
ATOM   1769  O   TYR   111      27.841  36.650  35.811  1.00  0.00           O  
ATOM   1770  N   THR   112      27.102  38.262  37.147  1.00  0.00           N  
ATOM   1771  H   THR   112      27.396  39.017  37.750  1.00  0.00           H  
ATOM   1772  CA  THR   112      25.680  37.681  37.293  1.00  0.00           C  
ATOM   1773  HA  THR   112      25.607  36.659  36.922  1.00  0.00           H  
ATOM   1774  CB  THR   112      25.299  37.561  38.740  1.00  0.00           C  
ATOM   1775  HB  THR   112      24.459  36.867  38.782  1.00  0.00           H  
ATOM   1776  CG2 THR   112      26.369  37.069  39.687  1.00  0.00           C  
ATOM   1777 HG21 THR   112      25.931  37.021  40.684  1.00  0.00           H  
ATOM   1778 HG22 THR   112      26.550  36.022  39.445  1.00  0.00           H  
ATOM   1779 HG23 THR   112      27.270  37.672  39.800  1.00  0.00           H  
ATOM   1780  OG1 THR   112      24.682  38.685  39.217  1.00  0.00           O  
ATOM   1781  HG1 THR   112      24.556  38.668  40.169  1.00  0.00           H  
ATOM   1782  C   THR   112      24.574  38.447  36.527  1.00  0.00           C  
ATOM   1783  O   THR   112      23.368  38.128  36.753  1.00  0.00           O  
ATOM   1784  N   ALA   113      24.817  39.403  35.651  1.00  0.00           N  
ATOM   1785  H   ALA   113      25.786  39.678  35.584  1.00  0.00           H  
ATOM   1786  CA  ALA   113      23.781  40.128  34.879  1.00  0.00           C  
ATOM   1787  HA  ALA   113      23.195  40.721  35.581  1.00  0.00           H  
ATOM   1788  CB  ALA   113      24.551  41.121  33.962  1.00  0.00           C  
ATOM   1789  HB1 ALA   113      25.187  41.631  34.686  1.00  0.00           H  
ATOM   1790  HB2 ALA   113      24.984  40.571  33.126  1.00  0.00           H  
ATOM   1791  HB3 ALA   113      23.828  41.755  33.448  1.00  0.00           H  
ATOM   1792  C   ALA   113      22.741  39.409  34.019  1.00  0.00           C  
ATOM   1793  O   ALA   113      21.758  40.080  33.673  1.00  0.00           O  
ATOM   1794  N   GLY   114      23.009  38.160  33.622  1.00  0.00           N  
ATOM   1795  H   GLY   114      23.780  37.576  33.913  1.00  0.00           H  
ATOM   1796  CA  GLY   114      22.167  37.400  32.679  1.00  0.00           C  
ATOM   1797  HA2 GLY   114      21.735  36.576  33.247  1.00  0.00           H  
ATOM   1798  HA3 GLY   114      21.338  38.011  32.322  1.00  0.00           H  
ATOM   1799  C   GLY   114      22.768  36.882  31.396  1.00  0.00           C  
ATOM   1800  O   GLY   114      21.993  36.419  30.534  1.00  0.00           O  
ATOM   1801  N   GLY   115      24.107  36.852  31.150  1.00  0.00           N  
ATOM   1802  H   GLY   115      24.756  37.131  31.872  1.00  0.00           H  
ATOM   1803  CA  GLY   115      24.641  36.196  29.971  1.00  0.00           C  
ATOM   1804  HA2 GLY   115      25.648  35.815  30.140  1.00  0.00           H  
ATOM   1805  HA3 GLY   115      24.021  35.342  29.701  1.00  0.00           H  
ATOM   1806  C   GLY   115      24.795  37.215  28.815  1.00  0.00           C  
ATOM   1807  O   GLY   115      24.085  37.170  27.810  1.00  0.00           O  
ATOM   1808  N   LEU   116      25.744  38.131  29.042  1.00  0.00           N  
ATOM   1809  H   LEU   116      26.171  38.112  29.957  1.00  0.00           H  
ATOM   1810  CA  LEU   116      26.429  38.999  27.978  1.00  0.00           C  
ATOM   1811  HA  LEU   116      25.684  39.197  27.208  1.00  0.00           H  
ATOM   1812  CB  LEU   116      27.071  40.284  28.569  1.00  0.00           C  
ATOM   1813  HB2 LEU   116      27.682  39.949  29.407  1.00  0.00           H  
ATOM   1814  HB3 LEU   116      27.653  40.833  27.829  1.00  0.00           H  
ATOM   1815  CG  LEU   116      26.118  41.326  29.157  1.00  0.00           C  
ATOM   1816  HG  LEU   116      25.302  40.938  29.766  1.00  0.00           H  
ATOM   1817  CD1 LEU   116      26.939  42.180  30.122  1.00  0.00           C  
ATOM   1818 HD11 LEU   116      27.284  41.609  30.985  1.00  0.00           H  
ATOM   1819 HD12 LEU   116      27.800  42.526  29.551  1.00  0.00           H  
ATOM   1820 HD13 LEU   116      26.289  42.983  30.470  1.00  0.00           H  
ATOM   1821  CD2 LEU   116      25.580  42.282  28.092  1.00  0.00           C  
ATOM   1822 HD21 LEU   116      26.318  42.964  27.670  1.00  0.00           H  
ATOM   1823 HD22 LEU   116      25.038  41.665  27.376  1.00  0.00           H  
ATOM   1824 HD23 LEU   116      24.860  42.903  28.626  1.00  0.00           H  
ATOM   1825  C   LEU   116      27.554  38.129  27.268  1.00  0.00           C  
ATOM   1826  O   LEU   116      28.355  37.424  27.966  1.00  0.00           O  
ATOM   1827  N   PRO   117      27.707  38.274  25.915  1.00  0.00           N  
ATOM   1828  CD  PRO   117      26.917  39.129  25.067  1.00  0.00           C  
ATOM   1829  HD2 PRO   117      27.334  40.136  25.072  1.00  0.00           H  
ATOM   1830  HD3 PRO   117      25.881  39.062  25.400  1.00  0.00           H  
ATOM   1831  CG  PRO   117      27.069  38.467  23.704  1.00  0.00           C  
ATOM   1832  HG2 PRO   117      26.990  39.196  22.898  1.00  0.00           H  
ATOM   1833  HG3 PRO   117      26.364  37.651  23.543  1.00  0.00           H  
ATOM   1834  CB  PRO   117      28.497  38.019  23.727  1.00  0.00           C  
ATOM   1835  HB2 PRO   117      29.181  38.832  23.483  1.00  0.00           H  
ATOM   1836  HB3 PRO   117      28.548  37.153  23.067  1.00  0.00           H  
ATOM   1837  CA  PRO   117      28.754  37.533  25.181  1.00  0.00           C  
ATOM   1838  HA  PRO   117      28.538  36.467  25.241  1.00  0.00           H  
ATOM   1839  C   PRO   117      30.226  37.778  25.640  1.00  0.00           C  
ATOM   1840  O   PRO   117      30.654  38.780  26.230  1.00  0.00           O  
ATOM   1841  N   LEU   118      31.054  36.781  25.354  1.00  0.00           N  
ATOM   1842  H   LEU   118      30.852  36.078  24.656  1.00  0.00           H  
ATOM   1843  CA  LEU   118      32.389  36.701  25.933  1.00  0.00           C  
ATOM   1844  HA  LEU   118      32.294  36.572  27.011  1.00  0.00           H  
ATOM   1845  CB  LEU   118      32.934  35.380  25.415  1.00  0.00           C  
ATOM   1846  HB2 LEU   118      33.258  35.414  24.374  1.00  0.00           H  
ATOM   1847  HB3 LEU   118      33.853  35.170  25.962  1.00  0.00           H  
ATOM   1848  CG  LEU   118      32.094  34.098  25.682  1.00  0.00           C  
ATOM   1849  HG  LEU   118      31.107  34.170  25.225  1.00  0.00           H  
ATOM   1850  CD1 LEU   118      32.838  32.911  25.107  1.00  0.00           C  
ATOM   1851 HD11 LEU   118      33.080  33.092  24.059  1.00  0.00           H  
ATOM   1852 HD12 LEU   118      33.756  32.690  25.651  1.00  0.00           H  
ATOM   1853 HD13 LEU   118      32.159  32.059  25.122  1.00  0.00           H  
ATOM   1854  CD2 LEU   118      31.810  33.785  27.224  1.00  0.00           C  
ATOM   1855 HD21 LEU   118      32.807  33.922  27.644  1.00  0.00           H  
ATOM   1856 HD22 LEU   118      31.069  34.477  27.624  1.00  0.00           H  
ATOM   1857 HD23 LEU   118      31.395  32.780  27.304  1.00  0.00           H  
ATOM   1858  C   LEU   118      33.350  37.793  25.437  1.00  0.00           C  
ATOM   1859  O   LEU   118      34.160  38.085  26.258  1.00  0.00           O  
ATOM   1860  N   GLN   119      33.177  38.409  24.286  1.00  0.00           N  
ATOM   1861  H   GLN   119      32.601  37.989  23.570  1.00  0.00           H  
ATOM   1862  CA  GLN   119      33.881  39.603  23.858  1.00  0.00           C  
ATOM   1863  HA  GLN   119      34.089  40.195  24.749  1.00  0.00           H  
ATOM   1864  CB  GLN   119      35.175  39.350  23.028  1.00  0.00           C  
ATOM   1865  HB2 GLN   119      34.801  38.948  22.086  1.00  0.00           H  
ATOM   1866  HB3 GLN   119      35.686  40.277  22.769  1.00  0.00           H  
ATOM   1867  CG  GLN   119      36.149  38.201  23.436  1.00  0.00           C  
ATOM   1868  HG2 GLN   119      35.599  37.274  23.600  1.00  0.00           H  
ATOM   1869  HG3 GLN   119      36.857  37.959  22.643  1.00  0.00           H  
ATOM   1870  CD  GLN   119      36.971  38.619  24.647  1.00  0.00           C  
ATOM   1871  OE1 GLN   119      36.727  39.624  25.353  1.00  0.00           O  
ATOM   1872  NE2 GLN   119      37.970  37.807  24.985  1.00  0.00           N  
ATOM   1873 HE21 GLN   119      38.359  37.080  24.401  1.00  0.00           H  
ATOM   1874 HE22 GLN   119      38.495  38.035  25.817  1.00  0.00           H  
ATOM   1875  C   GLN   119      32.920  40.484  23.001  1.00  0.00           C  
ATOM   1876  O   GLN   119      31.863  40.115  22.475  1.00  0.00           O  
ATOM   1877  N   VAL   120      33.239  41.766  22.949  1.00  0.00           N  
ATOM   1878  H   VAL   120      34.090  42.023  23.428  1.00  0.00           H  
ATOM   1879  CA  VAL   120      32.629  42.896  22.216  1.00  0.00           C  
ATOM   1880  HA  VAL   120      31.599  43.156  22.459  1.00  0.00           H  
ATOM   1881  CB  VAL   120      33.455  44.095  22.687  1.00  0.00           C  
ATOM   1882  HB  VAL   120      34.500  43.999  22.391  1.00  0.00           H  
ATOM   1883  CG1 VAL   120      32.802  45.408  22.082  1.00  0.00           C  
ATOM   1884 HG11 VAL   120      32.758  45.227  21.008  1.00  0.00           H  
ATOM   1885 HG12 VAL   120      31.813  45.704  22.432  1.00  0.00           H  
ATOM   1886 HG13 VAL   120      33.573  46.148  22.296  1.00  0.00           H  
ATOM   1887  CG2 VAL   120      33.397  44.472  24.253  1.00  0.00           C  
ATOM   1888 HG21 VAL   120      33.998  45.365  24.422  1.00  0.00           H  
ATOM   1889 HG22 VAL   120      32.390  44.724  24.587  1.00  0.00           H  
ATOM   1890 HG23 VAL   120      33.652  43.639  24.908  1.00  0.00           H  
ATOM   1891  C   VAL   120      32.876  42.635  20.707  1.00  0.00           C  
ATOM   1892  O   VAL   120      34.046  42.421  20.294  1.00  0.00           O  
ATOM   1893  N   PRO   121      31.815  42.641  19.840  1.00  0.00           N  
ATOM   1894  CD  PRO   121      30.410  42.751  20.286  1.00  0.00           C  
ATOM   1895  HD2 PRO   121      30.166  43.791  20.500  1.00  0.00           H  
ATOM   1896  HD3 PRO   121      30.239  42.104  21.147  1.00  0.00           H  
ATOM   1897  CG  PRO   121      29.533  42.354  19.165  1.00  0.00           C  
ATOM   1898  HG2 PRO   121      28.639  42.976  19.115  1.00  0.00           H  
ATOM   1899  HG3 PRO   121      29.271  41.299  19.247  1.00  0.00           H  
ATOM   1900  CB  PRO   121      30.452  42.540  17.901  1.00  0.00           C  
ATOM   1901  HB2 PRO   121      30.231  43.517  17.471  1.00  0.00           H  
ATOM   1902  HB3 PRO   121      30.153  41.783  17.176  1.00  0.00           H  
ATOM   1903  CA  PRO   121      31.884  42.330  18.424  1.00  0.00           C  
ATOM   1904  HA  PRO   121      32.082  41.258  18.392  1.00  0.00           H  
ATOM   1905  C   PRO   121      32.962  43.154  17.666  1.00  0.00           C  
ATOM   1906  O   PRO   121      33.120  44.356  17.958  1.00  0.00           O  
ATOM   1907  N   ASP   122      33.540  42.599  16.577  1.00  0.00           N  
ATOM   1908  H   ASP   122      33.005  41.807  16.249  1.00  0.00           H  
ATOM   1909  CA  ASP   122      34.641  43.160  15.735  1.00  0.00           C  
ATOM   1910  HA  ASP   122      35.270  43.733  16.416  1.00  0.00           H  
ATOM   1911  CB  ASP   122      35.380  42.041  14.944  1.00  0.00           C  
ATOM   1912  HB2 ASP   122      36.092  42.582  14.320  1.00  0.00           H  
ATOM   1913  HB3 ASP   122      35.820  41.288  15.598  1.00  0.00           H  
ATOM   1914  CG  ASP   122      34.468  41.332  13.965  1.00  0.00           C  
ATOM   1915  OD1 ASP   122      33.236  41.479  13.838  1.00  0.00           O  
ATOM   1916  OD2 ASP   122      34.970  40.482  13.246  1.00  0.00           O  
ATOM   1917  C   ASP   122      34.112  44.231  14.761  1.00  0.00           C  
ATOM   1918  O   ASP   122      34.843  44.778  13.938  1.00  0.00           O  
ATOM   1919  N   ASN   123      32.817  44.569  14.781  1.00  0.00           N  
ATOM   1920  H   ASN   123      32.304  44.092  15.508  1.00  0.00           H  
ATOM   1921  CA  ASN   123      32.269  45.668  14.003  1.00  0.00           C  
ATOM   1922  HA  ASN   123      32.922  45.933  13.171  1.00  0.00           H  
ATOM   1923  CB  ASN   123      30.883  45.194  13.486  1.00  0.00           C  
ATOM   1924  HB2 ASN   123      30.342  46.051  13.083  1.00  0.00           H  
ATOM   1925  HB3 ASN   123      30.948  44.377  12.768  1.00  0.00           H  
ATOM   1926  CG  ASN   123      29.878  44.729  14.649  1.00  0.00           C  
ATOM   1927  OD1 ASN   123      29.366  45.390  15.530  1.00  0.00           O  
ATOM   1928  ND2 ASN   123      29.565  43.456  14.657  1.00  0.00           N  
ATOM   1929 HD21 ASN   123      28.876  43.113  15.311  1.00  0.00           H  
ATOM   1930 HD22 ASN   123      29.992  42.835  13.985  1.00  0.00           H  
ATOM   1931  C   ASN   123      32.156  46.973  14.828  1.00  0.00           C  
ATOM   1932  O   ASN   123      32.005  48.078  14.253  1.00  0.00           O  
ATOM   1933  N   VAL   124      32.177  46.820  16.128  1.00  0.00           N  
ATOM   1934  H   VAL   124      32.340  45.896  16.503  1.00  0.00           H  
ATOM   1935  CA  VAL   124      32.029  47.919  17.041  1.00  0.00           C  
ATOM   1936  HA  VAL   124      31.154  48.485  16.720  1.00  0.00           H  
ATOM   1937  CB  VAL   124      31.721  47.537  18.517  1.00  0.00           C  
ATOM   1938  HB  VAL   124      32.579  46.878  18.655  1.00  0.00           H  
ATOM   1939  CG1 VAL   124      31.650  48.567  19.676  1.00  0.00           C  
ATOM   1940 HG11 VAL   124      30.716  49.052  19.393  1.00  0.00           H  
ATOM   1941 HG12 VAL   124      31.464  48.052  20.618  1.00  0.00           H  
ATOM   1942 HG13 VAL   124      32.500  49.250  19.658  1.00  0.00           H  
ATOM   1943  CG2 VAL   124      30.376  46.684  18.641  1.00  0.00           C  
ATOM   1944 HG21 VAL   124      30.240  45.944  17.853  1.00  0.00           H  
ATOM   1945 HG22 VAL   124      30.316  46.119  19.571  1.00  0.00           H  
ATOM   1946 HG23 VAL   124      29.514  47.347  18.711  1.00  0.00           H  
ATOM   1947  C   VAL   124      33.268  48.722  17.001  1.00  0.00           C  
ATOM   1948  O   VAL   124      34.358  48.201  16.920  1.00  0.00           O  
ATOM   1949  N   THR   125      33.164  50.085  17.186  1.00  0.00           N  
ATOM   1950  H   THR   125      32.244  50.499  17.239  1.00  0.00           H  
ATOM   1951  CA  THR   125      34.368  50.980  16.938  1.00  0.00           C  
ATOM   1952  HA  THR   125      35.234  50.436  17.315  1.00  0.00           H  
ATOM   1953  CB  THR   125      34.398  51.255  15.422  1.00  0.00           C  
ATOM   1954  HB  THR   125      34.483  50.270  14.962  1.00  0.00           H  
ATOM   1955  CG2 THR   125      33.103  51.984  14.869  1.00  0.00           C  
ATOM   1956 HG21 THR   125      33.319  52.462  13.914  1.00  0.00           H  
ATOM   1957 HG22 THR   125      32.292  51.274  14.705  1.00  0.00           H  
ATOM   1958 HG23 THR   125      32.750  52.774  15.531  1.00  0.00           H  
ATOM   1959  OG1 THR   125      35.477  52.135  15.162  1.00  0.00           O  
ATOM   1960  HG1 THR   125      36.255  51.617  15.381  1.00  0.00           H  
ATOM   1961  C   THR   125      34.299  52.233  17.835  1.00  0.00           C  
ATOM   1962  O   THR   125      35.291  52.924  18.018  1.00  0.00           O  
ATOM   1963  N   ASP   126      33.127  52.532  18.405  1.00  0.00           N  
ATOM   1964  H   ASP   126      32.388  51.845  18.348  1.00  0.00           H  
ATOM   1965  CA  ASP   126      32.846  53.719  19.150  1.00  0.00           C  
ATOM   1966  HA  ASP   126      33.650  53.923  19.857  1.00  0.00           H  
ATOM   1967  CB  ASP   126      32.693  54.913  18.150  1.00  0.00           C  
ATOM   1968  HB2 ASP   126      32.516  55.815  18.735  1.00  0.00           H  
ATOM   1969  HB3 ASP   126      33.610  55.049  17.576  1.00  0.00           H  
ATOM   1970  CG  ASP   126      31.540  54.733  17.162  1.00  0.00           C  
ATOM   1971  OD1 ASP   126      31.601  55.435  16.137  1.00  0.00           O  
ATOM   1972  OD2 ASP   126      30.662  53.868  17.337  1.00  0.00           O  
ATOM   1973  C   ASP   126      31.596  53.566  20.048  1.00  0.00           C  
ATOM   1974  O   ASP   126      30.958  52.526  20.025  1.00  0.00           O  
ATOM   1975  N   ASN   127      31.170  54.655  20.775  1.00  0.00           N  
ATOM   1976  H   ASN   127      31.600  55.558  20.634  1.00  0.00           H  
ATOM   1977  CA  ASN   127      29.991  54.583  21.672  1.00  0.00           C  
ATOM   1978  HA  ASN   127      30.161  53.842  22.454  1.00  0.00           H  
ATOM   1979  CB  ASN   127      29.817  55.989  22.205  1.00  0.00           C  
ATOM   1980  HB2 ASN   127      30.092  56.571  21.325  1.00  0.00           H  
ATOM   1981  HB3 ASN   127      28.816  56.075  22.626  1.00  0.00           H  
ATOM   1982  CG  ASN   127      30.788  56.222  23.327  1.00  0.00           C  
ATOM   1983  OD1 ASN   127      31.531  55.337  23.736  1.00  0.00           O  
ATOM   1984  ND2 ASN   127      30.990  57.492  23.600  1.00  0.00           N  
ATOM   1985 HD21 ASN   127      30.330  58.168  23.242  1.00  0.00           H  
ATOM   1986 HD22 ASN   127      31.781  57.677  24.200  1.00  0.00           H  
ATOM   1987  C   ASN   127      28.672  54.237  20.973  1.00  0.00           C  
ATOM   1988  O   ASN   127      27.827  53.483  21.479  1.00  0.00           O  
ATOM   1989  N   ALA   128      28.425  54.749  19.757  1.00  0.00           N  
ATOM   1990  H   ALA   128      29.136  55.388  19.431  1.00  0.00           H  
ATOM   1991  CA  ALA   128      27.141  54.691  19.080  1.00  0.00           C  
ATOM   1992  HA  ALA   128      26.370  54.911  19.818  1.00  0.00           H  
ATOM   1993  CB  ALA   128      27.043  55.778  17.920  1.00  0.00           C  
ATOM   1994  HB1 ALA   128      27.784  55.576  17.147  1.00  0.00           H  
ATOM   1995  HB2 ALA   128      26.025  55.812  17.533  1.00  0.00           H  
ATOM   1996  HB3 ALA   128      27.329  56.756  18.309  1.00  0.00           H  
ATOM   1997  C   ALA   128      26.820  53.236  18.493  1.00  0.00           C  
ATOM   1998  O   ALA   128      25.724  52.689  18.618  1.00  0.00           O  
ATOM   1999  N   SER   129      27.856  52.552  18.018  1.00  0.00           N  
ATOM   2000  H   SER   129      28.638  53.157  17.813  1.00  0.00           H  
ATOM   2001  CA  SER   129      27.907  51.115  17.749  1.00  0.00           C  
ATOM   2002  HA  SER   129      26.992  50.910  17.193  1.00  0.00           H  
ATOM   2003  CB  SER   129      29.152  50.845  16.848  1.00  0.00           C  
ATOM   2004  HB2 SER   129      29.243  49.775  16.665  1.00  0.00           H  
ATOM   2005  HB3 SER   129      29.136  51.365  15.890  1.00  0.00           H  
ATOM   2006  OG  SER   129      30.298  51.223  17.510  1.00  0.00           O  
ATOM   2007  HG  SER   129      30.256  52.176  17.620  1.00  0.00           H  
ATOM   2008  C   SER   129      27.948  50.186  18.945  1.00  0.00           C  
ATOM   2009  O   SER   129      27.131  49.271  18.950  1.00  0.00           O  
ATOM   2010  N   LEU   130      28.730  50.540  19.996  1.00  0.00           N  
ATOM   2011  H   LEU   130      29.461  51.160  19.678  1.00  0.00           H  
ATOM   2012  CA  LEU   130      28.683  49.957  21.335  1.00  0.00           C  
ATOM   2013  HA  LEU   130      28.975  48.910  21.247  1.00  0.00           H  
ATOM   2014  CB  LEU   130      29.655  50.638  22.277  1.00  0.00           C  
ATOM   2015  HB2 LEU   130      30.612  50.580  21.758  1.00  0.00           H  
ATOM   2016  HB3 LEU   130      29.434  51.696  22.416  1.00  0.00           H  
ATOM   2017  CG  LEU   130      29.784  49.815  23.619  1.00  0.00           C  
ATOM   2018  HG  LEU   130      28.784  49.608  24.002  1.00  0.00           H  
ATOM   2019  CD1 LEU   130      30.598  48.535  23.448  1.00  0.00           C  
ATOM   2020 HD11 LEU   130      31.623  48.682  23.106  1.00  0.00           H  
ATOM   2021 HD12 LEU   130      30.732  48.042  24.411  1.00  0.00           H  
ATOM   2022 HD13 LEU   130      30.108  47.963  22.661  1.00  0.00           H  
ATOM   2023  CD2 LEU   130      30.446  50.723  24.651  1.00  0.00           C  
ATOM   2024 HD21 LEU   130      30.765  50.232  25.571  1.00  0.00           H  
ATOM   2025 HD22 LEU   130      31.335  51.205  24.244  1.00  0.00           H  
ATOM   2026 HD23 LEU   130      29.672  51.451  24.894  1.00  0.00           H  
ATOM   2027  C   LEU   130      27.235  49.983  22.004  1.00  0.00           C  
ATOM   2028  O   LEU   130      26.786  48.913  22.453  1.00  0.00           O  
ATOM   2029  N   LEU   131      26.455  51.114  21.904  1.00  0.00           N  
ATOM   2030  H   LEU   131      26.933  51.990  21.751  1.00  0.00           H  
ATOM   2031  CA  LEU   131      25.051  51.272  22.313  1.00  0.00           C  
ATOM   2032  HA  LEU   131      25.009  51.177  23.398  1.00  0.00           H  
ATOM   2033  CB  LEU   131      24.505  52.700  21.932  1.00  0.00           C  
ATOM   2034  HB2 LEU   131      24.976  53.501  22.502  1.00  0.00           H  
ATOM   2035  HB3 LEU   131      24.690  52.973  20.893  1.00  0.00           H  
ATOM   2036  CG  LEU   131      23.015  52.867  22.269  1.00  0.00           C  
ATOM   2037  HG  LEU   131      22.433  52.120  21.730  1.00  0.00           H  
ATOM   2038  CD1 LEU   131      22.723  52.942  23.774  1.00  0.00           C  
ATOM   2039 HD11 LEU   131      23.327  53.650  24.342  1.00  0.00           H  
ATOM   2040 HD12 LEU   131      21.675  53.239  23.821  1.00  0.00           H  
ATOM   2041 HD13 LEU   131      22.756  51.966  24.259  1.00  0.00           H  
ATOM   2042  CD2 LEU   131      22.640  54.215  21.711  1.00  0.00           C  
ATOM   2043 HD21 LEU   131      22.619  53.956  20.652  1.00  0.00           H  
ATOM   2044 HD22 LEU   131      21.692  54.539  22.140  1.00  0.00           H  
ATOM   2045 HD23 LEU   131      23.352  55.001  21.963  1.00  0.00           H  
ATOM   2046  C   LEU   131      24.169  50.154  21.749  1.00  0.00           C  
ATOM   2047  O   LEU   131      23.562  49.340  22.453  1.00  0.00           O  
ATOM   2048  N   ARG   132      24.085  50.115  20.425  1.00  0.00           N  
ATOM   2049  H   ARG   132      24.489  50.891  19.920  1.00  0.00           H  
ATOM   2050  CA  ARG   132      23.498  49.095  19.613  1.00  0.00           C  
ATOM   2051  HA  ARG   132      22.418  49.239  19.598  1.00  0.00           H  
ATOM   2052  CB  ARG   132      23.791  49.373  18.094  1.00  0.00           C  
ATOM   2053  HB2 ARG   132      23.283  50.278  17.762  1.00  0.00           H  
ATOM   2054  HB3 ARG   132      24.814  49.701  17.911  1.00  0.00           H  
ATOM   2055  CG  ARG   132      23.345  48.217  17.073  1.00  0.00           C  
ATOM   2056  HG2 ARG   132      22.437  47.758  17.464  1.00  0.00           H  
ATOM   2057  HG3 ARG   132      23.187  48.650  16.085  1.00  0.00           H  
ATOM   2058  CD  ARG   132      24.360  47.100  17.003  1.00  0.00           C  
ATOM   2059  HD2 ARG   132      24.503  46.576  17.948  1.00  0.00           H  
ATOM   2060  HD3 ARG   132      23.902  46.384  16.319  1.00  0.00           H  
ATOM   2061  NE  ARG   132      25.635  47.573  16.440  1.00  0.00           N  
ATOM   2062  HE  ARG   132      25.579  48.528  16.118  1.00  0.00           H  
ATOM   2063  CZ  ARG   132      26.805  47.094  16.514  1.00  0.00           C  
ATOM   2064  NH1 ARG   132      27.077  45.947  17.041  1.00  0.00           N  
ATOM   2065 HH11 ARG   132      26.310  45.344  17.302  1.00  0.00           H  
ATOM   2066 HH12 ARG   132      27.865  45.537  16.559  1.00  0.00           H  
ATOM   2067  NH2 ARG   132      27.778  47.740  15.889  1.00  0.00           N  
ATOM   2068 HH21 ARG   132      27.555  48.615  15.435  1.00  0.00           H  
ATOM   2069 HH22 ARG   132      28.646  47.263  15.693  1.00  0.00           H  
ATOM   2070  C   ARG   132      23.867  47.669  19.954  1.00  0.00           C  
ATOM   2071  O   ARG   132      22.904  46.860  19.950  1.00  0.00           O  
ATOM   2072  N   PHE   133      25.160  47.414  20.215  1.00  0.00           N  
ATOM   2073  H   PHE   133      25.897  48.104  20.182  1.00  0.00           H  
ATOM   2074  CA  PHE   133      25.510  46.145  20.742  1.00  0.00           C  
ATOM   2075  HA  PHE   133      25.287  45.334  20.049  1.00  0.00           H  
ATOM   2076  CB  PHE   133      27.055  45.997  20.941  1.00  0.00           C  
ATOM   2077  HB2 PHE   133      27.512  45.889  19.957  1.00  0.00           H  
ATOM   2078  HB3 PHE   133      27.526  46.914  21.295  1.00  0.00           H  
ATOM   2079  CG  PHE   133      27.507  44.805  21.728  1.00  0.00           C  
ATOM   2080  CD1 PHE   133      27.221  43.479  21.365  1.00  0.00           C  
ATOM   2081  HD1 PHE   133      26.592  43.261  20.515  1.00  0.00           H  
ATOM   2082  CE1 PHE   133      27.980  42.389  22.031  1.00  0.00           C  
ATOM   2083  HE1 PHE   133      27.810  41.399  21.635  1.00  0.00           H  
ATOM   2084  CZ  PHE   133      28.862  42.678  23.075  1.00  0.00           C  
ATOM   2085  HZ  PHE   133      29.360  41.883  23.609  1.00  0.00           H  
ATOM   2086  CE2 PHE   133      29.053  44.040  23.474  1.00  0.00           C  
ATOM   2087  HE2 PHE   133      29.672  44.276  24.327  1.00  0.00           H  
ATOM   2088  CD2 PHE   133      28.359  45.105  22.804  1.00  0.00           C  
ATOM   2089  HD2 PHE   133      28.507  46.126  23.124  1.00  0.00           H  
ATOM   2090  C   PHE   133      24.602  45.728  22.013  1.00  0.00           C  
ATOM   2091  O   PHE   133      23.753  44.815  21.927  1.00  0.00           O  
ATOM   2092  N   TYR   134      24.881  46.341  23.191  1.00  0.00           N  
ATOM   2093  H   TYR   134      25.648  46.999  23.170  1.00  0.00           H  
ATOM   2094  CA  TYR   134      23.994  46.264  24.397  1.00  0.00           C  
ATOM   2095  HA  TYR   134      24.163  45.258  24.779  1.00  0.00           H  
ATOM   2096  CB  TYR   134      24.655  47.290  25.406  1.00  0.00           C  
ATOM   2097  HB2 TYR   134      24.597  48.265  24.923  1.00  0.00           H  
ATOM   2098  HB3 TYR   134      23.982  47.354  26.260  1.00  0.00           H  
ATOM   2099  CG  TYR   134      26.096  46.927  25.832  1.00  0.00           C  
ATOM   2100  CD1 TYR   134      27.168  47.807  25.693  1.00  0.00           C  
ATOM   2101  HD1 TYR   134      26.940  48.778  25.280  1.00  0.00           H  
ATOM   2102  CE1 TYR   134      28.511  47.448  26.004  1.00  0.00           C  
ATOM   2103  HE1 TYR   134      29.310  48.172  25.964  1.00  0.00           H  
ATOM   2104  CZ  TYR   134      28.783  46.154  26.503  1.00  0.00           C  
ATOM   2105  OH  TYR   134      30.056  45.751  26.737  1.00  0.00           O  
ATOM   2106  HH  TYR   134      30.077  45.202  27.524  1.00  0.00           H  
ATOM   2107  CE2 TYR   134      27.726  45.333  26.808  1.00  0.00           C  
ATOM   2108  HE2 TYR   134      27.826  44.419  27.374  1.00  0.00           H  
ATOM   2109  CD2 TYR   134      26.377  45.661  26.414  1.00  0.00           C  
ATOM   2110  HD2 TYR   134      25.607  45.018  26.816  1.00  0.00           H  
ATOM   2111  C   TYR   134      22.475  46.428  24.348  1.00  0.00           C  
ATOM   2112  O   TYR   134      21.779  45.628  25.012  1.00  0.00           O  
ATOM   2113  N   GLN   135      21.969  47.313  23.445  1.00  0.00           N  
ATOM   2114  H   GLN   135      22.610  47.878  22.907  1.00  0.00           H  
ATOM   2115  CA  GLN   135      20.574  47.523  23.208  1.00  0.00           C  
ATOM   2116  HA  GLN   135      20.198  47.605  24.228  1.00  0.00           H  
ATOM   2117  CB  GLN   135      20.236  48.828  22.366  1.00  0.00           C  
ATOM   2118  HB2 GLN   135      20.929  48.822  21.525  1.00  0.00           H  
ATOM   2119  HB3 GLN   135      19.273  48.719  21.867  1.00  0.00           H  
ATOM   2120  CG  GLN   135      20.413  50.126  23.150  1.00  0.00           C  
ATOM   2121  HG2 GLN   135      21.118  50.024  23.975  1.00  0.00           H  
ATOM   2122  HG3 GLN   135      20.883  50.799  22.433  1.00  0.00           H  
ATOM   2123  CD  GLN   135      19.062  50.584  23.710  1.00  0.00           C  
ATOM   2124  OE1 GLN   135      18.559  49.925  24.606  1.00  0.00           O  
ATOM   2125  NE2 GLN   135      18.410  51.562  23.216  1.00  0.00           N  
ATOM   2126 HE21 GLN   135      18.869  52.185  22.567  1.00  0.00           H  
ATOM   2127 HE22 GLN   135      17.668  51.873  23.826  1.00  0.00           H  
ATOM   2128  C   GLN   135      19.941  46.265  22.644  1.00  0.00           C  
ATOM   2129  O   GLN   135      18.960  45.826  23.234  1.00  0.00           O  
ATOM   2130  N   SER   136      20.544  45.739  21.578  1.00  0.00           N  
ATOM   2131  H   SER   136      21.340  46.127  21.092  1.00  0.00           H  
ATOM   2132  CA  SER   136      19.969  44.549  20.891  1.00  0.00           C  
ATOM   2133  HA  SER   136      18.880  44.608  20.906  1.00  0.00           H  
ATOM   2134  CB  SER   136      20.382  44.478  19.388  1.00  0.00           C  
ATOM   2135  HB2 SER   136      19.942  43.580  18.953  1.00  0.00           H  
ATOM   2136  HB3 SER   136      20.017  45.356  18.855  1.00  0.00           H  
ATOM   2137  OG  SER   136      21.780  44.534  19.185  1.00  0.00           O  
ATOM   2138  HG  SER   136      22.108  45.365  19.535  1.00  0.00           H  
ATOM   2139  C   SER   136      20.246  43.226  21.638  1.00  0.00           C  
ATOM   2140  O   SER   136      19.552  42.268  21.255  1.00  0.00           O  
ATOM   2141  N   TRP   137      21.112  43.202  22.624  1.00  0.00           N  
ATOM   2142  H   TRP   137      21.461  44.100  22.929  1.00  0.00           H  
ATOM   2143  CA  TRP   137      21.298  42.037  23.520  1.00  0.00           C  
ATOM   2144  HA  TRP   137      21.531  41.133  22.956  1.00  0.00           H  
ATOM   2145  CB  TRP   137      22.566  42.398  24.300  1.00  0.00           C  
ATOM   2146  HB2 TRP   137      23.426  42.442  23.631  1.00  0.00           H  
ATOM   2147  HB3 TRP   137      22.502  43.373  24.783  1.00  0.00           H  
ATOM   2148  CG  TRP   137      22.862  41.425  25.426  1.00  0.00           C  
ATOM   2149  CD1 TRP   137      23.162  40.146  25.171  1.00  0.00           C  
ATOM   2150  HD1 TRP   137      23.391  39.758  24.190  1.00  0.00           H  
ATOM   2151  NE1 TRP   137      23.106  39.409  26.353  1.00  0.00           N  
ATOM   2152  HE1 TRP   137      23.232  38.408  26.322  1.00  0.00           H  
ATOM   2153  CE2 TRP   137      22.745  40.224  27.417  1.00  0.00           C  
ATOM   2154  CZ2 TRP   137      22.746  40.067  28.865  1.00  0.00           C  
ATOM   2155  HZ2 TRP   137      23.159  39.170  29.301  1.00  0.00           H  
ATOM   2156  CH2 TRP   137      22.232  41.087  29.689  1.00  0.00           C  
ATOM   2157  HH2 TRP   137      22.252  40.895  30.752  1.00  0.00           H  
ATOM   2158  CZ3 TRP   137      21.691  42.241  29.097  1.00  0.00           C  
ATOM   2159  HZ3 TRP   137      21.273  42.958  29.788  1.00  0.00           H  
ATOM   2160  CE3 TRP   137      21.814  42.430  27.673  1.00  0.00           C  
ATOM   2161  HE3 TRP   137      21.476  43.320  27.162  1.00  0.00           H  
ATOM   2162  CD2 TRP   137      22.479  41.529  26.857  1.00  0.00           C  
ATOM   2163  C   TRP   137      20.101  41.764  24.401  1.00  0.00           C  
ATOM   2164  O   TRP   137      19.174  42.528  24.570  1.00  0.00           O  
ATOM   2165  N   GLN   138      20.035  40.500  24.768  1.00  0.00           N  
ATOM   2166  H   GLN   138      20.767  39.854  24.511  1.00  0.00           H  
ATOM   2167  CA  GLN   138      18.921  39.843  25.508  1.00  0.00           C  
ATOM   2168  HA  GLN   138      18.256  40.539  26.018  1.00  0.00           H  
ATOM   2169  CB  GLN   138      18.049  39.336  24.418  1.00  0.00           C  
ATOM   2170  HB2 GLN   138      17.696  40.211  23.872  1.00  0.00           H  
ATOM   2171  HB3 GLN   138      18.702  38.617  23.924  1.00  0.00           H  
ATOM   2172  CG  GLN   138      16.854  38.468  24.967  1.00  0.00           C  
ATOM   2173  HG2 GLN   138      16.263  38.169  24.101  1.00  0.00           H  
ATOM   2174  HG3 GLN   138      17.248  37.571  25.444  1.00  0.00           H  
ATOM   2175  CD  GLN   138      15.979  39.220  25.959  1.00  0.00           C  
ATOM   2176  OE1 GLN   138      15.818  40.432  25.976  1.00  0.00           O  
ATOM   2177  NE2 GLN   138      15.473  38.499  26.962  1.00  0.00           N  
ATOM   2178 HE21 GLN   138      15.532  37.493  27.036  1.00  0.00           H  
ATOM   2179 HE22 GLN   138      14.802  38.936  27.578  1.00  0.00           H  
ATOM   2180  C   GLN   138      19.445  38.814  26.492  1.00  0.00           C  
ATOM   2181  O   GLN   138      19.946  37.753  26.119  1.00  0.00           O  
ATOM   2182  N   PRO   139      19.148  38.986  27.777  1.00  0.00           N  
ATOM   2183  CD  PRO   139      18.725  40.259  28.381  1.00  0.00           C  
ATOM   2184  HD2 PRO   139      17.680  40.516  28.208  1.00  0.00           H  
ATOM   2185  HD3 PRO   139      19.321  41.147  28.165  1.00  0.00           H  
ATOM   2186  CG  PRO   139      18.843  40.031  29.938  1.00  0.00           C  
ATOM   2187  HG2 PRO   139      18.043  40.444  30.553  1.00  0.00           H  
ATOM   2188  HG3 PRO   139      19.804  40.474  30.200  1.00  0.00           H  
ATOM   2189  CB  PRO   139      18.984  38.556  30.149  1.00  0.00           C  
ATOM   2190  HB2 PRO   139      17.968  38.200  30.322  1.00  0.00           H  
ATOM   2191  HB3 PRO   139      19.682  38.309  30.949  1.00  0.00           H  
ATOM   2192  CA  PRO   139      19.627  38.063  28.827  1.00  0.00           C  
ATOM   2193  HA  PRO   139      20.712  38.165  28.822  1.00  0.00           H  
ATOM   2194  C   PRO   139      19.161  36.623  28.557  1.00  0.00           C  
ATOM   2195  O   PRO   139      18.077  36.364  28.044  1.00  0.00           O  
ATOM   2196  N   LYS   140      19.999  35.607  28.739  1.00  0.00           N  
ATOM   2197  H   LYS   140      20.923  35.854  29.062  1.00  0.00           H  
ATOM   2198  CA  LYS   140      19.602  34.175  28.813  1.00  0.00           C  
ATOM   2199  HA  LYS   140      18.812  33.922  28.106  1.00  0.00           H  
ATOM   2200  CB  LYS   140      20.829  33.362  28.370  1.00  0.00           C  
ATOM   2201  HB2 LYS   140      21.668  33.697  28.980  1.00  0.00           H  
ATOM   2202  HB3 LYS   140      20.671  32.304  28.578  1.00  0.00           H  
ATOM   2203  CG  LYS   140      21.017  33.598  26.845  1.00  0.00           C  
ATOM   2204  HG2 LYS   140      20.251  33.181  26.191  1.00  0.00           H  
ATOM   2205  HG3 LYS   140      21.001  34.646  26.546  1.00  0.00           H  
ATOM   2206  CD  LYS   140      22.380  33.020  26.544  1.00  0.00           C  
ATOM   2207  HD2 LYS   140      23.123  33.468  27.204  1.00  0.00           H  
ATOM   2208  HD3 LYS   140      22.452  31.934  26.594  1.00  0.00           H  
ATOM   2209  CE  LYS   140      22.923  33.306  25.090  1.00  0.00           C  
ATOM   2210  HE2 LYS   140      22.857  34.388  24.970  1.00  0.00           H  
ATOM   2211  HE3 LYS   140      23.957  33.019  24.900  1.00  0.00           H  
ATOM   2212  NZ  LYS   140      22.011  32.730  24.109  1.00  0.00           N  
ATOM   2213  HZ1 LYS   140      21.071  33.098  24.147  1.00  0.00           H  
ATOM   2214  HZ2 LYS   140      22.371  33.007  23.207  1.00  0.00           H  
ATOM   2215  HZ3 LYS   140      21.954  31.727  24.206  1.00  0.00           H  
ATOM   2216  C   LYS   140      19.139  33.772  30.205  1.00  0.00           C  
ATOM   2217  O   LYS   140      18.846  32.568  30.446  1.00  0.00           O  
ATOM   2218  N   TRP   141      19.125  34.595  31.201  1.00  0.00           N  
ATOM   2219  H   TRP   141      19.370  35.557  31.016  1.00  0.00           H  
ATOM   2220  CA  TRP   141      18.813  34.331  32.638  1.00  0.00           C  
ATOM   2221  HA  TRP   141      18.064  33.565  32.838  1.00  0.00           H  
ATOM   2222  CB  TRP   141      20.085  33.934  33.374  1.00  0.00           C  
ATOM   2223  HB2 TRP   141      20.764  34.787  33.392  1.00  0.00           H  
ATOM   2224  HB3 TRP   141      19.868  33.729  34.422  1.00  0.00           H  
ATOM   2225  CG  TRP   141      20.734  32.724  32.863  1.00  0.00           C  
ATOM   2226  CD1 TRP   141      21.773  32.826  32.010  1.00  0.00           C  
ATOM   2227  HD1 TRP   141      22.287  33.750  31.790  1.00  0.00           H  
ATOM   2228  NE1 TRP   141      22.047  31.546  31.619  1.00  0.00           N  
ATOM   2229  HE1 TRP   141      22.866  31.409  31.046  1.00  0.00           H  
ATOM   2230  CE2 TRP   141      21.228  30.587  32.150  1.00  0.00           C  
ATOM   2231  CZ2 TRP   141      21.193  29.148  32.130  1.00  0.00           C  
ATOM   2232  HZ2 TRP   141      21.837  28.541  31.510  1.00  0.00           H  
ATOM   2233  CH2 TRP   141      20.186  28.490  32.820  1.00  0.00           C  
ATOM   2234  HH2 TRP   141      20.130  27.430  32.625  1.00  0.00           H  
ATOM   2235  CZ3 TRP   141      19.375  29.258  33.659  1.00  0.00           C  
ATOM   2236  HZ3 TRP   141      18.628  28.743  34.245  1.00  0.00           H  
ATOM   2237  CE3 TRP   141      19.505  30.650  33.797  1.00  0.00           C  
ATOM   2238  HE3 TRP   141      18.824  31.159  34.464  1.00  0.00           H  
ATOM   2239  CD2 TRP   141      20.360  31.350  32.999  1.00  0.00           C  
ATOM   2240  C   TRP   141      18.307  35.645  33.296  1.00  0.00           C  
ATOM   2241  O   TRP   141      18.609  36.703  32.792  1.00  0.00           O  
ATOM   2242  N   ALA   142      17.495  35.533  34.405  1.00  0.00           N  
ATOM   2243  H   ALA   142      17.022  34.648  34.516  1.00  0.00           H  
ATOM   2244  CA  ALA   142      17.310  36.725  35.278  1.00  0.00           C  
ATOM   2245  HA  ALA   142      16.871  37.538  34.699  1.00  0.00           H  
ATOM   2246  CB  ALA   142      16.258  36.361  36.397  1.00  0.00           C  
ATOM   2247  HB1 ALA   142      15.910  37.283  36.862  1.00  0.00           H  
ATOM   2248  HB2 ALA   142      15.446  35.857  35.872  1.00  0.00           H  
ATOM   2249  HB3 ALA   142      16.621  35.731  37.209  1.00  0.00           H  
ATOM   2250  C   ALA   142      18.585  37.289  35.938  1.00  0.00           C  
ATOM   2251  O   ALA   142      19.612  36.637  36.064  1.00  0.00           O  
ATOM   2252  N   PRO   143      18.531  38.531  36.394  1.00  0.00           N  
ATOM   2253  CD  PRO   143      17.462  39.493  36.305  1.00  0.00           C  
ATOM   2254  HD2 PRO   143      16.591  39.209  36.895  1.00  0.00           H  
ATOM   2255  HD3 PRO   143      17.206  39.704  35.267  1.00  0.00           H  
ATOM   2256  CG  PRO   143      17.976  40.752  36.913  1.00  0.00           C  
ATOM   2257  HG2 PRO   143      17.376  41.142  37.734  1.00  0.00           H  
ATOM   2258  HG3 PRO   143      17.842  41.565  36.199  1.00  0.00           H  
ATOM   2259  CB  PRO   143      19.519  40.658  37.091  1.00  0.00           C  
ATOM   2260  HB2 PRO   143      19.856  41.106  38.026  1.00  0.00           H  
ATOM   2261  HB3 PRO   143      19.963  41.057  36.179  1.00  0.00           H  
ATOM   2262  CA  PRO   143      19.732  39.133  37.043  1.00  0.00           C  
ATOM   2263  HA  PRO   143      20.673  38.939  36.529  1.00  0.00           H  
ATOM   2264  C   PRO   143      19.914  38.475  38.470  1.00  0.00           C  
ATOM   2265  O   PRO   143      19.003  38.609  39.299  1.00  0.00           O  
ATOM   2266  N   GLY   144      21.042  37.853  38.719  1.00  0.00           N  
ATOM   2267  H   GLY   144      21.793  38.059  38.075  1.00  0.00           H  
ATOM   2268  CA  GLY   144      21.243  37.269  39.999  1.00  0.00           C  
ATOM   2269  HA2 GLY   144      22.291  37.413  40.260  1.00  0.00           H  
ATOM   2270  HA3 GLY   144      20.679  37.812  40.758  1.00  0.00           H  
ATOM   2271  C   GLY   144      20.928  35.746  40.101  1.00  0.00           C  
ATOM   2272  O   GLY   144      20.818  35.243  41.218  1.00  0.00           O  
ATOM   2273  N   THR   145      20.863  35.012  38.981  1.00  0.00           N  
ATOM   2274  H   THR   145      21.029  35.473  38.097  1.00  0.00           H  
ATOM   2275  CA  THR   145      20.423  33.654  38.836  1.00  0.00           C  
ATOM   2276  HA  THR   145      20.103  33.236  39.791  1.00  0.00           H  
ATOM   2277  CB  THR   145      19.239  33.552  37.895  1.00  0.00           C  
ATOM   2278  HB  THR   145      19.415  34.074  36.955  1.00  0.00           H  
ATOM   2279  CG2 THR   145      18.753  32.232  37.494  1.00  0.00           C  
ATOM   2280 HG21 THR   145      17.758  32.308  37.055  1.00  0.00           H  
ATOM   2281 HG22 THR   145      19.364  31.871  36.666  1.00  0.00           H  
ATOM   2282 HG23 THR   145      18.636  31.432  38.224  1.00  0.00           H  
ATOM   2283  OG1 THR   145      18.136  33.942  38.657  1.00  0.00           O  
ATOM   2284  HG1 THR   145      18.309  34.743  39.156  1.00  0.00           H  
ATOM   2285  C   THR   145      21.603  32.761  38.437  1.00  0.00           C  
ATOM   2286  O   THR   145      21.683  31.604  38.892  1.00  0.00           O  
ATOM   2287  N   THR   146      22.573  33.262  37.687  1.00  0.00           N  
ATOM   2288  H   THR   146      22.322  34.181  37.351  1.00  0.00           H  
ATOM   2289  CA  THR   146      23.719  32.473  37.167  1.00  0.00           C  
ATOM   2290  HA  THR   146      23.895  31.589  37.780  1.00  0.00           H  
ATOM   2291  CB  THR   146      23.312  31.912  35.765  1.00  0.00           C  
ATOM   2292  HB  THR   146      23.040  32.744  35.115  1.00  0.00           H  
ATOM   2293  CG2 THR   146      24.303  30.972  34.974  1.00  0.00           C  
ATOM   2294 HG21 THR   146      25.241  31.436  34.667  1.00  0.00           H  
ATOM   2295 HG22 THR   146      24.497  30.160  35.674  1.00  0.00           H  
ATOM   2296 HG23 THR   146      23.819  30.598  34.072  1.00  0.00           H  
ATOM   2297  OG1 THR   146      22.241  31.055  35.920  1.00  0.00           O  
ATOM   2298  HG1 THR   146      21.946  30.650  35.101  1.00  0.00           H  
ATOM   2299  C   THR   146      25.075  33.243  37.072  1.00  0.00           C  
ATOM   2300  O   THR   146      25.002  34.483  36.917  1.00  0.00           O  
ATOM   2301  N   ARG   147      26.257  32.578  37.211  1.00  0.00           N  
ATOM   2302  H   ARG   147      26.341  31.590  37.403  1.00  0.00           H  
ATOM   2303  CA  ARG   147      27.598  33.242  36.950  1.00  0.00           C  
ATOM   2304  HA  ARG   147      27.399  34.313  36.986  1.00  0.00           H  
ATOM   2305  CB  ARG   147      28.690  32.920  37.943  1.00  0.00           C  
ATOM   2306  HB2 ARG   147      28.248  33.022  38.934  1.00  0.00           H  
ATOM   2307  HB3 ARG   147      29.036  31.922  37.673  1.00  0.00           H  
ATOM   2308  CG  ARG   147      29.871  33.841  37.834  1.00  0.00           C  
ATOM   2309  HG2 ARG   147      30.219  33.920  36.804  1.00  0.00           H  
ATOM   2310  HG3 ARG   147      29.539  34.854  38.062  1.00  0.00           H  
ATOM   2311  CD  ARG   147      30.996  33.423  38.806  1.00  0.00           C  
ATOM   2312  HD2 ARG   147      30.484  33.537  39.762  1.00  0.00           H  
ATOM   2313  HD3 ARG   147      31.218  32.356  38.815  1.00  0.00           H  
ATOM   2314  NE  ARG   147      32.185  34.223  38.631  1.00  0.00           N  
ATOM   2315  HE  ARG   147      32.244  35.008  39.264  1.00  0.00           H  
ATOM   2316  CZ  ARG   147      33.254  33.930  37.905  1.00  0.00           C  
ATOM   2317  NH1 ARG   147      33.348  32.822  37.183  1.00  0.00           N  
ATOM   2318 HH11 ARG   147      32.480  32.390  36.898  1.00  0.00           H  
ATOM   2319 HH12 ARG   147      34.205  32.302  37.298  1.00  0.00           H  
ATOM   2320  NH2 ARG   147      34.279  34.616  38.025  1.00  0.00           N  
ATOM   2321 HH21 ARG   147      34.430  35.225  38.817  1.00  0.00           H  
ATOM   2322 HH22 ARG   147      35.130  34.217  37.654  1.00  0.00           H  
ATOM   2323  C   ARG   147      28.148  32.941  35.449  1.00  0.00           C  
ATOM   2324  O   ARG   147      28.341  31.791  35.127  1.00  0.00           O  
ATOM   2325  N   LEU   148      28.367  33.984  34.637  1.00  0.00           N  
ATOM   2326  H   LEU   148      28.091  34.892  34.983  1.00  0.00           H  
ATOM   2327  CA  LEU   148      28.794  33.931  33.187  1.00  0.00           C  
ATOM   2328  HA  LEU   148      29.317  32.978  33.116  1.00  0.00           H  
ATOM   2329  CB  LEU   148      27.661  34.021  32.151  1.00  0.00           C  
ATOM   2330  HB2 LEU   148      26.946  34.797  32.422  1.00  0.00           H  
ATOM   2331  HB3 LEU   148      28.067  34.254  31.166  1.00  0.00           H  
ATOM   2332  CG  LEU   148      26.952  32.644  32.081  1.00  0.00           C  
ATOM   2333  HG  LEU   148      26.649  32.273  33.060  1.00  0.00           H  
ATOM   2334  CD1 LEU   148      25.674  32.866  31.290  1.00  0.00           C  
ATOM   2335 HD11 LEU   148      25.897  33.073  30.243  1.00  0.00           H  
ATOM   2336 HD12 LEU   148      24.964  32.042  31.359  1.00  0.00           H  
ATOM   2337 HD13 LEU   148      25.223  33.740  31.758  1.00  0.00           H  
ATOM   2338  CD2 LEU   148      27.867  31.619  31.440  1.00  0.00           C  
ATOM   2339 HD21 LEU   148      28.232  31.926  30.459  1.00  0.00           H  
ATOM   2340 HD22 LEU   148      28.642  31.247  32.109  1.00  0.00           H  
ATOM   2341 HD23 LEU   148      27.237  30.749  31.255  1.00  0.00           H  
ATOM   2342  C   LEU   148      29.860  34.985  32.899  1.00  0.00           C  
ATOM   2343  O   LEU   148      29.543  36.120  32.617  1.00  0.00           O  
ATOM   2344  N   TYC   149      31.163  34.542  33.069  1.00  0.00           N  
ATOM   2345  H   TYC   149      31.229  33.545  33.212  1.00  0.00           H  
ATOM   2346  CA  TYC   149      32.352  35.351  33.161  1.00  0.00           C  
ATOM   2347  HA  TYC   149      32.213  36.138  33.901  1.00  0.00           H  
ATOM   2348  CB  TYC   149      33.346  34.408  33.688  1.00  0.00           C  
ATOM   2349  HB2 TYC   149      33.001  34.112  34.708  1.00  0.00           H  
ATOM   2350  HB3 TYC   149      33.310  33.461  33.057  1.00  0.00           H  
ATOM   2351  CG  TYC   149      34.778  34.815  33.707  1.00  0.00           C  
ATOM   2352  CD1 TYC   149      35.756  34.043  33.125  1.00  0.00           C  
ATOM   2353  HD1 TYC   149      35.483  33.061  32.692  1.00  0.00           H  
ATOM   2354  CE1 TYC   149      37.118  34.354  33.070  1.00  0.00           C  
ATOM   2355  HE1 TYC   149      37.805  33.627  32.570  1.00  0.00           H  
ATOM   2356  CZ  TYC   149      37.458  35.596  33.644  1.00  0.00           C  
ATOM   2357  OH  TYC   149      38.670  36.185  33.608  1.00  0.00           O  
ATOM   2358  CE2 TYC   149      36.489  36.376  34.335  1.00  0.00           C  
ATOM   2359  HE2 TYC   149      36.768  37.363  34.802  1.00  0.00           H  
ATOM   2360  CD2 TYC   149      35.171  35.996  34.337  1.00  0.00           C  
ATOM   2361  HD2 TYC   149      34.390  36.658  34.693  1.00  0.00           H  
ATOM   2362  C   TYC   149      32.791  35.880  31.730  1.00  0.00           C  
ATOM   2363  O   TYC   149      33.045  35.136  30.780  1.00  0.00           O  
ATOM   2364  N   ALA   150      32.655  37.155  31.564  1.00  0.00           N  
ATOM   2365  H   ALA   150      32.239  37.694  32.310  1.00  0.00           H  
ATOM   2366  CA  ALA   150      32.549  37.752  30.242  1.00  0.00           C  
ATOM   2367  HA  ALA   150      33.054  37.114  29.517  1.00  0.00           H  
ATOM   2368  CB  ALA   150      31.043  37.684  29.916  1.00  0.00           C  
ATOM   2369  HB1 ALA   150      30.646  36.670  29.869  1.00  0.00           H  
ATOM   2370  HB2 ALA   150      30.480  38.349  30.571  1.00  0.00           H  
ATOM   2371  HB3 ALA   150      30.877  38.004  28.887  1.00  0.00           H  
ATOM   2372  C   ALA   150      33.171  39.159  30.296  1.00  0.00           C  
ATOM   2373  O   ALA   150      32.808  39.986  31.131  1.00  0.00           O  
ATOM   2374  N   ASN   151      34.203  39.397  29.515  1.00  0.00           N  
ATOM   2375  H   ASN   151      34.511  38.617  28.952  1.00  0.00           H  
ATOM   2376  CA  ASN   151      34.872  40.709  29.382  1.00  0.00           C  
ATOM   2377  HA  ASN   151      35.442  40.869  30.297  1.00  0.00           H  
ATOM   2378  CB  ASN   151      35.904  40.585  28.288  1.00  0.00           C  
ATOM   2379  HB2 ASN   151      35.366  40.339  27.372  1.00  0.00           H  
ATOM   2380  HB3 ASN   151      36.487  41.491  28.125  1.00  0.00           H  
ATOM   2381  CG  ASN   151      36.930  39.481  28.522  1.00  0.00           C  
ATOM   2382  OD1 ASN   151      37.876  39.558  29.339  1.00  0.00           O  
ATOM   2383  ND2 ASN   151      36.767  38.347  27.877  1.00  0.00           N  
ATOM   2384 HD21 ASN   151      37.562  37.725  27.883  1.00  0.00           H  
ATOM   2385 HD22 ASN   151      36.103  38.289  27.118  1.00  0.00           H  
ATOM   2386  C   ASN   151      33.961  41.947  29.115  1.00  0.00           C  
ATOM   2387  O   ASN   151      34.218  43.045  29.614  1.00  0.00           O  
ATOM   2388  N   THR   152      32.841  41.745  28.401  1.00  0.00           N  
ATOM   2389  H   THR   152      32.746  40.848  27.946  1.00  0.00           H  
ATOM   2390  CA  THR   152      31.840  42.736  28.026  1.00  0.00           C  
ATOM   2391  HA  THR   152      32.317  43.599  27.561  1.00  0.00           H  
ATOM   2392  CB  THR   152      30.783  42.022  27.166  1.00  0.00           C  
ATOM   2393  HB  THR   152      30.007  42.724  26.860  1.00  0.00           H  
ATOM   2394  CG2 THR   152      31.457  41.490  25.957  1.00  0.00           C  
ATOM   2395 HG21 THR   152      31.915  42.288  25.371  1.00  0.00           H  
ATOM   2396 HG22 THR   152      32.253  40.779  26.177  1.00  0.00           H  
ATOM   2397 HG23 THR   152      30.696  40.966  25.379  1.00  0.00           H  
ATOM   2398  OG1 THR   152      30.224  40.958  27.900  1.00  0.00           O  
ATOM   2399  HG1 THR   152      30.198  40.214  27.293  1.00  0.00           H  
ATOM   2400  C   THR   152      31.090  43.217  29.308  1.00  0.00           C  
ATOM   2401  O   THR   152      30.561  44.315  29.382  1.00  0.00           O  
ATOM   2402  N   SER   153      30.990  42.406  30.411  1.00  0.00           N  
ATOM   2403  H   SER   153      31.221  41.439  30.232  1.00  0.00           H  
ATOM   2404  CA  SER   153      30.298  42.705  31.669  1.00  0.00           C  
ATOM   2405  HA  SER   153      29.384  43.269  31.480  1.00  0.00           H  
ATOM   2406  CB  SER   153      29.934  41.392  32.359  1.00  0.00           C  
ATOM   2407  HB2 SER   153      29.555  40.717  31.592  1.00  0.00           H  
ATOM   2408  HB3 SER   153      30.873  41.015  32.766  1.00  0.00           H  
ATOM   2409  OG  SER   153      28.816  41.439  33.230  1.00  0.00           O  
ATOM   2410  HG  SER   153      28.955  42.067  33.942  1.00  0.00           H  
ATOM   2411  C   SER   153      31.149  43.577  32.650  1.00  0.00           C  
ATOM   2412  O   SER   153      30.868  44.743  32.688  1.00  0.00           O  
ATOM   2413  N   ILE   154      32.259  43.060  33.140  1.00  0.00           N  
ATOM   2414  H   ILE   154      32.382  42.062  33.044  1.00  0.00           H  
ATOM   2415  CA  ILE   154      33.327  43.773  33.880  1.00  0.00           C  
ATOM   2416  HA  ILE   154      32.978  43.996  34.888  1.00  0.00           H  
ATOM   2417  CB  ILE   154      34.508  42.877  34.115  1.00  0.00           C  
ATOM   2418  HB  ILE   154      34.118  42.023  34.668  1.00  0.00           H  
ATOM   2419  CG2 ILE   154      35.155  42.235  32.829  1.00  0.00           C  
ATOM   2420 HG21 ILE   154      34.404  42.012  32.071  1.00  0.00           H  
ATOM   2421 HG22 ILE   154      35.906  42.866  32.352  1.00  0.00           H  
ATOM   2422 HG23 ILE   154      35.705  41.345  33.137  1.00  0.00           H  
ATOM   2423  CG1 ILE   154      35.699  43.277  35.003  1.00  0.00           C  
ATOM   2424 HG12 ILE   154      36.305  42.376  35.098  1.00  0.00           H  
ATOM   2425 HG13 ILE   154      36.295  44.013  34.463  1.00  0.00           H  
ATOM   2426  CD1 ILE   154      35.206  43.814  36.328  1.00  0.00           C  
ATOM   2427 HD11 ILE   154      34.748  44.803  36.321  1.00  0.00           H  
ATOM   2428 HD12 ILE   154      34.447  43.123  36.695  1.00  0.00           H  
ATOM   2429 HD13 ILE   154      36.030  43.760  37.040  1.00  0.00           H  
ATOM   2430  C   ILE   154      33.782  45.015  33.157  1.00  0.00           C  
ATOM   2431  O   ILE   154      33.915  46.040  33.808  1.00  0.00           O  
ATOM   2432  N   GLY   155      34.074  44.967  31.854  1.00  0.00           N  
ATOM   2433  H   GLY   155      33.950  44.140  31.287  1.00  0.00           H  
ATOM   2434  CA  GLY   155      34.610  46.122  31.182  1.00  0.00           C  
ATOM   2435  HA2 GLY   155      35.558  46.463  31.598  1.00  0.00           H  
ATOM   2436  HA3 GLY   155      34.805  45.891  30.134  1.00  0.00           H  
ATOM   2437  C   GLY   155      33.578  47.282  31.228  1.00  0.00           C  
ATOM   2438  O   GLY   155      33.931  48.412  31.541  1.00  0.00           O  
ATOM   2439  N   LEU   156      32.297  46.976  31.054  1.00  0.00           N  
ATOM   2440  H   LEU   156      32.011  46.057  30.747  1.00  0.00           H  
ATOM   2441  CA  LEU   156      31.269  48.055  31.148  1.00  0.00           C  
ATOM   2442  HA  LEU   156      31.766  48.915  30.699  1.00  0.00           H  
ATOM   2443  CB  LEU   156      29.971  47.625  30.431  1.00  0.00           C  
ATOM   2444  HB2 LEU   156      30.279  47.370  29.417  1.00  0.00           H  
ATOM   2445  HB3 LEU   156      29.545  46.772  30.959  1.00  0.00           H  
ATOM   2446  CG  LEU   156      28.975  48.755  30.297  1.00  0.00           C  
ATOM   2447  HG  LEU   156      28.984  49.284  31.250  1.00  0.00           H  
ATOM   2448  CD1 LEU   156      29.313  49.768  29.240  1.00  0.00           C  
ATOM   2449 HD11 LEU   156      29.499  49.194  28.332  1.00  0.00           H  
ATOM   2450 HD12 LEU   156      28.547  50.537  29.140  1.00  0.00           H  
ATOM   2451 HD13 LEU   156      30.284  50.213  29.454  1.00  0.00           H  
ATOM   2452  CD2 LEU   156      27.531  48.214  30.128  1.00  0.00           C  
ATOM   2453 HD21 LEU   156      27.296  47.638  31.023  1.00  0.00           H  
ATOM   2454 HD22 LEU   156      26.834  49.049  30.076  1.00  0.00           H  
ATOM   2455 HD23 LEU   156      27.453  47.539  29.276  1.00  0.00           H  
ATOM   2456  C   LEU   156      31.107  48.655  32.596  1.00  0.00           C  
ATOM   2457  O   LEU   156      30.797  49.819  32.770  1.00  0.00           O  
ATOM   2458  N   PHE   157      31.360  47.782  33.625  1.00  0.00           N  
ATOM   2459  H   PHE   157      31.869  46.933  33.424  1.00  0.00           H  
ATOM   2460  CA  PHE   157      31.391  48.232  34.971  1.00  0.00           C  
ATOM   2461  HA  PHE   157      30.443  48.664  35.292  1.00  0.00           H  
ATOM   2462  CB  PHE   157      31.627  47.008  35.903  1.00  0.00           C  
ATOM   2463  HB2 PHE   157      30.793  46.308  35.850  1.00  0.00           H  
ATOM   2464  HB3 PHE   157      32.498  46.466  35.535  1.00  0.00           H  
ATOM   2465  CG  PHE   157      31.891  47.379  37.367  1.00  0.00           C  
ATOM   2466  CD1 PHE   157      30.903  47.990  38.112  1.00  0.00           C  
ATOM   2467  HD1 PHE   157      29.972  48.141  37.586  1.00  0.00           H  
ATOM   2468  CE1 PHE   157      31.100  48.404  39.472  1.00  0.00           C  
ATOM   2469  HE1 PHE   157      30.305  48.890  40.017  1.00  0.00           H  
ATOM   2470  CZ  PHE   157      32.403  48.259  39.990  1.00  0.00           C  
ATOM   2471  HZ  PHE   157      32.558  48.598  41.004  1.00  0.00           H  
ATOM   2472  CE2 PHE   157      33.363  47.575  39.272  1.00  0.00           C  
ATOM   2473  HE2 PHE   157      34.235  47.233  39.810  1.00  0.00           H  
ATOM   2474  CD2 PHE   157      33.186  47.135  37.943  1.00  0.00           C  
ATOM   2475  HD2 PHE   157      34.013  46.567  37.544  1.00  0.00           H  
ATOM   2476  C   PHE   157      32.601  49.161  35.186  1.00  0.00           C  
ATOM   2477  O   PHE   157      32.436  50.225  35.785  1.00  0.00           O  
ATOM   2478  N   GLY   158      33.790  48.788  34.697  1.00  0.00           N  
ATOM   2479  H   GLY   158      33.865  47.875  34.272  1.00  0.00           H  
ATOM   2480  CA  GLY   158      34.965  49.644  34.804  1.00  0.00           C  
ATOM   2481  HA2 GLY   158      35.268  49.688  35.851  1.00  0.00           H  
ATOM   2482  HA3 GLY   158      35.793  49.132  34.314  1.00  0.00           H  
ATOM   2483  C   GLY   158      34.880  50.994  34.146  1.00  0.00           C  
ATOM   2484  O   GLY   158      35.046  52.023  34.769  1.00  0.00           O  
ATOM   2485  N   SER   159      34.329  51.016  32.980  1.00  0.00           N  
ATOM   2486  H   SER   159      34.028  50.142  32.572  1.00  0.00           H  
ATOM   2487  CA  SER   159      33.935  52.232  32.309  1.00  0.00           C  
ATOM   2488  HA  SER   159      34.802  52.884  32.206  1.00  0.00           H  
ATOM   2489  CB  SER   159      33.513  51.795  30.948  1.00  0.00           C  
ATOM   2490  HB2 SER   159      34.401  51.387  30.467  1.00  0.00           H  
ATOM   2491  HB3 SER   159      32.741  51.052  31.149  1.00  0.00           H  
ATOM   2492  OG  SER   159      33.026  52.976  30.333  1.00  0.00           O  
ATOM   2493  HG  SER   159      32.401  52.822  29.621  1.00  0.00           H  
ATOM   2494  C   SER   159      32.868  53.128  32.952  1.00  0.00           C  
ATOM   2495  O   SER   159      33.109  54.303  33.034  1.00  0.00           O  
ATOM   2496  N   LEU   160      31.683  52.587  33.383  1.00  0.00           N  
ATOM   2497  H   LEU   160      31.518  51.592  33.340  1.00  0.00           H  
ATOM   2498  CA  LEU   160      30.636  53.452  34.074  1.00  0.00           C  
ATOM   2499  HA  LEU   160      30.775  54.436  33.625  1.00  0.00           H  
ATOM   2500  CB  LEU   160      29.254  52.839  33.878  1.00  0.00           C  
ATOM   2501  HB2 LEU   160      29.358  51.822  34.256  1.00  0.00           H  
ATOM   2502  HB3 LEU   160      28.486  53.408  34.401  1.00  0.00           H  
ATOM   2503  CG  LEU   160      28.765  52.670  32.432  1.00  0.00           C  
ATOM   2504  HG  LEU   160      29.355  51.982  31.827  1.00  0.00           H  
ATOM   2505  CD1 LEU   160      27.360  52.119  32.373  1.00  0.00           C  
ATOM   2506 HD11 LEU   160      27.314  51.226  32.996  1.00  0.00           H  
ATOM   2507 HD12 LEU   160      26.607  52.824  32.724  1.00  0.00           H  
ATOM   2508 HD13 LEU   160      27.124  51.879  31.336  1.00  0.00           H  
ATOM   2509  CD2 LEU   160      28.644  53.997  31.667  1.00  0.00           C  
ATOM   2510 HD21 LEU   160      29.657  54.362  31.495  1.00  0.00           H  
ATOM   2511 HD22 LEU   160      28.148  53.759  30.726  1.00  0.00           H  
ATOM   2512 HD23 LEU   160      28.112  54.676  32.333  1.00  0.00           H  
ATOM   2513  C   LEU   160      30.967  53.735  35.528  1.00  0.00           C  
ATOM   2514  O   LEU   160      30.590  54.777  36.058  1.00  0.00           O  
ATOM   2515  N   ALA   161      31.848  52.932  36.152  1.00  0.00           N  
ATOM   2516  H   ALA   161      32.139  52.068  35.717  1.00  0.00           H  
ATOM   2517  CA  ALA   161      32.396  53.212  37.476  1.00  0.00           C  
ATOM   2518  HA  ALA   161      31.556  53.309  38.164  1.00  0.00           H  
ATOM   2519  CB  ALA   161      33.277  52.063  38.008  1.00  0.00           C  
ATOM   2520  HB1 ALA   161      33.425  52.294  39.063  1.00  0.00           H  
ATOM   2521  HB2 ALA   161      32.775  51.096  37.991  1.00  0.00           H  
ATOM   2522  HB3 ALA   161      34.175  51.950  37.400  1.00  0.00           H  
ATOM   2523  C   ALA   161      33.137  54.583  37.620  1.00  0.00           C  
ATOM   2524  O   ALA   161      32.955  55.297  38.580  1.00  0.00           O  
ATOM   2525  N   VAL   162      33.927  54.876  36.617  1.00  0.00           N  
ATOM   2526  H   VAL   162      33.926  54.231  35.840  1.00  0.00           H  
ATOM   2527  CA  VAL   162      34.622  56.237  36.459  1.00  0.00           C  
ATOM   2528  HA  VAL   162      34.842  56.529  37.486  1.00  0.00           H  
ATOM   2529  CB  VAL   162      36.004  56.120  35.799  1.00  0.00           C  
ATOM   2530  HB  VAL   162      36.441  57.115  35.712  1.00  0.00           H  
ATOM   2531  CG1 VAL   162      37.062  55.259  36.561  1.00  0.00           C  
ATOM   2532 HG11 VAL   162      37.255  55.794  37.491  1.00  0.00           H  
ATOM   2533 HG12 VAL   162      36.712  54.253  36.789  1.00  0.00           H  
ATOM   2534 HG13 VAL   162      37.933  55.002  35.958  1.00  0.00           H  
ATOM   2535  CG2 VAL   162      35.930  55.514  34.398  1.00  0.00           C  
ATOM   2536 HG21 VAL   162      36.882  55.612  33.875  1.00  0.00           H  
ATOM   2537 HG22 VAL   162      35.542  54.496  34.440  1.00  0.00           H  
ATOM   2538 HG23 VAL   162      35.206  56.129  33.864  1.00  0.00           H  
ATOM   2539  C   VAL   162      33.775  57.328  35.740  1.00  0.00           C  
ATOM   2540  O   VAL   162      34.250  58.446  35.515  1.00  0.00           O  
ATOM   2541  N   LYS   163      32.590  57.104  35.178  1.00  0.00           N  
ATOM   2542  H   LYS   163      32.389  56.125  35.035  1.00  0.00           H  
ATOM   2543  CA  LYS   163      31.717  58.030  34.466  1.00  0.00           C  
ATOM   2544  HA  LYS   163      32.379  58.375  33.672  1.00  0.00           H  
ATOM   2545  CB  LYS   163      30.497  57.352  33.830  1.00  0.00           C  
ATOM   2546  HB2 LYS   163      30.865  56.589  33.144  1.00  0.00           H  
ATOM   2547  HB3 LYS   163      29.957  56.933  34.679  1.00  0.00           H  
ATOM   2548  CG  LYS   163      29.690  58.392  32.993  1.00  0.00           C  
ATOM   2549  HG2 LYS   163      29.207  58.991  33.764  1.00  0.00           H  
ATOM   2550  HG3 LYS   163      30.276  59.033  32.333  1.00  0.00           H  
ATOM   2551  CD  LYS   163      28.620  57.662  32.282  1.00  0.00           C  
ATOM   2552  HD2 LYS   163      29.112  56.819  31.799  1.00  0.00           H  
ATOM   2553  HD3 LYS   163      27.993  57.326  33.108  1.00  0.00           H  
ATOM   2554  CE  LYS   163      27.894  58.702  31.278  1.00  0.00           C  
ATOM   2555  HE2 LYS   163      27.654  59.607  31.836  1.00  0.00           H  
ATOM   2556  HE3 LYS   163      28.675  58.950  30.559  1.00  0.00           H  
ATOM   2557  NZ  LYS   163      26.756  58.042  30.532  1.00  0.00           N  
ATOM   2558  HZ1 LYS   163      26.347  58.680  29.864  1.00  0.00           H  
ATOM   2559  HZ2 LYS   163      27.152  57.265  30.023  1.00  0.00           H  
ATOM   2560  HZ3 LYS   163      25.972  57.817  31.126  1.00  0.00           H  
ATOM   2561  C   LYS   163      31.249  59.235  35.379  1.00  0.00           C  
ATOM   2562  O   LYS   163      31.421  60.323  34.834  1.00  0.00           O  
ATOM   2563  N   PRO   164      30.826  59.039  36.689  1.00  0.00           N  
ATOM   2564  CD  PRO   164      30.353  57.770  37.282  1.00  0.00           C  
ATOM   2565  HD2 PRO   164      31.192  57.076  37.235  1.00  0.00           H  
ATOM   2566  HD3 PRO   164      29.499  57.360  36.743  1.00  0.00           H  
ATOM   2567  CG  PRO   164      29.911  58.093  38.722  1.00  0.00           C  
ATOM   2568  HG2 PRO   164      30.545  57.467  39.350  1.00  0.00           H  
ATOM   2569  HG3 PRO   164      28.843  57.939  38.872  1.00  0.00           H  
ATOM   2570  CB  PRO   164      30.291  59.577  38.906  1.00  0.00           C  
ATOM   2571  HB2 PRO   164      31.064  59.684  39.667  1.00  0.00           H  
ATOM   2572  HB3 PRO   164      29.408  60.144  39.197  1.00  0.00           H  
ATOM   2573  CA  PRO   164      30.663  60.177  37.597  1.00  0.00           C  
ATOM   2574  HA  PRO   164      29.775  60.749  37.325  1.00  0.00           H  
ATOM   2575  C   PRO   164      31.869  61.041  37.713  1.00  0.00           C  
ATOM   2576  O   PRO   164      31.764  62.241  37.737  1.00  0.00           O  
ATOM   2577  N   SER   165      33.108  60.485  37.706  1.00  0.00           N  
ATOM   2578  H   SER   165      33.189  59.487  37.832  1.00  0.00           H  
ATOM   2579  CA  SER   165      34.308  61.364  37.783  1.00  0.00           C  
ATOM   2580  HA  SER   165      34.187  62.101  38.578  1.00  0.00           H  
ATOM   2581  CB  SER   165      35.627  60.608  38.104  1.00  0.00           C  
ATOM   2582  HB2 SER   165      36.378  61.359  38.350  1.00  0.00           H  
ATOM   2583  HB3 SER   165      35.578  59.977  38.991  1.00  0.00           H  
ATOM   2584  OG  SER   165      36.197  59.818  37.086  1.00  0.00           O  
ATOM   2585  HG  SER   165      35.570  59.125  36.867  1.00  0.00           H  
ATOM   2586  C   SER   165      34.531  62.141  36.466  1.00  0.00           C  
ATOM   2587  O   SER   165      35.256  63.167  36.401  1.00  0.00           O  
ATOM   2588  N   GLY   166      34.026  61.636  35.316  1.00  0.00           N  
ATOM   2589  H   GLY   166      33.537  60.762  35.448  1.00  0.00           H  
ATOM   2590  CA  GLY   166      34.082  62.179  33.989  1.00  0.00           C  
ATOM   2591  HA2 GLY   166      33.296  61.724  33.386  1.00  0.00           H  
ATOM   2592  HA3 GLY   166      33.910  63.254  34.041  1.00  0.00           H  
ATOM   2593  C   GLY   166      35.445  61.974  33.260  1.00  0.00           C  
ATOM   2594  O   GLY   166      35.686  62.553  32.166  1.00  0.00           O  
ATOM   2595  N   MET   167      36.386  61.271  33.866  1.00  0.00           N  
ATOM   2596  H   MET   167      36.199  60.905  34.789  1.00  0.00           H  
ATOM   2597  CA  MET   167      37.758  61.012  33.388  1.00  0.00           C  
ATOM   2598  HA  MET   167      38.310  61.899  33.079  1.00  0.00           H  
ATOM   2599  CB  MET   167      38.625  60.521  34.542  1.00  0.00           C  
ATOM   2600  HB2 MET   167      38.109  59.721  35.072  1.00  0.00           H  
ATOM   2601  HB3 MET   167      39.606  60.197  34.194  1.00  0.00           H  
ATOM   2602  CG  MET   167      38.858  61.617  35.578  1.00  0.00           C  
ATOM   2603  HG2 MET   167      39.459  62.410  35.134  1.00  0.00           H  
ATOM   2604  HG3 MET   167      37.904  62.002  35.940  1.00  0.00           H  
ATOM   2605  SD  MET   167      39.614  60.973  37.046  1.00  0.00           S  
ATOM   2606  CE  MET   167      41.423  61.236  36.704  1.00  0.00           C  
ATOM   2607  HE1 MET   167      41.729  62.239  37.001  1.00  0.00           H  
ATOM   2608  HE2 MET   167      41.888  60.371  37.177  1.00  0.00           H  
ATOM   2609  HE3 MET   167      41.602  61.196  35.629  1.00  0.00           H  
ATOM   2610  C   MET   167      37.827  59.988  32.268  1.00  0.00           C  
ATOM   2611  O   MET   167      36.963  59.070  32.200  1.00  0.00           O  
ATOM   2612  N   ARG   168      38.950  59.882  31.561  1.00  0.00           N  
ATOM   2613  H   ARG   168      39.643  60.604  31.698  1.00  0.00           H  
ATOM   2614  CA  ARG   168      39.267  58.817  30.610  1.00  0.00           C  
ATOM   2615  HA  ARG   168      38.301  58.379  30.357  1.00  0.00           H  
ATOM   2616  CB  ARG   168      39.873  59.284  29.285  1.00  0.00           C  
ATOM   2617  HB2 ARG   168      40.040  58.445  28.609  1.00  0.00           H  
ATOM   2618  HB3 ARG   168      39.202  59.959  28.755  1.00  0.00           H  
ATOM   2619  CG  ARG   168      41.230  60.047  29.454  1.00  0.00           C  
ATOM   2620  HG2 ARG   168      40.974  60.938  30.027  1.00  0.00           H  
ATOM   2621  HG3 ARG   168      41.864  59.338  29.986  1.00  0.00           H  
ATOM   2622  CD  ARG   168      41.772  60.415  28.089  1.00  0.00           C  
ATOM   2623  HD2 ARG   168      42.834  60.635  28.201  1.00  0.00           H  
ATOM   2624  HD3 ARG   168      41.690  59.553  27.427  1.00  0.00           H  
ATOM   2625  NE  ARG   168      41.085  61.575  27.592  1.00  0.00           N  
ATOM   2626  HE  ARG   168      40.765  62.145  28.361  1.00  0.00           H  
ATOM   2627  CZ  ARG   168      41.146  62.121  26.390  1.00  0.00           C  
ATOM   2628  NH1 ARG   168      41.968  61.713  25.472  1.00  0.00           N  
ATOM   2629 HH11 ARG   168      42.004  62.214  24.596  1.00  0.00           H  
ATOM   2630 HH12 ARG   168      42.643  61.000  25.711  1.00  0.00           H  
ATOM   2631  NH2 ARG   168      40.472  63.265  26.251  1.00  0.00           N  
ATOM   2632 HH21 ARG   168      39.948  63.634  27.031  1.00  0.00           H  
ATOM   2633 HH22 ARG   168      40.825  63.922  25.569  1.00  0.00           H  
ATOM   2634  C   ARG   168      40.039  57.698  31.275  1.00  0.00           C  
ATOM   2635  O   ARG   168      40.986  57.924  31.941  1.00  0.00           O  
ATOM   2636  N   PHE   169      39.675  56.467  31.141  1.00  0.00           N  
ATOM   2637  H   PHE   169      38.893  56.376  30.508  1.00  0.00           H  
ATOM   2638  CA  PHE   169      40.090  55.222  31.888  1.00  0.00           C  
ATOM   2639  HA  PHE   169      39.604  55.395  32.848  1.00  0.00           H  
ATOM   2640  CB  PHE   169      39.409  54.019  31.200  1.00  0.00           C  
ATOM   2641  HB2 PHE   169      38.401  54.210  30.831  1.00  0.00           H  
ATOM   2642  HB3 PHE   169      40.057  53.807  30.350  1.00  0.00           H  
ATOM   2643  CG  PHE   169      39.415  52.809  32.119  1.00  0.00           C  
ATOM   2644  CD1 PHE   169      38.416  52.735  33.068  1.00  0.00           C  
ATOM   2645  HD1 PHE   169      37.703  53.540  33.166  1.00  0.00           H  
ATOM   2646  CE1 PHE   169      38.493  51.702  34.024  1.00  0.00           C  
ATOM   2647  HE1 PHE   169      37.769  51.694  34.825  1.00  0.00           H  
ATOM   2648  CZ  PHE   169      39.546  50.765  33.957  1.00  0.00           C  
ATOM   2649  HZ  PHE   169      39.553  49.968  34.686  1.00  0.00           H  
ATOM   2650  CE2 PHE   169      40.608  50.930  33.052  1.00  0.00           C  
ATOM   2651  HE2 PHE   169      41.478  50.298  33.161  1.00  0.00           H  
ATOM   2652  CD2 PHE   169      40.540  51.998  32.169  1.00  0.00           C  
ATOM   2653  HD2 PHE   169      41.337  52.107  31.447  1.00  0.00           H  
ATOM   2654  C   PHE   169      41.571  55.133  32.073  1.00  0.00           C  
ATOM   2655  O   PHE   169      42.070  54.732  33.089  1.00  0.00           O  
ATOM   2656  N   GLU   170      42.319  55.463  30.998  1.00  0.00           N  
ATOM   2657  H   GLU   170      41.855  55.610  30.113  1.00  0.00           H  
ATOM   2658  CA  GLU   170      43.775  55.336  30.973  1.00  0.00           C  
ATOM   2659  HA  GLU   170      43.999  54.376  31.439  1.00  0.00           H  
ATOM   2660  CB  GLU   170      44.238  55.249  29.468  1.00  0.00           C  
ATOM   2661  HB2 GLU   170      45.310  55.097  29.598  1.00  0.00           H  
ATOM   2662  HB3 GLU   170      43.764  54.357  29.060  1.00  0.00           H  
ATOM   2663  CG  GLU   170      44.090  56.443  28.510  1.00  0.00           C  
ATOM   2664  HG2 GLU   170      44.379  57.316  29.096  1.00  0.00           H  
ATOM   2665  HG3 GLU   170      44.883  56.317  27.774  1.00  0.00           H  
ATOM   2666  CD  GLU   170      42.714  56.550  27.817  1.00  0.00           C  
ATOM   2667  OE1 GLU   170      42.711  57.189  26.772  1.00  0.00           O  
ATOM   2668  OE2 GLU   170      41.684  55.993  28.278  1.00  0.00           O  
ATOM   2669  C   GLU   170      44.482  56.414  31.831  1.00  0.00           C  
ATOM   2670  O   GLU   170      45.572  56.091  32.389  1.00  0.00           O  
ATOM   2671  N   GLN   171      43.847  57.598  32.060  1.00  0.00           N  
ATOM   2672  H   GLN   171      42.884  57.673  31.765  1.00  0.00           H  
ATOM   2673  CA  GLN   171      44.323  58.536  33.039  1.00  0.00           C  
ATOM   2674  HA  GLN   171      45.404  58.439  32.939  1.00  0.00           H  
ATOM   2675  CB  GLN   171      43.945  59.965  32.642  1.00  0.00           C  
ATOM   2676  HB2 GLN   171      42.880  60.168  32.529  1.00  0.00           H  
ATOM   2677  HB3 GLN   171      44.360  60.605  33.420  1.00  0.00           H  
ATOM   2678  CG  GLN   171      44.581  60.469  31.383  1.00  0.00           C  
ATOM   2679  HG2 GLN   171      45.665  60.429  31.496  1.00  0.00           H  
ATOM   2680  HG3 GLN   171      44.256  59.870  30.532  1.00  0.00           H  
ATOM   2681  CD  GLN   171      44.178  61.879  30.952  1.00  0.00           C  
ATOM   2682  OE1 GLN   171      43.480  62.548  31.679  1.00  0.00           O  
ATOM   2683  NE2 GLN   171      44.526  62.385  29.756  1.00  0.00           N  
ATOM   2684 HE21 GLN   171      45.099  61.816  29.149  1.00  0.00           H  
ATOM   2685 HE22 GLN   171      44.554  63.391  29.676  1.00  0.00           H  
ATOM   2686  C   GLN   171      43.910  58.139  34.449  1.00  0.00           C  
ATOM   2687  O   GLN   171      44.717  58.200  35.364  1.00  0.00           O  
ATOM   2688  N   ALA   172      42.632  57.733  34.718  1.00  0.00           N  
ATOM   2689  H   ALA   172      41.985  57.718  33.942  1.00  0.00           H  
ATOM   2690  CA  ALA   172      41.988  57.406  35.965  1.00  0.00           C  
ATOM   2691  HA  ALA   172      42.151  58.252  36.632  1.00  0.00           H  
ATOM   2692  CB  ALA   172      40.514  57.250  35.651  1.00  0.00           C  
ATOM   2693  HB1 ALA   172      40.324  56.456  34.930  1.00  0.00           H  
ATOM   2694  HB2 ALA   172      39.926  56.988  36.531  1.00  0.00           H  
ATOM   2695  HB3 ALA   172      40.038  58.135  35.228  1.00  0.00           H  
ATOM   2696  C   ALA   172      42.633  56.226  36.677  1.00  0.00           C  
ATOM   2697  O   ALA   172      42.892  56.314  37.859  1.00  0.00           O  
ATOM   2698  N   MET   173      42.997  55.137  35.972  1.00  0.00           N  
ATOM   2699  H   MET   173      42.609  55.041  35.045  1.00  0.00           H  
ATOM   2700  CA  MET   173      43.696  53.992  36.593  1.00  0.00           C  
ATOM   2701  HA  MET   173      43.327  53.756  37.591  1.00  0.00           H  
ATOM   2702  CB  MET   173      43.606  52.690  35.765  1.00  0.00           C  
ATOM   2703  HB2 MET   173      42.589  52.339  35.587  1.00  0.00           H  
ATOM   2704  HB3 MET   173      44.194  52.825  34.857  1.00  0.00           H  
ATOM   2705  CG  MET   173      44.245  51.488  36.519  1.00  0.00           C  
ATOM   2706  HG2 MET   173      45.321  51.651  36.460  1.00  0.00           H  
ATOM   2707  HG3 MET   173      43.932  51.341  37.553  1.00  0.00           H  
ATOM   2708  SD  MET   173      44.114  49.958  35.696  1.00  0.00           S  
ATOM   2709  CE  MET   173      42.391  49.406  35.914  1.00  0.00           C  
ATOM   2710  HE1 MET   173      42.191  49.081  36.935  1.00  0.00           H  
ATOM   2711  HE2 MET   173      41.689  50.208  35.687  1.00  0.00           H  
ATOM   2712  HE3 MET   173      42.255  48.478  35.360  1.00  0.00           H  
ATOM   2713  C   MET   173      45.171  54.321  36.992  1.00  0.00           C  
ATOM   2714  O   MET   173      45.799  53.849  37.949  1.00  0.00           O  
ATOM   2715  N   ALA   174      45.813  55.263  36.284  1.00  0.00           N  
ATOM   2716  H   ALA   174      45.326  55.801  35.581  1.00  0.00           H  
ATOM   2717  CA  ALA   174      47.209  55.657  36.611  1.00  0.00           C  
ATOM   2718  HA  ALA   174      47.796  54.792  36.919  1.00  0.00           H  
ATOM   2719  CB  ALA   174      47.786  56.317  35.338  1.00  0.00           C  
ATOM   2720  HB1 ALA   174      47.205  57.147  34.936  1.00  0.00           H  
ATOM   2721  HB2 ALA   174      48.794  56.649  35.587  1.00  0.00           H  
ATOM   2722  HB3 ALA   174      48.024  55.536  34.617  1.00  0.00           H  
ATOM   2723  C   ALA   174      47.228  56.629  37.766  1.00  0.00           C  
ATOM   2724  O   ALA   174      47.892  56.363  38.787  1.00  0.00           O  
ATOM   2725  N   GLU   175      46.297  57.643  37.803  1.00  0.00           N  
ATOM   2726  H   GLU   175      45.729  57.786  36.981  1.00  0.00           H  
ATOM   2727  CA  GLU   175      46.190  58.631  38.868  1.00  0.00           C  
ATOM   2728  HA  GLU   175      47.159  59.058  39.127  1.00  0.00           H  
ATOM   2729  CB  GLU   175      45.259  59.800  38.497  1.00  0.00           C  
ATOM   2730  HB2 GLU   175      44.285  59.418  38.191  1.00  0.00           H  
ATOM   2731  HB3 GLU   175      44.955  60.409  39.349  1.00  0.00           H  
ATOM   2732  CG  GLU   175      45.848  60.723  37.394  1.00  0.00           C  
ATOM   2733  HG2 GLU   175      46.197  60.205  36.501  1.00  0.00           H  
ATOM   2734  HG3 GLU   175      45.008  61.316  37.033  1.00  0.00           H  
ATOM   2735  CD  GLU   175      46.834  61.728  38.008  1.00  0.00           C  
ATOM   2736  OE1 GLU   175      46.561  62.980  38.231  1.00  0.00           O  
ATOM   2737  OE2 GLU   175      48.007  61.285  38.236  1.00  0.00           O  
ATOM   2738  C   GLU   175      45.557  58.078  40.150  1.00  0.00           C  
ATOM   2739  O   GLU   175      45.728  58.826  41.140  1.00  0.00           O  
ATOM   2740  N   ARG   176      44.747  57.019  40.182  1.00  0.00           N  
ATOM   2741  H   ARG   176      44.670  56.553  39.289  1.00  0.00           H  
ATOM   2742  CA  ARG   176      43.889  56.568  41.380  1.00  0.00           C  
ATOM   2743  HA  ARG   176      44.010  57.268  42.207  1.00  0.00           H  
ATOM   2744  CB  ARG   176      42.334  56.440  41.022  1.00  0.00           C  
ATOM   2745  HB2 ARG   176      42.206  55.692  40.240  1.00  0.00           H  
ATOM   2746  HB3 ARG   176      41.839  55.987  41.881  1.00  0.00           H  
ATOM   2747  CG  ARG   176      41.614  57.720  40.559  1.00  0.00           C  
ATOM   2748  HG2 ARG   176      41.724  58.557  41.249  1.00  0.00           H  
ATOM   2749  HG3 ARG   176      42.023  57.946  39.575  1.00  0.00           H  
ATOM   2750  CD  ARG   176      40.108  57.570  40.441  1.00  0.00           C  
ATOM   2751  HD2 ARG   176      39.954  57.072  39.484  1.00  0.00           H  
ATOM   2752  HD3 ARG   176      39.815  56.917  41.262  1.00  0.00           H  
ATOM   2753  NE  ARG   176      39.317  58.812  40.454  1.00  0.00           N  
ATOM   2754  HE  ARG   176      39.813  59.684  40.336  1.00  0.00           H  
ATOM   2755  CZ  ARG   176      38.015  58.929  40.678  1.00  0.00           C  
ATOM   2756  NH1 ARG   176      37.279  57.893  40.883  1.00  0.00           N  
ATOM   2757 HH11 ARG   176      37.791  57.024  40.949  1.00  0.00           H  
ATOM   2758 HH12 ARG   176      36.299  57.945  41.123  1.00  0.00           H  
ATOM   2759  NH2 ARG   176      37.409  60.109  40.755  1.00  0.00           N  
ATOM   2760 HH21 ARG   176      37.919  60.969  40.610  1.00  0.00           H  
ATOM   2761 HH22 ARG   176      36.428  60.095  40.997  1.00  0.00           H  
ATOM   2762  C   ARG   176      44.442  55.130  41.904  1.00  0.00           C  
ATOM   2763  O   ARG   176      44.266  54.875  43.067  1.00  0.00           O  
ATOM   2764  N   VAL   177      45.183  54.390  41.019  1.00  0.00           N  
ATOM   2765  H   VAL   177      45.290  54.790  40.097  1.00  0.00           H  
ATOM   2766  CA  VAL   177      45.767  53.037  41.386  1.00  0.00           C  
ATOM   2767  HA  VAL   177      45.707  53.020  42.474  1.00  0.00           H  
ATOM   2768  CB  VAL   177      44.991  51.860  40.837  1.00  0.00           C  
ATOM   2769  HB  VAL   177      45.009  52.006  39.757  1.00  0.00           H  
ATOM   2770  CG1 VAL   177      45.666  50.457  41.009  1.00  0.00           C  
ATOM   2771 HG11 VAL   177      46.698  50.451  40.657  1.00  0.00           H  
ATOM   2772 HG12 VAL   177      45.735  50.174  42.060  1.00  0.00           H  
ATOM   2773 HG13 VAL   177      45.113  49.769  40.370  1.00  0.00           H  
ATOM   2774  CG2 VAL   177      43.506  51.813  41.303  1.00  0.00           C  
ATOM   2775 HG21 VAL   177      42.979  51.150  40.617  1.00  0.00           H  
ATOM   2776 HG22 VAL   177      43.396  51.507  42.343  1.00  0.00           H  
ATOM   2777 HG23 VAL   177      42.976  52.758  41.188  1.00  0.00           H  
ATOM   2778  C   VAL   177      47.296  52.965  41.117  1.00  0.00           C  
ATOM   2779  O   VAL   177      48.059  52.831  42.002  1.00  0.00           O  
ATOM   2780  N   PHE   178      47.773  53.046  39.867  1.00  0.00           N  
ATOM   2781  H   PHE   178      47.144  53.320  39.126  1.00  0.00           H  
ATOM   2782  CA  PHE   178      49.210  52.669  39.608  1.00  0.00           C  
ATOM   2783  HA  PHE   178      49.392  51.693  40.058  1.00  0.00           H  
ATOM   2784  CB  PHE   178      49.516  52.565  38.113  1.00  0.00           C  
ATOM   2785  HB2 PHE   178      49.274  53.551  37.716  1.00  0.00           H  
ATOM   2786  HB3 PHE   178      50.534  52.174  38.115  1.00  0.00           H  
ATOM   2787  CG  PHE   178      48.775  51.570  37.215  1.00  0.00           C  
ATOM   2788  CD1 PHE   178      48.217  50.295  37.586  1.00  0.00           C  
ATOM   2789  HD1 PHE   178      48.393  49.844  38.552  1.00  0.00           H  
ATOM   2790  CE1 PHE   178      47.670  49.492  36.591  1.00  0.00           C  
ATOM   2791  HE1 PHE   178      47.365  48.501  36.895  1.00  0.00           H  
ATOM   2792  CZ  PHE   178      47.448  50.009  35.277  1.00  0.00           C  
ATOM   2793  HZ  PHE   178      46.846  49.469  34.561  1.00  0.00           H  
ATOM   2794  CE2 PHE   178      48.027  51.221  34.956  1.00  0.00           C  
ATOM   2795  HE2 PHE   178      47.822  51.548  33.947  1.00  0.00           H  
ATOM   2796  CD2 PHE   178      48.675  51.999  35.900  1.00  0.00           C  
ATOM   2797  HD2 PHE   178      49.197  52.902  35.617  1.00  0.00           H  
ATOM   2798  C   PHE   178      50.246  53.608  40.267  1.00  0.00           C  
ATOM   2799  O   PHE   178      51.124  53.083  40.993  1.00  0.00           O  
ATOM   2800  N   LYS   179      50.149  54.907  40.025  1.00  0.00           N  
ATOM   2801  H   LYS   179      49.415  55.282  39.442  1.00  0.00           H  
ATOM   2802  CA  LYS   179      51.049  55.967  40.621  1.00  0.00           C  
ATOM   2803  HA  LYS   179      52.054  55.605  40.407  1.00  0.00           H  
ATOM   2804  CB  LYS   179      50.863  57.341  39.948  1.00  0.00           C  
ATOM   2805  HB2 LYS   179      50.923  57.315  38.859  1.00  0.00           H  
ATOM   2806  HB3 LYS   179      49.859  57.739  40.095  1.00  0.00           H  
ATOM   2807  CG  LYS   179      51.865  58.355  40.484  1.00  0.00           C  
ATOM   2808  HG2 LYS   179      51.643  58.562  41.531  1.00  0.00           H  
ATOM   2809  HG3 LYS   179      52.846  57.885  40.555  1.00  0.00           H  
ATOM   2810  CD  LYS   179      52.083  59.672  39.655  1.00  0.00           C  
ATOM   2811  HD2 LYS   179      52.466  59.516  38.646  1.00  0.00           H  
ATOM   2812  HD3 LYS   179      51.058  60.036  39.582  1.00  0.00           H  
ATOM   2813  CE  LYS   179      52.933  60.702  40.297  1.00  0.00           C  
ATOM   2814  HE2 LYS   179      52.480  60.981  41.249  1.00  0.00           H  
ATOM   2815  HE3 LYS   179      53.925  60.343  40.569  1.00  0.00           H  
ATOM   2816  NZ  LYS   179      53.033  61.827  39.461  1.00  0.00           N  
ATOM   2817  HZ1 LYS   179      52.977  62.646  40.050  1.00  0.00           H  
ATOM   2818  HZ2 LYS   179      53.775  61.853  38.776  1.00  0.00           H  
ATOM   2819  HZ3 LYS   179      52.243  61.958  38.847  1.00  0.00           H  
ATOM   2820  C   LYS   179      50.913  55.965  42.165  1.00  0.00           C  
ATOM   2821  O   LYS   179      51.963  55.920  42.752  1.00  0.00           O  
ATOM   2822  N   PRO   180      49.693  55.927  42.773  1.00  0.00           N  
ATOM   2823  CD  PRO   180      48.429  56.251  42.169  1.00  0.00           C  
ATOM   2824  HD2 PRO   180      47.836  55.362  41.954  1.00  0.00           H  
ATOM   2825  HD3 PRO   180      48.538  56.879  41.285  1.00  0.00           H  
ATOM   2826  CG  PRO   180      47.678  56.885  43.263  1.00  0.00           C  
ATOM   2827  HG2 PRO   180      46.607  56.886  43.062  1.00  0.00           H  
ATOM   2828  HG3 PRO   180      48.052  57.899  43.403  1.00  0.00           H  
ATOM   2829  CB  PRO   180      48.041  56.021  44.435  1.00  0.00           C  
ATOM   2830  HB2 PRO   180      47.558  55.050  44.324  1.00  0.00           H  
ATOM   2831  HB3 PRO   180      47.940  56.504  45.407  1.00  0.00           H  
ATOM   2832  CA  PRO   180      49.554  55.825  44.188  1.00  0.00           C  
ATOM   2833  HA  PRO   180      50.031  56.673  44.680  1.00  0.00           H  
ATOM   2834  C   PRO   180      50.053  54.518  44.801  1.00  0.00           C  
ATOM   2835  O   PRO   180      50.014  54.407  46.048  1.00  0.00           O  
ATOM   2836  N   LEU   181      50.546  53.554  44.033  1.00  0.00           N  
ATOM   2837  H   LEU   181      50.356  53.693  43.051  1.00  0.00           H  
ATOM   2838  CA  LEU   181      51.274  52.412  44.505  1.00  0.00           C  
ATOM   2839  HA  LEU   181      51.275  52.392  45.595  1.00  0.00           H  
ATOM   2840  CB  LEU   181      50.553  51.094  44.084  1.00  0.00           C  
ATOM   2841  HB2 LEU   181      50.317  51.213  43.026  1.00  0.00           H  
ATOM   2842  HB3 LEU   181      51.134  50.185  44.238  1.00  0.00           H  
ATOM   2843  CG  LEU   181      49.275  50.855  44.816  1.00  0.00           C  
ATOM   2844  HG  LEU   181      48.593  51.697  44.937  1.00  0.00           H  
ATOM   2845  CD1 LEU   181      48.455  49.814  44.035  1.00  0.00           C  
ATOM   2846 HD11 LEU   181      48.864  48.828  44.254  1.00  0.00           H  
ATOM   2847 HD12 LEU   181      47.421  50.084  44.253  1.00  0.00           H  
ATOM   2848 HD13 LEU   181      48.579  49.955  42.961  1.00  0.00           H  
ATOM   2849  CD2 LEU   181      49.540  50.327  46.213  1.00  0.00           C  
ATOM   2850 HD21 LEU   181      50.005  49.346  46.116  1.00  0.00           H  
ATOM   2851 HD22 LEU   181      50.094  51.126  46.704  1.00  0.00           H  
ATOM   2852 HD23 LEU   181      48.610  50.131  46.747  1.00  0.00           H  
ATOM   2853  C   LEU   181      52.743  52.429  44.018  1.00  0.00           C  
ATOM   2854  O   LEU   181      53.427  51.487  44.354  1.00  0.00           O  
ATOM   2855  N   LYS   182      53.252  53.477  43.280  1.00  0.00           N  
ATOM   2856  H   LYS   182      52.529  54.180  43.217  1.00  0.00           H  
ATOM   2857  CA  LYS   182      54.590  53.659  42.705  1.00  0.00           C  
ATOM   2858  HA  LYS   182      54.539  54.524  42.043  1.00  0.00           H  
ATOM   2859  CB  LYS   182      55.579  53.837  43.859  1.00  0.00           C  
ATOM   2860  HB2 LYS   182      55.439  53.240  44.760  1.00  0.00           H  
ATOM   2861  HB3 LYS   182      56.560  53.705  43.402  1.00  0.00           H  
ATOM   2862  CG  LYS   182      55.431  55.282  44.352  1.00  0.00           C  
ATOM   2863  HG2 LYS   182      55.529  55.869  43.439  1.00  0.00           H  
ATOM   2864  HG3 LYS   182      54.402  55.324  44.711  1.00  0.00           H  
ATOM   2865  CD  LYS   182      56.542  55.695  45.313  1.00  0.00           C  
ATOM   2866  HD2 LYS   182      56.235  55.214  46.241  1.00  0.00           H  
ATOM   2867  HD3 LYS   182      57.526  55.417  44.935  1.00  0.00           H  
ATOM   2868  CE  LYS   182      56.394  57.208  45.531  1.00  0.00           C  
ATOM   2869  HE2 LYS   182      56.286  57.748  44.590  1.00  0.00           H  
ATOM   2870  HE3 LYS   182      55.445  57.447  46.011  1.00  0.00           H  
ATOM   2871  NZ  LYS   182      57.599  57.687  46.244  1.00  0.00           N  
ATOM   2872  HZ1 LYS   182      58.428  57.226  45.899  1.00  0.00           H  
ATOM   2873  HZ2 LYS   182      57.833  58.661  46.109  1.00  0.00           H  
ATOM   2874  HZ3 LYS   182      57.624  57.357  47.198  1.00  0.00           H  
ATOM   2875  C   LYS   182      54.966  52.470  41.765  1.00  0.00           C  
ATOM   2876  O   LYS   182      56.060  51.855  41.885  1.00  0.00           O  
ATOM   2877  N   LEU   183      53.986  51.952  40.938  1.00  0.00           N  
ATOM   2878  H   LEU   183      53.088  52.413  40.966  1.00  0.00           H  
ATOM   2879  CA  LEU   183      54.152  50.921  39.876  1.00  0.00           C  
ATOM   2880  HA  LEU   183      55.038  50.349  40.152  1.00  0.00           H  
ATOM   2881  CB  LEU   183      52.844  50.092  39.836  1.00  0.00           C  
ATOM   2882  HB2 LEU   183      52.020  50.759  39.583  1.00  0.00           H  
ATOM   2883  HB3 LEU   183      52.989  49.423  38.988  1.00  0.00           H  
ATOM   2884  CG  LEU   183      52.361  49.483  41.168  1.00  0.00           C  
ATOM   2885  HG  LEU   183      52.081  50.272  41.866  1.00  0.00           H  
ATOM   2886  CD1 LEU   183      51.017  48.704  40.888  1.00  0.00           C  
ATOM   2887 HD11 LEU   183      50.539  48.591  41.861  1.00  0.00           H  
ATOM   2888 HD12 LEU   183      50.348  49.296  40.263  1.00  0.00           H  
ATOM   2889 HD13 LEU   183      51.206  47.758  40.380  1.00  0.00           H  
ATOM   2890  CD2 LEU   183      53.422  48.573  41.841  1.00  0.00           C  
ATOM   2891 HD21 LEU   183      53.238  48.361  42.894  1.00  0.00           H  
ATOM   2892 HD22 LEU   183      53.464  47.601  41.350  1.00  0.00           H  
ATOM   2893 HD23 LEU   183      54.422  49.006  41.854  1.00  0.00           H  
ATOM   2894  C   LEU   183      54.454  51.565  38.512  1.00  0.00           C  
ATOM   2895  O   LEU   183      53.723  51.680  37.555  1.00  0.00           O  
ATOM   2896  N   ASN   184      55.644  52.147  38.535  1.00  0.00           N  
ATOM   2897  H   ASN   184      56.132  52.022  39.411  1.00  0.00           H  
ATOM   2898  CA  ASN   184      56.111  53.109  37.564  1.00  0.00           C  
ATOM   2899  HA  ASN   184      55.257  53.762  37.382  1.00  0.00           H  
ATOM   2900  CB  ASN   184      57.262  53.985  38.036  1.00  0.00           C  
ATOM   2901  HB2 ASN   184      58.155  53.360  38.042  1.00  0.00           H  
ATOM   2902  HB3 ASN   184      57.424  54.802  37.333  1.00  0.00           H  
ATOM   2903  CG  ASN   184      57.106  54.685  39.360  1.00  0.00           C  
ATOM   2904  OD1 ASN   184      56.012  54.915  39.837  1.00  0.00           O  
ATOM   2905  ND2 ASN   184      58.149  54.846  40.097  1.00  0.00           N  
ATOM   2906 HD21 ASN   184      58.039  55.371  40.953  1.00  0.00           H  
ATOM   2907 HD22 ASN   184      59.085  54.599  39.808  1.00  0.00           H  
ATOM   2908  C   ASN   184      56.529  52.430  36.213  1.00  0.00           C  
ATOM   2909  O   ASN   184      56.950  53.104  35.227  1.00  0.00           O  
ATOM   2910  N   HIE   185      56.335  51.120  36.071  1.00  0.00           N  
ATOM   2911  H   HIE   185      56.165  50.524  36.868  1.00  0.00           H  
ATOM   2912  CA  HIE   185      56.442  50.411  34.815  1.00  0.00           C  
ATOM   2913  HA  HIE   185      56.425  51.033  33.920  1.00  0.00           H  
ATOM   2914  CB  HIE   185      57.868  49.835  34.789  1.00  0.00           C  
ATOM   2915  HB2 HIE   185      58.595  50.611  35.033  1.00  0.00           H  
ATOM   2916  HB3 HIE   185      58.074  49.095  35.562  1.00  0.00           H  
ATOM   2917  CG  HIE   185      58.256  49.288  33.470  1.00  0.00           C  
ATOM   2918  ND1 HIE   185      57.911  49.778  32.225  1.00  0.00           N  
ATOM   2919  CE1 HIE   185      58.508  49.045  31.272  1.00  0.00           C  
ATOM   2920  HE1 HIE   185      58.444  49.156  30.200  1.00  0.00           H  
ATOM   2921  NE2 HIE   185      59.240  48.086  31.847  1.00  0.00           N  
ATOM   2922  HE2 HIE   185      59.632  47.280  31.380  1.00  0.00           H  
ATOM   2923  CD2 HIE   185      59.180  48.286  33.212  1.00  0.00           C  
ATOM   2924  HD2 HIE   185      59.654  47.710  33.993  1.00  0.00           H  
ATOM   2925  C   HIE   185      55.338  49.385  34.571  1.00  0.00           C  
ATOM   2926  O   HIE   185      55.545  48.252  34.078  1.00  0.00           O  
ATOM   2927  N   THR   186      54.138  49.668  34.960  1.00  0.00           N  
ATOM   2928  H   THR   186      53.898  50.503  35.475  1.00  0.00           H  
ATOM   2929  CA  THR   186      52.847  48.939  34.699  1.00  0.00           C  
ATOM   2930  HA  THR   186      53.022  48.072  34.061  1.00  0.00           H  
ATOM   2931  CB  THR   186      52.330  48.430  36.016  1.00  0.00           C  
ATOM   2932  HB  THR   186      52.383  49.194  36.791  1.00  0.00           H  
ATOM   2933  CG2 THR   186      50.920  47.939  35.921  1.00  0.00           C  
ATOM   2934 HG21 THR   186      50.363  48.763  35.475  1.00  0.00           H  
ATOM   2935 HG22 THR   186      50.888  47.012  35.348  1.00  0.00           H  
ATOM   2936 HG23 THR   186      50.402  47.886  36.879  1.00  0.00           H  
ATOM   2937  OG1 THR   186      53.192  47.316  36.338  1.00  0.00           O  
ATOM   2938  HG1 THR   186      54.020  47.730  36.594  1.00  0.00           H  
ATOM   2939  C   THR   186      51.838  49.900  33.917  1.00  0.00           C  
ATOM   2940  O   THR   186      51.580  51.001  34.394  1.00  0.00           O  
ATOM   2941  N   TRP   187      51.292  49.543  32.791  1.00  0.00           N  
ATOM   2942  H   TRP   187      51.276  48.574  32.506  1.00  0.00           H  
ATOM   2943  CA  TRP   187      50.704  50.457  31.790  1.00  0.00           C  
ATOM   2944  HA  TRP   187      50.398  51.382  32.279  1.00  0.00           H  
ATOM   2945  CB  TRP   187      51.665  50.694  30.642  1.00  0.00           C  
ATOM   2946  HB2 TRP   187      51.887  49.761  30.122  1.00  0.00           H  
ATOM   2947  HB3 TRP   187      51.370  51.411  29.876  1.00  0.00           H  
ATOM   2948  CG  TRP   187      53.071  51.031  31.045  1.00  0.00           C  
ATOM   2949  CD1 TRP   187      54.158  50.160  31.261  1.00  0.00           C  
ATOM   2950  HD1 TRP   187      54.120  49.081  31.271  1.00  0.00           H  
ATOM   2951  NE1 TRP   187      55.226  51.015  31.381  1.00  0.00           N  
ATOM   2952  HE1 TRP   187      56.134  50.596  31.517  1.00  0.00           H  
ATOM   2953  CE2 TRP   187      54.886  52.305  31.415  1.00  0.00           C  
ATOM   2954  CZ2 TRP   187      55.673  53.436  31.782  1.00  0.00           C  
ATOM   2955  HZ2 TRP   187      56.728  53.270  31.945  1.00  0.00           H  
ATOM   2956  CH2 TRP   187      55.085  54.685  31.906  1.00  0.00           C  
ATOM   2957  HH2 TRP   187      55.737  55.528  32.086  1.00  0.00           H  
ATOM   2958  CZ3 TRP   187      53.730  54.754  31.586  1.00  0.00           C  
ATOM   2959  HZ3 TRP   187      53.277  55.731  31.506  1.00  0.00           H  
ATOM   2960  CE3 TRP   187      52.950  53.602  31.340  1.00  0.00           C  
ATOM   2961  HE3 TRP   187      51.909  53.746  31.090  1.00  0.00           H  
ATOM   2962  CD2 TRP   187      53.538  52.374  31.192  1.00  0.00           C  
ATOM   2963  C   TRP   187      49.454  49.766  31.275  1.00  0.00           C  
ATOM   2964  O   TRP   187      49.346  48.557  31.264  1.00  0.00           O  
ATOM   2965  N   ILE   188      48.491  50.569  30.925  1.00  0.00           N  
ATOM   2966  H   ILE   188      48.626  51.531  31.202  1.00  0.00           H  
ATOM   2967  CA  ILE   188      47.632  50.373  29.723  1.00  0.00           C  
ATOM   2968  HA  ILE   188      47.393  49.311  29.673  1.00  0.00           H  
ATOM   2969  CB  ILE   188      46.310  51.133  29.901  1.00  0.00           C  
ATOM   2970  HB  ILE   188      46.583  52.168  30.106  1.00  0.00           H  
ATOM   2971  CG2 ILE   188      45.353  51.314  28.665  1.00  0.00           C  
ATOM   2972 HG21 ILE   188      44.450  51.854  28.950  1.00  0.00           H  
ATOM   2973 HG22 ILE   188      45.781  51.884  27.840  1.00  0.00           H  
ATOM   2974 HG23 ILE   188      45.166  50.332  28.231  1.00  0.00           H  
ATOM   2975  CG1 ILE   188      45.487  50.516  30.983  1.00  0.00           C  
ATOM   2976 HG12 ILE   188      44.729  49.841  30.585  1.00  0.00           H  
ATOM   2977 HG13 ILE   188      46.066  49.816  31.586  1.00  0.00           H  
ATOM   2978  CD1 ILE   188      45.007  51.580  31.962  1.00  0.00           C  
ATOM   2979 HD11 ILE   188      44.635  51.125  32.881  1.00  0.00           H  
ATOM   2980 HD12 ILE   188      45.848  52.216  32.239  1.00  0.00           H  
ATOM   2981 HD13 ILE   188      44.172  52.056  31.448  1.00  0.00           H  
ATOM   2982  C   ILE   188      48.430  50.697  28.430  1.00  0.00           C  
ATOM   2983  O   ILE   188      48.973  49.842  27.720  1.00  0.00           O  
ATOM   2984  N   ASN   189      48.670  52.021  28.265  1.00  0.00           N  
ATOM   2985  H   ASN   189      48.302  52.605  29.002  1.00  0.00           H  
ATOM   2986  CA  ASN   189      49.337  52.583  27.116  1.00  0.00           C  
ATOM   2987  HA  ASN   189      49.386  51.847  26.314  1.00  0.00           H  
ATOM   2988  CB  ASN   189      48.472  53.760  26.605  1.00  0.00           C  
ATOM   2989  HB2 ASN   189      48.404  54.578  27.322  1.00  0.00           H  
ATOM   2990  HB3 ASN   189      49.025  54.183  25.767  1.00  0.00           H  
ATOM   2991  CG  ASN   189      47.098  53.254  26.133  1.00  0.00           C  
ATOM   2992  OD1 ASN   189      46.813  52.138  25.677  1.00  0.00           O  
ATOM   2993  ND2 ASN   189      46.051  54.137  26.089  1.00  0.00           N  
ATOM   2994 HD21 ASN   189      45.148  53.699  25.979  1.00  0.00           H  
ATOM   2995 HD22 ASN   189      46.163  55.137  26.175  1.00  0.00           H  
ATOM   2996  C   ASN   189      50.791  53.020  27.436  1.00  0.00           C  
ATOM   2997  O   ASN   189      51.080  53.757  28.401  1.00  0.00           O  
ATOM   2998  N   VAL   190      51.785  52.480  26.599  1.00  0.00           N  
ATOM   2999  H   VAL   190      51.483  52.062  25.731  1.00  0.00           H  
ATOM   3000  CA  VAL   190      53.192  52.473  26.922  1.00  0.00           C  
ATOM   3001  HA  VAL   190      53.314  52.621  27.995  1.00  0.00           H  
ATOM   3002  CB  VAL   190      53.730  51.084  26.514  1.00  0.00           C  
ATOM   3003  HB  VAL   190      53.785  51.028  25.427  1.00  0.00           H  
ATOM   3004  CG1 VAL   190      55.069  50.936  27.306  1.00  0.00           C  
ATOM   3005 HG11 VAL   190      55.855  51.559  26.879  1.00  0.00           H  
ATOM   3006 HG12 VAL   190      54.970  51.140  28.372  1.00  0.00           H  
ATOM   3007 HG13 VAL   190      55.379  49.892  27.249  1.00  0.00           H  
ATOM   3008  CG2 VAL   190      52.774  49.963  26.923  1.00  0.00           C  
ATOM   3009 HG21 VAL   190      53.282  49.005  27.030  1.00  0.00           H  
ATOM   3010 HG22 VAL   190      52.185  50.158  27.819  1.00  0.00           H  
ATOM   3011 HG23 VAL   190      52.023  49.835  26.143  1.00  0.00           H  
ATOM   3012  C   VAL   190      53.945  53.591  26.129  1.00  0.00           C  
ATOM   3013  O   VAL   190      53.725  53.621  24.892  1.00  0.00           O  
ATOM   3014  N   PRO   191      54.704  54.412  26.871  1.00  0.00           N  
ATOM   3015  CD  PRO   191      54.738  54.684  28.311  1.00  0.00           C  
ATOM   3016  HD2 PRO   191      55.546  54.163  28.824  1.00  0.00           H  
ATOM   3017  HD3 PRO   191      53.822  54.463  28.860  1.00  0.00           H  
ATOM   3018  CG  PRO   191      55.100  56.174  28.436  1.00  0.00           C  
ATOM   3019  HG2 PRO   191      55.520  56.268  29.437  1.00  0.00           H  
ATOM   3020  HG3 PRO   191      54.262  56.850  28.265  1.00  0.00           H  
ATOM   3021  CB  PRO   191      56.122  56.215  27.331  1.00  0.00           C  
ATOM   3022  HB2 PRO   191      57.026  55.720  27.686  1.00  0.00           H  
ATOM   3023  HB3 PRO   191      56.207  57.284  27.134  1.00  0.00           H  
ATOM   3024  CA  PRO   191      55.559  55.426  26.182  1.00  0.00           C  
ATOM   3025  HA  PRO   191      54.937  56.086  25.578  1.00  0.00           H  
ATOM   3026  C   PRO   191      56.647  54.780  25.338  1.00  0.00           C  
ATOM   3027  O   PRO   191      57.028  53.641  25.585  1.00  0.00           O  
ATOM   3028  N   HIE   192      57.099  55.509  24.318  1.00  0.00           N  
ATOM   3029  H   HIE   192      56.564  56.328  24.067  1.00  0.00           H  
ATOM   3030  CA  HIE   192      58.050  54.869  23.264  1.00  0.00           C  
ATOM   3031  HA  HIE   192      57.556  53.954  22.936  1.00  0.00           H  
ATOM   3032  CB  HIE   192      58.310  55.880  22.107  1.00  0.00           C  
ATOM   3033  HB2 HIE   192      58.823  56.744  22.530  1.00  0.00           H  
ATOM   3034  HB3 HIE   192      58.959  55.485  21.325  1.00  0.00           H  
ATOM   3035  CG  HIE   192      57.104  56.339  21.369  1.00  0.00           C  
ATOM   3036  ND1 HIE   192      56.482  57.596  21.606  1.00  0.00           N  
ATOM   3037  CE1 HIE   192      55.317  57.537  20.963  1.00  0.00           C  
ATOM   3038  HE1 HIE   192      54.651  58.385  20.894  1.00  0.00           H  
ATOM   3039  NE2 HIE   192      55.114  56.283  20.435  1.00  0.00           N  
ATOM   3040  HE2 HIE   192      54.199  55.952  20.163  1.00  0.00           H  
ATOM   3041  CD2 HIE   192      56.293  55.555  20.673  1.00  0.00           C  
ATOM   3042  HD2 HIE   192      56.522  54.541  20.381  1.00  0.00           H  
ATOM   3043  C   HIE   192      59.356  54.409  23.803  1.00  0.00           C  
ATOM   3044  O   HIE   192      59.923  53.430  23.364  1.00  0.00           O  
ATOM   3045  N   ALA   193      59.833  55.014  24.864  1.00  0.00           N  
ATOM   3046  H   ALA   193      59.333  55.781  25.290  1.00  0.00           H  
ATOM   3047  CA  ALA   193      61.183  54.655  25.408  1.00  0.00           C  
ATOM   3048  HA  ALA   193      61.769  54.409  24.522  1.00  0.00           H  
ATOM   3049  CB  ALA   193      61.766  55.958  26.038  1.00  0.00           C  
ATOM   3050  HB1 ALA   193      61.075  56.650  26.520  1.00  0.00           H  
ATOM   3051  HB2 ALA   193      62.578  55.713  26.722  1.00  0.00           H  
ATOM   3052  HB3 ALA   193      62.265  56.516  25.245  1.00  0.00           H  
ATOM   3053  C   ALA   193      61.203  53.480  26.406  1.00  0.00           C  
ATOM   3054  O   ALA   193      62.244  52.968  26.740  1.00  0.00           O  
ATOM   3055  N   GLU   194      60.009  53.060  26.815  1.00  0.00           N  
ATOM   3056  H   GLU   194      59.216  53.569  26.452  1.00  0.00           H  
ATOM   3057  CA  GLU   194      59.658  51.931  27.652  1.00  0.00           C  
ATOM   3058  HA  GLU   194      60.621  51.635  28.067  1.00  0.00           H  
ATOM   3059  CB  GLU   194      58.709  52.329  28.845  1.00  0.00           C  
ATOM   3060  HB2 GLU   194      57.700  52.228  28.445  1.00  0.00           H  
ATOM   3061  HB3 GLU   194      58.940  51.589  29.611  1.00  0.00           H  
ATOM   3062  CG  GLU   194      58.797  53.742  29.517  1.00  0.00           C  
ATOM   3063  HG2 GLU   194      58.412  54.436  28.770  1.00  0.00           H  
ATOM   3064  HG3 GLU   194      58.228  53.792  30.445  1.00  0.00           H  
ATOM   3065  CD  GLU   194      60.265  54.073  29.742  1.00  0.00           C  
ATOM   3066  OE1 GLU   194      60.914  53.231  30.426  1.00  0.00           O  
ATOM   3067  OE2 GLU   194      60.783  55.212  29.535  1.00  0.00           O  
ATOM   3068  C   GLU   194      59.188  50.644  26.915  1.00  0.00           C  
ATOM   3069  O   GLU   194      59.280  49.544  27.479  1.00  0.00           O  
ATOM   3070  N   GLU   195      58.532  50.849  25.745  1.00  0.00           N  
ATOM   3071  H   GLU   195      58.464  51.791  25.388  1.00  0.00           H  
ATOM   3072  CA  GLU   195      57.939  49.715  24.933  1.00  0.00           C  
ATOM   3073  HA  GLU   195      57.350  49.096  25.609  1.00  0.00           H  
ATOM   3074  CB  GLU   195      57.035  50.378  23.841  1.00  0.00           C  
ATOM   3075  HB2 GLU   195      56.256  50.841  24.446  1.00  0.00           H  
ATOM   3076  HB3 GLU   195      57.591  51.099  23.242  1.00  0.00           H  
ATOM   3077  CG  GLU   195      56.291  49.325  22.924  1.00  0.00           C  
ATOM   3078  HG2 GLU   195      57.013  48.837  22.269  1.00  0.00           H  
ATOM   3079  HG3 GLU   195      55.879  48.655  23.678  1.00  0.00           H  
ATOM   3080  CD  GLU   195      55.112  49.953  22.131  1.00  0.00           C  
ATOM   3081  OE1 GLU   195      54.037  49.343  21.972  1.00  0.00           O  
ATOM   3082  OE2 GLU   195      55.390  51.038  21.561  1.00  0.00           O  
ATOM   3083  C   GLU   195      58.954  48.700  24.350  1.00  0.00           C  
ATOM   3084  O   GLU   195      58.589  47.662  23.860  1.00  0.00           O  
ATOM   3085  N   SER   196      60.202  48.977  24.370  1.00  0.00           N  
ATOM   3086  H   SER   196      60.369  49.914  24.710  1.00  0.00           H  
ATOM   3087  CA  SER   196      61.360  48.105  24.429  1.00  0.00           C  
ATOM   3088  HA  SER   196      61.583  47.709  23.438  1.00  0.00           H  
ATOM   3089  CB  SER   196      62.606  49.001  24.831  1.00  0.00           C  
ATOM   3090  HB2 SER   196      63.510  48.411  24.977  1.00  0.00           H  
ATOM   3091  HB3 SER   196      62.811  49.648  23.978  1.00  0.00           H  
ATOM   3092  OG  SER   196      62.465  49.745  26.061  1.00  0.00           O  
ATOM   3093  HG  SER   196      63.257  49.762  26.604  1.00  0.00           H  
ATOM   3094  C   SER   196      61.241  46.880  25.340  1.00  0.00           C  
ATOM   3095  O   SER   196      61.822  45.824  25.003  1.00  0.00           O  
ATOM   3096  N   HID   197      60.556  46.978  26.458  1.00  0.00           N  
ATOM   3097  H   HID   197      60.309  47.901  26.786  1.00  0.00           H  
ATOM   3098  CA  HID   197      60.301  45.892  27.412  1.00  0.00           C  
ATOM   3099  HA  HID   197      61.215  45.298  27.410  1.00  0.00           H  
ATOM   3100  CB  HID   197      60.142  46.517  28.810  1.00  0.00           C  
ATOM   3101  HB2 HID   197      59.303  47.210  28.758  1.00  0.00           H  
ATOM   3102  HB3 HID   197      60.059  45.705  29.532  1.00  0.00           H  
ATOM   3103  CG  HID   197      61.301  47.349  29.287  1.00  0.00           C  
ATOM   3104  ND1 HID   197      61.688  48.695  29.120  1.00  0.00           N  
ATOM   3105  HD1 HID   197      61.202  49.431  28.629  1.00  0.00           H  
ATOM   3106  CE1 HID   197      62.865  48.892  29.680  1.00  0.00           C  
ATOM   3107  HE1 HID   197      63.368  49.843  29.764  1.00  0.00           H  
ATOM   3108  NE2 HID   197      63.349  47.752  30.228  1.00  0.00           N  
ATOM   3109  CD2 HID   197      62.299  46.862  30.103  1.00  0.00           C  
ATOM   3110  HD2 HID   197      62.350  45.828  30.411  1.00  0.00           H  
ATOM   3111  C   HID   197      59.022  45.053  27.009  1.00  0.00           C  
ATOM   3112  O   HID   197      58.642  44.201  27.729  1.00  0.00           O  
ATOM   3113  N   TYR   198      58.382  45.378  25.880  1.00  0.00           N  
ATOM   3114  H   TYR   198      58.595  46.221  25.366  1.00  0.00           H  
ATOM   3115  CA  TYR   198      57.089  44.672  25.516  1.00  0.00           C  
ATOM   3116  HA  TYR   198      56.449  44.441  26.367  1.00  0.00           H  
ATOM   3117  CB  TYR   198      56.162  45.657  24.720  1.00  0.00           C  
ATOM   3118  HB2 TYR   198      55.954  46.517  25.357  1.00  0.00           H  
ATOM   3119  HB3 TYR   198      56.691  46.145  23.901  1.00  0.00           H  
ATOM   3120  CG  TYR   198      54.783  45.156  24.270  1.00  0.00           C  
ATOM   3121  CD1 TYR   198      53.971  44.453  25.161  1.00  0.00           C  
ATOM   3122  HD1 TYR   198      54.383  44.274  26.144  1.00  0.00           H  
ATOM   3123  CE1 TYR   198      52.631  44.050  24.821  1.00  0.00           C  
ATOM   3124  HE1 TYR   198      52.004  43.726  25.638  1.00  0.00           H  
ATOM   3125  CZ  TYR   198      52.164  44.220  23.465  1.00  0.00           C  
ATOM   3126  OH  TYR   198      50.882  43.865  23.031  1.00  0.00           O  
ATOM   3127  HH  TYR   198      50.636  42.985  23.323  1.00  0.00           H  
ATOM   3128  CE2 TYR   198      53.014  44.860  22.604  1.00  0.00           C  
ATOM   3129  HE2 TYR   198      52.692  44.949  21.577  1.00  0.00           H  
ATOM   3130  CD2 TYR   198      54.304  45.317  22.958  1.00  0.00           C  
ATOM   3131  HD2 TYR   198      54.891  45.855  22.229  1.00  0.00           H  
ATOM   3132  C   TYR   198      57.456  43.419  24.783  1.00  0.00           C  
ATOM   3133  O   TYR   198      57.562  43.370  23.573  1.00  0.00           O  
ATOM   3134  N   ALA   199      57.464  42.325  25.534  1.00  0.00           N  
ATOM   3135  H   ALA   199      57.136  42.470  26.478  1.00  0.00           H  
ATOM   3136  CA  ALA   199      57.729  40.934  25.135  1.00  0.00           C  
ATOM   3137  HA  ALA   199      58.790  40.735  24.984  1.00  0.00           H  
ATOM   3138  CB  ALA   199      57.463  40.045  26.379  1.00  0.00           C  
ATOM   3139  HB1 ALA   199      57.645  39.036  26.011  1.00  0.00           H  
ATOM   3140  HB2 ALA   199      58.080  40.417  27.197  1.00  0.00           H  
ATOM   3141  HB3 ALA   199      56.405  40.023  26.641  1.00  0.00           H  
ATOM   3142  C   ALA   199      56.861  40.586  23.925  1.00  0.00           C  
ATOM   3143  O   ALA   199      55.812  41.137  23.823  1.00  0.00           O  
ATOM   3144  N   TRP   200      57.174  39.604  23.070  1.00  0.00           N  
ATOM   3145  H   TRP   200      58.056  39.120  23.155  1.00  0.00           H  
ATOM   3146  CA  TRP   200      56.282  38.875  22.234  1.00  0.00           C  
ATOM   3147  HA  TRP   200      55.345  39.425  22.137  1.00  0.00           H  
ATOM   3148  CB  TRP   200      56.866  38.685  20.803  1.00  0.00           C  
ATOM   3149  HB2 TRP   200      57.908  38.384  20.913  1.00  0.00           H  
ATOM   3150  HB3 TRP   200      56.435  37.834  20.276  1.00  0.00           H  
ATOM   3151  CG  TRP   200      56.906  39.808  19.907  1.00  0.00           C  
ATOM   3152  CD1 TRP   200      57.846  40.737  19.868  1.00  0.00           C  
ATOM   3153  HD1 TRP   200      58.744  40.672  20.464  1.00  0.00           H  
ATOM   3154  NE1 TRP   200      57.577  41.644  18.932  1.00  0.00           N  
ATOM   3155  HE1 TRP   200      58.227  42.365  18.654  1.00  0.00           H  
ATOM   3156  CE2 TRP   200      56.477  41.325  18.195  1.00  0.00           C  
ATOM   3157  CZ2 TRP   200      55.700  41.993  17.191  1.00  0.00           C  
ATOM   3158  HZ2 TRP   200      56.042  42.925  16.766  1.00  0.00           H  
ATOM   3159  CH2 TRP   200      54.432  41.470  16.815  1.00  0.00           C  
ATOM   3160  HH2 TRP   200      53.918  42.047  16.060  1.00  0.00           H  
ATOM   3161  CZ3 TRP   200      53.983  40.321  17.448  1.00  0.00           C  
ATOM   3162  HZ3 TRP   200      53.021  39.906  17.185  1.00  0.00           H  
ATOM   3163  CE3 TRP   200      54.749  39.687  18.429  1.00  0.00           C  
ATOM   3164  HE3 TRP   200      54.377  38.766  18.852  1.00  0.00           H  
ATOM   3165  CD2 TRP   200      55.998  40.194  18.820  1.00  0.00           C  
ATOM   3166  C   TRP   200      55.955  37.566  22.977  1.00  0.00           C  
ATOM   3167  O   TRP   200      56.794  36.960  23.659  1.00  0.00           O  
ATOM   3168  N   GLY   201      54.708  37.155  22.656  1.00  0.00           N  
ATOM   3169  H   GLY   201      54.175  37.662  21.965  1.00  0.00           H  
ATOM   3170  CA  GLY   201      54.051  35.867  23.013  1.00  0.00           C  
ATOM   3171  HA2 GLY   201      54.716  35.254  23.621  1.00  0.00           H  
ATOM   3172  HA3 GLY   201      53.143  35.986  23.605  1.00  0.00           H  
ATOM   3173  C   GLY   201      53.641  34.979  21.787  1.00  0.00           C  
ATOM   3174  O   GLY   201      53.492  35.511  20.690  1.00  0.00           O  
ATOM   3175  N   TYR   202      53.366  33.723  22.020  1.00  0.00           N  
ATOM   3176  H   TYR   202      53.485  33.474  22.992  1.00  0.00           H  
ATOM   3177  CA  TYR   202      53.454  32.701  20.933  1.00  0.00           C  
ATOM   3178  HA  TYR   202      53.210  33.227  20.010  1.00  0.00           H  
ATOM   3179  CB  TYR   202      54.878  32.130  20.806  1.00  0.00           C  
ATOM   3180  HB2 TYR   202      55.069  31.662  21.772  1.00  0.00           H  
ATOM   3181  HB3 TYR   202      54.878  31.357  20.037  1.00  0.00           H  
ATOM   3182  CG  TYR   202      55.963  33.164  20.613  1.00  0.00           C  
ATOM   3183  CD1 TYR   202      56.241  33.702  19.317  1.00  0.00           C  
ATOM   3184  HD1 TYR   202      55.708  33.372  18.437  1.00  0.00           H  
ATOM   3185  CE1 TYR   202      57.314  34.592  19.177  1.00  0.00           C  
ATOM   3186  HE1 TYR   202      57.683  34.909  18.213  1.00  0.00           H  
ATOM   3187  CZ  TYR   202      57.958  35.196  20.249  1.00  0.00           C  
ATOM   3188  OH  TYR   202      58.944  36.055  20.044  1.00  0.00           O  
ATOM   3189  HH  TYR   202      58.832  36.482  19.192  1.00  0.00           H  
ATOM   3190  CE2 TYR   202      57.624  34.828  21.565  1.00  0.00           C  
ATOM   3191  HE2 TYR   202      58.056  35.320  22.423  1.00  0.00           H  
ATOM   3192  CD2 TYR   202      56.624  33.833  21.719  1.00  0.00           C  
ATOM   3193  HD2 TYR   202      56.443  33.508  22.733  1.00  0.00           H  
ATOM   3194  C   TYR   202      52.469  31.574  21.075  1.00  0.00           C  
ATOM   3195  O   TYR   202      51.883  31.323  22.145  1.00  0.00           O  
ATOM   3196  N   ARG   203      52.084  30.911  19.922  1.00  0.00           N  
ATOM   3197  H   ARG   203      52.427  31.351  19.081  1.00  0.00           H  
ATOM   3198  CA  ARG   203      51.133  29.751  19.725  1.00  0.00           C  
ATOM   3199  HA  ARG   203      51.106  29.066  20.573  1.00  0.00           H  
ATOM   3200  CB  ARG   203      49.662  30.184  19.529  1.00  0.00           C  
ATOM   3201  HB2 ARG   203      49.113  29.314  19.169  1.00  0.00           H  
ATOM   3202  HB3 ARG   203      49.364  30.548  20.512  1.00  0.00           H  
ATOM   3203  CG  ARG   203      49.520  31.342  18.586  1.00  0.00           C  
ATOM   3204  HG2 ARG   203      49.985  32.269  18.919  1.00  0.00           H  
ATOM   3205  HG3 ARG   203      49.874  31.126  17.578  1.00  0.00           H  
ATOM   3206  CD  ARG   203      48.061  31.660  18.389  1.00  0.00           C  
ATOM   3207  HD2 ARG   203      47.981  32.629  17.897  1.00  0.00           H  
ATOM   3208  HD3 ARG   203      47.646  30.928  17.695  1.00  0.00           H  
ATOM   3209  NE  ARG   203      47.230  31.694  19.602  1.00  0.00           N  
ATOM   3210  HE  ARG   203      47.612  32.226  20.371  1.00  0.00           H  
ATOM   3211  CZ  ARG   203      46.033  31.249  19.783  1.00  0.00           C  
ATOM   3212  NH1 ARG   203      45.272  30.684  18.908  1.00  0.00           N  
ATOM   3213 HH11 ARG   203      44.289  30.538  19.086  1.00  0.00           H  
ATOM   3214 HH12 ARG   203      45.622  30.411  18.000  1.00  0.00           H  
ATOM   3215  NH2 ARG   203      45.465  31.445  20.928  1.00  0.00           N  
ATOM   3216 HH21 ARG   203      44.477  31.253  21.012  1.00  0.00           H  
ATOM   3217 HH22 ARG   203      46.028  31.832  21.673  1.00  0.00           H  
ATOM   3218  C   ARG   203      51.508  28.943  18.587  1.00  0.00           C  
ATOM   3219  O   ARG   203      51.665  29.456  17.481  1.00  0.00           O  
ATOM   3220  N   GLU   204      51.693  27.649  18.843  1.00  0.00           N  
ATOM   3221  H   GLU   204      51.478  27.156  19.698  1.00  0.00           H  
ATOM   3222  CA  GLU   204      52.250  26.793  17.796  1.00  0.00           C  
ATOM   3223  HA  GLU   204      52.542  25.863  18.285  1.00  0.00           H  
ATOM   3224  CB  GLU   204      51.167  26.329  16.791  1.00  0.00           C  
ATOM   3225  HB2 GLU   204      50.686  27.220  16.387  1.00  0.00           H  
ATOM   3226  HB3 GLU   204      51.716  25.749  16.050  1.00  0.00           H  
ATOM   3227  CG  GLU   204      49.955  25.582  17.462  1.00  0.00           C  
ATOM   3228  HG2 GLU   204      49.457  26.148  18.250  1.00  0.00           H  
ATOM   3229  HG3 GLU   204      49.195  25.429  16.696  1.00  0.00           H  
ATOM   3230  CD  GLU   204      50.310  24.240  18.118  1.00  0.00           C  
ATOM   3231  OE1 GLU   204      49.354  23.643  18.664  1.00  0.00           O  
ATOM   3232  OE2 GLU   204      51.452  23.717  18.137  1.00  0.00           O  
ATOM   3233  C   GLU   204      53.540  27.349  17.157  1.00  0.00           C  
ATOM   3234  O   GLU   204      53.659  27.364  15.945  1.00  0.00           O  
ATOM   3235  N   GLY   205      54.394  28.024  17.862  1.00  0.00           N  
ATOM   3236  H   GLY   205      54.297  28.102  18.864  1.00  0.00           H  
ATOM   3237  CA  GLY   205      55.580  28.749  17.297  1.00  0.00           C  
ATOM   3238  HA2 GLY   205      56.379  28.656  18.033  1.00  0.00           H  
ATOM   3239  HA3 GLY   205      56.017  28.246  16.435  1.00  0.00           H  
ATOM   3240  C   GLY   205      55.412  30.167  16.831  1.00  0.00           C  
ATOM   3241  O   GLY   205      56.277  31.047  16.994  1.00  0.00           O  
ATOM   3242  N   LYS   206      54.249  30.403  16.255  1.00  0.00           N  
ATOM   3243  H   LYS   206      53.574  29.659  16.362  1.00  0.00           H  
ATOM   3244  CA  LYS   206      53.731  31.667  15.605  1.00  0.00           C  
ATOM   3245  HA  LYS   206      54.415  31.980  14.816  1.00  0.00           H  
ATOM   3246  CB  LYS   206      52.352  31.411  14.930  1.00  0.00           C  
ATOM   3247  HB2 LYS   206      51.504  31.178  15.573  1.00  0.00           H  
ATOM   3248  HB3 LYS   206      52.165  32.387  14.482  1.00  0.00           H  
ATOM   3249  CG  LYS   206      52.406  30.387  13.846  1.00  0.00           C  
ATOM   3250  HG2 LYS   206      53.207  30.783  13.221  1.00  0.00           H  
ATOM   3251  HG3 LYS   206      52.669  29.413  14.258  1.00  0.00           H  
ATOM   3252  CD  LYS   206      51.124  30.266  12.979  1.00  0.00           C  
ATOM   3253  HD2 LYS   206      50.674  31.258  12.985  1.00  0.00           H  
ATOM   3254  HD3 LYS   206      51.359  29.926  11.971  1.00  0.00           H  
ATOM   3255  CE  LYS   206      50.045  29.258  13.555  1.00  0.00           C  
ATOM   3256  HE2 LYS   206      49.276  29.134  12.792  1.00  0.00           H  
ATOM   3257  HE3 LYS   206      50.544  28.302  13.715  1.00  0.00           H  
ATOM   3258  NZ  LYS   206      49.430  29.760  14.781  1.00  0.00           N  
ATOM   3259  HZ1 LYS   206      49.186  30.737  14.702  1.00  0.00           H  
ATOM   3260  HZ2 LYS   206      48.563  29.318  15.051  1.00  0.00           H  
ATOM   3261  HZ3 LYS   206      50.115  29.628  15.511  1.00  0.00           H  
ATOM   3262  C   LYS   206      53.468  32.832  16.596  1.00  0.00           C  
ATOM   3263  O   LYS   206      53.209  32.522  17.797  1.00  0.00           O  
ATOM   3264  N   ALA   207      53.734  34.073  16.210  1.00  0.00           N  
ATOM   3265  H   ALA   207      54.051  34.084  15.252  1.00  0.00           H  
ATOM   3266  CA  ALA   207      53.773  35.213  17.107  1.00  0.00           C  
ATOM   3267  HA  ALA   207      54.008  34.850  18.107  1.00  0.00           H  
ATOM   3268  CB  ALA   207      54.906  36.218  16.677  1.00  0.00           C  
ATOM   3269  HB1 ALA   207      55.250  36.632  17.625  1.00  0.00           H  
ATOM   3270  HB2 ALA   207      55.716  35.777  16.096  1.00  0.00           H  
ATOM   3271  HB3 ALA   207      54.487  37.016  16.065  1.00  0.00           H  
ATOM   3272  C   ALA   207      52.424  35.890  17.183  1.00  0.00           C  
ATOM   3273  O   ALA   207      51.689  35.944  16.245  1.00  0.00           O  
ATOM   3274  N   VAL   208      52.078  36.355  18.366  1.00  0.00           N  
ATOM   3275  H   VAL   208      52.685  36.071  19.122  1.00  0.00           H  
ATOM   3276  CA  VAL   208      50.891  37.209  18.491  1.00  0.00           C  
ATOM   3277  HA  VAL   208      50.727  37.783  17.578  1.00  0.00           H  
ATOM   3278  CB  VAL   208      49.606  36.270  18.635  1.00  0.00           C  
ATOM   3279  HB  VAL   208      49.483  35.695  17.717  1.00  0.00           H  
ATOM   3280  CG1 VAL   208      49.562  35.388  19.881  1.00  0.00           C  
ATOM   3281 HG11 VAL   208      50.583  35.059  20.072  1.00  0.00           H  
ATOM   3282 HG12 VAL   208      49.060  35.922  20.688  1.00  0.00           H  
ATOM   3283 HG13 VAL   208      48.873  34.551  19.764  1.00  0.00           H  
ATOM   3284  CG2 VAL   208      48.360  37.158  18.779  1.00  0.00           C  
ATOM   3285 HG21 VAL   208      48.218  37.822  17.926  1.00  0.00           H  
ATOM   3286 HG22 VAL   208      47.570  36.408  18.813  1.00  0.00           H  
ATOM   3287 HG23 VAL   208      48.216  37.702  19.712  1.00  0.00           H  
ATOM   3288  C   VAL   208      51.003  38.274  19.636  1.00  0.00           C  
ATOM   3289  O   VAL   208      51.617  38.110  20.688  1.00  0.00           O  
ATOM   3290  N   HIP   209      50.351  39.429  19.361  1.00  0.00           N  
ATOM   3291  H   HIP   209      49.764  39.513  18.543  1.00  0.00           H  
ATOM   3292  CA  HIP   209      50.254  40.589  20.329  1.00  0.00           C  
ATOM   3293  HA  HIP   209      50.490  40.335  21.362  1.00  0.00           H  
ATOM   3294  CB  HIP   209      51.167  41.757  19.829  1.00  0.00           C  
ATOM   3295  HB2 HIP   209      51.260  41.693  18.745  1.00  0.00           H  
ATOM   3296  HB3 HIP   209      50.755  42.725  20.112  1.00  0.00           H  
ATOM   3297  CG  HIP   209      52.553  41.784  20.411  1.00  0.00           C  
ATOM   3298  ND1 HIP   209      53.560  42.569  19.860  1.00  0.00           N  
ATOM   3299  HD1 HIP   209      53.428  43.095  19.008  1.00  0.00           H  
ATOM   3300  CE1 HIP   209      54.547  42.611  20.698  1.00  0.00           C  
ATOM   3301  HE1 HIP   209      55.468  43.175  20.675  1.00  0.00           H  
ATOM   3302  NE2 HIP   209      54.213  42.058  21.886  1.00  0.00           N  
ATOM   3303  HE2 HIP   209      54.783  42.066  22.720  1.00  0.00           H  
ATOM   3304  CD2 HIP   209      52.917  41.545  21.721  1.00  0.00           C  
ATOM   3305  HD2 HIP   209      52.232  41.282  22.513  1.00  0.00           H  
ATOM   3306  C   HIP   209      48.874  41.139  20.375  1.00  0.00           C  
ATOM   3307  O   HIP   209      48.225  41.065  19.338  1.00  0.00           O  
ATOM   3308  N   VAL   210      48.279  41.429  21.509  1.00  0.00           N  
ATOM   3309  H   VAL   210      48.901  41.382  22.304  1.00  0.00           H  
ATOM   3310  CA  VAL   210      46.922  41.823  21.778  1.00  0.00           C  
ATOM   3311  HA  VAL   210      46.196  41.104  21.398  1.00  0.00           H  
ATOM   3312  CB  VAL   210      46.597  41.814  23.383  1.00  0.00           C  
ATOM   3313  HB  VAL   210      46.865  40.858  23.832  1.00  0.00           H  
ATOM   3314  CG1 VAL   210      47.250  42.963  24.209  1.00  0.00           C  
ATOM   3315 HG11 VAL   210      46.787  43.915  23.948  1.00  0.00           H  
ATOM   3316 HG12 VAL   210      46.920  42.776  25.231  1.00  0.00           H  
ATOM   3317 HG13 VAL   210      48.324  43.144  24.166  1.00  0.00           H  
ATOM   3318  CG2 VAL   210      45.098  42.148  23.508  1.00  0.00           C  
ATOM   3319 HG21 VAL   210      44.805  42.178  24.557  1.00  0.00           H  
ATOM   3320 HG22 VAL   210      44.846  43.095  23.031  1.00  0.00           H  
ATOM   3321 HG23 VAL   210      44.526  41.401  22.958  1.00  0.00           H  
ATOM   3322  C   VAL   210      46.544  43.118  20.976  1.00  0.00           C  
ATOM   3323  O   VAL   210      47.288  44.123  21.065  1.00  0.00           O  
ATOM   3324  N   SER   211      45.403  43.062  20.265  1.00  0.00           N  
ATOM   3325  H   SER   211      44.950  42.161  20.208  1.00  0.00           H  
ATOM   3326  CA  SER   211      44.867  44.144  19.430  1.00  0.00           C  
ATOM   3327  HA  SER   211      45.700  44.653  18.945  1.00  0.00           H  
ATOM   3328  CB  SER   211      44.048  43.535  18.270  1.00  0.00           C  
ATOM   3329  HB2 SER   211      44.746  42.942  17.679  1.00  0.00           H  
ATOM   3330  HB3 SER   211      43.202  42.921  18.582  1.00  0.00           H  
ATOM   3331  OG  SER   211      43.572  44.600  17.457  1.00  0.00           O  
ATOM   3332  HG  SER   211      43.495  44.267  16.560  1.00  0.00           H  
ATOM   3333  C   SER   211      44.004  45.236  20.123  1.00  0.00           C  
ATOM   3334  O   SER   211      43.259  44.830  20.975  1.00  0.00           O  
ATOM   3335  N   PRO   212      44.051  46.492  19.826  1.00  0.00           N  
ATOM   3336  CD  PRO   212      44.977  47.079  18.918  1.00  0.00           C  
ATOM   3337  HD2 PRO   212      44.616  46.919  17.901  1.00  0.00           H  
ATOM   3338  HD3 PRO   212      45.985  46.690  19.058  1.00  0.00           H  
ATOM   3339  CG  PRO   212      44.878  48.592  19.137  1.00  0.00           C  
ATOM   3340  HG2 PRO   212      45.195  49.068  18.210  1.00  0.00           H  
ATOM   3341  HG3 PRO   212      45.504  48.732  20.018  1.00  0.00           H  
ATOM   3342  CB  PRO   212      43.393  48.766  19.475  1.00  0.00           C  
ATOM   3343  HB2 PRO   212      42.859  48.661  18.530  1.00  0.00           H  
ATOM   3344  HB3 PRO   212      43.264  49.702  20.018  1.00  0.00           H  
ATOM   3345  CA  PRO   212      43.066  47.482  20.311  1.00  0.00           C  
ATOM   3346  HA  PRO   212      43.236  47.590  21.382  1.00  0.00           H  
ATOM   3347  C   PRO   212      41.542  47.101  20.069  1.00  0.00           C  
ATOM   3348  O   PRO   212      41.136  46.603  19.034  1.00  0.00           O  
ATOM   3349  N   GLY   213      40.768  47.628  20.958  1.00  0.00           N  
ATOM   3350  H   GLY   213      41.155  48.149  21.731  1.00  0.00           H  
ATOM   3351  CA  GLY   213      39.318  47.860  20.701  1.00  0.00           C  
ATOM   3352  HA2 GLY   213      39.213  48.442  19.785  1.00  0.00           H  
ATOM   3353  HA3 GLY   213      38.954  46.841  20.570  1.00  0.00           H  
ATOM   3354  C   GLY   213      38.591  48.601  21.830  1.00  0.00           C  
ATOM   3355  O   GLY   213      39.243  49.018  22.777  1.00  0.00           O  
ATOM   3356  N   MET   214      37.241  48.672  21.742  1.00  0.00           N  
ATOM   3357  H   MET   214      36.773  48.337  20.913  1.00  0.00           H  
ATOM   3358  CA  MET   214      36.432  49.116  22.859  1.00  0.00           C  
ATOM   3359  HA  MET   214      36.779  50.096  23.185  1.00  0.00           H  
ATOM   3360  CB  MET   214      34.929  49.183  22.391  1.00  0.00           C  
ATOM   3361  HB2 MET   214      34.619  48.258  21.905  1.00  0.00           H  
ATOM   3362  HB3 MET   214      34.375  49.436  23.295  1.00  0.00           H  
ATOM   3363  CG  MET   214      34.541  50.243  21.317  1.00  0.00           C  
ATOM   3364  HG2 MET   214      34.873  49.805  20.375  1.00  0.00           H  
ATOM   3365  HG3 MET   214      33.463  50.386  21.392  1.00  0.00           H  
ATOM   3366  SD  MET   214      35.359  51.890  21.446  1.00  0.00           S  
ATOM   3367  CE  MET   214      34.002  52.695  22.553  1.00  0.00           C  
ATOM   3368  HE1 MET   214      33.835  52.163  23.489  1.00  0.00           H  
ATOM   3369  HE2 MET   214      34.260  53.734  22.759  1.00  0.00           H  
ATOM   3370  HE3 MET   214      33.011  52.691  22.099  1.00  0.00           H  
ATOM   3371  C   MET   214      36.567  48.174  24.050  1.00  0.00           C  
ATOM   3372  O   MET   214      36.595  46.946  23.814  1.00  0.00           O  
ATOM   3373  N   LEU   215      36.384  48.700  25.274  1.00  0.00           N  
ATOM   3374  H   LEU   215      36.329  49.707  25.326  1.00  0.00           H  
ATOM   3375  CA  LEU   215      36.390  47.986  26.594  1.00  0.00           C  
ATOM   3376  HA  LEU   215      36.512  48.824  27.280  1.00  0.00           H  
ATOM   3377  CB  LEU   215      34.981  47.409  26.876  1.00  0.00           C  
ATOM   3378  HB2 LEU   215      34.780  46.719  26.057  1.00  0.00           H  
ATOM   3379  HB3 LEU   215      34.910  46.941  27.858  1.00  0.00           H  
ATOM   3380  CG  LEU   215      33.862  48.461  26.898  1.00  0.00           C  
ATOM   3381  HG  LEU   215      33.895  49.007  25.955  1.00  0.00           H  
ATOM   3382  CD1 LEU   215      32.436  47.837  27.011  1.00  0.00           C  
ATOM   3383 HD11 LEU   215      32.330  47.079  26.234  1.00  0.00           H  
ATOM   3384 HD12 LEU   215      32.278  47.426  28.008  1.00  0.00           H  
ATOM   3385 HD13 LEU   215      31.693  48.611  26.818  1.00  0.00           H  
ATOM   3386  CD2 LEU   215      33.895  49.512  28.016  1.00  0.00           C  
ATOM   3387 HD21 LEU   215      32.956  50.062  28.090  1.00  0.00           H  
ATOM   3388 HD22 LEU   215      33.983  48.950  28.946  1.00  0.00           H  
ATOM   3389 HD23 LEU   215      34.763  50.156  27.879  1.00  0.00           H  
ATOM   3390  C   LEU   215      37.570  47.012  26.891  1.00  0.00           C  
ATOM   3391  O   LEU   215      37.457  46.050  27.609  1.00  0.00           O  
ATOM   3392  N   ASP   216      38.718  47.343  26.324  1.00  0.00           N  
ATOM   3393  H   ASP   216      38.767  48.131  25.694  1.00  0.00           H  
ATOM   3394  CA  ASP   216      39.968  46.516  26.350  1.00  0.00           C  
ATOM   3395  HA  ASP   216      39.702  45.464  26.453  1.00  0.00           H  
ATOM   3396  CB  ASP   216      40.725  46.648  25.041  1.00  0.00           C  
ATOM   3397  HB2 ASP   216      41.656  46.087  25.128  1.00  0.00           H  
ATOM   3398  HB3 ASP   216      40.115  46.236  24.237  1.00  0.00           H  
ATOM   3399  CG  ASP   216      41.218  48.027  24.635  1.00  0.00           C  
ATOM   3400  OD1 ASP   216      40.681  49.052  25.105  1.00  0.00           O  
ATOM   3401  OD2 ASP   216      42.222  47.954  23.868  1.00  0.00           O  
ATOM   3402  C   ASP   216      40.919  46.848  27.557  1.00  0.00           C  
ATOM   3403  O   ASP   216      41.070  46.116  28.514  1.00  0.00           O  
ATOM   3404  N   ALA   217      41.414  48.084  27.649  1.00  0.00           N  
ATOM   3405  H   ALA   217      41.105  48.587  26.829  1.00  0.00           H  
ATOM   3406  CA  ALA   217      41.791  48.748  28.925  1.00  0.00           C  
ATOM   3407  HA  ALA   217      42.838  48.622  29.200  1.00  0.00           H  
ATOM   3408  CB  ALA   217      41.612  50.288  28.679  1.00  0.00           C  
ATOM   3409  HB1 ALA   217      41.567  50.850  29.612  1.00  0.00           H  
ATOM   3410  HB2 ALA   217      42.481  50.696  28.163  1.00  0.00           H  
ATOM   3411  HB3 ALA   217      40.870  50.508  27.911  1.00  0.00           H  
ATOM   3412  C   ALA   217      40.960  48.301  30.129  1.00  0.00           C  
ATOM   3413  O   ALA   217      41.515  47.886  31.130  1.00  0.00           O  
ATOM   3414  N   GLU   218      39.630  48.371  29.994  1.00  0.00           N  
ATOM   3415  H   GLU   218      39.179  48.835  29.219  1.00  0.00           H  
ATOM   3416  CA  GLU   218      38.750  48.225  31.129  1.00  0.00           C  
ATOM   3417  HA  GLU   218      39.047  48.794  32.011  1.00  0.00           H  
ATOM   3418  CB  GLU   218      37.296  48.545  30.671  1.00  0.00           C  
ATOM   3419  HB2 GLU   218      37.075  48.031  29.736  1.00  0.00           H  
ATOM   3420  HB3 GLU   218      36.583  48.233  31.434  1.00  0.00           H  
ATOM   3421  CG  GLU   218      37.145  50.090  30.542  1.00  0.00           C  
ATOM   3422  HG2 GLU   218      36.200  50.418  30.975  1.00  0.00           H  
ATOM   3423  HG3 GLU   218      37.834  50.596  31.217  1.00  0.00           H  
ATOM   3424  CD  GLU   218      37.410  50.661  29.184  1.00  0.00           C  
ATOM   3425  OE1 GLU   218      38.228  50.107  28.423  1.00  0.00           O  
ATOM   3426  OE2 GLU   218      36.893  51.706  28.780  1.00  0.00           O  
ATOM   3427  C   GLU   218      38.695  46.777  31.649  1.00  0.00           C  
ATOM   3428  O   GLU   218      38.404  46.611  32.780  1.00  0.00           O  
ATOM   3429  N   ALA   219      38.991  45.759  30.756  1.00  0.00           N  
ATOM   3430  H   ALA   219      39.161  46.038  29.800  1.00  0.00           H  
ATOM   3431  CA  ALA   219      38.766  44.315  30.943  1.00  0.00           C  
ATOM   3432  HA  ALA   219      38.419  44.131  31.959  1.00  0.00           H  
ATOM   3433  CB  ALA   219      37.640  43.930  29.935  1.00  0.00           C  
ATOM   3434  HB1 ALA   219      38.000  43.790  28.916  1.00  0.00           H  
ATOM   3435  HB2 ALA   219      37.214  43.016  30.350  1.00  0.00           H  
ATOM   3436  HB3 ALA   219      36.953  44.775  29.898  1.00  0.00           H  
ATOM   3437  C   ALA   219      39.997  43.366  30.786  1.00  0.00           C  
ATOM   3438  O   ALA   219      39.927  42.228  31.217  1.00  0.00           O  
ATOM   3439  N   TYR   220      41.069  43.777  29.983  1.00  0.00           N  
ATOM   3440  H   TYR   220      41.019  44.756  29.740  1.00  0.00           H  
ATOM   3441  CA  TYR   220      42.175  42.887  29.562  1.00  0.00           C  
ATOM   3442  HA  TYR   220      42.331  42.375  30.512  1.00  0.00           H  
ATOM   3443  CB  TYR   220      41.775  41.870  28.442  1.00  0.00           C  
ATOM   3444  HB2 TYR   220      42.563  41.181  28.141  1.00  0.00           H  
ATOM   3445  HB3 TYR   220      40.973  41.212  28.778  1.00  0.00           H  
ATOM   3446  CG  TYR   220      41.362  42.383  27.071  1.00  0.00           C  
ATOM   3447  CD1 TYR   220      42.286  42.755  26.098  1.00  0.00           C  
ATOM   3448  HD1 TYR   220      43.320  42.674  26.399  1.00  0.00           H  
ATOM   3449  CE1 TYR   220      41.834  43.022  24.760  1.00  0.00           C  
ATOM   3450  HE1 TYR   220      42.559  43.159  23.972  1.00  0.00           H  
ATOM   3451  CZ  TYR   220      40.486  43.167  24.574  1.00  0.00           C  
ATOM   3452  OH  TYR   220      40.128  43.553  23.343  1.00  0.00           O  
ATOM   3453  HH  TYR   220      39.173  43.640  23.303  1.00  0.00           H  
ATOM   3454  CE2 TYR   220      39.516  42.892  25.548  1.00  0.00           C  
ATOM   3455  HE2 TYR   220      38.460  43.008  25.352  1.00  0.00           H  
ATOM   3456  CD2 TYR   220      39.972  42.454  26.794  1.00  0.00           C  
ATOM   3457  HD2 TYR   220      39.225  42.148  27.511  1.00  0.00           H  
ATOM   3458  C   TYR   220      43.508  43.658  29.250  1.00  0.00           C  
ATOM   3459  O   TYR   220      44.530  43.049  28.992  1.00  0.00           O  
ATOM   3460  N   GLY   221      43.494  44.948  29.076  1.00  0.00           N  
ATOM   3461  H   GLY   221      42.609  45.434  29.048  1.00  0.00           H  
ATOM   3462  CA  GLY   221      44.630  45.668  28.441  1.00  0.00           C  
ATOM   3463  HA2 GLY   221      45.097  45.060  27.667  1.00  0.00           H  
ATOM   3464  HA3 GLY   221      44.110  46.479  27.931  1.00  0.00           H  
ATOM   3465  C   GLY   221      45.727  46.270  29.350  1.00  0.00           C  
ATOM   3466  O   GLY   221      46.673  46.993  28.894  1.00  0.00           O  
ATOM   3467  N   VAL   222      45.713  46.041  30.647  1.00  0.00           N  
ATOM   3468  H   VAL   222      45.076  45.323  30.962  1.00  0.00           H  
ATOM   3469  CA  VAL   222      46.918  46.337  31.472  1.00  0.00           C  
ATOM   3470  HA  VAL   222      47.265  47.345  31.247  1.00  0.00           H  
ATOM   3471  CB  VAL   222      46.703  46.307  33.027  1.00  0.00           C  
ATOM   3472  HB  VAL   222      46.586  45.264  33.323  1.00  0.00           H  
ATOM   3473  CG1 VAL   222      47.876  46.936  33.784  1.00  0.00           C  
ATOM   3474 HG11 VAL   222      48.722  46.398  33.357  1.00  0.00           H  
ATOM   3475 HG12 VAL   222      48.001  48.016  33.718  1.00  0.00           H  
ATOM   3476 HG13 VAL   222      47.905  46.768  34.861  1.00  0.00           H  
ATOM   3477  CG2 VAL   222      45.422  47.078  33.457  1.00  0.00           C  
ATOM   3478 HG21 VAL   222      44.518  46.730  32.957  1.00  0.00           H  
ATOM   3479 HG22 VAL   222      45.296  47.113  34.539  1.00  0.00           H  
ATOM   3480 HG23 VAL   222      45.400  48.106  33.096  1.00  0.00           H  
ATOM   3481  C   VAL   222      48.040  45.359  31.079  1.00  0.00           C  
ATOM   3482  O   VAL   222      47.800  44.213  30.658  1.00  0.00           O  
ATOM   3483  N   LYS   223      49.285  45.809  31.062  1.00  0.00           N  
ATOM   3484  H   LYS   223      49.404  46.751  31.405  1.00  0.00           H  
ATOM   3485  CA  LYS   223      50.563  45.156  30.688  1.00  0.00           C  
ATOM   3486  HA  LYS   223      50.287  44.107  30.577  1.00  0.00           H  
ATOM   3487  CB  LYS   223      51.097  45.745  29.303  1.00  0.00           C  
ATOM   3488  HB2 LYS   223      51.681  46.640  29.515  1.00  0.00           H  
ATOM   3489  HB3 LYS   223      51.706  44.991  28.805  1.00  0.00           H  
ATOM   3490  CG  LYS   223      49.952  46.168  28.357  1.00  0.00           C  
ATOM   3491  HG2 LYS   223      49.329  45.294  28.162  1.00  0.00           H  
ATOM   3492  HG3 LYS   223      49.379  46.898  28.927  1.00  0.00           H  
ATOM   3493  CD  LYS   223      50.371  46.603  26.905  1.00  0.00           C  
ATOM   3494  HD2 LYS   223      50.850  47.566  27.079  1.00  0.00           H  
ATOM   3495  HD3 LYS   223      51.118  45.895  26.544  1.00  0.00           H  
ATOM   3496  CE  LYS   223      49.233  46.705  25.887  1.00  0.00           C  
ATOM   3497  HE2 LYS   223      49.480  47.180  24.937  1.00  0.00           H  
ATOM   3498  HE3 LYS   223      48.881  45.696  25.675  1.00  0.00           H  
ATOM   3499  NZ  LYS   223      48.038  47.403  26.369  1.00  0.00           N  
ATOM   3500  HZ1 LYS   223      47.606  47.066  27.218  1.00  0.00           H  
ATOM   3501  HZ2 LYS   223      48.280  48.348  26.629  1.00  0.00           H  
ATOM   3502  HZ3 LYS   223      47.324  47.329  25.658  1.00  0.00           H  
ATOM   3503  C   LYS   223      51.510  45.356  31.818  1.00  0.00           C  
ATOM   3504  O   LYS   223      51.688  46.550  32.186  1.00  0.00           O  
ATOM   3505  N   SER   224      52.073  44.405  32.487  1.00  0.00           N  
ATOM   3506  H   SER   224      51.815  43.459  32.244  1.00  0.00           H  
ATOM   3507  CA  SER   224      52.906  44.642  33.702  1.00  0.00           C  
ATOM   3508  HA  SER   224      53.216  45.684  33.777  1.00  0.00           H  
ATOM   3509  CB  SER   224      52.167  44.426  35.031  1.00  0.00           C  
ATOM   3510  HB2 SER   224      51.269  45.044  35.031  1.00  0.00           H  
ATOM   3511  HB3 SER   224      51.825  43.392  35.051  1.00  0.00           H  
ATOM   3512  OG  SER   224      52.778  44.697  36.255  1.00  0.00           O  
ATOM   3513  HG  SER   224      52.898  45.649  36.282  1.00  0.00           H  
ATOM   3514  C   SER   224      54.169  43.809  33.721  1.00  0.00           C  
ATOM   3515  O   SER   224      54.118  42.633  33.201  1.00  0.00           O  
ATOM   3516  N   ASN   225      55.132  44.200  34.487  1.00  0.00           N  
ATOM   3517  H   ASN   225      54.882  45.017  35.026  1.00  0.00           H  
ATOM   3518  CA  ASN   225      56.363  43.414  34.733  1.00  0.00           C  
ATOM   3519  HA  ASN   225      56.346  42.735  33.881  1.00  0.00           H  
ATOM   3520  CB  ASN   225      57.563  44.424  34.578  1.00  0.00           C  
ATOM   3521  HB2 ASN   225      58.428  43.764  34.644  1.00  0.00           H  
ATOM   3522  HB3 ASN   225      57.647  44.969  33.637  1.00  0.00           H  
ATOM   3523  CG  ASN   225      57.622  45.357  35.762  1.00  0.00           C  
ATOM   3524  OD1 ASN   225      58.229  45.214  36.778  1.00  0.00           O  
ATOM   3525  ND2 ASN   225      56.931  46.461  35.679  1.00  0.00           N  
ATOM   3526 HD21 ASN   225      56.791  47.052  36.486  1.00  0.00           H  
ATOM   3527 HD22 ASN   225      56.652  46.877  34.801  1.00  0.00           H  
ATOM   3528  C   ASN   225      56.308  42.740  36.142  1.00  0.00           C  
ATOM   3529  O   ASN   225      55.531  43.112  37.022  1.00  0.00           O  
ATOM   3530  N   VAL   226      57.099  41.670  36.334  1.00  0.00           N  
ATOM   3531  H   VAL   226      57.804  41.582  35.617  1.00  0.00           H  
ATOM   3532  CA  VAL   226      56.952  40.719  37.498  1.00  0.00           C  
ATOM   3533  HA  VAL   226      55.907  40.431  37.610  1.00  0.00           H  
ATOM   3534  CB  VAL   226      57.767  39.456  37.201  1.00  0.00           C  
ATOM   3535  HB  VAL   226      57.895  39.196  36.150  1.00  0.00           H  
ATOM   3536  CG1 VAL   226      59.200  39.576  37.719  1.00  0.00           C  
ATOM   3537 HG11 VAL   226      59.272  39.651  38.804  1.00  0.00           H  
ATOM   3538 HG12 VAL   226      59.735  38.688  37.381  1.00  0.00           H  
ATOM   3539 HG13 VAL   226      59.672  40.401  37.186  1.00  0.00           H  
ATOM   3540  CG2 VAL   226      57.121  38.258  37.834  1.00  0.00           C  
ATOM   3541 HG21 VAL   226      56.839  38.433  38.872  1.00  0.00           H  
ATOM   3542 HG22 VAL   226      56.297  37.958  37.186  1.00  0.00           H  
ATOM   3543 HG23 VAL   226      57.789  37.399  37.772  1.00  0.00           H  
ATOM   3544  C   VAL   226      57.292  41.385  38.796  1.00  0.00           C  
ATOM   3545  O   VAL   226      56.697  41.012  39.800  1.00  0.00           O  
ATOM   3546  N   LYS   227      58.289  42.263  38.773  1.00  0.00           N  
ATOM   3547  H   LYS   227      58.667  42.643  37.917  1.00  0.00           H  
ATOM   3548  CA  LYS   227      58.707  42.973  39.991  1.00  0.00           C  
ATOM   3549  HA  LYS   227      58.927  42.196  40.724  1.00  0.00           H  
ATOM   3550  CB  LYS   227      60.031  43.779  39.702  1.00  0.00           C  
ATOM   3551  HB2 LYS   227      60.773  43.047  39.382  1.00  0.00           H  
ATOM   3552  HB3 LYS   227      59.928  44.438  38.840  1.00  0.00           H  
ATOM   3553  CG  LYS   227      60.587  44.619  40.828  1.00  0.00           C  
ATOM   3554  HG2 LYS   227      59.828  45.311  41.193  1.00  0.00           H  
ATOM   3555  HG3 LYS   227      60.737  43.853  41.589  1.00  0.00           H  
ATOM   3556  CD  LYS   227      61.892  45.283  40.467  1.00  0.00           C  
ATOM   3557  HD2 LYS   227      62.534  44.502  40.058  1.00  0.00           H  
ATOM   3558  HD3 LYS   227      61.770  46.097  39.752  1.00  0.00           H  
ATOM   3559  CE  LYS   227      62.612  45.846  41.706  1.00  0.00           C  
ATOM   3560  HE2 LYS   227      62.353  45.189  42.537  1.00  0.00           H  
ATOM   3561  HE3 LYS   227      63.663  45.883  41.419  1.00  0.00           H  
ATOM   3562  NZ  LYS   227      62.007  47.139  42.136  1.00  0.00           N  
ATOM   3563  HZ1 LYS   227      62.335  47.941  41.618  1.00  0.00           H  
ATOM   3564  HZ2 LYS   227      60.998  47.133  42.190  1.00  0.00           H  
ATOM   3565  HZ3 LYS   227      62.382  47.340  43.052  1.00  0.00           H  
ATOM   3566  C   LYS   227      57.540  43.817  40.609  1.00  0.00           C  
ATOM   3567  O   LYS   227      57.221  43.845  41.815  1.00  0.00           O  
ATOM   3568  N   ASP   228      56.897  44.661  39.735  1.00  0.00           N  
ATOM   3569  H   ASP   228      57.033  44.579  38.737  1.00  0.00           H  
ATOM   3570  CA  ASP   228      55.790  45.541  40.050  1.00  0.00           C  
ATOM   3571  HA  ASP   228      55.983  46.051  40.993  1.00  0.00           H  
ATOM   3572  CB  ASP   228      55.349  46.512  38.941  1.00  0.00           C  
ATOM   3573  HB2 ASP   228      55.186  45.912  38.046  1.00  0.00           H  
ATOM   3574  HB3 ASP   228      54.356  46.881  39.198  1.00  0.00           H  
ATOM   3575  CG  ASP   228      56.191  47.678  38.525  1.00  0.00           C  
ATOM   3576  OD1 ASP   228      57.240  47.843  39.145  1.00  0.00           O  
ATOM   3577  OD2 ASP   228      55.884  48.311  37.504  1.00  0.00           O  
ATOM   3578  C   ASP   228      54.526  44.695  40.297  1.00  0.00           C  
ATOM   3579  O   ASP   228      53.719  45.017  41.174  1.00  0.00           O  
ATOM   3580  N   MET   229      54.246  43.596  39.525  1.00  0.00           N  
ATOM   3581  H   MET   229      54.779  43.375  38.696  1.00  0.00           H  
ATOM   3582  CA  MET   229      53.127  42.706  39.828  1.00  0.00           C  
ATOM   3583  HA  MET   229      52.181  43.246  39.787  1.00  0.00           H  
ATOM   3584  CB  MET   229      53.127  41.557  38.775  1.00  0.00           C  
ATOM   3585  HB2 MET   229      53.060  41.909  37.746  1.00  0.00           H  
ATOM   3586  HB3 MET   229      54.076  41.049  38.947  1.00  0.00           H  
ATOM   3587  CG  MET   229      51.951  40.630  39.061  1.00  0.00           C  
ATOM   3588  HG2 MET   229      51.919  39.832  38.318  1.00  0.00           H  
ATOM   3589  HG3 MET   229      52.048  40.147  40.033  1.00  0.00           H  
ATOM   3590  SD  MET   229      50.380  41.559  39.004  1.00  0.00           S  
ATOM   3591  CE  MET   229      49.989  41.784  37.228  1.00  0.00           C  
ATOM   3592  HE1 MET   229      49.043  42.317  37.139  1.00  0.00           H  
ATOM   3593  HE2 MET   229      50.821  42.269  36.718  1.00  0.00           H  
ATOM   3594  HE3 MET   229      49.779  40.804  36.798  1.00  0.00           H  
ATOM   3595  C   MET   229      53.232  42.056  41.291  1.00  0.00           C  
ATOM   3596  O   MET   229      52.210  41.818  41.921  1.00  0.00           O  
ATOM   3597  N   ALA   230      54.432  41.822  41.851  1.00  0.00           N  
ATOM   3598  H   ALA   230      55.227  41.961  41.244  1.00  0.00           H  
ATOM   3599  CA  ALA   230      54.716  41.267  43.145  1.00  0.00           C  
ATOM   3600  HA  ALA   230      54.092  40.385  43.289  1.00  0.00           H  
ATOM   3601  CB  ALA   230      56.100  40.657  43.250  1.00  0.00           C  
ATOM   3602  HB1 ALA   230      56.304  40.394  44.288  1.00  0.00           H  
ATOM   3603  HB2 ALA   230      56.150  39.693  42.745  1.00  0.00           H  
ATOM   3604  HB3 ALA   230      56.897  41.310  42.896  1.00  0.00           H  
ATOM   3605  C   ALA   230      54.559  42.212  44.294  1.00  0.00           C  
ATOM   3606  O   ALA   230      54.065  41.837  45.369  1.00  0.00           O  
ATOM   3607  N   SER   231      54.840  43.507  44.090  1.00  0.00           N  
ATOM   3608  H   SER   231      55.253  43.669  43.183  1.00  0.00           H  
ATOM   3609  CA  SER   231      54.536  44.611  44.935  1.00  0.00           C  
ATOM   3610  HA  SER   231      54.870  44.345  45.938  1.00  0.00           H  
ATOM   3611  CB  SER   231      55.201  45.881  44.415  1.00  0.00           C  
ATOM   3612  HB2 SER   231      56.287  45.797  44.389  1.00  0.00           H  
ATOM   3613  HB3 SER   231      54.939  45.923  43.358  1.00  0.00           H  
ATOM   3614  OG  SER   231      54.757  47.062  45.142  1.00  0.00           O  
ATOM   3615  HG  SER   231      55.291  47.215  45.926  1.00  0.00           H  
ATOM   3616  C   SER   231      53.027  44.726  44.942  1.00  0.00           C  
ATOM   3617  O   SER   231      52.473  44.875  46.024  1.00  0.00           O  
ATOM   3618  N   TRP   232      52.308  44.670  43.806  1.00  0.00           N  
ATOM   3619  H   TRP   232      52.829  44.343  43.004  1.00  0.00           H  
ATOM   3620  CA  TRP   232      50.833  44.781  43.662  1.00  0.00           C  
ATOM   3621  HA  TRP   232      50.533  45.743  44.078  1.00  0.00           H  
ATOM   3622  CB  TRP   232      50.349  44.785  42.188  1.00  0.00           C  
ATOM   3623  HB2 TRP   232      50.651  45.679  41.642  1.00  0.00           H  
ATOM   3624  HB3 TRP   232      50.913  43.912  41.860  1.00  0.00           H  
ATOM   3625  CG  TRP   232      48.890  44.581  41.943  1.00  0.00           C  
ATOM   3626  CD1 TRP   232      48.367  43.466  41.318  1.00  0.00           C  
ATOM   3627  HD1 TRP   232      48.991  42.656  40.970  1.00  0.00           H  
ATOM   3628  NE1 TRP   232      47.002  43.686  41.156  1.00  0.00           N  
ATOM   3629  HE1 TRP   232      46.491  42.975  40.652  1.00  0.00           H  
ATOM   3630  CE2 TRP   232      46.488  44.826  41.727  1.00  0.00           C  
ATOM   3631  CZ2 TRP   232      45.251  45.407  41.898  1.00  0.00           C  
ATOM   3632  HZ2 TRP   232      44.368  45.030  41.404  1.00  0.00           H  
ATOM   3633  CH2 TRP   232      45.193  46.685  42.472  1.00  0.00           C  
ATOM   3634  HH2 TRP   232      44.201  47.109  42.533  1.00  0.00           H  
ATOM   3635  CZ3 TRP   232      46.293  47.332  43.023  1.00  0.00           C  
ATOM   3636  HZ3 TRP   232      46.192  48.360  43.337  1.00  0.00           H  
ATOM   3637  CE3 TRP   232      47.574  46.709  42.859  1.00  0.00           C  
ATOM   3638  HE3 TRP   232      48.502  47.098  43.251  1.00  0.00           H  
ATOM   3639  CD2 TRP   232      47.697  45.430  42.272  1.00  0.00           C  
ATOM   3640  C   TRP   232      50.156  43.623  44.336  1.00  0.00           C  
ATOM   3641  O   TRP   232      49.141  43.798  45.050  1.00  0.00           O  
ATOM   3642  N   VAL   233      50.716  42.455  44.344  1.00  0.00           N  
ATOM   3643  H   VAL   233      51.543  42.323  43.779  1.00  0.00           H  
ATOM   3644  CA  VAL   233      50.270  41.308  45.197  1.00  0.00           C  
ATOM   3645  HA  VAL   233      49.191  41.161  45.156  1.00  0.00           H  
ATOM   3646  CB  VAL   233      50.849  39.940  44.730  1.00  0.00           C  
ATOM   3647  HB  VAL   233      51.862  40.073  44.349  1.00  0.00           H  
ATOM   3648  CG1 VAL   233      50.937  38.838  45.823  1.00  0.00           C  
ATOM   3649 HG11 VAL   233      51.838  38.931  46.429  1.00  0.00           H  
ATOM   3650 HG12 VAL   233      50.025  38.873  46.420  1.00  0.00           H  
ATOM   3651 HG13 VAL   233      50.975  37.848  45.369  1.00  0.00           H  
ATOM   3652  CG2 VAL   233      50.114  39.478  43.491  1.00  0.00           C  
ATOM   3653 HG21 VAL   233      50.102  40.313  42.790  1.00  0.00           H  
ATOM   3654 HG22 VAL   233      50.620  38.650  42.994  1.00  0.00           H  
ATOM   3655 HG23 VAL   233      49.128  39.123  43.789  1.00  0.00           H  
ATOM   3656  C   VAL   233      50.627  41.613  46.664  1.00  0.00           C  
ATOM   3657  O   VAL   233      49.727  41.461  47.523  1.00  0.00           O  
ATOM   3658  N   MET   234      51.846  41.977  47.088  1.00  0.00           N  
ATOM   3659  H   MET   234      52.638  42.128  46.479  1.00  0.00           H  
ATOM   3660  CA  MET   234      52.029  42.185  48.511  1.00  0.00           C  
ATOM   3661  HA  MET   234      51.605  41.304  48.992  1.00  0.00           H  
ATOM   3662  CB  MET   234      53.490  42.214  48.920  1.00  0.00           C  
ATOM   3663  HB2 MET   234      53.561  42.120  50.003  1.00  0.00           H  
ATOM   3664  HB3 MET   234      53.977  41.374  48.424  1.00  0.00           H  
ATOM   3665  CG  MET   234      54.204  43.579  48.578  1.00  0.00           C  
ATOM   3666  HG2 MET   234      53.824  43.921  47.614  1.00  0.00           H  
ATOM   3667  HG3 MET   234      53.946  44.227  49.415  1.00  0.00           H  
ATOM   3668  SD  MET   234      56.020  43.408  48.481  1.00  0.00           S  
ATOM   3669  CE  MET   234      56.315  43.205  50.250  1.00  0.00           C  
ATOM   3670  HE1 MET   234      56.257  44.125  50.833  1.00  0.00           H  
ATOM   3671  HE2 MET   234      55.801  42.323  50.631  1.00  0.00           H  
ATOM   3672  HE3 MET   234      57.315  42.791  50.379  1.00  0.00           H  
ATOM   3673  C   MET   234      51.312  43.402  49.149  1.00  0.00           C  
ATOM   3674  O   MET   234      51.068  43.440  50.318  1.00  0.00           O  
ATOM   3675  N   ALA   235      50.858  44.379  48.374  1.00  0.00           N  
ATOM   3676  H   ALA   235      51.129  44.344  47.402  1.00  0.00           H  
ATOM   3677  CA  ALA   235      49.949  45.486  48.728  1.00  0.00           C  
ATOM   3678  HA  ALA   235      50.179  45.678  49.776  1.00  0.00           H  
ATOM   3679  CB  ALA   235      50.209  46.694  47.757  1.00  0.00           C  
ATOM   3680  HB1 ALA   235      51.246  47.002  47.895  1.00  0.00           H  
ATOM   3681  HB2 ALA   235      50.052  46.323  46.744  1.00  0.00           H  
ATOM   3682  HB3 ALA   235      49.612  47.504  48.176  1.00  0.00           H  
ATOM   3683  C   ALA   235      48.408  45.119  48.757  1.00  0.00           C  
ATOM   3684  O   ALA   235      47.632  45.650  49.602  1.00  0.00           O  
ATOM   3685  N   ASN   236      47.962  44.099  48.046  1.00  0.00           N  
ATOM   3686  H   ASN   236      48.490  43.793  47.241  1.00  0.00           H  
ATOM   3687  CA  ASN   236      46.693  43.419  48.349  1.00  0.00           C  
ATOM   3688  HA  ASN   236      45.939  44.129  48.689  1.00  0.00           H  
ATOM   3689  CB  ASN   236      46.202  42.671  47.084  1.00  0.00           C  
ATOM   3690  HB2 ASN   236      47.033  42.121  46.642  1.00  0.00           H  
ATOM   3691  HB3 ASN   236      45.508  41.887  47.389  1.00  0.00           H  
ATOM   3692  CG  ASN   236      45.650  43.569  45.977  1.00  0.00           C  
ATOM   3693  OD1 ASN   236      44.417  43.786  45.925  1.00  0.00           O  
ATOM   3694  ND2 ASN   236      46.422  44.106  45.045  1.00  0.00           N  
ATOM   3695 HD21 ASN   236      46.050  44.727  44.341  1.00  0.00           H  
ATOM   3696 HD22 ASN   236      47.419  43.945  45.023  1.00  0.00           H  
ATOM   3697  C   ASN   236      46.792  42.495  49.549  1.00  0.00           C  
ATOM   3698  O   ASN   236      45.803  42.290  50.238  1.00  0.00           O  
ATOM   3699  N   MET   237      47.919  41.747  49.743  1.00  0.00           N  
ATOM   3700  H   MET   237      48.716  41.936  49.152  1.00  0.00           H  
ATOM   3701  CA  MET   237      48.147  40.872  50.919  1.00  0.00           C  
ATOM   3702  HA  MET   237      47.349  40.130  50.937  1.00  0.00           H  
ATOM   3703  CB  MET   237      49.586  40.267  50.769  1.00  0.00           C  
ATOM   3704  HB2 MET   237      49.965  39.941  49.800  1.00  0.00           H  
ATOM   3705  HB3 MET   237      50.318  41.055  50.942  1.00  0.00           H  
ATOM   3706  CG  MET   237      49.734  39.121  51.799  1.00  0.00           C  
ATOM   3707  HG2 MET   237      49.469  39.474  52.796  1.00  0.00           H  
ATOM   3708  HG3 MET   237      49.098  38.261  51.594  1.00  0.00           H  
ATOM   3709  SD  MET   237      51.544  38.691  52.000  1.00  0.00           S  
ATOM   3710  CE  MET   237      52.243  40.249  52.753  1.00  0.00           C  
ATOM   3711  HE1 MET   237      52.315  40.969  51.937  1.00  0.00           H  
ATOM   3712  HE2 MET   237      51.697  40.721  53.570  1.00  0.00           H  
ATOM   3713  HE3 MET   237      53.218  39.953  53.142  1.00  0.00           H  
ATOM   3714  C   MET   237      48.077  41.653  52.304  1.00  0.00           C  
ATOM   3715  O   MET   237      47.636  41.141  53.336  1.00  0.00           O  
ATOM   3716  N   ALA   238      48.583  42.847  52.336  1.00  0.00           N  
ATOM   3717  H   ALA   238      49.051  43.246  51.535  1.00  0.00           H  
ATOM   3718  CA  ALA   238      48.772  43.512  53.634  1.00  0.00           C  
ATOM   3719  HA  ALA   238      47.989  43.286  54.358  1.00  0.00           H  
ATOM   3720  CB  ALA   238      50.116  43.092  54.357  1.00  0.00           C  
ATOM   3721  HB1 ALA   238      49.939  42.097  54.767  1.00  0.00           H  
ATOM   3722  HB2 ALA   238      50.936  43.090  53.639  1.00  0.00           H  
ATOM   3723  HB3 ALA   238      50.348  43.664  55.255  1.00  0.00           H  
ATOM   3724  C   ALA   238      48.569  45.077  53.419  1.00  0.00           C  
ATOM   3725  O   ALA   238      49.508  45.784  53.645  1.00  0.00           O  
ATOM   3726  N   PRO   239      47.383  45.573  52.976  1.00  0.00           N  
ATOM   3727  CD  PRO   239      46.214  44.721  52.685  1.00  0.00           C  
ATOM   3728  HD2 PRO   239      46.084  43.884  53.371  1.00  0.00           H  
ATOM   3729  HD3 PRO   239      46.253  44.305  51.678  1.00  0.00           H  
ATOM   3730  CG  PRO   239      45.028  45.631  52.805  1.00  0.00           C  
ATOM   3731  HG2 PRO   239      44.652  45.652  53.827  1.00  0.00           H  
ATOM   3732  HG3 PRO   239      44.130  45.295  52.287  1.00  0.00           H  
ATOM   3733  CB  PRO   239      45.567  46.987  52.245  1.00  0.00           C  
ATOM   3734  HB2 PRO   239      44.940  47.786  52.640  1.00  0.00           H  
ATOM   3735  HB3 PRO   239      45.602  46.858  51.163  1.00  0.00           H  
ATOM   3736  CA  PRO   239      47.040  46.996  52.691  1.00  0.00           C  
ATOM   3737  HA  PRO   239      47.714  47.273  51.881  1.00  0.00           H  
ATOM   3738  C   PRO   239      47.282  47.960  53.857  1.00  0.00           C  
ATOM   3739  O   PRO   239      47.488  49.175  53.710  1.00  0.00           O  
ATOM   3740  N   GLU   240      47.291  47.379  55.070  1.00  0.00           N  
ATOM   3741  H   GLU   240      46.994  46.422  55.200  1.00  0.00           H  
ATOM   3742  CA  GLU   240      47.689  48.109  56.364  1.00  0.00           C  
ATOM   3743  HA  GLU   240      47.076  49.006  56.452  1.00  0.00           H  
ATOM   3744  CB  GLU   240      47.487  47.203  57.629  1.00  0.00           C  
ATOM   3745  HB2 GLU   240      47.769  47.715  58.549  1.00  0.00           H  
ATOM   3746  HB3 GLU   240      46.442  47.006  57.865  1.00  0.00           H  
ATOM   3747  CG  GLU   240      48.259  45.942  57.601  1.00  0.00           C  
ATOM   3748  HG2 GLU   240      49.281  46.137  57.275  1.00  0.00           H  
ATOM   3749  HG3 GLU   240      48.295  45.620  58.641  1.00  0.00           H  
ATOM   3750  CD  GLU   240      47.642  44.746  56.873  1.00  0.00           C  
ATOM   3751  OE1 GLU   240      48.173  43.613  57.036  1.00  0.00           O  
ATOM   3752  OE2 GLU   240      46.645  44.920  56.103  1.00  0.00           O  
ATOM   3753  C   GLU   240      49.145  48.620  56.258  1.00  0.00           C  
ATOM   3754  O   GLU   240      49.477  49.504  57.033  1.00  0.00           O  
ATOM   3755  N   THR   241      49.941  48.367  55.203  1.00  0.00           N  
ATOM   3756  H   THR   241      49.742  47.570  54.615  1.00  0.00           H  
ATOM   3757  CA  THR   241      51.066  49.149  54.827  1.00  0.00           C  
ATOM   3758  HA  THR   241      51.630  49.392  55.727  1.00  0.00           H  
ATOM   3759  CB  THR   241      51.899  48.288  53.846  1.00  0.00           C  
ATOM   3760  HB  THR   241      51.884  47.338  54.381  1.00  0.00           H  
ATOM   3761  CG2 THR   241      51.429  48.198  52.390  1.00  0.00           C  
ATOM   3762 HG21 THR   241      51.918  48.998  51.834  1.00  0.00           H  
ATOM   3763 HG22 THR   241      51.670  47.218  51.979  1.00  0.00           H  
ATOM   3764 HG23 THR   241      50.350  48.279  52.259  1.00  0.00           H  
ATOM   3765  OG1 THR   241      53.175  48.814  53.832  1.00  0.00           O  
ATOM   3766  HG1 THR   241      53.528  48.813  54.725  1.00  0.00           H  
ATOM   3767  C   THR   241      50.785  50.567  54.340  1.00  0.00           C  
ATOM   3768  O   THR   241      51.545  51.488  54.680  1.00  0.00           O  
ATOM   3769  N   LEU   242      49.726  50.787  53.608  1.00  0.00           N  
ATOM   3770  H   LEU   242      48.956  50.140  53.705  1.00  0.00           H  
ATOM   3771  CA  LEU   242      49.382  52.107  52.965  1.00  0.00           C  
ATOM   3772  HA  LEU   242      50.279  52.379  52.408  1.00  0.00           H  
ATOM   3773  CB  LEU   242      48.169  51.869  51.959  1.00  0.00           C  
ATOM   3774  HB2 LEU   242      47.297  51.569  52.540  1.00  0.00           H  
ATOM   3775  HB3 LEU   242      47.878  52.810  51.492  1.00  0.00           H  
ATOM   3776  CG  LEU   242      48.414  50.735  50.915  1.00  0.00           C  
ATOM   3777  HG  LEU   242      48.505  49.743  51.359  1.00  0.00           H  
ATOM   3778  CD1 LEU   242      47.176  50.697  50.007  1.00  0.00           C  
ATOM   3779 HD11 LEU   242      46.291  50.295  50.500  1.00  0.00           H  
ATOM   3780 HD12 LEU   242      46.872  51.659  49.593  1.00  0.00           H  
ATOM   3781 HD13 LEU   242      47.425  50.113  49.121  1.00  0.00           H  
ATOM   3782  CD2 LEU   242      49.657  51.070  50.064  1.00  0.00           C  
ATOM   3783 HD21 LEU   242      49.575  50.524  49.124  1.00  0.00           H  
ATOM   3784 HD22 LEU   242      49.617  52.125  49.791  1.00  0.00           H  
ATOM   3785 HD23 LEU   242      50.574  50.948  50.640  1.00  0.00           H  
ATOM   3786  C   LEU   242      48.971  53.215  53.912  1.00  0.00           C  
ATOM   3787  O   LEU   242      48.524  52.891  55.042  1.00  0.00           O  
ATOM   3788  N   PRO   243      49.147  54.488  53.431  1.00  0.00           N  
ATOM   3789  CD  PRO   243      49.771  54.962  52.221  1.00  0.00           C  
ATOM   3790  HD2 PRO   243      49.424  54.465  51.315  1.00  0.00           H  
ATOM   3791  HD3 PRO   243      50.816  54.735  52.432  1.00  0.00           H  
ATOM   3792  CG  PRO   243      49.458  56.525  52.204  1.00  0.00           C  
ATOM   3793  HG2 PRO   243      48.560  56.619  51.594  1.00  0.00           H  
ATOM   3794  HG3 PRO   243      50.269  57.095  51.751  1.00  0.00           H  
ATOM   3795  CB  PRO   243      49.142  56.800  53.664  1.00  0.00           C  
ATOM   3796  HB2 PRO   243      48.534  57.688  53.841  1.00  0.00           H  
ATOM   3797  HB3 PRO   243      50.131  56.957  54.096  1.00  0.00           H  
ATOM   3798  CA  PRO   243      48.616  55.576  54.232  1.00  0.00           C  
ATOM   3799  HA  PRO   243      48.860  55.581  55.294  1.00  0.00           H  
ATOM   3800  C   PRO   243      47.096  55.491  54.099  1.00  0.00           C  
ATOM   3801  O   PRO   243      46.591  55.235  53.046  1.00  0.00           O  
ATOM   3802  N   PRO   244      46.319  55.781  55.145  1.00  0.00           N  
ATOM   3803  CD  PRO   244      46.760  56.163  56.511  1.00  0.00           C  
ATOM   3804  HD2 PRO   244      47.172  57.171  56.487  1.00  0.00           H  
ATOM   3805  HD3 PRO   244      47.441  55.400  56.890  1.00  0.00           H  
ATOM   3806  CG  PRO   244      45.413  56.120  57.346  1.00  0.00           C  
ATOM   3807  HG2 PRO   244      45.441  56.815  58.186  1.00  0.00           H  
ATOM   3808  HG3 PRO   244      45.245  55.065  57.562  1.00  0.00           H  
ATOM   3809  CB  PRO   244      44.279  56.474  56.338  1.00  0.00           C  
ATOM   3810  HB2 PRO   244      44.294  57.538  56.103  1.00  0.00           H  
ATOM   3811  HB3 PRO   244      43.326  56.119  56.731  1.00  0.00           H  
ATOM   3812  CA  PRO   244      44.863  55.753  55.113  1.00  0.00           C  
ATOM   3813  HA  PRO   244      44.458  54.742  55.059  1.00  0.00           H  
ATOM   3814  C   PRO   244      44.317  56.505  53.882  1.00  0.00           C  
ATOM   3815  O   PRO   244      44.676  57.618  53.636  1.00  0.00           O  
ATOM   3816  N   SER   245      43.456  55.774  53.148  1.00  0.00           N  
ATOM   3817  H   SER   245      43.153  54.866  53.469  1.00  0.00           H  
ATOM   3818  CA  SER   245      42.992  56.263  51.881  1.00  0.00           C  
ATOM   3819  HA  SER   245      42.623  57.285  51.966  1.00  0.00           H  
ATOM   3820  CB  SER   245      44.209  56.246  50.916  1.00  0.00           C  
ATOM   3821  HB2 SER   245      43.976  56.587  49.907  1.00  0.00           H  
ATOM   3822  HB3 SER   245      44.995  56.883  51.321  1.00  0.00           H  
ATOM   3823  OG  SER   245      44.624  54.839  50.875  1.00  0.00           O  
ATOM   3824  HG  SER   245      45.379  54.736  51.460  1.00  0.00           H  
ATOM   3825  C   SER   245      41.820  55.430  51.328  1.00  0.00           C  
ATOM   3826  O   SER   245      41.454  54.265  51.635  1.00  0.00           O  
ATOM   3827  N   THR   246      41.340  56.107  50.271  1.00  0.00           N  
ATOM   3828  H   THR   246      41.785  56.972  49.999  1.00  0.00           H  
ATOM   3829  CA  THR   246      40.226  55.502  49.509  1.00  0.00           C  
ATOM   3830  HA  THR   246      39.410  55.272  50.193  1.00  0.00           H  
ATOM   3831  CB  THR   246      39.571  56.499  48.516  1.00  0.00           C  
ATOM   3832  HB  THR   246      38.726  55.965  48.084  1.00  0.00           H  
ATOM   3833  CG2 THR   246      38.934  57.750  49.149  1.00  0.00           C  
ATOM   3834 HG21 THR   246      39.708  58.382  49.584  1.00  0.00           H  
ATOM   3835 HG22 THR   246      38.428  58.331  48.378  1.00  0.00           H  
ATOM   3836 HG23 THR   246      38.185  57.392  49.855  1.00  0.00           H  
ATOM   3837  OG1 THR   246      40.427  56.868  47.467  1.00  0.00           O  
ATOM   3838  HG1 THR   246      40.401  56.212  46.767  1.00  0.00           H  
ATOM   3839  C   THR   246      40.707  54.315  48.702  1.00  0.00           C  
ATOM   3840  O   THR   246      39.997  53.362  48.419  1.00  0.00           O  
ATOM   3841  N   LEU   247      42.032  54.253  48.360  1.00  0.00           N  
ATOM   3842  H   LEU   247      42.619  55.059  48.522  1.00  0.00           H  
ATOM   3843  CA  LEU   247      42.582  53.018  47.761  1.00  0.00           C  
ATOM   3844  HA  LEU   247      41.872  52.669  47.012  1.00  0.00           H  
ATOM   3845  CB  LEU   247      43.907  53.292  46.948  1.00  0.00           C  
ATOM   3846  HB2 LEU   247      43.557  54.076  46.276  1.00  0.00           H  
ATOM   3847  HB3 LEU   247      44.565  53.737  47.694  1.00  0.00           H  
ATOM   3848  CG  LEU   247      44.462  52.120  46.162  1.00  0.00           C  
ATOM   3849  HG  LEU   247      44.781  51.306  46.813  1.00  0.00           H  
ATOM   3850  CD1 LEU   247      43.512  51.585  45.149  1.00  0.00           C  
ATOM   3851 HD11 LEU   247      43.862  50.596  44.855  1.00  0.00           H  
ATOM   3852 HD12 LEU   247      42.565  51.383  45.650  1.00  0.00           H  
ATOM   3853 HD13 LEU   247      43.371  52.287  44.328  1.00  0.00           H  
ATOM   3854  CD2 LEU   247      45.761  52.594  45.419  1.00  0.00           C  
ATOM   3855 HD21 LEU   247      45.557  53.488  44.830  1.00  0.00           H  
ATOM   3856 HD22 LEU   247      46.571  52.795  46.121  1.00  0.00           H  
ATOM   3857 HD23 LEU   247      46.094  51.858  44.686  1.00  0.00           H  
ATOM   3858  C   LEU   247      42.699  51.901  48.785  1.00  0.00           C  
ATOM   3859  O   LEU   247      42.531  50.688  48.542  1.00  0.00           O  
ATOM   3860  N   GLN   248      43.239  52.228  49.953  1.00  0.00           N  
ATOM   3861  H   GLN   248      43.479  53.176  50.206  1.00  0.00           H  
ATOM   3862  CA  GLN   248      43.304  51.181  50.993  1.00  0.00           C  
ATOM   3863  HA  GLN   248      43.967  50.411  50.602  1.00  0.00           H  
ATOM   3864  CB  GLN   248      43.921  51.738  52.232  1.00  0.00           C  
ATOM   3865  HB2 GLN   248      44.944  52.073  52.064  1.00  0.00           H  
ATOM   3866  HB3 GLN   248      43.467  52.687  52.518  1.00  0.00           H  
ATOM   3867  CG  GLN   248      43.974  50.836  53.424  1.00  0.00           C  
ATOM   3868  HG2 GLN   248      42.985  50.497  53.734  1.00  0.00           H  
ATOM   3869  HG3 GLN   248      44.640  50.044  53.081  1.00  0.00           H  
ATOM   3870  CD  GLN   248      44.626  51.694  54.537  1.00  0.00           C  
ATOM   3871  OE1 GLN   248      44.007  52.507  55.183  1.00  0.00           O  
ATOM   3872  NE2 GLN   248      45.921  51.557  54.740  1.00  0.00           N  
ATOM   3873 HE21 GLN   248      46.417  50.767  54.353  1.00  0.00           H  
ATOM   3874 HE22 GLN   248      46.355  52.172  55.413  1.00  0.00           H  
ATOM   3875  C   GLN   248      41.912  50.602  51.349  1.00  0.00           C  
ATOM   3876  O   GLN   248      41.808  49.377  51.357  1.00  0.00           O  
ATOM   3877  N   GLN   249      40.890  51.470  51.480  1.00  0.00           N  
ATOM   3878  H   GLN   249      41.022  52.467  51.378  1.00  0.00           H  
ATOM   3879  CA  GLN   249      39.481  50.971  51.611  1.00  0.00           C  
ATOM   3880  HA  GLN   249      39.389  50.146  52.317  1.00  0.00           H  
ATOM   3881  CB  GLN   249      38.585  52.126  52.129  1.00  0.00           C  
ATOM   3882  HB2 GLN   249      38.421  52.899  51.378  1.00  0.00           H  
ATOM   3883  HB3 GLN   249      37.602  51.769  52.438  1.00  0.00           H  
ATOM   3884  CG  GLN   249      39.196  52.690  53.460  1.00  0.00           C  
ATOM   3885  HG2 GLN   249      40.223  52.982  53.241  1.00  0.00           H  
ATOM   3886  HG3 GLN   249      38.599  53.550  53.763  1.00  0.00           H  
ATOM   3887  CD  GLN   249      39.271  51.636  54.499  1.00  0.00           C  
ATOM   3888  OE1 GLN   249      40.351  51.009  54.624  1.00  0.00           O  
ATOM   3889  NE2 GLN   249      38.244  51.317  55.229  1.00  0.00           N  
ATOM   3890 HE21 GLN   249      38.209  50.494  55.813  1.00  0.00           H  
ATOM   3891 HE22 GLN   249      37.358  51.799  55.165  1.00  0.00           H  
ATOM   3892  C   GLN   249      38.919  50.334  50.310  1.00  0.00           C  
ATOM   3893  O   GLN   249      38.056  49.443  50.280  1.00  0.00           O  
ATOM   3894  N   GLY   250      39.432  50.763  49.188  1.00  0.00           N  
ATOM   3895  H   GLY   250      39.961  51.621  49.256  1.00  0.00           H  
ATOM   3896  CA  GLY   250      39.023  50.227  47.847  1.00  0.00           C  
ATOM   3897  HA2 GLY   250      37.970  50.215  47.567  1.00  0.00           H  
ATOM   3898  HA3 GLY   250      39.514  50.781  47.046  1.00  0.00           H  
ATOM   3899  C   GLY   250      39.531  48.834  47.696  1.00  0.00           C  
ATOM   3900  O   GLY   250      38.776  47.981  47.255  1.00  0.00           O  
ATOM   3901  N   ILE   251      40.736  48.481  48.192  1.00  0.00           N  
ATOM   3902  H   ILE   251      41.318  49.242  48.512  1.00  0.00           H  
ATOM   3903  CA  ILE   251      41.294  47.087  48.198  1.00  0.00           C  
ATOM   3904  HA  ILE   251      41.237  46.587  47.232  1.00  0.00           H  
ATOM   3905  CB  ILE   251      42.743  47.046  48.745  1.00  0.00           C  
ATOM   3906  HB  ILE   251      42.756  47.512  49.730  1.00  0.00           H  
ATOM   3907  CG2 ILE   251      43.170  45.547  48.858  1.00  0.00           C  
ATOM   3908 HG21 ILE   251      44.232  45.461  49.089  1.00  0.00           H  
ATOM   3909 HG22 ILE   251      42.662  45.000  49.652  1.00  0.00           H  
ATOM   3910 HG23 ILE   251      42.920  45.139  47.879  1.00  0.00           H  
ATOM   3911  CG1 ILE   251      43.689  47.694  47.686  1.00  0.00           C  
ATOM   3912 HG12 ILE   251      43.811  47.011  46.845  1.00  0.00           H  
ATOM   3913 HG13 ILE   251      43.190  48.527  47.190  1.00  0.00           H  
ATOM   3914  CD1 ILE   251      45.060  48.062  48.193  1.00  0.00           C  
ATOM   3915 HD11 ILE   251      45.664  47.210  48.506  1.00  0.00           H  
ATOM   3916 HD12 ILE   251      45.431  48.589  47.314  1.00  0.00           H  
ATOM   3917 HD13 ILE   251      44.964  48.793  48.996  1.00  0.00           H  
ATOM   3918  C   ILE   251      40.409  46.293  49.148  1.00  0.00           C  
ATOM   3919  O   ILE   251      40.074  45.129  48.887  1.00  0.00           O  
ATOM   3920  N   ALA   252      40.036  46.740  50.391  1.00  0.00           N  
ATOM   3921  H   ALA   252      40.375  47.655  50.653  1.00  0.00           H  
ATOM   3922  CA  ALA   252      38.957  46.175  51.251  1.00  0.00           C  
ATOM   3923  HA  ALA   252      39.409  45.254  51.619  1.00  0.00           H  
ATOM   3924  CB  ALA   252      38.726  47.031  52.544  1.00  0.00           C  
ATOM   3925  HB1 ALA   252      38.079  46.460  53.209  1.00  0.00           H  
ATOM   3926  HB2 ALA   252      39.696  47.154  53.027  1.00  0.00           H  
ATOM   3927  HB3 ALA   252      38.362  48.031  52.307  1.00  0.00           H  
ATOM   3928  C   ALA   252      37.611  46.005  50.491  1.00  0.00           C  
ATOM   3929  O   ALA   252      37.035  44.919  50.697  1.00  0.00           O  
ATOM   3930  N   LEU   253      37.177  46.901  49.626  1.00  0.00           N  
ATOM   3931  H   LEU   253      37.794  47.699  49.582  1.00  0.00           H  
ATOM   3932  CA  LEU   253      35.861  46.910  48.977  1.00  0.00           C  
ATOM   3933  HA  LEU   253      35.101  46.498  49.641  1.00  0.00           H  
ATOM   3934  CB  LEU   253      35.342  48.269  48.492  1.00  0.00           C  
ATOM   3935  HB2 LEU   253      36.135  48.753  47.921  1.00  0.00           H  
ATOM   3936  HB3 LEU   253      34.600  48.122  47.708  1.00  0.00           H  
ATOM   3937  CG  LEU   253      34.740  49.081  49.638  1.00  0.00           C  
ATOM   3938  HG  LEU   253      35.344  48.936  50.534  1.00  0.00           H  
ATOM   3939  CD1 LEU   253      34.787  50.584  49.306  1.00  0.00           C  
ATOM   3940 HD11 LEU   253      34.349  51.101  50.159  1.00  0.00           H  
ATOM   3941 HD12 LEU   253      35.841  50.851  49.236  1.00  0.00           H  
ATOM   3942 HD13 LEU   253      34.254  50.943  48.425  1.00  0.00           H  
ATOM   3943  CD2 LEU   253      33.348  48.628  49.881  1.00  0.00           C  
ATOM   3944 HD21 LEU   253      33.156  47.569  50.056  1.00  0.00           H  
ATOM   3945 HD22 LEU   253      32.990  49.203  50.735  1.00  0.00           H  
ATOM   3946 HD23 LEU   253      32.732  49.010  49.067  1.00  0.00           H  
ATOM   3947  C   LEU   253      35.831  46.034  47.675  1.00  0.00           C  
ATOM   3948  O   LEU   253      34.727  45.627  47.345  1.00  0.00           O  
ATOM   3949  N   ALA   254      36.976  45.642  47.166  1.00  0.00           N  
ATOM   3950  H   ALA   254      37.801  46.076  47.557  1.00  0.00           H  
ATOM   3951  CA  ALA   254      37.160  44.512  46.339  1.00  0.00           C  
ATOM   3952  HA  ALA   254      36.337  44.318  45.651  1.00  0.00           H  
ATOM   3953  CB  ALA   254      38.375  44.921  45.499  1.00  0.00           C  
ATOM   3954  HB1 ALA   254      38.161  45.844  44.959  1.00  0.00           H  
ATOM   3955  HB2 ALA   254      39.196  45.054  46.203  1.00  0.00           H  
ATOM   3956  HB3 ALA   254      38.704  44.197  44.754  1.00  0.00           H  
ATOM   3957  C   ALA   254      37.349  43.158  47.039  1.00  0.00           C  
ATOM   3958  O   ALA   254      37.082  42.140  46.380  1.00  0.00           O  
ATOM   3959  N   GLN   255      37.938  43.106  48.269  1.00  0.00           N  
ATOM   3960  H   GLN   255      38.452  43.923  48.565  1.00  0.00           H  
ATOM   3961  CA  GLN   255      38.110  41.932  49.126  1.00  0.00           C  
ATOM   3962  HA  GLN   255      38.234  41.026  48.532  1.00  0.00           H  
ATOM   3963  CB  GLN   255      39.383  42.138  49.994  1.00  0.00           C  
ATOM   3964  HB2 GLN   255      39.321  43.055  50.580  1.00  0.00           H  
ATOM   3965  HB3 GLN   255      39.353  41.380  50.776  1.00  0.00           H  
ATOM   3966  CG  GLN   255      40.678  41.923  49.226  1.00  0.00           C  
ATOM   3967  HG2 GLN   255      40.720  40.932  48.775  1.00  0.00           H  
ATOM   3968  HG3 GLN   255      40.684  42.582  48.359  1.00  0.00           H  
ATOM   3969  CD  GLN   255      41.910  42.092  50.033  1.00  0.00           C  
ATOM   3970  OE1 GLN   255      41.877  42.268  51.191  1.00  0.00           O  
ATOM   3971  NE2 GLN   255      43.090  41.949  49.402  1.00  0.00           N  
ATOM   3972 HE21 GLN   255      43.953  42.041  49.919  1.00  0.00           H  
ATOM   3973 HE22 GLN   255      43.009  42.068  48.403  1.00  0.00           H  
ATOM   3974  C   GLN   255      36.819  41.599  49.955  1.00  0.00           C  
ATOM   3975  O   GLN   255      36.697  40.579  50.621  1.00  0.00           O  
ATOM   3976  N   SER   256      35.834  42.463  49.874  1.00  0.00           N  
ATOM   3977  H   SER   256      36.030  43.393  49.531  1.00  0.00           H  
ATOM   3978  CA  SER   256      34.532  42.218  50.383  1.00  0.00           C  
ATOM   3979  HA  SER   256      34.556  41.911  51.429  1.00  0.00           H  
ATOM   3980  CB  SER   256      33.792  43.571  50.225  1.00  0.00           C  
ATOM   3981  HB2 SER   256      33.884  43.957  49.209  1.00  0.00           H  
ATOM   3982  HB3 SER   256      32.733  43.408  50.423  1.00  0.00           H  
ATOM   3983  OG  SER   256      34.323  44.427  51.165  1.00  0.00           O  
ATOM   3984  HG  SER   256      35.279  44.381  51.084  1.00  0.00           H  
ATOM   3985  C   SER   256      33.784  41.197  49.499  1.00  0.00           C  
ATOM   3986  O   SER   256      34.022  41.263  48.309  1.00  0.00           O  
ATOM   3987  N   ARG   257      32.972  40.334  50.027  1.00  0.00           N  
ATOM   3988  H   ARG   257      32.861  40.505  51.016  1.00  0.00           H  
ATOM   3989  CA  ARG   257      32.501  39.191  49.281  1.00  0.00           C  
ATOM   3990  HA  ARG   257      33.028  39.183  48.327  1.00  0.00           H  
ATOM   3991  CB  ARG   257      32.747  37.883  49.983  1.00  0.00           C  
ATOM   3992  HB2 ARG   257      32.167  37.927  50.905  1.00  0.00           H  
ATOM   3993  HB3 ARG   257      32.366  37.064  49.373  1.00  0.00           H  
ATOM   3994  CG  ARG   257      34.245  37.570  50.261  1.00  0.00           C  
ATOM   3995  HG2 ARG   257      34.566  37.060  49.353  1.00  0.00           H  
ATOM   3996  HG3 ARG   257      34.797  38.480  50.493  1.00  0.00           H  
ATOM   3997  CD  ARG   257      34.265  36.550  51.449  1.00  0.00           C  
ATOM   3998  HD2 ARG   257      34.140  37.183  52.328  1.00  0.00           H  
ATOM   3999  HD3 ARG   257      33.518  35.766  51.319  1.00  0.00           H  
ATOM   4000  NE  ARG   257      35.571  35.994  51.635  1.00  0.00           N  
ATOM   4001  HE  ARG   257      36.333  36.542  51.262  1.00  0.00           H  
ATOM   4002  CZ  ARG   257      35.841  34.947  52.363  1.00  0.00           C  
ATOM   4003  NH1 ARG   257      34.956  34.249  52.945  1.00  0.00           N  
ATOM   4004 HH11 ARG   257      34.020  34.629  52.957  1.00  0.00           H  
ATOM   4005 HH12 ARG   257      35.208  33.611  53.686  1.00  0.00           H  
ATOM   4006  NH2 ARG   257      37.097  34.631  52.607  1.00  0.00           N  
ATOM   4007 HH21 ARG   257      37.795  35.361  52.628  1.00  0.00           H  
ATOM   4008 HH22 ARG   257      37.177  33.952  53.350  1.00  0.00           H  
ATOM   4009  C   ARG   257      31.000  39.366  48.921  1.00  0.00           C  
ATOM   4010  O   ARG   257      30.139  39.612  49.757  1.00  0.00           O  
ATOM   4011  N   TYR   258      30.626  39.250  47.620  1.00  0.00           N  
ATOM   4012  H   TYR   258      31.349  39.055  46.941  1.00  0.00           H  
ATOM   4013  CA  TYR   258      29.375  39.688  47.034  1.00  0.00           C  
ATOM   4014  HA  TYR   258      28.683  40.021  47.808  1.00  0.00           H  
ATOM   4015  CB  TYR   258      29.668  40.800  46.002  1.00  0.00           C  
ATOM   4016  HB2 TYR   258      30.342  40.302  45.305  1.00  0.00           H  
ATOM   4017  HB3 TYR   258      28.786  41.163  45.476  1.00  0.00           H  
ATOM   4018  CG  TYR   258      30.288  42.074  46.575  1.00  0.00           C  
ATOM   4019  CD1 TYR   258      31.686  42.225  46.435  1.00  0.00           C  
ATOM   4020  HD1 TYR   258      32.239  41.405  46.001  1.00  0.00           H  
ATOM   4021  CE1 TYR   258      32.305  43.376  46.877  1.00  0.00           C  
ATOM   4022  HE1 TYR   258      33.376  43.507  46.830  1.00  0.00           H  
ATOM   4023  CZ  TYR   258      31.554  44.479  47.399  1.00  0.00           C  
ATOM   4024  OH  TYR   258      32.167  45.663  47.756  1.00  0.00           O  
ATOM   4025  HH  TYR   258      33.116  45.626  47.616  1.00  0.00           H  
ATOM   4026  CE2 TYR   258      30.167  44.262  47.419  1.00  0.00           C  
ATOM   4027  HE2 TYR   258      29.554  45.052  47.825  1.00  0.00           H  
ATOM   4028  CD2 TYR   258      29.520  43.094  47.054  1.00  0.00           C  
ATOM   4029  HD2 TYR   258      28.448  42.963  47.070  1.00  0.00           H  
ATOM   4030  C   TYR   258      28.619  38.535  46.452  1.00  0.00           C  
ATOM   4031  O   TYR   258      27.374  38.535  46.476  1.00  0.00           O  
ATOM   4032  N   TRP   259      29.185  37.388  46.102  1.00  0.00           N  
ATOM   4033  H   TRP   259      30.168  37.271  46.300  1.00  0.00           H  
ATOM   4034  CA  TRP   259      28.478  36.130  45.646  1.00  0.00           C  
ATOM   4035  HA  TRP   259      27.508  36.065  46.139  1.00  0.00           H  
ATOM   4036  CB  TRP   259      28.334  36.233  44.132  1.00  0.00           C  
ATOM   4037  HB2 TRP   259      29.337  36.220  43.705  1.00  0.00           H  
ATOM   4038  HB3 TRP   259      27.785  35.336  43.844  1.00  0.00           H  
ATOM   4039  CG  TRP   259      27.498  37.373  43.583  1.00  0.00           C  
ATOM   4040  CD1 TRP   259      27.988  38.557  43.319  1.00  0.00           C  
ATOM   4041  HD1 TRP   259      29.040  38.702  43.516  1.00  0.00           H  
ATOM   4042  NE1 TRP   259      27.011  39.488  42.999  1.00  0.00           N  
ATOM   4043  HE1 TRP   259      27.210  40.461  42.818  1.00  0.00           H  
ATOM   4044  CE2 TRP   259      25.772  38.925  42.914  1.00  0.00           C  
ATOM   4045  CZ2 TRP   259      24.485  39.413  42.588  1.00  0.00           C  
ATOM   4046  HZ2 TRP   259      24.283  40.432  42.294  1.00  0.00           H  
ATOM   4047  CH2 TRP   259      23.506  38.454  42.400  1.00  0.00           C  
ATOM   4048  HH2 TRP   259      22.524  38.733  42.048  1.00  0.00           H  
ATOM   4049  CZ3 TRP   259      23.794  37.058  42.677  1.00  0.00           C  
ATOM   4050  HZ3 TRP   259      23.037  36.312  42.484  1.00  0.00           H  
ATOM   4051  CE3 TRP   259      25.058  36.654  43.156  1.00  0.00           C  
ATOM   4052  HE3 TRP   259      25.121  35.601  43.388  1.00  0.00           H  
ATOM   4053  CD2 TRP   259      26.089  37.600  43.323  1.00  0.00           C  
ATOM   4054  C   TRP   259      29.242  34.832  46.008  1.00  0.00           C  
ATOM   4055  O   TRP   259      30.454  34.931  46.251  1.00  0.00           O  
ATOM   4056  N   ARG   260      28.563  33.649  46.032  1.00  0.00           N  
ATOM   4057  H   ARG   260      27.566  33.672  45.873  1.00  0.00           H  
ATOM   4058  CA  ARG   260      29.238  32.302  46.165  1.00  0.00           C  
ATOM   4059  HA  ARG   260      30.312  32.467  46.243  1.00  0.00           H  
ATOM   4060  CB  ARG   260      28.885  31.672  47.545  1.00  0.00           C  
ATOM   4061  HB2 ARG   260      28.649  32.399  48.323  1.00  0.00           H  
ATOM   4062  HB3 ARG   260      28.001  31.064  47.354  1.00  0.00           H  
ATOM   4063  CG  ARG   260      30.117  30.790  48.045  1.00  0.00           C  
ATOM   4064  HG2 ARG   260      30.367  29.904  47.462  1.00  0.00           H  
ATOM   4065  HG3 ARG   260      30.972  31.465  47.990  1.00  0.00           H  
ATOM   4066  CD  ARG   260      30.086  30.312  49.514  1.00  0.00           C  
ATOM   4067  HD2 ARG   260      31.016  29.804  49.768  1.00  0.00           H  
ATOM   4068  HD3 ARG   260      30.003  31.255  50.055  1.00  0.00           H  
ATOM   4069  NE  ARG   260      28.814  29.511  49.794  1.00  0.00           N  
ATOM   4070  HE  ARG   260      28.373  28.924  49.100  1.00  0.00           H  
ATOM   4071  CZ  ARG   260      28.312  29.433  51.020  1.00  0.00           C  
ATOM   4072  NH1 ARG   260      28.994  29.817  52.113  1.00  0.00           N  
ATOM   4073 HH11 ARG   260      29.923  30.194  51.994  1.00  0.00           H  
ATOM   4074 HH12 ARG   260      28.568  29.807  53.029  1.00  0.00           H  
ATOM   4075  NH2 ARG   260      27.099  28.892  50.925  1.00  0.00           N  
ATOM   4076 HH21 ARG   260      26.615  28.699  50.060  1.00  0.00           H  
ATOM   4077 HH22 ARG   260      26.777  28.499  51.798  1.00  0.00           H  
ATOM   4078  C   ARG   260      28.914  31.378  45.028  1.00  0.00           C  
ATOM   4079  O   ARG   260      27.801  31.465  44.486  1.00  0.00           O  
ATOM   4080  N   VAL   261      29.814  30.496  44.561  1.00  0.00           N  
ATOM   4081  H   VAL   261      30.779  30.746  44.719  1.00  0.00           H  
ATOM   4082  CA  VAL   261      29.692  29.312  43.709  1.00  0.00           C  
ATOM   4083  HA  VAL   261      28.652  28.986  43.676  1.00  0.00           H  
ATOM   4084  CB  VAL   261      30.085  29.616  42.226  1.00  0.00           C  
ATOM   4085  HB  VAL   261      31.031  30.157  42.249  1.00  0.00           H  
ATOM   4086  CG1 VAL   261      30.230  28.460  41.273  1.00  0.00           C  
ATOM   4087 HG11 VAL   261      30.542  28.799  40.285  1.00  0.00           H  
ATOM   4088 HG12 VAL   261      30.971  27.762  41.664  1.00  0.00           H  
ATOM   4089 HG13 VAL   261      29.228  28.033  41.319  1.00  0.00           H  
ATOM   4090  CG2 VAL   261      29.227  30.670  41.487  1.00  0.00           C  
ATOM   4091 HG21 VAL   261      29.307  30.688  40.400  1.00  0.00           H  
ATOM   4092 HG22 VAL   261      28.231  30.352  41.794  1.00  0.00           H  
ATOM   4093 HG23 VAL   261      29.522  31.621  41.931  1.00  0.00           H  
ATOM   4094  C   VAL   261      30.530  28.142  44.206  1.00  0.00           C  
ATOM   4095  O   VAL   261      31.709  28.347  44.401  1.00  0.00           O  
ATOM   4096  N   GLY   262      29.877  27.061  44.645  1.00  0.00           N  
ATOM   4097  H   GLY   262      28.927  26.812  44.412  1.00  0.00           H  
ATOM   4098  CA  GLY   262      30.765  25.955  45.188  1.00  0.00           C  
ATOM   4099  HA2 GLY   262      30.210  25.021  45.285  1.00  0.00           H  
ATOM   4100  HA3 GLY   262      31.660  25.773  44.593  1.00  0.00           H  
ATOM   4101  C   GLY   262      31.271  26.455  46.601  1.00  0.00           C  
ATOM   4102  O   GLY   262      30.395  26.902  47.367  1.00  0.00           O  
ATOM   4103  N   ALA   263      32.553  26.455  46.905  1.00  0.00           N  
ATOM   4104  H   ALA   263      33.216  26.049  46.261  1.00  0.00           H  
ATOM   4105  CA  ALA   263      33.312  27.085  48.014  1.00  0.00           C  
ATOM   4106  HA  ALA   263      32.696  27.283  48.891  1.00  0.00           H  
ATOM   4107  CB  ALA   263      34.480  26.215  48.311  1.00  0.00           C  
ATOM   4108  HB1 ALA   263      34.186  25.245  48.712  1.00  0.00           H  
ATOM   4109  HB2 ALA   263      35.060  26.186  47.389  1.00  0.00           H  
ATOM   4110  HB3 ALA   263      35.130  26.691  49.045  1.00  0.00           H  
ATOM   4111  C   ALA   263      33.859  28.532  47.661  1.00  0.00           C  
ATOM   4112  O   ALA   263      34.516  29.170  48.473  1.00  0.00           O  
ATOM   4113  N   MET   264      33.651  28.972  46.392  1.00  0.00           N  
ATOM   4114  H   MET   264      32.963  28.557  45.781  1.00  0.00           H  
ATOM   4115  CA  MET   264      34.372  30.185  45.870  1.00  0.00           C  
ATOM   4116  HA  MET   264      35.213  30.344  46.544  1.00  0.00           H  
ATOM   4117  CB  MET   264      34.848  29.824  44.445  1.00  0.00           C  
ATOM   4118  HB2 MET   264      35.495  28.977  44.674  1.00  0.00           H  
ATOM   4119  HB3 MET   264      34.067  29.412  43.807  1.00  0.00           H  
ATOM   4120  CG  MET   264      35.643  30.852  43.711  1.00  0.00           C  
ATOM   4121  HG2 MET   264      36.105  31.542  44.418  1.00  0.00           H  
ATOM   4122  HG3 MET   264      36.370  30.387  43.046  1.00  0.00           H  
ATOM   4123  SD  MET   264      34.553  31.780  42.696  1.00  0.00           S  
ATOM   4124  CE  MET   264      34.192  30.611  41.340  1.00  0.00           C  
ATOM   4125  HE1 MET   264      35.116  30.593  40.763  1.00  0.00           H  
ATOM   4126  HE2 MET   264      33.993  29.569  41.589  1.00  0.00           H  
ATOM   4127  HE3 MET   264      33.409  30.961  40.667  1.00  0.00           H  
ATOM   4128  C   MET   264      33.477  31.409  45.953  1.00  0.00           C  
ATOM   4129  O   MET   264      32.302  31.451  45.569  1.00  0.00           O  
ATOM   4130  N   TYR   265      34.179  32.519  46.224  1.00  0.00           N  
ATOM   4131  H   TYR   265      35.185  32.459  46.293  1.00  0.00           H  
ATOM   4132  CA  TYR   265      33.562  33.828  46.590  1.00  0.00           C  
ATOM   4133  HA  TYR   265      32.473  33.765  46.597  1.00  0.00           H  
ATOM   4134  CB  TYR   265      33.928  34.234  48.047  1.00  0.00           C  
ATOM   4135  HB2 TYR   265      34.995  34.060  48.188  1.00  0.00           H  
ATOM   4136  HB3 TYR   265      33.829  35.318  48.102  1.00  0.00           H  
ATOM   4137  CG  TYR   265      33.217  33.524  49.161  1.00  0.00           C  
ATOM   4138  CD1 TYR   265      32.163  34.074  49.895  1.00  0.00           C  
ATOM   4139  HD1 TYR   265      31.700  34.994  49.571  1.00  0.00           H  
ATOM   4140  CE1 TYR   265      31.619  33.364  50.969  1.00  0.00           C  
ATOM   4141  HE1 TYR   265      30.810  33.749  51.574  1.00  0.00           H  
ATOM   4142  CZ  TYR   265      32.097  32.109  51.311  1.00  0.00           C  
ATOM   4143  OH  TYR   265      31.518  31.520  52.376  1.00  0.00           O  
ATOM   4144  HH  TYR   265      32.149  30.955  52.829  1.00  0.00           H  
ATOM   4145  CE2 TYR   265      33.161  31.527  50.607  1.00  0.00           C  
ATOM   4146  HE2 TYR   265      33.613  30.624  50.989  1.00  0.00           H  
ATOM   4147  CD2 TYR   265      33.663  32.213  49.553  1.00  0.00           C  
ATOM   4148  HD2 TYR   265      34.362  31.727  48.889  1.00  0.00           H  
ATOM   4149  C   TYR   265      34.013  34.891  45.529  1.00  0.00           C  
ATOM   4150  O   TYR   265      35.196  34.945  45.164  1.00  0.00           O  
ATOM   4151  N   GLN   266      33.006  35.521  44.939  1.00  0.00           N  
ATOM   4152  H   GLN   266      32.083  35.281  45.269  1.00  0.00           H  
ATOM   4153  CA  GLN   266      33.220  36.719  44.124  1.00  0.00           C  
ATOM   4154  HA  GLN   266      34.146  36.535  43.580  1.00  0.00           H  
ATOM   4155  CB  GLN   266      32.036  36.852  43.139  1.00  0.00           C  
ATOM   4156  HB2 GLN   266      31.751  35.916  42.659  1.00  0.00           H  
ATOM   4157  HB3 GLN   266      31.184  37.309  43.642  1.00  0.00           H  
ATOM   4158  CG  GLN   266      32.359  37.767  41.982  1.00  0.00           C  
ATOM   4159  HG2 GLN   266      31.491  37.962  41.353  1.00  0.00           H  
ATOM   4160  HG3 GLN   266      32.622  38.743  42.390  1.00  0.00           H  
ATOM   4161  CD  GLN   266      33.446  37.251  41.121  1.00  0.00           C  
ATOM   4162  OE1 GLN   266      33.291  36.281  40.359  1.00  0.00           O  
ATOM   4163  NE2 GLN   266      34.565  38.005  41.185  1.00  0.00           N  
ATOM   4164 HE21 GLN   266      34.666  38.871  41.693  1.00  0.00           H  
ATOM   4165 HE22 GLN   266      35.363  37.639  40.685  1.00  0.00           H  
ATOM   4166  C   GLN   266      33.461  37.975  45.044  1.00  0.00           C  
ATOM   4167  O   GLN   266      32.524  38.432  45.776  1.00  0.00           O  
ATOM   4168  N   GLY   267      34.672  38.623  44.918  1.00  0.00           N  
ATOM   4169  H   GLY   267      35.377  38.213  44.322  1.00  0.00           H  
ATOM   4170  CA  GLY   267      34.867  40.036  45.172  1.00  0.00           C  
ATOM   4171  HA2 GLY   267      34.158  40.503  45.855  1.00  0.00           H  
ATOM   4172  HA3 GLY   267      35.885  40.212  45.519  1.00  0.00           H  
ATOM   4173  C   GLY   267      34.830  40.865  43.868  1.00  0.00           C  
ATOM   4174  O   GLY   267      34.651  40.301  42.758  1.00  0.00           O  
ATOM   4175  N   LEU   268      35.248  42.136  43.955  1.00  0.00           N  
ATOM   4176  H   LEU   268      35.258  42.577  44.863  1.00  0.00           H  
ATOM   4177  CA  LEU   268      35.537  43.040  42.775  1.00  0.00           C  
ATOM   4178  HA  LEU   268      34.816  42.725  42.021  1.00  0.00           H  
ATOM   4179  CB  LEU   268      35.341  44.505  43.037  1.00  0.00           C  
ATOM   4180  HB2 LEU   268      36.221  44.890  43.553  1.00  0.00           H  
ATOM   4181  HB3 LEU   268      35.371  44.975  42.054  1.00  0.00           H  
ATOM   4182  CG  LEU   268      34.045  44.978  43.766  1.00  0.00           C  
ATOM   4183  HG  LEU   268      33.967  44.468  44.725  1.00  0.00           H  
ATOM   4184  CD1 LEU   268      34.250  46.408  44.192  1.00  0.00           C  
ATOM   4185 HD11 LEU   268      34.310  47.036  43.303  1.00  0.00           H  
ATOM   4186 HD12 LEU   268      33.391  46.888  44.661  1.00  0.00           H  
ATOM   4187 HD13 LEU   268      35.230  46.549  44.647  1.00  0.00           H  
ATOM   4188  CD2 LEU   268      32.719  44.844  42.949  1.00  0.00           C  
ATOM   4189 HD21 LEU   268      32.000  45.501  43.439  1.00  0.00           H  
ATOM   4190 HD22 LEU   268      32.828  45.225  41.933  1.00  0.00           H  
ATOM   4191 HD23 LEU   268      32.278  43.851  42.867  1.00  0.00           H  
ATOM   4192  C   LEU   268      36.920  42.625  42.202  1.00  0.00           C  
ATOM   4193  O   LEU   268      37.954  42.877  42.830  1.00  0.00           O  
ATOM   4194  N   GLY   269      36.924  42.152  40.980  1.00  0.00           N  
ATOM   4195  H   GLY   269      36.042  41.931  40.540  1.00  0.00           H  
ATOM   4196  CA  GLY   269      38.072  41.756  40.224  1.00  0.00           C  
ATOM   4197  HA2 GLY   269      37.790  41.472  39.210  1.00  0.00           H  
ATOM   4198  HA3 GLY   269      38.772  42.592  40.221  1.00  0.00           H  
ATOM   4199  C   GLY   269      38.956  40.578  40.679  1.00  0.00           C  
ATOM   4200  O   GLY   269      39.322  39.794  39.819  1.00  0.00           O  
ATOM   4201  N   TRP   270      39.214  40.353  41.971  1.00  0.00           N  
ATOM   4202  H   TRP   270      38.792  40.977  42.643  1.00  0.00           H  
ATOM   4203  CA  TRP   270      39.717  38.996  42.421  1.00  0.00           C  
ATOM   4204  HA  TRP   270      40.367  38.542  41.673  1.00  0.00           H  
ATOM   4205  CB  TRP   270      40.420  39.316  43.726  1.00  0.00           C  
ATOM   4206  HB2 TRP   270      39.713  39.715  44.453  1.00  0.00           H  
ATOM   4207  HB3 TRP   270      40.878  38.419  44.144  1.00  0.00           H  
ATOM   4208  CG  TRP   270      41.543  40.292  43.606  1.00  0.00           C  
ATOM   4209  CD1 TRP   270      41.473  41.647  43.732  1.00  0.00           C  
ATOM   4210  HD1 TRP   270      40.625  42.315  43.698  1.00  0.00           H  
ATOM   4211  NE1 TRP   270      42.736  42.163  43.590  1.00  0.00           N  
ATOM   4212  HE1 TRP   270      42.923  43.129  43.816  1.00  0.00           H  
ATOM   4213  CE2 TRP   270      43.715  41.152  43.567  1.00  0.00           C  
ATOM   4214  CZ2 TRP   270      45.112  41.165  43.649  1.00  0.00           C  
ATOM   4215  HZ2 TRP   270      45.775  42.017  43.644  1.00  0.00           H  
ATOM   4216  CH2 TRP   270      45.765  39.959  43.472  1.00  0.00           C  
ATOM   4217  HH2 TRP   270      46.843  39.919  43.429  1.00  0.00           H  
ATOM   4218  CZ3 TRP   270      45.099  38.745  43.391  1.00  0.00           C  
ATOM   4219  HZ3 TRP   270      45.712  37.855  43.391  1.00  0.00           H  
ATOM   4220  CE3 TRP   270      43.687  38.682  43.421  1.00  0.00           C  
ATOM   4221  HE3 TRP   270      43.123  37.761  43.449  1.00  0.00           H  
ATOM   4222  CD2 TRP   270      42.928  39.911  43.429  1.00  0.00           C  
ATOM   4223  C   TRP   270      38.612  37.969  42.674  1.00  0.00           C  
ATOM   4224  O   TRP   270      37.523  38.459  42.986  1.00  0.00           O  
ATOM   4225  N   GLU   271      39.005  36.682  42.830  1.00  0.00           N  
ATOM   4226  H   GLU   271      39.928  36.383  42.548  1.00  0.00           H  
ATOM   4227  CA  GLU   271      38.110  35.609  43.382  1.00  0.00           C  
ATOM   4228  HA  GLU   271      37.203  35.991  43.850  1.00  0.00           H  
ATOM   4229  CB  GLU   271      37.747  34.554  42.296  1.00  0.00           C  
ATOM   4230  HB2 GLU   271      38.738  34.259  41.949  1.00  0.00           H  
ATOM   4231  HB3 GLU   271      37.240  33.732  42.801  1.00  0.00           H  
ATOM   4232  CG  GLU   271      36.758  34.863  41.185  1.00  0.00           C  
ATOM   4233  HG2 GLU   271      36.334  33.897  40.910  1.00  0.00           H  
ATOM   4234  HG3 GLU   271      35.965  35.469  41.624  1.00  0.00           H  
ATOM   4235  CD  GLU   271      37.406  35.550  39.967  1.00  0.00           C  
ATOM   4236  OE1 GLU   271      38.571  35.240  39.640  1.00  0.00           O  
ATOM   4237  OE2 GLU   271      36.828  36.425  39.297  1.00  0.00           O  
ATOM   4238  C   GLU   271      38.855  34.893  44.539  1.00  0.00           C  
ATOM   4239  O   GLU   271      40.050  34.994  44.620  1.00  0.00           O  
ATOM   4240  N   MET   272      38.143  34.255  45.476  1.00  0.00           N  
ATOM   4241  H   MET   272      37.136  34.237  45.401  1.00  0.00           H  
ATOM   4242  CA  MET   272      38.794  33.721  46.668  1.00  0.00           C  
ATOM   4243  HA  MET   272      39.822  33.469  46.406  1.00  0.00           H  
ATOM   4244  CB  MET   272      38.807  34.855  47.705  1.00  0.00           C  
ATOM   4245  HB2 MET   272      39.249  34.478  48.627  1.00  0.00           H  
ATOM   4246  HB3 MET   272      39.324  35.751  47.362  1.00  0.00           H  
ATOM   4247  CG  MET   272      37.443  35.282  48.147  1.00  0.00           C  
ATOM   4248  HG2 MET   272      36.818  35.148  47.263  1.00  0.00           H  
ATOM   4249  HG3 MET   272      37.149  34.598  48.943  1.00  0.00           H  
ATOM   4250  SD  MET   272      37.409  37.043  48.727  1.00  0.00           S  
ATOM   4251  CE  MET   272      37.155  37.765  47.056  1.00  0.00           C  
ATOM   4252  HE1 MET   272      38.114  37.704  46.541  1.00  0.00           H  
ATOM   4253  HE2 MET   272      36.403  37.207  46.499  1.00  0.00           H  
ATOM   4254  HE3 MET   272      36.884  38.815  47.166  1.00  0.00           H  
ATOM   4255  C   MET   272      38.017  32.496  47.094  1.00  0.00           C  
ATOM   4256  O   MET   272      36.777  32.476  46.942  1.00  0.00           O  
ATOM   4257  N   LEU   273      38.711  31.533  47.722  1.00  0.00           N  
ATOM   4258  H   LEU   273      39.708  31.684  47.678  1.00  0.00           H  
ATOM   4259  CA  LEU   273      38.087  30.502  48.587  1.00  0.00           C  
ATOM   4260  HA  LEU   273      36.998  30.543  48.592  1.00  0.00           H  
ATOM   4261  CB  LEU   273      38.451  29.139  48.007  1.00  0.00           C  
ATOM   4262  HB2 LEU   273      39.507  29.009  48.246  1.00  0.00           H  
ATOM   4263  HB3 LEU   273      37.821  28.402  48.505  1.00  0.00           H  
ATOM   4264  CG  LEU   273      38.230  28.978  46.472  1.00  0.00           C  
ATOM   4265  HG  LEU   273      37.296  29.512  46.298  1.00  0.00           H  
ATOM   4266  CD1 LEU   273      39.359  29.369  45.461  1.00  0.00           C  
ATOM   4267 HD11 LEU   273      38.910  29.074  44.513  1.00  0.00           H  
ATOM   4268 HD12 LEU   273      39.744  30.389  45.460  1.00  0.00           H  
ATOM   4269 HD13 LEU   273      40.276  28.810  45.645  1.00  0.00           H  
ATOM   4270  CD2 LEU   273      37.984  27.452  46.169  1.00  0.00           C  
ATOM   4271 HD21 LEU   273      37.886  27.222  45.108  1.00  0.00           H  
ATOM   4272 HD22 LEU   273      38.872  26.943  46.542  1.00  0.00           H  
ATOM   4273 HD23 LEU   273      37.032  27.141  46.599  1.00  0.00           H  
ATOM   4274  C   LEU   273      38.518  30.626  50.064  1.00  0.00           C  
ATOM   4275  O   LEU   273      39.656  30.981  50.351  1.00  0.00           O  
ATOM   4276  N   ASN   274      37.683  30.076  50.979  1.00  0.00           N  
ATOM   4277  H   ASN   274      36.877  29.673  50.523  1.00  0.00           H  
ATOM   4278  CA  ASN   274      37.798  30.220  52.444  1.00  0.00           C  
ATOM   4279  HA  ASN   274      38.071  31.238  52.723  1.00  0.00           H  
ATOM   4280  CB  ASN   274      36.372  29.862  52.897  1.00  0.00           C  
ATOM   4281  HB2 ASN   274      35.659  30.674  52.759  1.00  0.00           H  
ATOM   4282  HB3 ASN   274      35.971  28.992  52.377  1.00  0.00           H  
ATOM   4283  CG  ASN   274      36.289  29.510  54.384  1.00  0.00           C  
ATOM   4284  OD1 ASN   274      37.005  30.088  55.199  1.00  0.00           O  
ATOM   4285  ND2 ASN   274      35.560  28.512  54.792  1.00  0.00           N  
ATOM   4286 HD21 ASN   274      35.428  28.393  55.786  1.00  0.00           H  
ATOM   4287 HD22 ASN   274      34.817  28.208  54.179  1.00  0.00           H  
ATOM   4288  C   ASN   274      38.828  29.238  52.994  1.00  0.00           C  
ATOM   4289  O   ASN   274      38.671  28.038  52.992  1.00  0.00           O  
ATOM   4290  N   TRP   275      39.952  29.782  53.508  1.00  0.00           N  
ATOM   4291  H   TRP   275      40.022  30.784  53.403  1.00  0.00           H  
ATOM   4292  CA  TRP   275      41.073  29.020  53.891  1.00  0.00           C  
ATOM   4293  HA  TRP   275      41.346  28.278  53.140  1.00  0.00           H  
ATOM   4294  CB  TRP   275      42.306  29.929  54.157  1.00  0.00           C  
ATOM   4295  HB2 TRP   275      42.523  30.629  53.350  1.00  0.00           H  
ATOM   4296  HB3 TRP   275      42.100  30.429  55.103  1.00  0.00           H  
ATOM   4297  CG  TRP   275      43.636  29.245  54.465  1.00  0.00           C  
ATOM   4298  CD1 TRP   275      44.126  29.146  55.724  1.00  0.00           C  
ATOM   4299  HD1 TRP   275      43.722  29.469  56.672  1.00  0.00           H  
ATOM   4300  NE1 TRP   275      45.373  28.523  55.661  1.00  0.00           N  
ATOM   4301  HE1 TRP   275      46.076  28.463  56.383  1.00  0.00           H  
ATOM   4302  CE2 TRP   275      45.774  28.261  54.359  1.00  0.00           C  
ATOM   4303  CZ2 TRP   275      46.881  27.656  53.714  1.00  0.00           C  
ATOM   4304  HZ2 TRP   275      47.606  27.199  54.371  1.00  0.00           H  
ATOM   4305  CH2 TRP   275      46.968  27.731  52.282  1.00  0.00           C  
ATOM   4306  HH2 TRP   275      47.794  27.199  51.834  1.00  0.00           H  
ATOM   4307  CZ3 TRP   275      45.922  28.133  51.532  1.00  0.00           C  
ATOM   4308  HZ3 TRP   275      45.920  28.024  50.458  1.00  0.00           H  
ATOM   4309  CE3 TRP   275      44.756  28.684  52.180  1.00  0.00           C  
ATOM   4310  HE3 TRP   275      43.979  29.191  51.627  1.00  0.00           H  
ATOM   4311  CD2 TRP   275      44.638  28.737  53.588  1.00  0.00           C  
ATOM   4312  C   TRP   275      40.853  28.158  55.213  1.00  0.00           C  
ATOM   4313  O   TRP   275      40.126  28.588  56.105  1.00  0.00           O  
ATOM   4314  N   PRO   276      41.455  26.962  55.304  1.00  0.00           N  
ATOM   4315  CD  PRO   276      41.385  26.173  56.554  1.00  0.00           C  
ATOM   4316  HD2 PRO   276      40.359  26.008  56.883  1.00  0.00           H  
ATOM   4317  HD3 PRO   276      41.992  26.675  57.307  1.00  0.00           H  
ATOM   4318  CG  PRO   276      41.964  24.782  56.229  1.00  0.00           C  
ATOM   4319  HG2 PRO   276      41.147  24.150  55.881  1.00  0.00           H  
ATOM   4320  HG3 PRO   276      42.515  24.477  57.118  1.00  0.00           H  
ATOM   4321  CB  PRO   276      42.984  25.200  55.200  1.00  0.00           C  
ATOM   4322  HB2 PRO   276      43.295  24.352  54.591  1.00  0.00           H  
ATOM   4323  HB3 PRO   276      43.811  25.735  55.666  1.00  0.00           H  
ATOM   4324  CA  PRO   276      42.277  26.226  54.342  1.00  0.00           C  
ATOM   4325  HA  PRO   276      42.971  26.809  53.737  1.00  0.00           H  
ATOM   4326  C   PRO   276      41.471  25.470  53.327  1.00  0.00           C  
ATOM   4327  O   PRO   276      40.251  25.176  53.469  1.00  0.00           O  
ATOM   4328  N   VAL   277      42.080  25.177  52.192  1.00  0.00           N  
ATOM   4329  H   VAL   277      43.089  25.205  52.222  1.00  0.00           H  
ATOM   4330  CA  VAL   277      41.424  24.707  50.953  1.00  0.00           C  
ATOM   4331  HA  VAL   277      40.647  24.024  51.296  1.00  0.00           H  
ATOM   4332  CB  VAL   277      40.712  25.813  50.139  1.00  0.00           C  
ATOM   4333  HB  VAL   277      40.141  26.371  50.881  1.00  0.00           H  
ATOM   4334  CG1 VAL   277      41.671  26.793  49.531  1.00  0.00           C  
ATOM   4335 HG11 VAL   277      41.131  27.665  49.163  1.00  0.00           H  
ATOM   4336 HG12 VAL   277      42.459  27.133  50.203  1.00  0.00           H  
ATOM   4337 HG13 VAL   277      42.283  26.507  48.676  1.00  0.00           H  
ATOM   4338  CG2 VAL   277      39.843  25.335  49.019  1.00  0.00           C  
ATOM   4339 HG21 VAL   277      39.259  24.560  49.516  1.00  0.00           H  
ATOM   4340 HG22 VAL   277      39.242  26.122  48.564  1.00  0.00           H  
ATOM   4341 HG23 VAL   277      40.411  24.762  48.286  1.00  0.00           H  
ATOM   4342  C   VAL   277      42.442  23.921  50.090  1.00  0.00           C  
ATOM   4343  O   VAL   277      43.503  24.440  49.756  1.00  0.00           O  
ATOM   4344  N   ASP   278      42.036  22.675  49.757  1.00  0.00           N  
ATOM   4345  H   ASP   278      41.191  22.224  50.077  1.00  0.00           H  
ATOM   4346  CA  ASP   278      42.948  21.863  48.899  1.00  0.00           C  
ATOM   4347  HA  ASP   278      43.961  21.972  49.285  1.00  0.00           H  
ATOM   4348  CB  ASP   278      42.485  20.384  48.888  1.00  0.00           C  
ATOM   4349  HB2 ASP   278      43.326  19.808  48.501  1.00  0.00           H  
ATOM   4350  HB3 ASP   278      42.349  20.158  49.945  1.00  0.00           H  
ATOM   4351  CG  ASP   278      41.235  19.924  48.129  1.00  0.00           C  
ATOM   4352  OD1 ASP   278      40.830  18.785  48.303  1.00  0.00           O  
ATOM   4353  OD2 ASP   278      40.639  20.742  47.411  1.00  0.00           O  
ATOM   4354  C   ASP   278      43.030  22.351  47.426  1.00  0.00           C  
ATOM   4355  O   ASP   278      42.195  23.104  46.943  1.00  0.00           O  
ATOM   4356  N   VAL   279      43.976  21.917  46.638  1.00  0.00           N  
ATOM   4357  H   VAL   279      44.491  21.119  46.981  1.00  0.00           H  
ATOM   4358  CA  VAL   279      44.169  22.478  45.281  1.00  0.00           C  
ATOM   4359  HA  VAL   279      44.036  23.549  45.433  1.00  0.00           H  
ATOM   4360  CB  VAL   279      45.616  22.161  44.838  1.00  0.00           C  
ATOM   4361  HB  VAL   279      46.314  22.386  45.644  1.00  0.00           H  
ATOM   4362  CG1 VAL   279      45.717  20.662  44.575  1.00  0.00           C  
ATOM   4363 HG11 VAL   279      44.998  20.382  43.805  1.00  0.00           H  
ATOM   4364 HG12 VAL   279      46.641  20.446  44.038  1.00  0.00           H  
ATOM   4365 HG13 VAL   279      45.715  20.034  45.466  1.00  0.00           H  
ATOM   4366  CG2 VAL   279      46.208  22.762  43.502  1.00  0.00           C  
ATOM   4367 HG21 VAL   279      45.834  23.764  43.291  1.00  0.00           H  
ATOM   4368 HG22 VAL   279      47.263  22.922  43.726  1.00  0.00           H  
ATOM   4369 HG23 VAL   279      46.207  22.084  42.649  1.00  0.00           H  
ATOM   4370  C   VAL   279      43.155  22.013  44.219  1.00  0.00           C  
ATOM   4371  O   VAL   279      42.919  22.786  43.305  1.00  0.00           O  
ATOM   4372  N   LYS   280      42.508  20.849  44.357  1.00  0.00           N  
ATOM   4373  H   LYS   280      42.780  20.240  45.116  1.00  0.00           H  
ATOM   4374  CA  LYS   280      41.398  20.426  43.523  1.00  0.00           C  
ATOM   4375  HA  LYS   280      41.652  20.273  42.474  1.00  0.00           H  
ATOM   4376  CB  LYS   280      41.025  19.048  43.913  1.00  0.00           C  
ATOM   4377  HB2 LYS   280      41.944  18.469  43.830  1.00  0.00           H  
ATOM   4378  HB3 LYS   280      40.870  19.005  44.991  1.00  0.00           H  
ATOM   4379  CG  LYS   280      39.817  18.442  43.130  1.00  0.00           C  
ATOM   4380  HG2 LYS   280      39.671  17.495  43.649  1.00  0.00           H  
ATOM   4381  HG3 LYS   280      38.885  18.979  43.311  1.00  0.00           H  
ATOM   4382  CD  LYS   280      40.131  18.231  41.610  1.00  0.00           C  
ATOM   4383  HD2 LYS   280      40.375  19.108  41.010  1.00  0.00           H  
ATOM   4384  HD3 LYS   280      41.067  17.675  41.665  1.00  0.00           H  
ATOM   4385  CE  LYS   280      39.057  17.430  40.782  1.00  0.00           C  
ATOM   4386  HE2 LYS   280      39.210  17.528  39.707  1.00  0.00           H  
ATOM   4387  HE3 LYS   280      39.124  16.367  41.010  1.00  0.00           H  
ATOM   4388  NZ  LYS   280      37.707  17.838  41.160  1.00  0.00           N  
ATOM   4389  HZ1 LYS   280      37.008  17.273  40.700  1.00  0.00           H  
ATOM   4390  HZ2 LYS   280      37.483  17.732  42.140  1.00  0.00           H  
ATOM   4391  HZ3 LYS   280      37.578  18.810  40.915  1.00  0.00           H  
ATOM   4392  C   LYS   280      40.247  21.408  43.670  1.00  0.00           C  
ATOM   4393  O   LYS   280      39.589  21.814  42.659  1.00  0.00           O  
ATOM   4394  N   THR   281      39.919  21.774  44.880  1.00  0.00           N  
ATOM   4395  H   THR   281      40.441  21.489  45.697  1.00  0.00           H  
ATOM   4396  CA  THR   281      38.806  22.753  45.077  1.00  0.00           C  
ATOM   4397  HA  THR   281      37.861  22.388  44.676  1.00  0.00           H  
ATOM   4398  CB  THR   281      38.599  23.009  46.656  1.00  0.00           C  
ATOM   4399  HB  THR   281      39.496  23.463  47.077  1.00  0.00           H  
ATOM   4400  CG2 THR   281      37.357  23.926  46.885  1.00  0.00           C  
ATOM   4401 HG21 THR   281      36.523  23.438  46.380  1.00  0.00           H  
ATOM   4402 HG22 THR   281      37.110  23.948  47.946  1.00  0.00           H  
ATOM   4403 HG23 THR   281      37.555  24.944  46.549  1.00  0.00           H  
ATOM   4404  OG1 THR   281      38.331  21.793  47.348  1.00  0.00           O  
ATOM   4405  HG1 THR   281      39.124  21.255  47.403  1.00  0.00           H  
ATOM   4406  C   THR   281      39.086  24.192  44.489  1.00  0.00           C  
ATOM   4407  O   THR   281      38.203  24.861  43.998  1.00  0.00           O  
ATOM   4408  N   VAL   282      40.383  24.561  44.401  1.00  0.00           N  
ATOM   4409  H   VAL   282      41.022  24.270  45.126  1.00  0.00           H  
ATOM   4410  CA  VAL   282      40.687  25.761  43.630  1.00  0.00           C  
ATOM   4411  HA  VAL   282      40.016  26.561  43.943  1.00  0.00           H  
ATOM   4412  CB  VAL   282      42.122  26.195  44.099  1.00  0.00           C  
ATOM   4413  HB  VAL   282      42.804  25.467  43.660  1.00  0.00           H  
ATOM   4414  CG1 VAL   282      42.429  27.570  43.451  1.00  0.00           C  
ATOM   4415 HG11 VAL   282      42.340  27.476  42.369  1.00  0.00           H  
ATOM   4416 HG12 VAL   282      41.798  28.361  43.856  1.00  0.00           H  
ATOM   4417 HG13 VAL   282      43.434  27.809  43.800  1.00  0.00           H  
ATOM   4418  CG2 VAL   282      42.308  26.418  45.624  1.00  0.00           C  
ATOM   4419 HG21 VAL   282      42.480  25.456  46.108  1.00  0.00           H  
ATOM   4420 HG22 VAL   282      43.238  26.931  45.866  1.00  0.00           H  
ATOM   4421 HG23 VAL   282      41.403  26.887  46.009  1.00  0.00           H  
ATOM   4422  C   VAL   282      40.527  25.567  42.048  1.00  0.00           C  
ATOM   4423  O   VAL   282      40.076  26.501  41.368  1.00  0.00           O  
ATOM   4424  N   VAL   283      40.891  24.392  41.480  1.00  0.00           N  
ATOM   4425  H   VAL   283      41.057  23.616  42.104  1.00  0.00           H  
ATOM   4426  CA  VAL   283      40.856  24.175  40.039  1.00  0.00           C  
ATOM   4427  HA  VAL   283      41.252  25.070  39.561  1.00  0.00           H  
ATOM   4428  CB  VAL   283      41.614  22.886  39.613  1.00  0.00           C  
ATOM   4429  HB  VAL   283      41.169  22.092  40.213  1.00  0.00           H  
ATOM   4430  CG1 VAL   283      41.242  22.513  38.107  1.00  0.00           C  
ATOM   4431 HG11 VAL   283      41.668  21.562  37.787  1.00  0.00           H  
ATOM   4432 HG12 VAL   283      40.178  22.521  37.871  1.00  0.00           H  
ATOM   4433 HG13 VAL   283      41.559  23.337  37.468  1.00  0.00           H  
ATOM   4434  CG2 VAL   283      43.097  22.860  39.899  1.00  0.00           C  
ATOM   4435 HG21 VAL   283      43.498  23.726  39.371  1.00  0.00           H  
ATOM   4436 HG22 VAL   283      43.289  22.989  40.964  1.00  0.00           H  
ATOM   4437 HG23 VAL   283      43.687  22.007  39.563  1.00  0.00           H  
ATOM   4438  C   VAL   283      39.327  24.058  39.690  1.00  0.00           C  
ATOM   4439  O   VAL   283      38.847  24.632  38.715  1.00  0.00           O  
ATOM   4440  N   ASP   284      38.527  23.340  40.486  1.00  0.00           N  
ATOM   4441  H   ASP   284      39.006  22.776  41.173  1.00  0.00           H  
ATOM   4442  CA  ASP   284      37.051  23.281  40.423  1.00  0.00           C  
ATOM   4443  HA  ASP   284      36.754  22.782  39.500  1.00  0.00           H  
ATOM   4444  CB  ASP   284      36.539  22.350  41.623  1.00  0.00           C  
ATOM   4445  HB2 ASP   284      37.214  22.515  42.463  1.00  0.00           H  
ATOM   4446  HB3 ASP   284      35.513  22.628  41.865  1.00  0.00           H  
ATOM   4447  CG  ASP   284      36.550  20.876  41.343  1.00  0.00           C  
ATOM   4448  OD1 ASP   284      37.209  20.443  40.328  1.00  0.00           O  
ATOM   4449  OD2 ASP   284      35.916  20.115  42.194  1.00  0.00           O  
ATOM   4450  C   ASP   284      36.454  24.618  40.430  1.00  0.00           C  
ATOM   4451  O   ASP   284      35.452  24.854  39.752  1.00  0.00           O  
ATOM   4452  N   GLY   285      37.058  25.605  41.111  1.00  0.00           N  
ATOM   4453  H   GLY   285      37.962  25.387  41.507  1.00  0.00           H  
ATOM   4454  CA  GLY   285      36.639  27.020  41.107  1.00  0.00           C  
ATOM   4455  HA2 GLY   285      35.552  27.047  41.024  1.00  0.00           H  
ATOM   4456  HA3 GLY   285      37.070  27.536  41.965  1.00  0.00           H  
ATOM   4457  C   GLY   285      36.998  27.817  39.868  1.00  0.00           C  
ATOM   4458  O   GLY   285      36.684  28.981  39.822  1.00  0.00           O  
ATOM   4459  N   SER   286      37.789  27.252  38.953  1.00  0.00           N  
ATOM   4460  H   SER   286      37.896  26.248  38.948  1.00  0.00           H  
ATOM   4461  CA  SER   286      38.466  28.057  37.933  1.00  0.00           C  
ATOM   4462  HA  SER   286      37.847  28.924  37.704  1.00  0.00           H  
ATOM   4463  CB  SER   286      39.772  28.560  38.472  1.00  0.00           C  
ATOM   4464  HB2 SER   286      40.230  28.959  37.566  1.00  0.00           H  
ATOM   4465  HB3 SER   286      39.719  29.296  39.274  1.00  0.00           H  
ATOM   4466  OG  SER   286      40.650  27.550  38.892  1.00  0.00           O  
ATOM   4467  HG  SER   286      40.304  27.259  39.739  1.00  0.00           H  
ATOM   4468  C   SER   286      38.712  27.483  36.539  1.00  0.00           C  
ATOM   4469  O   SER   286      38.990  28.279  35.654  1.00  0.00           O  
ATOM   4470  N   ASP   287      38.739  26.133  36.369  1.00  0.00           N  
ATOM   4471  H   ASP   287      38.678  25.556  37.196  1.00  0.00           H  
ATOM   4472  CA  ASP   287      38.773  25.456  35.026  1.00  0.00           C  
ATOM   4473  HA  ASP   287      39.677  25.696  34.466  1.00  0.00           H  
ATOM   4474  CB  ASP   287      38.785  23.927  35.325  1.00  0.00           C  
ATOM   4475  HB2 ASP   287      39.680  23.632  35.871  1.00  0.00           H  
ATOM   4476  HB3 ASP   287      37.948  23.608  35.947  1.00  0.00           H  
ATOM   4477  CG  ASP   287      38.924  23.180  34.009  1.00  0.00           C  
ATOM   4478  OD1 ASP   287      39.605  23.716  33.078  1.00  0.00           O  
ATOM   4479  OD2 ASP   287      38.366  22.062  33.931  1.00  0.00           O  
ATOM   4480  C   ASP   287      37.399  25.796  34.304  1.00  0.00           C  
ATOM   4481  O   ASP   287      36.389  26.290  34.881  1.00  0.00           O  
ATOM   4482  N   ASN   288      37.318  25.615  32.968  1.00  0.00           N  
ATOM   4483  H   ASN   288      38.213  25.316  32.608  1.00  0.00           H  
ATOM   4484  CA  ASN   288      36.311  25.942  31.988  1.00  0.00           C  
ATOM   4485  HA  ASN   288      36.251  27.022  31.847  1.00  0.00           H  
ATOM   4486  CB  ASN   288      36.634  25.346  30.634  1.00  0.00           C  
ATOM   4487  HB2 ASN   288      36.804  24.277  30.762  1.00  0.00           H  
ATOM   4488  HB3 ASN   288      35.870  25.614  29.904  1.00  0.00           H  
ATOM   4489  CG  ASN   288      37.957  25.956  30.040  1.00  0.00           C  
ATOM   4490  OD1 ASN   288      38.836  26.533  30.667  1.00  0.00           O  
ATOM   4491  ND2 ASN   288      37.914  25.910  28.709  1.00  0.00           N  
ATOM   4492 HD21 ASN   288      38.728  26.146  28.158  1.00  0.00           H  
ATOM   4493 HD22 ASN   288      37.192  25.332  28.303  1.00  0.00           H  
ATOM   4494  C   ASN   288      34.854  25.582  32.348  1.00  0.00           C  
ATOM   4495  O   ASN   288      33.919  26.367  32.136  1.00  0.00           O  
ATOM   4496  N   LYS   289      34.654  24.528  33.152  1.00  0.00           N  
ATOM   4497  H   LYS   289      35.456  24.005  33.473  1.00  0.00           H  
ATOM   4498  CA  LYS   289      33.286  24.242  33.781  1.00  0.00           C  
ATOM   4499  HA  LYS   289      32.638  23.939  32.959  1.00  0.00           H  
ATOM   4500  CB  LYS   289      33.407  22.922  34.564  1.00  0.00           C  
ATOM   4501  HB2 LYS   289      32.440  22.740  35.033  1.00  0.00           H  
ATOM   4502  HB3 LYS   289      33.479  22.090  33.862  1.00  0.00           H  
ATOM   4503  CG  LYS   289      34.568  22.821  35.625  1.00  0.00           C  
ATOM   4504  HG2 LYS   289      35.462  22.676  35.018  1.00  0.00           H  
ATOM   4505  HG3 LYS   289      34.433  23.656  36.312  1.00  0.00           H  
ATOM   4506  CD  LYS   289      34.275  21.466  36.401  1.00  0.00           C  
ATOM   4507  HD2 LYS   289      33.252  21.324  36.750  1.00  0.00           H  
ATOM   4508  HD3 LYS   289      34.386  20.706  35.627  1.00  0.00           H  
ATOM   4509  CE  LYS   289      35.322  21.169  37.431  1.00  0.00           C  
ATOM   4510  HE2 LYS   289      36.205  20.726  36.972  1.00  0.00           H  
ATOM   4511  HE3 LYS   289      35.791  22.064  37.841  1.00  0.00           H  
ATOM   4512  NZ  LYS   289      34.887  20.335  38.606  1.00  0.00           N  
ATOM   4513  HZ1 LYS   289      34.573  19.434  38.277  1.00  0.00           H  
ATOM   4514  HZ2 LYS   289      35.660  20.087  39.208  1.00  0.00           H  
ATOM   4515  HZ3 LYS   289      34.157  20.765  39.156  1.00  0.00           H  
ATOM   4516  C   LYS   289      32.685  25.348  34.723  1.00  0.00           C  
ATOM   4517  O   LYS   289      31.526  25.274  35.019  1.00  0.00           O  
ATOM   4518  N   VAL   290      33.464  26.436  34.997  1.00  0.00           N  
ATOM   4519  H   VAL   290      34.437  26.278  34.776  1.00  0.00           H  
ATOM   4520  CA  VAL   290      33.098  27.769  35.588  1.00  0.00           C  
ATOM   4521  HA  VAL   290      32.049  27.906  35.323  1.00  0.00           H  
ATOM   4522  CB  VAL   290      33.240  27.727  37.166  1.00  0.00           C  
ATOM   4523  HB  VAL   290      33.032  28.722  37.562  1.00  0.00           H  
ATOM   4524  CG1 VAL   290      32.248  26.797  37.801  1.00  0.00           C  
ATOM   4525 HG11 VAL   290      32.276  26.919  38.884  1.00  0.00           H  
ATOM   4526 HG12 VAL   290      31.213  27.095  37.628  1.00  0.00           H  
ATOM   4527 HG13 VAL   290      32.423  25.790  37.422  1.00  0.00           H  
ATOM   4528  CG2 VAL   290      34.632  27.375  37.656  1.00  0.00           C  
ATOM   4529 HG21 VAL   290      35.033  26.473  37.193  1.00  0.00           H  
ATOM   4530 HG22 VAL   290      35.213  28.249  37.361  1.00  0.00           H  
ATOM   4531 HG23 VAL   290      34.661  27.118  38.715  1.00  0.00           H  
ATOM   4532  C   VAL   290      33.727  28.904  34.917  1.00  0.00           C  
ATOM   4533  O   VAL   290      33.160  30.011  34.923  1.00  0.00           O  
ATOM   4534  N   ALA   291      34.913  28.774  34.302  1.00  0.00           N  
ATOM   4535  H   ALA   291      35.363  27.871  34.346  1.00  0.00           H  
ATOM   4536  CA  ALA   291      35.598  29.800  33.504  1.00  0.00           C  
ATOM   4537  HA  ALA   291      35.566  30.706  34.109  1.00  0.00           H  
ATOM   4538  CB  ALA   291      37.031  29.480  33.203  1.00  0.00           C  
ATOM   4539  HB1 ALA   291      37.172  28.902  32.290  1.00  0.00           H  
ATOM   4540  HB2 ALA   291      37.455  30.448  32.937  1.00  0.00           H  
ATOM   4541  HB3 ALA   291      37.490  29.038  34.087  1.00  0.00           H  
ATOM   4542  C   ALA   291      34.885  30.102  32.132  1.00  0.00           C  
ATOM   4543  O   ALA   291      35.278  31.022  31.399  1.00  0.00           O  
ATOM   4544  N   LEU   292      33.861  29.321  31.712  1.00  0.00           N  
ATOM   4545  H   LEU   292      33.583  28.620  32.383  1.00  0.00           H  
ATOM   4546  CA  LEU   292      33.267  29.427  30.356  1.00  0.00           C  
ATOM   4547  HA  LEU   292      33.089  30.427  29.959  1.00  0.00           H  
ATOM   4548  CB  LEU   292      34.239  28.677  29.435  1.00  0.00           C  
ATOM   4549  HB2 LEU   292      35.271  28.938  29.671  1.00  0.00           H  
ATOM   4550  HB3 LEU   292      34.023  27.614  29.539  1.00  0.00           H  
ATOM   4551  CG  LEU   292      33.970  28.998  27.949  1.00  0.00           C  
ATOM   4552  HG  LEU   292      32.945  28.677  27.763  1.00  0.00           H  
ATOM   4553  CD1 LEU   292      34.107  30.527  27.643  1.00  0.00           C  
ATOM   4554 HD11 LEU   292      35.026  30.940  28.060  1.00  0.00           H  
ATOM   4555 HD12 LEU   292      34.234  30.737  26.581  1.00  0.00           H  
ATOM   4556 HD13 LEU   292      33.355  31.160  28.113  1.00  0.00           H  
ATOM   4557  CD2 LEU   292      34.867  28.116  27.128  1.00  0.00           C  
ATOM   4558 HD21 LEU   292      35.915  28.169  27.424  1.00  0.00           H  
ATOM   4559 HD22 LEU   292      34.502  27.092  27.191  1.00  0.00           H  
ATOM   4560 HD23 LEU   292      34.770  28.406  26.082  1.00  0.00           H  
ATOM   4561  C   LEU   292      31.821  28.861  30.316  1.00  0.00           C  
ATOM   4562  O   LEU   292      30.994  29.326  29.507  1.00  0.00           O  
ATOM   4563  N   ALA   293      31.523  27.871  31.158  1.00  0.00           N  
ATOM   4564  H   ALA   293      32.243  27.518  31.772  1.00  0.00           H  
ATOM   4565  CA  ALA   293      30.216  27.294  31.291  1.00  0.00           C  
ATOM   4566  HA  ALA   293      29.669  27.330  30.348  1.00  0.00           H  
ATOM   4567  CB  ALA   293      30.354  25.828  31.601  1.00  0.00           C  
ATOM   4568  HB1 ALA   293      30.697  25.170  30.803  1.00  0.00           H  
ATOM   4569  HB2 ALA   293      31.063  25.532  32.375  1.00  0.00           H  
ATOM   4570  HB3 ALA   293      29.365  25.492  31.912  1.00  0.00           H  
ATOM   4571  C   ALA   293      29.309  27.959  32.360  1.00  0.00           C  
ATOM   4572  O   ALA   293      29.916  28.270  33.413  1.00  0.00           O  
ATOM   4573  N   PRO   294      27.969  28.088  32.189  1.00  0.00           N  
ATOM   4574  CD  PRO   294      27.227  27.665  31.041  1.00  0.00           C  
ATOM   4575  HD2 PRO   294      27.677  26.694  30.834  1.00  0.00           H  
ATOM   4576  HD3 PRO   294      27.395  28.351  30.210  1.00  0.00           H  
ATOM   4577  CG  PRO   294      25.823  27.383  31.424  1.00  0.00           C  
ATOM   4578  HG2 PRO   294      25.638  26.419  31.898  1.00  0.00           H  
ATOM   4579  HG3 PRO   294      25.122  27.555  30.607  1.00  0.00           H  
ATOM   4580  CB  PRO   294      25.630  28.444  32.452  1.00  0.00           C  
ATOM   4581  HB2 PRO   294      24.807  28.060  33.055  1.00  0.00           H  
ATOM   4582  HB3 PRO   294      25.432  29.390  31.947  1.00  0.00           H  
ATOM   4583  CA  PRO   294      27.004  28.529  33.234  1.00  0.00           C  
ATOM   4584  HA  PRO   294      27.294  29.576  33.313  1.00  0.00           H  
ATOM   4585  C   PRO   294      26.979  27.715  34.512  1.00  0.00           C  
ATOM   4586  O   PRO   294      27.143  26.538  34.454  1.00  0.00           O  
ATOM   4587  N   VAL   295      26.662  28.407  35.621  1.00  0.00           N  
ATOM   4588  H   VAL   295      26.206  29.290  35.444  1.00  0.00           H  
ATOM   4589  CA  VAL   295      26.623  27.806  37.026  1.00  0.00           C  
ATOM   4590  HA  VAL   295      26.219  26.798  36.935  1.00  0.00           H  
ATOM   4591  CB  VAL   295      28.132  27.763  37.600  1.00  0.00           C  
ATOM   4592  HB  VAL   295      28.724  27.125  36.945  1.00  0.00           H  
ATOM   4593  CG1 VAL   295      28.859  29.136  37.698  1.00  0.00           C  
ATOM   4594 HG11 VAL   295      29.925  28.982  37.867  1.00  0.00           H  
ATOM   4595 HG12 VAL   295      28.729  29.678  36.761  1.00  0.00           H  
ATOM   4596 HG13 VAL   295      28.383  29.627  38.547  1.00  0.00           H  
ATOM   4597  CG2 VAL   295      28.255  26.988  38.964  1.00  0.00           C  
ATOM   4598 HG21 VAL   295      27.623  26.108  38.845  1.00  0.00           H  
ATOM   4599 HG22 VAL   295      29.320  26.767  39.037  1.00  0.00           H  
ATOM   4600 HG23 VAL   295      27.996  27.517  39.881  1.00  0.00           H  
ATOM   4601  C   VAL   295      25.670  28.582  37.945  1.00  0.00           C  
ATOM   4602  O   VAL   295      25.654  29.815  37.876  1.00  0.00           O  
ATOM   4603  N   PRO   296      24.815  27.954  38.795  1.00  0.00           N  
ATOM   4604  CD  PRO   296      24.577  26.548  39.004  1.00  0.00           C  
ATOM   4605  HD2 PRO   296      25.491  25.984  39.190  1.00  0.00           H  
ATOM   4606  HD3 PRO   296      24.053  26.005  38.217  1.00  0.00           H  
ATOM   4607  CG  PRO   296      23.659  26.352  40.200  1.00  0.00           C  
ATOM   4608  HG2 PRO   296      24.263  26.225  41.098  1.00  0.00           H  
ATOM   4609  HG3 PRO   296      22.931  25.548  40.091  1.00  0.00           H  
ATOM   4610  CB  PRO   296      23.011  27.694  40.399  1.00  0.00           C  
ATOM   4611  HB2 PRO   296      22.839  27.808  41.469  1.00  0.00           H  
ATOM   4612  HB3 PRO   296      22.055  27.681  39.874  1.00  0.00           H  
ATOM   4613  CA  PRO   296      23.953  28.713  39.765  1.00  0.00           C  
ATOM   4614  HA  PRO   296      23.474  29.579  39.310  1.00  0.00           H  
ATOM   4615  C   PRO   296      24.875  29.356  40.871  1.00  0.00           C  
ATOM   4616  O   PRO   296      25.886  28.778  41.305  1.00  0.00           O  
ATOM   4617  N   VAL   297      24.428  30.506  41.387  1.00  0.00           N  
ATOM   4618  H   VAL   297      23.527  30.881  41.128  1.00  0.00           H  
ATOM   4619  CA  VAL   297      25.261  31.396  42.272  1.00  0.00           C  
ATOM   4620  HA  VAL   297      26.057  30.860  42.789  1.00  0.00           H  
ATOM   4621  CB  VAL   297      25.913  32.462  41.266  1.00  0.00           C  
ATOM   4622  HB  VAL   297      26.451  31.912  40.494  1.00  0.00           H  
ATOM   4623  CG1 VAL   297      24.870  33.444  40.607  1.00  0.00           C  
ATOM   4624 HG11 VAL   297      24.145  32.907  39.995  1.00  0.00           H  
ATOM   4625 HG12 VAL   297      24.476  34.219  41.264  1.00  0.00           H  
ATOM   4626 HG13 VAL   297      25.443  33.994  39.861  1.00  0.00           H  
ATOM   4627  CG2 VAL   297      27.029  33.486  41.866  1.00  0.00           C  
ATOM   4628 HG21 VAL   297      26.464  34.090  42.577  1.00  0.00           H  
ATOM   4629 HG22 VAL   297      27.842  32.968  42.374  1.00  0.00           H  
ATOM   4630 HG23 VAL   297      27.460  33.928  40.968  1.00  0.00           H  
ATOM   4631  C   VAL   297      24.350  32.013  43.283  1.00  0.00           C  
ATOM   4632  O   VAL   297      23.177  32.400  42.984  1.00  0.00           O  
ATOM   4633  N   ALA   298      24.900  32.329  44.475  1.00  0.00           N  
ATOM   4634  H   ALA   298      25.893  32.192  44.594  1.00  0.00           H  
ATOM   4635  CA  ALA   298      24.103  32.990  45.546  1.00  0.00           C  
ATOM   4636  HA  ALA   298      23.090  33.021  45.146  1.00  0.00           H  
ATOM   4637  CB  ALA   298      24.120  32.122  46.788  1.00  0.00           C  
ATOM   4638  HB1 ALA   298      23.326  32.602  47.358  1.00  0.00           H  
ATOM   4639  HB2 ALA   298      23.932  31.058  46.643  1.00  0.00           H  
ATOM   4640  HB3 ALA   298      25.012  32.215  47.408  1.00  0.00           H  
ATOM   4641  C   ALA   298      24.536  34.378  45.913  1.00  0.00           C  
ATOM   4642  O   ALA   298      25.703  34.514  46.171  1.00  0.00           O  
ATOM   4643  N   GLU   299      23.603  35.346  45.937  1.00  0.00           N  
ATOM   4644  H   GLU   299      22.650  35.123  45.687  1.00  0.00           H  
ATOM   4645  CA  GLU   299      23.998  36.637  46.516  1.00  0.00           C  
ATOM   4646  HA  GLU   299      24.896  36.924  45.968  1.00  0.00           H  
ATOM   4647  CB  GLU   299      22.941  37.658  46.249  1.00  0.00           C  
ATOM   4648  HB2 GLU   299      22.510  37.412  45.279  1.00  0.00           H  
ATOM   4649  HB3 GLU   299      22.163  37.555  47.005  1.00  0.00           H  
ATOM   4650  CG  GLU   299      23.471  39.154  46.285  1.00  0.00           C  
ATOM   4651  HG2 GLU   299      23.897  39.390  47.260  1.00  0.00           H  
ATOM   4652  HG3 GLU   299      24.217  39.278  45.501  1.00  0.00           H  
ATOM   4653  CD  GLU   299      22.248  40.108  46.101  1.00  0.00           C  
ATOM   4654  OE1 GLU   299      22.214  41.227  46.585  1.00  0.00           O  
ATOM   4655  OE2 GLU   299      21.471  39.732  45.214  1.00  0.00           O  
ATOM   4656  C   GLU   299      24.358  36.567  47.972  1.00  0.00           C  
ATOM   4657  O   GLU   299      23.501  36.141  48.728  1.00  0.00           O  
ATOM   4658  N   VAL   300      25.536  37.127  48.391  1.00  0.00           N  
ATOM   4659  H   VAL   300      26.194  37.474  47.708  1.00  0.00           H  
ATOM   4660  CA  VAL   300      25.903  37.301  49.820  1.00  0.00           C  
ATOM   4661  HA  VAL   300      25.446  36.597  50.515  1.00  0.00           H  
ATOM   4662  CB  VAL   300      27.416  37.207  49.882  1.00  0.00           C  
ATOM   4663  HB  VAL   300      27.884  38.029  49.341  1.00  0.00           H  
ATOM   4664  CG1 VAL   300      27.896  37.140  51.329  1.00  0.00           C  
ATOM   4665 HG11 VAL   300      28.944  36.845  51.380  1.00  0.00           H  
ATOM   4666 HG12 VAL   300      27.751  38.144  51.727  1.00  0.00           H  
ATOM   4667 HG13 VAL   300      27.285  36.380  51.816  1.00  0.00           H  
ATOM   4668  CG2 VAL   300      27.893  35.830  49.307  1.00  0.00           C  
ATOM   4669 HG21 VAL   300      28.975  35.780  49.430  1.00  0.00           H  
ATOM   4670 HG22 VAL   300      27.314  35.111  49.885  1.00  0.00           H  
ATOM   4671 HG23 VAL   300      27.615  35.655  48.267  1.00  0.00           H  
ATOM   4672  C   VAL   300      25.404  38.673  50.234  1.00  0.00           C  
ATOM   4673  O   VAL   300      26.166  39.653  50.085  1.00  0.00           O  
ATOM   4674  N   ASN   301      24.127  38.877  50.552  1.00  0.00           N  
ATOM   4675  H   ASN   301      23.546  38.060  50.669  1.00  0.00           H  
ATOM   4676  CA  ASN   301      23.551  40.176  50.880  1.00  0.00           C  
ATOM   4677  HA  ASN   301      24.256  40.951  50.577  1.00  0.00           H  
ATOM   4678  CB  ASN   301      22.251  40.284  50.069  1.00  0.00           C  
ATOM   4679  HB2 ASN   301      22.434  40.157  49.002  1.00  0.00           H  
ATOM   4680  HB3 ASN   301      21.564  39.466  50.286  1.00  0.00           H  
ATOM   4681  CG  ASN   301      21.613  41.664  50.191  1.00  0.00           C  
ATOM   4682  OD1 ASN   301      20.782  41.953  51.010  1.00  0.00           O  
ATOM   4683  ND2 ASN   301      22.069  42.598  49.419  1.00  0.00           N  
ATOM   4684 HD21 ASN   301      22.663  42.409  48.624  1.00  0.00           H  
ATOM   4685 HD22 ASN   301      21.704  43.539  49.445  1.00  0.00           H  
ATOM   4686  C   ASN   301      23.259  40.374  52.393  1.00  0.00           C  
ATOM   4687  O   ASN   301      22.467  39.583  52.811  1.00  0.00           O  
ATOM   4688  N   PRO   302      23.675  41.464  53.136  1.00  0.00           N  
ATOM   4689  CD  PRO   302      23.019  41.978  54.417  1.00  0.00           C  
ATOM   4690  HD2 PRO   302      23.527  41.377  55.172  1.00  0.00           H  
ATOM   4691  HD3 PRO   302      21.946  41.785  54.403  1.00  0.00           H  
ATOM   4692  CG  PRO   302      23.376  43.420  54.564  1.00  0.00           C  
ATOM   4693  HG2 PRO   302      23.406  43.687  55.620  1.00  0.00           H  
ATOM   4694  HG3 PRO   302      22.722  44.020  53.931  1.00  0.00           H  
ATOM   4695  CB  PRO   302      24.798  43.389  53.981  1.00  0.00           C  
ATOM   4696  HB2 PRO   302      25.447  42.998  54.764  1.00  0.00           H  
ATOM   4697  HB3 PRO   302      25.140  44.388  53.711  1.00  0.00           H  
ATOM   4698  CA  PRO   302      24.706  42.456  52.725  1.00  0.00           C  
ATOM   4699  HA  PRO   302      24.281  42.904  51.827  1.00  0.00           H  
ATOM   4700  C   PRO   302      26.007  41.776  52.481  1.00  0.00           C  
ATOM   4701  O   PRO   302      26.300  40.732  53.053  1.00  0.00           O  
ATOM   4702  N   PRO   303      26.945  42.364  51.677  1.00  0.00           N  
ATOM   4703  CD  PRO   303      26.679  43.584  50.891  1.00  0.00           C  
ATOM   4704  HD2 PRO   303      26.386  44.358  51.601  1.00  0.00           H  
ATOM   4705  HD3 PRO   303      25.903  43.268  50.194  1.00  0.00           H  
ATOM   4706  CG  PRO   303      28.055  43.907  50.199  1.00  0.00           C  
ATOM   4707  HG2 PRO   303      28.596  44.542  50.901  1.00  0.00           H  
ATOM   4708  HG3 PRO   303      27.866  44.343  49.219  1.00  0.00           H  
ATOM   4709  CB  PRO   303      28.754  42.574  50.071  1.00  0.00           C  
ATOM   4710  HB2 PRO   303      29.833  42.715  50.121  1.00  0.00           H  
ATOM   4711  HB3 PRO   303      28.365  42.113  49.162  1.00  0.00           H  
ATOM   4712  CA  PRO   303      28.196  41.789  51.284  1.00  0.00           C  
ATOM   4713  HA  PRO   303      28.130  40.763  50.923  1.00  0.00           H  
ATOM   4714  C   PRO   303      29.207  41.915  52.443  1.00  0.00           C  
ATOM   4715  O   PRO   303      29.474  42.979  52.994  1.00  0.00           O  
ATOM   4716  N   ALA   304      29.830  40.788  52.728  1.00  0.00           N  
ATOM   4717  H   ALA   304      29.443  39.977  52.266  1.00  0.00           H  
ATOM   4718  CA  ALA   304      30.702  40.594  53.915  1.00  0.00           C  
ATOM   4719  HA  ALA   304      30.152  41.021  54.753  1.00  0.00           H  
ATOM   4720  CB  ALA   304      30.706  39.087  54.172  1.00  0.00           C  
ATOM   4721  HB1 ALA   304      31.096  38.617  53.268  1.00  0.00           H  
ATOM   4722  HB2 ALA   304      31.365  38.878  55.015  1.00  0.00           H  
ATOM   4723  HB3 ALA   304      29.714  38.678  54.360  1.00  0.00           H  
ATOM   4724  C   ALA   304      32.066  41.322  53.824  1.00  0.00           C  
ATOM   4725  O   ALA   304      32.550  41.546  52.724  1.00  0.00           O  
ATOM   4726  N   PRO   305      32.782  41.627  54.967  1.00  0.00           N  
ATOM   4727  CD  PRO   305      32.371  41.414  56.365  1.00  0.00           C  
ATOM   4728  HD2 PRO   305      31.715  40.551  56.483  1.00  0.00           H  
ATOM   4729  HD3 PRO   305      31.716  42.276  56.501  1.00  0.00           H  
ATOM   4730  CG  PRO   305      33.630  41.523  57.234  1.00  0.00           C  
ATOM   4731  HG2 PRO   305      34.100  40.540  57.263  1.00  0.00           H  
ATOM   4732  HG3 PRO   305      33.500  41.760  58.290  1.00  0.00           H  
ATOM   4733  CB  PRO   305      34.467  42.393  56.416  1.00  0.00           C  
ATOM   4734  HB2 PRO   305      35.498  42.085  56.588  1.00  0.00           H  
ATOM   4735  HB3 PRO   305      34.258  43.415  56.733  1.00  0.00           H  
ATOM   4736  CA  PRO   305      34.123  42.191  54.960  1.00  0.00           C  
ATOM   4737  HA  PRO   305      34.129  43.167  54.476  1.00  0.00           H  
ATOM   4738  C   PRO   305      35.190  41.254  54.304  1.00  0.00           C  
ATOM   4739  O   PRO   305      34.924  40.104  53.940  1.00  0.00           O  
ATOM   4740  N   PRO   306      36.434  41.708  54.144  1.00  0.00           N  
ATOM   4741  CD  PRO   306      36.785  43.129  54.184  1.00  0.00           C  
ATOM   4742  HD2 PRO   306      36.899  43.310  55.252  1.00  0.00           H  
ATOM   4743  HD3 PRO   306      36.119  43.876  53.751  1.00  0.00           H  
ATOM   4744  CG  PRO   306      38.175  43.206  53.471  1.00  0.00           C  
ATOM   4745  HG2 PRO   306      38.727  44.090  53.789  1.00  0.00           H  
ATOM   4746  HG3 PRO   306      38.010  43.238  52.394  1.00  0.00           H  
ATOM   4747  CB  PRO   306      38.806  41.882  53.851  1.00  0.00           C  
ATOM   4748  HB2 PRO   306      39.275  41.992  54.828  1.00  0.00           H  
ATOM   4749  HB3 PRO   306      39.452  41.663  53.001  1.00  0.00           H  
ATOM   4750  CA  PRO   306      37.644  40.930  53.988  1.00  0.00           C  
ATOM   4751  HA  PRO   306      37.511  40.338  53.083  1.00  0.00           H  
ATOM   4752  C   PRO   306      37.978  39.941  55.125  1.00  0.00           C  
ATOM   4753  O   PRO   306      37.670  40.224  56.299  1.00  0.00           O  
ATOM   4754  N   VAL   307      38.641  38.823  54.894  1.00  0.00           N  
ATOM   4755  H   VAL   307      38.814  38.644  53.915  1.00  0.00           H  
ATOM   4756  CA  VAL   307      39.095  37.774  55.857  1.00  0.00           C  
ATOM   4757  HA  VAL   307      38.976  38.194  56.856  1.00  0.00           H  
ATOM   4758  CB  VAL   307      38.101  36.533  55.844  1.00  0.00           C  
ATOM   4759  HB  VAL   307      38.214  35.974  54.915  1.00  0.00           H  
ATOM   4760  CG1 VAL   307      38.485  35.525  56.967  1.00  0.00           C  
ATOM   4761 HG11 VAL   307      38.907  36.020  57.843  1.00  0.00           H  
ATOM   4762 HG12 VAL   307      37.651  34.911  57.306  1.00  0.00           H  
ATOM   4763 HG13 VAL   307      39.217  34.840  56.539  1.00  0.00           H  
ATOM   4764  CG2 VAL   307      36.593  36.893  55.921  1.00  0.00           C  
ATOM   4765 HG21 VAL   307      36.269  37.598  55.156  1.00  0.00           H  
ATOM   4766 HG22 VAL   307      35.996  35.987  55.819  1.00  0.00           H  
ATOM   4767 HG23 VAL   307      36.368  37.345  56.887  1.00  0.00           H  
ATOM   4768  C   VAL   307      40.537  37.447  55.586  1.00  0.00           C  
ATOM   4769  O   VAL   307      40.850  36.932  54.487  1.00  0.00           O  
ATOM   4770  N   LYS   308      41.483  37.449  56.533  1.00  0.00           N  
ATOM   4771  H   LYS   308      41.232  37.772  57.456  1.00  0.00           H  
ATOM   4772  CA  LYS   308      42.929  37.221  56.283  1.00  0.00           C  
ATOM   4773  HA  LYS   308      43.255  37.818  55.432  1.00  0.00           H  
ATOM   4774  CB  LYS   308      43.690  37.553  57.593  1.00  0.00           C  
ATOM   4775  HB2 LYS   308      43.270  37.069  58.474  1.00  0.00           H  
ATOM   4776  HB3 LYS   308      44.627  37.059  57.334  1.00  0.00           H  
ATOM   4777  CG  LYS   308      43.800  39.067  57.942  1.00  0.00           C  
ATOM   4778  HG2 LYS   308      43.945  39.520  56.961  1.00  0.00           H  
ATOM   4779  HG3 LYS   308      42.825  39.386  58.310  1.00  0.00           H  
ATOM   4780  CD  LYS   308      44.828  39.526  58.918  1.00  0.00           C  
ATOM   4781  HD2 LYS   308      44.687  39.092  59.908  1.00  0.00           H  
ATOM   4782  HD3 LYS   308      45.865  39.257  58.717  1.00  0.00           H  
ATOM   4783  CE  LYS   308      44.576  41.090  58.997  1.00  0.00           C  
ATOM   4784  HE2 LYS   308      43.548  41.330  58.725  1.00  0.00           H  
ATOM   4785  HE3 LYS   308      44.624  41.382  60.046  1.00  0.00           H  
ATOM   4786  NZ  LYS   308      45.592  41.802  58.233  1.00  0.00           N  
ATOM   4787  HZ1 LYS   308      45.544  42.797  58.397  1.00  0.00           H  
ATOM   4788  HZ2 LYS   308      46.537  41.477  58.381  1.00  0.00           H  
ATOM   4789  HZ3 LYS   308      45.469  41.693  57.236  1.00  0.00           H  
ATOM   4790  C   LYS   308      43.095  35.769  55.842  1.00  0.00           C  
ATOM   4791  O   LYS   308      43.887  35.362  55.016  1.00  0.00           O  
ATOM   4792  N   ALA   309      42.395  34.852  56.443  1.00  0.00           N  
ATOM   4793  H   ALA   309      41.730  35.238  57.098  1.00  0.00           H  
ATOM   4794  CA  ALA   309      42.283  33.417  56.099  1.00  0.00           C  
ATOM   4795  HA  ALA   309      43.296  33.046  55.946  1.00  0.00           H  
ATOM   4796  CB  ALA   309      41.683  32.758  57.369  1.00  0.00           C  
ATOM   4797  HB1 ALA   309      40.662  33.093  57.552  1.00  0.00           H  
ATOM   4798  HB2 ALA   309      41.573  31.687  57.197  1.00  0.00           H  
ATOM   4799  HB3 ALA   309      42.278  33.015  58.245  1.00  0.00           H  
ATOM   4800  C   ALA   309      41.590  33.095  54.774  1.00  0.00           C  
ATOM   4801  O   ALA   309      40.461  32.602  54.792  1.00  0.00           O  
ATOM   4802  N   SER   310      42.273  33.263  53.669  1.00  0.00           N  
ATOM   4803  H   SER   310      43.165  33.736  53.663  1.00  0.00           H  
ATOM   4804  CA  SER   310      41.685  33.062  52.331  1.00  0.00           C  
ATOM   4805  HA  SER   310      40.962  32.249  52.403  1.00  0.00           H  
ATOM   4806  CB  SER   310      41.041  34.324  51.795  1.00  0.00           C  
ATOM   4807  HB2 SER   310      41.843  35.052  51.910  1.00  0.00           H  
ATOM   4808  HB3 SER   310      40.643  34.223  50.785  1.00  0.00           H  
ATOM   4809  OG  SER   310      40.009  34.855  52.644  1.00  0.00           O  
ATOM   4810  HG  SER   310      40.248  35.755  52.879  1.00  0.00           H  
ATOM   4811  C   SER   310      42.800  32.673  51.396  1.00  0.00           C  
ATOM   4812  O   SER   310      43.900  33.168  51.407  1.00  0.00           O  
ATOM   4813  N   TRP   311      42.436  31.789  50.419  1.00  0.00           N  
ATOM   4814  H   TRP   311      41.453  31.565  50.370  1.00  0.00           H  
ATOM   4815  CA  TRP   311      43.237  31.662  49.139  1.00  0.00           C  
ATOM   4816  HA  TRP   311      44.281  31.901  49.342  1.00  0.00           H  
ATOM   4817  CB  TRP   311      43.045  30.244  48.621  1.00  0.00           C  
ATOM   4818  HB2 TRP   311      43.332  29.540  49.402  1.00  0.00           H  
ATOM   4819  HB3 TRP   311      42.003  29.971  48.456  1.00  0.00           H  
ATOM   4820  CG  TRP   311      43.754  29.972  47.305  1.00  0.00           C  
ATOM   4821  CD1 TRP   311      43.169  30.054  46.060  1.00  0.00           C  
ATOM   4822  HD1 TRP   311      42.192  30.490  45.912  1.00  0.00           H  
ATOM   4823  NE1 TRP   311      44.147  30.037  45.107  1.00  0.00           N  
ATOM   4824  HE1 TRP   311      43.949  30.123  44.120  1.00  0.00           H  
ATOM   4825  CE2 TRP   311      45.382  29.710  45.605  1.00  0.00           C  
ATOM   4826  CZ2 TRP   311      46.578  29.491  44.914  1.00  0.00           C  
ATOM   4827  HZ2 TRP   311      46.615  29.374  43.841  1.00  0.00           H  
ATOM   4828  CH2 TRP   311      47.725  29.396  45.707  1.00  0.00           C  
ATOM   4829  HH2 TRP   311      48.735  29.294  45.337  1.00  0.00           H  
ATOM   4830  CZ3 TRP   311      47.607  29.399  47.100  1.00  0.00           C  
ATOM   4831  HZ3 TRP   311      48.467  29.283  47.742  1.00  0.00           H  
ATOM   4832  CE3 TRP   311      46.338  29.571  47.784  1.00  0.00           C  
ATOM   4833  HE3 TRP   311      46.322  29.580  48.863  1.00  0.00           H  
ATOM   4834  CD2 TRP   311      45.230  29.815  47.057  1.00  0.00           C  
ATOM   4835  C   TRP   311      42.618  32.746  48.163  1.00  0.00           C  
ATOM   4836  O   TRP   311      41.508  32.650  47.621  1.00  0.00           O  
ATOM   4837  N   VAL   312      43.352  33.818  48.016  1.00  0.00           N  
ATOM   4838  H   VAL   312      44.310  33.794  48.334  1.00  0.00           H  
ATOM   4839  CA  VAL   312      42.871  34.866  47.088  1.00  0.00           C  
ATOM   4840  HA  VAL   312      41.822  34.753  46.813  1.00  0.00           H  
ATOM   4841  CB  VAL   312      43.142  36.347  47.588  1.00  0.00           C  
ATOM   4842  HB  VAL   312      44.204  36.566  47.699  1.00  0.00           H  
ATOM   4843  CG1 VAL   312      42.700  37.312  46.474  1.00  0.00           C  
ATOM   4844 HG11 VAL   312      43.359  37.344  45.607  1.00  0.00           H  
ATOM   4845 HG12 VAL   312      41.765  36.982  46.022  1.00  0.00           H  
ATOM   4846 HG13 VAL   312      42.590  38.296  46.929  1.00  0.00           H  
ATOM   4847  CG2 VAL   312      42.611  36.535  49.005  1.00  0.00           C  
ATOM   4848 HG21 VAL   312      42.984  35.784  49.701  1.00  0.00           H  
ATOM   4849 HG22 VAL   312      42.965  37.517  49.317  1.00  0.00           H  
ATOM   4850 HG23 VAL   312      41.525  36.511  48.913  1.00  0.00           H  
ATOM   4851  C   VAL   312      43.612  34.682  45.749  1.00  0.00           C  
ATOM   4852  O   VAL   312      44.801  34.325  45.746  1.00  0.00           O  
ATOM   4853  N   HIE   313      42.939  34.767  44.599  1.00  0.00           N  
ATOM   4854  H   HIE   313      41.951  34.974  44.616  1.00  0.00           H  
ATOM   4855  CA  HIE   313      43.580  34.602  43.294  1.00  0.00           C  
ATOM   4856  HA  HIE   313      44.641  34.848  43.334  1.00  0.00           H  
ATOM   4857  CB  HIE   313      43.731  33.085  42.882  1.00  0.00           C  
ATOM   4858  HB2 HIE   313      44.311  33.026  41.961  1.00  0.00           H  
ATOM   4859  HB3 HIE   313      44.301  32.665  43.712  1.00  0.00           H  
ATOM   4860  CG  HIE   313      42.596  32.212  42.579  1.00  0.00           C  
ATOM   4861  ND1 HIE   313      42.763  30.862  42.185  1.00  0.00           N  
ATOM   4862  CE1 HIE   313      41.541  30.388  41.935  1.00  0.00           C  
ATOM   4863  HE1 HIE   313      41.352  29.401  41.538  1.00  0.00           H  
ATOM   4864  NE2 HIE   313      40.653  31.387  42.183  1.00  0.00           N  
ATOM   4865  HE2 HIE   313      39.652  31.260  42.215  1.00  0.00           H  
ATOM   4866  CD2 HIE   313      41.303  32.508  42.634  1.00  0.00           C  
ATOM   4867  HD2 HIE   313      40.937  33.448  43.020  1.00  0.00           H  
ATOM   4868  C   HIE   313      43.067  35.486  42.162  1.00  0.00           C  
ATOM   4869  O   HIE   313      41.850  35.807  42.050  1.00  0.00           O  
ATOM   4870  N   LYS   314      43.931  35.765  41.156  1.00  0.00           N  
ATOM   4871  H   LYS   314      44.852  35.353  41.106  1.00  0.00           H  
ATOM   4872  CA  LYS   314      43.337  35.888  39.802  1.00  0.00           C  
ATOM   4873  HA  LYS   314      42.321  35.492  39.829  1.00  0.00           H  
ATOM   4874  CB  LYS   314      43.245  37.341  39.322  1.00  0.00           C  
ATOM   4875  HB2 LYS   314      42.808  37.897  40.152  1.00  0.00           H  
ATOM   4876  HB3 LYS   314      44.214  37.731  39.011  1.00  0.00           H  
ATOM   4877  CG  LYS   314      42.301  37.397  38.119  1.00  0.00           C  
ATOM   4878  HG2 LYS   314      42.320  38.455  37.859  1.00  0.00           H  
ATOM   4879  HG3 LYS   314      42.702  36.806  37.296  1.00  0.00           H  
ATOM   4880  CD  LYS   314      40.831  37.105  38.499  1.00  0.00           C  
ATOM   4881  HD2 LYS   314      40.726  36.039  38.701  1.00  0.00           H  
ATOM   4882  HD3 LYS   314      40.455  37.672  39.351  1.00  0.00           H  
ATOM   4883  CE  LYS   314      40.011  37.498  37.311  1.00  0.00           C  
ATOM   4884  HE2 LYS   314      39.737  38.532  37.519  1.00  0.00           H  
ATOM   4885  HE3 LYS   314      40.481  37.506  36.328  1.00  0.00           H  
ATOM   4886  NZ  LYS   314      38.826  36.662  37.256  1.00  0.00           N  
ATOM   4887  HZ1 LYS   314      38.503  36.283  38.135  1.00  0.00           H  
ATOM   4888  HZ2 LYS   314      38.082  37.230  36.876  1.00  0.00           H  
ATOM   4889  HZ3 LYS   314      38.977  35.881  36.634  1.00  0.00           H  
ATOM   4890  C   LYS   314      44.047  35.107  38.684  1.00  0.00           C  
ATOM   4891  O   LYS   314      45.217  35.318  38.365  1.00  0.00           O  
ATOM   4892  N   THR   315      43.335  34.131  38.030  1.00  0.00           N  
ATOM   4893  H   THR   315      42.443  33.808  38.378  1.00  0.00           H  
ATOM   4894  CA  THR   315      43.803  33.540  36.736  1.00  0.00           C  
ATOM   4895  HA  THR   315      44.892  33.502  36.710  1.00  0.00           H  
ATOM   4896  CB  THR   315      43.315  32.024  36.744  1.00  0.00           C  
ATOM   4897  HB  THR   315      43.445  31.640  37.756  1.00  0.00           H  
ATOM   4898  CG2 THR   315      41.819  31.768  36.390  1.00  0.00           C  
ATOM   4899 HG21 THR   315      41.271  32.462  37.027  1.00  0.00           H  
ATOM   4900 HG22 THR   315      41.609  32.027  35.352  1.00  0.00           H  
ATOM   4901 HG23 THR   315      41.437  30.755  36.515  1.00  0.00           H  
ATOM   4902  OG1 THR   315      44.106  31.334  35.788  1.00  0.00           O  
ATOM   4903  HG1 THR   315      43.832  30.419  35.890  1.00  0.00           H  
ATOM   4904  C   THR   315      43.398  34.273  35.465  1.00  0.00           C  
ATOM   4905  O   THR   315      42.294  34.866  35.428  1.00  0.00           O  
ATOM   4906  N   GLY   316      44.294  34.423  34.534  1.00  0.00           N  
ATOM   4907  H   GLY   316      45.229  34.061  34.658  1.00  0.00           H  
ATOM   4908  CA  GLY   316      44.133  35.160  33.279  1.00  0.00           C  
ATOM   4909  HA2 GLY   316      43.095  35.061  32.963  1.00  0.00           H  
ATOM   4910  HA3 GLY   316      44.379  36.199  33.497  1.00  0.00           H  
ATOM   4911  C   GLY   316      45.049  34.763  32.095  1.00  0.00           C  
ATOM   4912  O   GLY   316      46.013  34.028  32.283  1.00  0.00           O  
ATOM   4913  N   SER   317      44.731  35.272  30.852  1.00  0.00           N  
ATOM   4914  H   SER   317      43.854  35.772  30.876  1.00  0.00           H  
ATOM   4915  CA  SER   317      45.324  34.930  29.560  1.00  0.00           C  
ATOM   4916  HA  SER   317      46.389  35.154  29.629  1.00  0.00           H  
ATOM   4917  CB  SER   317      45.214  33.413  29.252  1.00  0.00           C  
ATOM   4918  HB2 SER   317      44.190  33.064  29.384  1.00  0.00           H  
ATOM   4919  HB3 SER   317      45.493  33.302  28.204  1.00  0.00           H  
ATOM   4920  OG  SER   317      46.040  32.464  29.945  1.00  0.00           O  
ATOM   4921  HG  SER   317      45.965  32.813  30.836  1.00  0.00           H  
ATOM   4922  C   SER   317      44.897  35.821  28.413  1.00  0.00           C  
ATOM   4923  O   SER   317      43.881  36.499  28.359  1.00  0.00           O  
ATOM   4924  N   THR   318      45.804  35.889  27.426  1.00  0.00           N  
ATOM   4925  H   THR   318      46.532  35.191  27.372  1.00  0.00           H  
ATOM   4926  CA  THR   318      45.455  36.466  26.075  1.00  0.00           C  
ATOM   4927  HA  THR   318      44.379  36.588  25.948  1.00  0.00           H  
ATOM   4928  CB  THR   318      46.213  37.749  25.676  1.00  0.00           C  
ATOM   4929  HB  THR   318      45.683  38.134  24.806  1.00  0.00           H  
ATOM   4930  CG2 THR   318      46.255  38.760  26.863  1.00  0.00           C  
ATOM   4931 HG21 THR   318      46.729  38.288  27.724  1.00  0.00           H  
ATOM   4932 HG22 THR   318      46.765  39.679  26.574  1.00  0.00           H  
ATOM   4933 HG23 THR   318      45.183  38.916  26.975  1.00  0.00           H  
ATOM   4934  OG1 THR   318      47.536  37.433  25.253  1.00  0.00           O  
ATOM   4935  HG1 THR   318      48.048  38.240  25.340  1.00  0.00           H  
ATOM   4936  C   THR   318      45.727  35.377  25.037  1.00  0.00           C  
ATOM   4937  O   THR   318      46.088  34.233  25.349  1.00  0.00           O
[truncated: 4,139,095 more chars]
