# Supplementary material for: Insights into the Enhanced Ceftazidime Hydrolysis by Ent385 AmpC β‑Lactamase from Multiscale Simulations
Source: ACS Catal. 2025 Jun 23;15(13):11739–48. doi: 10.1021/acscatal.5c02383 (PMC12235585; doi:10.1021/acscatal.5c02383)
Supplement: Supplementary file 2 [file cs5c02383_si_002.zip › SI_paper_AmpC_Ent385/representative-structures-ReactionSimulations/Ent385_Rev-Path1/Ent385_Rev.path1.TI.c1.pdb]

CRYST1   85.703   80.222   74.077  90.00  90.00  90.00               1
ATOM      1  N   PRO     1      62.676  26.471  57.493  1.00  0.00           N  
ATOM      2  H2  PRO     1      63.624  26.151  57.632  1.00  0.00           H  
ATOM      3  H3  PRO     1      62.131  25.764  57.019  1.00  0.00           H  
ATOM      4  CD  PRO     1      62.150  26.937  58.774  1.00  0.00           C  
ATOM      5  HD2 PRO     1      62.336  26.212  59.566  1.00  0.00           H  
ATOM      6  HD3 PRO     1      61.065  26.946  58.676  1.00  0.00           H  
ATOM      7  CG  PRO     1      62.842  28.249  59.188  1.00  0.00           C  
ATOM      8  HG2 PRO     1      63.811  27.951  59.588  1.00  0.00           H  
ATOM      9  HG3 PRO     1      62.154  28.772  59.852  1.00  0.00           H  
ATOM     10  CB  PRO     1      63.120  28.881  57.749  1.00  0.00           C  
ATOM     11  HB2 PRO     1      64.191  28.965  57.564  1.00  0.00           H  
ATOM     12  HB3 PRO     1      62.496  29.757  57.571  1.00  0.00           H  
ATOM     13  CA  PRO     1      62.623  27.818  56.775  1.00  0.00           C  
ATOM     14  HA  PRO     1      61.573  28.066  56.615  1.00  0.00           H  
ATOM     15  C   PRO     1      63.519  27.797  55.522  1.00  0.00           C  
ATOM     16  O   PRO     1      64.719  27.500  55.656  1.00  0.00           O  
ATOM     17  N   MET     2      62.993  28.091  54.326  1.00  0.00           N  
ATOM     18  H   MET     2      62.065  28.479  54.236  1.00  0.00           H  
ATOM     19  CA  MET     2      63.769  27.924  53.022  1.00  0.00           C  
ATOM     20  HA  MET     2      64.571  27.194  53.121  1.00  0.00           H  
ATOM     21  CB  MET     2      62.774  27.487  51.955  1.00  0.00           C  
ATOM     22  HB2 MET     2      62.172  26.775  52.520  1.00  0.00           H  
ATOM     23  HB3 MET     2      62.205  28.361  51.640  1.00  0.00           H  
ATOM     24  CG  MET     2      63.429  26.675  50.739  1.00  0.00           C  
ATOM     25  HG2 MET     2      63.851  27.379  50.022  1.00  0.00           H  
ATOM     26  HG3 MET     2      64.271  26.117  51.148  1.00  0.00           H  
ATOM     27  SD  MET     2      62.344  25.604  49.701  1.00  0.00           S  
ATOM     28  CE  MET     2      62.421  24.119  50.808  1.00  0.00           C  
ATOM     29  HE1 MET     2      63.378  23.601  50.861  1.00  0.00           H  
ATOM     30  HE2 MET     2      62.116  24.328  51.833  1.00  0.00           H  
ATOM     31  HE3 MET     2      61.743  23.465  50.260  1.00  0.00           H  
ATOM     32  C   MET     2      64.509  29.127  52.563  1.00  0.00           C  
ATOM     33  O   MET     2      63.870  30.187  52.581  1.00  0.00           O  
ATOM     34  N   SER     3      65.789  29.074  52.097  1.00  0.00           N  
ATOM     35  H   SER     3      66.201  28.161  51.969  1.00  0.00           H  
ATOM     36  CA  SER     3      66.439  30.165  51.440  1.00  0.00           C  
ATOM     37  HA  SER     3      66.310  31.043  52.073  1.00  0.00           H  
ATOM     38  CB  SER     3      67.956  29.795  51.388  1.00  0.00           C  
ATOM     39  HB2 SER     3      68.510  30.597  50.901  1.00  0.00           H  
ATOM     40  HB3 SER     3      68.255  29.705  52.433  1.00  0.00           H  
ATOM     41  OG  SER     3      68.297  28.645  50.634  1.00  0.00           O  
ATOM     42  HG  SER     3      68.117  27.839  51.124  1.00  0.00           H  
ATOM     43  C   SER     3      65.947  30.466  50.031  1.00  0.00           C  
ATOM     44  O   SER     3      65.203  29.636  49.450  1.00  0.00           O  
ATOM     45  N   GLU     4      66.381  31.626  49.511  1.00  0.00           N  
ATOM     46  H   GLU     4      66.907  32.218  50.138  1.00  0.00           H  
ATOM     47  CA  GLU     4      66.329  31.930  48.100  1.00  0.00           C  
ATOM     48  HA  GLU     4      65.281  31.899  47.801  1.00  0.00           H  
ATOM     49  CB  GLU     4      66.764  33.338  47.847  1.00  0.00           C  
ATOM     50  HB2 GLU     4      66.011  33.872  48.428  1.00  0.00           H  
ATOM     51  HB3 GLU     4      67.725  33.567  48.308  1.00  0.00           H  
ATOM     52  CG  GLU     4      66.688  33.766  46.386  1.00  0.00           C  
ATOM     53  HG2 GLU     4      67.312  33.086  45.805  1.00  0.00           H  
ATOM     54  HG3 GLU     4      65.665  33.652  46.029  1.00  0.00           H  
ATOM     55  CD  GLU     4      67.156  35.218  46.243  1.00  0.00           C  
ATOM     56  OE1 GLU     4      66.328  36.126  46.027  1.00  0.00           O  
ATOM     57  OE2 GLU     4      68.415  35.339  46.339  1.00  0.00           O  
ATOM     58  C   GLU     4      67.169  30.870  47.304  1.00  0.00           C  
ATOM     59  O   GLU     4      66.751  30.371  46.240  1.00  0.00           O  
ATOM     60  N   LYS     5      68.401  30.492  47.807  1.00  0.00           N  
ATOM     61  H   LYS     5      68.615  30.881  48.714  1.00  0.00           H  
ATOM     62  CA  LYS     5      69.408  29.696  47.184  1.00  0.00           C  
ATOM     63  HA  LYS     5      69.765  30.186  46.279  1.00  0.00           H  
ATOM     64  CB  LYS     5      70.664  29.629  47.957  1.00  0.00           C  
ATOM     65  HB2 LYS     5      70.490  29.183  48.937  1.00  0.00           H  
ATOM     66  HB3 LYS     5      71.377  28.933  47.516  1.00  0.00           H  
ATOM     67  CG  LYS     5      71.377  30.983  48.139  1.00  0.00           C  
ATOM     68  HG2 LYS     5      71.487  31.476  47.173  1.00  0.00           H  
ATOM     69  HG3 LYS     5      70.791  31.667  48.752  1.00  0.00           H  
ATOM     70  CD  LYS     5      72.761  30.764  48.683  1.00  0.00           C  
ATOM     71  HD2 LYS     5      72.657  30.308  49.667  1.00  0.00           H  
ATOM     72  HD3 LYS     5      73.344  30.084  48.061  1.00  0.00           H  
ATOM     73  CE  LYS     5      73.576  32.091  48.780  1.00  0.00           C  
ATOM     74  HE2 LYS     5      74.425  31.902  49.437  1.00  0.00           H  
ATOM     75  HE3 LYS     5      73.858  32.378  47.767  1.00  0.00           H  
ATOM     76  NZ  LYS     5      72.844  33.234  49.347  1.00  0.00           N  
ATOM     77  HZ1 LYS     5      73.525  33.979  49.363  1.00  0.00           H  
ATOM     78  HZ2 LYS     5      72.072  33.436  48.727  1.00  0.00           H  
ATOM     79  HZ3 LYS     5      72.536  33.064  50.293  1.00  0.00           H  
ATOM     80  C   LYS     5      68.787  28.294  46.843  1.00  0.00           C  
ATOM     81  O   LYS     5      69.117  27.785  45.801  1.00  0.00           O  
ATOM     82  N   GLN     6      68.015  27.750  47.829  1.00  0.00           N  
ATOM     83  H   GLN     6      68.078  28.259  48.699  1.00  0.00           H  
ATOM     84  CA  GLN     6      67.172  26.600  47.647  1.00  0.00           C  
ATOM     85  HA  GLN     6      67.719  25.831  47.103  1.00  0.00           H  
ATOM     86  CB  GLN     6      67.059  25.950  49.034  1.00  0.00           C  
ATOM     87  HB2 GLN     6      68.028  26.070  49.519  1.00  0.00           H  
ATOM     88  HB3 GLN     6      66.414  26.524  49.700  1.00  0.00           H  
ATOM     89  CG  GLN     6      66.684  24.488  48.972  1.00  0.00           C  
ATOM     90  HG2 GLN     6      65.617  24.399  48.768  1.00  0.00           H  
ATOM     91  HG3 GLN     6      67.072  24.042  48.056  1.00  0.00           H  
ATOM     92  CD  GLN     6      67.187  23.631  50.196  1.00  0.00           C  
ATOM     93  OE1 GLN     6      67.764  24.140  51.124  1.00  0.00           O  
ATOM     94  NE2 GLN     6      67.048  22.327  50.135  1.00  0.00           N  
ATOM     95 HE21 GLN     6      66.389  21.895  49.503  1.00  0.00           H  
ATOM     96 HE22 GLN     6      67.337  21.765  50.923  1.00  0.00           H  
ATOM     97  C   GLN     6      65.791  26.716  47.032  1.00  0.00           C  
ATOM     98  O   GLN     6      65.518  25.943  46.078  1.00  0.00           O  
ATOM     99  N   LEU     7      64.985  27.696  47.395  1.00  0.00           N  
ATOM    100  H   LEU     7      65.314  28.314  48.124  1.00  0.00           H  
ATOM    101  CA  LEU     7      63.618  27.868  46.801  1.00  0.00           C  
ATOM    102  HA  LEU     7      63.128  26.894  46.789  1.00  0.00           H  
ATOM    103  CB  LEU     7      62.912  28.992  47.602  1.00  0.00           C  
ATOM    104  HB2 LEU     7      62.688  28.778  48.647  1.00  0.00           H  
ATOM    105  HB3 LEU     7      63.615  29.825  47.565  1.00  0.00           H  
ATOM    106  CG  LEU     7      61.603  29.402  47.011  1.00  0.00           C  
ATOM    107  HG  LEU     7      61.739  29.518  45.936  1.00  0.00           H  
ATOM    108  CD1 LEU     7      60.404  28.505  47.274  1.00  0.00           C  
ATOM    109 HD11 LEU     7      60.631  27.555  46.790  1.00  0.00           H  
ATOM    110 HD12 LEU     7      60.044  28.387  48.296  1.00  0.00           H  
ATOM    111 HD13 LEU     7      59.526  28.921  46.780  1.00  0.00           H  
ATOM    112  CD2 LEU     7      61.297  30.827  47.456  1.00  0.00           C  
ATOM    113 HD21 LEU     7      61.682  31.147  48.424  1.00  0.00           H  
ATOM    114 HD22 LEU     7      61.641  31.440  46.622  1.00  0.00           H  
ATOM    115 HD23 LEU     7      60.210  30.895  47.513  1.00  0.00           H  
ATOM    116  C   LEU     7      63.888  28.105  45.300  1.00  0.00           C  
ATOM    117  O   LEU     7      63.147  27.619  44.496  1.00  0.00           O  
ATOM    118  N   ALA     8      64.850  28.894  44.853  1.00  0.00           N  
ATOM    119  H   ALA     8      65.418  29.228  45.618  1.00  0.00           H  
ATOM    120  CA  ALA     8      65.149  29.201  43.412  1.00  0.00           C  
ATOM    121  HA  ALA     8      64.257  29.634  42.960  1.00  0.00           H  
ATOM    122  CB  ALA     8      66.272  30.164  43.275  1.00  0.00           C  
ATOM    123  HB1 ALA     8      66.068  31.034  43.899  1.00  0.00           H  
ATOM    124  HB2 ALA     8      67.239  29.709  43.488  1.00  0.00           H  
ATOM    125  HB3 ALA     8      66.271  30.538  42.251  1.00  0.00           H  
ATOM    126  C   ALA     8      65.419  27.903  42.617  1.00  0.00           C  
ATOM    127  O   ALA     8      64.887  27.808  41.488  1.00  0.00           O  
ATOM    128  N   ASP     9      66.221  26.899  43.124  1.00  0.00           N  
ATOM    129  H   ASP     9      66.653  27.115  44.011  1.00  0.00           H  
ATOM    130  CA  ASP     9      66.596  25.638  42.518  1.00  0.00           C  
ATOM    131  HA  ASP     9      67.074  25.839  41.559  1.00  0.00           H  
ATOM    132  CB  ASP     9      67.589  24.888  43.433  1.00  0.00           C  
ATOM    133  HB2 ASP     9      68.454  25.552  43.444  1.00  0.00           H  
ATOM    134  HB3 ASP     9      67.149  24.880  44.430  1.00  0.00           H  
ATOM    135  CG  ASP     9      68.057  23.474  43.051  1.00  0.00           C  
ATOM    136  OD1 ASP     9      68.479  23.293  41.856  1.00  0.00           O  
ATOM    137  OD2 ASP     9      67.922  22.500  43.806  1.00  0.00           O  
ATOM    138  C   ASP     9      65.315  24.821  42.323  1.00  0.00           C  
ATOM    139  O   ASP     9      65.079  24.336  41.234  1.00  0.00           O  
ATOM    140  N   VAL    10      64.599  24.553  43.401  1.00  0.00           N  
ATOM    141  H   VAL    10      64.914  25.009  44.245  1.00  0.00           H  
ATOM    142  CA  VAL    10      63.288  23.950  43.477  1.00  0.00           C  
ATOM    143  HA  VAL    10      63.503  22.938  43.133  1.00  0.00           H  
ATOM    144  CB  VAL    10      62.772  23.911  44.861  1.00  0.00           C  
ATOM    145  HB  VAL    10      62.580  24.955  45.108  1.00  0.00           H  
ATOM    146  CG1 VAL    10      61.516  23.152  45.040  1.00  0.00           C  
ATOM    147 HG11 VAL    10      61.547  22.165  44.579  1.00  0.00           H  
ATOM    148 HG12 VAL    10      61.200  23.103  46.082  1.00  0.00           H  
ATOM    149 HG13 VAL    10      60.741  23.683  44.488  1.00  0.00           H  
ATOM    150  CG2 VAL    10      63.711  23.221  45.869  1.00  0.00           C  
ATOM    151 HG21 VAL    10      63.287  23.366  46.863  1.00  0.00           H  
ATOM    152 HG22 VAL    10      63.843  22.172  45.603  1.00  0.00           H  
ATOM    153 HG23 VAL    10      64.648  23.778  45.889  1.00  0.00           H  
ATOM    154  C   VAL    10      62.246  24.507  42.505  1.00  0.00           C  
ATOM    155  O   VAL    10      61.497  23.734  41.875  1.00  0.00           O  
ATOM    156  N   VAL    11      62.185  25.844  42.440  1.00  0.00           N  
ATOM    157  H   VAL    11      62.718  26.315  43.158  1.00  0.00           H  
ATOM    158  CA  VAL    11      61.434  26.677  41.471  1.00  0.00           C  
ATOM    159  HA  VAL    11      60.447  26.215  41.444  1.00  0.00           H  
ATOM    160  CB  VAL    11      61.253  28.151  41.864  1.00  0.00           C  
ATOM    161  HB  VAL    11      62.163  28.596  42.266  1.00  0.00           H  
ATOM    162  CG1 VAL    11      60.699  29.083  40.736  1.00  0.00           C  
ATOM    163 HG11 VAL    11      60.347  29.978  41.249  1.00  0.00           H  
ATOM    164 HG12 VAL    11      61.521  29.276  40.047  1.00  0.00           H  
ATOM    165 HG13 VAL    11      59.894  28.579  40.202  1.00  0.00           H  
ATOM    166  CG2 VAL    11      60.298  28.132  43.078  1.00  0.00           C  
ATOM    167 HG21 VAL    11      59.315  27.829  42.717  1.00  0.00           H  
ATOM    168 HG22 VAL    11      60.597  27.373  43.800  1.00  0.00           H  
ATOM    169 HG23 VAL    11      60.109  29.102  43.537  1.00  0.00           H  
ATOM    170  C   VAL    11      61.843  26.395  40.038  1.00  0.00           C  
ATOM    171  O   VAL    11      61.031  26.026  39.141  1.00  0.00           O  
ATOM    172  N   GLU    12      63.161  26.504  39.777  1.00  0.00           N  
ATOM    173  H   GLU    12      63.742  26.608  40.597  1.00  0.00           H  
ATOM    174  CA  GLU    12      63.737  26.253  38.435  1.00  0.00           C  
ATOM    175  HA  GLU    12      63.201  26.936  37.775  1.00  0.00           H  
ATOM    176  CB  GLU    12      65.224  26.545  38.457  1.00  0.00           C  
ATOM    177  HB2 GLU    12      65.483  27.583  38.666  1.00  0.00           H  
ATOM    178  HB3 GLU    12      65.706  25.929  39.217  1.00  0.00           H  
ATOM    179  CG  GLU    12      65.761  26.271  37.017  1.00  0.00           C  
ATOM    180  HG2 GLU    12      65.613  25.198  36.898  1.00  0.00           H  
ATOM    181  HG3 GLU    12      65.181  26.805  36.265  1.00  0.00           H  
ATOM    182  CD  GLU    12      67.301  26.436  36.833  1.00  0.00           C  
ATOM    183  OE1 GLU    12      67.688  26.419  35.686  1.00  0.00           O  
ATOM    184  OE2 GLU    12      68.028  26.610  37.891  1.00  0.00           O  
ATOM    185  C   GLU    12      63.417  24.798  37.999  1.00  0.00           C  
ATOM    186  O   GLU    12      62.943  24.607  36.864  1.00  0.00           O  
ATOM    187  N   ARG    13      63.382  23.815  38.898  1.00  0.00           N  
ATOM    188  H   ARG    13      63.867  23.930  39.776  1.00  0.00           H  
ATOM    189  CA  ARG    13      62.959  22.431  38.626  1.00  0.00           C  
ATOM    190  HA  ARG    13      63.379  22.147  37.661  1.00  0.00           H  
ATOM    191  CB  ARG    13      63.504  21.490  39.689  1.00  0.00           C  
ATOM    192  HB2 ARG    13      63.092  21.886  40.618  1.00  0.00           H  
ATOM    193  HB3 ARG    13      63.154  20.477  39.490  1.00  0.00           H  
ATOM    194  CG  ARG    13      65.006  21.380  39.869  1.00  0.00           C  
ATOM    195  HG2 ARG    13      65.385  20.508  39.337  1.00  0.00           H  
ATOM    196  HG3 ARG    13      65.592  22.257  39.592  1.00  0.00           H  
ATOM    197  CD  ARG    13      65.208  21.015  41.404  1.00  0.00           C  
ATOM    198  HD2 ARG    13      64.719  21.745  42.048  1.00  0.00           H  
ATOM    199  HD3 ARG    13      64.751  20.061  41.670  1.00  0.00           H  
ATOM    200  NE  ARG    13      66.605  20.965  41.629  1.00  0.00           N  
ATOM    201  HE  ARG    13      67.121  21.776  41.939  1.00  0.00           H  
ATOM    202  CZ  ARG    13      67.337  19.840  41.455  1.00  0.00           C  
ATOM    203  NH1 ARG    13      66.920  18.724  40.992  1.00  0.00           N  
ATOM    204 HH11 ARG    13      67.558  17.942  41.043  1.00  0.00           H  
ATOM    205 HH12 ARG    13      65.930  18.556  40.891  1.00  0.00           H  
ATOM    206  NH2 ARG    13      68.601  19.919  41.728  1.00  0.00           N  
ATOM    207 HH21 ARG    13      68.995  20.823  41.949  1.00  0.00           H  
ATOM    208 HH22 ARG    13      69.247  19.156  41.582  1.00  0.00           H  
ATOM    209  C   ARG    13      61.424  22.294  38.575  1.00  0.00           C  
ATOM    210  O   ARG    13      61.006  21.281  38.104  1.00  0.00           O  
ATOM    211  N   THR    14      60.661  23.302  39.034  1.00  0.00           N  
ATOM    212  H   THR    14      61.172  24.107  39.367  1.00  0.00           H  
ATOM    213  CA  THR    14      59.197  23.181  38.808  1.00  0.00           C  
ATOM    214  HA  THR    14      58.866  22.144  38.865  1.00  0.00           H  
ATOM    215  CB  THR    14      58.468  23.942  39.934  1.00  0.00           C  
ATOM    216  HB  THR    14      58.905  24.941  39.911  1.00  0.00           H  
ATOM    217  CG2 THR    14      56.997  23.930  39.642  1.00  0.00           C  
ATOM    218 HG21 THR    14      56.848  24.477  38.710  1.00  0.00           H  
ATOM    219 HG22 THR    14      56.525  22.960  39.485  1.00  0.00           H  
ATOM    220 HG23 THR    14      56.480  24.407  40.475  1.00  0.00           H  
ATOM    221  OG1 THR    14      58.869  23.270  41.169  1.00  0.00           O  
ATOM    222  HG1 THR    14      59.771  23.517  41.387  1.00  0.00           H  
ATOM    223  C   THR    14      58.907  23.695  37.349  1.00  0.00           C  
ATOM    224  O   THR    14      58.194  23.131  36.555  1.00  0.00           O  
ATOM    225  N   VAL    15      59.593  24.817  36.997  1.00  0.00           N  
ATOM    226  H   VAL    15      60.201  25.282  37.656  1.00  0.00           H  
ATOM    227  CA  VAL    15      59.362  25.632  35.794  1.00  0.00           C  
ATOM    228  HA  VAL    15      58.276  25.673  35.714  1.00  0.00           H  
ATOM    229  CB  VAL    15      59.832  27.149  36.036  1.00  0.00           C  
ATOM    230  HB  VAL    15      60.887  27.234  36.298  1.00  0.00           H  
ATOM    231  CG1 VAL    15      59.669  28.024  34.762  1.00  0.00           C  
ATOM    232 HG11 VAL    15      60.140  28.980  34.988  1.00  0.00           H  
ATOM    233 HG12 VAL    15      60.099  27.508  33.903  1.00  0.00           H  
ATOM    234 HG13 VAL    15      58.592  28.147  34.643  1.00  0.00           H  
ATOM    235  CG2 VAL    15      59.004  27.829  37.158  1.00  0.00           C  
ATOM    236 HG21 VAL    15      59.208  27.267  38.070  1.00  0.00           H  
ATOM    237 HG22 VAL    15      59.434  28.810  37.361  1.00  0.00           H  
ATOM    238 HG23 VAL    15      57.942  27.967  36.957  1.00  0.00           H  
ATOM    239  C   VAL    15      59.884  24.842  34.601  1.00  0.00           C  
ATOM    240  O   VAL    15      59.214  24.777  33.571  1.00  0.00           O  
ATOM    241  N   THR    16      61.146  24.354  34.717  1.00  0.00           N  
ATOM    242  H   THR    16      61.623  24.396  35.606  1.00  0.00           H  
ATOM    243  CA  THR    16      61.924  23.856  33.500  1.00  0.00           C  
ATOM    244  HA  THR    16      62.024  24.673  32.785  1.00  0.00           H  
ATOM    245  CB  THR    16      63.325  23.482  33.884  1.00  0.00           C  
ATOM    246  HB  THR    16      63.211  22.754  34.687  1.00  0.00           H  
ATOM    247  CG2 THR    16      64.226  22.980  32.813  1.00  0.00           C  
ATOM    248 HG21 THR    16      64.087  23.750  32.054  1.00  0.00           H  
ATOM    249 HG22 THR    16      65.221  22.774  33.209  1.00  0.00           H  
ATOM    250 HG23 THR    16      63.777  22.065  32.426  1.00  0.00           H  
ATOM    251  OG1 THR    16      63.960  24.630  34.423  1.00  0.00           O  
ATOM    252  HG1 THR    16      63.878  24.639  35.380  1.00  0.00           H  
ATOM    253  C   THR    16      61.148  22.669  32.797  1.00  0.00           C  
ATOM    254  O   THR    16      61.001  22.762  31.611  1.00  0.00           O  
ATOM    255  N   PRO    17      60.652  21.636  33.494  1.00  0.00           N  
ATOM    256  CD  PRO    17      60.842  21.174  34.859  1.00  0.00           C  
ATOM    257  HD2 PRO    17      60.083  21.667  35.467  1.00  0.00           H  
ATOM    258  HD3 PRO    17      61.776  21.407  35.370  1.00  0.00           H  
ATOM    259  CG  PRO    17      60.625  19.690  34.693  1.00  0.00           C  
ATOM    260  HG2 PRO    17      60.332  19.087  35.552  1.00  0.00           H  
ATOM    261  HG3 PRO    17      61.507  19.267  34.214  1.00  0.00           H  
ATOM    262  CB  PRO    17      59.361  19.590  33.741  1.00  0.00           C  
ATOM    263  HB2 PRO    17      58.470  19.785  34.337  1.00  0.00           H  
ATOM    264  HB3 PRO    17      59.219  18.680  33.157  1.00  0.00           H  
ATOM    265  CA  PRO    17      59.766  20.718  32.733  1.00  0.00           C  
ATOM    266  HA  PRO    17      60.434  20.308  31.975  1.00  0.00           H  
ATOM    267  C   PRO    17      58.565  21.417  32.058  1.00  0.00           C  
ATOM    268  O   PRO    17      58.180  21.050  30.929  1.00  0.00           O  
ATOM    269  N   LEU    18      57.906  22.339  32.713  1.00  0.00           N  
ATOM    270  H   LEU    18      58.291  22.735  33.558  1.00  0.00           H  
ATOM    271  CA  LEU    18      56.618  22.962  32.206  1.00  0.00           C  
ATOM    272  HA  LEU    18      55.887  22.177  32.016  1.00  0.00           H  
ATOM    273  CB  LEU    18      55.961  23.797  33.277  1.00  0.00           C  
ATOM    274  HB2 LEU    18      55.534  23.160  34.051  1.00  0.00           H  
ATOM    275  HB3 LEU    18      56.807  24.279  33.768  1.00  0.00           H  
ATOM    276  CG  LEU    18      54.921  24.804  32.749  1.00  0.00           C  
ATOM    277  HG  LEU    18      55.259  25.570  32.052  1.00  0.00           H  
ATOM    278  CD1 LEU    18      53.619  24.209  32.138  1.00  0.00           C  
ATOM    279 HD11 LEU    18      53.779  23.497  31.328  1.00  0.00           H  
ATOM    280 HD12 LEU    18      53.109  23.639  32.915  1.00  0.00           H  
ATOM    281 HD13 LEU    18      52.920  24.978  31.809  1.00  0.00           H  
ATOM    282  CD2 LEU    18      54.428  25.619  33.962  1.00  0.00           C  
ATOM    283 HD21 LEU    18      53.762  26.413  33.623  1.00  0.00           H  
ATOM    284 HD22 LEU    18      53.929  24.960  34.672  1.00  0.00           H  
ATOM    285 HD23 LEU    18      55.244  26.077  34.521  1.00  0.00           H  
ATOM    286  C   LEU    18      56.882  23.833  30.937  1.00  0.00           C  
ATOM    287  O   LEU    18      56.035  23.876  29.979  1.00  0.00           O  
ATOM    288  N   MET    19      57.959  24.640  30.986  1.00  0.00           N  
ATOM    289  H   MET    19      58.544  24.582  31.807  1.00  0.00           H  
ATOM    290  CA  MET    19      58.348  25.440  29.854  1.00  0.00           C  
ATOM    291  HA  MET    19      57.610  26.201  29.601  1.00  0.00           H  
ATOM    292  CB  MET    19      59.731  26.031  30.072  1.00  0.00           C  
ATOM    293  HB2 MET    19      60.496  25.303  30.342  1.00  0.00           H  
ATOM    294  HB3 MET    19      60.011  26.506  29.132  1.00  0.00           H  
ATOM    295  CG  MET    19      59.677  27.209  31.076  1.00  0.00           C  
ATOM    296  HG2 MET    19      58.966  27.913  30.642  1.00  0.00           H  
ATOM    297  HG3 MET    19      59.323  26.816  32.029  1.00  0.00           H  
ATOM    298  SD  MET    19      61.315  28.153  31.189  1.00  0.00           S  
ATOM    299  CE  MET    19      61.114  29.230  29.805  1.00  0.00           C  
ATOM    300  HE1 MET    19      61.877  30.008  29.795  1.00  0.00           H  
ATOM    301  HE2 MET    19      61.152  28.688  28.860  1.00  0.00           H  
ATOM    302  HE3 MET    19      60.134  29.704  29.739  1.00  0.00           H  
ATOM    303  C   MET    19      58.471  24.590  28.540  1.00  0.00           C  
ATOM    304  O   MET    19      58.019  25.012  27.498  1.00  0.00           O  
ATOM    305  N   LYS    20      58.972  23.324  28.692  1.00  0.00           N  
ATOM    306  H   LYS    20      59.302  22.998  29.589  1.00  0.00           H  
ATOM    307  CA  LYS    20      59.065  22.383  27.594  1.00  0.00           C  
ATOM    308  HA  LYS    20      59.402  22.995  26.757  1.00  0.00           H  
ATOM    309  CB  LYS    20      60.005  21.205  27.973  1.00  0.00           C  
ATOM    310  HB2 LYS    20      59.499  20.779  28.839  1.00  0.00           H  
ATOM    311  HB3 LYS    20      60.094  20.431  27.210  1.00  0.00           H  
ATOM    312  CG  LYS    20      61.428  21.708  28.284  1.00  0.00           C  
ATOM    313  HG2 LYS    20      61.906  22.092  27.383  1.00  0.00           H  
ATOM    314  HG3 LYS    20      61.375  22.486  29.046  1.00  0.00           H  
ATOM    315  CD  LYS    20      62.276  20.587  28.928  1.00  0.00           C  
ATOM    316  HD2 LYS    20      61.727  20.245  29.805  1.00  0.00           H  
ATOM    317  HD3 LYS    20      62.356  19.747  28.238  1.00  0.00           H  
ATOM    318  CE  LYS    20      63.705  21.120  29.255  1.00  0.00           C  
ATOM    319  HE2 LYS    20      63.606  21.960  29.943  1.00  0.00           H  
ATOM    320  HE3 LYS    20      64.181  20.361  29.877  1.00  0.00           H  
ATOM    321  NZ  LYS    20      64.464  21.501  28.125  1.00  0.00           N  
ATOM    322  HZ1 LYS    20      64.397  20.766  27.435  1.00  0.00           H  
ATOM    323  HZ2 LYS    20      64.210  22.362  27.662  1.00  0.00           H  
ATOM    324  HZ3 LYS    20      65.435  21.512  28.404  1.00  0.00           H  
ATOM    325  C   LYS    20      57.637  21.861  27.187  1.00  0.00           C  
ATOM    326  O   LYS    20      57.355  21.948  25.964  1.00  0.00           O  
ATOM    327  N   ALA    21      56.933  21.247  28.124  1.00  0.00           N  
ATOM    328  H   ALA    21      57.244  21.324  29.082  1.00  0.00           H  
ATOM    329  CA  ALA    21      55.672  20.437  27.859  1.00  0.00           C  
ATOM    330  HA  ALA    21      55.887  19.649  27.138  1.00  0.00           H  
ATOM    331  CB  ALA    21      55.197  19.854  29.219  1.00  0.00           C  
ATOM    332  HB1 ALA    21      55.260  20.603  30.008  1.00  0.00           H  
ATOM    333  HB2 ALA    21      54.214  19.399  29.103  1.00  0.00           H  
ATOM    334  HB3 ALA    21      55.765  18.975  29.526  1.00  0.00           H  
ATOM    335  C   ALA    21      54.605  21.421  27.379  1.00  0.00           C  
ATOM    336  O   ALA    21      53.833  21.097  26.497  1.00  0.00           O  
ATOM    337  N   GLN    22      54.571  22.687  27.856  1.00  0.00           N  
ATOM    338  H   GLN    22      55.177  22.974  28.612  1.00  0.00           H  
ATOM    339  CA  GLN    22      53.668  23.713  27.336  1.00  0.00           C  
ATOM    340  HA  GLN    22      52.964  23.210  26.672  1.00  0.00           H  
ATOM    341  CB  GLN    22      52.885  24.320  28.485  1.00  0.00           C  
ATOM    342  HB2 GLN    22      53.523  24.527  29.345  1.00  0.00           H  
ATOM    343  HB3 GLN    22      52.403  25.285  28.330  1.00  0.00           H  
ATOM    344  CG  GLN    22      51.766  23.371  29.081  1.00  0.00           C  
ATOM    345  HG2 GLN    22      52.108  22.337  29.130  1.00  0.00           H  
ATOM    346  HG3 GLN    22      51.561  23.743  30.085  1.00  0.00           H  
ATOM    347  CD  GLN    22      50.488  23.284  28.232  1.00  0.00           C  
ATOM    348  OE1 GLN    22      50.218  24.069  27.351  1.00  0.00           O  
ATOM    349  NE2 GLN    22      49.592  22.382  28.460  1.00  0.00           N  
ATOM    350 HE21 GLN    22      49.759  21.647  29.132  1.00  0.00           H  
ATOM    351 HE22 GLN    22      48.738  22.550  27.947  1.00  0.00           H  
ATOM    352  C   GLN    22      54.241  24.781  26.411  1.00  0.00           C  
ATOM    353  O   GLN    22      53.511  25.693  26.021  1.00  0.00           O  
ATOM    354  N   ALA    23      55.530  24.714  26.018  1.00  0.00           N  
ATOM    355  H   ALA    23      56.126  24.087  26.540  1.00  0.00           H  
ATOM    356  CA  ALA    23      56.125  25.430  24.931  1.00  0.00           C  
ATOM    357  HA  ALA    23      57.078  24.903  24.943  1.00  0.00           H  
ATOM    358  CB  ALA    23      55.524  24.932  23.586  1.00  0.00           C  
ATOM    359  HB1 ALA    23      54.551  25.404  23.454  1.00  0.00           H  
ATOM    360  HB2 ALA    23      56.166  25.365  22.819  1.00  0.00           H  
ATOM    361  HB3 ALA    23      55.350  23.856  23.563  1.00  0.00           H  
ATOM    362  C   ALA    23      56.247  26.949  25.155  1.00  0.00           C  
ATOM    363  O   ALA    23      56.173  27.800  24.252  1.00  0.00           O  
ATOM    364  N   ILE    24      56.430  27.335  26.395  1.00  0.00           N  
ATOM    365  H   ILE    24      56.665  26.611  27.060  1.00  0.00           H  
ATOM    366  CA  ILE    24      56.650  28.724  26.841  1.00  0.00           C  
ATOM    367  HA  ILE    24      56.006  29.457  26.356  1.00  0.00           H  
ATOM    368  CB  ILE    24      56.384  28.838  28.355  1.00  0.00           C  
ATOM    369  HB  ILE    24      57.016  28.117  28.873  1.00  0.00           H  
ATOM    370  CG2 ILE    24      56.755  30.120  28.990  1.00  0.00           C  
ATOM    371 HG21 ILE    24      56.315  30.962  28.456  1.00  0.00           H  
ATOM    372 HG22 ILE    24      56.678  30.023  30.073  1.00  0.00           H  
ATOM    373 HG23 ILE    24      57.810  30.219  28.737  1.00  0.00           H  
ATOM    374  CG1 ILE    24      54.923  28.457  28.728  1.00  0.00           C  
ATOM    375 HG12 ILE    24      54.459  29.326  29.194  1.00  0.00           H  
ATOM    376 HG13 ILE    24      54.382  28.147  27.834  1.00  0.00           H  
ATOM    377  CD1 ILE    24      54.802  27.295  29.704  1.00  0.00           C  
ATOM    378 HD11 ILE    24      53.742  27.119  29.888  1.00  0.00           H  
ATOM    379 HD12 ILE    24      55.318  26.467  29.218  1.00  0.00           H  
ATOM    380 HD13 ILE    24      55.398  27.547  30.582  1.00  0.00           H  
ATOM    381  C   ILE    24      58.143  29.119  26.461  1.00  0.00           C  
ATOM    382  O   ILE    24      59.080  28.689  27.134  1.00  0.00           O  
ATOM    383  N   PRO    25      58.421  30.130  25.610  1.00  0.00           N  
ATOM    384  CD  PRO    25      57.483  30.679  24.648  1.00  0.00           C  
ATOM    385  HD2 PRO    25      57.060  31.606  25.035  1.00  0.00           H  
ATOM    386  HD3 PRO    25      56.789  29.924  24.278  1.00  0.00           H  
ATOM    387  CG  PRO    25      58.420  31.001  23.527  1.00  0.00           C  
ATOM    388  HG2 PRO    25      57.961  31.676  22.804  1.00  0.00           H  
ATOM    389  HG3 PRO    25      58.536  30.098  22.927  1.00  0.00           H  
ATOM    390  CB  PRO    25      59.676  31.533  24.155  1.00  0.00           C  
ATOM    391  HB2 PRO    25      59.540  32.561  24.491  1.00  0.00           H  
ATOM    392  HB3 PRO    25      60.608  31.352  23.619  1.00  0.00           H  
ATOM    393  CA  PRO    25      59.782  30.617  25.454  1.00  0.00           C  
ATOM    394  HA  PRO    25      60.450  29.823  25.119  1.00  0.00           H  
ATOM    395  C   PRO    25      60.414  31.424  26.611  1.00  0.00           C  
ATOM    396  O   PRO    25      61.604  31.471  26.650  1.00  0.00           O  
ATOM    397  N   GLY    26      59.613  31.839  27.596  1.00  0.00           N  
ATOM    398  H   GLY    26      58.617  31.712  27.484  1.00  0.00           H  
ATOM    399  CA  GLY    26      60.035  32.841  28.577  1.00  0.00           C  
ATOM    400  HA2 GLY    26      61.064  32.660  28.889  1.00  0.00           H  
ATOM    401  HA3 GLY    26      60.043  33.836  28.132  1.00  0.00           H  
ATOM    402  C   GLY    26      59.053  32.807  29.786  1.00  0.00           C  
ATOM    403  O   GLY    26      57.868  32.755  29.545  1.00  0.00           O  
ATOM    404  N   MET    27      59.500  32.835  30.966  1.00  0.00           N  
ATOM    405  H   MET    27      60.508  32.798  31.010  1.00  0.00           H  
ATOM    406  CA  MET    27      58.714  32.790  32.129  1.00  0.00           C  
ATOM    407  HA  MET    27      57.771  33.233  31.808  1.00  0.00           H  
ATOM    408  CB  MET    27      58.412  31.319  32.568  1.00  0.00           C  
ATOM    409  HB2 MET    27      57.880  30.921  31.705  1.00  0.00           H  
ATOM    410  HB3 MET    27      59.352  30.829  32.822  1.00  0.00           H  
ATOM    411  CG  MET    27      57.386  31.144  33.756  1.00  0.00           C  
ATOM    412  HG2 MET    27      57.857  31.110  34.738  1.00  0.00           H  
ATOM    413  HG3 MET    27      56.691  31.984  33.735  1.00  0.00           H  
ATOM    414  SD  MET    27      56.474  29.600  33.703  1.00  0.00           S  
ATOM    415  CE  MET    27      55.045  30.037  34.680  1.00  0.00           C  
ATOM    416  HE1 MET    27      54.403  29.159  34.743  1.00  0.00           H  
ATOM    417  HE2 MET    27      55.403  30.118  35.706  1.00  0.00           H  
ATOM    418  HE3 MET    27      54.505  30.963  34.483  1.00  0.00           H  
ATOM    419  C   MET    27      59.370  33.544  33.296  1.00  0.00           C  
ATOM    420  O   MET    27      60.582  33.389  33.543  1.00  0.00           O  
ATOM    421  N   ALA    28      58.603  34.434  33.957  1.00  0.00           N  
ATOM    422  H   ALA    28      57.609  34.425  33.776  1.00  0.00           H  
ATOM    423  CA  ALA    28      58.986  34.912  35.249  1.00  0.00           C  
ATOM    424  HA  ALA    28      59.986  34.538  35.471  1.00  0.00           H  
ATOM    425  CB  ALA    28      59.153  36.399  35.226  1.00  0.00           C  
ATOM    426  HB1 ALA    28      58.128  36.763  35.157  1.00  0.00           H  
ATOM    427  HB2 ALA    28      59.620  36.762  36.142  1.00  0.00           H  
ATOM    428  HB3 ALA    28      59.781  36.685  34.382  1.00  0.00           H  
ATOM    429  C   ALA    28      58.095  34.358  36.365  1.00  0.00           C  
ATOM    430  O   ALA    28      56.890  34.474  36.176  1.00  0.00           O  
ATOM    431  N   VAL    29      58.618  33.997  37.536  1.00  0.00           N  
ATOM    432  H   VAL    29      59.605  34.101  37.727  1.00  0.00           H  
ATOM    433  CA  VAL    29      57.886  33.616  38.768  1.00  0.00           C  
ATOM    434  HA  VAL    29      56.880  34.018  38.652  1.00  0.00           H  
ATOM    435  CB  VAL    29      57.887  32.168  38.921  1.00  0.00           C  
ATOM    436  HB  VAL    29      58.914  31.896  38.677  1.00  0.00           H  
ATOM    437  CG1 VAL    29      57.409  31.714  40.332  1.00  0.00           C  
ATOM    438 HG11 VAL    29      56.370  31.997  40.506  1.00  0.00           H  
ATOM    439 HG12 VAL    29      57.491  30.634  40.213  1.00  0.00           H  
ATOM    440 HG13 VAL    29      58.040  32.174  41.093  1.00  0.00           H  
ATOM    441  CG2 VAL    29      56.970  31.475  37.910  1.00  0.00           C  
ATOM    442 HG21 VAL    29      57.123  30.396  37.945  1.00  0.00           H  
ATOM    443 HG22 VAL    29      55.958  31.639  38.279  1.00  0.00           H  
ATOM    444 HG23 VAL    29      57.123  31.723  36.860  1.00  0.00           H  
ATOM    445  C   VAL    29      58.508  34.422  39.972  1.00  0.00           C  
ATOM    446  O   VAL    29      59.677  34.315  40.276  1.00  0.00           O  
ATOM    447  N   ALA    30      57.660  35.096  40.644  1.00  0.00           N  
ATOM    448  H   ALA    30      56.668  34.908  40.668  1.00  0.00           H  
ATOM    449  CA  ALA    30      58.059  35.957  41.743  1.00  0.00           C  
ATOM    450  HA  ALA    30      59.092  35.686  41.960  1.00  0.00           H  
ATOM    451  CB  ALA    30      57.934  37.384  41.369  1.00  0.00           C  
ATOM    452  HB1 ALA    30      58.676  37.476  40.576  1.00  0.00           H  
ATOM    453  HB2 ALA    30      56.974  37.595  40.898  1.00  0.00           H  
ATOM    454  HB3 ALA    30      58.062  38.054  42.219  1.00  0.00           H  
ATOM    455  C   ALA    30      57.277  35.580  43.031  1.00  0.00           C  
ATOM    456  O   ALA    30      56.158  35.094  42.800  1.00  0.00           O  
ATOM    457  N   VAL    31      57.856  35.771  44.199  1.00  0.00           N  
ATOM    458  H   VAL    31      58.723  36.283  44.278  1.00  0.00           H  
ATOM    459  CA  VAL    31      57.337  35.221  45.466  1.00  0.00           C  
ATOM    460  HA  VAL    31      56.251  35.282  45.386  1.00  0.00           H  
ATOM    461  CB  VAL    31      57.630  33.745  45.595  1.00  0.00           C  
ATOM    462  HB  VAL    31      57.244  33.219  44.722  1.00  0.00           H  
ATOM    463  CG1 VAL    31      59.099  33.417  45.643  1.00  0.00           C  
ATOM    464 HG11 VAL    31      59.278  32.347  45.751  1.00  0.00           H  
ATOM    465 HG12 VAL    31      59.590  33.736  44.723  1.00  0.00           H  
ATOM    466 HG13 VAL    31      59.503  33.921  46.520  1.00  0.00           H  
ATOM    467  CG2 VAL    31      56.904  33.155  46.815  1.00  0.00           C  
ATOM    468 HG21 VAL    31      55.844  33.407  46.853  1.00  0.00           H  
ATOM    469 HG22 VAL    31      56.866  32.066  46.789  1.00  0.00           H  
ATOM    470 HG23 VAL    31      57.279  33.437  47.799  1.00  0.00           H  
ATOM    471  C   VAL    31      57.677  36.144  46.590  1.00  0.00           C  
ATOM    472  O   VAL    31      58.764  36.709  46.705  1.00  0.00           O  
ATOM    473  N   ILE    32      56.765  36.229  47.550  1.00  0.00           N  
ATOM    474  H   ILE    32      55.917  35.716  47.353  1.00  0.00           H  
ATOM    475  CA  ILE    32      56.822  37.083  48.723  1.00  0.00           C  
ATOM    476  HA  ILE    32      57.801  37.561  48.758  1.00  0.00           H  
ATOM    477  CB  ILE    32      55.799  38.212  48.675  1.00  0.00           C  
ATOM    478  HB  ILE    32      54.766  37.868  48.733  1.00  0.00           H  
ATOM    479  CG2 ILE    32      55.928  39.163  49.807  1.00  0.00           C  
ATOM    480 HG21 ILE    32      56.126  38.667  50.757  1.00  0.00           H  
ATOM    481 HG22 ILE    32      56.726  39.898  49.703  1.00  0.00           H  
ATOM    482 HG23 ILE    32      54.975  39.679  49.926  1.00  0.00           H  
ATOM    483  CG1 ILE    32      55.901  39.068  47.330  1.00  0.00           C  
ATOM    484 HG12 ILE    32      55.277  39.944  47.506  1.00  0.00           H  
ATOM    485 HG13 ILE    32      56.952  39.282  47.133  1.00  0.00           H  
ATOM    486  CD1 ILE    32      55.202  38.372  46.102  1.00  0.00           C  
ATOM    487 HD11 ILE    32      55.915  37.664  45.677  1.00  0.00           H  
ATOM    488 HD12 ILE    32      54.328  37.731  46.219  1.00  0.00           H  
ATOM    489 HD13 ILE    32      54.984  39.069  45.293  1.00  0.00           H  
ATOM    490  C   ILE    32      56.617  36.284  49.961  1.00  0.00           C  
ATOM    491  O   ILE    32      55.588  35.560  49.987  1.00  0.00           O  
ATOM    492  N   TYR    33      57.521  36.419  50.948  1.00  0.00           N  
ATOM    493  H   TYR    33      58.270  37.070  50.759  1.00  0.00           H  
ATOM    494  CA  TYR    33      57.427  35.824  52.285  1.00  0.00           C  
ATOM    495  HA  TYR    33      56.435  36.056  52.674  1.00  0.00           H  
ATOM    496  CB  TYR    33      57.621  34.223  52.228  1.00  0.00           C  
ATOM    497  HB2 TYR    33      57.382  33.930  53.250  1.00  0.00           H  
ATOM    498  HB3 TYR    33      56.957  33.758  51.500  1.00  0.00           H  
ATOM    499  CG  TYR    33      59.001  33.792  51.925  1.00  0.00           C  
ATOM    500  CD1 TYR    33      59.821  33.252  52.944  1.00  0.00           C  
ATOM    501  HD1 TYR    33      59.382  33.079  53.916  1.00  0.00           H  
ATOM    502  CE1 TYR    33      61.097  32.729  52.637  1.00  0.00           C  
ATOM    503  HE1 TYR    33      61.674  32.257  53.419  1.00  0.00           H  
ATOM    504  CZ  TYR    33      61.505  32.736  51.292  1.00  0.00           C  
ATOM    505  OH  TYR    33      62.727  32.182  51.094  1.00  0.00           O  
ATOM    506  HH  TYR    33      62.871  31.420  51.660  1.00  0.00           H  
ATOM    507  CE2 TYR    33      60.848  33.463  50.301  1.00  0.00           C  
ATOM    508  HE2 TYR    33      61.267  33.527  49.307  1.00  0.00           H  
ATOM    509  CD2 TYR    33      59.590  33.948  50.634  1.00  0.00           C  
ATOM    510  HD2 TYR    33      59.042  34.499  49.883  1.00  0.00           H  
ATOM    511  C   TYR    33      58.500  36.436  53.107  1.00  0.00           C  
ATOM    512  O   TYR    33      59.347  37.136  52.653  1.00  0.00           O  
ATOM    513  N   GLN    34      58.354  36.357  54.399  1.00  0.00           N  
ATOM    514  H   GLN    34      57.544  35.873  54.760  1.00  0.00           H  
ATOM    515  CA  GLN    34      59.316  36.952  55.375  1.00  0.00           C  
ATOM    516  HA  GLN    34      58.897  36.900  56.380  1.00  0.00           H  
ATOM    517  CB  GLN    34      60.643  36.125  55.472  1.00  0.00           C  
ATOM    518  HB2 GLN    34      60.418  35.137  55.071  1.00  0.00           H  
ATOM    519  HB3 GLN    34      61.333  36.668  54.826  1.00  0.00           H  
ATOM    520  CG  GLN    34      61.073  36.013  56.984  1.00  0.00           C  
ATOM    521  HG2 GLN    34      60.941  36.947  57.530  1.00  0.00           H  
ATOM    522  HG3 GLN    34      60.532  35.206  57.478  1.00  0.00           H  
ATOM    523  CD  GLN    34      62.577  35.745  57.227  1.00  0.00           C  
ATOM    524  OE1 GLN    34      63.453  36.042  56.420  1.00  0.00           O  
ATOM    525  NE2 GLN    34      62.955  35.229  58.378  1.00  0.00           N  
ATOM    526 HE21 GLN    34      62.202  34.980  59.004  1.00  0.00           H  
ATOM    527 HE22 GLN    34      63.935  35.191  58.617  1.00  0.00           H  
ATOM    528  C   GLN    34      59.591  38.476  55.111  1.00  0.00           C  
ATOM    529  O   GLN    34      60.701  39.015  55.418  1.00  0.00           O  
ATOM    530  N   GLY    35      58.664  39.269  54.565  1.00  0.00           N  
ATOM    531  H   GLY    35      57.777  38.816  54.395  1.00  0.00           H  
ATOM    532  CA  GLY    35      58.621  40.722  54.122  1.00  0.00           C  
ATOM    533  HA2 GLY    35      57.582  41.022  53.981  1.00  0.00           H  
ATOM    534  HA3 GLY    35      59.098  41.310  54.907  1.00  0.00           H  
ATOM    535  C   GLY    35      59.472  41.029  52.963  1.00  0.00           C  
ATOM    536  O   GLY    35      59.230  42.057  52.404  1.00  0.00           O  
ATOM    537  N   GLN    36      60.219  40.123  52.492  1.00  0.00           N  
ATOM    538  H   GLN    36      60.224  39.220  52.944  1.00  0.00           H  
ATOM    539  CA  GLN    36      61.072  40.374  51.332  1.00  0.00           C  
ATOM    540  HA  GLN    36      61.241  41.448  51.251  1.00  0.00           H  
ATOM    541  CB  GLN    36      62.439  39.722  51.527  1.00  0.00           C  
ATOM    542  HB2 GLN    36      62.826  39.785  52.544  1.00  0.00           H  
ATOM    543  HB3 GLN    36      62.286  38.669  51.291  1.00  0.00           H  
ATOM    544  CG  GLN    36      63.529  40.269  50.507  1.00  0.00           C  
ATOM    545  HG2 GLN    36      64.031  39.436  50.016  1.00  0.00           H  
ATOM    546  HG3 GLN    36      62.996  40.847  49.751  1.00  0.00           H  
ATOM    547  CD  GLN    36      64.691  41.108  51.129  1.00  0.00           C  
ATOM    548  OE1 GLN    36      64.723  41.538  52.270  1.00  0.00           O  
ATOM    549  NE2 GLN    36      65.690  41.468  50.424  1.00  0.00           N  
ATOM    550 HE21 GLN    36      65.861  41.205  49.463  1.00  0.00           H  
ATOM    551 HE22 GLN    36      66.258  42.202  50.821  1.00  0.00           H  
ATOM    552  C   GLN    36      60.454  39.911  49.951  1.00  0.00           C  
ATOM    553  O   GLN    36      60.085  38.718  49.931  1.00  0.00           O  
ATOM    554  N   PRO    37      60.393  40.677  48.796  1.00  0.00           N  
ATOM    555  CD  PRO    37      60.622  42.074  48.692  1.00  0.00           C  
ATOM    556  HD2 PRO    37      61.689  42.238  48.544  1.00  0.00           H  
ATOM    557  HD3 PRO    37      60.354  42.700  49.543  1.00  0.00           H  
ATOM    558  CG  PRO    37      59.870  42.531  47.428  1.00  0.00           C  
ATOM    559  HG2 PRO    37      60.551  43.068  46.768  1.00  0.00           H  
ATOM    560  HG3 PRO    37      59.032  43.203  47.610  1.00  0.00           H  
ATOM    561  CB  PRO    37      59.321  41.342  46.796  1.00  0.00           C  
ATOM    562  HB2 PRO    37      59.559  41.393  45.733  1.00  0.00           H  
ATOM    563  HB3 PRO    37      58.231  41.322  46.811  1.00  0.00           H  
ATOM    564  CA  PRO    37      59.951  40.109  47.478  1.00  0.00           C  
ATOM    565  HA  PRO    37      59.210  39.314  47.568  1.00  0.00           H  
ATOM    566  C   PRO    37      61.181  39.599  46.709  1.00  0.00           C  
ATOM    567  O   PRO    37      62.270  40.189  46.713  1.00  0.00           O  
ATOM    568  N   HIP    38      60.977  38.490  46.032  1.00  0.00           N  
ATOM    569  H   HIP    38      60.072  38.089  46.233  1.00  0.00           H  
ATOM    570  CA  HIP    38      61.927  37.753  45.206  1.00  0.00           C  
ATOM    571  HA  HIP    38      62.802  38.398  45.123  1.00  0.00           H  
ATOM    572  CB  HIP    38      62.292  36.463  45.953  1.00  0.00           C  
ATOM    573  HB2 HIP    38      61.431  35.800  46.033  1.00  0.00           H  
ATOM    574  HB3 HIP    38      63.081  36.024  45.343  1.00  0.00           H  
ATOM    575  CG  HIP    38      62.817  36.619  47.416  1.00  0.00           C  
ATOM    576  ND1 HIP    38      64.139  36.598  47.800  1.00  0.00           N  
ATOM    577  HD1 HIP    38      64.867  36.369  47.139  1.00  0.00           H  
ATOM    578  CE1 HIP    38      64.223  36.359  49.103  1.00  0.00           C  
ATOM    579  HE1 HIP    38      65.182  36.228  49.581  1.00  0.00           H  
ATOM    580  NE2 HIP    38      63.001  36.350  49.606  1.00  0.00           N  
ATOM    581  HE2 HIP    38      62.747  36.244  50.578  1.00  0.00           H  
ATOM    582  CD2 HIP    38      62.139  36.563  48.556  1.00  0.00           C  
ATOM    583  HD2 HIP    38      61.097  36.295  48.653  1.00  0.00           H  
ATOM    584  C   HIP    38      61.461  37.454  43.793  1.00  0.00           C  
ATOM    585  O   HIP    38      60.248  37.256  43.583  1.00  0.00           O  
ATOM    586  N   TYR    39      62.363  37.383  42.819  1.00  0.00           N  
ATOM    587  H   TYR    39      63.307  37.595  43.111  1.00  0.00           H  
ATOM    588  CA  TYR    39      62.109  37.272  41.399  1.00  0.00           C  
ATOM    589  HA  TYR    39      61.077  36.934  41.298  1.00  0.00           H  
ATOM    590  CB  TYR    39      62.156  38.688  40.780  1.00  0.00           C  
ATOM    591  HB2 TYR    39      63.106  38.844  40.269  1.00  0.00           H  
ATOM    592  HB3 TYR    39      61.494  38.774  39.918  1.00  0.00           H  
ATOM    593  CG  TYR    39      61.936  39.832  41.780  1.00  0.00           C  
ATOM    594  CD1 TYR    39      60.618  40.364  42.018  1.00  0.00           C  
ATOM    595  HD1 TYR    39      59.788  39.833  41.576  1.00  0.00           H  
ATOM    596  CE1 TYR    39      60.443  41.450  42.888  1.00  0.00           C  
ATOM    597  HE1 TYR    39      59.454  41.824  43.109  1.00  0.00           H  
ATOM    598  CZ  TYR    39      61.557  42.057  43.441  1.00  0.00           C  
ATOM    599  OH  TYR    39      61.424  43.080  44.352  1.00  0.00           O  
ATOM    600  HH  TYR    39      60.586  43.475  44.100  1.00  0.00           H  
ATOM    601  CE2 TYR    39      62.848  41.700  43.128  1.00  0.00           C  
ATOM    602  HE2 TYR    39      63.597  42.223  43.704  1.00  0.00           H  
ATOM    603  CD2 TYR    39      63.103  40.535  42.271  1.00  0.00           C  
ATOM    604  HD2 TYR    39      64.085  40.147  42.041  1.00  0.00           H  
ATOM    605  C   TYR    39      62.899  36.256  40.615  1.00  0.00           C  
ATOM    606  O   TYR    39      64.125  36.462  40.471  1.00  0.00           O  
ATOM    607  N   PHE    40      62.294  35.198  40.130  1.00  0.00           N  
ATOM    608  H   PHE    40      61.307  34.993  40.179  1.00  0.00           H  
ATOM    609  CA  PHE    40      62.987  34.218  39.264  1.00  0.00           C  
ATOM    610  HA  PHE    40      64.037  34.450  39.444  1.00  0.00           H  
ATOM    611  CB  PHE    40      62.687  32.708  39.778  1.00  0.00           C  
ATOM    612  HB2 PHE    40      61.655  32.448  39.542  1.00  0.00           H  
ATOM    613  HB3 PHE    40      63.346  31.965  39.329  1.00  0.00           H  
ATOM    614  CG  PHE    40      62.823  32.667  41.323  1.00  0.00           C  
ATOM    615  CD1 PHE    40      64.102  32.978  41.857  1.00  0.00           C  
ATOM    616  HD1 PHE    40      64.951  33.218  41.235  1.00  0.00           H  
ATOM    617  CE1 PHE    40      64.279  32.915  43.265  1.00  0.00           C  
ATOM    618  HE1 PHE    40      65.266  33.052  43.680  1.00  0.00           H  
ATOM    619  CZ  PHE    40      63.177  32.496  44.082  1.00  0.00           C  
ATOM    620  HZ  PHE    40      63.361  32.408  45.143  1.00  0.00           H  
ATOM    621  CE2 PHE    40      61.924  32.208  43.493  1.00  0.00           C  
ATOM    622  HE2 PHE    40      61.139  31.937  44.183  1.00  0.00           H  
ATOM    623  CD2 PHE    40      61.741  32.319  42.085  1.00  0.00           C  
ATOM    624  HD2 PHE    40      60.836  31.988  41.597  1.00  0.00           H  
ATOM    625  C   PHE    40      62.625  34.456  37.800  1.00  0.00           C  
ATOM    626  O   PHE    40      61.474  34.706  37.479  1.00  0.00           O  
ATOM    627  N   THR    41      63.629  34.382  36.974  1.00  0.00           N  
ATOM    628  H   THR    41      64.530  34.019  37.252  1.00  0.00           H  
ATOM    629  CA  THR    41      63.444  34.689  35.561  1.00  0.00           C  
ATOM    630  HA  THR    41      62.381  34.721  35.324  1.00  0.00           H  
ATOM    631  CB  THR    41      63.821  36.114  35.154  1.00  0.00           C  
ATOM    632  HB  THR    41      63.546  36.150  34.100  1.00  0.00           H  
ATOM    633  CG2 THR    41      63.002  37.207  35.813  1.00  0.00           C  
ATOM    634 HG21 THR    41      61.971  37.091  35.480  1.00  0.00           H  
ATOM    635 HG22 THR    41      63.067  37.009  36.883  1.00  0.00           H  
ATOM    636 HG23 THR    41      63.514  38.129  35.538  1.00  0.00           H  
ATOM    637  OG1 THR    41      65.201  36.373  35.366  1.00  0.00           O  
ATOM    638  HG1 THR    41      65.349  36.256  36.307  1.00  0.00           H  
ATOM    639  C   THR    41      64.030  33.761  34.507  1.00  0.00           C  
ATOM    640  O   THR    41      65.253  33.464  34.697  1.00  0.00           O  
ATOM    641  N   PHE    42      63.254  33.190  33.563  1.00  0.00           N  
ATOM    642  H   PHE    42      62.278  33.442  33.511  1.00  0.00           H  
ATOM    643  CA  PHE    42      63.689  32.163  32.712  1.00  0.00           C  
ATOM    644  HA  PHE    42      64.770  32.081  32.824  1.00  0.00           H  
ATOM    645  CB  PHE    42      62.965  30.868  33.176  1.00  0.00           C  
ATOM    646  HB2 PHE    42      61.889  31.034  33.125  1.00  0.00           H  
ATOM    647  HB3 PHE    42      63.141  30.031  32.500  1.00  0.00           H  
ATOM    648  CG  PHE    42      63.268  30.517  34.583  1.00  0.00           C  
ATOM    649  CD1 PHE    42      62.218  30.583  35.512  1.00  0.00           C  
ATOM    650  HD1 PHE    42      61.256  30.964  35.203  1.00  0.00           H  
ATOM    651  CE1 PHE    42      62.408  30.326  36.852  1.00  0.00           C  
ATOM    652  HE1 PHE    42      61.570  30.321  37.533  1.00  0.00           H  
ATOM    653  CZ  PHE    42      63.654  30.024  37.321  1.00  0.00           C  
ATOM    654  HZ  PHE    42      63.783  29.827  38.375  1.00  0.00           H  
ATOM    655  CE2 PHE    42      64.743  29.900  36.383  1.00  0.00           C  
ATOM    656  HE2 PHE    42      65.713  29.593  36.745  1.00  0.00           H  
ATOM    657  CD2 PHE    42      64.567  30.175  35.021  1.00  0.00           C  
ATOM    658  HD2 PHE    42      65.446  30.244  34.397  1.00  0.00           H  
ATOM    659  C   PHE    42      63.305  32.422  31.257  1.00  0.00           C  
ATOM    660  O   PHE    42      62.280  32.963  30.912  1.00  0.00           O  
ATOM    661  N   GLY    43      64.205  32.078  30.352  1.00  0.00           N  
ATOM    662  H   GLY    43      65.077  31.720  30.717  1.00  0.00           H  
ATOM    663  CA  GLY    43      64.046  32.154  28.910  1.00  0.00           C  
ATOM    664  HA2 GLY    43      64.867  31.623  28.427  1.00  0.00           H  
ATOM    665  HA3 GLY    43      63.100  31.660  28.691  1.00  0.00           H  
ATOM    666  C   GLY    43      64.019  33.517  28.323  1.00  0.00           C  
ATOM    667  O   GLY    43      64.718  34.483  28.724  1.00  0.00           O  
ATOM    668  N   LYS    44      63.191  33.647  27.264  1.00  0.00           N  
ATOM    669  H   LYS    44      62.593  32.881  26.988  1.00  0.00           H  
ATOM    670  CA  LYS    44      63.153  34.713  26.311  1.00  0.00           C  
ATOM    671  HA  LYS    44      64.001  35.385  26.444  1.00  0.00           H  
ATOM    672  CB  LYS    44      63.461  34.140  24.924  1.00  0.00           C  
ATOM    673  HB2 LYS    44      62.763  33.303  24.921  1.00  0.00           H  
ATOM    674  HB3 LYS    44      63.243  34.817  24.098  1.00  0.00           H  
ATOM    675  CG  LYS    44      64.842  33.564  24.800  1.00  0.00           C  
ATOM    676  HG2 LYS    44      65.626  34.296  24.994  1.00  0.00           H  
ATOM    677  HG3 LYS    44      64.842  32.794  25.571  1.00  0.00           H  
ATOM    678  CD  LYS    44      65.089  32.885  23.432  1.00  0.00           C  
ATOM    679  HD2 LYS    44      64.438  32.024  23.279  1.00  0.00           H  
ATOM    680  HD3 LYS    44      64.964  33.602  22.621  1.00  0.00           H  
ATOM    681  CE  LYS    44      66.543  32.510  23.325  1.00  0.00           C  
ATOM    682  HE2 LYS    44      67.087  33.439  23.495  1.00  0.00           H  
ATOM    683  HE3 LYS    44      66.795  31.838  24.146  1.00  0.00           H  
ATOM    684  NZ  LYS    44      66.791  31.800  22.029  1.00  0.00           N  
ATOM    685  HZ1 LYS    44      67.017  32.351  21.214  1.00  0.00           H  
ATOM    686  HZ2 LYS    44      67.542  31.125  22.074  1.00  0.00           H  
ATOM    687  HZ3 LYS    44      65.985  31.222  21.836  1.00  0.00           H  
ATOM    688  C   LYS    44      61.818  35.512  26.287  1.00  0.00           C  
ATOM    689  O   LYS    44      60.729  34.937  26.136  1.00  0.00           O  
ATOM    690  N   ALA    45      61.982  36.846  26.230  1.00  0.00           N  
ATOM    691  H   ALA    45      62.885  37.242  26.009  1.00  0.00           H  
ATOM    692  CA  ALA    45      60.896  37.800  25.991  1.00  0.00           C  
ATOM    693  HA  ALA    45      60.077  37.503  26.646  1.00  0.00           H  
ATOM    694  CB  ALA    45      61.392  39.264  26.353  1.00  0.00           C  
ATOM    695  HB1 ALA    45      60.632  40.035  26.227  1.00  0.00           H  
ATOM    696  HB2 ALA    45      61.707  39.219  27.396  1.00  0.00           H  
ATOM    697  HB3 ALA    45      62.256  39.601  25.779  1.00  0.00           H  
ATOM    698  C   ALA    45      60.509  37.920  24.490  1.00  0.00           C  
ATOM    699  O   ALA    45      59.367  37.908  23.998  1.00  0.00           O  
ATOM    700  N   ASP    46      61.519  37.810  23.655  1.00  0.00           N  
ATOM    701  H   ASP    46      62.473  37.823  23.984  1.00  0.00           H  
ATOM    702  CA  ASP    46      61.450  37.741  22.235  1.00  0.00           C  
ATOM    703  HA  ASP    46      60.514  37.227  22.015  1.00  0.00           H  
ATOM    704  CB  ASP    46      61.478  39.148  21.590  1.00  0.00           C  
ATOM    705  HB2 ASP    46      60.606  39.698  21.942  1.00  0.00           H  
ATOM    706  HB3 ASP    46      62.349  39.667  21.990  1.00  0.00           H  
ATOM    707  CG  ASP    46      61.382  39.347  20.089  1.00  0.00           C  
ATOM    708  OD1 ASP    46      61.132  40.523  19.693  1.00  0.00           O  
ATOM    709  OD2 ASP    46      61.509  38.382  19.300  1.00  0.00           O  
ATOM    710  C   ASP    46      62.546  36.759  21.714  1.00  0.00           C  
ATOM    711  O   ASP    46      63.718  36.775  22.125  1.00  0.00           O  
ATOM    712  N   VAL    47      62.152  35.933  20.770  1.00  0.00           N  
ATOM    713  H   VAL    47      61.166  35.952  20.554  1.00  0.00           H  
ATOM    714  CA  VAL    47      63.046  34.989  20.080  1.00  0.00           C  
ATOM    715  HA  VAL    47      63.871  34.728  20.743  1.00  0.00           H  
ATOM    716  CB  VAL    47      62.290  33.579  20.031  1.00  0.00           C  
ATOM    717  HB  VAL    47      61.523  33.639  19.259  1.00  0.00           H  
ATOM    718  CG1 VAL    47      63.319  32.403  19.727  1.00  0.00           C  
ATOM    719 HG11 VAL    47      62.788  31.462  19.868  1.00  0.00           H  
ATOM    720 HG12 VAL    47      63.707  32.440  18.709  1.00  0.00           H  
ATOM    721 HG13 VAL    47      64.130  32.409  20.454  1.00  0.00           H  
ATOM    722  CG2 VAL    47      61.623  33.268  21.449  1.00  0.00           C  
ATOM    723 HG21 VAL    47      62.368  33.417  22.232  1.00  0.00           H  
ATOM    724 HG22 VAL    47      60.745  33.862  21.705  1.00  0.00           H  
ATOM    725 HG23 VAL    47      61.371  32.208  21.443  1.00  0.00           H  
ATOM    726  C   VAL    47      63.525  35.368  18.693  1.00  0.00           C  
ATOM    727  O   VAL    47      64.576  34.958  18.249  1.00  0.00           O  
ATOM    728  N   ALA    48      62.856  36.286  17.992  1.00  0.00           N  
ATOM    729  H   ALA    48      62.142  36.687  18.582  1.00  0.00           H  
ATOM    730  CA  ALA    48      63.311  36.956  16.783  1.00  0.00           C  
ATOM    731  HA  ALA    48      63.701  36.145  16.169  1.00  0.00           H  
ATOM    732  CB  ALA    48      62.023  37.592  16.192  1.00  0.00           C  
ATOM    733  HB1 ALA    48      62.151  38.183  15.285  1.00  0.00           H  
ATOM    734  HB2 ALA    48      61.284  36.850  15.891  1.00  0.00           H  
ATOM    735  HB3 ALA    48      61.566  38.288  16.895  1.00  0.00           H  
ATOM    736  C   ALA    48      64.417  37.957  17.099  1.00  0.00           C  
ATOM    737  O   ALA    48      65.553  37.812  16.562  1.00  0.00           O  
ATOM    738  N   ALA    49      64.145  38.889  17.957  1.00  0.00           N  
ATOM    739  H   ALA    49      63.261  38.878  18.445  1.00  0.00           H  
ATOM    740  CA  ALA    49      65.194  39.799  18.422  1.00  0.00           C  
ATOM    741  HA  ALA    49      65.776  40.200  17.593  1.00  0.00           H  
ATOM    742  CB  ALA    49      64.507  40.998  19.118  1.00  0.00           C  
ATOM    743  HB1 ALA    49      65.203  41.832  19.024  1.00  0.00           H  
ATOM    744  HB2 ALA    49      63.588  41.167  18.557  1.00  0.00           H  
ATOM    745  HB3 ALA    49      64.282  40.769  20.159  1.00  0.00           H  
ATOM    746  C   ALA    49      66.222  39.184  19.421  1.00  0.00           C  
ATOM    747  O   ALA    49      67.238  39.864  19.741  1.00  0.00           O  
ATOM    748  N   ASN    50      65.893  38.031  20.017  1.00  0.00           N  
ATOM    749  H   ASN    50      65.038  37.612  19.680  1.00  0.00           H  
ATOM    750  CA  ASN    50      66.648  37.303  21.007  1.00  0.00           C  
ATOM    751  HA  ASN    50      66.024  36.471  21.335  1.00  0.00           H  
ATOM    752  CB  ASN    50      67.887  36.612  20.362  1.00  0.00           C  
ATOM    753  HB2 ASN    50      67.525  36.125  19.456  1.00  0.00           H  
ATOM    754  HB3 ASN    50      68.650  37.339  20.084  1.00  0.00           H  
ATOM    755  CG  ASN    50      68.507  35.585  21.315  1.00  0.00           C  
ATOM    756  OD1 ASN    50      68.050  35.305  22.364  1.00  0.00           O  
ATOM    757  ND2 ASN    50      69.625  34.967  20.976  1.00  0.00           N  
ATOM    758 HD21 ASN    50      70.020  34.451  21.749  1.00  0.00           H  
ATOM    759 HD22 ASN    50      70.186  35.183  20.165  1.00  0.00           H  
ATOM    760  C   ASN    50      66.940  38.125  22.256  1.00  0.00           C  
ATOM    761  O   ASN    50      68.004  38.756  22.395  1.00  0.00           O  
ATOM    762  N   LYS    51      65.855  38.431  23.045  1.00  0.00           N  
ATOM    763  H   LYS    51      65.004  37.928  22.835  1.00  0.00           H  
ATOM    764  CA  LYS    51      65.936  39.046  24.396  1.00  0.00           C  
ATOM    765  HA  LYS    51      66.990  39.267  24.568  1.00  0.00           H  
ATOM    766  CB  LYS    51      65.250  40.406  24.474  1.00  0.00           C  
ATOM    767  HB2 LYS    51      64.168  40.293  24.409  1.00  0.00           H  
ATOM    768  HB3 LYS    51      65.409  40.871  25.447  1.00  0.00           H  
ATOM    769  CG  LYS    51      65.624  41.361  23.278  1.00  0.00           C  
ATOM    770  HG2 LYS    51      66.685  41.604  23.222  1.00  0.00           H  
ATOM    771  HG3 LYS    51      65.374  40.911  22.316  1.00  0.00           H  
ATOM    772  CD  LYS    51      64.672  42.567  23.393  1.00  0.00           C  
ATOM    773  HD2 LYS    51      63.633  42.242  23.442  1.00  0.00           H  
ATOM    774  HD3 LYS    51      64.926  43.165  24.269  1.00  0.00           H  
ATOM    775  CE  LYS    51      64.872  43.474  22.187  1.00  0.00           C  
ATOM    776  HE2 LYS    51      65.872  43.901  22.259  1.00  0.00           H  
ATOM    777  HE3 LYS    51      64.775  42.919  21.254  1.00  0.00           H  
ATOM    778  NZ  LYS    51      63.838  44.544  22.258  1.00  0.00           N  
ATOM    779  HZ1 LYS    51      62.948  44.125  22.485  1.00  0.00           H  
ATOM    780  HZ2 LYS    51      64.111  45.138  23.028  1.00  0.00           H  
ATOM    781  HZ3 LYS    51      63.843  45.205  21.494  1.00  0.00           H  
ATOM    782  C   LYS    51      65.530  38.142  25.503  1.00  0.00           C  
ATOM    783  O   LYS    51      64.537  37.424  25.395  1.00  0.00           O  
ATOM    784  N   PRO    52      66.264  38.188  26.617  1.00  0.00           N  
ATOM    785  CD  PRO    52      67.529  38.826  26.956  1.00  0.00           C  
ATOM    786  HD2 PRO    52      67.508  39.893  26.734  1.00  0.00           H  
ATOM    787  HD3 PRO    52      68.299  38.436  26.289  1.00  0.00           H  
ATOM    788  CG  PRO    52      67.770  38.477  28.472  1.00  0.00           C  
ATOM    789  HG2 PRO    52      67.235  39.151  29.141  1.00  0.00           H  
ATOM    790  HG3 PRO    52      68.851  38.424  28.600  1.00  0.00           H  
ATOM    791  CB  PRO    52      67.083  37.128  28.509  1.00  0.00           C  
ATOM    792  HB2 PRO    52      66.872  36.783  29.521  1.00  0.00           H  
ATOM    793  HB3 PRO    52      67.686  36.453  27.902  1.00  0.00           H  
ATOM    794  CA  PRO    52      65.825  37.340  27.703  1.00  0.00           C  
ATOM    795  HA  PRO    52      65.635  36.369  27.246  1.00  0.00           H  
ATOM    796  C   PRO    52      64.681  37.922  28.545  1.00  0.00           C  
ATOM    797  O   PRO    52      64.451  39.186  28.563  1.00  0.00           O  
ATOM    798  N   VAL    53      63.964  37.153  29.323  1.00  0.00           N  
ATOM    799  H   VAL    53      64.169  36.165  29.355  1.00  0.00           H  
ATOM    800  CA  VAL    53      63.143  37.682  30.414  1.00  0.00           C  
ATOM    801  HA  VAL    53      62.494  38.494  30.085  1.00  0.00           H  
ATOM    802  CB  VAL    53      62.189  36.582  30.955  1.00  0.00           C  
ATOM    803  HB  VAL    53      62.720  35.706  31.327  1.00  0.00           H  
ATOM    804  CG1 VAL    53      61.407  37.179  32.145  1.00  0.00           C  
ATOM    805 HG11 VAL    53      60.939  38.149  31.976  1.00  0.00           H  
ATOM    806 HG12 VAL    53      60.718  36.410  32.494  1.00  0.00           H  
ATOM    807 HG13 VAL    53      61.995  37.372  33.043  1.00  0.00           H  
ATOM    808  CG2 VAL    53      61.368  36.062  29.769  1.00  0.00           C  
ATOM    809 HG21 VAL    53      60.646  35.350  30.170  1.00  0.00           H  
ATOM    810 HG22 VAL    53      60.799  36.889  29.343  1.00  0.00           H  
ATOM    811 HG23 VAL    53      61.956  35.465  29.073  1.00  0.00           H  
ATOM    812  C   VAL    53      63.966  38.263  31.552  1.00  0.00           C  
ATOM    813  O   VAL    53      64.833  37.555  32.117  1.00  0.00           O  
ATOM    814  N   THR    54      63.637  39.470  32.017  1.00  0.00           N  
ATOM    815  H   THR    54      62.876  39.817  31.450  1.00  0.00           H  
ATOM    816  CA  THR    54      64.253  40.150  33.154  1.00  0.00           C  
ATOM    817  HA  THR    54      64.918  39.477  33.695  1.00  0.00           H  
ATOM    818  CB  THR    54      64.998  41.416  32.727  1.00  0.00           C  
ATOM    819  HB  THR    54      65.297  41.975  33.614  1.00  0.00           H  
ATOM    820  CG2 THR    54      66.269  41.135  31.897  1.00  0.00           C  
ATOM    821 HG21 THR    54      66.552  41.938  31.217  1.00  0.00           H  
ATOM    822 HG22 THR    54      67.092  40.952  32.587  1.00  0.00           H  
ATOM    823 HG23 THR    54      66.285  40.281  31.220  1.00  0.00           H  
ATOM    824  OG1 THR    54      64.081  42.216  31.969  1.00  0.00           O  
ATOM    825  HG1 THR    54      63.804  41.598  31.289  1.00  0.00           H  
ATOM    826  C   THR    54      63.147  40.525  34.184  1.00  0.00           C  
ATOM    827  O   THR    54      61.937  40.453  33.850  1.00  0.00           O  
ATOM    828  N   PRO    55      63.431  40.966  35.417  1.00  0.00           N  
ATOM    829  CD  PRO    55      64.688  40.962  36.127  1.00  0.00           C  
ATOM    830  HD2 PRO    55      65.282  41.791  35.743  1.00  0.00           H  
ATOM    831  HD3 PRO    55      65.282  40.061  35.972  1.00  0.00           H  
ATOM    832  CG  PRO    55      64.349  41.179  37.561  1.00  0.00           C  
ATOM    833  HG2 PRO    55      65.102  41.608  38.221  1.00  0.00           H  
ATOM    834  HG3 PRO    55      64.047  40.208  37.954  1.00  0.00           H  
ATOM    835  CB  PRO    55      63.113  42.079  37.504  1.00  0.00           C  
ATOM    836  HB2 PRO    55      63.466  43.109  37.562  1.00  0.00           H  
ATOM    837  HB3 PRO    55      62.431  41.837  38.320  1.00  0.00           H  
ATOM    838  CA  PRO    55      62.410  41.641  36.195  1.00  0.00           C  
ATOM    839  HA  PRO    55      61.579  41.049  36.578  1.00  0.00           H  
ATOM    840  C   PRO    55      61.698  42.907  35.571  1.00  0.00           C  
ATOM    841  O   PRO    55      60.638  43.301  35.986  1.00  0.00           O  
ATOM    842  N   GLN    56      62.253  43.464  34.493  1.00  0.00           N  
ATOM    843  H   GLN    56      63.100  43.059  34.120  1.00  0.00           H  
ATOM    844  CA  GLN    56      61.690  44.614  33.787  1.00  0.00           C  
ATOM    845  HA  GLN    56      60.974  45.082  34.463  1.00  0.00           H  
ATOM    846  CB  GLN    56      62.816  45.608  33.458  1.00  0.00           C  
ATOM    847  HB2 GLN    56      63.503  45.043  32.828  1.00  0.00           H  
ATOM    848  HB3 GLN    56      62.537  46.515  32.923  1.00  0.00           H  
ATOM    849  CG  GLN    56      63.621  46.097  34.690  1.00  0.00           C  
ATOM    850  HG2 GLN    56      64.045  47.081  34.489  1.00  0.00           H  
ATOM    851  HG3 GLN    56      62.825  46.216  35.425  1.00  0.00           H  
ATOM    852  CD  GLN    56      64.676  45.092  35.302  1.00  0.00           C  
ATOM    853  OE1 GLN    56      65.207  44.255  34.595  1.00  0.00           O  
ATOM    854  NE2 GLN    56      64.861  45.172  36.619  1.00  0.00           N  
ATOM    855 HE21 GLN    56      65.658  44.663  36.974  1.00  0.00           H  
ATOM    856 HE22 GLN    56      64.477  45.941  37.149  1.00  0.00           H  
ATOM    857  C   GLN    56      60.848  44.262  32.537  1.00  0.00           C  
ATOM    858  O   GLN    56      60.286  45.227  32.017  1.00  0.00           O  
ATOM    859  N   THR    57      60.891  42.997  32.082  1.00  0.00           N  
ATOM    860  H   THR    57      61.494  42.292  32.479  1.00  0.00           H  
ATOM    861  CA  THR    57      60.130  42.512  30.859  1.00  0.00           C  
ATOM    862  HA  THR    57      60.598  43.104  30.073  1.00  0.00           H  
ATOM    863  CB  THR    57      60.373  41.034  30.526  1.00  0.00           C  
ATOM    864  HB  THR    57      59.994  40.450  31.365  1.00  0.00           H  
ATOM    865  CG2 THR    57      59.716  40.578  29.218  1.00  0.00           C  
ATOM    866 HG21 THR    57      58.630  40.541  29.296  1.00  0.00           H  
ATOM    867 HG22 THR    57      60.042  41.165  28.359  1.00  0.00           H  
ATOM    868 HG23 THR    57      60.071  39.563  29.039  1.00  0.00           H  
ATOM    869  OG1 THR    57      61.781  40.792  30.397  1.00  0.00           O  
ATOM    870  HG1 THR    57      62.064  41.284  29.623  1.00  0.00           H  
ATOM    871  C   THR    57      58.658  42.750  31.141  1.00  0.00           C  
ATOM    872  O   THR    57      58.041  42.253  32.080  1.00  0.00           O  
ATOM    873  N   LEU    58      58.054  43.560  30.284  1.00  0.00           N  
ATOM    874  H   LEU    58      58.526  43.828  29.432  1.00  0.00           H  
ATOM    875  CA  LEU    58      56.621  43.729  30.208  1.00  0.00           C  
ATOM    876  HA  LEU    58      56.130  43.894  31.166  1.00  0.00           H  
ATOM    877  CB  LEU    58      56.296  45.004  29.324  1.00  0.00           C  
ATOM    878  HB2 LEU    58      56.887  45.007  28.409  1.00  0.00           H  
ATOM    879  HB3 LEU    58      55.292  45.010  28.900  1.00  0.00           H  
ATOM    880  CG  LEU    58      56.579  46.324  30.036  1.00  0.00           C  
ATOM    881  HG  LEU    58      57.594  46.442  30.416  1.00  0.00           H  
ATOM    882  CD1 LEU    58      56.191  47.523  29.144  1.00  0.00           C  
ATOM    883 HD11 LEU    58      56.673  48.442  29.479  1.00  0.00           H  
ATOM    884 HD12 LEU    58      56.470  47.257  28.125  1.00  0.00           H  
ATOM    885 HD13 LEU    58      55.103  47.582  29.134  1.00  0.00           H  
ATOM    886  CD2 LEU    58      55.769  46.375  31.339  1.00  0.00           C  
ATOM    887 HD21 LEU    58      56.318  45.780  32.068  1.00  0.00           H  
ATOM    888 HD22 LEU    58      55.767  47.424  31.633  1.00  0.00           H  
ATOM    889 HD23 LEU    58      54.769  46.010  31.105  1.00  0.00           H  
ATOM    890  C   LEU    58      56.019  42.550  29.403  1.00  0.00           C  
ATOM    891  O   LEU    58      56.288  42.335  28.247  1.00  0.00           O  
ATOM    892  N   PHE    59      55.099  41.857  30.061  1.00  0.00           N  
ATOM    893  H   PHE    59      54.886  42.222  30.978  1.00  0.00           H  
ATOM    894  CA  PHE    59      54.127  40.854  29.575  1.00  0.00           C  
ATOM    895  HA  PHE    59      54.267  40.634  28.517  1.00  0.00           H  
ATOM    896  CB  PHE    59      54.064  39.500  30.342  1.00  0.00           C  
ATOM    897  HB2 PHE    59      53.457  39.754  31.211  1.00  0.00           H  
ATOM    898  HB3 PHE    59      53.441  38.790  29.798  1.00  0.00           H  
ATOM    899  CG  PHE    59      55.351  38.825  30.715  1.00  0.00           C  
ATOM    900  CD1 PHE    59      56.247  39.417  31.591  1.00  0.00           C  
ATOM    901  HD1 PHE    59      55.958  40.370  32.008  1.00  0.00           H  
ATOM    902  CE1 PHE    59      57.479  38.788  31.912  1.00  0.00           C  
ATOM    903  HE1 PHE    59      58.304  39.173  32.493  1.00  0.00           H  
ATOM    904  CZ  PHE    59      57.773  37.514  31.345  1.00  0.00           C  
ATOM    905  HZ  PHE    59      58.624  36.939  31.681  1.00  0.00           H  
ATOM    906  CE2 PHE    59      56.933  36.934  30.408  1.00  0.00           C  
ATOM    907  HE2 PHE    59      57.204  35.954  30.045  1.00  0.00           H  
ATOM    908  CD2 PHE    59      55.716  37.563  30.138  1.00  0.00           C  
ATOM    909  HD2 PHE    59      54.990  37.047  29.528  1.00  0.00           H  
ATOM    910  C   PHE    59      52.740  41.458  29.416  1.00  0.00           C  
ATOM    911  O   PHE    59      52.394  42.358  30.202  1.00  0.00           O  
ATOM    912  N   GLU    60      51.865  40.832  28.626  1.00  0.00           N  
ATOM    913  H   GLU    60      52.143  40.161  27.925  1.00  0.00           H  
ATOM    914  CA  GLU    60      50.345  40.884  28.756  1.00  0.00           C  
ATOM    915  HA  GLU    60      49.999  41.873  29.057  1.00  0.00           H  
ATOM    916  CB  GLU    60      49.739  40.533  27.368  1.00  0.00           C  
ATOM    917  HB2 GLU    60      49.876  39.458  27.255  1.00  0.00           H  
ATOM    918  HB3 GLU    60      48.664  40.693  27.454  1.00  0.00           H  
ATOM    919  CG  GLU    60      50.206  41.361  26.144  1.00  0.00           C  
ATOM    920  HG2 GLU    60      49.729  42.339  26.197  1.00  0.00           H  
ATOM    921  HG3 GLU    60      51.294  41.382  26.207  1.00  0.00           H  
ATOM    922  CD  GLU    60      49.784  40.816  24.795  1.00  0.00           C  
ATOM    923  OE1 GLU    60      49.157  39.747  24.706  1.00  0.00           O  
ATOM    924  OE2 GLU    60      50.224  41.478  23.857  1.00  0.00           O  
ATOM    925  C   GLU    60      49.822  39.946  29.832  1.00  0.00           C  
ATOM    926  O   GLU    60      50.470  38.934  30.250  1.00  0.00           O  
ATOM    927  N   LEU    61      48.577  40.298  30.371  1.00  0.00           N  
ATOM    928  H   LEU    61      47.999  40.974  29.893  1.00  0.00           H  
ATOM    929  CA  LEU    61      48.070  39.745  31.619  1.00  0.00           C  
ATOM    930  HA  LEU    61      48.632  38.839  31.846  1.00  0.00           H  
ATOM    931  CB  LEU    61      48.193  40.832  32.704  1.00  0.00           C  
ATOM    932  HB2 LEU    61      47.387  41.539  32.513  1.00  0.00           H  
ATOM    933  HB3 LEU    61      48.048  40.321  33.656  1.00  0.00           H  
ATOM    934  CG  LEU    61      49.443  41.672  32.793  1.00  0.00           C  
ATOM    935  HG  LEU    61      49.556  42.197  31.845  1.00  0.00           H  
ATOM    936  CD1 LEU    61      49.142  42.948  33.574  1.00  0.00           C  
ATOM    937 HD11 LEU    61      49.126  42.660  34.625  1.00  0.00           H  
ATOM    938 HD12 LEU    61      49.945  43.685  33.550  1.00  0.00           H  
ATOM    939 HD13 LEU    61      48.148  43.378  33.450  1.00  0.00           H  
ATOM    940  CD2 LEU    61      50.667  40.862  33.182  1.00  0.00           C  
ATOM    941 HD21 LEU    61      50.587  39.994  32.528  1.00  0.00           H  
ATOM    942 HD22 LEU    61      51.537  41.496  33.011  1.00  0.00           H  
ATOM    943 HD23 LEU    61      50.617  40.494  34.207  1.00  0.00           H  
ATOM    944  C   LEU    61      46.603  39.237  31.518  1.00  0.00           C  
ATOM    945  O   LEU    61      46.132  38.480  32.358  1.00  0.00           O  
ATOM    946  N   GLY    62      45.898  39.614  30.453  1.00  0.00           N  
ATOM    947  H   GLY    62      46.260  40.298  29.804  1.00  0.00           H  
ATOM    948  CA  GLY    62      44.505  39.181  30.312  1.00  0.00           C  
ATOM    949  HA2 GLY    62      43.939  39.510  29.441  1.00  0.00           H  
ATOM    950  HA3 GLY    62      44.479  38.093  30.256  1.00  0.00           H  
ATOM    951  C   GLY    62      43.634  39.601  31.484  1.00  0.00           C  
ATOM    952  O   GLY    62      43.803  40.725  31.920  1.00  0.00           O  
ATOM    953  N   CTZ    63      42.771  38.747  31.986  1.00  0.00           N  
ATOM    954  H4  CTZ    63      42.642  37.841  31.559  1.00  0.00           H  
ATOM    955  C9  CTZ    63      41.912  38.945  33.142  1.00  0.00           C  
ATOM    956  H5  CTZ    63      41.306  39.806  32.859  1.00  0.00           H  
ATOM    957  C   CTZ    63      42.633  39.164  34.466  1.00  0.00           C  
ATOM    958  O   CTZ    63      42.075  39.662  35.426  1.00  0.00           O  
ATOM    959  CB  CTZ    63      40.964  37.777  33.352  1.00  0.00           C  
ATOM    960  H6  CTZ    63      41.572  36.891  33.441  1.00  0.00           H  
ATOM    961  H7  CTZ    63      40.287  38.067  34.310  1.00  0.00           H  
ATOM    962  OG  CTZ    63      40.180  37.583  32.139  1.00  0.00           O  
ATOM    963  S1  CTZ    63      39.462  33.918  29.121  1.00  0.00           S  
ATOM    964  C2  CTZ    63      38.117  32.631  29.566  1.00  0.00           C  
ATOM    965  H12 CTZ    63      37.336  32.459  28.798  1.00  0.00           H  
ATOM    966  H13 CTZ    63      37.569  32.999  30.435  1.00  0.00           H  
ATOM    967  C3  CTZ    63      38.821  31.370  30.003  1.00  0.00           C  
ATOM    968  C3' CTZ    63      38.270  30.153  30.011  1.00  0.00           C  
ATOM    969  H14 CTZ    63      37.186  29.948  29.880  1.00  0.00           H  
ATOM    970  H15 CTZ    63      38.845  29.307  30.386  1.00  0.00           H  
ATOM    971  CA  CTZ    63      40.236  31.664  30.274  1.00  0.00           C  
ATOM    972  C4' CTZ    63      41.122  30.884  31.263  1.00  0.00           C  
ATOM    973  O4A CTZ    63      41.592  29.720  30.874  1.00  0.00           O  
ATOM    974  O4B CTZ    63      41.411  31.425  32.366  1.00  0.00           O  
ATOM    975  N5  CTZ    63      40.716  32.778  29.784  1.00  0.00           N  
ATOM    976  C6  CTZ    63      39.023  35.170  30.088  1.00  0.00           C  
ATOM    977  H16 CTZ    63      38.558  34.982  31.070  1.00  0.00           H  
ATOM    978  C7  CTZ    63      40.053  36.298  30.026  1.00  0.00           C  
ATOM    979  H17 CTZ    63      39.564  37.311  29.830  1.00  0.00           H  
ATOM    980  C8  CTZ    63      40.866  36.383  31.373  1.00  0.00           C  
ATOM    981  O9  CTZ    63      42.142  36.536  31.222  1.00  0.00           O  
ATOM    982  N10 CTZ    63      41.002  35.956  28.956  1.00  0.00           N  
ATOM    983  H18 CTZ    63      41.991  35.745  29.259  1.00  0.00           H  
ATOM    984  C11 CTZ    63      40.753  36.453  27.716  1.00  0.00           C  
ATOM    985  O12 CTZ    63      39.675  37.028  27.467  1.00  0.00           O  
ATOM    986  C13 CTZ    63      41.505  36.131  26.431  1.00  0.00           C  
ATOM    987  C14 CTZ    63      41.799  37.256  25.479  1.00  0.00           C  
ATOM    988  C15 CTZ    63      41.327  38.563  25.636  1.00  0.00           C  
ATOM    989  H19 CTZ    63      40.737  38.993  26.468  1.00  0.00           H  
ATOM    990  N16 CTZ    63      41.743  34.901  26.019  1.00  0.00           N  
ATOM    991  S16 CTZ    63      41.773  39.543  24.265  1.00  0.00           S  
ATOM    992  C17 CTZ    63      42.497  38.103  23.478  1.00  0.00           C  
ATOM    993  N18 CTZ    63      42.892  38.075  22.159  1.00  0.00           N  
ATOM    994  H20 CTZ    63      43.227  38.917  21.631  1.00  0.00           H  
ATOM    995  H21 CTZ    63      43.482  37.349  21.835  1.00  0.00           H  
ATOM    996  O17 CTZ    63      41.414  33.918  26.919  1.00  0.00           O  
ATOM    997  C18 CTZ    63      41.621  32.501  26.384  1.00  0.00           C  
ATOM    998  C19 CTZ    63      40.370  31.612  26.645  1.00  0.00           C  
ATOM    999  H22 CTZ    63      39.440  32.125  26.349  1.00  0.00           H  
ATOM   1000  H23 CTZ    63      40.436  30.640  26.116  1.00  0.00           H  
ATOM   1001  H24 CTZ    63      40.165  31.430  27.693  1.00  0.00           H  
ATOM   1002  C20 CTZ    63      42.790  31.808  26.994  1.00  0.00           C  
ATOM   1003  H25 CTZ    63      42.610  30.788  26.755  1.00  0.00           H  
ATOM   1004  H26 CTZ    63      43.729  32.198  26.651  1.00  0.00           H  
ATOM   1005  H27 CTZ    63      42.775  32.011  28.076  1.00  0.00           H  
ATOM   1006  C21 CTZ    63      41.824  32.681  24.849  1.00  0.00           C  
ATOM   1007  O2A CTZ    63      40.884  33.091  24.102  1.00  0.00           O  
ATOM   1008  O2B CTZ    63      42.941  32.318  24.267  1.00  0.00           O  
ATOM   1009  N19 CTZ    63      42.453  37.033  24.244  1.00  0.00           N  
ATOM   1010  N   VAL    64      43.986  38.990  34.491  1.00  0.00           N  
ATOM   1011  H   VAL    64      44.433  38.769  33.613  1.00  0.00           H  
ATOM   1012  CA  VAL    64      44.811  39.514  35.648  1.00  0.00           C  
ATOM   1013  HA  VAL    64      44.368  39.235  36.604  1.00  0.00           H  
ATOM   1014  CB  VAL    64      46.224  38.947  35.738  1.00  0.00           C  
ATOM   1015  HB  VAL    64      46.561  38.772  34.716  1.00  0.00           H  
ATOM   1016  CG1 VAL    64      47.261  39.869  36.461  1.00  0.00           C  
ATOM   1017 HG11 VAL    64      47.365  40.750  35.827  1.00  0.00           H  
ATOM   1018 HG12 VAL    64      46.896  40.166  37.444  1.00  0.00           H  
ATOM   1019 HG13 VAL    64      48.246  39.403  36.493  1.00  0.00           H  
ATOM   1020  CG2 VAL    64      46.254  37.477  36.362  1.00  0.00           C  
ATOM   1021 HG21 VAL    64      45.584  36.839  35.784  1.00  0.00           H  
ATOM   1022 HG22 VAL    64      47.282  37.146  36.211  1.00  0.00           H  
ATOM   1023 HG23 VAL    64      45.916  37.461  37.398  1.00  0.00           H  
ATOM   1024  C   VAL    64      44.744  41.052  35.699  1.00  0.00           C  
ATOM   1025  O   VAL    64      44.796  41.721  36.743  1.00  0.00           O  
ATOM   1026  N   SER    65      44.456  41.730  34.559  1.00  0.00           N  
ATOM   1027  H   SER    65      44.290  41.184  33.725  1.00  0.00           H  
ATOM   1028  CA  SER    65      44.117  43.151  34.498  1.00  0.00           C  
ATOM   1029  HA  SER    65      44.913  43.697  35.003  1.00  0.00           H  
ATOM   1030  CB  SER    65      43.985  43.608  33.078  1.00  0.00           C  
ATOM   1031  HB2 SER    65      43.021  43.252  32.715  1.00  0.00           H  
ATOM   1032  HB3 SER    65      44.015  44.688  32.929  1.00  0.00           H  
ATOM   1033  OG  SER    65      45.060  43.110  32.313  1.00  0.00           O  
ATOM   1034  HG  SER    65      44.973  42.188  32.061  1.00  0.00           H  
ATOM   1035  C   SER    65      42.865  43.650  35.242  1.00  0.00           C  
ATOM   1036  O   SER    65      42.762  44.812  35.649  1.00  0.00           O  
ATOM   1037  N   LYS    66      41.887  42.705  35.393  1.00  0.00           N  
ATOM   1038  H   LYS    66      41.994  41.767  35.031  1.00  0.00           H  
ATOM   1039  CA  LYS    66      40.661  42.931  36.184  1.00  0.00           C  
ATOM   1040  HA  LYS    66      40.135  43.799  35.786  1.00  0.00           H  
ATOM   1041  CB  LYS    66      39.763  41.740  35.910  1.00  0.00           C  
ATOM   1042  HB2 LYS    66      40.229  40.779  36.126  1.00  0.00           H  
ATOM   1043  HB3 LYS    66      38.858  41.719  36.517  1.00  0.00           H  
ATOM   1044  CG  LYS    66      39.276  41.829  34.408  1.00  0.00           C  
ATOM   1045  HG2 LYS    66      38.696  42.733  34.220  1.00  0.00           H  
ATOM   1046  HG3 LYS    66      40.104  41.909  33.703  1.00  0.00           H  
ATOM   1047  CD  LYS    66      38.460  40.586  34.036  1.00  0.00           C  
ATOM   1048  HD2 LYS    66      38.854  39.691  34.520  1.00  0.00           H  
ATOM   1049  HD3 LYS    66      37.470  40.717  34.473  1.00  0.00           H  
ATOM   1050  CE  LYS    66      38.423  40.297  32.550  1.00  0.00           C  
ATOM   1051  HE2 LYS    66      37.956  41.130  32.025  1.00  0.00           H  
ATOM   1052  HE3 LYS    66      39.454  40.203  32.209  1.00  0.00           H  
ATOM   1053  NZ  LYS    66      37.820  39.031  32.147  1.00  0.00           N  
ATOM   1054  HZ1 LYS    66      37.870  38.870  31.151  1.00  0.00           H  
ATOM   1055  HZ2 LYS    66      38.314  38.202  32.445  1.00  0.00           H  
ATOM   1056  HZ3 LYS    66      36.839  38.883  32.341  1.00  0.00           H  
ATOM   1057  C   LYS    66      40.935  43.103  37.687  1.00  0.00           C  
ATOM   1058  O   LYS    66      40.126  43.793  38.295  1.00  0.00           O  
ATOM   1059  N   THR    67      42.164  42.765  38.224  1.00  0.00           N  
ATOM   1060  H   THR    67      42.761  42.161  37.677  1.00  0.00           H  
ATOM   1061  CA  THR    67      42.504  43.027  39.726  1.00  0.00           C  
ATOM   1062  HA  THR    67      41.779  42.554  40.388  1.00  0.00           H  
ATOM   1063  CB  THR    67      43.935  42.462  40.006  1.00  0.00           C  
ATOM   1064  HB  THR    67      44.217  42.810  41.000  1.00  0.00           H  
ATOM   1065  CG2 THR    67      44.042  40.934  39.995  1.00  0.00           C  
ATOM   1066 HG21 THR    67      43.156  40.573  40.518  1.00  0.00           H  
ATOM   1067 HG22 THR    67      43.954  40.616  38.956  1.00  0.00           H  
ATOM   1068 HG23 THR    67      44.958  40.608  40.488  1.00  0.00           H  
ATOM   1069  OG1 THR    67      44.877  42.947  39.075  1.00  0.00           O  
ATOM   1070  HG1 THR    67      44.739  42.480  38.248  1.00  0.00           H  
ATOM   1071  C   THR    67      42.530  44.519  39.985  1.00  0.00           C  
ATOM   1072  O   THR    67      41.869  44.973  40.957  1.00  0.00           O  
ATOM   1073  N   PHE    68      43.136  45.252  39.094  1.00  0.00           N  
ATOM   1074  H   PHE    68      43.670  44.763  38.391  1.00  0.00           H  
ATOM   1075  CA  PHE    68      43.160  46.673  39.085  1.00  0.00           C  
ATOM   1076  HA  PHE    68      43.531  46.994  40.058  1.00  0.00           H  
ATOM   1077  CB  PHE    68      44.193  47.111  38.041  1.00  0.00           C  
ATOM   1078  HB2 PHE    68      43.796  46.988  37.034  1.00  0.00           H  
ATOM   1079  HB3 PHE    68      44.187  48.186  38.218  1.00  0.00           H  
ATOM   1080  CG  PHE    68      45.598  46.516  38.192  1.00  0.00           C  
ATOM   1081  CD1 PHE    68      46.493  47.135  39.100  1.00  0.00           C  
ATOM   1082  HD1 PHE    68      46.151  47.727  39.936  1.00  0.00           H  
ATOM   1083  CE1 PHE    68      47.844  46.714  39.175  1.00  0.00           C  
ATOM   1084  HE1 PHE    68      48.474  47.061  39.981  1.00  0.00           H  
ATOM   1085  CZ  PHE    68      48.246  45.721  38.258  1.00  0.00           C  
ATOM   1086  HZ  PHE    68      49.273  45.400  38.355  1.00  0.00           H  
ATOM   1087  CE2 PHE    68      47.409  45.114  37.319  1.00  0.00           C  
ATOM   1088  HE2 PHE    68      47.789  44.382  36.622  1.00  0.00           H  
ATOM   1089  CD2 PHE    68      46.116  45.586  37.259  1.00  0.00           C  
ATOM   1090  HD2 PHE    68      45.500  45.245  36.441  1.00  0.00           H  
ATOM   1091  C   PHE    68      41.771  47.344  38.831  1.00  0.00           C  
ATOM   1092  O   PHE    68      41.526  48.362  39.436  1.00  0.00           O  
ATOM   1093  N   THR    69      40.873  46.796  37.948  1.00  0.00           N  
ATOM   1094  H   THR    69      41.116  45.859  37.661  1.00  0.00           H  
ATOM   1095  CA  THR    69      39.582  47.418  37.627  1.00  0.00           C  
ATOM   1096  HA  THR    69      39.741  48.480  37.439  1.00  0.00           H  
ATOM   1097  CB  THR    69      38.985  46.851  36.355  1.00  0.00           C  
ATOM   1098  HB  THR    69      38.511  45.928  36.689  1.00  0.00           H  
ATOM   1099  CG2 THR    69      37.985  47.831  35.802  1.00  0.00           C  
ATOM   1100 HG21 THR    69      37.573  47.449  34.868  1.00  0.00           H  
ATOM   1101 HG22 THR    69      37.266  47.953  36.612  1.00  0.00           H  
ATOM   1102 HG23 THR    69      38.351  48.851  35.680  1.00  0.00           H  
ATOM   1103  OG1 THR    69      39.897  46.651  35.288  1.00  0.00           O  
ATOM   1104  HG1 THR    69      39.390  46.529  34.483  1.00  0.00           H  
ATOM   1105  C   THR    69      38.604  47.239  38.805  1.00  0.00           C  
ATOM   1106  O   THR    69      37.944  48.191  39.212  1.00  0.00           O  
ATOM   1107  N   GLY    70      38.652  46.076  39.586  1.00  0.00           N  
ATOM   1108  H   GLY    70      39.117  45.282  39.169  1.00  0.00           H  
ATOM   1109  CA  GLY    70      37.837  45.933  40.776  1.00  0.00           C  
ATOM   1110  HA2 GLY    70      36.834  46.269  40.514  1.00  0.00           H  
ATOM   1111  HA3 GLY    70      37.877  44.864  40.983  1.00  0.00           H  
ATOM   1112  C   GLY    70      38.336  46.700  42.018  1.00  0.00           C  
ATOM   1113  O   GLY    70      37.527  46.992  42.901  1.00  0.00           O  
ATOM   1114  N   VAL    71      39.621  47.010  42.128  1.00  0.00           N  
ATOM   1115  H   VAL    71      40.264  46.538  41.509  1.00  0.00           H  
ATOM   1116  CA  VAL    71      40.133  47.806  43.253  1.00  0.00           C  
ATOM   1117  HA  VAL    71      39.570  47.610  44.165  1.00  0.00           H  
ATOM   1118  CB  VAL    71      41.633  47.565  43.415  1.00  0.00           C  
ATOM   1119  HB  VAL    71      42.091  47.626  42.428  1.00  0.00           H  
ATOM   1120  CG1 VAL    71      42.274  48.762  44.159  1.00  0.00           C  
ATOM   1121 HG11 VAL    71      41.858  49.018  45.133  1.00  0.00           H  
ATOM   1122 HG12 VAL    71      43.313  48.502  44.360  1.00  0.00           H  
ATOM   1123 HG13 VAL    71      42.228  49.679  43.572  1.00  0.00           H  
ATOM   1124  CG2 VAL    71      42.070  46.245  44.145  1.00  0.00           C  
ATOM   1125 HG21 VAL    71      41.687  46.287  45.165  1.00  0.00           H  
ATOM   1126 HG22 VAL    71      41.633  45.396  43.619  1.00  0.00           H  
ATOM   1127 HG23 VAL    71      43.153  46.145  44.214  1.00  0.00           H  
ATOM   1128  C   VAL    71      39.848  49.269  42.794  1.00  0.00           C  
ATOM   1129  O   VAL    71      39.484  50.073  43.669  1.00  0.00           O  
ATOM   1130  N   LEU    72      39.985  49.683  41.540  1.00  0.00           N  
ATOM   1131  H   LEU    72      40.478  49.085  40.892  1.00  0.00           H  
ATOM   1132  CA  LEU    72      39.632  51.016  40.942  1.00  0.00           C  
ATOM   1133  HA  LEU    72      40.275  51.741  41.441  1.00  0.00           H  
ATOM   1134  CB  LEU    72      39.764  51.036  39.415  1.00  0.00           C  
ATOM   1135  HB2 LEU    72      40.777  50.680  39.224  1.00  0.00           H  
ATOM   1136  HB3 LEU    72      39.045  50.321  39.015  1.00  0.00           H  
ATOM   1137  CG  LEU    72      39.514  52.411  38.685  1.00  0.00           C  
ATOM   1138  HG  LEU    72      38.545  52.867  38.887  1.00  0.00           H  
ATOM   1139  CD1 LEU    72      40.604  53.407  38.921  1.00  0.00           C  
ATOM   1140 HD11 LEU    72      40.389  54.232  38.242  1.00  0.00           H  
ATOM   1141 HD12 LEU    72      40.482  53.742  39.951  1.00  0.00           H  
ATOM   1142 HD13 LEU    72      41.589  52.967  38.763  1.00  0.00           H  
ATOM   1143  CD2 LEU    72      39.448  52.180  37.147  1.00  0.00           C  
ATOM   1144 HD21 LEU    72      38.543  51.665  36.826  1.00  0.00           H  
ATOM   1145 HD22 LEU    72      39.462  53.057  36.501  1.00  0.00           H  
ATOM   1146 HD23 LEU    72      40.301  51.643  36.732  1.00  0.00           H  
ATOM   1147  C   LEU    72      38.155  51.329  41.233  1.00  0.00           C  
ATOM   1148  O   LEU    72      37.803  52.389  41.690  1.00  0.00           O  
ATOM   1149  N   GLY    73      37.319  50.243  41.095  1.00  0.00           N  
ATOM   1150  H   GLY    73      37.665  49.418  40.624  1.00  0.00           H  
ATOM   1151  CA  GLY    73      35.879  50.205  41.394  1.00  0.00           C  
ATOM   1152  HA2 GLY    73      35.464  51.140  41.017  1.00  0.00           H  
ATOM   1153  HA3 GLY    73      35.435  49.368  40.855  1.00  0.00           H  
ATOM   1154  C   GLY    73      35.493  50.138  42.811  1.00  0.00           C  
ATOM   1155  O   GLY    73      34.528  50.833  43.167  1.00  0.00           O  
ATOM   1156  N   GLY    74      36.204  49.345  43.648  1.00  0.00           N  
ATOM   1157  H   GLY    74      36.939  48.739  43.312  1.00  0.00           H  
ATOM   1158  CA  GLY    74      35.986  49.561  45.072  1.00  0.00           C  
ATOM   1159  HA2 GLY    74      34.944  49.315  45.276  1.00  0.00           H  
ATOM   1160  HA3 GLY    74      36.568  48.807  45.602  1.00  0.00           H  
ATOM   1161  C   GLY    74      36.351  51.023  45.488  1.00  0.00           C  
ATOM   1162  O   GLY    74      35.565  51.597  46.246  1.00  0.00           O  
ATOM   1163  N   ASP    75      37.437  51.574  45.020  1.00  0.00           N  
ATOM   1164  H   ASP    75      38.005  51.055  44.366  1.00  0.00           H  
ATOM   1165  CA  ASP    75      37.943  52.928  45.347  1.00  0.00           C  
ATOM   1166  HA  ASP    75      38.136  52.868  46.418  1.00  0.00           H  
ATOM   1167  CB  ASP    75      39.259  53.196  44.575  1.00  0.00           C  
ATOM   1168  HB2 ASP    75      40.071  52.556  44.921  1.00  0.00           H  
ATOM   1169  HB3 ASP    75      39.109  52.980  43.517  1.00  0.00           H  
ATOM   1170  CG  ASP    75      39.749  54.633  44.917  1.00  0.00           C  
ATOM   1171  OD1 ASP    75      39.655  55.116  46.053  1.00  0.00           O  
ATOM   1172  OD2 ASP    75      40.243  55.359  44.019  1.00  0.00           O  
ATOM   1173  C   ASP    75      36.797  54.031  45.115  1.00  0.00           C  
ATOM   1174  O   ASP    75      36.583  54.919  45.898  1.00  0.00           O  
ATOM   1175  N   ALA    76      36.175  53.913  43.954  1.00  0.00           N  
ATOM   1176  H   ALA    76      36.339  53.150  43.313  1.00  0.00           H  
ATOM   1177  CA  ALA    76      34.951  54.616  43.620  1.00  0.00           C  
ATOM   1178  HA  ALA    76      35.232  55.665  43.526  1.00  0.00           H  
ATOM   1179  CB  ALA    76      34.569  54.248  42.152  1.00  0.00           C  
ATOM   1180  HB1 ALA    76      35.294  54.691  41.469  1.00  0.00           H  
ATOM   1181  HB2 ALA    76      34.598  53.171  41.988  1.00  0.00           H  
ATOM   1182  HB3 ALA    76      33.558  54.573  41.909  1.00  0.00           H  
ATOM   1183  C   ALA    76      33.796  54.554  44.518  1.00  0.00           C  
ATOM   1184  O   ALA    76      33.119  55.559  44.711  1.00  0.00           O  
ATOM   1185  N   ILE    77      33.559  53.416  45.229  1.00  0.00           N  
ATOM   1186  H   ILE    77      34.220  52.666  45.084  1.00  0.00           H  
ATOM   1187  CA  ILE    77      32.447  53.188  46.178  1.00  0.00           C  
ATOM   1188  HA  ILE    77      31.569  53.675  45.753  1.00  0.00           H  
ATOM   1189  CB  ILE    77      32.201  51.670  46.305  1.00  0.00           C  
ATOM   1190  HB  ILE    77      33.088  51.073  46.520  1.00  0.00           H  
ATOM   1191  CG2 ILE    77      31.103  51.213  47.261  1.00  0.00           C  
ATOM   1192 HG21 ILE    77      31.465  51.454  48.261  1.00  0.00           H  
ATOM   1193 HG22 ILE    77      30.188  51.780  47.091  1.00  0.00           H  
ATOM   1194 HG23 ILE    77      30.861  50.152  47.193  1.00  0.00           H  
ATOM   1195  CG1 ILE    77      31.837  51.188  44.910  1.00  0.00           C  
ATOM   1196 HG12 ILE    77      30.821  51.473  44.638  1.00  0.00           H  
ATOM   1197 HG13 ILE    77      32.531  51.592  44.174  1.00  0.00           H  
ATOM   1198  CD1 ILE    77      31.824  49.642  44.781  1.00  0.00           C  
ATOM   1199 HD11 ILE    77      31.858  49.392  43.721  1.00  0.00           H  
ATOM   1200 HD12 ILE    77      32.678  49.129  45.225  1.00  0.00           H  
ATOM   1201 HD13 ILE    77      30.887  49.270  45.195  1.00  0.00           H  
ATOM   1202  C   ILE    77      32.785  53.742  47.539  1.00  0.00           C  
ATOM   1203  O   ILE    77      31.886  54.038  48.324  1.00  0.00           O  
ATOM   1204  N   ALA    78      34.077  54.017  47.866  1.00  0.00           N  
ATOM   1205  H   ALA    78      34.836  53.785  47.242  1.00  0.00           H  
ATOM   1206  CA  ALA    78      34.607  54.613  49.107  1.00  0.00           C  
ATOM   1207  HA  ALA    78      33.932  54.334  49.917  1.00  0.00           H  
ATOM   1208  CB  ALA    78      36.089  54.130  49.296  1.00  0.00           C  
ATOM   1209  HB1 ALA    78      36.071  53.051  49.454  1.00  0.00           H  
ATOM   1210  HB2 ALA    78      36.593  54.252  48.337  1.00  0.00           H  
ATOM   1211  HB3 ALA    78      36.513  54.706  50.117  1.00  0.00           H  
ATOM   1212  C   ALA    78      34.683  56.112  48.970  1.00  0.00           C  
ATOM   1213  O   ALA    78      34.427  56.799  49.941  1.00  0.00           O  
ATOM   1214  N   ARG    79      34.912  56.597  47.726  1.00  0.00           N  
ATOM   1215  H   ARG    79      35.374  55.951  47.102  1.00  0.00           H  
ATOM   1216  CA  ARG    79      34.842  58.022  47.305  1.00  0.00           C  
ATOM   1217  HA  ARG    79      35.304  58.576  48.122  1.00  0.00           H  
ATOM   1218  CB  ARG    79      35.574  58.160  45.994  1.00  0.00           C  
ATOM   1219  HB2 ARG    79      35.154  57.305  45.465  1.00  0.00           H  
ATOM   1220  HB3 ARG    79      35.353  59.042  45.393  1.00  0.00           H  
ATOM   1221  CG  ARG    79      37.133  58.120  46.130  1.00  0.00           C  
ATOM   1222  HG2 ARG    79      37.537  59.050  46.530  1.00  0.00           H  
ATOM   1223  HG3 ARG    79      37.399  57.296  46.792  1.00  0.00           H  
ATOM   1224  CD  ARG    79      37.683  57.956  44.759  1.00  0.00           C  
ATOM   1225  HD2 ARG    79      37.242  57.025  44.402  1.00  0.00           H  
ATOM   1226  HD3 ARG    79      37.305  58.809  44.194  1.00  0.00           H  
ATOM   1227  NE  ARG    79      39.205  57.984  44.696  1.00  0.00           N  
ATOM   1228  HE  ARG    79      39.621  57.071  44.815  1.00  0.00           H  
ATOM   1229  CZ  ARG    79      39.929  59.055  44.780  1.00  0.00           C  
ATOM   1230  NH1 ARG    79      39.450  60.235  44.574  1.00  0.00           N  
ATOM   1231 HH11 ARG    79      38.458  60.422  44.526  1.00  0.00           H  
ATOM   1232 HH12 ARG    79      40.020  61.067  44.524  1.00  0.00           H  
ATOM   1233  NH2 ARG    79      41.176  58.986  44.739  1.00  0.00           N  
ATOM   1234 HH21 ARG    79      41.489  58.033  44.852  1.00  0.00           H  
ATOM   1235 HH22 ARG    79      41.834  59.752  44.761  1.00  0.00           H  
ATOM   1236  C   ARG    79      33.382  58.383  47.115  1.00  0.00           C  
ATOM   1237  O   ARG    79      33.067  59.588  47.033  1.00  0.00           O  
ATOM   1238  N   LYS    80      32.485  57.434  47.154  1.00  0.00           N  
ATOM   1239  H   LYS    80      32.813  56.497  47.339  1.00  0.00           H  
ATOM   1240  CA  LYS    80      30.967  57.508  47.037  1.00  0.00           C  
ATOM   1241  HA  LYS    80      30.582  56.491  47.108  1.00  0.00           H  
ATOM   1242  CB  LYS    80      30.370  58.192  48.261  1.00  0.00           C  
ATOM   1243  HB2 LYS    80      30.606  59.254  48.183  1.00  0.00           H  
ATOM   1244  HB3 LYS    80      29.300  58.031  48.385  1.00  0.00           H  
ATOM   1245  CG  LYS    80      31.002  57.593  49.520  1.00  0.00           C  
ATOM   1246  HG2 LYS    80      30.889  56.510  49.574  1.00  0.00           H  
ATOM   1247  HG3 LYS    80      32.053  57.881  49.544  1.00  0.00           H  
ATOM   1248  CD  LYS    80      30.353  58.225  50.763  1.00  0.00           C  
ATOM   1249  HD2 LYS    80      30.804  59.200  50.944  1.00  0.00           H  
ATOM   1250  HD3 LYS    80      29.277  58.379  50.684  1.00  0.00           H  
ATOM   1251  CE  LYS    80      30.655  57.278  51.993  1.00  0.00           C  
ATOM   1252  HE2 LYS    80      30.368  56.275  51.676  1.00  0.00           H  
ATOM   1253  HE3 LYS    80      31.730  57.272  52.171  1.00  0.00           H  
ATOM   1254  NZ  LYS    80      29.944  57.789  53.199  1.00  0.00           N  
ATOM   1255  HZ1 LYS    80      28.952  57.908  53.050  1.00  0.00           H  
ATOM   1256  HZ2 LYS    80      30.136  57.206  54.001  1.00  0.00           H  
ATOM   1257  HZ3 LYS    80      30.315  58.702  53.420  1.00  0.00           H  
ATOM   1258  C   LYS    80      30.646  58.126  45.723  1.00  0.00           C  
ATOM   1259  O   LYS    80      29.855  59.010  45.666  1.00  0.00           O  
ATOM   1260  N   GLU    81      31.375  57.828  44.603  1.00  0.00           N  
ATOM   1261  H   GLU    81      32.059  57.109  44.789  1.00  0.00           H  
ATOM   1262  CA  GLU    81      30.964  58.104  43.222  1.00  0.00           C  
ATOM   1263  HA  GLU    81      30.339  58.996  43.169  1.00  0.00           H  
ATOM   1264  CB  GLU    81      32.207  58.345  42.321  1.00  0.00           C  
ATOM   1265  HB2 GLU    81      32.633  57.353  42.172  1.00  0.00           H  
ATOM   1266  HB3 GLU    81      31.804  58.709  41.376  1.00  0.00           H  
ATOM   1267  CG  GLU    81      33.280  59.393  42.848  1.00  0.00           C  
ATOM   1268  HG2 GLU    81      32.825  60.363  42.648  1.00  0.00           H  
ATOM   1269  HG3 GLU    81      33.438  59.238  43.916  1.00  0.00           H  
ATOM   1270  CD  GLU    81      34.569  59.320  42.102  1.00  0.00           C  
ATOM   1271  OE1 GLU    81      34.847  58.351  41.384  1.00  0.00           O  
ATOM   1272  OE2 GLU    81      35.337  60.299  42.282  1.00  0.00           O  
ATOM   1273  C   GLU    81      30.031  57.065  42.580  1.00  0.00           C  
ATOM   1274  O   GLU    81      29.162  57.430  41.800  1.00  0.00           O  
ATOM   1275  N   ILE    82      30.075  55.791  42.981  1.00  0.00           N  
ATOM   1276  H   ILE    82      30.779  55.573  43.672  1.00  0.00           H  
ATOM   1277  CA  ILE    82      29.014  54.752  42.604  1.00  0.00           C  
ATOM   1278  HA  ILE    82      28.131  55.248  42.200  1.00  0.00           H  
ATOM   1279  CB  ILE    82      29.599  53.785  41.499  1.00  0.00           C  
ATOM   1280  HB  ILE    82      28.756  53.227  41.090  1.00  0.00           H  
ATOM   1281  CG2 ILE    82      30.054  54.655  40.319  1.00  0.00           C  
ATOM   1282 HG21 ILE    82      30.121  54.135  39.363  1.00  0.00           H  
ATOM   1283 HG22 ILE    82      29.536  55.610  40.234  1.00  0.00           H  
ATOM   1284 HG23 ILE    82      31.082  54.907  40.581  1.00  0.00           H  
ATOM   1285  CG1 ILE    82      30.634  52.753  41.952  1.00  0.00           C  
ATOM   1286 HG12 ILE    82      31.321  53.260  42.630  1.00  0.00           H  
ATOM   1287 HG13 ILE    82      30.061  51.987  42.474  1.00  0.00           H  
ATOM   1288  CD1 ILE    82      31.463  52.171  40.826  1.00  0.00           C  
ATOM   1289 HD11 ILE    82      30.923  51.711  39.998  1.00  0.00           H  
ATOM   1290 HD12 ILE    82      32.187  52.911  40.485  1.00  0.00           H  
ATOM   1291 HD13 ILE    82      31.956  51.284  41.223  1.00  0.00           H  
ATOM   1292  C   ILE    82      28.480  53.916  43.796  1.00  0.00           C  
ATOM   1293  O   ILE    82      29.064  53.714  44.872  1.00  0.00           O  
ATOM   1294  N   SER    83      27.289  53.301  43.595  1.00  0.00           N  
ATOM   1295  H   SER    83      26.779  53.505  42.748  1.00  0.00           H  
ATOM   1296  CA  SER    83      26.730  52.120  44.283  1.00  0.00           C  
ATOM   1297  HA  SER    83      27.477  51.748  44.985  1.00  0.00           H  
ATOM   1298  CB  SER    83      25.388  52.494  45.059  1.00  0.00           C  
ATOM   1299  HB2 SER    83      25.684  52.952  46.003  1.00  0.00           H  
ATOM   1300  HB3 SER    83      24.868  53.300  44.541  1.00  0.00           H  
ATOM   1301  OG  SER    83      24.735  51.272  45.364  1.00  0.00           O  
ATOM   1302  HG  SER    83      23.797  51.410  45.515  1.00  0.00           H  
ATOM   1303  C   SER    83      26.443  50.962  43.317  1.00  0.00           C  
ATOM   1304  O   SER    83      25.737  51.109  42.293  1.00  0.00           O  
ATOM   1305  N   LEU    84      26.995  49.835  43.632  1.00  0.00           N  
ATOM   1306  H   LEU    84      27.494  49.787  44.509  1.00  0.00           H  
ATOM   1307  CA  LEU    84      26.756  48.609  42.917  1.00  0.00           C  
ATOM   1308  HA  LEU    84      27.180  48.769  41.926  1.00  0.00           H  
ATOM   1309  CB  LEU    84      27.653  47.553  43.566  1.00  0.00           C  
ATOM   1310  HB2 LEU    84      27.384  47.534  44.622  1.00  0.00           H  
ATOM   1311  HB3 LEU    84      27.465  46.518  43.281  1.00  0.00           H  
ATOM   1312  CG  LEU    84      29.219  47.739  43.595  1.00  0.00           C  
ATOM   1313  HG  LEU    84      29.425  48.794  43.771  1.00  0.00           H  
ATOM   1314  CD1 LEU    84      29.732  46.916  44.792  1.00  0.00           C  
ATOM   1315 HD11 LEU    84      29.595  45.845  44.646  1.00  0.00           H  
ATOM   1316 HD12 LEU    84      30.793  47.153  44.881  1.00  0.00           H  
ATOM   1317 HD13 LEU    84      29.176  47.155  45.698  1.00  0.00           H  
ATOM   1318  CD2 LEU    84      29.901  47.200  42.322  1.00  0.00           C  
ATOM   1319 HD21 LEU    84      30.986  47.240  42.420  1.00  0.00           H  
ATOM   1320 HD22 LEU    84      29.732  46.127  42.418  1.00  0.00           H  
ATOM   1321 HD23 LEU    84      29.465  47.626  41.418  1.00  0.00           H  
ATOM   1322  C   LEU    84      25.266  48.309  42.796  1.00  0.00           C  
ATOM   1323  O   LEU    84      24.816  47.843  41.729  1.00  0.00           O  
ATOM   1324  N   ALA    85      24.546  48.495  43.857  1.00  0.00           N  
ATOM   1325  H   ALA    85      24.896  48.941  44.693  1.00  0.00           H  
ATOM   1326  CA  ALA    85      23.107  48.230  43.859  1.00  0.00           C  
ATOM   1327  HA  ALA    85      22.852  47.212  43.564  1.00  0.00           H  
ATOM   1328  CB  ALA    85      22.615  48.488  45.277  1.00  0.00           C  
ATOM   1329  HB1 ALA    85      21.529  48.572  45.254  1.00  0.00           H  
ATOM   1330  HB2 ALA    85      22.842  47.650  45.936  1.00  0.00           H  
ATOM   1331  HB3 ALA    85      23.133  49.364  45.669  1.00  0.00           H  
ATOM   1332  C   ALA    85      22.324  49.106  42.867  1.00  0.00           C  
ATOM   1333  O   ALA    85      21.259  48.753  42.379  1.00  0.00           O  
ATOM   1334  N   ASP    86      22.756  50.344  42.500  1.00  0.00           N  
ATOM   1335  H   ASP    86      23.636  50.643  42.895  1.00  0.00           H  
ATOM   1336  CA  ASP    86      22.146  51.217  41.541  1.00  0.00           C  
ATOM   1337  HA  ASP    86      21.091  51.316  41.795  1.00  0.00           H  
ATOM   1338  CB  ASP    86      22.790  52.562  41.636  1.00  0.00           C  
ATOM   1339  HB2 ASP    86      23.872  52.468  41.538  1.00  0.00           H  
ATOM   1340  HB3 ASP    86      22.489  52.978  40.675  1.00  0.00           H  
ATOM   1341  CG  ASP    86      22.278  53.459  42.786  1.00  0.00           C  
ATOM   1342  OD1 ASP    86      21.537  53.043  43.715  1.00  0.00           O  
ATOM   1343  OD2 ASP    86      22.649  54.652  42.777  1.00  0.00           O  
ATOM   1344  C   ASP    86      22.159  50.548  40.168  1.00  0.00           C  
ATOM   1345  O   ASP    86      23.130  49.995  39.653  1.00  0.00           O  
ATOM   1346  N   PRO    87      21.112  50.784  39.322  1.00  0.00           N  
ATOM   1347  CD  PRO    87      19.810  51.387  39.656  1.00  0.00           C  
ATOM   1348  HD2 PRO    87      19.896  52.353  40.154  1.00  0.00           H  
ATOM   1349  HD3 PRO    87      19.191  50.774  40.311  1.00  0.00           H  
ATOM   1350  CG  PRO    87      19.133  51.486  38.328  1.00  0.00           C  
ATOM   1351  HG2 PRO    87      19.454  52.381  37.795  1.00  0.00           H  
ATOM   1352  HG3 PRO    87      18.055  51.466  38.491  1.00  0.00           H  
ATOM   1353  CB  PRO    87      19.576  50.264  37.638  1.00  0.00           C  
ATOM   1354  HB2 PRO    87      19.358  50.278  36.570  1.00  0.00           H  
ATOM   1355  HB3 PRO    87      19.090  49.365  38.020  1.00  0.00           H  
ATOM   1356  CA  PRO    87      21.000  50.137  38.025  1.00  0.00           C  
ATOM   1357  HA  PRO    87      21.210  49.070  38.095  1.00  0.00           H  
ATOM   1358  C   PRO    87      21.895  50.733  37.010  1.00  0.00           C  
ATOM   1359  O   PRO    87      22.220  51.938  36.978  1.00  0.00           O  
ATOM   1360  N   VAL    88      22.258  49.902  36.058  1.00  0.00           N  
ATOM   1361  H   VAL    88      21.864  48.972  36.043  1.00  0.00           H  
ATOM   1362  CA  VAL    88      23.145  50.371  34.857  1.00  0.00           C  
ATOM   1363  HA  VAL    88      24.047  50.890  35.182  1.00  0.00           H  
ATOM   1364  CB  VAL    88      23.696  49.057  34.159  1.00  0.00           C  
ATOM   1365  HB  VAL    88      22.885  48.364  33.936  1.00  0.00           H  
ATOM   1366  CG1 VAL    88      24.381  49.436  32.832  1.00  0.00           C  
ATOM   1367 HG11 VAL    88      25.352  49.888  33.034  1.00  0.00           H  
ATOM   1368 HG12 VAL    88      24.453  48.499  32.280  1.00  0.00           H  
ATOM   1369 HG13 VAL    88      23.796  50.126  32.226  1.00  0.00           H  
ATOM   1370  CG2 VAL    88      24.693  48.327  35.012  1.00  0.00           C  
ATOM   1371 HG21 VAL    88      25.430  49.044  35.373  1.00  0.00           H  
ATOM   1372 HG22 VAL    88      24.174  47.950  35.893  1.00  0.00           H  
ATOM   1373 HG23 VAL    88      25.062  47.512  34.390  1.00  0.00           H  
ATOM   1374  C   VAL    88      22.312  51.348  33.925  1.00  0.00           C  
ATOM   1375  O   VAL    88      22.946  52.236  33.417  1.00  0.00           O  
ATOM   1376  N   THR    89      20.999  51.389  33.964  1.00  0.00           N  
ATOM   1377  H   THR    89      20.538  50.598  34.390  1.00  0.00           H  
ATOM   1378  CA  THR    89      20.182  52.490  33.504  1.00  0.00           C  
ATOM   1379  HA  THR    89      20.373  52.653  32.443  1.00  0.00           H  
ATOM   1380  CB  THR    89      18.665  52.223  33.610  1.00  0.00           C  
ATOM   1381  HB  THR    89      18.132  53.088  33.217  1.00  0.00           H  
ATOM   1382  CG2 THR    89      18.213  51.030  32.756  1.00  0.00           C  
ATOM   1383 HG21 THR    89      18.140  50.126  33.361  1.00  0.00           H  
ATOM   1384 HG22 THR    89      17.144  51.132  32.569  1.00  0.00           H  
ATOM   1385 HG23 THR    89      18.888  50.830  31.924  1.00  0.00           H  
ATOM   1386  OG1 THR    89      18.277  51.943  34.966  1.00  0.00           O  
ATOM   1387  HG1 THR    89      18.197  52.802  35.387  1.00  0.00           H  
ATOM   1388  C   THR    89      20.541  53.867  34.154  1.00  0.00           C  
ATOM   1389  O   THR    89      20.339  54.889  33.462  1.00  0.00           O  
ATOM   1390  N   LYS    90      21.156  53.917  35.320  1.00  0.00           N  
ATOM   1391  H   LYS    90      21.177  52.989  35.717  1.00  0.00           H  
ATOM   1392  CA  LYS    90      21.492  55.177  36.033  1.00  0.00           C  
ATOM   1393  HA  LYS    90      20.638  55.812  35.796  1.00  0.00           H  
ATOM   1394  CB  LYS    90      21.563  54.978  37.580  1.00  0.00           C  
ATOM   1395  HB2 LYS    90      20.663  54.489  37.955  1.00  0.00           H  
ATOM   1396  HB3 LYS    90      22.409  54.377  37.912  1.00  0.00           H  
ATOM   1397  CG  LYS    90      21.665  56.269  38.330  1.00  0.00           C  
ATOM   1398  HG2 LYS    90      22.606  56.735  38.039  1.00  0.00           H  
ATOM   1399  HG3 LYS    90      20.916  56.970  37.962  1.00  0.00           H  
ATOM   1400  CD  LYS    90      21.528  56.010  39.825  1.00  0.00           C  
ATOM   1401  HD2 LYS    90      20.898  55.129  39.949  1.00  0.00           H  
ATOM   1402  HD3 LYS    90      22.481  55.705  40.258  1.00  0.00           H  
ATOM   1403  CE  LYS    90      21.089  57.225  40.699  1.00  0.00           C  
ATOM   1404  HE2 LYS    90      21.727  58.093  40.530  1.00  0.00           H  
ATOM   1405  HE3 LYS    90      20.067  57.444  40.390  1.00  0.00           H  
ATOM   1406  NZ  LYS    90      21.221  56.882  42.163  1.00  0.00           N  
ATOM   1407  HZ1 LYS    90      21.660  55.976  42.240  1.00  0.00           H  
ATOM   1408  HZ2 LYS    90      21.712  57.610  42.662  1.00  0.00           H  
ATOM   1409  HZ3 LYS    90      20.316  56.858  42.611  1.00  0.00           H  
ATOM   1410  C   LYS    90      22.830  55.705  35.521  1.00  0.00           C  
ATOM   1411  O   LYS    90      22.976  56.856  35.319  1.00  0.00           O  
ATOM   1412  N   TYR    91      23.802  54.815  35.357  1.00  0.00           N  
ATOM   1413  H   TYR    91      23.639  53.876  35.690  1.00  0.00           H  
ATOM   1414  CA  TYR    91      25.104  55.096  34.753  1.00  0.00           C  
ATOM   1415  HA  TYR    91      25.462  56.047  35.149  1.00  0.00           H  
ATOM   1416  CB  TYR    91      26.005  54.040  35.206  1.00  0.00           C  
ATOM   1417  HB2 TYR    91      25.715  53.086  34.764  1.00  0.00           H  
ATOM   1418  HB3 TYR    91      26.983  54.407  34.896  1.00  0.00           H  
ATOM   1419  CG  TYR    91      26.023  53.952  36.761  1.00  0.00           C  
ATOM   1420  CD1 TYR    91      26.765  54.925  37.471  1.00  0.00           C  
ATOM   1421  HD1 TYR    91      27.237  55.717  36.908  1.00  0.00           H  
ATOM   1422  CE1 TYR    91      26.735  54.889  38.865  1.00  0.00           C  
ATOM   1423  HE1 TYR    91      27.374  55.623  39.334  1.00  0.00           H  
ATOM   1424  CZ  TYR    91      25.950  53.915  39.566  1.00  0.00           C  
ATOM   1425  OH  TYR    91      26.042  53.713  40.912  1.00  0.00           O  
ATOM   1426  HH  TYR    91      25.203  53.375  41.234  1.00  0.00           H  
ATOM   1427  CE2 TYR    91      25.208  52.971  38.811  1.00  0.00           C  
ATOM   1428  HE2 TYR    91      24.658  52.202  39.334  1.00  0.00           H  
ATOM   1429  CD2 TYR    91      25.232  53.022  37.404  1.00  0.00           C  
ATOM   1430  HD2 TYR    91      24.561  52.423  36.808  1.00  0.00           H  
ATOM   1431  C   TYR    91      25.253  55.204  33.215  1.00  0.00           C  
ATOM   1432  O   TYR    91      26.149  55.817  32.705  1.00  0.00           O  
ATOM   1433  N   TRP    92      24.284  54.699  32.380  1.00  0.00           N  
ATOM   1434  H   TRP    92      23.620  54.039  32.760  1.00  0.00           H  
ATOM   1435  CA  TRP    92      24.234  54.930  30.907  1.00  0.00           C  
ATOM   1436  HA  TRP    92      24.746  55.851  30.627  1.00  0.00           H  
ATOM   1437  CB  TRP    92      25.038  53.879  30.204  1.00  0.00           C  
ATOM   1438  HB2 TRP    92      26.078  53.916  30.527  1.00  0.00           H  
ATOM   1439  HB3 TRP    92      24.774  52.863  30.497  1.00  0.00           H  
ATOM   1440  CG  TRP    92      25.101  53.942  28.741  1.00  0.00           C  
ATOM   1441  CD1 TRP    92      24.921  55.028  27.962  1.00  0.00           C  
ATOM   1442  HD1 TRP    92      24.597  56.004  28.294  1.00  0.00           H  
ATOM   1443  NE1 TRP    92      25.292  54.685  26.640  1.00  0.00           N  
ATOM   1444  HE1 TRP    92      25.313  55.264  25.812  1.00  0.00           H  
ATOM   1445  CE2 TRP    92      25.565  53.353  26.525  1.00  0.00           C  
ATOM   1446  CZ2 TRP    92      25.952  52.605  25.385  1.00  0.00           C  
ATOM   1447  HZ2 TRP    92      26.029  53.085  24.420  1.00  0.00           H  
ATOM   1448  CH2 TRP    92      26.316  51.252  25.613  1.00  0.00           C  
ATOM   1449  HH2 TRP    92      26.717  50.658  24.806  1.00  0.00           H  
ATOM   1450  CZ3 TRP    92      26.306  50.719  26.918  1.00  0.00           C  
ATOM   1451  HZ3 TRP    92      26.705  49.722  27.037  1.00  0.00           H  
ATOM   1452  CE3 TRP    92      25.832  51.513  27.985  1.00  0.00           C  
ATOM   1453  HE3 TRP    92      25.731  51.064  28.962  1.00  0.00           H  
ATOM   1454  CD2 TRP    92      25.491  52.851  27.887  1.00  0.00           C  
ATOM   1455  C   TRP    92      22.723  55.004  30.477  1.00  0.00           C  
ATOM   1456  O   TRP    92      22.279  54.034  29.871  1.00  0.00           O  
ATOM   1457  N   PRO    93      21.983  56.119  30.858  1.00  0.00           N  
ATOM   1458  CD  PRO    93      22.496  57.285  31.575  1.00  0.00           C  
ATOM   1459  HD2 PRO    93      23.070  57.974  30.955  1.00  0.00           H  
ATOM   1460  HD3 PRO    93      22.966  56.962  32.504  1.00  0.00           H  
ATOM   1461  CG  PRO    93      21.227  58.083  31.873  1.00  0.00           C  
ATOM   1462  HG2 PRO    93      21.402  59.157  31.941  1.00  0.00           H  
ATOM   1463  HG3 PRO    93      20.669  57.700  32.727  1.00  0.00           H  
ATOM   1464  CB  PRO    93      20.397  57.837  30.610  1.00  0.00           C  
ATOM   1465  HB2 PRO    93      20.927  58.299  29.777  1.00  0.00           H  
ATOM   1466  HB3 PRO    93      19.350  58.137  30.647  1.00  0.00           H  
ATOM   1467  CA  PRO    93      20.546  56.357  30.479  1.00  0.00           C  
ATOM   1468  HA  PRO    93      19.933  55.893  31.252  1.00  0.00           H  
ATOM   1469  C   PRO    93      19.957  56.076  29.074  1.00  0.00           C  
ATOM   1470  O   PRO    93      18.774  56.190  28.849  1.00  0.00           O  
ATOM   1471  N   GLU    94      20.794  55.824  28.054  1.00  0.00           N  
ATOM   1472  H   GLU    94      21.778  55.745  28.264  1.00  0.00           H  
ATOM   1473  CA  GLU    94      20.458  55.467  26.702  1.00  0.00           C  
ATOM   1474  HA  GLU    94      19.746  56.179  26.284  1.00  0.00           H  
ATOM   1475  CB  GLU    94      21.706  55.351  25.830  1.00  0.00           C  
ATOM   1476  HB2 GLU    94      22.240  54.462  26.164  1.00  0.00           H  
ATOM   1477  HB3 GLU    94      21.442  55.133  24.795  1.00  0.00           H  
ATOM   1478  CG  GLU    94      22.663  56.530  25.895  1.00  0.00           C  
ATOM   1479  HG2 GLU    94      22.982  56.568  26.936  1.00  0.00           H  
ATOM   1480  HG3 GLU    94      23.498  56.419  25.203  1.00  0.00           H  
ATOM   1481  CD  GLU    94      22.040  57.838  25.463  1.00  0.00           C  
ATOM   1482  OE1 GLU    94      22.485  58.943  25.885  1.00  0.00           O  
ATOM   1483  OE2 GLU    94      20.959  57.941  24.846  1.00  0.00           O  
ATOM   1484  C   GLU    94      19.790  54.100  26.582  1.00  0.00           C  
ATOM   1485  O   GLU    94      19.118  53.822  25.608  1.00  0.00           O  
ATOM   1486  N   LEU    95      20.069  53.187  27.499  1.00  0.00           N  
ATOM   1487  H   LEU    95      20.477  53.552  28.347  1.00  0.00           H  
ATOM   1488  CA  LEU    95      19.572  51.780  27.556  1.00  0.00           C  
ATOM   1489  HA  LEU    95      19.582  51.284  26.586  1.00  0.00           H  
ATOM   1490  CB  LEU    95      20.421  50.962  28.601  1.00  0.00           C  
ATOM   1491  HB2 LEU    95      20.433  51.511  29.542  1.00  0.00           H  
ATOM   1492  HB3 LEU    95      20.116  49.931  28.784  1.00  0.00           H  
ATOM   1493  CG  LEU    95      21.895  50.846  28.233  1.00  0.00           C  
ATOM   1494  HG  LEU    95      22.334  51.837  28.346  1.00  0.00           H  
ATOM   1495  CD1 LEU    95      22.603  50.010  29.233  1.00  0.00           C  
ATOM   1496 HD11 LEU    95      22.515  50.321  30.274  1.00  0.00           H  
ATOM   1497 HD12 LEU    95      22.157  49.016  29.247  1.00  0.00           H  
ATOM   1498 HD13 LEU    95      23.661  49.956  28.977  1.00  0.00           H  
ATOM   1499  CD2 LEU    95      22.234  50.341  26.854  1.00  0.00           C  
ATOM   1500 HD21 LEU    95      23.301  50.180  26.698  1.00  0.00           H  
ATOM   1501 HD22 LEU    95      21.720  49.381  26.806  1.00  0.00           H  
ATOM   1502 HD23 LEU    95      21.845  50.970  26.053  1.00  0.00           H  
ATOM   1503  C   LEU    95      18.060  51.609  27.889  1.00  0.00           C  
ATOM   1504  O   LEU    95      17.677  51.083  28.961  1.00  0.00           O  
ATOM   1505  N   THR    96      17.174  52.114  27.031  1.00  0.00           N  
ATOM   1506  H   THR    96      17.642  52.583  26.269  1.00  0.00           H  
ATOM   1507  CA  THR    96      15.768  51.952  26.918  1.00  0.00           C  
ATOM   1508  HA  THR    96      15.260  52.309  27.814  1.00  0.00           H  
ATOM   1509  CB  THR    96      15.247  52.586  25.619  1.00  0.00           C  
ATOM   1510  HB  THR    96      14.159  52.513  25.629  1.00  0.00           H  
ATOM   1511  CG2 THR    96      15.562  54.081  25.449  1.00  0.00           C  
ATOM   1512 HG21 THR    96      15.542  54.331  24.388  1.00  0.00           H  
ATOM   1513 HG22 THR    96      14.824  54.659  26.007  1.00  0.00           H  
ATOM   1514 HG23 THR    96      16.544  54.260  25.887  1.00  0.00           H  
ATOM   1515  OG1 THR    96      15.663  51.843  24.515  1.00  0.00           O  
ATOM   1516  HG1 THR    96      14.826  51.758  24.052  1.00  0.00           H  
ATOM   1517  C   THR    96      15.321  50.482  26.949  1.00  0.00           C  
ATOM   1518  O   THR    96      14.187  50.129  27.213  1.00  0.00           O  
ATOM   1519  N   GLY    97      16.226  49.562  26.553  1.00  0.00           N  
ATOM   1520  H   GLY    97      17.163  49.889  26.366  1.00  0.00           H  
ATOM   1521  CA  GLY    97      15.986  48.114  26.415  1.00  0.00           C  
ATOM   1522  HA2 GLY    97      15.393  47.931  25.519  1.00  0.00           H  
ATOM   1523  HA3 GLY    97      16.906  47.556  26.237  1.00  0.00           H  
ATOM   1524  C   GLY    97      15.312  47.563  27.702  1.00  0.00           C  
ATOM   1525  O   GLY    97      15.782  47.778  28.789  1.00  0.00           O  
ATOM   1526  N   LYS    98      14.130  46.958  27.591  1.00  0.00           N  
ATOM   1527  H   LYS    98      13.714  46.792  26.685  1.00  0.00           H  
ATOM   1528  CA  LYS    98      13.418  46.410  28.818  1.00  0.00           C  
ATOM   1529  HA  LYS    98      12.995  47.237  29.387  1.00  0.00           H  
ATOM   1530  CB  LYS    98      12.198  45.571  28.307  1.00  0.00           C  
ATOM   1531  HB2 LYS    98      12.546  44.954  27.479  1.00  0.00           H  
ATOM   1532  HB3 LYS    98      11.928  44.850  29.079  1.00  0.00           H  
ATOM   1533  CG  LYS    98      10.904  46.391  27.862  1.00  0.00           C  
ATOM   1534  HG2 LYS    98      11.155  47.239  27.224  1.00  0.00           H  
ATOM   1535  HG3 LYS    98      10.248  45.788  27.234  1.00  0.00           H  
ATOM   1536  CD  LYS    98      10.190  46.876  29.089  1.00  0.00           C  
ATOM   1537  HD2 LYS    98       9.989  46.022  29.735  1.00  0.00           H  
ATOM   1538  HD3 LYS    98      10.797  47.514  29.732  1.00  0.00           H  
ATOM   1539  CE  LYS    98       8.849  47.665  28.940  1.00  0.00           C  
ATOM   1540  HE2 LYS    98       7.935  47.126  28.692  1.00  0.00           H  
ATOM   1541  HE3 LYS    98       8.654  48.108  29.917  1.00  0.00           H  
ATOM   1542  NZ  LYS    98       8.979  48.799  27.980  1.00  0.00           N  
ATOM   1543  HZ1 LYS    98       9.821  49.295  28.236  1.00  0.00           H  
ATOM   1544  HZ2 LYS    98       8.988  48.531  27.006  1.00  0.00           H  
ATOM   1545  HZ3 LYS    98       8.139  49.347  28.103  1.00  0.00           H  
ATOM   1546  C   LYS    98      14.259  45.489  29.675  1.00  0.00           C  
ATOM   1547  O   LYS    98      14.049  45.433  30.885  1.00  0.00           O  
ATOM   1548  N   GLN    99      15.172  44.668  29.078  1.00  0.00           N  
ATOM   1549  H   GLN    99      15.316  44.728  28.080  1.00  0.00           H  
ATOM   1550  CA  GLN    99      16.163  43.829  29.757  1.00  0.00           C  
ATOM   1551  HA  GLN    99      15.701  43.070  30.389  1.00  0.00           H  
ATOM   1552  CB  GLN    99      16.905  43.016  28.694  1.00  0.00           C  
ATOM   1553  HB2 GLN    99      17.336  42.111  29.120  1.00  0.00           H  
ATOM   1554  HB3 GLN    99      16.249  42.703  27.882  1.00  0.00           H  
ATOM   1555  CG  GLN    99      18.080  43.722  27.888  1.00  0.00           C  
ATOM   1556  HG2 GLN    99      18.720  44.282  28.570  1.00  0.00           H  
ATOM   1557  HG3 GLN    99      18.657  42.930  27.411  1.00  0.00           H  
ATOM   1558  CD  GLN    99      17.691  44.665  26.799  1.00  0.00           C  
ATOM   1559  OE1 GLN    99      16.518  45.025  26.727  1.00  0.00           O  
ATOM   1560  NE2 GLN    99      18.652  45.120  25.989  1.00  0.00           N  
ATOM   1561 HE21 GLN    99      19.613  44.921  26.226  1.00  0.00           H  
ATOM   1562 HE22 GLN    99      18.391  45.414  25.058  1.00  0.00           H  
ATOM   1563  C   GLN    99      17.060  44.517  30.760  1.00  0.00           C  
ATOM   1564  O   GLN    99      17.493  43.810  31.691  1.00  0.00           O  
ATOM   1565  N   TRP   100      17.255  45.823  30.639  1.00  0.00           N  
ATOM   1566  H   TRP   100      16.861  46.284  29.831  1.00  0.00           H  
ATOM   1567  CA  TRP   100      18.163  46.583  31.556  1.00  0.00           C  
ATOM   1568  HA  TRP   100      19.028  46.012  31.896  1.00  0.00           H  
ATOM   1569  CB  TRP   100      18.745  47.764  30.853  1.00  0.00           C  
ATOM   1570  HB2 TRP   100      17.925  48.359  30.452  1.00  0.00           H  
ATOM   1571  HB3 TRP   100      19.385  48.429  31.433  1.00  0.00           H  
ATOM   1572  CG  TRP   100      19.679  47.255  29.815  1.00  0.00           C  
ATOM   1573  CD1 TRP   100      19.386  47.103  28.543  1.00  0.00           C  
ATOM   1574  HD1 TRP   100      18.460  47.359  28.049  1.00  0.00           H  
ATOM   1575  NE1 TRP   100      20.463  46.580  27.863  1.00  0.00           N  
ATOM   1576  HE1 TRP   100      20.550  46.659  26.859  1.00  0.00           H  
ATOM   1577  CE2 TRP   100      21.502  46.274  28.625  1.00  0.00           C  
ATOM   1578  CZ2 TRP   100      22.811  45.820  28.369  1.00  0.00           C  
ATOM   1579  HZ2 TRP   100      23.078  45.516  27.368  1.00  0.00           H  
ATOM   1580  CH2 TRP   100      23.688  45.698  29.497  1.00  0.00           C  
ATOM   1581  HH2 TRP   100      24.665  45.258  29.359  1.00  0.00           H  
ATOM   1582  CZ3 TRP   100      23.228  46.105  30.777  1.00  0.00           C  
ATOM   1583  HZ3 TRP   100      23.827  46.160  31.674  1.00  0.00           H  
ATOM   1584  CE3 TRP   100      21.990  46.694  30.875  1.00  0.00           C  
ATOM   1585  HE3 TRP   100      21.697  47.048  31.853  1.00  0.00           H  
ATOM   1586  CD2 TRP   100      21.037  46.670  29.889  1.00  0.00           C  
ATOM   1587  C   TRP   100      17.471  47.022  32.855  1.00  0.00           C  
ATOM   1588  O   TRP   100      18.147  47.336  33.834  1.00  0.00           O  
ATOM   1589  N   GLN   101      16.150  47.027  32.863  1.00  0.00           N  
ATOM   1590  H   GLN   101      15.622  46.891  32.012  1.00  0.00           H  
ATOM   1591  CA  GLN   101      15.365  47.332  34.011  1.00  0.00           C  
ATOM   1592  HA  GLN   101      15.672  48.266  34.482  1.00  0.00           H  
ATOM   1593  CB  GLN   101      13.931  47.538  33.607  1.00  0.00           C  
ATOM   1594  HB2 GLN   101      13.512  46.625  33.184  1.00  0.00           H  
ATOM   1595  HB3 GLN   101      13.305  47.677  34.489  1.00  0.00           H  
ATOM   1596  CG  GLN   101      13.619  48.622  32.542  1.00  0.00           C  
ATOM   1597  HG2 GLN   101      14.208  49.508  32.780  1.00  0.00           H  
ATOM   1598  HG3 GLN   101      13.954  48.201  31.595  1.00  0.00           H  
ATOM   1599  CD  GLN   101      12.144  48.940  32.487  1.00  0.00           C  
ATOM   1600  OE1 GLN   101      11.344  48.687  33.434  1.00  0.00           O  
ATOM   1601  NE2 GLN   101      11.763  49.484  31.335  1.00  0.00           N  
ATOM   1602 HE21 GLN   101      12.434  49.916  30.717  1.00  0.00           H  
ATOM   1603 HE22 GLN   101      10.780  49.685  31.221  1.00  0.00           H  
ATOM   1604  C   GLN   101      15.574  46.207  35.083  1.00  0.00           C  
ATOM   1605  O   GLN   101      15.132  45.046  35.014  1.00  0.00           O  
ATOM   1606  N   GLY   102      16.246  46.637  36.124  1.00  0.00           N  
ATOM   1607  H   GLY   102      16.534  47.605  36.152  1.00  0.00           H  
ATOM   1608  CA  GLY   102      16.688  45.772  37.256  1.00  0.00           C  
ATOM   1609  HA2 GLY   102      16.566  46.341  38.178  1.00  0.00           H  
ATOM   1610  HA3 GLY   102      15.951  44.971  37.307  1.00  0.00           H  
ATOM   1611  C   GLY   102      18.024  45.136  37.149  1.00  0.00           C  
ATOM   1612  O   GLY   102      18.515  44.544  38.091  1.00  0.00           O  
ATOM   1613  N   ILE   103      18.747  45.346  36.002  1.00  0.00           N  
ATOM   1614  H   ILE   103      18.409  46.009  35.319  1.00  0.00           H  
ATOM   1615  CA  ILE   103      20.195  45.041  35.971  1.00  0.00           C  
ATOM   1616  HA  ILE   103      20.415  44.086  36.448  1.00  0.00           H  
ATOM   1617  CB  ILE   103      20.764  44.977  34.515  1.00  0.00           C  
ATOM   1618  HB  ILE   103      20.555  45.865  33.917  1.00  0.00           H  
ATOM   1619  CG2 ILE   103      22.279  44.756  34.636  1.00  0.00           C  
ATOM   1620 HG21 ILE   103      22.767  45.520  35.241  1.00  0.00           H  
ATOM   1621 HG22 ILE   103      22.540  43.757  34.986  1.00  0.00           H  
ATOM   1622 HG23 ILE   103      22.769  44.906  33.674  1.00  0.00           H  
ATOM   1623  CG1 ILE   103      20.060  43.767  33.881  1.00  0.00           C  
ATOM   1624 HG12 ILE   103      20.096  42.842  34.456  1.00  0.00           H  
ATOM   1625 HG13 ILE   103      19.001  44.027  33.868  1.00  0.00           H  
ATOM   1626  CD1 ILE   103      20.500  43.250  32.533  1.00  0.00           C  
ATOM   1627 HD11 ILE   103      19.752  42.516  32.232  1.00  0.00           H  
ATOM   1628 HD12 ILE   103      20.485  44.081  31.829  1.00  0.00           H  
ATOM   1629 HD13 ILE   103      21.521  42.868  32.534  1.00  0.00           H  
ATOM   1630  C   ILE   103      20.916  46.097  36.843  1.00  0.00           C  
ATOM   1631  O   ILE   103      20.958  47.262  36.483  1.00  0.00           O  
ATOM   1632  N   ARG   104      21.415  45.695  37.972  1.00  0.00           N  
ATOM   1633  H   ARG   104      21.309  44.719  38.207  1.00  0.00           H  
ATOM   1634  CA  ARG   104      22.251  46.429  38.923  1.00  0.00           C  
ATOM   1635  HA  ARG   104      21.952  47.460  39.110  1.00  0.00           H  
ATOM   1636  CB  ARG   104      22.276  45.729  40.233  1.00  0.00           C  
ATOM   1637  HB2 ARG   104      22.798  44.784  40.082  1.00  0.00           H  
ATOM   1638  HB3 ARG   104      22.792  46.335  40.978  1.00  0.00           H  
ATOM   1639  CG  ARG   104      20.839  45.391  40.678  1.00  0.00           C  
ATOM   1640  HG2 ARG   104      20.112  46.172  40.455  1.00  0.00           H  
ATOM   1641  HG3 ARG   104      20.535  44.576  40.022  1.00  0.00           H  
ATOM   1642  CD  ARG   104      20.805  44.802  42.046  1.00  0.00           C  
ATOM   1643  HD2 ARG   104      21.528  45.278  42.708  1.00  0.00           H  
ATOM   1644  HD3 ARG   104      19.812  45.065  42.409  1.00  0.00           H  
ATOM   1645  NE  ARG   104      21.153  43.393  42.100  1.00  0.00           N  
ATOM   1646  HE  ARG   104      21.674  43.042  41.309  1.00  0.00           H  
ATOM   1647  CZ  ARG   104      20.964  42.519  43.061  1.00  0.00           C  
ATOM   1648  NH1 ARG   104      20.483  42.769  44.279  1.00  0.00           N  
ATOM   1649 HH11 ARG   104      20.061  43.676  44.418  1.00  0.00           H  
ATOM   1650 HH12 ARG   104      20.586  42.021  44.950  1.00  0.00           H  
ATOM   1651  NH2 ARG   104      21.319  41.221  42.933  1.00  0.00           N  
ATOM   1652 HH21 ARG   104      21.622  40.929  42.015  1.00  0.00           H  
ATOM   1653 HH22 ARG   104      21.180  40.519  43.646  1.00  0.00           H  
ATOM   1654  C   ARG   104      23.693  46.405  38.431  1.00  0.00           C  
ATOM   1655  O   ARG   104      24.126  45.487  37.776  1.00  0.00           O  
ATOM   1656  N   LEU   105      24.347  47.553  38.645  1.00  0.00           N  
ATOM   1657  H   LEU   105      23.960  48.331  39.160  1.00  0.00           H  
ATOM   1658  CA  LEU   105      25.792  47.640  38.408  1.00  0.00           C  
ATOM   1659  HA  LEU   105      25.903  47.527  37.330  1.00  0.00           H  
ATOM   1660  CB  LEU   105      26.296  49.012  38.915  1.00  0.00           C  
ATOM   1661  HB2 LEU   105      25.657  49.849  38.635  1.00  0.00           H  
ATOM   1662  HB3 LEU   105      26.316  49.012  40.005  1.00  0.00           H  
ATOM   1663  CG  LEU   105      27.643  49.418  38.462  1.00  0.00           C  
ATOM   1664  HG  LEU   105      28.308  48.616  38.781  1.00  0.00           H  
ATOM   1665  CD1 LEU   105      27.707  49.756  36.971  1.00  0.00           C  
ATOM   1666 HD11 LEU   105      28.717  49.885  36.581  1.00  0.00           H  
ATOM   1667 HD12 LEU   105      27.209  48.926  36.468  1.00  0.00           H  
ATOM   1668 HD13 LEU   105      27.119  50.663  36.833  1.00  0.00           H  
ATOM   1669  CD2 LEU   105      28.062  50.681  39.131  1.00  0.00           C  
ATOM   1670 HD21 LEU   105      29.058  51.012  38.837  1.00  0.00           H  
ATOM   1671 HD22 LEU   105      27.352  51.477  38.907  1.00  0.00           H  
ATOM   1672 HD23 LEU   105      28.062  50.634  40.220  1.00  0.00           H  
ATOM   1673  C   LEU   105      26.570  46.545  39.102  1.00  0.00           C  
ATOM   1674  O   LEU   105      27.549  46.088  38.574  1.00  0.00           O  
ATOM   1675  N   LEU   106      26.114  45.995  40.214  1.00  0.00           N  
ATOM   1676  H   LEU   106      25.453  46.559  40.730  1.00  0.00           H  
ATOM   1677  CA  LEU   106      26.589  44.744  40.914  1.00  0.00           C  
ATOM   1678  HA  LEU   106      27.659  44.762  41.119  1.00  0.00           H  
ATOM   1679  CB  LEU   106      25.739  44.458  42.214  1.00  0.00           C  
ATOM   1680  HB2 LEU   106      25.729  45.385  42.786  1.00  0.00           H  
ATOM   1681  HB3 LEU   106      24.695  44.254  41.980  1.00  0.00           H  
ATOM   1682  CG  LEU   106      26.189  43.268  43.057  1.00  0.00           C  
ATOM   1683  HG  LEU   106      26.140  42.416  42.378  1.00  0.00           H  
ATOM   1684  CD1 LEU   106      27.515  43.557  43.730  1.00  0.00           C  
ATOM   1685 HD11 LEU   106      28.338  43.798  43.058  1.00  0.00           H  
ATOM   1686 HD12 LEU   106      27.467  44.378  44.445  1.00  0.00           H  
ATOM   1687 HD13 LEU   106      27.805  42.688  44.320  1.00  0.00           H  
ATOM   1688  CD2 LEU   106      25.071  42.984  44.006  1.00  0.00           C  
ATOM   1689 HD21 LEU   106      24.811  43.930  44.481  1.00  0.00           H  
ATOM   1690 HD22 LEU   106      24.210  42.619  43.445  1.00  0.00           H  
ATOM   1691 HD23 LEU   106      25.339  42.175  44.685  1.00  0.00           H  
ATOM   1692  C   LEU   106      26.501  43.455  40.026  1.00  0.00           C  
ATOM   1693  O   LEU   106      27.411  42.629  40.056  1.00  0.00           O  
ATOM   1694  N   ASP   107      25.474  43.357  39.185  1.00  0.00           N  
ATOM   1695  H   ASP   107      24.915  44.191  39.078  1.00  0.00           H  
ATOM   1696  CA  ASP   107      25.230  42.258  38.342  1.00  0.00           C  
ATOM   1697  HA  ASP   107      25.438  41.333  38.879  1.00  0.00           H  
ATOM   1698  CB  ASP   107      23.751  42.309  37.885  1.00  0.00           C  
ATOM   1699  HB2 ASP   107      23.661  43.169  37.220  1.00  0.00           H  
ATOM   1700  HB3 ASP   107      23.434  41.336  37.510  1.00  0.00           H  
ATOM   1701  CG  ASP   107      22.641  42.513  38.880  1.00  0.00           C  
ATOM   1702  OD1 ASP   107      21.552  42.967  38.448  1.00  0.00           O  
ATOM   1703  OD2 ASP   107      22.865  42.291  40.101  1.00  0.00           O  
ATOM   1704  C   ASP   107      26.166  42.369  37.205  1.00  0.00           C  
ATOM   1705  O   ASP   107      26.694  41.319  36.806  1.00  0.00           O  
ATOM   1706  N   LEU   108      26.518  43.621  36.803  1.00  0.00           N  
ATOM   1707  H   LEU   108      26.003  44.408  37.173  1.00  0.00           H  
ATOM   1708  CA  LEU   108      27.514  43.864  35.692  1.00  0.00           C  
ATOM   1709  HA  LEU   108      27.338  43.039  35.001  1.00  0.00           H  
ATOM   1710  CB  LEU   108      27.133  45.232  35.176  1.00  0.00           C  
ATOM   1711  HB2 LEU   108      26.054  45.315  35.048  1.00  0.00           H  
ATOM   1712  HB3 LEU   108      27.393  45.883  36.011  1.00  0.00           H  
ATOM   1713  CG  LEU   108      27.975  45.563  33.921  1.00  0.00           C  
ATOM   1714  HG  LEU   108      29.021  45.427  34.195  1.00  0.00           H  
ATOM   1715  CD1 LEU   108      27.656  44.717  32.653  1.00  0.00           C  
ATOM   1716 HD11 LEU   108      27.801  43.656  32.860  1.00  0.00           H  
ATOM   1717 HD12 LEU   108      26.601  44.880  32.434  1.00  0.00           H  
ATOM   1718 HD13 LEU   108      28.212  45.082  31.790  1.00  0.00           H  
ATOM   1719  CD2 LEU   108      27.790  47.008  33.472  1.00  0.00           C  
ATOM   1720 HD21 LEU   108      27.796  47.689  34.323  1.00  0.00           H  
ATOM   1721 HD22 LEU   108      28.656  47.291  32.874  1.00  0.00           H  
ATOM   1722 HD23 LEU   108      26.798  47.198  33.060  1.00  0.00           H  
ATOM   1723  C   LEU   108      28.964  43.675  36.186  1.00  0.00           C  
ATOM   1724  O   LEU   108      29.798  43.159  35.431  1.00  0.00           O  
ATOM   1725  N   ALA   109      29.207  44.026  37.440  1.00  0.00           N  
ATOM   1726  H   ALA   109      28.524  44.527  37.990  1.00  0.00           H  
ATOM   1727  CA  ALA   109      30.506  43.858  38.075  1.00  0.00           C  
ATOM   1728  HA  ALA   109      31.244  44.225  37.362  1.00  0.00           H  
ATOM   1729  CB  ALA   109      30.555  44.791  39.303  1.00  0.00           C  
ATOM   1730  HB1 ALA   109      31.578  44.804  39.678  1.00  0.00           H  
ATOM   1731  HB2 ALA   109      30.206  45.790  39.040  1.00  0.00           H  
ATOM   1732  HB3 ALA   109      29.836  44.423  40.034  1.00  0.00           H  
ATOM   1733  C   ALA   109      30.953  42.407  38.511  1.00  0.00           C  
ATOM   1734  O   ALA   109      32.133  42.066  38.741  1.00  0.00           O  
ATOM   1735  N   THR   110      29.983  41.429  38.591  1.00  0.00           N  
ATOM   1736  H   THR   110      29.045  41.803  38.552  1.00  0.00           H  
ATOM   1737  CA  THR   110      30.203  40.127  39.216  1.00  0.00           C  
ATOM   1738  HA  THR   110      31.273  39.922  39.247  1.00  0.00           H  
ATOM   1739  CB  THR   110      29.682  40.090  40.710  1.00  0.00           C  
ATOM   1740  HB  THR   110      29.981  39.152  41.177  1.00  0.00           H  
ATOM   1741  CG2 THR   110      30.288  41.107  41.653  1.00  0.00           C  
ATOM   1742 HG21 THR   110      30.019  42.142  41.441  1.00  0.00           H  
ATOM   1743 HG22 THR   110      29.929  40.933  42.667  1.00  0.00           H  
ATOM   1744 HG23 THR   110      31.361  40.927  41.713  1.00  0.00           H  
ATOM   1745  OG1 THR   110      28.250  40.231  40.724  1.00  0.00           O  
ATOM   1746  HG1 THR   110      27.974  41.133  40.544  1.00  0.00           H  
ATOM   1747  C   THR   110      29.587  38.994  38.354  1.00  0.00           C  
ATOM   1748  O   THR   110      29.453  37.821  38.796  1.00  0.00           O  
ATOM   1749  N   TYR   111      29.177  39.326  37.116  1.00  0.00           N  
ATOM   1750  H   TYR   111      29.081  40.282  36.805  1.00  0.00           H  
ATOM   1751  CA  TYR   111      28.881  38.334  36.079  1.00  0.00           C  
ATOM   1752  HA  TYR   111      28.735  38.943  35.187  1.00  0.00           H  
ATOM   1753  CB  TYR   111      30.064  37.497  35.788  1.00  0.00           C  
ATOM   1754  HB2 TYR   111      30.101  36.663  36.488  1.00  0.00           H  
ATOM   1755  HB3 TYR   111      29.913  37.030  34.814  1.00  0.00           H  
ATOM   1756  CG  TYR   111      31.457  38.301  35.798  1.00  0.00           C  
ATOM   1757  CD1 TYR   111      31.938  38.993  34.695  1.00  0.00           C  
ATOM   1758  HD1 TYR   111      31.272  39.098  33.852  1.00  0.00           H  
ATOM   1759  CE1 TYR   111      33.307  39.432  34.732  1.00  0.00           C  
ATOM   1760  HE1 TYR   111      33.816  39.872  33.888  1.00  0.00           H  
ATOM   1761  CZ  TYR   111      34.053  39.353  35.923  1.00  0.00           C  
ATOM   1762  OH  TYR   111      35.328  39.832  35.889  1.00  0.00           O  
ATOM   1763  HH  TYR   111      35.787  39.776  36.731  1.00  0.00           H  
ATOM   1764  CE2 TYR   111      33.555  38.652  37.039  1.00  0.00           C  
ATOM   1765  HE2 TYR   111      34.276  38.559  37.838  1.00  0.00           H  
ATOM   1766  CD2 TYR   111      32.267  38.050  36.942  1.00  0.00           C  
ATOM   1767  HD2 TYR   111      31.945  37.380  37.726  1.00  0.00           H  
ATOM   1768  C   TYR   111      27.500  37.598  36.183  1.00  0.00           C  
ATOM   1769  O   TYR   111      27.338  36.495  35.721  1.00  0.00           O  
ATOM   1770  N   THR   112      26.468  38.225  36.864  1.00  0.00           N  
ATOM   1771  H   THR   112      26.612  39.121  37.308  1.00  0.00           H  
ATOM   1772  CA  THR   112      25.171  37.583  37.086  1.00  0.00           C  
ATOM   1773  HA  THR   112      25.232  36.567  36.694  1.00  0.00           H  
ATOM   1774  CB  THR   112      24.854  37.402  38.615  1.00  0.00           C  
ATOM   1775  HB  THR   112      24.090  36.630  38.703  1.00  0.00           H  
ATOM   1776  CG2 THR   112      25.950  36.886  39.496  1.00  0.00           C  
ATOM   1777 HG21 THR   112      26.732  37.637  39.600  1.00  0.00           H  
ATOM   1778 HG22 THR   112      25.622  36.593  40.493  1.00  0.00           H  
ATOM   1779 HG23 THR   112      26.404  36.027  39.002  1.00  0.00           H  
ATOM   1780  OG1 THR   112      24.399  38.628  39.124  1.00  0.00           O  
ATOM   1781  HG1 THR   112      24.611  38.727  40.056  1.00  0.00           H  
ATOM   1782  C   THR   112      23.962  38.121  36.394  1.00  0.00           C  
ATOM   1783  O   THR   112      22.883  37.544  36.477  1.00  0.00           O  
ATOM   1784  N   ALA   113      24.182  39.205  35.594  1.00  0.00           N  
ATOM   1785  H   ALA   113      25.109  39.602  35.536  1.00  0.00           H  
ATOM   1786  CA  ALA   113      23.120  39.932  34.992  1.00  0.00           C  
ATOM   1787  HA  ALA   113      22.516  40.423  35.755  1.00  0.00           H  
ATOM   1788  CB  ALA   113      23.868  41.068  34.290  1.00  0.00           C  
ATOM   1789  HB1 ALA   113      24.456  41.631  35.016  1.00  0.00           H  
ATOM   1790  HB2 ALA   113      24.581  40.631  33.591  1.00  0.00           H  
ATOM   1791  HB3 ALA   113      23.155  41.702  33.763  1.00  0.00           H  
ATOM   1792  C   ALA   113      22.131  39.150  34.106  1.00  0.00           C  
ATOM   1793  O   ALA   113      20.948  39.490  34.131  1.00  0.00           O  
ATOM   1794  N   GLY   114      22.591  38.176  33.303  1.00  0.00           N  
ATOM   1795  H   GLY   114      23.596  38.081  33.284  1.00  0.00           H  
ATOM   1796  CA  GLY   114      21.730  37.425  32.317  1.00  0.00           C  
ATOM   1797  HA2 GLY   114      21.184  36.701  32.922  1.00  0.00           H  
ATOM   1798  HA3 GLY   114      21.094  38.223  31.934  1.00  0.00           H  
ATOM   1799  C   GLY   114      22.368  36.751  31.106  1.00  0.00           C  
ATOM   1800  O   GLY   114      21.588  36.405  30.213  1.00  0.00           O  
ATOM   1801  N   GLY   115      23.714  36.640  31.078  1.00  0.00           N  
ATOM   1802  H   GLY   115      24.223  37.088  31.827  1.00  0.00           H  
ATOM   1803  CA  GLY   115      24.579  36.071  30.054  1.00  0.00           C  
ATOM   1804  HA2 GLY   115      25.541  35.782  30.477  1.00  0.00           H  
ATOM   1805  HA3 GLY   115      24.135  35.146  29.687  1.00  0.00           H  
ATOM   1806  C   GLY   115      24.940  37.007  28.917  1.00  0.00           C  
ATOM   1807  O   GLY   115      24.379  36.936  27.819  1.00  0.00           O  
ATOM   1808  N   LEU   116      25.847  37.936  29.129  1.00  0.00           N  
ATOM   1809  H   LEU   116      26.346  38.017  30.003  1.00  0.00           H  
ATOM   1810  CA  LEU   116      26.517  38.659  28.002  1.00  0.00           C  
ATOM   1811  HA  LEU   116      25.695  38.839  27.310  1.00  0.00           H  
ATOM   1812  CB  LEU   116      27.147  39.940  28.613  1.00  0.00           C  
ATOM   1813  HB2 LEU   116      27.956  39.627  29.273  1.00  0.00           H  
ATOM   1814  HB3 LEU   116      27.515  40.486  27.744  1.00  0.00           H  
ATOM   1815  CG  LEU   116      26.253  40.963  29.390  1.00  0.00           C  
ATOM   1816  HG  LEU   116      25.476  40.497  29.996  1.00  0.00           H  
ATOM   1817  CD1 LEU   116      27.108  41.822  30.231  1.00  0.00           C  
ATOM   1818 HD11 LEU   116      27.358  41.297  31.153  1.00  0.00           H  
ATOM   1819 HD12 LEU   116      28.038  42.119  29.746  1.00  0.00           H  
ATOM   1820 HD13 LEU   116      26.478  42.661  30.526  1.00  0.00           H  
ATOM   1821  CD2 LEU   116      25.435  41.773  28.304  1.00  0.00           C  
ATOM   1822 HD21 LEU   116      26.202  42.320  27.756  1.00  0.00           H  
ATOM   1823 HD22 LEU   116      24.892  41.156  27.589  1.00  0.00           H  
ATOM   1824 HD23 LEU   116      24.791  42.500  28.799  1.00  0.00           H  
ATOM   1825  C   LEU   116      27.494  37.769  27.219  1.00  0.00           C  
ATOM   1826  O   LEU   116      28.238  36.937  27.694  1.00  0.00           O  
ATOM   1827  N   PRO   117      27.716  38.110  25.934  1.00  0.00           N  
ATOM   1828  CD  PRO   117      26.913  39.005  25.056  1.00  0.00           C  
ATOM   1829  HD2 PRO   117      27.328  40.010  25.127  1.00  0.00           H  
ATOM   1830  HD3 PRO   117      25.862  38.917  25.332  1.00  0.00           H  
ATOM   1831  CG  PRO   117      27.232  38.639  23.610  1.00  0.00           C  
ATOM   1832  HG2 PRO   117      26.899  39.419  22.925  1.00  0.00           H  
ATOM   1833  HG3 PRO   117      26.605  37.764  23.439  1.00  0.00           H  
ATOM   1834  CB  PRO   117      28.722  38.275  23.704  1.00  0.00           C  
ATOM   1835  HB2 PRO   117      29.362  39.153  23.617  1.00  0.00           H  
ATOM   1836  HB3 PRO   117      28.924  37.654  22.831  1.00  0.00           H  
ATOM   1837  CA  PRO   117      28.765  37.524  25.094  1.00  0.00           C  
ATOM   1838  HA  PRO   117      28.594  36.458  24.945  1.00  0.00           H  
ATOM   1839  C   PRO   117      30.129  37.830  25.672  1.00  0.00           C  
ATOM   1840  O   PRO   117      30.322  38.898  26.283  1.00  0.00           O  
ATOM   1841  N   LEU   118      31.084  36.860  25.627  1.00  0.00           N  
ATOM   1842  H   LEU   118      30.843  36.038  25.092  1.00  0.00           H  
ATOM   1843  CA  LEU   118      32.434  36.986  26.140  1.00  0.00           C  
ATOM   1844  HA  LEU   118      32.381  37.003  27.229  1.00  0.00           H  
ATOM   1845  CB  LEU   118      33.330  35.796  25.815  1.00  0.00           C  
ATOM   1846  HB2 LEU   118      33.663  35.936  24.787  1.00  0.00           H  
ATOM   1847  HB3 LEU   118      34.240  35.927  26.400  1.00  0.00           H  
ATOM   1848  CG  LEU   118      32.763  34.390  26.013  1.00  0.00           C  
ATOM   1849  HG  LEU   118      31.935  34.317  25.307  1.00  0.00           H  
ATOM   1850  CD1 LEU   118      33.882  33.410  25.691  1.00  0.00           C  
ATOM   1851 HD11 LEU   118      34.101  33.579  24.637  1.00  0.00           H  
ATOM   1852 HD12 LEU   118      34.835  33.614  26.179  1.00  0.00           H  
ATOM   1853 HD13 LEU   118      33.539  32.392  25.881  1.00  0.00           H  
ATOM   1854  CD2 LEU   118      32.152  34.263  27.437  1.00  0.00           C  
ATOM   1855 HD21 LEU   118      32.931  34.276  28.200  1.00  0.00           H  
ATOM   1856 HD22 LEU   118      31.340  34.989  27.490  1.00  0.00           H  
ATOM   1857 HD23 LEU   118      31.688  33.284  27.553  1.00  0.00           H  
ATOM   1858  C   LEU   118      33.176  38.219  25.664  1.00  0.00           C  
ATOM   1859  O   LEU   118      33.759  39.015  26.460  1.00  0.00           O  
ATOM   1860  N   GLN   119      32.988  38.543  24.399  1.00  0.00           N  
ATOM   1861  H   GLN   119      32.532  37.840  23.835  1.00  0.00           H  
ATOM   1862  CA  GLN   119      33.785  39.515  23.662  1.00  0.00           C  
ATOM   1863  HA  GLN   119      34.431  39.978  24.408  1.00  0.00           H  
ATOM   1864  CB  GLN   119      34.777  38.902  22.656  1.00  0.00           C  
ATOM   1865  HB2 GLN   119      34.256  38.233  21.972  1.00  0.00           H  
ATOM   1866  HB3 GLN   119      35.314  39.662  22.088  1.00  0.00           H  
ATOM   1867  CG  GLN   119      35.924  38.084  23.289  1.00  0.00           C  
ATOM   1868  HG2 GLN   119      35.396  37.556  24.083  1.00  0.00           H  
ATOM   1869  HG3 GLN   119      36.435  37.499  22.524  1.00  0.00           H  
ATOM   1870  CD  GLN   119      37.104  38.917  23.871  1.00  0.00           C  
ATOM   1871  OE1 GLN   119      36.921  39.759  24.741  1.00  0.00           O  
ATOM   1872  NE2 GLN   119      38.330  38.622  23.537  1.00  0.00           N  
ATOM   1873 HE21 GLN   119      38.507  38.127  22.675  1.00  0.00           H  
ATOM   1874 HE22 GLN   119      39.092  39.040  24.051  1.00  0.00           H  
ATOM   1875  C   GLN   119      32.914  40.497  22.840  1.00  0.00           C  
ATOM   1876  O   GLN   119      31.833  40.153  22.252  1.00  0.00           O  
ATOM   1877  N   VAL   120      33.324  41.739  22.757  1.00  0.00           N  
ATOM   1878  H   VAL   120      34.090  42.021  23.353  1.00  0.00           H  
ATOM   1879  CA  VAL   120      32.757  42.740  21.831  1.00  0.00           C  
ATOM   1880  HA  VAL   120      31.737  42.955  22.150  1.00  0.00           H  
ATOM   1881  CB  VAL   120      33.454  44.122  22.006  1.00  0.00           C  
ATOM   1882  HB  VAL   120      34.538  44.026  21.960  1.00  0.00           H  
ATOM   1883  CG1 VAL   120      33.028  45.126  20.919  1.00  0.00           C  
ATOM   1884 HG11 VAL   120      33.309  44.785  19.922  1.00  0.00           H  
ATOM   1885 HG12 VAL   120      31.950  45.287  20.910  1.00  0.00           H  
ATOM   1886 HG13 VAL   120      33.668  45.998  21.053  1.00  0.00           H  
ATOM   1887  CG2 VAL   120      33.047  44.586  23.334  1.00  0.00           C  
ATOM   1888 HG21 VAL   120      33.353  45.624  23.473  1.00  0.00           H  
ATOM   1889 HG22 VAL   120      31.984  44.484  23.551  1.00  0.00           H  
ATOM   1890 HG23 VAL   120      33.627  44.017  24.061  1.00  0.00           H  
ATOM   1891  C   VAL   120      32.879  42.156  20.341  1.00  0.00           C  
ATOM   1892  O   VAL   120      34.005  41.782  19.963  1.00  0.00           O  
ATOM   1893  N   PRO   121      31.779  42.009  19.601  1.00  0.00           N  
ATOM   1894  CD  PRO   121      30.377  42.230  19.975  1.00  0.00           C  
ATOM   1895  HD2 PRO   121      30.236  43.168  20.511  1.00  0.00           H  
ATOM   1896  HD3 PRO   121      30.033  41.385  20.572  1.00  0.00           H  
ATOM   1897  CG  PRO   121      29.670  42.244  18.665  1.00  0.00           C  
ATOM   1898  HG2 PRO   121      29.698  43.288  18.350  1.00  0.00           H  
ATOM   1899  HG3 PRO   121      28.673  41.833  18.821  1.00  0.00           H  
ATOM   1900  CB  PRO   121      30.478  41.362  17.610  1.00  0.00           C  
ATOM   1901  HB2 PRO   121      30.150  41.648  16.611  1.00  0.00           H  
ATOM   1902  HB3 PRO   121      30.221  40.312  17.747  1.00  0.00           H  
ATOM   1903  CA  PRO   121      31.884  41.607  18.154  1.00  0.00           C  
ATOM   1904  HA  PRO   121      32.333  40.614  18.142  1.00  0.00           H  
ATOM   1905  C   PRO   121      32.654  42.717  17.314  1.00  0.00           C  
ATOM   1906  O   PRO   121      32.460  43.939  17.511  1.00  0.00           O  
ATOM   1907  N   ASP   122      33.444  42.181  16.328  1.00  0.00           N  
ATOM   1908  H   ASP   122      33.335  41.190  16.162  1.00  0.00           H  
ATOM   1909  CA  ASP   122      34.413  43.032  15.603  1.00  0.00           C  
ATOM   1910  HA  ASP   122      35.060  43.433  16.384  1.00  0.00           H  
ATOM   1911  CB  ASP   122      35.203  42.125  14.688  1.00  0.00           C  
ATOM   1912  HB2 ASP   122      35.914  42.753  14.150  1.00  0.00           H  
ATOM   1913  HB3 ASP   122      35.696  41.409  15.345  1.00  0.00           H  
ATOM   1914  CG  ASP   122      34.476  41.277  13.564  1.00  0.00           C  
ATOM   1915  OD1 ASP   122      33.284  41.597  13.253  1.00  0.00           O  
ATOM   1916  OD2 ASP   122      35.127  40.446  12.832  1.00  0.00           O  
ATOM   1917  C   ASP   122      33.757  44.190  14.829  1.00  0.00           C  
ATOM   1918  O   ASP   122      34.479  45.128  14.483  1.00  0.00           O  
ATOM   1919  N   ASN   123      32.481  44.162  14.512  1.00  0.00           N  
ATOM   1920  H   ASN   123      31.909  43.387  14.816  1.00  0.00           H  
ATOM   1921  CA  ASN   123      31.886  45.318  13.814  1.00  0.00           C  
ATOM   1922  HA  ASN   123      32.402  45.415  12.859  1.00  0.00           H  
ATOM   1923  CB  ASN   123      30.472  44.960  13.364  1.00  0.00           C  
ATOM   1924  HB2 ASN   123      29.925  45.867  13.108  1.00  0.00           H  
ATOM   1925  HB3 ASN   123      30.571  44.379  12.447  1.00  0.00           H  
ATOM   1926  CG  ASN   123      29.666  44.267  14.372  1.00  0.00           C  
ATOM   1927  OD1 ASN   123      29.597  44.640  15.544  1.00  0.00           O  
ATOM   1928  ND2 ASN   123      28.996  43.145  14.037  1.00  0.00           N  
ATOM   1929 HD21 ASN   123      28.316  42.908  14.745  1.00  0.00           H  
ATOM   1930 HD22 ASN   123      29.008  42.792  13.091  1.00  0.00           H  
ATOM   1931  C   ASN   123      31.874  46.622  14.654  1.00  0.00           C  
ATOM   1932  O   ASN   123      32.124  47.703  14.033  1.00  0.00           O  
ATOM   1933  N   VAL   124      31.642  46.549  15.982  1.00  0.00           N  
ATOM   1934  H   VAL   124      31.398  45.638  16.346  1.00  0.00           H  
ATOM   1935  CA  VAL   124      31.884  47.667  16.898  1.00  0.00           C  
ATOM   1936  HA  VAL   124      31.060  48.378  16.837  1.00  0.00           H  
ATOM   1937  CB  VAL   124      31.887  47.234  18.393  1.00  0.00           C  
ATOM   1938  HB  VAL   124      32.449  46.310  18.530  1.00  0.00           H  
ATOM   1939  CG1 VAL   124      32.220  48.376  19.440  1.00  0.00           C  
ATOM   1940 HG11 VAL   124      31.419  49.073  19.687  1.00  0.00           H  
ATOM   1941 HG12 VAL   124      32.435  47.879  20.386  1.00  0.00           H  
ATOM   1942 HG13 VAL   124      33.160  48.818  19.108  1.00  0.00           H  
ATOM   1943  CG2 VAL   124      30.433  46.843  18.842  1.00  0.00           C  
ATOM   1944 HG21 VAL   124      30.144  45.989  18.229  1.00  0.00           H  
ATOM   1945 HG22 VAL   124      30.384  46.447  19.856  1.00  0.00           H  
ATOM   1946 HG23 VAL   124      29.675  47.625  18.799  1.00  0.00           H  
ATOM   1947  C   VAL   124      33.187  48.407  16.582  1.00  0.00           C  
ATOM   1948  O   VAL   124      34.167  47.704  16.397  1.00  0.00           O  
ATOM   1949  N   THR   125      33.190  49.672  16.630  1.00  0.00           N  
ATOM   1950  H   THR   125      32.363  50.131  16.982  1.00  0.00           H  
ATOM   1951  CA  THR   125      34.318  50.595  16.362  1.00  0.00           C  
ATOM   1952  HA  THR   125      35.187  50.008  16.660  1.00  0.00           H  
ATOM   1953  CB  THR   125      34.395  50.855  14.843  1.00  0.00           C  
ATOM   1954  HB  THR   125      34.370  49.893  14.331  1.00  0.00           H  
ATOM   1955  CG2 THR   125      33.292  51.762  14.374  1.00  0.00           C  
ATOM   1956 HG21 THR   125      33.298  51.927  13.297  1.00  0.00           H  
ATOM   1957 HG22 THR   125      32.333  51.392  14.738  1.00  0.00           H  
ATOM   1958 HG23 THR   125      33.299  52.737  14.861  1.00  0.00           H  
ATOM   1959  OG1 THR   125      35.546  51.527  14.461  1.00  0.00           O  
ATOM   1960  HG1 THR   125      36.313  51.085  14.835  1.00  0.00           H  
ATOM   1961  C   THR   125      34.330  51.860  17.183  1.00  0.00           C  
ATOM   1962  O   THR   125      35.365  52.585  17.292  1.00  0.00           O  
ATOM   1963  N   ASP   126      33.170  52.187  17.862  1.00  0.00           N  
ATOM   1964  H   ASP   126      32.439  51.491  17.865  1.00  0.00           H  
ATOM   1965  CA  ASP   126      32.997  53.414  18.658  1.00  0.00           C  
ATOM   1966  HA  ASP   126      33.938  53.705  19.123  1.00  0.00           H  
ATOM   1967  CB  ASP   126      32.680  54.482  17.638  1.00  0.00           C  
ATOM   1968  HB2 ASP   126      32.788  55.506  17.996  1.00  0.00           H  
ATOM   1969  HB3 ASP   126      33.464  54.407  16.885  1.00  0.00           H  
ATOM   1970  CG  ASP   126      31.407  54.255  16.816  1.00  0.00           C  
ATOM   1971  OD1 ASP   126      31.104  55.129  15.960  1.00  0.00           O  
ATOM   1972  OD2 ASP   126      30.572  53.310  17.038  1.00  0.00           O  
ATOM   1973  C   ASP   126      31.849  53.289  19.700  1.00  0.00           C  
ATOM   1974  O   ASP   126      31.178  52.250  19.737  1.00  0.00           O  
ATOM   1975  N   ASN   127      31.595  54.294  20.507  1.00  0.00           N  
ATOM   1976  H   ASN   127      32.159  55.111  20.319  1.00  0.00           H  
ATOM   1977  CA  ASN   127      30.446  54.467  21.486  1.00  0.00           C  
ATOM   1978  HA  ASN   127      30.694  53.803  22.314  1.00  0.00           H  
ATOM   1979  CB  ASN   127      30.413  55.912  22.013  1.00  0.00           C  
ATOM   1980  HB2 ASN   127      30.546  56.611  21.187  1.00  0.00           H  
ATOM   1981  HB3 ASN   127      29.443  56.063  22.486  1.00  0.00           H  
ATOM   1982  CG  ASN   127      31.423  56.192  23.125  1.00  0.00           C  
ATOM   1983  OD1 ASN   127      31.081  56.161  24.333  1.00  0.00           O  
ATOM   1984  ND2 ASN   127      32.654  56.427  22.765  1.00  0.00           N  
ATOM   1985 HD21 ASN   127      32.883  56.559  21.790  1.00  0.00           H  
ATOM   1986 HD22 ASN   127      33.224  56.872  23.469  1.00  0.00           H  
ATOM   1987  C   ASN   127      29.103  54.140  20.829  1.00  0.00           C  
ATOM   1988  O   ASN   127      28.304  53.431  21.396  1.00  0.00           O  
ATOM   1989  N   ALA   128      28.871  54.607  19.552  1.00  0.00           N  
ATOM   1990  H   ALA   128      29.584  55.201  19.153  1.00  0.00           H  
ATOM   1991  CA  ALA   128      27.584  54.446  18.831  1.00  0.00           C  
ATOM   1992  HA  ALA   128      26.884  54.645  19.642  1.00  0.00           H  
ATOM   1993  CB  ALA   128      27.462  55.462  17.704  1.00  0.00           C  
ATOM   1994  HB1 ALA   128      28.289  55.229  17.034  1.00  0.00           H  
ATOM   1995  HB2 ALA   128      26.513  55.276  17.200  1.00  0.00           H  
ATOM   1996  HB3 ALA   128      27.503  56.502  18.030  1.00  0.00           H  
ATOM   1997  C   ALA   128      27.351  53.017  18.317  1.00  0.00           C  
ATOM   1998  O   ALA   128      26.190  52.713  18.062  1.00  0.00           O  
ATOM   1999  N   SER   129      28.333  52.168  18.046  1.00  0.00           N  
ATOM   2000  H   SER   129      29.254  52.582  18.066  1.00  0.00           H  
ATOM   2001  CA  SER   129      28.249  50.726  17.763  1.00  0.00           C  
ATOM   2002  HA  SER   129      27.260  50.510  17.357  1.00  0.00           H  
ATOM   2003  CB  SER   129      29.333  50.391  16.814  1.00  0.00           C  
ATOM   2004  HB2 SER   129      29.406  49.334  16.559  1.00  0.00           H  
ATOM   2005  HB3 SER   129      29.126  50.847  15.846  1.00  0.00           H  
ATOM   2006  OG  SER   129      30.636  50.764  17.168  1.00  0.00           O  
ATOM   2007  HG  SER   129      30.451  51.704  17.240  1.00  0.00           H  
ATOM   2008  C   SER   129      28.390  49.871  18.972  1.00  0.00           C  
ATOM   2009  O   SER   129      27.567  48.991  19.098  1.00  0.00           O  
ATOM   2010  N   LEU   130      29.104  50.294  20.023  1.00  0.00           N  
ATOM   2011  H   LEU   130      29.776  51.035  19.884  1.00  0.00           H  
ATOM   2012  CA  LEU   130      28.987  49.719  21.363  1.00  0.00           C  
ATOM   2013  HA  LEU   130      29.324  48.685  21.286  1.00  0.00           H  
ATOM   2014  CB  LEU   130      29.903  50.311  22.407  1.00  0.00           C  
ATOM   2015  HB2 LEU   130      30.858  50.535  21.932  1.00  0.00           H  
ATOM   2016  HB3 LEU   130      29.503  51.245  22.801  1.00  0.00           H  
ATOM   2017  CG  LEU   130      30.270  49.334  23.551  1.00  0.00           C  
ATOM   2018  HG  LEU   130      29.372  48.773  23.812  1.00  0.00           H  
ATOM   2019  CD1 LEU   130      31.313  48.304  23.195  1.00  0.00           C  
ATOM   2020 HD11 LEU   130      32.096  48.748  22.581  1.00  0.00           H  
ATOM   2021 HD12 LEU   130      31.655  47.905  24.150  1.00  0.00           H  
ATOM   2022 HD13 LEU   130      30.789  47.580  22.570  1.00  0.00           H  
ATOM   2023  CD2 LEU   130      30.704  50.192  24.698  1.00  0.00           C  
ATOM   2024 HD21 LEU   130      30.675  49.596  25.610  1.00  0.00           H  
ATOM   2025 HD22 LEU   130      31.656  50.684  24.495  1.00  0.00           H  
ATOM   2026 HD23 LEU   130      29.946  50.946  24.912  1.00  0.00           H  
ATOM   2027  C   LEU   130      27.513  49.751  21.805  1.00  0.00           C  
ATOM   2028  O   LEU   130      26.909  48.780  22.236  1.00  0.00           O  
ATOM   2029  N   LEU   131      26.797  50.871  21.568  1.00  0.00           N  
ATOM   2030  H   LEU   131      27.263  51.686  21.196  1.00  0.00           H  
ATOM   2031  CA  LEU   131      25.326  50.976  21.985  1.00  0.00           C  
ATOM   2032  HA  LEU   131      25.257  50.734  23.045  1.00  0.00           H  
ATOM   2033  CB  LEU   131      24.862  52.471  21.826  1.00  0.00           C  
ATOM   2034  HB2 LEU   131      25.532  53.089  22.424  1.00  0.00           H  
ATOM   2035  HB3 LEU   131      25.016  52.677  20.767  1.00  0.00           H  
ATOM   2036  CG  LEU   131      23.378  52.608  22.254  1.00  0.00           C  
ATOM   2037  HG  LEU   131      22.736  51.845  21.815  1.00  0.00           H  
ATOM   2038  CD1 LEU   131      22.956  52.638  23.703  1.00  0.00           C  
ATOM   2039 HD11 LEU   131      23.524  53.470  24.118  1.00  0.00           H  
ATOM   2040 HD12 LEU   131      21.897  52.882  23.791  1.00  0.00           H  
ATOM   2041 HD13 LEU   131      23.194  51.726  24.252  1.00  0.00           H  
ATOM   2042  CD2 LEU   131      22.905  53.978  21.640  1.00  0.00           C  
ATOM   2043 HD21 LEU   131      22.783  53.827  20.567  1.00  0.00           H  
ATOM   2044 HD22 LEU   131      21.965  54.370  22.028  1.00  0.00           H  
ATOM   2045 HD23 LEU   131      23.637  54.768  21.805  1.00  0.00           H  
ATOM   2046  C   LEU   131      24.409  49.978  21.303  1.00  0.00           C  
ATOM   2047  O   LEU   131      23.630  49.294  21.931  1.00  0.00           O  
ATOM   2048  N   ARG   132      24.752  49.705  20.041  1.00  0.00           N  
ATOM   2049  H   ARG   132      25.626  50.115  19.745  1.00  0.00           H  
ATOM   2050  CA  ARG   132      24.057  48.709  19.170  1.00  0.00           C  
ATOM   2051  HA  ARG   132      22.991  48.912  19.269  1.00  0.00           H  
ATOM   2052  CB  ARG   132      24.469  48.908  17.699  1.00  0.00           C  
ATOM   2053  HB2 ARG   132      24.257  49.962  17.520  1.00  0.00           H  
ATOM   2054  HB3 ARG   132      25.496  48.559  17.593  1.00  0.00           H  
ATOM   2055  CG  ARG   132      23.647  48.088  16.744  1.00  0.00           C  
ATOM   2056  HG2 ARG   132      22.648  47.922  17.146  1.00  0.00           H  
ATOM   2057  HG3 ARG   132      23.637  48.710  15.849  1.00  0.00           H  
ATOM   2058  CD  ARG   132      24.240  46.734  16.398  1.00  0.00           C  
ATOM   2059  HD2 ARG   132      24.570  46.183  17.279  1.00  0.00           H  
ATOM   2060  HD3 ARG   132      23.448  46.131  15.955  1.00  0.00           H  
ATOM   2061  NE  ARG   132      25.357  46.809  15.433  1.00  0.00           N  
ATOM   2062  HE  ARG   132      25.203  47.533  14.746  1.00  0.00           H  
ATOM   2063  CZ  ARG   132      26.532  46.223  15.465  1.00  0.00           C  
ATOM   2064  NH1 ARG   132      26.855  45.241  16.275  1.00  0.00           N  
ATOM   2065 HH11 ARG   132      26.073  44.745  16.677  1.00  0.00           H  
ATOM   2066 HH12 ARG   132      27.720  44.738  16.135  1.00  0.00           H  
ATOM   2067  NH2 ARG   132      27.442  46.626  14.746  1.00  0.00           N  
ATOM   2068 HH21 ARG   132      27.341  47.512  14.273  1.00  0.00           H  
ATOM   2069 HH22 ARG   132      28.375  46.418  15.072  1.00  0.00           H  
ATOM   2070  C   ARG   132      24.187  47.339  19.791  1.00  0.00           C  
ATOM   2071  O   ARG   132      23.163  46.599  19.835  1.00  0.00           O  
ATOM   2072  N   PHE   133      25.377  46.956  20.314  1.00  0.00           N  
ATOM   2073  H   PHE   133      26.087  47.672  20.352  1.00  0.00           H  
ATOM   2074  CA  PHE   133      25.681  45.650  20.904  1.00  0.00           C  
ATOM   2075  HA  PHE   133      25.394  44.799  20.287  1.00  0.00           H  
ATOM   2076  CB  PHE   133      27.207  45.582  21.124  1.00  0.00           C  
ATOM   2077  HB2 PHE   133      27.607  45.409  20.125  1.00  0.00           H  
ATOM   2078  HB3 PHE   133      27.568  46.496  21.594  1.00  0.00           H  
ATOM   2079  CG  PHE   133      27.622  44.439  22.018  1.00  0.00           C  
ATOM   2080  CD1 PHE   133      27.565  43.221  21.417  1.00  0.00           C  
ATOM   2081  HD1 PHE   133      27.310  43.138  20.371  1.00  0.00           H  
ATOM   2082  CE1 PHE   133      28.014  42.132  22.177  1.00  0.00           C  
ATOM   2083  HE1 PHE   133      28.072  41.176  21.677  1.00  0.00           H  
ATOM   2084  CZ  PHE   133      28.462  42.242  23.492  1.00  0.00           C  
ATOM   2085  HZ  PHE   133      28.720  41.336  24.022  1.00  0.00           H  
ATOM   2086  CE2 PHE   133      28.397  43.486  24.108  1.00  0.00           C  
ATOM   2087  HE2 PHE   133      28.543  43.584  25.173  1.00  0.00           H  
ATOM   2088  CD2 PHE   133      27.955  44.646  23.376  1.00  0.00           C  
ATOM   2089  HD2 PHE   133      27.891  45.613  23.853  1.00  0.00           H  
ATOM   2090  C   PHE   133      24.834  45.511  22.176  1.00  0.00           C  
ATOM   2091  O   PHE   133      24.036  44.645  22.292  1.00  0.00           O  
ATOM   2092  N   TYR   134      24.900  46.446  23.122  1.00  0.00           N  
ATOM   2093  H   TYR   134      25.440  47.284  22.963  1.00  0.00           H  
ATOM   2094  CA  TYR   134      24.190  46.333  24.389  1.00  0.00           C  
ATOM   2095  HA  TYR   134      24.403  45.336  24.776  1.00  0.00           H  
ATOM   2096  CB  TYR   134      24.841  47.350  25.402  1.00  0.00           C  
ATOM   2097  HB2 TYR   134      25.042  48.295  24.897  1.00  0.00           H  
ATOM   2098  HB3 TYR   134      24.199  47.482  26.273  1.00  0.00           H  
ATOM   2099  CG  TYR   134      26.201  46.850  25.941  1.00  0.00           C  
ATOM   2100  CD1 TYR   134      27.402  47.552  25.635  1.00  0.00           C  
ATOM   2101  HD1 TYR   134      27.305  48.396  24.968  1.00  0.00           H  
ATOM   2102  CE1 TYR   134      28.634  47.053  26.099  1.00  0.00           C  
ATOM   2103  HE1 TYR   134      29.525  47.575  25.783  1.00  0.00           H  
ATOM   2104  CZ  TYR   134      28.678  45.895  26.981  1.00  0.00           C  
ATOM   2105  OH  TYR   134      29.939  45.470  27.413  1.00  0.00           O  
ATOM   2106  HH  TYR   134      29.924  45.277  28.354  1.00  0.00           H  
ATOM   2107  CE2 TYR   134      27.499  45.252  27.375  1.00  0.00           C  
ATOM   2108  HE2 TYR   134      27.499  44.350  27.970  1.00  0.00           H  
ATOM   2109  CD2 TYR   134      26.288  45.831  26.925  1.00  0.00           C  
ATOM   2110  HD2 TYR   134      25.403  45.243  27.117  1.00  0.00           H  
ATOM   2111  C   TYR   134      22.677  46.505  24.404  1.00  0.00           C  
ATOM   2112  O   TYR   134      21.931  45.897  25.157  1.00  0.00           O  
ATOM   2113  N   GLN   135      22.146  47.263  23.384  1.00  0.00           N  
ATOM   2114  H   GLN   135      22.760  47.738  22.737  1.00  0.00           H  
ATOM   2115  CA  GLN   135      20.677  47.349  23.115  1.00  0.00           C  
ATOM   2116  HA  GLN   135      20.070  47.457  24.014  1.00  0.00           H  
ATOM   2117  CB  GLN   135      20.343  48.577  22.220  1.00  0.00           C  
ATOM   2118  HB2 GLN   135      21.127  48.586  21.463  1.00  0.00           H  
ATOM   2119  HB3 GLN   135      19.357  48.508  21.761  1.00  0.00           H  
ATOM   2120  CG  GLN   135      20.279  49.934  23.032  1.00  0.00           C  
ATOM   2121  HG2 GLN   135      21.158  50.134  23.645  1.00  0.00           H  
ATOM   2122  HG3 GLN   135      20.327  50.711  22.269  1.00  0.00           H  
ATOM   2123  CD  GLN   135      19.010  50.189  23.792  1.00  0.00           C  
ATOM   2124  OE1 GLN   135      18.506  49.383  24.597  1.00  0.00           O  
ATOM   2125  NE2 GLN   135      18.361  51.276  23.613  1.00  0.00           N  
ATOM   2126 HE21 GLN   135      18.553  51.766  22.751  1.00  0.00           H  
ATOM   2127 HE22 GLN   135      17.594  51.496  24.232  1.00  0.00           H  
ATOM   2128  C   GLN   135      20.087  46.188  22.466  1.00  0.00           C  
ATOM   2129  O   GLN   135      18.901  45.977  22.661  1.00  0.00           O  
ATOM   2130  N   SER   136      20.846  45.515  21.593  1.00  0.00           N  
ATOM   2131  H   SER   136      21.830  45.712  21.481  1.00  0.00           H  
ATOM   2132  CA  SER   136      20.316  44.360  20.842  1.00  0.00           C  
ATOM   2133  HA  SER   136      19.232  44.461  20.788  1.00  0.00           H  
ATOM   2134  CB  SER   136      20.831  44.311  19.390  1.00  0.00           C  
ATOM   2135  HB2 SER   136      20.555  43.386  18.883  1.00  0.00           H  
ATOM   2136  HB3 SER   136      20.527  45.127  18.735  1.00  0.00           H  
ATOM   2137  OG  SER   136      22.194  44.206  19.328  1.00  0.00           O  
ATOM   2138  HG  SER   136      22.588  45.079  19.393  1.00  0.00           H  
ATOM   2139  C   SER   136      20.407  43.005  21.589  1.00  0.00           C  
ATOM   2140  O   SER   136      19.643  42.083  21.263  1.00  0.00           O  
ATOM   2141  N   TRP   137      21.360  42.958  22.580  1.00  0.00           N  
ATOM   2142  H   TRP   137      21.965  43.761  22.677  1.00  0.00           H  
ATOM   2143  CA  TRP   137      21.499  41.716  23.378  1.00  0.00           C  
ATOM   2144  HA  TRP   137      21.575  40.875  22.690  1.00  0.00           H  
ATOM   2145  CB  TRP   137      22.728  41.861  24.274  1.00  0.00           C  
ATOM   2146  HB2 TRP   137      23.621  41.711  23.667  1.00  0.00           H  
ATOM   2147  HB3 TRP   137      22.682  42.861  24.706  1.00  0.00           H  
ATOM   2148  CG  TRP   137      22.707  40.940  25.463  1.00  0.00           C  
ATOM   2149  CD1 TRP   137      23.045  39.654  25.532  1.00  0.00           C  
ATOM   2150  HD1 TRP   137      23.407  39.123  24.664  1.00  0.00           H  
ATOM   2151  NE1 TRP   137      22.898  39.124  26.742  1.00  0.00           N  
ATOM   2152  HE1 TRP   137      23.066  38.152  26.958  1.00  0.00           H  
ATOM   2153  CE2 TRP   137      22.467  40.038  27.639  1.00  0.00           C  
ATOM   2154  CZ2 TRP   137      22.304  39.981  29.037  1.00  0.00           C  
ATOM   2155  HZ2 TRP   137      22.588  39.101  29.595  1.00  0.00           H  
ATOM   2156  CH2 TRP   137      21.705  41.121  29.660  1.00  0.00           C  
ATOM   2157  HH2 TRP   137      21.633  41.142  30.737  1.00  0.00           H  
ATOM   2158  CZ3 TRP   137      21.553  42.286  28.893  1.00  0.00           C  
ATOM   2159  HZ3 TRP   137      21.173  43.173  29.379  1.00  0.00           H  
ATOM   2160  CE3 TRP   137      21.790  42.344  27.476  1.00  0.00           C  
ATOM   2161  HE3 TRP   137      21.614  43.271  26.950  1.00  0.00           H  
ATOM   2162  CD2 TRP   137      22.250  41.179  26.803  1.00  0.00           C  
ATOM   2163  C   TRP   137      20.133  41.581  24.128  1.00  0.00           C  
ATOM   2164  O   TRP   137      19.552  42.525  24.772  1.00  0.00           O  
ATOM   2165  N   GLN   138      19.569  40.357  23.954  1.00  0.00           N  
ATOM   2166  H   GLN   138      20.084  39.628  23.482  1.00  0.00           H  
ATOM   2167  CA  GLN   138      18.560  39.708  24.832  1.00  0.00           C  
ATOM   2168  HA  GLN   138      18.067  40.555  25.309  1.00  0.00           H  
ATOM   2169  CB  GLN   138      17.668  38.942  23.776  1.00  0.00           C  
ATOM   2170  HB2 GLN   138      17.406  39.651  22.991  1.00  0.00           H  
ATOM   2171  HB3 GLN   138      18.210  38.126  23.298  1.00  0.00           H  
ATOM   2172  CG  GLN   138      16.451  38.328  24.501  1.00  0.00           C  
ATOM   2173  HG2 GLN   138      15.884  37.778  23.751  1.00  0.00           H  
ATOM   2174  HG3 GLN   138      16.678  37.615  25.294  1.00  0.00           H  
ATOM   2175  CD  GLN   138      15.491  39.375  25.092  1.00  0.00           C  
ATOM   2176  OE1 GLN   138      15.584  40.602  24.982  1.00  0.00           O  
ATOM   2177  NE2 GLN   138      14.460  38.949  25.793  1.00  0.00           N  
ATOM   2178 HE21 GLN   138      14.317  37.982  26.044  1.00  0.00           H  
ATOM   2179 HE22 GLN   138      13.843  39.665  26.151  1.00  0.00           H  
ATOM   2180  C   GLN   138      19.254  38.746  25.861  1.00  0.00           C  
ATOM   2181  O   GLN   138      20.024  37.931  25.407  1.00  0.00           O  
ATOM   2182  N   PRO   139      18.872  38.786  27.154  1.00  0.00           N  
ATOM   2183  CD  PRO   139      18.044  39.812  27.798  1.00  0.00           C  
ATOM   2184  HD2 PRO   139      17.134  39.993  27.226  1.00  0.00           H  
ATOM   2185  HD3 PRO   139      18.612  40.727  27.962  1.00  0.00           H  
ATOM   2186  CG  PRO   139      17.605  39.326  29.165  1.00  0.00           C  
ATOM   2187  HG2 PRO   139      16.756  38.659  29.012  1.00  0.00           H  
ATOM   2188  HG3 PRO   139      17.350  40.078  29.911  1.00  0.00           H  
ATOM   2189  CB  PRO   139      18.757  38.393  29.510  1.00  0.00           C  
ATOM   2190  HB2 PRO   139      18.485  37.552  30.147  1.00  0.00           H  
ATOM   2191  HB3 PRO   139      19.510  38.895  30.119  1.00  0.00           H  
ATOM   2192  CA  PRO   139      19.440  37.938  28.224  1.00  0.00           C  
ATOM   2193  HA  PRO   139      20.521  38.078  28.266  1.00  0.00           H  
ATOM   2194  C   PRO   139      19.057  36.384  27.917  1.00  0.00           C  
ATOM   2195  O   PRO   139      18.034  36.079  27.329  1.00  0.00           O  
ATOM   2196  N   LYS   140      19.988  35.491  28.263  1.00  0.00           N  
ATOM   2197  H   LYS   140      20.747  35.927  28.767  1.00  0.00           H  
ATOM   2198  CA  LYS   140      19.801  34.029  28.415  1.00  0.00           C  
ATOM   2199  HA  LYS   140      19.118  33.644  27.657  1.00  0.00           H  
ATOM   2200  CB  LYS   140      21.156  33.390  28.019  1.00  0.00           C  
ATOM   2201  HB2 LYS   140      21.875  33.764  28.748  1.00  0.00           H  
ATOM   2202  HB3 LYS   140      20.983  32.314  28.050  1.00  0.00           H  
ATOM   2203  CG  LYS   140      21.550  33.756  26.537  1.00  0.00           C  
ATOM   2204  HG2 LYS   140      20.761  33.548  25.815  1.00  0.00           H  
ATOM   2205  HG3 LYS   140      21.870  34.798  26.547  1.00  0.00           H  
ATOM   2206  CD  LYS   140      22.804  33.012  26.064  1.00  0.00           C  
ATOM   2207  HD2 LYS   140      23.623  33.298  26.724  1.00  0.00           H  
ATOM   2208  HD3 LYS   140      22.681  31.938  26.202  1.00  0.00           H  
ATOM   2209  CE  LYS   140      23.172  33.448  24.640  1.00  0.00           C  
ATOM   2210  HE2 LYS   140      23.214  34.537  24.622  1.00  0.00           H  
ATOM   2211  HE3 LYS   140      24.206  33.151  24.467  1.00  0.00           H  
ATOM   2212  NZ  LYS   140      22.369  32.879  23.545  1.00  0.00           N  
ATOM   2213  HZ1 LYS   140      22.930  33.011  22.716  1.00  0.00           H  
ATOM   2214  HZ2 LYS   140      22.416  31.876  23.658  1.00  0.00           H  
ATOM   2215  HZ3 LYS   140      21.454  33.270  23.370  1.00  0.00           H  
ATOM   2216  C   LYS   140      19.251  33.467  29.781  1.00  0.00           C  
ATOM   2217  O   LYS   140      18.895  32.311  29.855  1.00  0.00           O  
ATOM   2218  N   TRP   141      19.230  34.315  30.811  1.00  0.00           N  
ATOM   2219  H   TRP   141      19.749  35.167  30.652  1.00  0.00           H  
ATOM   2220  CA  TRP   141      18.929  33.944  32.235  1.00  0.00           C  
ATOM   2221  HA  TRP   141      18.222  33.114  32.246  1.00  0.00           H  
ATOM   2222  CB  TRP   141      20.182  33.628  33.032  1.00  0.00           C  
ATOM   2223  HB2 TRP   141      20.885  34.455  32.937  1.00  0.00           H  
ATOM   2224  HB3 TRP   141      20.009  33.512  34.102  1.00  0.00           H  
ATOM   2225  CG  TRP   141      20.911  32.460  32.514  1.00  0.00           C  
ATOM   2226  CD1 TRP   141      21.759  32.622  31.428  1.00  0.00           C  
ATOM   2227  HD1 TRP   141      21.918  33.590  30.978  1.00  0.00           H  
ATOM   2228  NE1 TRP   141      22.346  31.447  31.090  1.00  0.00           N  
ATOM   2229  HE1 TRP   141      22.838  31.188  30.246  1.00  0.00           H  
ATOM   2230  CE2 TRP   141      21.910  30.458  31.942  1.00  0.00           C  
ATOM   2231  CZ2 TRP   141      22.192  29.110  31.890  1.00  0.00           C  
ATOM   2232  HZ2 TRP   141      22.850  28.688  31.145  1.00  0.00           H  
ATOM   2233  CH2 TRP   141      21.563  28.294  32.825  1.00  0.00           C  
ATOM   2234  HH2 TRP   141      21.798  27.242  32.757  1.00  0.00           H  
ATOM   2235  CZ3 TRP   141      20.650  28.796  33.748  1.00  0.00           C  
ATOM   2236  HZ3 TRP   141      20.131  28.106  34.397  1.00  0.00           H  
ATOM   2237  CE3 TRP   141      20.262  30.183  33.666  1.00  0.00           C  
ATOM   2238  HE3 TRP   141      19.357  30.424  34.203  1.00  0.00           H  
ATOM   2239  CD2 TRP   141      20.977  31.103  32.845  1.00  0.00           C  
ATOM   2240  C   TRP   141      18.175  35.177  32.833  1.00  0.00           C  
ATOM   2241  O   TRP   141      18.461  36.343  32.516  1.00  0.00           O  
ATOM   2242  N   ALA   142      17.386  34.920  33.848  1.00  0.00           N  
ATOM   2243  H   ALA   142      17.247  33.999  34.239  1.00  0.00           H  
ATOM   2244  CA  ALA   142      16.958  36.017  34.777  1.00  0.00           C  
ATOM   2245  HA  ALA   142      16.600  36.927  34.297  1.00  0.00           H  
ATOM   2246  CB  ALA   142      15.797  35.449  35.645  1.00  0.00           C  
ATOM   2247  HB1 ALA   142      15.699  36.226  36.403  1.00  0.00           H  
ATOM   2248  HB2 ALA   142      14.793  35.381  35.225  1.00  0.00           H  
ATOM   2249  HB3 ALA   142      16.098  34.513  36.116  1.00  0.00           H  
ATOM   2250  C   ALA   142      18.181  36.407  35.569  1.00  0.00           C  
ATOM   2251  O   ALA   142      19.158  35.610  35.478  1.00  0.00           O  
ATOM   2252  N   PRO   143      18.362  37.621  36.155  1.00  0.00           N  
ATOM   2253  CD  PRO   143      17.513  38.829  35.917  1.00  0.00           C  
ATOM   2254  HD2 PRO   143      16.719  38.792  36.663  1.00  0.00           H  
ATOM   2255  HD3 PRO   143      16.941  39.004  35.007  1.00  0.00           H  
ATOM   2256  CG  PRO   143      18.399  40.041  36.231  1.00  0.00           C  
ATOM   2257  HG2 PRO   143      17.738  40.809  36.633  1.00  0.00           H  
ATOM   2258  HG3 PRO   143      18.783  40.515  35.328  1.00  0.00           H  
ATOM   2259  CB  PRO   143      19.511  39.501  37.144  1.00  0.00           C  
ATOM   2260  HB2 PRO   143      19.233  39.653  38.187  1.00  0.00           H  
ATOM   2261  HB3 PRO   143      20.411  40.062  36.893  1.00  0.00           H  
ATOM   2262  CA  PRO   143      19.585  38.048  36.850  1.00  0.00           C  
ATOM   2263  HA  PRO   143      20.461  37.994  36.203  1.00  0.00           H  
ATOM   2264  C   PRO   143      19.741  37.228  38.191  1.00  0.00           C  
ATOM   2265  O   PRO   143      18.663  36.747  38.669  1.00  0.00           O  
ATOM   2266  N   GLY   144      20.954  37.175  38.694  1.00  0.00           N  
ATOM   2267  H   GLY   144      21.656  37.598  38.103  1.00  0.00           H  
ATOM   2268  CA  GLY   144      21.334  36.605  40.068  1.00  0.00           C  
ATOM   2269  HA2 GLY   144      22.282  36.994  40.438  1.00  0.00           H  
ATOM   2270  HA3 GLY   144      20.609  36.972  40.794  1.00  0.00           H  
ATOM   2271  C   GLY   144      21.279  35.064  40.213  1.00  0.00           C  
ATOM   2272  O   GLY   144      21.416  34.571  41.288  1.00  0.00           O  
ATOM   2273  N   THR   145      21.131  34.337  39.136  1.00  0.00           N  
ATOM   2274  H   THR   145      21.374  34.834  38.291  1.00  0.00           H  
ATOM   2275  CA  THR   145      20.667  32.927  39.092  1.00  0.00           C  
ATOM   2276  HA  THR   145      20.339  32.491  40.036  1.00  0.00           H  
ATOM   2277  CB  THR   145      19.426  32.852  38.144  1.00  0.00           C  
ATOM   2278  HB  THR   145      19.665  33.180  37.132  1.00  0.00           H  
ATOM   2279  CG2 THR   145      18.738  31.513  38.120  1.00  0.00           C  
ATOM   2280 HG21 THR   145      17.789  31.680  37.609  1.00  0.00           H  
ATOM   2281 HG22 THR   145      19.357  30.831  37.538  1.00  0.00           H  
ATOM   2282 HG23 THR   145      18.461  31.100  39.090  1.00  0.00           H  
ATOM   2283  OG1 THR   145      18.487  33.835  38.571  1.00  0.00           O  
ATOM   2284  HG1 THR   145      18.843  34.689  38.314  1.00  0.00           H  
ATOM   2285  C   THR   145      21.751  31.998  38.478  1.00  0.00           C  
ATOM   2286  O   THR   145      21.932  30.853  38.944  1.00  0.00           O  
ATOM   2287  N   THR   146      22.584  32.512  37.503  1.00  0.00           N  
ATOM   2288  H   THR   146      22.612  33.503  37.310  1.00  0.00           H  
ATOM   2289  CA  THR   146      23.726  31.842  36.869  1.00  0.00           C  
ATOM   2290  HA  THR   146      24.066  31.026  37.506  1.00  0.00           H  
ATOM   2291  CB  THR   146      23.241  31.256  35.559  1.00  0.00           C  
ATOM   2292  HB  THR   146      22.660  32.016  35.036  1.00  0.00           H  
ATOM   2293  CG2 THR   146      24.353  30.900  34.540  1.00  0.00           C  
ATOM   2294 HG21 THR   146      24.693  31.736  33.928  1.00  0.00           H  
ATOM   2295 HG22 THR   146      25.215  30.446  35.029  1.00  0.00           H  
ATOM   2296 HG23 THR   146      23.954  30.104  33.911  1.00  0.00           H  
ATOM   2297  OG1 THR   146      22.434  30.140  35.820  1.00  0.00           O  
ATOM   2298  HG1 THR   146      21.703  30.118  35.198  1.00  0.00           H  
ATOM   2299  C   THR   146      24.878  32.880  36.777  1.00  0.00           C  
ATOM   2300  O   THR   146      24.622  34.002  36.469  1.00  0.00           O  
ATOM   2301  N   ARG   147      26.144  32.520  36.960  1.00  0.00           N  
ATOM   2302  H   ARG   147      26.270  31.568  37.271  1.00  0.00           H  
ATOM   2303  CA  ARG   147      27.326  33.261  36.659  1.00  0.00           C  
ATOM   2304  HA  ARG   147      27.090  34.325  36.635  1.00  0.00           H  
ATOM   2305  CB  ARG   147      28.432  32.947  37.663  1.00  0.00           C  
ATOM   2306  HB2 ARG   147      28.050  33.112  38.671  1.00  0.00           H  
ATOM   2307  HB3 ARG   147      28.549  31.866  37.581  1.00  0.00           H  
ATOM   2308  CG  ARG   147      29.749  33.776  37.528  1.00  0.00           C  
ATOM   2309  HG2 ARG   147      30.163  33.733  36.521  1.00  0.00           H  
ATOM   2310  HG3 ARG   147      29.535  34.802  37.826  1.00  0.00           H  
ATOM   2311  CD  ARG   147      30.768  33.267  38.612  1.00  0.00           C  
ATOM   2312  HD2 ARG   147      30.394  33.438  39.622  1.00  0.00           H  
ATOM   2313  HD3 ARG   147      30.754  32.188  38.457  1.00  0.00           H  
ATOM   2314  NE  ARG   147      32.195  33.867  38.523  1.00  0.00           N  
ATOM   2315  HE  ARG   147      32.308  34.708  39.070  1.00  0.00           H  
ATOM   2316  CZ  ARG   147      33.289  33.495  37.853  1.00  0.00           C  
ATOM   2317  NH1 ARG   147      33.297  32.420  37.120  1.00  0.00           N  
ATOM   2318 HH11 ARG   147      32.389  32.061  36.859  1.00  0.00           H  
ATOM   2319 HH12 ARG   147      34.095  32.235  36.528  1.00  0.00           H  
ATOM   2320  NH2 ARG   147      34.325  34.293  37.778  1.00  0.00           N  
ATOM   2321 HH21 ARG   147      34.491  35.087  38.379  1.00  0.00           H  
ATOM   2322 HH22 ARG   147      35.106  33.957  37.234  1.00  0.00           H  
ATOM   2323  C   ARG   147      27.765  32.895  35.171  1.00  0.00           C  
ATOM   2324  O   ARG   147      27.999  31.722  34.860  1.00  0.00           O  
ATOM   2325  N   LEU   148      28.061  33.918  34.351  1.00  0.00           N  
ATOM   2326  H   LEU   148      27.849  34.849  34.679  1.00  0.00           H  
ATOM   2327  CA  LEU   148      28.696  33.870  33.023  1.00  0.00           C  
ATOM   2328  HA  LEU   148      29.241  32.931  32.930  1.00  0.00           H  
ATOM   2329  CB  LEU   148      27.658  33.891  31.951  1.00  0.00           C  
ATOM   2330  HB2 LEU   148      27.029  34.765  32.119  1.00  0.00           H  
ATOM   2331  HB3 LEU   148      28.279  34.089  31.077  1.00  0.00           H  
ATOM   2332  CG  LEU   148      26.801  32.647  31.754  1.00  0.00           C  
ATOM   2333  HG  LEU   148      26.749  32.057  32.669  1.00  0.00           H  
ATOM   2334  CD1 LEU   148      25.392  32.937  31.302  1.00  0.00           C  
ATOM   2335 HD11 LEU   148      25.471  33.643  30.475  1.00  0.00           H  
ATOM   2336 HD12 LEU   148      24.965  31.991  30.971  1.00  0.00           H  
ATOM   2337 HD13 LEU   148      24.732  33.329  32.076  1.00  0.00           H  
ATOM   2338  CD2 LEU   148      27.415  31.735  30.744  1.00  0.00           C  
ATOM   2339 HD21 LEU   148      27.581  32.283  29.816  1.00  0.00           H  
ATOM   2340 HD22 LEU   148      28.373  31.370  31.113  1.00  0.00           H  
ATOM   2341 HD23 LEU   148      26.810  30.839  30.603  1.00  0.00           H  
ATOM   2342  C   LEU   148      29.760  34.958  32.843  1.00  0.00           C  
ATOM   2343  O   LEU   148      29.553  36.149  32.525  1.00  0.00           O  
ATOM   2344  N   TYC   149      30.982  34.519  33.100  1.00  0.00           N  
ATOM   2345  H   TYC   149      31.065  33.512  33.081  1.00  0.00           H  
ATOM   2346  CA  TYC   149      32.230  35.302  33.162  1.00  0.00           C  
ATOM   2347  HA  TYC   149      32.052  36.295  33.575  1.00  0.00           H  
ATOM   2348  CB  TYC   149      33.242  34.598  34.033  1.00  0.00           C  
ATOM   2349  HB2 TYC   149      32.972  34.663  35.093  1.00  0.00           H  
ATOM   2350  HB3 TYC   149      33.236  33.446  33.760  1.00  0.00           H  
ATOM   2351  CG  TYC   149      34.670  35.076  33.922  1.00  0.00           C  
ATOM   2352  CD1 TYC   149      35.588  34.440  33.016  1.00  0.00           C  
ATOM   2353  HD1 TYC   149      35.326  33.476  32.597  1.00  0.00           H  
ATOM   2354  CE1 TYC   149      36.904  34.870  33.016  1.00  0.00           C  
ATOM   2355  HE1 TYC   149      37.620  34.229  32.514  1.00  0.00           H  
ATOM   2356  CZ  TYC   149      37.380  35.897  33.841  1.00  0.00           C  
ATOM   2357  OH  TYC   149      38.670  36.345  33.940  1.00  0.00           O  
ATOM   2358  CE2 TYC   149      36.494  36.479  34.775  1.00  0.00           C  
ATOM   2359  HE2 TYC   149      36.959  37.347  35.337  1.00  0.00           H  
ATOM   2360  CD2 TYC   149      35.189  36.062  34.802  1.00  0.00           C  
ATOM   2361  HD2 TYC   149      34.547  36.583  35.570  1.00  0.00           H  
ATOM   2362  C   TYC   149      32.669  35.639  31.701  1.00  0.00           C  
ATOM   2363  O   TYC   149      32.645  34.761  30.786  1.00  0.00           O  
ATOM   2364  N   ALA   150      32.816  36.965  31.508  1.00  0.00           N  
ATOM   2365  H   ALA   150      32.776  37.555  32.327  1.00  0.00           H  
ATOM   2366  CA  ALA   150      32.622  37.677  30.245  1.00  0.00           C  
ATOM   2367  HA  ALA   150      33.108  37.123  29.443  1.00  0.00           H  
ATOM   2368  CB  ALA   150      31.172  37.931  30.076  1.00  0.00           C  
ATOM   2369  HB1 ALA   150      30.641  36.979  30.075  1.00  0.00           H  
ATOM   2370  HB2 ALA   150      30.792  38.528  30.905  1.00  0.00           H  
ATOM   2371  HB3 ALA   150      30.894  38.408  29.136  1.00  0.00           H  
ATOM   2372  C   ALA   150      33.356  39.027  30.329  1.00  0.00           C  
ATOM   2373  O   ALA   150      33.050  39.840  31.151  1.00  0.00           O  
ATOM   2374  N   ASN   151      34.269  39.394  29.390  1.00  0.00           N  
ATOM   2375  H   ASN   151      34.547  38.632  28.789  1.00  0.00           H  
ATOM   2376  CA  ASN   151      34.970  40.691  29.364  1.00  0.00           C  
ATOM   2377  HA  ASN   151      35.358  40.721  30.383  1.00  0.00           H  
ATOM   2378  CB  ASN   151      36.117  40.718  28.311  1.00  0.00           C  
ATOM   2379  HB2 ASN   151      35.627  40.849  27.347  1.00  0.00           H  
ATOM   2380  HB3 ASN   151      36.721  41.614  28.451  1.00  0.00           H  
ATOM   2381  CG  ASN   151      37.089  39.627  28.406  1.00  0.00           C  
ATOM   2382  OD1 ASN   151      37.292  39.110  29.520  1.00  0.00           O  
ATOM   2383  ND2 ASN   151      37.836  39.311  27.386  1.00  0.00           N  
ATOM   2384 HD21 ASN   151      38.488  38.541  27.440  1.00  0.00           H  
ATOM   2385 HD22 ASN   151      37.682  39.758  26.493  1.00  0.00           H  
ATOM   2386  C   ASN   151      34.144  41.970  29.061  1.00  0.00           C  
ATOM   2387  O   ASN   151      34.542  43.099  29.415  1.00  0.00           O  
ATOM   2388  N   THR   152      32.963  41.894  28.475  1.00  0.00           N  
ATOM   2389  H   THR   152      32.683  40.942  28.285  1.00  0.00           H  
ATOM   2390  CA  THR   152      32.058  42.958  28.261  1.00  0.00           C  
ATOM   2391  HA  THR   152      32.571  43.791  27.779  1.00  0.00           H  
ATOM   2392  CB  THR   152      30.939  42.359  27.308  1.00  0.00           C  
ATOM   2393  HB  THR   152      30.008  42.923  27.253  1.00  0.00           H  
ATOM   2394  CG2 THR   152      31.526  42.006  25.900  1.00  0.00           C  
ATOM   2395 HG21 THR   152      31.953  42.875  25.400  1.00  0.00           H  
ATOM   2396 HG22 THR   152      32.336  41.325  26.163  1.00  0.00           H  
ATOM   2397 HG23 THR   152      30.794  41.550  25.233  1.00  0.00           H  
ATOM   2398  OG1 THR   152      30.476  41.176  27.851  1.00  0.00           O  
ATOM   2399  HG1 THR   152      30.655  40.524  27.170  1.00  0.00           H  
ATOM   2400  C   THR   152      31.444  43.411  29.567  1.00  0.00           C  
ATOM   2401  O   THR   152      31.207  44.610  29.804  1.00  0.00           O  
ATOM   2402  N   SER   153      31.246  42.390  30.494  1.00  0.00           N  
ATOM   2403  H   SER   153      31.594  41.474  30.249  1.00  0.00           H  
ATOM   2404  CA  SER   153      30.491  42.618  31.813  1.00  0.00           C  
ATOM   2405  HA  SER   153      29.549  43.093  31.536  1.00  0.00           H  
ATOM   2406  CB  SER   153      30.176  41.350  32.585  1.00  0.00           C  
ATOM   2407  HB2 SER   153      29.959  40.599  31.826  1.00  0.00           H  
ATOM   2408  HB3 SER   153      31.066  40.958  33.077  1.00  0.00           H  
ATOM   2409  OG  SER   153      29.047  41.547  33.463  1.00  0.00           O  
ATOM   2410  HG  SER   153      29.489  41.941  34.219  1.00  0.00           H  
ATOM   2411  C   SER   153      31.227  43.618  32.715  1.00  0.00           C  
ATOM   2412  O   SER   153      30.960  44.804  32.701  1.00  0.00           O  
ATOM   2413  N   ILE   154      32.357  43.120  33.285  1.00  0.00           N  
ATOM   2414  H   ILE   154      32.671  42.188  33.054  1.00  0.00           H  
ATOM   2415  CA  ILE   154      33.403  43.904  33.988  1.00  0.00           C  
ATOM   2416  HA  ILE   154      32.950  44.312  34.891  1.00  0.00           H  
ATOM   2417  CB  ILE   154      34.538  42.860  34.248  1.00  0.00           C  
ATOM   2418  HB  ILE   154      34.043  41.952  34.592  1.00  0.00           H  
ATOM   2419  CG2 ILE   154      35.354  42.398  33.057  1.00  0.00           C  
ATOM   2420 HG21 ILE   154      34.613  42.117  32.308  1.00  0.00           H  
ATOM   2421 HG22 ILE   154      36.032  43.116  32.595  1.00  0.00           H  
ATOM   2422 HG23 ILE   154      35.923  41.525  33.375  1.00  0.00           H  
ATOM   2423  CG1 ILE   154      35.390  43.246  35.500  1.00  0.00           C  
ATOM   2424 HG12 ILE   154      36.141  42.469  35.638  1.00  0.00           H  
ATOM   2425 HG13 ILE   154      35.908  44.188  35.321  1.00  0.00           H  
ATOM   2426  CD1 ILE   154      34.610  43.075  36.831  1.00  0.00           C  
ATOM   2427 HD11 ILE   154      33.819  43.824  36.795  1.00  0.00           H  
ATOM   2428 HD12 ILE   154      34.014  42.163  36.869  1.00  0.00           H  
ATOM   2429 HD13 ILE   154      35.153  43.167  37.771  1.00  0.00           H  
ATOM   2430  C   ILE   154      34.038  45.051  33.109  1.00  0.00           C  
ATOM   2431  O   ILE   154      34.786  45.937  33.650  1.00  0.00           O  
ATOM   2432  N   GLY   155      33.781  45.077  31.819  1.00  0.00           N  
ATOM   2433  H   GLY   155      33.105  44.377  31.548  1.00  0.00           H  
ATOM   2434  CA  GLY   155      34.490  46.006  30.875  1.00  0.00           C  
ATOM   2435  HA2 GLY   155      35.525  46.149  31.185  1.00  0.00           H  
ATOM   2436  HA3 GLY   155      34.588  45.578  29.877  1.00  0.00           H  
ATOM   2437  C   GLY   155      33.708  47.288  30.837  1.00  0.00           C  
ATOM   2438  O   GLY   155      34.159  48.418  31.184  1.00  0.00           O  
ATOM   2439  N   LEU   156      32.425  47.111  30.705  1.00  0.00           N  
ATOM   2440  H   LEU   156      32.023  46.230  30.418  1.00  0.00           H  
ATOM   2441  CA  LEU   156      31.446  48.113  30.881  1.00  0.00           C  
ATOM   2442  HA  LEU   156      31.763  48.941  30.247  1.00  0.00           H  
ATOM   2443  CB  LEU   156      30.053  47.543  30.264  1.00  0.00           C  
ATOM   2444  HB2 LEU   156      30.163  47.251  29.220  1.00  0.00           H  
ATOM   2445  HB3 LEU   156      29.740  46.650  30.805  1.00  0.00           H  
ATOM   2446  CG  LEU   156      29.025  48.699  30.325  1.00  0.00           C  
ATOM   2447  HG  LEU   156      28.871  48.989  31.365  1.00  0.00           H  
ATOM   2448  CD1 LEU   156      29.334  50.045  29.662  1.00  0.00           C  
ATOM   2449 HD11 LEU   156      29.530  49.897  28.600  1.00  0.00           H  
ATOM   2450 HD12 LEU   156      28.529  50.761  29.827  1.00  0.00           H  
ATOM   2451 HD13 LEU   156      30.262  50.488  30.022  1.00  0.00           H  
ATOM   2452  CD2 LEU   156      27.667  48.190  29.855  1.00  0.00           C  
ATOM   2453 HD21 LEU   156      27.727  47.112  29.705  1.00  0.00           H  
ATOM   2454 HD22 LEU   156      27.028  48.427  30.706  1.00  0.00           H  
ATOM   2455 HD23 LEU   156      27.360  48.584  28.886  1.00  0.00           H  
ATOM   2456  C   LEU   156      31.330  48.580  32.350  1.00  0.00           C  
ATOM   2457  O   LEU   156      31.257  49.797  32.577  1.00  0.00           O  
ATOM   2458  N   PHE   157      31.416  47.720  33.322  1.00  0.00           N  
ATOM   2459  H   PHE   157      31.440  46.756  33.022  1.00  0.00           H  
ATOM   2460  CA  PHE   157      31.490  48.085  34.745  1.00  0.00           C  
ATOM   2461  HA  PHE   157      30.593  48.650  34.996  1.00  0.00           H  
ATOM   2462  CB  PHE   157      31.563  46.801  35.621  1.00  0.00           C  
ATOM   2463  HB2 PHE   157      30.654  46.213  35.491  1.00  0.00           H  
ATOM   2464  HB3 PHE   157      32.401  46.292  35.143  1.00  0.00           H  
ATOM   2465  CG  PHE   157      31.964  47.044  37.024  1.00  0.00           C  
ATOM   2466  CD1 PHE   157      31.184  47.882  37.855  1.00  0.00           C  
ATOM   2467  HD1 PHE   157      30.286  48.327  37.452  1.00  0.00           H  
ATOM   2468  CE1 PHE   157      31.642  48.281  39.121  1.00  0.00           C  
ATOM   2469  HE1 PHE   157      31.117  49.082  39.621  1.00  0.00           H  
ATOM   2470  CZ  PHE   157      32.861  47.828  39.669  1.00  0.00           C  
ATOM   2471  HZ  PHE   157      33.309  48.065  40.623  1.00  0.00           H  
ATOM   2472  CE2 PHE   157      33.640  46.992  38.829  1.00  0.00           C  
ATOM   2473  HE2 PHE   157      34.537  46.498  39.173  1.00  0.00           H  
ATOM   2474  CD2 PHE   157      33.180  46.601  37.559  1.00  0.00           C  
ATOM   2475  HD2 PHE   157      33.766  45.932  36.946  1.00  0.00           H  
ATOM   2476  C   PHE   157      32.693  49.007  35.015  1.00  0.00           C  
ATOM   2477  O   PHE   157      32.564  50.063  35.681  1.00  0.00           O  
ATOM   2478  N   GLY   158      33.820  48.630  34.367  1.00  0.00           N  
ATOM   2479  H   GLY   158      33.884  47.810  33.781  1.00  0.00           H  
ATOM   2480  CA  GLY   158      35.130  49.412  34.412  1.00  0.00           C  
ATOM   2481  HA2 GLY   158      35.517  49.591  35.415  1.00  0.00           H  
ATOM   2482  HA3 GLY   158      35.860  48.954  33.745  1.00  0.00           H  
ATOM   2483  C   GLY   158      34.820  50.864  33.890  1.00  0.00           C  
ATOM   2484  O   GLY   158      34.935  51.826  34.659  1.00  0.00           O  
ATOM   2485  N   SER   159      34.246  50.968  32.693  1.00  0.00           N  
ATOM   2486  H   SER   159      34.007  50.109  32.218  1.00  0.00           H  
ATOM   2487  CA  SER   159      33.950  52.253  32.064  1.00  0.00           C  
ATOM   2488  HA  SER   159      34.881  52.806  31.938  1.00  0.00           H  
ATOM   2489  CB  SER   159      33.352  51.977  30.716  1.00  0.00           C  
ATOM   2490  HB2 SER   159      33.916  51.148  30.288  1.00  0.00           H  
ATOM   2491  HB3 SER   159      32.348  51.643  30.977  1.00  0.00           H  
ATOM   2492  OG  SER   159      33.226  53.110  29.865  1.00  0.00           O  
ATOM   2493  HG  SER   159      32.551  52.920  29.210  1.00  0.00           H  
ATOM   2494  C   SER   159      33.047  53.072  32.952  1.00  0.00           C  
ATOM   2495  O   SER   159      33.220  54.273  33.217  1.00  0.00           O  
ATOM   2496  N   LEU   160      31.968  52.376  33.450  1.00  0.00           N  
ATOM   2497  H   LEU   160      31.887  51.388  33.255  1.00  0.00           H  
ATOM   2498  CA  LEU   160      30.991  52.987  34.248  1.00  0.00           C  
ATOM   2499  HA  LEU   160      30.848  54.002  33.876  1.00  0.00           H  
ATOM   2500  CB  LEU   160      29.628  52.169  34.215  1.00  0.00           C  
ATOM   2501  HB2 LEU   160      29.678  51.098  34.410  1.00  0.00           H  
ATOM   2502  HB3 LEU   160      28.899  52.572  34.918  1.00  0.00           H  
ATOM   2503  CG  LEU   160      29.057  52.323  32.791  1.00  0.00           C  
ATOM   2504  HG  LEU   160      29.771  51.846  32.120  1.00  0.00           H  
ATOM   2505  CD1 LEU   160      27.762  51.535  32.669  1.00  0.00           C  
ATOM   2506 HD11 LEU   160      27.758  50.616  33.257  1.00  0.00           H  
ATOM   2507 HD12 LEU   160      26.906  52.037  33.119  1.00  0.00           H  
ATOM   2508 HD13 LEU   160      27.586  51.255  31.630  1.00  0.00           H  
ATOM   2509  CD2 LEU   160      28.898  53.764  32.333  1.00  0.00           C  
ATOM   2510 HD21 LEU   160      29.818  54.079  31.839  1.00  0.00           H  
ATOM   2511 HD22 LEU   160      28.109  53.797  31.581  1.00  0.00           H  
ATOM   2512 HD23 LEU   160      28.689  54.419  33.179  1.00  0.00           H  
ATOM   2513  C   LEU   160      31.418  53.352  35.672  1.00  0.00           C  
ATOM   2514  O   LEU   160      30.618  53.987  36.341  1.00  0.00           O  
ATOM   2515  N   ALA   161      32.600  53.097  36.195  1.00  0.00           N  
ATOM   2516  H   ALA   161      33.159  52.461  35.645  1.00  0.00           H  
ATOM   2517  CA  ALA   161      33.056  53.508  37.531  1.00  0.00           C  
ATOM   2518  HA  ALA   161      32.229  53.518  38.241  1.00  0.00           H  
ATOM   2519  CB  ALA   161      33.944  52.457  38.051  1.00  0.00           C  
ATOM   2520  HB1 ALA   161      34.194  52.661  39.092  1.00  0.00           H  
ATOM   2521  HB2 ALA   161      33.552  51.441  37.994  1.00  0.00           H  
ATOM   2522  HB3 ALA   161      34.809  52.583  37.400  1.00  0.00           H  
ATOM   2523  C   ALA   161      33.731  54.891  37.529  1.00  0.00           C  
ATOM   2524  O   ALA   161      33.432  55.679  38.423  1.00  0.00           O  
ATOM   2525  N   VAL   162      34.640  55.146  36.558  1.00  0.00           N  
ATOM   2526  H   VAL   162      34.903  54.389  35.944  1.00  0.00           H  
ATOM   2527  CA  VAL   162      35.188  56.458  36.277  1.00  0.00           C  
ATOM   2528  HA  VAL   162      35.527  56.822  37.247  1.00  0.00           H  
ATOM   2529  CB  VAL   162      36.376  56.392  35.222  1.00  0.00           C  
ATOM   2530  HB  VAL   162      36.778  57.403  35.160  1.00  0.00           H  
ATOM   2531  CG1 VAL   162      37.497  55.449  35.720  1.00  0.00           C  
ATOM   2532 HG11 VAL   162      37.918  55.986  36.570  1.00  0.00           H  
ATOM   2533 HG12 VAL   162      37.190  54.433  35.966  1.00  0.00           H  
ATOM   2534 HG13 VAL   162      38.257  55.329  34.947  1.00  0.00           H  
ATOM   2535  CG2 VAL   162      35.988  55.857  33.877  1.00  0.00           C  
ATOM   2536 HG21 VAL   162      36.914  56.006  33.322  1.00  0.00           H  
ATOM   2537 HG22 VAL   162      35.742  54.795  33.906  1.00  0.00           H  
ATOM   2538 HG23 VAL   162      35.235  56.520  33.450  1.00  0.00           H  
ATOM   2539  C   VAL   162      34.203  57.539  35.678  1.00  0.00           C  
ATOM   2540  O   VAL   162      34.385  58.724  35.866  1.00  0.00           O  
ATOM   2541  N   LYS   163      33.214  57.179  34.849  1.00  0.00           N  
ATOM   2542  H   LYS   163      33.100  56.180  34.747  1.00  0.00           H  
ATOM   2543  CA  LYS   163      32.338  58.145  34.123  1.00  0.00           C  
ATOM   2544  HA  LYS   163      32.992  58.673  33.428  1.00  0.00           H  
ATOM   2545  CB  LYS   163      31.221  57.319  33.434  1.00  0.00           C  
ATOM   2546  HB2 LYS   163      31.747  56.618  32.786  1.00  0.00           H  
ATOM   2547  HB3 LYS   163      30.580  56.792  34.140  1.00  0.00           H  
ATOM   2548  CG  LYS   163      30.374  58.305  32.593  1.00  0.00           C  
ATOM   2549  HG2 LYS   163      29.921  59.107  33.175  1.00  0.00           H  
ATOM   2550  HG3 LYS   163      31.015  58.736  31.824  1.00  0.00           H  
ATOM   2551  CD  LYS   163      29.276  57.489  31.934  1.00  0.00           C  
ATOM   2552  HD2 LYS   163      29.652  56.685  31.301  1.00  0.00           H  
ATOM   2553  HD3 LYS   163      28.743  57.034  32.768  1.00  0.00           H  
ATOM   2554  CE  LYS   163      28.398  58.443  31.162  1.00  0.00           C  
ATOM   2555  HE2 LYS   163      28.257  59.428  31.608  1.00  0.00           H  
ATOM   2556  HE3 LYS   163      29.063  58.642  30.322  1.00  0.00           H  
ATOM   2557  NZ  LYS   163      27.137  57.885  30.719  1.00  0.00           N  
ATOM   2558  HZ1 LYS   163      26.698  58.473  30.025  1.00  0.00           H  
ATOM   2559  HZ2 LYS   163      27.231  57.007  30.228  1.00  0.00           H  
ATOM   2560  HZ3 LYS   163      26.562  57.787  31.544  1.00  0.00           H  
ATOM   2561  C   LYS   163      31.771  59.287  35.065  1.00  0.00           C  
ATOM   2562  O   LYS   163      31.817  60.437  34.603  1.00  0.00           O  
ATOM   2563  N   PRO   164      31.330  59.082  36.339  1.00  0.00           N  
ATOM   2564  CD  PRO   164      30.962  57.751  36.934  1.00  0.00           C  
ATOM   2565  HD2 PRO   164      31.701  57.078  37.368  1.00  0.00           H  
ATOM   2566  HD3 PRO   164      30.357  57.275  36.163  1.00  0.00           H  
ATOM   2567  CG  PRO   164      30.015  58.068  38.115  1.00  0.00           C  
ATOM   2568  HG2 PRO   164      29.998  57.273  38.860  1.00  0.00           H  
ATOM   2569  HG3 PRO   164      28.971  58.066  37.802  1.00  0.00           H  
ATOM   2570  CB  PRO   164      30.590  59.400  38.589  1.00  0.00           C  
ATOM   2571  HB2 PRO   164      31.457  59.094  39.174  1.00  0.00           H  
ATOM   2572  HB3 PRO   164      29.907  60.119  39.041  1.00  0.00           H  
ATOM   2573  CA  PRO   164      30.977  60.135  37.266  1.00  0.00           C  
ATOM   2574  HA  PRO   164      30.008  60.494  36.919  1.00  0.00           H  
ATOM   2575  C   PRO   164      32.029  61.233  37.419  1.00  0.00           C  
ATOM   2576  O   PRO   164      31.739  62.403  37.234  1.00  0.00           O  
ATOM   2577  N   SER   165      33.320  60.912  37.580  1.00  0.00           N  
ATOM   2578  H   SER   165      33.576  59.942  37.703  1.00  0.00           H  
ATOM   2579  CA  SER   165      34.348  61.997  37.696  1.00  0.00           C  
ATOM   2580  HA  SER   165      34.086  62.804  38.379  1.00  0.00           H  
ATOM   2581  CB  SER   165      35.590  61.314  38.327  1.00  0.00           C  
ATOM   2582  HB2 SER   165      36.300  62.093  38.606  1.00  0.00           H  
ATOM   2583  HB3 SER   165      35.167  60.835  39.210  1.00  0.00           H  
ATOM   2584  OG  SER   165      36.178  60.424  37.470  1.00  0.00           O  
ATOM   2585  HG  SER   165      35.733  59.600  37.679  1.00  0.00           H  
ATOM   2586  C   SER   165      34.745  62.702  36.388  1.00  0.00           C  
ATOM   2587  O   SER   165      35.181  63.857  36.427  1.00  0.00           O  
ATOM   2588  N   GLY   166      34.560  61.963  35.313  1.00  0.00           N  
ATOM   2589  H   GLY   166      34.249  61.028  35.534  1.00  0.00           H  
ATOM   2590  CA  GLY   166      35.102  62.363  34.012  1.00  0.00           C  
ATOM   2591  HA2 GLY   166      34.709  61.732  33.215  1.00  0.00           H  
ATOM   2592  HA3 GLY   166      34.783  63.376  33.766  1.00  0.00           H  
ATOM   2593  C   GLY   166      36.606  62.149  33.800  1.00  0.00           C  
ATOM   2594  O   GLY   166      37.101  62.779  32.897  1.00  0.00           O  
ATOM   2595  N   MET   167      37.266  61.213  34.433  1.00  0.00           N  
ATOM   2596  H   MET   167      36.838  60.505  35.012  1.00  0.00           H  
ATOM   2597  CA  MET   167      38.653  60.863  34.052  1.00  0.00           C  
ATOM   2598  HA  MET   167      39.271  61.702  33.732  1.00  0.00           H  
ATOM   2599  CB  MET   167      39.380  60.212  35.194  1.00  0.00           C  
ATOM   2600  HB2 MET   167      38.853  59.330  35.558  1.00  0.00           H  
ATOM   2601  HB3 MET   167      40.353  59.871  34.842  1.00  0.00           H  
ATOM   2602  CG  MET   167      39.580  61.054  36.465  1.00  0.00           C  
ATOM   2603  HG2 MET   167      39.987  62.054  36.315  1.00  0.00           H  
ATOM   2604  HG3 MET   167      38.594  61.209  36.904  1.00  0.00           H  
ATOM   2605  SD  MET   167      40.373  60.236  37.846  1.00  0.00           S  
ATOM   2606  CE  MET   167      41.960  61.050  37.573  1.00  0.00           C  
ATOM   2607  HE1 MET   167      42.092  61.978  38.131  1.00  0.00           H  
ATOM   2608  HE2 MET   167      42.766  60.322  37.667  1.00  0.00           H  
ATOM   2609  HE3 MET   167      42.057  61.273  36.511  1.00  0.00           H  
ATOM   2610  C   MET   167      38.691  59.843  32.920  1.00  0.00           C  
ATOM   2611  O   MET   167      37.912  58.946  32.943  1.00  0.00           O  
ATOM   2612  N   ARG   168      39.548  60.000  31.913  1.00  0.00           N  
ATOM   2613  H   ARG   168      40.241  60.734  31.915  1.00  0.00           H  
ATOM   2614  CA  ARG   168      39.677  58.902  30.921  1.00  0.00           C  
ATOM   2615  HA  ARG   168      38.697  58.515  30.641  1.00  0.00           H  
ATOM   2616  CB  ARG   168      40.318  59.246  29.609  1.00  0.00           C  
ATOM   2617  HB2 ARG   168      40.809  58.374  29.178  1.00  0.00           H  
ATOM   2618  HB3 ARG   168      39.573  59.546  28.873  1.00  0.00           H  
ATOM   2619  CG  ARG   168      41.380  60.379  29.660  1.00  0.00           C  
ATOM   2620  HG2 ARG   168      41.178  61.315  30.182  1.00  0.00           H  
ATOM   2621  HG3 ARG   168      42.107  59.958  30.354  1.00  0.00           H  
ATOM   2622  CD  ARG   168      42.013  60.672  28.339  1.00  0.00           C  
ATOM   2623  HD2 ARG   168      43.011  61.049  28.561  1.00  0.00           H  
ATOM   2624  HD3 ARG   168      42.088  59.811  27.675  1.00  0.00           H  
ATOM   2625  NE  ARG   168      41.216  61.676  27.584  1.00  0.00           N  
ATOM   2626  HE  ARG   168      40.628  62.295  28.123  1.00  0.00           H  
ATOM   2627  CZ  ARG   168      41.498  62.054  26.379  1.00  0.00           C  
ATOM   2628  NH1 ARG   168      42.437  61.448  25.678  1.00  0.00           N  
ATOM   2629 HH11 ARG   168      42.418  61.731  24.708  1.00  0.00           H  
ATOM   2630 HH12 ARG   168      42.940  60.621  25.965  1.00  0.00           H  
ATOM   2631  NH2 ARG   168      40.721  62.958  25.846  1.00  0.00           N  
ATOM   2632 HH21 ARG   168      40.057  63.381  26.479  1.00  0.00           H  
ATOM   2633 HH22 ARG   168      41.190  63.559  25.183  1.00  0.00           H  
ATOM   2634  C   ARG   168      40.435  57.740  31.614  1.00  0.00           C  
ATOM   2635  O   ARG   168      41.297  57.995  32.473  1.00  0.00           O  
ATOM   2636  N   PHE   169      40.077  56.539  31.309  1.00  0.00           N  
ATOM   2637  H   PHE   169      39.512  56.411  30.482  1.00  0.00           H  
ATOM   2638  CA  PHE   169      40.518  55.320  32.001  1.00  0.00           C  
ATOM   2639  HA  PHE   169      40.178  55.456  33.028  1.00  0.00           H  
ATOM   2640  CB  PHE   169      39.926  54.080  31.330  1.00  0.00           C  
ATOM   2641  HB2 PHE   169      38.887  54.230  31.038  1.00  0.00           H  
ATOM   2642  HB3 PHE   169      40.497  53.924  30.414  1.00  0.00           H  
ATOM   2643  CG  PHE   169      39.930  52.879  32.205  1.00  0.00           C  
ATOM   2644  CD1 PHE   169      38.776  52.514  32.947  1.00  0.00           C  
ATOM   2645  HD1 PHE   169      37.875  53.109  32.942  1.00  0.00           H  
ATOM   2646  CE1 PHE   169      38.862  51.402  33.798  1.00  0.00           C  
ATOM   2647  HE1 PHE   169      38.091  51.154  34.512  1.00  0.00           H  
ATOM   2648  CZ  PHE   169      40.036  50.551  33.801  1.00  0.00           C  
ATOM   2649  HZ  PHE   169      40.106  49.761  34.534  1.00  0.00           H  
ATOM   2650  CE2 PHE   169      41.192  51.035  33.175  1.00  0.00           C  
ATOM   2651  HE2 PHE   169      42.106  50.476  33.314  1.00  0.00           H  
ATOM   2652  CD2 PHE   169      41.147  52.189  32.349  1.00  0.00           C  
ATOM   2653  HD2 PHE   169      42.027  52.374  31.751  1.00  0.00           H  
ATOM   2654  C   PHE   169      42.062  55.285  32.240  1.00  0.00           C  
ATOM   2655  O   PHE   169      42.546  55.008  33.348  1.00  0.00           O  
ATOM   2656  N   GLU   170      42.848  55.540  31.212  1.00  0.00           N  
ATOM   2657  H   GLU   170      42.379  55.587  30.319  1.00  0.00           H  
ATOM   2658  CA  GLU   170      44.300  55.338  31.207  1.00  0.00           C  
ATOM   2659  HA  GLU   170      44.604  54.383  31.635  1.00  0.00           H  
ATOM   2660  CB  GLU   170      44.744  55.387  29.736  1.00  0.00           C  
ATOM   2661  HB2 GLU   170      45.832  55.337  29.781  1.00  0.00           H  
ATOM   2662  HB3 GLU   170      44.269  54.481  29.358  1.00  0.00           H  
ATOM   2663  CG  GLU   170      44.380  56.701  28.977  1.00  0.00           C  
ATOM   2664  HG2 GLU   170      44.256  57.508  29.699  1.00  0.00           H  
ATOM   2665  HG3 GLU   170      45.180  56.849  28.252  1.00  0.00           H  
ATOM   2666  CD  GLU   170      43.050  56.636  28.195  1.00  0.00           C  
ATOM   2667  OE1 GLU   170      42.895  57.349  27.175  1.00  0.00           O  
ATOM   2668  OE2 GLU   170      42.144  56.034  28.714  1.00  0.00           O  
ATOM   2669  C   GLU   170      44.983  56.341  32.074  1.00  0.00           C  
ATOM   2670  O   GLU   170      46.201  56.283  32.333  1.00  0.00           O  
ATOM   2671  N   GLN   171      44.293  57.405  32.478  1.00  0.00           N  
ATOM   2672  H   GLN   171      43.331  57.468  32.178  1.00  0.00           H  
ATOM   2673  CA  GLN   171      44.692  58.364  33.501  1.00  0.00           C  
ATOM   2674  HA  GLN   171      45.773  58.349  33.647  1.00  0.00           H  
ATOM   2675  CB  GLN   171      44.400  59.799  33.099  1.00  0.00           C  
ATOM   2676  HB2 GLN   171      43.336  59.902  32.889  1.00  0.00           H  
ATOM   2677  HB3 GLN   171      44.502  60.422  33.987  1.00  0.00           H  
ATOM   2678  CG  GLN   171      45.178  60.370  31.934  1.00  0.00           C  
ATOM   2679  HG2 GLN   171      46.242  60.288  32.159  1.00  0.00           H  
ATOM   2680  HG3 GLN   171      45.025  59.753  31.049  1.00  0.00           H  
ATOM   2681  CD  GLN   171      44.866  61.812  31.523  1.00  0.00           C  
ATOM   2682  OE1 GLN   171      44.278  62.682  32.114  1.00  0.00           O  
ATOM   2683  NE2 GLN   171      45.330  62.238  30.345  1.00  0.00           N  
ATOM   2684 HE21 GLN   171      45.838  61.597  29.753  1.00  0.00           H  
ATOM   2685 HE22 GLN   171      45.050  63.127  29.955  1.00  0.00           H  
ATOM   2686  C   GLN   171      44.003  57.973  34.864  1.00  0.00           C  
ATOM   2687  O   GLN   171      44.599  58.166  35.944  1.00  0.00           O  
ATOM   2688  N   ALA   172      42.743  57.520  34.881  1.00  0.00           N  
ATOM   2689  H   ALA   172      42.206  57.424  34.030  1.00  0.00           H  
ATOM   2690  CA  ALA   172      42.000  57.099  36.084  1.00  0.00           C  
ATOM   2691  HA  ALA   172      41.963  57.970  36.739  1.00  0.00           H  
ATOM   2692  CB  ALA   172      40.585  56.627  35.777  1.00  0.00           C  
ATOM   2693  HB1 ALA   172      40.687  55.753  35.134  1.00  0.00           H  
ATOM   2694  HB2 ALA   172      40.095  56.322  36.702  1.00  0.00           H  
ATOM   2695  HB3 ALA   172      40.069  57.400  35.206  1.00  0.00           H  
ATOM   2696  C   ALA   172      42.818  55.982  36.871  1.00  0.00           C  
ATOM   2697  O   ALA   172      43.186  56.166  38.023  1.00  0.00           O  
ATOM   2698  N   MET   173      43.135  54.861  36.187  1.00  0.00           N  
ATOM   2699  H   MET   173      42.887  54.826  35.208  1.00  0.00           H  
ATOM   2700  CA  MET   173      43.891  53.801  36.828  1.00  0.00           C  
ATOM   2701  HA  MET   173      43.373  53.775  37.787  1.00  0.00           H  
ATOM   2702  CB  MET   173      43.808  52.542  35.909  1.00  0.00           C  
ATOM   2703  HB2 MET   173      42.793  52.533  35.512  1.00  0.00           H  
ATOM   2704  HB3 MET   173      44.613  52.533  35.173  1.00  0.00           H  
ATOM   2705  CG  MET   173      44.068  51.356  36.844  1.00  0.00           C  
ATOM   2706  HG2 MET   173      45.038  51.549  37.301  1.00  0.00           H  
ATOM   2707  HG3 MET   173      43.344  51.283  37.655  1.00  0.00           H  
ATOM   2708  SD  MET   173      44.185  49.796  35.865  1.00  0.00           S  
ATOM   2709  CE  MET   173      42.431  49.340  36.075  1.00  0.00           C  
ATOM   2710  HE1 MET   173      42.197  49.140  37.121  1.00  0.00           H  
ATOM   2711  HE2 MET   173      41.772  50.135  35.725  1.00  0.00           H  
ATOM   2712  HE3 MET   173      42.184  48.497  35.431  1.00  0.00           H  
ATOM   2713  C   MET   173      45.361  54.236  37.066  1.00  0.00           C  
ATOM   2714  O   MET   173      45.824  53.832  38.104  1.00  0.00           O  
ATOM   2715  N   ALA   174      45.931  55.145  36.274  1.00  0.00           N  
ATOM   2716  H   ALA   174      45.396  55.580  35.536  1.00  0.00           H  
ATOM   2717  CA  ALA   174      47.297  55.683  36.410  1.00  0.00           C  
ATOM   2718  HA  ALA   174      48.036  54.882  36.430  1.00  0.00           H  
ATOM   2719  CB  ALA   174      47.644  56.494  35.207  1.00  0.00           C  
ATOM   2720  HB1 ALA   174      46.962  57.313  34.980  1.00  0.00           H  
ATOM   2721  HB2 ALA   174      48.642  56.887  35.403  1.00  0.00           H  
ATOM   2722  HB3 ALA   174      47.773  55.792  34.383  1.00  0.00           H  
ATOM   2723  C   ALA   174      47.437  56.516  37.719  1.00  0.00           C  
ATOM   2724  O   ALA   174      48.346  56.241  38.566  1.00  0.00           O  
ATOM   2725  N   GLU   175      46.549  57.459  37.968  1.00  0.00           N  
ATOM   2726  H   GLU   175      45.784  57.509  37.311  1.00  0.00           H  
ATOM   2727  CA  GLU   175      46.546  58.375  39.152  1.00  0.00           C  
ATOM   2728  HA  GLU   175      47.554  58.746  39.339  1.00  0.00           H  
ATOM   2729  CB  GLU   175      45.537  59.591  38.867  1.00  0.00           C  
ATOM   2730  HB2 GLU   175      44.588  59.156  38.554  1.00  0.00           H  
ATOM   2731  HB3 GLU   175      45.447  60.195  39.770  1.00  0.00           H  
ATOM   2732  CG  GLU   175      45.970  60.498  37.730  1.00  0.00           C  
ATOM   2733  HG2 GLU   175      46.269  59.969  36.825  1.00  0.00           H  
ATOM   2734  HG3 GLU   175      45.074  61.111  37.627  1.00  0.00           H  
ATOM   2735  CD  GLU   175      47.047  61.457  38.062  1.00  0.00           C  
ATOM   2736  OE1 GLU   175      47.231  62.408  37.260  1.00  0.00           O  
ATOM   2737  OE2 GLU   175      47.871  61.232  39.007  1.00  0.00           O  
ATOM   2738  C   GLU   175      45.952  57.788  40.487  1.00  0.00           C  
ATOM   2739  O   GLU   175      46.349  58.289  41.508  1.00  0.00           O  
ATOM   2740  N   ARG   176      44.971  56.848  40.349  1.00  0.00           N  
ATOM   2741  H   ARG   176      44.621  56.712  39.412  1.00  0.00           H  
ATOM   2742  CA  ARG   176      44.276  56.334  41.531  1.00  0.00           C  
ATOM   2743  HA  ARG   176      44.369  57.005  42.384  1.00  0.00           H  
ATOM   2744  CB  ARG   176      42.712  56.198  41.343  1.00  0.00           C  
ATOM   2745  HB2 ARG   176      42.443  55.531  40.524  1.00  0.00           H  
ATOM   2746  HB3 ARG   176      42.264  55.808  42.257  1.00  0.00           H  
ATOM   2747  CG  ARG   176      41.853  57.433  41.070  1.00  0.00           C  
ATOM   2748  HG2 ARG   176      42.081  58.143  41.865  1.00  0.00           H  
ATOM   2749  HG3 ARG   176      42.224  57.940  40.179  1.00  0.00           H  
ATOM   2750  CD  ARG   176      40.318  57.198  41.011  1.00  0.00           C  
ATOM   2751  HD2 ARG   176      40.207  56.490  40.191  1.00  0.00           H  
ATOM   2752  HD3 ARG   176      39.938  56.787  41.947  1.00  0.00           H  
ATOM   2753  NE  ARG   176      39.504  58.438  40.852  1.00  0.00           N  
ATOM   2754  HE  ARG   176      40.053  59.284  40.797  1.00  0.00           H  
ATOM   2755  CZ  ARG   176      38.178  58.496  40.930  1.00  0.00           C  
ATOM   2756  NH1 ARG   176      37.388  57.411  40.937  1.00  0.00           N  
ATOM   2757 HH11 ARG   176      37.779  56.480  40.966  1.00  0.00           H  
ATOM   2758 HH12 ARG   176      36.400  57.543  41.102  1.00  0.00           H  
ATOM   2759  NH2 ARG   176      37.523  59.596  40.767  1.00  0.00           N  
ATOM   2760 HH21 ARG   176      38.125  60.406  40.783  1.00  0.00           H  
ATOM   2761 HH22 ARG   176      36.611  59.656  41.197  1.00  0.00           H  
ATOM   2762  C   ARG   176      44.843  54.911  41.984  1.00  0.00           C  
ATOM   2763  O   ARG   176      44.552  54.548  43.104  1.00  0.00           O  
ATOM   2764  N   VAL   177      45.609  54.249  41.131  1.00  0.00           N  
ATOM   2765  H   VAL   177      45.811  54.588  40.201  1.00  0.00           H  
ATOM   2766  CA  VAL   177      46.156  52.880  41.460  1.00  0.00           C  
ATOM   2767  HA  VAL   177      46.067  52.777  42.541  1.00  0.00           H  
ATOM   2768  CB  VAL   177      45.334  51.773  40.858  1.00  0.00           C  
ATOM   2769  HB  VAL   177      45.520  51.635  39.793  1.00  0.00           H  
ATOM   2770  CG1 VAL   177      45.742  50.352  41.569  1.00  0.00           C  
ATOM   2771 HG11 VAL   177      46.795  50.107  41.435  1.00  0.00           H  
ATOM   2772 HG12 VAL   177      45.466  50.445  42.619  1.00  0.00           H  
ATOM   2773 HG13 VAL   177      45.139  49.532  41.178  1.00  0.00           H  
ATOM   2774  CG2 VAL   177      43.835  51.942  41.049  1.00  0.00           C  
ATOM   2775 HG21 VAL   177      43.259  51.026  40.911  1.00  0.00           H  
ATOM   2776 HG22 VAL   177      43.685  52.331  42.056  1.00  0.00           H  
ATOM   2777 HG23 VAL   177      43.507  52.715  40.354  1.00  0.00           H  
ATOM   2778  C   VAL   177      47.601  52.744  41.184  1.00  0.00           C  
ATOM   2779  O   VAL   177      48.238  52.458  42.165  1.00  0.00           O  
ATOM   2780  N   PHE   178      48.153  52.995  39.966  1.00  0.00           N  
ATOM   2781  H   PHE   178      47.565  53.256  39.188  1.00  0.00           H  
ATOM   2782  CA  PHE   178      49.582  52.691  39.666  1.00  0.00           C  
ATOM   2783  HA  PHE   178      49.804  51.631  39.786  1.00  0.00           H  
ATOM   2784  CB  PHE   178      49.710  52.902  38.190  1.00  0.00           C  
ATOM   2785  HB2 PHE   178      49.537  53.954  37.965  1.00  0.00           H  
ATOM   2786  HB3 PHE   178      50.769  52.727  38.000  1.00  0.00           H  
ATOM   2787  CG  PHE   178      48.873  52.066  37.223  1.00  0.00           C  
ATOM   2788  CD1 PHE   178      48.020  51.003  37.624  1.00  0.00           C  
ATOM   2789  HD1 PHE   178      47.868  50.815  38.677  1.00  0.00           H  
ATOM   2790  CE1 PHE   178      47.318  50.212  36.638  1.00  0.00           C  
ATOM   2791  HE1 PHE   178      46.677  49.395  36.937  1.00  0.00           H  
ATOM   2792  CZ  PHE   178      47.423  50.546  35.250  1.00  0.00           C  
ATOM   2793  HZ  PHE   178      46.932  49.899  34.538  1.00  0.00           H  
ATOM   2794  CE2 PHE   178      48.255  51.596  34.850  1.00  0.00           C  
ATOM   2795  HE2 PHE   178      48.200  51.950  33.831  1.00  0.00           H  
ATOM   2796  CD2 PHE   178      49.030  52.313  35.806  1.00  0.00           C  
ATOM   2797  HD2 PHE   178      49.818  52.965  35.460  1.00  0.00           H  
ATOM   2798  C   PHE   178      50.558  53.673  40.355  1.00  0.00           C  
ATOM   2799  O   PHE   178      51.390  53.287  41.132  1.00  0.00           O  
ATOM   2800  N   LYS   179      50.461  54.997  40.154  1.00  0.00           N  
ATOM   2801  H   LYS   179      49.673  55.389  39.659  1.00  0.00           H  
ATOM   2802  CA  LYS   179      51.320  56.048  40.748  1.00  0.00           C  
ATOM   2803  HA  LYS   179      52.355  55.737  40.609  1.00  0.00           H  
ATOM   2804  CB  LYS   179      51.077  57.383  40.045  1.00  0.00           C  
ATOM   2805  HB2 LYS   179      51.060  57.148  38.981  1.00  0.00           H  
ATOM   2806  HB3 LYS   179      50.066  57.712  40.284  1.00  0.00           H  
ATOM   2807  CG  LYS   179      52.092  58.426  40.278  1.00  0.00           C  
ATOM   2808  HG2 LYS   179      52.095  58.645  41.345  1.00  0.00           H  
ATOM   2809  HG3 LYS   179      53.114  58.075  40.134  1.00  0.00           H  
ATOM   2810  CD  LYS   179      51.885  59.705  39.558  1.00  0.00           C  
ATOM   2811  HD2 LYS   179      52.028  59.398  38.522  1.00  0.00           H  
ATOM   2812  HD3 LYS   179      50.937  60.211  39.742  1.00  0.00           H  
ATOM   2813  CE  LYS   179      52.907  60.737  40.086  1.00  0.00           C  
ATOM   2814  HE2 LYS   179      52.715  61.062  41.108  1.00  0.00           H  
ATOM   2815  HE3 LYS   179      53.842  60.188  40.202  1.00  0.00           H  
ATOM   2816  NZ  LYS   179      53.118  61.741  39.056  1.00  0.00           N  
ATOM   2817  HZ1 LYS   179      53.864  62.383  39.283  1.00  0.00           H  
ATOM   2818  HZ2 LYS   179      53.179  61.372  38.118  1.00  0.00           H  
ATOM   2819  HZ3 LYS   179      52.241  62.242  39.067  1.00  0.00           H  
ATOM   2820  C   LYS   179      51.216  56.181  42.310  1.00  0.00           C  
ATOM   2821  O   LYS   179      52.284  56.289  42.923  1.00  0.00           O  
ATOM   2822  N   PRO   180      50.078  56.006  42.913  1.00  0.00           N  
ATOM   2823  CD  PRO   180      48.699  56.061  42.394  1.00  0.00           C  
ATOM   2824  HD2 PRO   180      48.364  55.068  42.092  1.00  0.00           H  
ATOM   2825  HD3 PRO   180      48.600  56.764  41.567  1.00  0.00           H  
ATOM   2826  CG  PRO   180      47.736  56.553  43.495  1.00  0.00           C  
ATOM   2827  HG2 PRO   180      46.677  56.322  43.379  1.00  0.00           H  
ATOM   2828  HG3 PRO   180      47.843  57.636  43.556  1.00  0.00           H  
ATOM   2829  CB  PRO   180      48.376  55.882  44.631  1.00  0.00           C  
ATOM   2830  HB2 PRO   180      48.036  54.846  44.632  1.00  0.00           H  
ATOM   2831  HB3 PRO   180      48.001  56.203  45.603  1.00  0.00           H  
ATOM   2832  CA  PRO   180      49.888  56.006  44.398  1.00  0.00           C  
ATOM   2833  HA  PRO   180      50.250  56.931  44.846  1.00  0.00           H  
ATOM   2834  C   PRO   180      50.582  54.883  45.153  1.00  0.00           C  
ATOM   2835  O   PRO   180      50.699  54.924  46.383  1.00  0.00           O  
ATOM   2836  N   LEU   181      50.952  53.795  44.438  1.00  0.00           N  
ATOM   2837  H   LEU   181      50.709  53.777  43.458  1.00  0.00           H  
ATOM   2838  CA  LEU   181      51.693  52.609  44.856  1.00  0.00           C  
ATOM   2839  HA  LEU   181      51.899  52.697  45.922  1.00  0.00           H  
ATOM   2840  CB  LEU   181      50.940  51.316  44.501  1.00  0.00           C  
ATOM   2841  HB2 LEU   181      50.790  51.228  43.425  1.00  0.00           H  
ATOM   2842  HB3 LEU   181      51.479  50.405  44.760  1.00  0.00           H  
ATOM   2843  CG  LEU   181      49.552  51.281  45.294  1.00  0.00           C  
ATOM   2844  HG  LEU   181      48.904  52.144  45.140  1.00  0.00           H  
ATOM   2845  CD1 LEU   181      48.725  50.083  44.779  1.00  0.00           C  
ATOM   2846 HD11 LEU   181      49.243  49.126  44.731  1.00  0.00           H  
ATOM   2847 HD12 LEU   181      47.824  49.968  45.382  1.00  0.00           H  
ATOM   2848 HD13 LEU   181      48.432  50.262  43.744  1.00  0.00           H  
ATOM   2849  CD2 LEU   181      49.777  51.020  46.795  1.00  0.00           C  
ATOM   2850 HD21 LEU   181      50.334  50.106  46.999  1.00  0.00           H  
ATOM   2851 HD22 LEU   181      50.233  51.961  47.104  1.00  0.00           H  
ATOM   2852 HD23 LEU   181      48.807  50.884  47.272  1.00  0.00           H  
ATOM   2853  C   LEU   181      53.078  52.610  44.219  1.00  0.00           C  
ATOM   2854  O   LEU   181      53.846  51.720  44.491  1.00  0.00           O  
ATOM   2855  N   LYS   182      53.424  53.675  43.375  1.00  0.00           N  
ATOM   2856  H   LYS   182      52.805  54.469  43.291  1.00  0.00           H  
ATOM   2857  CA  LYS   182      54.643  53.899  42.531  1.00  0.00           C  
ATOM   2858  HA  LYS   182      54.370  54.633  41.773  1.00  0.00           H  
ATOM   2859  CB  LYS   182      55.780  54.316  43.394  1.00  0.00           C  
ATOM   2860  HB2 LYS   182      56.066  53.421  43.946  1.00  0.00           H  
ATOM   2861  HB3 LYS   182      56.637  54.542  42.759  1.00  0.00           H  
ATOM   2862  CG  LYS   182      55.562  55.339  44.456  1.00  0.00           C  
ATOM   2863  HG2 LYS   182      55.329  56.291  43.979  1.00  0.00           H  
ATOM   2864  HG3 LYS   182      54.754  55.129  45.156  1.00  0.00           H  
ATOM   2865  CD  LYS   182      56.816  55.477  45.426  1.00  0.00           C  
ATOM   2866  HD2 LYS   182      56.916  54.610  46.080  1.00  0.00           H  
ATOM   2867  HD3 LYS   182      57.776  55.588  44.922  1.00  0.00           H  
ATOM   2868  CE  LYS   182      56.352  56.720  46.251  1.00  0.00           C  
ATOM   2869  HE2 LYS   182      55.892  57.501  45.645  1.00  0.00           H  
ATOM   2870  HE3 LYS   182      55.555  56.439  46.939  1.00  0.00           H  
ATOM   2871  NZ  LYS   182      57.507  57.253  46.965  1.00  0.00           N  
ATOM   2872  HZ1 LYS   182      58.300  57.309  46.341  1.00  0.00           H  
ATOM   2873  HZ2 LYS   182      57.272  58.180  47.289  1.00  0.00           H  
ATOM   2874  HZ3 LYS   182      57.824  56.682  47.735  1.00  0.00           H  
ATOM   2875  C   LYS   182      55.012  52.818  41.573  1.00  0.00           C  
ATOM   2876  O   LYS   182      56.160  52.504  41.181  1.00  0.00           O  
ATOM   2877  N   LEU   183      53.955  52.205  40.951  1.00  0.00           N  
ATOM   2878  H   LEU   183      53.077  52.447  41.387  1.00  0.00           H  
ATOM   2879  CA  LEU   183      54.119  51.174  39.879  1.00  0.00           C  
ATOM   2880  HA  LEU   183      54.973  50.516  40.041  1.00  0.00           H  
ATOM   2881  CB  LEU   183      52.823  50.275  39.878  1.00  0.00           C  
ATOM   2882  HB2 LEU   183      52.027  50.845  39.397  1.00  0.00           H  
ATOM   2883  HB3 LEU   183      53.192  49.445  39.277  1.00  0.00           H  
ATOM   2884  CG  LEU   183      52.368  49.777  41.264  1.00  0.00           C  
ATOM   2885  HG  LEU   183      52.057  50.641  41.851  1.00  0.00           H  
ATOM   2886  CD1 LEU   183      51.097  48.914  41.141  1.00  0.00           C  
ATOM   2887 HD11 LEU   183      50.934  48.398  42.087  1.00  0.00           H  
ATOM   2888 HD12 LEU   183      50.257  49.579  40.940  1.00  0.00           H  
ATOM   2889 HD13 LEU   183      51.161  48.250  40.279  1.00  0.00           H  
ATOM   2890  CD2 LEU   183      53.516  49.093  41.986  1.00  0.00           C  
ATOM   2891 HD21 LEU   183      53.237  48.280  42.656  1.00  0.00           H  
ATOM   2892 HD22 LEU   183      54.117  48.668  41.181  1.00  0.00           H  
ATOM   2893 HD23 LEU   183      54.099  49.866  42.488  1.00  0.00           H  
ATOM   2894  C   LEU   183      54.447  51.650  38.443  1.00  0.00           C  
ATOM   2895  O   LEU   183      53.791  51.375  37.418  1.00  0.00           O  
ATOM   2896  N   ASN   184      55.532  52.508  38.374  1.00  0.00           N  
ATOM   2897  H   ASN   184      55.911  52.662  39.298  1.00  0.00           H  
ATOM   2898  CA  ASN   184      55.864  53.395  37.300  1.00  0.00           C  
ATOM   2899  HA  ASN   184      55.029  54.044  37.035  1.00  0.00           H  
ATOM   2900  CB  ASN   184      56.910  54.394  37.807  1.00  0.00           C  
ATOM   2901  HB2 ASN   184      57.799  53.846  38.119  1.00  0.00           H  
ATOM   2902  HB3 ASN   184      57.212  55.058  36.997  1.00  0.00           H  
ATOM   2903  CG  ASN   184      56.544  55.310  38.943  1.00  0.00           C  
ATOM   2904  OD1 ASN   184      55.421  55.427  39.414  1.00  0.00           O  
ATOM   2905  ND2 ASN   184      57.518  56.055  39.525  1.00  0.00           N  
ATOM   2906 HD21 ASN   184      57.141  56.561  40.313  1.00  0.00           H  
ATOM   2907 HD22 ASN   184      58.462  55.837  39.239  1.00  0.00           H  
ATOM   2908  C   ASN   184      56.258  52.732  35.978  1.00  0.00           C  
ATOM   2909  O   ASN   184      56.386  53.419  35.020  1.00  0.00           O  
ATOM   2910  N   HIE   185      56.410  51.412  35.902  1.00  0.00           N  
ATOM   2911  H   HIE   185      56.627  50.897  36.743  1.00  0.00           H  
ATOM   2912  CA  HIE   185      56.619  50.673  34.714  1.00  0.00           C  
ATOM   2913  HA  HIE   185      56.675  51.396  33.901  1.00  0.00           H  
ATOM   2914  CB  HIE   185      58.023  49.991  34.799  1.00  0.00           C  
ATOM   2915  HB2 HIE   185      58.797  50.688  35.119  1.00  0.00           H  
ATOM   2916  HB3 HIE   185      58.039  49.191  35.540  1.00  0.00           H  
ATOM   2917  CG  HIE   185      58.382  49.338  33.492  1.00  0.00           C  
ATOM   2918  ND1 HIE   185      58.369  49.949  32.220  1.00  0.00           N  
ATOM   2919  CE1 HIE   185      58.913  49.076  31.350  1.00  0.00           C  
ATOM   2920  HE1 HIE   185      59.056  49.259  30.296  1.00  0.00           H  
ATOM   2921  NE2 HIE   185      59.168  47.882  32.016  1.00  0.00           N  
ATOM   2922  HE2 HIE   185      59.497  46.989  31.679  1.00  0.00           H  
ATOM   2923  CD2 HIE   185      58.896  48.055  33.320  1.00  0.00           C  
ATOM   2924  HD2 HIE   185      59.155  47.311  34.059  1.00  0.00           H  
ATOM   2925  C   HIE   185      55.487  49.642  34.445  1.00  0.00           C  
ATOM   2926  O   HIE   185      55.650  48.617  33.815  1.00  0.00           O  
ATOM   2927  N   THR   186      54.293  49.954  34.969  1.00  0.00           N  
ATOM   2928  H   THR   186      54.224  50.782  35.543  1.00  0.00           H  
ATOM   2929  CA  THR   186      52.995  49.301  34.829  1.00  0.00           C  
ATOM   2930  HA  THR   186      53.159  48.387  34.258  1.00  0.00           H  
ATOM   2931  CB  THR   186      52.512  48.697  36.100  1.00  0.00           C  
ATOM   2932  HB  THR   186      52.609  49.384  36.941  1.00  0.00           H  
ATOM   2933  CG2 THR   186      51.069  48.185  35.934  1.00  0.00           C  
ATOM   2934 HG21 THR   186      50.301  48.938  35.760  1.00  0.00           H  
ATOM   2935 HG22 THR   186      50.940  47.505  35.092  1.00  0.00           H  
ATOM   2936 HG23 THR   186      50.836  47.647  36.854  1.00  0.00           H  
ATOM   2937  OG1 THR   186      53.335  47.655  36.442  1.00  0.00           O  
ATOM   2938  HG1 THR   186      54.175  48.048  36.691  1.00  0.00           H  
ATOM   2939  C   THR   186      52.013  50.270  34.100  1.00  0.00           C  
ATOM   2940  O   THR   186      51.915  51.438  34.449  1.00  0.00           O  
ATOM   2941  N   TRP   187      51.409  49.822  33.011  1.00  0.00           N  
ATOM   2942  H   TRP   187      51.251  48.831  32.896  1.00  0.00           H  
ATOM   2943  CA  TRP   187      50.937  50.712  31.935  1.00  0.00           C  
ATOM   2944  HA  TRP   187      50.612  51.694  32.280  1.00  0.00           H  
ATOM   2945  CB  TRP   187      52.016  50.752  30.808  1.00  0.00           C  
ATOM   2946  HB2 TRP   187      51.936  49.877  30.164  1.00  0.00           H  
ATOM   2947  HB3 TRP   187      51.895  51.614  30.151  1.00  0.00           H  
ATOM   2948  CG  TRP   187      53.458  50.904  31.104  1.00  0.00           C  
ATOM   2949  CD1 TRP   187      54.355  49.921  31.156  1.00  0.00           C  
ATOM   2950  HD1 TRP   187      54.032  48.891  31.119  1.00  0.00           H  
ATOM   2951  NE1 TRP   187      55.616  50.485  31.446  1.00  0.00           N  
ATOM   2952  HE1 TRP   187      56.408  49.867  31.548  1.00  0.00           H  
ATOM   2953  CE2 TRP   187      55.549  51.858  31.470  1.00  0.00           C  
ATOM   2954  CZ2 TRP   187      56.488  52.937  31.563  1.00  0.00           C  
ATOM   2955  HZ2 TRP   187      57.550  52.742  31.580  1.00  0.00           H  
ATOM   2956  CH2 TRP   187      56.063  54.257  31.531  1.00  0.00           C  
ATOM   2957  HH2 TRP   187      56.796  55.051  31.514  1.00  0.00           H  
ATOM   2958  CZ3 TRP   187      54.719  54.521  31.411  1.00  0.00           C  
ATOM   2959  HZ3 TRP   187      54.414  55.533  31.192  1.00  0.00           H  
ATOM   2960  CE3 TRP   187      53.770  53.495  31.297  1.00  0.00           C  
ATOM   2961  HE3 TRP   187      52.736  53.565  30.991  1.00  0.00           H  
ATOM   2962  CD2 TRP   187      54.172  52.147  31.331  1.00  0.00           C  
ATOM   2963  C   TRP   187      49.706  50.061  31.300  1.00  0.00           C  
ATOM   2964  O   TRP   187      49.514  48.869  31.360  1.00  0.00           O  
ATOM   2965  N   ILE   188      48.826  50.844  30.722  1.00  0.00           N  
ATOM   2966  H   ILE   188      48.845  51.844  30.857  1.00  0.00           H  
ATOM   2967  CA  ILE   188      47.860  50.385  29.740  1.00  0.00           C  
ATOM   2968  HA  ILE   188      47.754  49.301  29.705  1.00  0.00           H  
ATOM   2969  CB  ILE   188      46.514  51.086  30.021  1.00  0.00           C  
ATOM   2970  HB  ILE   188      46.813  52.128  30.133  1.00  0.00           H  
ATOM   2971  CG2 ILE   188      45.509  51.014  28.884  1.00  0.00           C  
ATOM   2972 HG21 ILE   188      45.010  51.962  28.685  1.00  0.00           H  
ATOM   2973 HG22 ILE   188      45.934  50.650  27.949  1.00  0.00           H  
ATOM   2974 HG23 ILE   188      44.736  50.298  29.167  1.00  0.00           H  
ATOM   2975  CG1 ILE   188      45.902  50.675  31.351  1.00  0.00           C  
ATOM   2976 HG12 ILE   188      45.458  49.687  31.227  1.00  0.00           H  
ATOM   2977 HG13 ILE   188      46.732  50.545  32.044  1.00  0.00           H  
ATOM   2978  CD1 ILE   188      44.930  51.623  32.047  1.00  0.00           C  
ATOM   2979 HD11 ILE   188      44.658  51.329  33.061  1.00  0.00           H  
ATOM   2980 HD12 ILE   188      45.535  52.515  32.209  1.00  0.00           H  
ATOM   2981 HD13 ILE   188      44.061  51.761  31.403  1.00  0.00           H  
ATOM   2982  C   ILE   188      48.437  50.700  28.297  1.00  0.00           C  
ATOM   2983  O   ILE   188      48.348  49.829  27.485  1.00  0.00           O  
ATOM   2984  N   ASN   189      49.120  51.865  28.117  1.00  0.00           N  
ATOM   2985  H   ASN   189      49.078  52.555  28.854  1.00  0.00           H  
ATOM   2986  CA  ASN   189      49.810  52.251  26.861  1.00  0.00           C  
ATOM   2987  HA  ASN   189      49.791  51.442  26.130  1.00  0.00           H  
ATOM   2988  CB  ASN   189      48.981  53.405  26.210  1.00  0.00           C  
ATOM   2989  HB2 ASN   189      48.920  54.127  27.024  1.00  0.00           H  
ATOM   2990  HB3 ASN   189      49.466  53.915  25.377  1.00  0.00           H  
ATOM   2991  CG  ASN   189      47.554  52.997  25.738  1.00  0.00           C  
ATOM   2992  OD1 ASN   189      47.415  51.952  25.107  1.00  0.00           O  
ATOM   2993  ND2 ASN   189      46.558  53.774  26.084  1.00  0.00           N  
ATOM   2994 HD21 ASN   189      45.613  53.429  25.994  1.00  0.00           H  
ATOM   2995 HD22 ASN   189      46.785  54.653  26.526  1.00  0.00           H  
ATOM   2996  C   ASN   189      51.338  52.573  27.173  1.00  0.00           C  
ATOM   2997  O   ASN   189      51.612  53.544  27.862  1.00  0.00           O  
ATOM   2998  N   VAL   190      52.182  51.606  26.776  1.00  0.00           N  
ATOM   2999  H   VAL   190      51.845  50.886  26.154  1.00  0.00           H  
ATOM   3000  CA  VAL   190      53.655  51.670  26.977  1.00  0.00           C  
ATOM   3001  HA  VAL   190      53.888  51.885  28.020  1.00  0.00           H  
ATOM   3002  CB  VAL   190      54.287  50.308  26.611  1.00  0.00           C  
ATOM   3003  HB  VAL   190      54.341  50.189  25.529  1.00  0.00           H  
ATOM   3004  CG1 VAL   190      55.708  50.244  27.075  1.00  0.00           C  
ATOM   3005 HG11 VAL   190      56.320  50.921  26.479  1.00  0.00           H  
ATOM   3006 HG12 VAL   190      55.720  50.551  28.121  1.00  0.00           H  
ATOM   3007 HG13 VAL   190      56.223  49.288  26.980  1.00  0.00           H  
ATOM   3008  CG2 VAL   190      53.445  49.115  27.144  1.00  0.00           C  
ATOM   3009 HG21 VAL   190      54.049  48.212  27.060  1.00  0.00           H  
ATOM   3010 HG22 VAL   190      53.173  49.284  28.186  1.00  0.00           H  
ATOM   3011 HG23 VAL   190      52.563  48.965  26.522  1.00  0.00           H  
ATOM   3012  C   VAL   190      54.224  52.850  26.062  1.00  0.00           C  
ATOM   3013  O   VAL   190      53.876  52.846  24.864  1.00  0.00           O  
ATOM   3014  N   PRO   191      55.035  53.738  26.645  1.00  0.00           N  
ATOM   3015  CD  PRO   191      54.996  54.168  28.086  1.00  0.00           C  
ATOM   3016  HD2 PRO   191      55.777  53.576  28.561  1.00  0.00           H  
ATOM   3017  HD3 PRO   191      53.985  54.090  28.486  1.00  0.00           H  
ATOM   3018  CG  PRO   191      55.415  55.610  28.119  1.00  0.00           C  
ATOM   3019  HG2 PRO   191      56.051  55.631  29.003  1.00  0.00           H  
ATOM   3020  HG3 PRO   191      54.629  56.365  28.113  1.00  0.00           H  
ATOM   3021  CB  PRO   191      56.311  55.716  26.879  1.00  0.00           C  
ATOM   3022  HB2 PRO   191      57.332  55.402  27.098  1.00  0.00           H  
ATOM   3023  HB3 PRO   191      56.292  56.756  26.555  1.00  0.00           H  
ATOM   3024  CA  PRO   191      55.781  54.775  25.862  1.00  0.00           C  
ATOM   3025  HA  PRO   191      54.988  55.308  25.337  1.00  0.00           H  
ATOM   3026  C   PRO   191      56.852  54.117  24.948  1.00  0.00           C  
ATOM   3027  O   PRO   191      57.397  53.058  25.271  1.00  0.00           O  
ATOM   3028  N   HIE   192      57.095  54.830  23.811  1.00  0.00           N  
ATOM   3029  H   HIE   192      56.682  55.747  23.707  1.00  0.00           H  
ATOM   3030  CA  HIE   192      57.965  54.305  22.697  1.00  0.00           C  
ATOM   3031  HA  HIE   192      57.511  53.485  22.141  1.00  0.00           H  
ATOM   3032  CB  HIE   192      58.180  55.476  21.710  1.00  0.00           C  
ATOM   3033  HB2 HIE   192      58.683  56.273  22.258  1.00  0.00           H  
ATOM   3034  HB3 HIE   192      58.855  55.190  20.904  1.00  0.00           H  
ATOM   3035  CG  HIE   192      56.928  56.045  21.140  1.00  0.00           C  
ATOM   3036  ND1 HIE   192      56.838  56.926  20.061  1.00  0.00           N  
ATOM   3037  CE1 HIE   192      55.539  57.099  19.653  1.00  0.00           C  
ATOM   3038  HE1 HIE   192      55.139  57.565  18.765  1.00  0.00           H  
ATOM   3039  NE2 HIE   192      54.788  56.188  20.370  1.00  0.00           N  
ATOM   3040  HE2 HIE   192      53.843  55.930  20.126  1.00  0.00           H  
ATOM   3041  CD2 HIE   192      55.649  55.590  21.296  1.00  0.00           C  
ATOM   3042  HD2 HIE   192      55.347  54.791  21.957  1.00  0.00           H  
ATOM   3043  C   HIE   192      59.332  53.851  23.182  1.00  0.00           C  
ATOM   3044  O   HIE   192      59.896  52.896  22.619  1.00  0.00           O  
ATOM   3045  N   ALA   193      59.949  54.541  24.155  1.00  0.00           N  
ATOM   3046  H   ALA   193      59.585  55.437  24.445  1.00  0.00           H  
ATOM   3047  CA  ALA   193      61.243  54.148  24.759  1.00  0.00           C  
ATOM   3048  HA  ALA   193      61.864  53.759  23.952  1.00  0.00           H  
ATOM   3049  CB  ALA   193      62.008  55.366  25.204  1.00  0.00           C  
ATOM   3050  HB1 ALA   193      61.653  55.903  26.083  1.00  0.00           H  
ATOM   3051  HB2 ALA   193      63.087  55.214  25.246  1.00  0.00           H  
ATOM   3052  HB3 ALA   193      62.094  56.109  24.411  1.00  0.00           H  
ATOM   3053  C   ALA   193      61.225  53.015  25.794  1.00  0.00           C  
ATOM   3054  O   ALA   193      62.203  52.336  26.054  1.00  0.00           O  
ATOM   3055  N   GLU   194      60.030  52.722  26.332  1.00  0.00           N  
ATOM   3056  H   GLU   194      59.225  53.185  25.934  1.00  0.00           H  
ATOM   3057  CA  GLU   194      59.833  51.712  27.295  1.00  0.00           C  
ATOM   3058  HA  GLU   194      60.805  51.531  27.753  1.00  0.00           H  
ATOM   3059  CB  GLU   194      58.922  52.219  28.436  1.00  0.00           C  
ATOM   3060  HB2 GLU   194      57.885  52.300  28.109  1.00  0.00           H  
ATOM   3061  HB3 GLU   194      58.905  51.496  29.252  1.00  0.00           H  
ATOM   3062  CG  GLU   194      59.194  53.581  29.039  1.00  0.00           C  
ATOM   3063  HG2 GLU   194      58.656  54.270  28.387  1.00  0.00           H  
ATOM   3064  HG3 GLU   194      58.695  53.760  29.992  1.00  0.00           H  
ATOM   3065  CD  GLU   194      60.654  54.058  29.177  1.00  0.00           C  
ATOM   3066  OE1 GLU   194      61.484  53.247  29.571  1.00  0.00           O  
ATOM   3067  OE2 GLU   194      60.822  55.282  29.036  1.00  0.00           O  
ATOM   3068  C   GLU   194      59.354  50.434  26.721  1.00  0.00           C  
ATOM   3069  O   GLU   194      59.456  49.404  27.351  1.00  0.00           O  
ATOM   3070  N   GLU   195      58.686  50.484  25.543  1.00  0.00           N  
ATOM   3071  H   GLU   195      58.563  51.336  25.013  1.00  0.00           H  
ATOM   3072  CA  GLU   195      58.158  49.394  24.697  1.00  0.00           C  
ATOM   3073  HA  GLU   195      57.447  48.855  25.324  1.00  0.00           H  
ATOM   3074  CB  GLU   195      57.437  50.017  23.467  1.00  0.00           C  
ATOM   3075  HB2 GLU   195      57.081  50.996  23.786  1.00  0.00           H  
ATOM   3076  HB3 GLU   195      58.200  50.165  22.703  1.00  0.00           H  
ATOM   3077  CG  GLU   195      56.234  49.105  22.998  1.00  0.00           C  
ATOM   3078  HG2 GLU   195      56.615  48.184  22.557  1.00  0.00           H  
ATOM   3079  HG3 GLU   195      55.692  48.833  23.904  1.00  0.00           H  
ATOM   3080  CD  GLU   195      55.219  49.553  21.945  1.00  0.00           C  
ATOM   3081  OE1 GLU   195      54.271  48.778  21.732  1.00  0.00           O  
ATOM   3082  OE2 GLU   195      55.482  50.480  21.173  1.00  0.00           O  
ATOM   3083  C   GLU   195      59.245  48.373  24.306  1.00  0.00           C  
ATOM   3084  O   GLU   195      58.873  47.243  23.985  1.00  0.00           O  
ATOM   3085  N   SER   196      60.512  48.688  24.380  1.00  0.00           N  
ATOM   3086  H   SER   196      60.729  49.591  24.777  1.00  0.00           H  
ATOM   3087  CA  SER   196      61.658  47.828  24.160  1.00  0.00           C  
ATOM   3088  HA  SER   196      61.699  47.395  23.160  1.00  0.00           H  
ATOM   3089  CB  SER   196      62.909  48.726  24.395  1.00  0.00           C  
ATOM   3090  HB2 SER   196      63.800  48.238  24.000  1.00  0.00           H  
ATOM   3091  HB3 SER   196      62.751  49.641  23.824  1.00  0.00           H  
ATOM   3092  OG  SER   196      63.130  49.076  25.758  1.00  0.00           O  
ATOM   3093  HG  SER   196      64.079  49.154  25.887  1.00  0.00           H  
ATOM   3094  C   SER   196      61.737  46.636  25.143  1.00  0.00           C  
ATOM   3095  O   SER   196      62.181  45.594  24.752  1.00  0.00           O  
ATOM   3096  N   HID   197      61.160  46.799  26.340  1.00  0.00           N  
ATOM   3097  H   HID   197      60.637  47.623  26.599  1.00  0.00           H  
ATOM   3098  CA  HID   197      61.004  45.724  27.273  1.00  0.00           C  
ATOM   3099  HA  HID   197      61.810  44.993  27.200  1.00  0.00           H  
ATOM   3100  CB  HID   197      60.975  46.220  28.692  1.00  0.00           C  
ATOM   3101  HB2 HID   197      60.100  46.868  28.749  1.00  0.00           H  
ATOM   3102  HB3 HID   197      60.961  45.384  29.391  1.00  0.00           H  
ATOM   3103  CG  HID   197      62.160  47.173  28.919  1.00  0.00           C  
ATOM   3104  ND1 HID   197      62.173  48.586  28.891  1.00  0.00           N  
ATOM   3105  HD1 HID   197      61.401  49.205  28.690  1.00  0.00           H  
ATOM   3106  CE1 HID   197      63.431  48.977  29.043  1.00  0.00           C  
ATOM   3107  HE1 HID   197      63.672  50.030  29.019  1.00  0.00           H  
ATOM   3108  NE2 HID   197      64.214  47.906  29.290  1.00  0.00           N  
ATOM   3109  CD2 HID   197      63.437  46.778  29.173  1.00  0.00           C  
ATOM   3110  HD2 HID   197      63.788  45.762  29.074  1.00  0.00           H  
ATOM   3111  C   HID   197      59.712  44.865  27.102  1.00  0.00           C  
ATOM   3112  O   HID   197      59.541  43.885  27.834  1.00  0.00           O  
ATOM   3113  N   TYR   198      58.898  45.176  26.107  1.00  0.00           N  
ATOM   3114  H   TYR   198      59.227  45.860  25.441  1.00  0.00           H  
ATOM   3115  CA  TYR   198      57.773  44.334  25.690  1.00  0.00           C  
ATOM   3116  HA  TYR   198      57.181  44.164  26.589  1.00  0.00           H  
ATOM   3117  CB  TYR   198      56.896  45.179  24.708  1.00  0.00           C  
ATOM   3118  HB2 TYR   198      56.888  46.241  24.953  1.00  0.00           H  
ATOM   3119  HB3 TYR   198      57.362  45.157  23.723  1.00  0.00           H  
ATOM   3120  CG  TYR   198      55.403  44.829  24.655  1.00  0.00           C  
ATOM   3121  CD1 TYR   198      54.799  44.084  25.662  1.00  0.00           C  
ATOM   3122  HD1 TYR   198      55.386  43.741  26.501  1.00  0.00           H  
ATOM   3123  CE1 TYR   198      53.404  43.779  25.558  1.00  0.00           C  
ATOM   3124  HE1 TYR   198      52.879  43.159  26.270  1.00  0.00           H  
ATOM   3125  CZ  TYR   198      52.601  44.158  24.494  1.00  0.00           C  
ATOM   3126  OH  TYR   198      51.295  43.877  24.420  1.00  0.00           O  
ATOM   3127  HH  TYR   198      50.952  43.048  24.078  1.00  0.00           H  
ATOM   3128  CE2 TYR   198      53.187  45.077  23.571  1.00  0.00           C  
ATOM   3129  HE2 TYR   198      52.546  45.518  22.822  1.00  0.00           H  
ATOM   3130  CD2 TYR   198      54.560  45.346  23.591  1.00  0.00           C  
ATOM   3131  HD2 TYR   198      54.915  45.957  22.774  1.00  0.00           H  
ATOM   3132  C   TYR   198      58.189  42.950  25.050  1.00  0.00           C  
ATOM   3133  O   TYR   198      58.860  42.875  24.070  1.00  0.00           O  
ATOM   3134  N   ALA   199      57.614  41.881  25.622  1.00  0.00           N  
ATOM   3135  H   ALA   199      56.929  42.065  26.340  1.00  0.00           H  
ATOM   3136  CA  ALA   199      57.668  40.580  25.047  1.00  0.00           C  
ATOM   3137  HA  ALA   199      58.666  40.289  24.718  1.00  0.00           H  
ATOM   3138  CB  ALA   199      57.102  39.657  26.142  1.00  0.00           C  
ATOM   3139  HB1 ALA   199      57.206  38.600  25.899  1.00  0.00           H  
ATOM   3140  HB2 ALA   199      57.618  39.754  27.097  1.00  0.00           H  
ATOM   3141  HB3 ALA   199      56.059  39.933  26.302  1.00  0.00           H  
ATOM   3142  C   ALA   199      56.810  40.439  23.754  1.00  0.00           C  
ATOM   3143  O   ALA   199      55.951  41.261  23.522  1.00  0.00           O  
ATOM   3144  N   TRP   200      57.138  39.596  22.808  1.00  0.00           N  
ATOM   3145  H   TRP   200      57.892  38.964  23.035  1.00  0.00           H  
ATOM   3146  CA  TRP   200      56.053  38.919  21.987  1.00  0.00           C  
ATOM   3147  HA  TRP   200      55.242  39.637  21.866  1.00  0.00           H  
ATOM   3148  CB  TRP   200      56.467  38.438  20.609  1.00  0.00           C  
ATOM   3149  HB2 TRP   200      57.431  37.934  20.685  1.00  0.00           H  
ATOM   3150  HB3 TRP   200      55.738  37.702  20.270  1.00  0.00           H  
ATOM   3151  CG  TRP   200      56.570  39.507  19.500  1.00  0.00           C  
ATOM   3152  CD1 TRP   200      57.755  39.954  19.039  1.00  0.00           C  
ATOM   3153  HD1 TRP   200      58.729  39.866  19.499  1.00  0.00           H  
ATOM   3154  NE1 TRP   200      57.542  40.615  17.836  1.00  0.00           N  
ATOM   3155  HE1 TRP   200      58.309  41.093  17.387  1.00  0.00           H  
ATOM   3156  CE2 TRP   200      56.187  40.649  17.481  1.00  0.00           C  
ATOM   3157  CZ2 TRP   200      55.526  41.209  16.368  1.00  0.00           C  
ATOM   3158  HZ2 TRP   200      56.041  41.792  15.618  1.00  0.00           H  
ATOM   3159  CH2 TRP   200      54.139  41.010  16.326  1.00  0.00           C  
ATOM   3160  HH2 TRP   200      53.502  41.301  15.504  1.00  0.00           H  
ATOM   3161  CZ3 TRP   200      53.418  40.397  17.391  1.00  0.00           C  
ATOM   3162  HZ3 TRP   200      52.341  40.352  17.323  1.00  0.00           H  
ATOM   3163  CE3 TRP   200      54.143  39.794  18.428  1.00  0.00           C  
ATOM   3164  HE3 TRP   200      53.605  39.267  19.203  1.00  0.00           H  
ATOM   3165  CD2 TRP   200      55.548  39.912  18.520  1.00  0.00           C  
ATOM   3166  C   TRP   200      55.367  37.722  22.783  1.00  0.00           C  
ATOM   3167  O   TRP   200      56.051  36.976  23.523  1.00  0.00           O  
ATOM   3168  N   GLY   201      54.034  37.620  22.585  1.00  0.00           N  
ATOM   3169  H   GLY   201      53.644  38.227  21.878  1.00  0.00           H  
ATOM   3170  CA  GLY   201      53.333  36.431  22.971  1.00  0.00           C  
ATOM   3171  HA2 GLY   201      53.784  35.993  23.861  1.00  0.00           H  
ATOM   3172  HA3 GLY   201      52.350  36.737  23.330  1.00  0.00           H  
ATOM   3173  C   GLY   201      53.183  35.371  21.878  1.00  0.00           C  
ATOM   3174  O   GLY   201      53.409  35.628  20.703  1.00  0.00           O  
ATOM   3175  N   TYR   202      52.895  34.132  22.273  1.00  0.00           N  
ATOM   3176  H   TYR   202      52.867  33.875  23.249  1.00  0.00           H  
ATOM   3177  CA  TYR   202      52.941  33.014  21.238  1.00  0.00           C  
ATOM   3178  HA  TYR   202      52.943  33.416  20.225  1.00  0.00           H  
ATOM   3179  CB  TYR   202      54.290  32.261  21.473  1.00  0.00           C  
ATOM   3180  HB2 TYR   202      54.227  32.047  22.540  1.00  0.00           H  
ATOM   3181  HB3 TYR   202      54.253  31.325  20.916  1.00  0.00           H  
ATOM   3182  CG  TYR   202      55.588  33.016  21.238  1.00  0.00           C  
ATOM   3183  CD1 TYR   202      56.189  33.201  19.930  1.00  0.00           C  
ATOM   3184  HD1 TYR   202      55.740  32.746  19.059  1.00  0.00           H  
ATOM   3185  CE1 TYR   202      57.331  33.944  19.758  1.00  0.00           C  
ATOM   3186  HE1 TYR   202      57.761  34.025  18.771  1.00  0.00           H  
ATOM   3187  CZ  TYR   202      57.905  34.627  20.853  1.00  0.00           C  
ATOM   3188  OH  TYR   202      59.039  35.285  20.646  1.00  0.00           O  
ATOM   3189  HH  TYR   202      59.122  35.584  19.738  1.00  0.00           H  
ATOM   3190  CE2 TYR   202      57.401  34.428  22.135  1.00  0.00           C  
ATOM   3191  HE2 TYR   202      57.974  34.855  22.945  1.00  0.00           H  
ATOM   3192  CD2 TYR   202      56.258  33.580  22.363  1.00  0.00           C  
ATOM   3193  HD2 TYR   202      55.885  33.396  23.360  1.00  0.00           H  
ATOM   3194  C   TYR   202      51.736  32.034  21.344  1.00  0.00           C  
ATOM   3195  O   TYR   202      51.219  31.971  22.458  1.00  0.00           O  
ATOM   3196  N   ARG   203      51.391  31.242  20.289  1.00  0.00           N  
ATOM   3197  H   ARG   203      51.619  31.606  19.375  1.00  0.00           H  
ATOM   3198  CA  ARG   203      50.387  30.127  20.331  1.00  0.00           C  
ATOM   3199  HA  ARG   203      50.511  29.416  21.148  1.00  0.00           H  
ATOM   3200  CB  ARG   203      48.894  30.556  20.421  1.00  0.00           C  
ATOM   3201  HB2 ARG   203      48.171  29.742  20.353  1.00  0.00           H  
ATOM   3202  HB3 ARG   203      48.661  31.012  21.383  1.00  0.00           H  
ATOM   3203  CG  ARG   203      48.445  31.650  19.429  1.00  0.00           C  
ATOM   3204  HG2 ARG   203      48.705  32.616  19.861  1.00  0.00           H  
ATOM   3205  HG3 ARG   203      49.082  31.574  18.548  1.00  0.00           H  
ATOM   3206  CD  ARG   203      46.977  31.654  19.070  1.00  0.00           C  
ATOM   3207  HD2 ARG   203      46.740  32.401  18.314  1.00  0.00           H  
ATOM   3208  HD3 ARG   203      46.859  30.657  18.645  1.00  0.00           H  
ATOM   3209  NE  ARG   203      46.078  31.931  20.211  1.00  0.00           N  
ATOM   3210  HE  ARG   203      46.592  32.326  20.986  1.00  0.00           H  
ATOM   3211  CZ  ARG   203      44.782  31.718  20.330  1.00  0.00           C  
ATOM   3212  NH1 ARG   203      44.046  31.366  19.338  1.00  0.00           N  
ATOM   3213 HH11 ARG   203      43.037  31.332  19.318  1.00  0.00           H  
ATOM   3214 HH12 ARG   203      44.441  31.534  18.424  1.00  0.00           H  
ATOM   3215  NH2 ARG   203      44.306  31.630  21.517  1.00  0.00           N  
ATOM   3216 HH21 ARG   203      43.342  31.420  21.735  1.00  0.00           H  
ATOM   3217 HH22 ARG   203      44.843  31.823  22.351  1.00  0.00           H  
ATOM   3218  C   ARG   203      50.689  29.338  19.027  1.00  0.00           C  
ATOM   3219  O   ARG   203      50.648  29.917  17.957  1.00  0.00           O  
ATOM   3220  N   GLU   204      51.036  28.055  19.195  1.00  0.00           N  
ATOM   3221  H   GLU   204      50.717  27.681  20.077  1.00  0.00           H  
ATOM   3222  CA  GLU   204      51.748  27.188  18.182  1.00  0.00           C  
ATOM   3223  HA  GLU   204      52.027  26.223  18.606  1.00  0.00           H  
ATOM   3224  CB  GLU   204      50.710  26.840  17.074  1.00  0.00           C  
ATOM   3225  HB2 GLU   204      50.537  27.767  16.528  1.00  0.00           H  
ATOM   3226  HB3 GLU   204      51.149  26.101  16.404  1.00  0.00           H  
ATOM   3227  CG  GLU   204      49.423  26.231  17.592  1.00  0.00           C  
ATOM   3228  HG2 GLU   204      48.945  26.970  18.235  1.00  0.00           H  
ATOM   3229  HG3 GLU   204      48.859  25.907  16.717  1.00  0.00           H  
ATOM   3230  CD  GLU   204      49.588  24.971  18.495  1.00  0.00           C  
ATOM   3231  OE1 GLU   204      48.973  24.994  19.594  1.00  0.00           O  
ATOM   3232  OE2 GLU   204      50.222  24.007  18.091  1.00  0.00           O  
ATOM   3233  C   GLU   204      53.049  27.820  17.692  1.00  0.00           C  
ATOM   3234  O   GLU   204      53.288  27.736  16.503  1.00  0.00           O  
ATOM   3235  N   GLY   205      53.809  28.459  18.566  1.00  0.00           N  
ATOM   3236  H   GLY   205      53.497  28.326  19.517  1.00  0.00           H  
ATOM   3237  CA  GLY   205      55.025  29.231  18.172  1.00  0.00           C  
ATOM   3238  HA2 GLY   205      55.537  29.645  19.041  1.00  0.00           H  
ATOM   3239  HA3 GLY   205      55.687  28.445  17.808  1.00  0.00           H  
ATOM   3240  C   GLY   205      54.797  30.356  17.133  1.00  0.00           C  
ATOM   3241  O   GLY   205      55.723  31.122  16.871  1.00  0.00           O  
ATOM   3242  N   LYS   206      53.529  30.618  16.762  1.00  0.00           N  
ATOM   3243  H   LYS   206      52.777  30.111  17.207  1.00  0.00           H  
ATOM   3244  CA  LYS   206      53.215  31.812  15.936  1.00  0.00           C  
ATOM   3245  HA  LYS   206      54.043  32.018  15.257  1.00  0.00           H  
ATOM   3246  CB  LYS   206      51.865  31.732  15.221  1.00  0.00           C  
ATOM   3247  HB2 LYS   206      51.042  31.766  15.935  1.00  0.00           H  
ATOM   3248  HB3 LYS   206      51.729  32.613  14.594  1.00  0.00           H  
ATOM   3249  CG  LYS   206      51.699  30.540  14.376  1.00  0.00           C  
ATOM   3250  HG2 LYS   206      52.343  30.518  13.498  1.00  0.00           H  
ATOM   3251  HG3 LYS   206      51.916  29.608  14.897  1.00  0.00           H  
ATOM   3252  CD  LYS   206      50.276  30.361  13.833  1.00  0.00           C  
ATOM   3253  HD2 LYS   206      49.871  31.325  13.525  1.00  0.00           H  
ATOM   3254  HD3 LYS   206      50.383  29.862  12.870  1.00  0.00           H  
ATOM   3255  CE  LYS   206      49.256  29.554  14.628  1.00  0.00           C  
ATOM   3256  HE2 LYS   206      48.414  29.435  13.947  1.00  0.00           H  
ATOM   3257  HE3 LYS   206      49.589  28.545  14.870  1.00  0.00           H  
ATOM   3258  NZ  LYS   206      48.694  30.249  15.814  1.00  0.00           N  
ATOM   3259  HZ1 LYS   206      48.520  31.198  15.517  1.00  0.00           H  
ATOM   3260  HZ2 LYS   206      47.946  29.659  16.150  1.00  0.00           H  
ATOM   3261  HZ3 LYS   206      49.391  30.279  16.544  1.00  0.00           H  
ATOM   3262  C   LYS   206      53.171  33.004  16.956  1.00  0.00           C  
ATOM   3263  O   LYS   206      52.716  32.767  18.034  1.00  0.00           O  
ATOM   3264  N   ALA   207      53.756  34.166  16.684  1.00  0.00           N  
ATOM   3265  H   ALA   207      54.155  34.251  15.760  1.00  0.00           H  
ATOM   3266  CA  ALA   207      53.628  35.298  17.638  1.00  0.00           C  
ATOM   3267  HA  ALA   207      53.683  34.854  18.632  1.00  0.00           H  
ATOM   3268  CB  ALA   207      54.833  36.129  17.596  1.00  0.00           C  
ATOM   3269  HB1 ALA   207      54.775  36.982  18.273  1.00  0.00           H  
ATOM   3270  HB2 ALA   207      55.560  35.373  17.893  1.00  0.00           H  
ATOM   3271  HB3 ALA   207      55.105  36.458  16.593  1.00  0.00           H  
ATOM   3272  C   ALA   207      52.302  36.150  17.472  1.00  0.00           C  
ATOM   3273  O   ALA   207      51.708  36.268  16.408  1.00  0.00           O  
ATOM   3274  N   VAL   208      51.969  36.860  18.602  1.00  0.00           N  
ATOM   3275  H   VAL   208      52.535  36.776  19.434  1.00  0.00           H  
ATOM   3276  CA  VAL   208      50.765  37.751  18.686  1.00  0.00           C  
ATOM   3277  HA  VAL   208      50.681  38.223  17.707  1.00  0.00           H  
ATOM   3278  CB  VAL   208      49.502  36.851  18.895  1.00  0.00           C  
ATOM   3279  HB  VAL   208      49.433  36.407  17.902  1.00  0.00           H  
ATOM   3280  CG1 VAL   208      49.579  35.768  20.019  1.00  0.00           C  
ATOM   3281 HG11 VAL   208      49.657  36.339  20.944  1.00  0.00           H  
ATOM   3282 HG12 VAL   208      48.642  35.219  20.106  1.00  0.00           H  
ATOM   3283 HG13 VAL   208      50.370  35.025  19.917  1.00  0.00           H  
ATOM   3284  CG2 VAL   208      48.269  37.613  19.010  1.00  0.00           C  
ATOM   3285 HG21 VAL   208      48.061  38.314  18.202  1.00  0.00           H  
ATOM   3286 HG22 VAL   208      47.421  36.932  18.950  1.00  0.00           H  
ATOM   3287 HG23 VAL   208      48.219  38.209  19.922  1.00  0.00           H  
ATOM   3288  C   VAL   208      50.867  38.830  19.721  1.00  0.00           C  
ATOM   3289  O   VAL   208      51.446  38.603  20.781  1.00  0.00           O  
ATOM   3290  N   HIP   209      50.217  39.998  19.527  1.00  0.00           N  
ATOM   3291  H   HIP   209      50.010  40.363  18.608  1.00  0.00           H  
ATOM   3292  CA  HIP   209      49.973  41.024  20.626  1.00  0.00           C  
ATOM   3293  HA  HIP   209      50.377  40.653  21.568  1.00  0.00           H  
ATOM   3294  CB  HIP   209      50.700  42.381  20.298  1.00  0.00           C  
ATOM   3295  HB2 HIP   209      50.598  42.808  19.301  1.00  0.00           H  
ATOM   3296  HB3 HIP   209      50.314  43.121  20.999  1.00  0.00           H  
ATOM   3297  CG  HIP   209      52.206  42.298  20.452  1.00  0.00           C  
ATOM   3298  ND1 HIP   209      53.240  42.760  19.656  1.00  0.00           N  
ATOM   3299  HD1 HIP   209      53.081  43.218  18.770  1.00  0.00           H  
ATOM   3300  CE1 HIP   209      54.408  42.622  20.302  1.00  0.00           C  
ATOM   3301  HE1 HIP   209      55.360  42.813  19.829  1.00  0.00           H  
ATOM   3302  NE2 HIP   209      54.133  42.035  21.539  1.00  0.00           N  
ATOM   3303  HE2 HIP   209      54.832  41.866  22.248  1.00  0.00           H  
ATOM   3304  CD2 HIP   209      52.754  41.963  21.684  1.00  0.00           C  
ATOM   3305  HD2 HIP   209      52.281  41.758  22.633  1.00  0.00           H  
ATOM   3306  C   HIP   209      48.529  41.305  20.743  1.00  0.00           C  
ATOM   3307  O   HIP   209      47.796  41.230  19.817  1.00  0.00           O  
ATOM   3308  N   VAL   210      48.119  41.714  21.960  1.00  0.00           N  
ATOM   3309  H   VAL   210      48.846  41.918  22.630  1.00  0.00           H  
ATOM   3310  CA  VAL   210      46.804  42.257  22.306  1.00  0.00           C  
ATOM   3311  HA  VAL   210      46.094  41.445  22.147  1.00  0.00           H  
ATOM   3312  CB  VAL   210      46.672  42.719  23.788  1.00  0.00           C  
ATOM   3313  HB  VAL   210      47.135  41.911  24.355  1.00  0.00           H  
ATOM   3314  CG1 VAL   210      47.356  44.015  24.200  1.00  0.00           C  
ATOM   3315 HG11 VAL   210      46.945  44.889  23.695  1.00  0.00           H  
ATOM   3316 HG12 VAL   210      47.504  44.115  25.275  1.00  0.00           H  
ATOM   3317 HG13 VAL   210      48.390  44.041  23.857  1.00  0.00           H  
ATOM   3318  CG2 VAL   210      45.190  42.877  24.198  1.00  0.00           C  
ATOM   3319 HG21 VAL   210      45.248  42.935  25.285  1.00  0.00           H  
ATOM   3320 HG22 VAL   210      44.712  43.802  23.875  1.00  0.00           H  
ATOM   3321 HG23 VAL   210      44.556  42.033  23.928  1.00  0.00           H  
ATOM   3322  C   VAL   210      46.371  43.379  21.335  1.00  0.00           C  
ATOM   3323  O   VAL   210      47.160  44.204  20.985  1.00  0.00           O  
ATOM   3324  N   SER   211      45.157  43.292  20.862  1.00  0.00           N  
ATOM   3325  H   SER   211      44.492  42.651  21.269  1.00  0.00           H  
ATOM   3326  CA  SER   211      44.648  44.124  19.713  1.00  0.00           C  
ATOM   3327  HA  SER   211      45.577  44.312  19.174  1.00  0.00           H  
ATOM   3328  CB  SER   211      43.733  43.205  18.834  1.00  0.00           C  
ATOM   3329  HB2 SER   211      44.302  42.352  18.464  1.00  0.00           H  
ATOM   3330  HB3 SER   211      42.892  42.898  19.457  1.00  0.00           H  
ATOM   3331  OG  SER   211      43.205  43.845  17.678  1.00  0.00           O  
ATOM   3332  HG  SER   211      42.641  43.160  17.310  1.00  0.00           H  
ATOM   3333  C   SER   211      43.856  45.372  20.155  1.00  0.00           C  
ATOM   3334  O   SER   211      43.194  45.395  21.181  1.00  0.00           O  
ATOM   3335  N   PRO   212      43.901  46.477  19.422  1.00  0.00           N  
ATOM   3336  CD  PRO   212      44.797  46.842  18.303  1.00  0.00           C  
ATOM   3337  HD2 PRO   212      44.610  46.192  17.448  1.00  0.00           H  
ATOM   3338  HD3 PRO   212      45.829  46.724  18.633  1.00  0.00           H  
ATOM   3339  CG  PRO   212      44.499  48.251  17.935  1.00  0.00           C  
ATOM   3340  HG2 PRO   212      44.491  48.456  16.864  1.00  0.00           H  
ATOM   3341  HG3 PRO   212      45.237  48.880  18.431  1.00  0.00           H  
ATOM   3342  CB  PRO   212      43.207  48.618  18.647  1.00  0.00           C  
ATOM   3343  HB2 PRO   212      42.410  48.667  17.905  1.00  0.00           H  
ATOM   3344  HB3 PRO   212      43.217  49.637  19.034  1.00  0.00           H  
ATOM   3345  CA  PRO   212      42.988  47.556  19.762  1.00  0.00           C  
ATOM   3346  HA  PRO   212      43.293  48.004  20.708  1.00  0.00           H  
ATOM   3347  C   PRO   212      41.488  47.272  19.706  1.00  0.00           C  
ATOM   3348  O   PRO   212      41.079  46.226  19.224  1.00  0.00           O  
ATOM   3349  N   GLY   213      40.651  48.206  20.248  1.00  0.00           N  
ATOM   3350  H   GLY   213      41.027  48.979  20.778  1.00  0.00           H  
ATOM   3351  CA  GLY   213      39.183  48.057  20.395  1.00  0.00           C  
ATOM   3352  HA2 GLY   213      38.642  48.115  19.450  1.00  0.00           H  
ATOM   3353  HA3 GLY   213      39.103  47.027  20.740  1.00  0.00           H  
ATOM   3354  C   GLY   213      38.491  48.959  21.369  1.00  0.00           C  
ATOM   3355  O   GLY   213      39.084  49.948  21.796  1.00  0.00           O  
ATOM   3356  N   MET   214      37.249  48.638  21.721  1.00  0.00           N  
ATOM   3357  H   MET   214      36.873  47.848  21.215  1.00  0.00           H  
ATOM   3358  CA  MET   214      36.381  49.159  22.821  1.00  0.00           C  
ATOM   3359  HA  MET   214      36.724  50.118  23.210  1.00  0.00           H  
ATOM   3360  CB  MET   214      34.925  49.453  22.478  1.00  0.00           C  
ATOM   3361  HB2 MET   214      34.400  48.518  22.278  1.00  0.00           H  
ATOM   3362  HB3 MET   214      34.380  49.927  23.295  1.00  0.00           H  
ATOM   3363  CG  MET   214      34.779  50.484  21.405  1.00  0.00           C  
ATOM   3364  HG2 MET   214      35.383  50.189  20.546  1.00  0.00           H  
ATOM   3365  HG3 MET   214      33.698  50.460  21.272  1.00  0.00           H  
ATOM   3366  SD  MET   214      35.426  52.165  21.793  1.00  0.00           S  
ATOM   3367  CE  MET   214      34.185  52.779  22.884  1.00  0.00           C  
ATOM   3368  HE1 MET   214      34.430  52.467  23.899  1.00  0.00           H  
ATOM   3369  HE2 MET   214      34.153  53.869  22.854  1.00  0.00           H  
ATOM   3370  HE3 MET   214      33.228  52.374  22.555  1.00  0.00           H  
ATOM   3371  C   MET   214      36.475  48.178  24.037  1.00  0.00           C  
ATOM   3372  O   MET   214      36.545  46.940  23.804  1.00  0.00           O  
ATOM   3373  N   LEU   215      36.451  48.734  25.283  1.00  0.00           N  
ATOM   3374  H   LEU   215      36.378  49.741  25.305  1.00  0.00           H  
ATOM   3375  CA  LEU   215      36.430  48.015  26.599  1.00  0.00           C  
ATOM   3376  HA  LEU   215      36.467  48.849  27.301  1.00  0.00           H  
ATOM   3377  CB  LEU   215      35.066  47.256  26.841  1.00  0.00           C  
ATOM   3378  HB2 LEU   215      35.000  46.357  26.228  1.00  0.00           H  
ATOM   3379  HB3 LEU   215      35.152  46.918  27.874  1.00  0.00           H  
ATOM   3380  CG  LEU   215      33.767  47.952  26.593  1.00  0.00           C  
ATOM   3381  HG  LEU   215      33.656  48.017  25.510  1.00  0.00           H  
ATOM   3382  CD1 LEU   215      32.558  47.016  26.850  1.00  0.00           C  
ATOM   3383 HD11 LEU   215      32.600  46.108  26.248  1.00  0.00           H  
ATOM   3384 HD12 LEU   215      32.471  46.767  27.908  1.00  0.00           H  
ATOM   3385 HD13 LEU   215      31.699  47.638  26.600  1.00  0.00           H  
ATOM   3386  CD2 LEU   215      33.524  49.235  27.292  1.00  0.00           C  
ATOM   3387 HD21 LEU   215      32.553  49.628  26.991  1.00  0.00           H  
ATOM   3388 HD22 LEU   215      33.569  49.098  28.373  1.00  0.00           H  
ATOM   3389 HD23 LEU   215      34.275  49.950  26.956  1.00  0.00           H  
ATOM   3390  C   LEU   215      37.675  47.202  26.914  1.00  0.00           C  
ATOM   3391  O   LEU   215      37.665  46.205  27.586  1.00  0.00           O  
ATOM   3392  N   ASP   216      38.808  47.526  26.259  1.00  0.00           N  
ATOM   3393  H   ASP   216      38.914  48.426  25.813  1.00  0.00           H  
ATOM   3394  CA  ASP   216      40.089  46.831  26.455  1.00  0.00           C  
ATOM   3395  HA  ASP   216      39.914  45.755  26.482  1.00  0.00           H  
ATOM   3396  CB  ASP   216      40.821  46.951  25.133  1.00  0.00           C  
ATOM   3397  HB2 ASP   216      41.540  46.151  24.953  1.00  0.00           H  
ATOM   3398  HB3 ASP   216      40.112  46.723  24.337  1.00  0.00           H  
ATOM   3399  CG  ASP   216      41.340  48.416  24.907  1.00  0.00           C  
ATOM   3400  OD1 ASP   216      40.586  49.360  25.056  1.00  0.00           O  
ATOM   3401  OD2 ASP   216      42.510  48.577  24.479  1.00  0.00           O  
ATOM   3402  C   ASP   216      40.869  47.238  27.648  1.00  0.00           C  
ATOM   3403  O   ASP   216      41.153  46.342  28.410  1.00  0.00           O  
ATOM   3404  N   ALA   217      41.166  48.530  27.879  1.00  0.00           N  
ATOM   3405  H   ALA   217      41.053  49.264  27.194  1.00  0.00           H  
ATOM   3406  CA  ALA   217      41.838  48.926  29.138  1.00  0.00           C  
ATOM   3407  HA  ALA   217      42.853  48.543  29.248  1.00  0.00           H  
ATOM   3408  CB  ALA   217      42.106  50.492  29.134  1.00  0.00           C  
ATOM   3409  HB1 ALA   217      42.648  50.839  30.013  1.00  0.00           H  
ATOM   3410  HB2 ALA   217      42.565  50.823  28.202  1.00  0.00           H  
ATOM   3411  HB3 ALA   217      41.146  51.010  29.141  1.00  0.00           H  
ATOM   3412  C   ALA   217      41.107  48.441  30.407  1.00  0.00           C  
ATOM   3413  O   ALA   217      41.711  48.106  31.424  1.00  0.00           O  
ATOM   3414  N   GLU   218      39.742  48.406  30.354  1.00  0.00           N  
ATOM   3415  H   GLU   218      39.292  48.462  29.451  1.00  0.00           H  
ATOM   3416  CA  GLU   218      38.782  48.093  31.394  1.00  0.00           C  
ATOM   3417  HA  GLU   218      39.138  48.558  32.314  1.00  0.00           H  
ATOM   3418  CB  GLU   218      37.306  48.563  30.981  1.00  0.00           C  
ATOM   3419  HB2 GLU   218      36.881  47.899  30.228  1.00  0.00           H  
ATOM   3420  HB3 GLU   218      36.814  48.393  31.938  1.00  0.00           H  
ATOM   3421  CG  GLU   218      37.130  50.052  30.718  1.00  0.00           C  
ATOM   3422  HG2 GLU   218      36.075  50.325  30.741  1.00  0.00           H  
ATOM   3423  HG3 GLU   218      37.727  50.556  31.478  1.00  0.00           H  
ATOM   3424  CD  GLU   218      37.542  50.593  29.327  1.00  0.00           C  
ATOM   3425  OE1 GLU   218      38.211  49.962  28.488  1.00  0.00           O  
ATOM   3426  OE2 GLU   218      37.141  51.724  29.001  1.00  0.00           O  
ATOM   3427  C   GLU   218      38.870  46.584  31.794  1.00  0.00           C  
ATOM   3428  O   GLU   218      38.829  46.211  32.950  1.00  0.00           O  
ATOM   3429  N   ALA   219      38.912  45.664  30.837  1.00  0.00           N  
ATOM   3430  H   ALA   219      39.128  45.870  29.872  1.00  0.00           H  
ATOM   3431  CA  ALA   219      38.759  44.184  31.018  1.00  0.00           C  
ATOM   3432  HA  ALA   219      38.617  44.024  32.087  1.00  0.00           H  
ATOM   3433  CB  ALA   219      37.513  43.737  30.249  1.00  0.00           C  
ATOM   3434  HB1 ALA   219      37.591  43.916  29.177  1.00  0.00           H  
ATOM   3435  HB2 ALA   219      37.445  42.655  30.368  1.00  0.00           H  
ATOM   3436  HB3 ALA   219      36.653  44.201  30.732  1.00  0.00           H  
ATOM   3437  C   ALA   219      40.053  43.319  30.737  1.00  0.00           C  
ATOM   3438  O   ALA   219      40.050  42.214  31.329  1.00  0.00           O  
ATOM   3439  N   TYR   220      41.110  43.819  30.040  1.00  0.00           N  
ATOM   3440  H   TYR   220      41.031  44.718  29.587  1.00  0.00           H  
ATOM   3441  CA  TYR   220      42.286  42.925  29.806  1.00  0.00           C  
ATOM   3442  HA  TYR   220      42.534  42.441  30.751  1.00  0.00           H  
ATOM   3443  CB  TYR   220      41.899  41.975  28.672  1.00  0.00           C  
ATOM   3444  HB2 TYR   220      42.672  41.272  28.360  1.00  0.00           H  
ATOM   3445  HB3 TYR   220      41.196  41.279  29.130  1.00  0.00           H  
ATOM   3446  CG  TYR   220      41.296  42.485  27.348  1.00  0.00           C  
ATOM   3447  CD1 TYR   220      42.195  42.971  26.396  1.00  0.00           C  
ATOM   3448  HD1 TYR   220      43.224  43.178  26.650  1.00  0.00           H  
ATOM   3449  CE1 TYR   220      41.687  43.379  25.165  1.00  0.00           C  
ATOM   3450  HE1 TYR   220      42.387  43.730  24.422  1.00  0.00           H  
ATOM   3451  CZ  TYR   220      40.318  43.132  24.754  1.00  0.00           C  
ATOM   3452  OH  TYR   220      39.947  43.433  23.509  1.00  0.00           O  
ATOM   3453  HH  TYR   220      39.047  43.768  23.514  1.00  0.00           H  
ATOM   3454  CE2 TYR   220      39.443  42.650  25.766  1.00  0.00           C  
ATOM   3455  HE2 TYR   220      38.412  42.463  25.503  1.00  0.00           H  
ATOM   3456  CD2 TYR   220      39.920  42.340  27.085  1.00  0.00           C  
ATOM   3457  HD2 TYR   220      39.273  42.105  27.917  1.00  0.00           H  
ATOM   3458  C   TYR   220      43.564  43.712  29.390  1.00  0.00           C  
ATOM   3459  O   TYR   220      44.526  43.066  29.001  1.00  0.00           O  
ATOM   3460  N   GLY   221      43.515  45.037  29.355  1.00  0.00           N  
ATOM   3461  H   GLY   221      42.584  45.427  29.305  1.00  0.00           H  
ATOM   3462  CA  GLY   221      44.544  45.861  28.585  1.00  0.00           C  
ATOM   3463  HA2 GLY   221      44.810  45.446  27.613  1.00  0.00           H  
ATOM   3464  HA3 GLY   221      44.107  46.843  28.406  1.00  0.00           H  
ATOM   3465  C   GLY   221      45.800  46.256  29.342  1.00  0.00           C  
ATOM   3466  O   GLY   221      46.767  46.599  28.705  1.00  0.00           O  
ATOM   3467  N   VAL   222      45.759  46.137  30.682  1.00  0.00           N  
ATOM   3468  H   VAL   222      44.924  45.816  31.152  1.00  0.00           H  
ATOM   3469  CA  VAL   222      46.906  46.492  31.495  1.00  0.00           C  
ATOM   3470  HA  VAL   222      47.177  47.511  31.222  1.00  0.00           H  
ATOM   3471  CB  VAL   222      46.545  46.321  33.003  1.00  0.00           C  
ATOM   3472  HB  VAL   222      46.404  45.280  33.295  1.00  0.00           H  
ATOM   3473  CG1 VAL   222      47.698  46.903  33.857  1.00  0.00           C  
ATOM   3474 HG11 VAL   222      48.599  46.297  33.767  1.00  0.00           H  
ATOM   3475 HG12 VAL   222      48.033  47.907  33.599  1.00  0.00           H  
ATOM   3476 HG13 VAL   222      47.366  47.083  34.880  1.00  0.00           H  
ATOM   3477  CG2 VAL   222      45.223  47.147  33.259  1.00  0.00           C  
ATOM   3478 HG21 VAL   222      44.377  46.956  32.599  1.00  0.00           H  
ATOM   3479 HG22 VAL   222      44.899  46.967  34.283  1.00  0.00           H  
ATOM   3480 HG23 VAL   222      45.375  48.212  33.078  1.00  0.00           H  
ATOM   3481  C   VAL   222      48.072  45.557  31.150  1.00  0.00           C  
ATOM   3482  O   VAL   222      47.920  44.358  30.873  1.00  0.00           O  
ATOM   3483  N   LYS   223      49.234  46.177  31.179  1.00  0.00           N  
ATOM   3484  H   LYS   223      49.201  47.159  31.409  1.00  0.00           H  
ATOM   3485  CA  LYS   223      50.516  45.433  30.949  1.00  0.00           C  
ATOM   3486  HA  LYS   223      50.447  44.353  30.820  1.00  0.00           H  
ATOM   3487  CB  LYS   223      51.136  45.939  29.668  1.00  0.00           C  
ATOM   3488  HB2 LYS   223      51.337  46.994  29.855  1.00  0.00           H  
ATOM   3489  HB3 LYS   223      52.090  45.428  29.536  1.00  0.00           H  
ATOM   3490  CG  LYS   223      50.330  45.733  28.330  1.00  0.00           C  
ATOM   3491  HG2 LYS   223      50.405  44.693  28.014  1.00  0.00           H  
ATOM   3492  HG3 LYS   223      49.285  45.970  28.530  1.00  0.00           H  
ATOM   3493  CD  LYS   223      50.709  46.683  27.246  1.00  0.00           C  
ATOM   3494  HD2 LYS   223      50.590  47.652  27.732  1.00  0.00           H  
ATOM   3495  HD3 LYS   223      51.763  46.563  26.995  1.00  0.00           H  
ATOM   3496  CE  LYS   223      49.713  46.598  26.063  1.00  0.00           C  
ATOM   3497  HE2 LYS   223      50.026  47.111  25.153  1.00  0.00           H  
ATOM   3498  HE3 LYS   223      49.597  45.557  25.763  1.00  0.00           H  
ATOM   3499  NZ  LYS   223      48.349  47.139  26.494  1.00  0.00           N  
ATOM   3500  HZ1 LYS   223      47.978  46.645  27.292  1.00  0.00           H  
ATOM   3501  HZ2 LYS   223      48.460  48.066  26.880  1.00  0.00           H  
ATOM   3502  HZ3 LYS   223      47.605  47.034  25.819  1.00  0.00           H  
ATOM   3503  C   LYS   223      51.522  45.754  32.047  1.00  0.00           C  
ATOM   3504  O   LYS   223      51.515  46.886  32.556  1.00  0.00           O  
ATOM   3505  N   SER   224      52.396  44.809  32.425  1.00  0.00           N  
ATOM   3506  H   SER   224      52.652  44.151  31.702  1.00  0.00           H  
ATOM   3507  CA  SER   224      53.260  44.877  33.623  1.00  0.00           C  
ATOM   3508  HA  SER   224      53.627  45.898  33.725  1.00  0.00           H  
ATOM   3509  CB  SER   224      52.408  44.512  34.815  1.00  0.00           C  
ATOM   3510  HB2 SER   224      51.438  45.007  34.752  1.00  0.00           H  
ATOM   3511  HB3 SER   224      52.165  43.453  34.730  1.00  0.00           H  
ATOM   3512  OG  SER   224      53.107  44.705  35.981  1.00  0.00           O  
ATOM   3513  HG  SER   224      53.132  45.639  36.203  1.00  0.00           H  
ATOM   3514  C   SER   224      54.515  44.006  33.435  1.00  0.00           C  
ATOM   3515  O   SER   224      54.606  43.092  32.590  1.00  0.00           O  
ATOM   3516  N   ASN   225      55.409  44.226  34.372  1.00  0.00           N  
ATOM   3517  H   ASN   225      55.067  44.882  35.060  1.00  0.00           H  
ATOM   3518  CA  ASN   225      56.570  43.418  34.741  1.00  0.00           C  
ATOM   3519  HA  ASN   225      56.741  42.668  33.969  1.00  0.00           H  
ATOM   3520  CB  ASN   225      57.734  44.389  34.795  1.00  0.00           C  
ATOM   3521  HB2 ASN   225      58.643  43.802  34.924  1.00  0.00           H  
ATOM   3522  HB3 ASN   225      57.798  44.963  33.870  1.00  0.00           H  
ATOM   3523  CG  ASN   225      57.608  45.519  35.868  1.00  0.00           C  
ATOM   3524  OD1 ASN   225      58.110  45.380  36.993  1.00  0.00           O  
ATOM   3525  ND2 ASN   225      57.116  46.689  35.540  1.00  0.00           N  
ATOM   3526 HD21 ASN   225      56.929  47.330  36.299  1.00  0.00           H  
ATOM   3527 HD22 ASN   225      56.636  46.844  34.665  1.00  0.00           H  
ATOM   3528  C   ASN   225      56.453  42.779  36.165  1.00  0.00           C  
ATOM   3529  O   ASN   225      55.804  43.233  37.058  1.00  0.00           O  
ATOM   3530  N   VAL   226      57.218  41.699  36.451  1.00  0.00           N  
ATOM   3531  H   VAL   226      57.696  41.246  35.685  1.00  0.00           H  
ATOM   3532  CA  VAL   226      57.074  40.876  37.592  1.00  0.00           C  
ATOM   3533  HA  VAL   226      56.026  40.586  37.513  1.00  0.00           H  
ATOM   3534  CB  VAL   226      57.893  39.537  37.403  1.00  0.00           C  
ATOM   3535  HB  VAL   226      58.174  39.424  36.356  1.00  0.00           H  
ATOM   3536  CG1 VAL   226      59.122  39.382  38.261  1.00  0.00           C  
ATOM   3537 HG11 VAL   226      58.788  39.376  39.299  1.00  0.00           H  
ATOM   3538 HG12 VAL   226      59.789  38.551  38.032  1.00  0.00           H  
ATOM   3539 HG13 VAL   226      59.634  40.331  38.101  1.00  0.00           H  
ATOM   3540  CG2 VAL   226      57.057  38.289  37.715  1.00  0.00           C  
ATOM   3541 HG21 VAL   226      56.622  38.345  38.713  1.00  0.00           H  
ATOM   3542 HG22 VAL   226      56.341  38.246  36.895  1.00  0.00           H  
ATOM   3543 HG23 VAL   226      57.712  37.429  37.573  1.00  0.00           H  
ATOM   3544  C   VAL   226      57.454  41.658  38.883  1.00  0.00           C  
ATOM   3545  O   VAL   226      57.079  41.221  39.936  1.00  0.00           O  
ATOM   3546  N   LYS   227      58.282  42.740  38.823  1.00  0.00           N  
ATOM   3547  H   LYS   227      58.500  43.094  37.902  1.00  0.00           H  
ATOM   3548  CA  LYS   227      58.612  43.474  40.104  1.00  0.00           C  
ATOM   3549  HA  LYS   227      58.749  42.789  40.941  1.00  0.00           H  
ATOM   3550  CB  LYS   227      59.934  44.118  39.954  1.00  0.00           C  
ATOM   3551  HB2 LYS   227      60.638  43.317  39.727  1.00  0.00           H  
ATOM   3552  HB3 LYS   227      59.922  44.829  39.128  1.00  0.00           H  
ATOM   3553  CG  LYS   227      60.476  44.874  41.221  1.00  0.00           C  
ATOM   3554  HG2 LYS   227      59.881  45.726  41.549  1.00  0.00           H  
ATOM   3555  HG3 LYS   227      60.693  44.215  42.062  1.00  0.00           H  
ATOM   3556  CD  LYS   227      61.950  45.405  40.812  1.00  0.00           C  
ATOM   3557  HD2 LYS   227      62.596  44.629  40.402  1.00  0.00           H  
ATOM   3558  HD3 LYS   227      61.830  46.132  40.009  1.00  0.00           H  
ATOM   3559  CE  LYS   227      62.601  46.139  42.020  1.00  0.00           C  
ATOM   3560  HE2 LYS   227      62.733  45.406  42.816  1.00  0.00           H  
ATOM   3561  HE3 LYS   227      63.630  46.325  41.713  1.00  0.00           H  
ATOM   3562  NZ  LYS   227      61.912  47.461  42.427  1.00  0.00           N  
ATOM   3563  HZ1 LYS   227      61.422  47.786  41.606  1.00  0.00           H  
ATOM   3564  HZ2 LYS   227      61.267  47.307  43.190  1.00  0.00           H  
ATOM   3565  HZ3 LYS   227      62.576  48.128  42.794  1.00  0.00           H  
ATOM   3566  C   LYS   227      57.488  44.439  40.640  1.00  0.00           C  
ATOM   3567  O   LYS   227      57.166  44.407  41.837  1.00  0.00           O  
ATOM   3568  N   ASP   228      56.870  45.202  39.747  1.00  0.00           N  
ATOM   3569  H   ASP   228      57.135  45.127  38.775  1.00  0.00           H  
ATOM   3570  CA  ASP   228      55.620  45.910  40.102  1.00  0.00           C  
ATOM   3571  HA  ASP   228      55.858  46.560  40.944  1.00  0.00           H  
ATOM   3572  CB  ASP   228      55.091  46.749  38.977  1.00  0.00           C  
ATOM   3573  HB2 ASP   228      54.701  46.158  38.149  1.00  0.00           H  
ATOM   3574  HB3 ASP   228      54.169  47.231  39.303  1.00  0.00           H  
ATOM   3575  CG  ASP   228      55.922  47.940  38.475  1.00  0.00           C  
ATOM   3576  OD1 ASP   228      56.845  48.261  39.232  1.00  0.00           O  
ATOM   3577  OD2 ASP   228      55.697  48.521  37.433  1.00  0.00           O  
ATOM   3578  C   ASP   228      54.447  44.968  40.413  1.00  0.00           C  
ATOM   3579  O   ASP   228      53.743  45.243  41.362  1.00  0.00           O  
ATOM   3580  N   MET   229      54.317  43.860  39.724  1.00  0.00           N  
ATOM   3581  H   MET   229      54.976  43.704  38.974  1.00  0.00           H  
ATOM   3582  CA  MET   229      53.283  42.862  39.884  1.00  0.00           C  
ATOM   3583  HA  MET   229      52.425  43.524  39.993  1.00  0.00           H  
ATOM   3584  CB  MET   229      53.078  41.940  38.694  1.00  0.00           C  
ATOM   3585  HB2 MET   229      52.981  42.455  37.738  1.00  0.00           H  
ATOM   3586  HB3 MET   229      53.978  41.351  38.516  1.00  0.00           H  
ATOM   3587  CG  MET   229      51.957  40.929  38.797  1.00  0.00           C  
ATOM   3588  HG2 MET   229      51.892  40.211  37.980  1.00  0.00           H  
ATOM   3589  HG3 MET   229      52.084  40.376  39.728  1.00  0.00           H  
ATOM   3590  SD  MET   229      50.304  41.665  38.873  1.00  0.00           S  
ATOM   3591  CE  MET   229      50.132  42.278  37.119  1.00  0.00           C  
ATOM   3592  HE1 MET   229      49.105  42.280  36.753  1.00  0.00           H  
ATOM   3593  HE2 MET   229      50.417  43.330  37.093  1.00  0.00           H  
ATOM   3594  HE3 MET   229      50.755  41.607  36.528  1.00  0.00           H  
ATOM   3595  C   MET   229      53.465  42.150  41.281  1.00  0.00           C  
ATOM   3596  O   MET   229      52.441  41.669  41.894  1.00  0.00           O  
ATOM   3597  N   ALA   230      54.719  42.018  41.761  1.00  0.00           N  
ATOM   3598  H   ALA   230      55.484  42.162  41.118  1.00  0.00           H  
ATOM   3599  CA  ALA   230      55.009  41.550  43.114  1.00  0.00           C  
ATOM   3600  HA  ALA   230      54.346  40.693  43.228  1.00  0.00           H  
ATOM   3601  CB  ALA   230      56.454  40.957  43.305  1.00  0.00           C  
ATOM   3602  HB1 ALA   230      56.433  40.574  44.326  1.00  0.00           H  
ATOM   3603  HB2 ALA   230      56.544  40.089  42.651  1.00  0.00           H  
ATOM   3604  HB3 ALA   230      57.246  41.685  43.134  1.00  0.00           H  
ATOM   3605  C   ALA   230      54.518  42.554  44.121  1.00  0.00           C  
ATOM   3606  O   ALA   230      53.692  42.148  44.911  1.00  0.00           O  
ATOM   3607  N   SER   231      55.081  43.784  44.023  1.00  0.00           N  
ATOM   3608  H   SER   231      55.762  43.949  43.296  1.00  0.00           H  
ATOM   3609  CA  SER   231      54.697  44.810  44.913  1.00  0.00           C  
ATOM   3610  HA  SER   231      54.983  44.481  45.912  1.00  0.00           H  
ATOM   3611  CB  SER   231      55.399  46.088  44.471  1.00  0.00           C  
ATOM   3612  HB2 SER   231      56.458  45.915  44.275  1.00  0.00           H  
ATOM   3613  HB3 SER   231      54.857  46.377  43.570  1.00  0.00           H  
ATOM   3614  OG  SER   231      55.188  47.089  45.475  1.00  0.00           O  
ATOM   3615  HG  SER   231      55.965  47.179  46.031  1.00  0.00           H  
ATOM   3616  C   SER   231      53.210  45.029  45.015  1.00  0.00           C  
ATOM   3617  O   SER   231      52.745  45.301  46.141  1.00  0.00           O  
ATOM   3618  N   TRP   232      52.440  44.888  43.870  1.00  0.00           N  
ATOM   3619  H   TRP   232      52.940  44.849  42.993  1.00  0.00           H  
ATOM   3620  CA  TRP   232      51.044  44.874  43.727  1.00  0.00           C  
ATOM   3621  HA  TRP   232      50.601  45.789  44.120  1.00  0.00           H  
ATOM   3622  CB  TRP   232      50.642  44.661  42.285  1.00  0.00           C  
ATOM   3623  HB2 TRP   232      51.066  45.459  41.676  1.00  0.00           H  
ATOM   3624  HB3 TRP   232      51.001  43.734  41.839  1.00  0.00           H  
ATOM   3625  CG  TRP   232      49.213  44.670  41.962  1.00  0.00           C  
ATOM   3626  CD1 TRP   232      48.609  43.662  41.173  1.00  0.00           C  
ATOM   3627  HD1 TRP   232      49.060  42.751  40.809  1.00  0.00           H  
ATOM   3628  NE1 TRP   232      47.249  43.990  41.012  1.00  0.00           N  
ATOM   3629  HE1 TRP   232      46.691  43.483  40.341  1.00  0.00           H  
ATOM   3630  CE2 TRP   232      46.914  45.027  41.830  1.00  0.00           C  
ATOM   3631  CZ2 TRP   232      45.696  45.654  42.130  1.00  0.00           C  
ATOM   3632  HZ2 TRP   232      44.810  45.317  41.611  1.00  0.00           H  
ATOM   3633  CH2 TRP   232      45.696  46.821  42.897  1.00  0.00           C  
ATOM   3634  HH2 TRP   232      44.790  47.403  42.973  1.00  0.00           H  
ATOM   3635  CZ3 TRP   232      46.887  47.371  43.263  1.00  0.00           C  
ATOM   3636  HZ3 TRP   232      46.810  48.342  43.729  1.00  0.00           H  
ATOM   3637  CE3 TRP   232      48.131  46.790  43.027  1.00  0.00           C  
ATOM   3638  HE3 TRP   232      49.046  47.291  43.308  1.00  0.00           H  
ATOM   3639  CD2 TRP   232      48.184  45.581  42.316  1.00  0.00           C  
ATOM   3640  C   TRP   232      50.435  43.764  44.678  1.00  0.00           C  
ATOM   3641  O   TRP   232      49.609  44.071  45.544  1.00  0.00           O  
ATOM   3642  N   VAL   233      50.764  42.448  44.449  1.00  0.00           N  
ATOM   3643  H   VAL   233      51.437  42.310  43.709  1.00  0.00           H  
ATOM   3644  CA  VAL   233      50.290  41.337  45.224  1.00  0.00           C  
ATOM   3645  HA  VAL   233      49.200  41.339  45.236  1.00  0.00           H  
ATOM   3646  CB  VAL   233      50.831  40.081  44.505  1.00  0.00           C  
ATOM   3647  HB  VAL   233      51.839  40.261  44.130  1.00  0.00           H  
ATOM   3648  CG1 VAL   233      51.040  38.896  45.395  1.00  0.00           C  
ATOM   3649 HG11 VAL   233      50.150  38.880  46.025  1.00  0.00           H  
ATOM   3650 HG12 VAL   233      51.047  37.970  44.822  1.00  0.00           H  
ATOM   3651 HG13 VAL   233      51.981  39.011  45.932  1.00  0.00           H  
ATOM   3652  CG2 VAL   233      49.856  39.787  43.415  1.00  0.00           C  
ATOM   3653 HG21 VAL   233      49.665  40.721  42.885  1.00  0.00           H  
ATOM   3654 HG22 VAL   233      50.435  39.107  42.791  1.00  0.00           H  
ATOM   3655 HG23 VAL   233      48.924  39.309  43.718  1.00  0.00           H  
ATOM   3656  C   VAL   233      50.739  41.347  46.702  1.00  0.00           C  
ATOM   3657  O   VAL   233      49.839  41.167  47.528  1.00  0.00           O  
ATOM   3658  N   MET   234      51.911  41.789  47.248  1.00  0.00           N  
ATOM   3659  H   MET   234      52.541  42.329  46.671  1.00  0.00           H  
ATOM   3660  CA  MET   234      52.019  42.212  48.635  1.00  0.00           C  
ATOM   3661  HA  MET   234      51.617  41.414  49.258  1.00  0.00           H  
ATOM   3662  CB  MET   234      53.520  42.464  49.076  1.00  0.00           C  
ATOM   3663  HB2 MET   234      53.435  42.676  50.142  1.00  0.00           H  
ATOM   3664  HB3 MET   234      54.034  41.511  48.952  1.00  0.00           H  
ATOM   3665  CG  MET   234      54.375  43.457  48.251  1.00  0.00           C  
ATOM   3666  HG2 MET   234      53.886  43.432  47.277  1.00  0.00           H  
ATOM   3667  HG3 MET   234      54.256  44.424  48.741  1.00  0.00           H  
ATOM   3668  SD  MET   234      56.172  43.117  48.132  1.00  0.00           S  
ATOM   3669  CE  MET   234      56.717  43.604  49.793  1.00  0.00           C  
ATOM   3670  HE1 MET   234      55.992  44.268  50.266  1.00  0.00           H  
ATOM   3671  HE2 MET   234      56.686  42.736  50.452  1.00  0.00           H  
ATOM   3672  HE3 MET   234      57.675  44.119  49.725  1.00  0.00           H  
ATOM   3673  C   MET   234      51.229  43.412  49.164  1.00  0.00           C  
ATOM   3674  O   MET   234      50.736  43.321  50.273  1.00  0.00           O  
ATOM   3675  N   ALA   235      50.895  44.378  48.294  1.00  0.00           N  
ATOM   3676  H   ALA   235      51.220  44.352  47.338  1.00  0.00           H  
ATOM   3677  CA  ALA   235      50.084  45.534  48.661  1.00  0.00           C  
ATOM   3678  HA  ALA   235      50.411  46.097  49.535  1.00  0.00           H  
ATOM   3679  CB  ALA   235      49.994  46.564  47.482  1.00  0.00           C  
ATOM   3680  HB1 ALA   235      51.012  46.845  47.211  1.00  0.00           H  
ATOM   3681  HB2 ALA   235      49.429  46.133  46.656  1.00  0.00           H  
ATOM   3682  HB3 ALA   235      49.513  47.491  47.795  1.00  0.00           H  
ATOM   3683  C   ALA   235      48.623  45.149  48.948  1.00  0.00           C  
ATOM   3684  O   ALA   235      47.945  45.600  49.859  1.00  0.00           O  
ATOM   3685  N   ASN   236      48.140  44.161  48.130  1.00  0.00           N  
ATOM   3686  H   ASN   236      48.788  43.772  47.459  1.00  0.00           H  
ATOM   3687  CA  ASN   236      46.808  43.649  48.274  1.00  0.00           C  
ATOM   3688  HA  ASN   236      46.149  44.497  48.458  1.00  0.00           H  
ATOM   3689  CB  ASN   236      46.490  43.046  46.920  1.00  0.00           C  
ATOM   3690  HB2 ASN   236      47.431  42.643  46.545  1.00  0.00           H  
ATOM   3691  HB3 ASN   236      45.691  42.343  47.154  1.00  0.00           H  
ATOM   3692  CG  ASN   236      45.904  43.991  45.865  1.00  0.00           C  
ATOM   3693  OD1 ASN   236      44.701  44.308  46.040  1.00  0.00           O  
ATOM   3694  ND2 ASN   236      46.605  44.415  44.871  1.00  0.00           N  
ATOM   3695 HD21 ASN   236      46.286  45.234  44.372  1.00  0.00           H  
ATOM   3696 HD22 ASN   236      47.604  44.274  44.918  1.00  0.00           H  
ATOM   3697  C   ASN   236      46.705  42.564  49.443  1.00  0.00           C  
ATOM   3698  O   ASN   236      45.610  42.264  49.852  1.00  0.00           O  
ATOM   3699  N   MET   237      47.843  41.994  49.886  1.00  0.00           N  
ATOM   3700  H   MET   237      48.693  42.353  49.476  1.00  0.00           H  
ATOM   3701  CA  MET   237      47.949  40.964  50.987  1.00  0.00           C  
ATOM   3702  HA  MET   237      47.021  40.393  50.960  1.00  0.00           H  
ATOM   3703  CB  MET   237      49.224  40.117  50.724  1.00  0.00           C  
ATOM   3704  HB2 MET   237      49.216  39.620  49.754  1.00  0.00           H  
ATOM   3705  HB3 MET   237      50.118  40.737  50.789  1.00  0.00           H  
ATOM   3706  CG  MET   237      49.474  39.157  51.869  1.00  0.00           C  
ATOM   3707  HG2 MET   237      49.508  39.699  52.814  1.00  0.00           H  
ATOM   3708  HG3 MET   237      48.581  38.531  51.866  1.00  0.00           H  
ATOM   3709  SD  MET   237      50.894  37.987  51.785  1.00  0.00           S  
ATOM   3710  CE  MET   237      52.154  39.178  52.222  1.00  0.00           C  
ATOM   3711  HE1 MET   237      53.118  38.672  52.170  1.00  0.00           H  
ATOM   3712  HE2 MET   237      52.213  40.031  51.545  1.00  0.00           H  
ATOM   3713  HE3 MET   237      51.964  39.682  53.170  1.00  0.00           H  
ATOM   3714  C   MET   237      47.914  41.675  52.366  1.00  0.00           C  
ATOM   3715  O   MET   237      47.307  41.097  53.280  1.00  0.00           O  
ATOM   3716  N   ALA   238      48.598  42.794  52.579  1.00  0.00           N  
ATOM   3717  H   ALA   238      49.122  43.141  51.788  1.00  0.00           H  
ATOM   3718  CA  ALA   238      48.706  43.545  53.839  1.00  0.00           C  
ATOM   3719  HA  ALA   238      47.974  43.058  54.483  1.00  0.00           H  
ATOM   3720  CB  ALA   238      50.126  43.287  54.371  1.00  0.00           C  
ATOM   3721  HB1 ALA   238      50.270  42.221  54.547  1.00  0.00           H  
ATOM   3722  HB2 ALA   238      50.908  43.533  53.653  1.00  0.00           H  
ATOM   3723  HB3 ALA   238      50.281  43.712  55.363  1.00  0.00           H  
ATOM   3724  C   ALA   238      48.480  45.012  53.452  1.00  0.00           C  
ATOM   3725  O   ALA   238      49.430  45.901  53.530  1.00  0.00           O  
ATOM   3726  N   PRO   239      47.244  45.381  53.048  1.00  0.00           N  
ATOM   3727  CD  PRO   239      46.038  44.624  53.169  1.00  0.00           C  
ATOM   3728  HD2 PRO   239      45.722  44.558  54.210  1.00  0.00           H  
ATOM   3729  HD3 PRO   239      46.224  43.667  52.681  1.00  0.00           H  
ATOM   3730  CG  PRO   239      45.014  45.390  52.397  1.00  0.00           C  
ATOM   3731  HG2 PRO   239      44.117  45.359  53.016  1.00  0.00           H  
ATOM   3732  HG3 PRO   239      44.718  44.973  51.435  1.00  0.00           H  
ATOM   3733  CB  PRO   239      45.492  46.916  52.346  1.00  0.00           C  
ATOM   3734  HB2 PRO   239      44.990  47.660  52.964  1.00  0.00           H  
ATOM   3735  HB3 PRO   239      45.406  47.254  51.313  1.00  0.00           H  
ATOM   3736  CA  PRO   239      46.966  46.801  52.806  1.00  0.00           C  
ATOM   3737  HA  PRO   239      47.588  47.052  51.947  1.00  0.00           H  
ATOM   3738  C   PRO   239      47.200  47.719  53.980  1.00  0.00           C  
ATOM   3739  O   PRO   239      47.148  48.925  53.851  1.00  0.00           O  
ATOM   3740  N   GLU   240      47.453  47.156  55.199  1.00  0.00           N  
ATOM   3741  H   GLU   240      47.273  46.163  55.240  1.00  0.00           H  
ATOM   3742  CA  GLU   240      47.877  47.864  56.377  1.00  0.00           C  
ATOM   3743  HA  GLU   240      47.250  48.756  56.377  1.00  0.00           H  
ATOM   3744  CB  GLU   240      47.664  47.117  57.745  1.00  0.00           C  
ATOM   3745  HB2 GLU   240      48.109  47.720  58.536  1.00  0.00           H  
ATOM   3746  HB3 GLU   240      46.604  46.959  57.948  1.00  0.00           H  
ATOM   3747  CG  GLU   240      48.558  45.807  57.716  1.00  0.00           C  
ATOM   3748  HG2 GLU   240      49.474  45.951  57.143  1.00  0.00           H  
ATOM   3749  HG3 GLU   240      48.774  45.595  58.763  1.00  0.00           H  
ATOM   3750  CD  GLU   240      47.863  44.475  57.213  1.00  0.00           C  
ATOM   3751  OE1 GLU   240      48.273  43.400  57.676  1.00  0.00           O  
ATOM   3752  OE2 GLU   240      46.966  44.546  56.382  1.00  0.00           O  
ATOM   3753  C   GLU   240      49.284  48.431  56.167  1.00  0.00           C  
ATOM   3754  O   GLU   240      49.834  48.904  57.139  1.00  0.00           O  
ATOM   3755  N   THR   241      49.945  48.261  55.022  1.00  0.00           N  
ATOM   3756  H   THR   241      49.622  47.613  54.318  1.00  0.00           H  
ATOM   3757  CA  THR   241      51.185  49.007  54.729  1.00  0.00           C  
ATOM   3758  HA  THR   241      51.749  49.205  55.640  1.00  0.00           H  
ATOM   3759  CB  THR   241      52.068  48.133  53.783  1.00  0.00           C  
ATOM   3760  HB  THR   241      51.899  47.078  54.000  1.00  0.00           H  
ATOM   3761  CG2 THR   241      51.790  48.356  52.321  1.00  0.00           C  
ATOM   3762 HG21 THR   241      52.401  47.613  51.809  1.00  0.00           H  
ATOM   3763 HG22 THR   241      50.720  48.210  52.172  1.00  0.00           H  
ATOM   3764 HG23 THR   241      52.185  49.308  51.966  1.00  0.00           H  
ATOM   3765  OG1 THR   241      53.430  48.507  53.939  1.00  0.00           O  
ATOM   3766  HG1 THR   241      53.755  48.133  54.761  1.00  0.00           H  
ATOM   3767  C   THR   241      50.915  50.459  54.199  1.00  0.00           C  
ATOM   3768  O   THR   241      51.730  51.406  54.342  1.00  0.00           O  
ATOM   3769  N   LEU   242      49.736  50.623  53.586  1.00  0.00           N  
ATOM   3770  H   LEU   242      48.995  49.946  53.693  1.00  0.00           H  
ATOM   3771  CA  LEU   242      49.314  51.825  52.883  1.00  0.00           C  
ATOM   3772  HA  LEU   242      50.166  52.352  52.454  1.00  0.00           H  
ATOM   3773  CB  LEU   242      48.305  51.544  51.779  1.00  0.00           C  
ATOM   3774  HB2 LEU   242      47.359  51.279  52.252  1.00  0.00           H  
ATOM   3775  HB3 LEU   242      48.037  52.505  51.341  1.00  0.00           H  
ATOM   3776  CG  LEU   242      48.766  50.478  50.739  1.00  0.00           C  
ATOM   3777  HG  LEU   242      48.817  49.549  51.307  1.00  0.00           H  
ATOM   3778  CD1 LEU   242      47.662  50.408  49.701  1.00  0.00           C  
ATOM   3779 HD11 LEU   242      46.747  50.210  50.259  1.00  0.00           H  
ATOM   3780 HD12 LEU   242      47.540  51.342  49.152  1.00  0.00           H  
ATOM   3781 HD13 LEU   242      47.855  49.641  48.952  1.00  0.00           H  
ATOM   3782  CD2 LEU   242      50.143  50.667  50.104  1.00  0.00           C  
ATOM   3783 HD21 LEU   242      50.403  49.830  49.456  1.00  0.00           H  
ATOM   3784 HD22 LEU   242      50.254  51.627  49.602  1.00  0.00           H  
ATOM   3785 HD23 LEU   242      50.988  50.799  50.780  1.00  0.00           H  
ATOM   3786  C   LEU   242      48.854  52.868  53.957  1.00  0.00           C  
ATOM   3787  O   LEU   242      48.239  52.488  54.978  1.00  0.00           O  
ATOM   3788  N   PRO   243      49.074  54.186  53.685  1.00  0.00           N  
ATOM   3789  CD  PRO   243      49.697  54.825  52.534  1.00  0.00           C  
ATOM   3790  HD2 PRO   243      49.435  54.314  51.607  1.00  0.00           H  
ATOM   3791  HD3 PRO   243      50.778  54.799  52.670  1.00  0.00           H  
ATOM   3792  CG  PRO   243      49.252  56.302  52.573  1.00  0.00           C  
ATOM   3793  HG2 PRO   243      48.352  56.322  51.958  1.00  0.00           H  
ATOM   3794  HG3 PRO   243      50.084  56.937  52.271  1.00  0.00           H  
ATOM   3795  CB  PRO   243      48.985  56.587  54.015  1.00  0.00           C  
ATOM   3796  HB2 PRO   243      48.276  57.406  54.139  1.00  0.00           H  
ATOM   3797  HB3 PRO   243      49.916  56.862  54.512  1.00  0.00           H  
ATOM   3798  CA  PRO   243      48.460  55.236  54.485  1.00  0.00           C  
ATOM   3799  HA  PRO   243      48.757  55.100  55.525  1.00  0.00           H  
ATOM   3800  C   PRO   243      46.946  55.275  54.340  1.00  0.00           C  
ATOM   3801  O   PRO   243      46.467  54.998  53.205  1.00  0.00           O  
ATOM   3802  N   PRO   244      46.227  55.532  55.425  1.00  0.00           N  
ATOM   3803  CD  PRO   244      46.716  55.758  56.790  1.00  0.00           C  
ATOM   3804  HD2 PRO   244      46.901  56.831  56.841  1.00  0.00           H  
ATOM   3805  HD3 PRO   244      47.626  55.193  56.990  1.00  0.00           H  
ATOM   3806  CG  PRO   244      45.549  55.328  57.717  1.00  0.00           C  
ATOM   3807  HG2 PRO   244      45.485  55.948  58.611  1.00  0.00           H  
ATOM   3808  HG3 PRO   244      45.691  54.287  58.007  1.00  0.00           H  
ATOM   3809  CB  PRO   244      44.305  55.575  56.855  1.00  0.00           C  
ATOM   3810  HB2 PRO   244      43.912  56.582  56.993  1.00  0.00           H  
ATOM   3811  HB3 PRO   244      43.528  54.876  57.164  1.00  0.00           H  
ATOM   3812  CA  PRO   244      44.781  55.326  55.384  1.00  0.00           C  
ATOM   3813  HA  PRO   244      44.620  54.290  55.086  1.00  0.00           H  
ATOM   3814  C   PRO   244      44.095  56.206  54.343  1.00  0.00           C  
ATOM   3815  O   PRO   244      44.171  57.411  54.413  1.00  0.00           O  
ATOM   3816  N   SER   245      43.393  55.585  53.389  1.00  0.00           N  
ATOM   3817  H   SER   245      43.220  54.595  53.487  1.00  0.00           H  
ATOM   3818  CA  SER   245      43.066  56.271  52.116  1.00  0.00           C  
ATOM   3819  HA  SER   245      42.730  57.294  52.288  1.00  0.00           H  
ATOM   3820  CB  SER   245      44.327  56.260  51.179  1.00  0.00           C  
ATOM   3821  HB2 SER   245      43.995  56.653  50.218  1.00  0.00           H  
ATOM   3822  HB3 SER   245      45.161  56.857  51.548  1.00  0.00           H  
ATOM   3823  OG  SER   245      44.811  54.947  51.020  1.00  0.00           O  
ATOM   3824  HG  SER   245      45.321  54.806  51.821  1.00  0.00           H  
ATOM   3825  C   SER   245      41.947  55.582  51.386  1.00  0.00           C  
ATOM   3826  O   SER   245      41.523  54.473  51.769  1.00  0.00           O  
ATOM   3827  N   THR   246      41.348  56.230  50.361  1.00  0.00           N  
ATOM   3828  H   THR   246      41.613  57.186  50.168  1.00  0.00           H  
ATOM   3829  CA  THR   246      40.208  55.592  49.657  1.00  0.00           C  
ATOM   3830  HA  THR   246      39.553  55.215  50.443  1.00  0.00           H  
ATOM   3831  CB  THR   246      39.503  56.617  48.763  1.00  0.00           C  
ATOM   3832  HB  THR   246      38.728  56.105  48.194  1.00  0.00           H  
ATOM   3833  CG2 THR   246      38.996  57.838  49.513  1.00  0.00           C  
ATOM   3834 HG21 THR   246      39.721  58.333  50.160  1.00  0.00           H  
ATOM   3835 HG22 THR   246      38.470  58.482  48.808  1.00  0.00           H  
ATOM   3836 HG23 THR   246      38.310  57.492  50.286  1.00  0.00           H  
ATOM   3837  OG1 THR   246      40.327  57.033  47.728  1.00  0.00           O  
ATOM   3838  HG1 THR   246      39.988  56.501  47.004  1.00  0.00           H  
ATOM   3839  C   THR   246      40.605  54.307  48.852  1.00  0.00           C  
ATOM   3840  O   THR   246      39.742  53.473  48.762  1.00  0.00           O  
ATOM   3841  N   LEU   247      41.795  54.291  48.293  1.00  0.00           N  
ATOM   3842  H   LEU   247      42.329  55.148  48.305  1.00  0.00           H  
ATOM   3843  CA  LEU   247      42.405  53.053  47.801  1.00  0.00           C  
ATOM   3844  HA  LEU   247      41.743  52.712  47.004  1.00  0.00           H  
ATOM   3845  CB  LEU   247      43.801  53.468  47.185  1.00  0.00           C  
ATOM   3846  HB2 LEU   247      43.660  54.298  46.493  1.00  0.00           H  
ATOM   3847  HB3 LEU   247      44.461  53.946  47.909  1.00  0.00           H  
ATOM   3848  CG  LEU   247      44.508  52.285  46.543  1.00  0.00           C  
ATOM   3849  HG  LEU   247      44.709  51.515  47.289  1.00  0.00           H  
ATOM   3850  CD1 LEU   247      43.622  51.655  45.407  1.00  0.00           C  
ATOM   3851 HD11 LEU   247      44.056  50.697  45.120  1.00  0.00           H  
ATOM   3852 HD12 LEU   247      42.577  51.494  45.673  1.00  0.00           H  
ATOM   3853 HD13 LEU   247      43.631  52.293  44.523  1.00  0.00           H  
ATOM   3854  CD2 LEU   247      45.925  52.669  46.144  1.00  0.00           C  
ATOM   3855 HD21 LEU   247      45.929  53.381  45.319  1.00  0.00           H  
ATOM   3856 HD22 LEU   247      46.342  53.241  46.973  1.00  0.00           H  
ATOM   3857 HD23 LEU   247      46.568  51.816  45.926  1.00  0.00           H  
ATOM   3858  C   LEU   247      42.523  51.843  48.729  1.00  0.00           C  
ATOM   3859  O   LEU   247      42.513  50.692  48.302  1.00  0.00           O  
ATOM   3860  N   GLN   248      42.597  52.142  50.065  1.00  0.00           N  
ATOM   3861  H   GLN   248      42.663  53.126  50.280  1.00  0.00           H  
ATOM   3862  CA  GLN   248      42.741  51.108  51.090  1.00  0.00           C  
ATOM   3863  HA  GLN   248      43.479  50.371  50.771  1.00  0.00           H  
ATOM   3864  CB  GLN   248      43.253  51.759  52.371  1.00  0.00           C  
ATOM   3865  HB2 GLN   248      43.986  52.534  52.145  1.00  0.00           H  
ATOM   3866  HB3 GLN   248      42.405  52.218  52.879  1.00  0.00           H  
ATOM   3867  CG  GLN   248      43.939  50.751  53.320  1.00  0.00           C  
ATOM   3868  HG2 GLN   248      43.261  49.905  53.436  1.00  0.00           H  
ATOM   3869  HG3 GLN   248      44.804  50.431  52.740  1.00  0.00           H  
ATOM   3870  CD  GLN   248      44.272  51.279  54.756  1.00  0.00           C  
ATOM   3871  OE1 GLN   248      43.488  51.969  55.352  1.00  0.00           O  
ATOM   3872  NE2 GLN   248      45.432  50.919  55.270  1.00  0.00           N  
ATOM   3873 HE21 GLN   248      46.036  50.363  54.682  1.00  0.00           H  
ATOM   3874 HE22 GLN   248      45.834  51.446  56.032  1.00  0.00           H  
ATOM   3875  C   GLN   248      41.352  50.497  51.255  1.00  0.00           C  
ATOM   3876  O   GLN   248      41.142  49.254  51.176  1.00  0.00           O  
ATOM   3877  N   GLN   249      40.287  51.335  51.320  1.00  0.00           N  
ATOM   3878  H   GLN   249      40.456  52.331  51.324  1.00  0.00           H  
ATOM   3879  CA  GLN   249      38.931  50.853  51.215  1.00  0.00           C  
ATOM   3880  HA  GLN   249      38.759  50.029  51.908  1.00  0.00           H  
ATOM   3881  CB  GLN   249      38.030  52.089  51.476  1.00  0.00           C  
ATOM   3882  HB2 GLN   249      38.223  52.733  50.618  1.00  0.00           H  
ATOM   3883  HB3 GLN   249      36.990  51.765  51.439  1.00  0.00           H  
ATOM   3884  CG  GLN   249      38.247  52.977  52.685  1.00  0.00           C  
ATOM   3885  HG2 GLN   249      39.116  53.611  52.511  1.00  0.00           H  
ATOM   3886  HG3 GLN   249      37.298  53.492  52.838  1.00  0.00           H  
ATOM   3887  CD  GLN   249      38.506  52.216  54.001  1.00  0.00           C  
ATOM   3888  OE1 GLN   249      39.335  52.629  54.841  1.00  0.00           O  
ATOM   3889  NE2 GLN   249      37.918  51.100  54.339  1.00  0.00           N  
ATOM   3890 HE21 GLN   249      38.332  50.614  55.122  1.00  0.00           H  
ATOM   3891 HE22 GLN   249      37.181  50.719  53.764  1.00  0.00           H  
ATOM   3892  C   GLN   249      38.567  50.276  49.827  1.00  0.00           C  
ATOM   3893  O   GLN   249      37.785  49.306  49.752  1.00  0.00           O  
ATOM   3894  N   GLY   250      39.204  50.675  48.722  1.00  0.00           N  
ATOM   3895  H   GLY   250      39.541  51.626  48.691  1.00  0.00           H  
ATOM   3896  CA  GLY   250      38.972  50.060  47.456  1.00  0.00           C  
ATOM   3897  HA2 GLY   250      37.940  49.944  47.123  1.00  0.00           H  
ATOM   3898  HA3 GLY   250      39.403  50.722  46.705  1.00  0.00           H  
ATOM   3899  C   GLY   250      39.536  48.635  47.387  1.00  0.00           C  
ATOM   3900  O   GLY   250      38.895  47.725  46.821  1.00  0.00           O  
ATOM   3901  N   ILE   251      40.718  48.414  48.008  1.00  0.00           N  
ATOM   3902  H   ILE   251      41.304  49.181  48.305  1.00  0.00           H  
ATOM   3903  CA  ILE   251      41.183  47.035  48.185  1.00  0.00           C  
ATOM   3904  HA  ILE   251      41.199  46.594  47.189  1.00  0.00           H  
ATOM   3905  CB  ILE   251      42.638  46.977  48.774  1.00  0.00           C  
ATOM   3906  HB  ILE   251      42.698  47.621  49.651  1.00  0.00           H  
ATOM   3907  CG2 ILE   251      43.016  45.556  49.145  1.00  0.00           C  
ATOM   3908 HG21 ILE   251      44.083  45.337  49.102  1.00  0.00           H  
ATOM   3909 HG22 ILE   251      42.766  45.418  50.197  1.00  0.00           H  
ATOM   3910 HG23 ILE   251      42.505  44.845  48.496  1.00  0.00           H  
ATOM   3911  CG1 ILE   251      43.637  47.392  47.729  1.00  0.00           C  
ATOM   3912 HG12 ILE   251      43.862  46.605  47.009  1.00  0.00           H  
ATOM   3913 HG13 ILE   251      43.231  48.240  47.178  1.00  0.00           H  
ATOM   3914  CD1 ILE   251      44.920  47.901  48.325  1.00  0.00           C  
ATOM   3915 HD11 ILE   251      45.459  47.014  48.657  1.00  0.00           H  
ATOM   3916 HD12 ILE   251      45.424  48.375  47.483  1.00  0.00           H  
ATOM   3917 HD13 ILE   251      44.805  48.605  49.150  1.00  0.00           H  
ATOM   3918  C   ILE   251      40.212  46.124  49.066  1.00  0.00           C  
ATOM   3919  O   ILE   251      39.876  44.969  48.742  1.00  0.00           O  
ATOM   3920  N   ALA   252      39.721  46.682  50.179  1.00  0.00           N  
ATOM   3921  H   ALA   252      40.011  47.625  50.396  1.00  0.00           H  
ATOM   3922  CA  ALA   252      38.648  46.061  51.009  1.00  0.00           C  
ATOM   3923  HA  ALA   252      38.994  45.063  51.279  1.00  0.00           H  
ATOM   3924  CB  ALA   252      38.372  46.827  52.335  1.00  0.00           C  
ATOM   3925  HB1 ALA   252      37.666  46.278  52.959  1.00  0.00           H  
ATOM   3926  HB2 ALA   252      39.337  46.871  52.840  1.00  0.00           H  
ATOM   3927  HB3 ALA   252      38.046  47.832  52.069  1.00  0.00           H  
ATOM   3928  C   ALA   252      37.336  45.754  50.234  1.00  0.00           C  
ATOM   3929  O   ALA   252      36.710  44.737  50.400  1.00  0.00           O  
ATOM   3930  N   LEU   253      36.877  46.661  49.308  1.00  0.00           N  
ATOM   3931  H   LEU   253      37.427  47.480  49.090  1.00  0.00           H  
ATOM   3932  CA  LEU   253      35.660  46.452  48.569  1.00  0.00           C  
ATOM   3933  HA  LEU   253      35.020  45.770  49.130  1.00  0.00           H  
ATOM   3934  CB  LEU   253      34.982  47.819  48.249  1.00  0.00           C  
ATOM   3935  HB2 LEU   253      35.710  48.358  47.642  1.00  0.00           H  
ATOM   3936  HB3 LEU   253      34.068  47.693  47.669  1.00  0.00           H  
ATOM   3937  CG  LEU   253      34.661  48.721  49.533  1.00  0.00           C  
ATOM   3938  HG  LEU   253      35.499  48.984  50.179  1.00  0.00           H  
ATOM   3939  CD1 LEU   253      34.050  50.120  49.152  1.00  0.00           C  
ATOM   3940 HD11 LEU   253      33.498  50.671  49.913  1.00  0.00           H  
ATOM   3941 HD12 LEU   253      34.768  50.862  48.801  1.00  0.00           H  
ATOM   3942 HD13 LEU   253      33.146  49.934  48.573  1.00  0.00           H  
ATOM   3943  CD2 LEU   253      33.769  47.992  50.508  1.00  0.00           C  
ATOM   3944 HD21 LEU   253      33.927  46.926  50.672  1.00  0.00           H  
ATOM   3945 HD22 LEU   253      33.765  48.630  51.391  1.00  0.00           H  
ATOM   3946 HD23 LEU   253      32.787  48.064  50.039  1.00  0.00           H  
ATOM   3947  C   LEU   253      35.898  45.582  47.263  1.00  0.00           C  
ATOM   3948  O   LEU   253      34.946  44.943  46.859  1.00  0.00           O  
ATOM   3949  N   ALA   254      37.067  45.437  46.645  1.00  0.00           N  
ATOM   3950  H   ALA   254      37.794  46.130  46.751  1.00  0.00           H  
ATOM   3951  CA  ALA   254      37.429  44.310  45.825  1.00  0.00           C  
ATOM   3952  HA  ALA   254      36.725  44.203  45.000  1.00  0.00           H  
ATOM   3953  CB  ALA   254      38.795  44.539  45.234  1.00  0.00           C  
ATOM   3954  HB1 ALA   254      38.568  45.432  44.651  1.00  0.00           H  
ATOM   3955  HB2 ALA   254      39.476  44.624  46.081  1.00  0.00           H  
ATOM   3956  HB3 ALA   254      39.229  43.736  44.638  1.00  0.00           H  
ATOM   3957  C   ALA   254      37.467  42.953  46.653  1.00  0.00           C  
ATOM   3958  O   ALA   254      37.013  41.934  46.201  1.00  0.00           O  
ATOM   3959  N   GLN   255      38.004  42.868  47.904  1.00  0.00           N  
ATOM   3960  H   GLN   255      38.574  43.652  48.187  1.00  0.00           H  
ATOM   3961  CA  GLN   255      38.037  41.568  48.706  1.00  0.00           C  
ATOM   3962  HA  GLN   255      38.223  40.733  48.030  1.00  0.00           H  
ATOM   3963  CB  GLN   255      39.288  41.710  49.591  1.00  0.00           C  
ATOM   3964  HB2 GLN   255      39.297  42.698  50.050  1.00  0.00           H  
ATOM   3965  HB3 GLN   255      39.224  41.022  50.434  1.00  0.00           H  
ATOM   3966  CG  GLN   255      40.643  41.360  48.864  1.00  0.00           C  
ATOM   3967  HG2 GLN   255      40.653  40.275  48.762  1.00  0.00           H  
ATOM   3968  HG3 GLN   255      40.680  41.815  47.874  1.00  0.00           H  
ATOM   3969  CD  GLN   255      41.843  41.861  49.687  1.00  0.00           C  
ATOM   3970  OE1 GLN   255      41.786  41.954  50.924  1.00  0.00           O  
ATOM   3971  NE2 GLN   255      43.013  41.992  49.081  1.00  0.00           N  
ATOM   3972 HE21 GLN   255      43.841  41.921  49.655  1.00  0.00           H  
ATOM   3973 HE22 GLN   255      43.186  41.775  48.110  1.00  0.00           H  
ATOM   3974  C   GLN   255      36.776  41.210  49.549  1.00  0.00           C  
ATOM   3975  O   GLN   255      36.845  40.213  50.276  1.00  0.00           O  
ATOM   3976  N   SER   256      35.793  42.056  49.527  1.00  0.00           N  
ATOM   3977  H   SER   256      35.877  42.898  48.975  1.00  0.00           H  
ATOM   3978  CA  SER   256      34.495  41.733  49.988  1.00  0.00           C  
ATOM   3979  HA  SER   256      34.487  41.422  51.033  1.00  0.00           H  
ATOM   3980  CB  SER   256      33.601  42.976  49.940  1.00  0.00           C  
ATOM   3981  HB2 SER   256      33.427  43.312  48.917  1.00  0.00           H  
ATOM   3982  HB3 SER   256      32.695  42.696  50.478  1.00  0.00           H  
ATOM   3983  OG  SER   256      34.170  44.050  50.688  1.00  0.00           O  
ATOM   3984  HG  SER   256      35.116  44.087  50.530  1.00  0.00           H  
ATOM   3985  C   SER   256      33.787  40.604  49.175  1.00  0.00           C  
ATOM   3986  O   SER   256      34.043  40.354  47.992  1.00  0.00           O  
ATOM   3987  N   ARG   257      32.903  39.879  49.904  1.00  0.00           N  
ATOM   3988  H   ARG   257      32.672  40.163  50.845  1.00  0.00           H  
ATOM   3989  CA  ARG   257      32.218  38.693  49.411  1.00  0.00           C  
ATOM   3990  HA  ARG   257      32.704  38.292  48.521  1.00  0.00           H  
ATOM   3991  CB  ARG   257      32.171  37.612  50.488  1.00  0.00           C  
ATOM   3992  HB2 ARG   257      31.649  37.877  51.407  1.00  0.00           H  
ATOM   3993  HB3 ARG   257      31.624  36.754  50.098  1.00  0.00           H  
ATOM   3994  CG  ARG   257      33.607  37.263  50.906  1.00  0.00           C  
ATOM   3995  HG2 ARG   257      34.065  36.801  50.031  1.00  0.00           H  
ATOM   3996  HG3 ARG   257      34.197  38.115  51.244  1.00  0.00           H  
ATOM   3997  CD  ARG   257      33.643  36.193  51.987  1.00  0.00           C  
ATOM   3998  HD2 ARG   257      33.139  36.641  52.843  1.00  0.00           H  
ATOM   3999  HD3 ARG   257      33.131  35.295  51.642  1.00  0.00           H  
ATOM   4000  NE  ARG   257      35.038  35.851  52.260  1.00  0.00           N  
ATOM   4001  HE  ARG   257      35.730  36.241  51.637  1.00  0.00           H  
ATOM   4002  CZ  ARG   257      35.545  35.003  53.161  1.00  0.00           C  
ATOM   4003  NH1 ARG   257      34.744  34.501  53.953  1.00  0.00           N  
ATOM   4004 HH11 ARG   257      33.780  34.802  53.979  1.00  0.00           H  
ATOM   4005 HH12 ARG   257      35.078  33.755  54.546  1.00  0.00           H  
ATOM   4006  NH2 ARG   257      36.837  34.886  53.252  1.00  0.00           N  
ATOM   4007 HH21 ARG   257      37.442  35.458  52.681  1.00  0.00           H  
ATOM   4008 HH22 ARG   257      37.225  34.296  53.975  1.00  0.00           H  
ATOM   4009  C   ARG   257      30.850  39.141  48.997  1.00  0.00           C  
ATOM   4010  O   ARG   257      30.078  39.641  49.852  1.00  0.00           O  
ATOM   4011  N   TYR   258      30.549  39.022  47.705  1.00  0.00           N  
ATOM   4012  H   TYR   258      31.321  38.838  47.080  1.00  0.00           H  
ATOM   4013  CA  TYR   258      29.242  39.525  47.127  1.00  0.00           C  
ATOM   4014  HA  TYR   258      28.707  40.203  47.793  1.00  0.00           H  
ATOM   4015  CB  TYR   258      29.568  40.388  45.926  1.00  0.00           C  
ATOM   4016  HB2 TYR   258      30.140  39.820  45.193  1.00  0.00           H  
ATOM   4017  HB3 TYR   258      28.673  40.686  45.380  1.00  0.00           H  
ATOM   4018  CG  TYR   258      30.275  41.611  46.413  1.00  0.00           C  
ATOM   4019  CD1 TYR   258      31.631  41.627  46.454  1.00  0.00           C  
ATOM   4020  HD1 TYR   258      32.187  40.750  46.156  1.00  0.00           H  
ATOM   4021  CE1 TYR   258      32.299  42.846  46.667  1.00  0.00           C  
ATOM   4022  HE1 TYR   258      33.378  42.846  46.628  1.00  0.00           H  
ATOM   4023  CZ  TYR   258      31.649  44.058  46.892  1.00  0.00           C  
ATOM   4024  OH  TYR   258      32.275  45.226  47.052  1.00  0.00           O  
ATOM   4025  HH  TYR   258      33.221  45.113  46.929  1.00  0.00           H  
ATOM   4026  CE2 TYR   258      30.242  44.030  46.994  1.00  0.00           C  
ATOM   4027  HE2 TYR   258      29.712  44.930  47.266  1.00  0.00           H  
ATOM   4028  CD2 TYR   258      29.565  42.811  46.770  1.00  0.00           C  
ATOM   4029  HD2 TYR   258      28.486  42.817  46.733  1.00  0.00           H  
ATOM   4030  C   TYR   258      28.357  38.369  46.558  1.00  0.00           C  
ATOM   4031  O   TYR   258      27.130  38.512  46.540  1.00  0.00           O  
ATOM   4032  N   TRP   259      28.965  37.321  46.013  1.00  0.00           N  
ATOM   4033  H   TRP   259      29.972  37.253  46.053  1.00  0.00           H  
ATOM   4034  CA  TRP   259      28.305  36.059  45.572  1.00  0.00           C  
ATOM   4035  HA  TRP   259      27.403  35.907  46.164  1.00  0.00           H  
ATOM   4036  CB  TRP   259      27.981  36.182  44.071  1.00  0.00           C  
ATOM   4037  HB2 TRP   259      28.945  36.156  43.562  1.00  0.00           H  
ATOM   4038  HB3 TRP   259      27.498  35.279  43.699  1.00  0.00           H  
ATOM   4039  CG  TRP   259      27.192  37.382  43.653  1.00  0.00           C  
ATOM   4040  CD1 TRP   259      27.752  38.601  43.536  1.00  0.00           C  
ATOM   4041  HD1 TRP   259      28.784  38.884  43.677  1.00  0.00           H  
ATOM   4042  NE1 TRP   259      26.736  39.550  43.288  1.00  0.00           N  
ATOM   4043  HE1 TRP   259      26.952  40.493  43.000  1.00  0.00           H  
ATOM   4044  CE2 TRP   259      25.493  38.979  43.160  1.00  0.00           C  
ATOM   4045  CZ2 TRP   259      24.263  39.429  42.700  1.00  0.00           C  
ATOM   4046  HZ2 TRP   259      24.095  40.369  42.195  1.00  0.00           H  
ATOM   4047  CH2 TRP   259      23.185  38.555  42.734  1.00  0.00           C  
ATOM   4048  HH2 TRP   259      22.188  38.831  42.422  1.00  0.00           H  
ATOM   4049  CZ3 TRP   259      23.393  37.254  43.201  1.00  0.00           C  
ATOM   4050  HZ3 TRP   259      22.550  36.579  43.177  1.00  0.00           H  
ATOM   4051  CE3 TRP   259      24.638  36.795  43.492  1.00  0.00           C  
ATOM   4052  HE3 TRP   259      24.786  35.761  43.765  1.00  0.00           H  
ATOM   4053  CD2 TRP   259      25.747  37.613  43.488  1.00  0.00           C  
ATOM   4054  C   TRP   259      29.201  34.938  45.821  1.00  0.00           C  
ATOM   4055  O   TRP   259      30.436  35.124  45.699  1.00  0.00           O  
ATOM   4056  N   ARG   260      28.588  33.731  46.061  1.00  0.00           N  
ATOM   4057  H   ARG   260      27.586  33.680  45.944  1.00  0.00           H  
ATOM   4058  CA  ARG   260      29.192  32.465  46.226  1.00  0.00           C  
ATOM   4059  HA  ARG   260      30.279  32.545  46.196  1.00  0.00           H  
ATOM   4060  CB  ARG   260      28.827  31.949  47.689  1.00  0.00           C  
ATOM   4061  HB2 ARG   260      28.984  32.752  48.410  1.00  0.00           H  
ATOM   4062  HB3 ARG   260      27.787  31.625  47.655  1.00  0.00           H  
ATOM   4063  CG  ARG   260      29.711  30.755  48.094  1.00  0.00           C  
ATOM   4064  HG2 ARG   260      29.573  29.905  47.426  1.00  0.00           H  
ATOM   4065  HG3 ARG   260      30.714  31.108  47.856  1.00  0.00           H  
ATOM   4066  CD  ARG   260      29.707  30.306  49.515  1.00  0.00           C  
ATOM   4067  HD2 ARG   260      30.412  29.480  49.609  1.00  0.00           H  
ATOM   4068  HD3 ARG   260      30.022  31.119  50.169  1.00  0.00           H  
ATOM   4069  NE  ARG   260      28.324  29.905  49.964  1.00  0.00           N  
ATOM   4070  HE  ARG   260      27.740  29.318  49.386  1.00  0.00           H  
ATOM   4071  CZ  ARG   260      27.850  29.944  51.194  1.00  0.00           C  
ATOM   4072  NH1 ARG   260      28.274  30.777  52.055  1.00  0.00           N  
ATOM   4073 HH11 ARG   260      28.981  31.469  51.849  1.00  0.00           H  
ATOM   4074 HH12 ARG   260      28.102  30.617  53.037  1.00  0.00           H  
ATOM   4075  NH2 ARG   260      26.966  29.072  51.590  1.00  0.00           N  
ATOM   4076 HH21 ARG   260      26.499  28.402  50.996  1.00  0.00           H  
ATOM   4077 HH22 ARG   260      26.662  29.064  52.553  1.00  0.00           H  
ATOM   4078  C   ARG   260      28.828  31.462  45.105  1.00  0.00           C  
ATOM   4079  O   ARG   260      27.701  31.329  44.759  1.00  0.00           O  
ATOM   4080  N   VAL   261      29.838  30.723  44.650  1.00  0.00           N  
ATOM   4081  H   VAL   261      30.738  30.959  45.043  1.00  0.00           H  
ATOM   4082  CA  VAL   261      29.768  29.707  43.608  1.00  0.00           C  
ATOM   4083  HA  VAL   261      28.749  29.361  43.432  1.00  0.00           H  
ATOM   4084  CB  VAL   261      30.216  30.184  42.196  1.00  0.00           C  
ATOM   4085  HB  VAL   261      31.157  30.730  42.248  1.00  0.00           H  
ATOM   4086  CG1 VAL   261      30.297  29.083  41.154  1.00  0.00           C  
ATOM   4087 HG11 VAL   261      30.571  29.590  40.230  1.00  0.00           H  
ATOM   4088 HG12 VAL   261      31.115  28.378  41.306  1.00  0.00           H  
ATOM   4089 HG13 VAL   261      29.333  28.598  40.995  1.00  0.00           H  
ATOM   4090  CG2 VAL   261      29.175  31.264  41.696  1.00  0.00           C  
ATOM   4091 HG21 VAL   261      29.311  31.525  40.646  1.00  0.00           H  
ATOM   4092 HG22 VAL   261      28.185  30.847  41.878  1.00  0.00           H  
ATOM   4093 HG23 VAL   261      29.500  32.112  42.300  1.00  0.00           H  
ATOM   4094  C   VAL   261      30.526  28.439  44.069  1.00  0.00           C  
ATOM   4095  O   VAL   261      31.746  28.249  43.928  1.00  0.00           O  
ATOM   4096  N   GLY   262      29.866  27.455  44.672  1.00  0.00           N  
ATOM   4097  H   GLY   262      28.857  27.432  44.711  1.00  0.00           H  
ATOM   4098  CA  GLY   262      30.609  26.371  45.307  1.00  0.00           C  
ATOM   4099  HA2 GLY   262      29.971  25.550  45.633  1.00  0.00           H  
ATOM   4100  HA3 GLY   262      31.302  25.858  44.639  1.00  0.00           H  
ATOM   4101  C   GLY   262      31.243  26.892  46.689  1.00  0.00           C  
ATOM   4102  O   GLY   262      30.640  27.596  47.509  1.00  0.00           O  
ATOM   4103  N   ALA   263      32.497  26.492  46.830  1.00  0.00           N  
ATOM   4104  H   ALA   263      32.977  25.941  46.133  1.00  0.00           H  
ATOM   4105  CA  ALA   263      33.280  26.933  47.925  1.00  0.00           C  
ATOM   4106  HA  ALA   263      32.719  26.849  48.856  1.00  0.00           H  
ATOM   4107  CB  ALA   263      34.621  26.121  48.057  1.00  0.00           C  
ATOM   4108  HB1 ALA   263      34.386  25.057  48.057  1.00  0.00           H  
ATOM   4109  HB2 ALA   263      35.200  26.281  47.148  1.00  0.00           H  
ATOM   4110  HB3 ALA   263      35.219  26.411  48.922  1.00  0.00           H  
ATOM   4111  C   ALA   263      33.777  28.439  47.661  1.00  0.00           C  
ATOM   4112  O   ALA   263      34.301  29.091  48.561  1.00  0.00           O  
ATOM   4113  N   MET   264      33.651  29.010  46.444  1.00  0.00           N  
ATOM   4114  H   MET   264      33.098  28.495  45.774  1.00  0.00           H  
ATOM   4115  CA  MET   264      34.347  30.254  46.027  1.00  0.00           C  
ATOM   4116  HA  MET   264      35.292  30.382  46.555  1.00  0.00           H  
ATOM   4117  CB  MET   264      34.768  30.129  44.482  1.00  0.00           C  
ATOM   4118  HB2 MET   264      35.561  29.389  44.376  1.00  0.00           H  
ATOM   4119  HB3 MET   264      33.905  29.826  43.889  1.00  0.00           H  
ATOM   4120  CG  MET   264      35.363  31.439  43.855  1.00  0.00           C  
ATOM   4121  HG2 MET   264      36.039  31.916  44.565  1.00  0.00           H  
ATOM   4122  HG3 MET   264      36.020  31.160  43.031  1.00  0.00           H  
ATOM   4123  SD  MET   264      34.084  32.600  43.189  1.00  0.00           S  
ATOM   4124  CE  MET   264      33.816  31.746  41.601  1.00  0.00           C  
ATOM   4125  HE1 MET   264      34.711  31.624  40.991  1.00  0.00           H  
ATOM   4126  HE2 MET   264      33.438  30.734  41.746  1.00  0.00           H  
ATOM   4127  HE3 MET   264      33.243  32.427  40.972  1.00  0.00           H  
ATOM   4128  C   MET   264      33.507  31.494  46.277  1.00  0.00           C  
ATOM   4129  O   MET   264      32.351  31.444  45.982  1.00  0.00           O  
ATOM   4130  N   TYR   265      34.089  32.661  46.632  1.00  0.00           N  
ATOM   4131  H   TYR   265      35.075  32.610  46.847  1.00  0.00           H  
ATOM   4132  CA  TYR   265      33.442  33.965  46.575  1.00  0.00           C  
ATOM   4133  HA  TYR   265      32.378  33.823  46.384  1.00  0.00           H  
ATOM   4134  CB  TYR   265      33.578  34.589  47.931  1.00  0.00           C  
ATOM   4135  HB2 TYR   265      34.604  34.700  48.282  1.00  0.00           H  
ATOM   4136  HB3 TYR   265      33.092  35.564  47.883  1.00  0.00           H  
ATOM   4137  CG  TYR   265      32.830  33.897  49.044  1.00  0.00           C  
ATOM   4138  CD1 TYR   265      31.452  34.177  49.255  1.00  0.00           C  
ATOM   4139  HD1 TYR   265      30.936  34.851  48.586  1.00  0.00           H  
ATOM   4140  CE1 TYR   265      30.833  33.658  50.427  1.00  0.00           C  
ATOM   4141  HE1 TYR   265      29.760  33.715  50.532  1.00  0.00           H  
ATOM   4142  CZ  TYR   265      31.522  32.851  51.352  1.00  0.00           C  
ATOM   4143  OH  TYR   265      30.786  32.316  52.361  1.00  0.00           O  
ATOM   4144  HH  TYR   265      31.267  31.564  52.714  1.00  0.00           H  
ATOM   4145  CE2 TYR   265      32.865  32.458  51.006  1.00  0.00           C  
ATOM   4146  HE2 TYR   265      33.420  31.753  51.608  1.00  0.00           H  
ATOM   4147  CD2 TYR   265      33.490  33.039  49.904  1.00  0.00           C  
ATOM   4148  HD2 TYR   265      34.509  32.753  49.687  1.00  0.00           H  
ATOM   4149  C   TYR   265      34.023  34.904  45.509  1.00  0.00           C  
ATOM   4150  O   TYR   265      35.205  35.283  45.409  1.00  0.00           O  
ATOM   4151  N   GLN   266      33.034  35.433  44.744  1.00  0.00           N  
ATOM   4152  H   GLN   266      32.107  35.031  44.762  1.00  0.00           H  
ATOM   4153  CA  GLN   266      33.199  36.513  43.856  1.00  0.00           C  
ATOM   4154  HA  GLN   266      34.131  36.426  43.298  1.00  0.00           H  
ATOM   4155  CB  GLN   266      31.978  36.475  42.873  1.00  0.00           C  
ATOM   4156  HB2 GLN   266      31.838  35.450  42.532  1.00  0.00           H  
ATOM   4157  HB3 GLN   266      31.091  36.856  43.380  1.00  0.00           H  
ATOM   4158  CG  GLN   266      32.164  37.348  41.590  1.00  0.00           C  
ATOM   4159  HG2 GLN   266      31.371  37.136  40.873  1.00  0.00           H  
ATOM   4160  HG3 GLN   266      32.212  38.419  41.785  1.00  0.00           H  
ATOM   4161  CD  GLN   266      33.432  36.901  40.855  1.00  0.00           C  
ATOM   4162  OE1 GLN   266      33.552  35.998  40.012  1.00  0.00           O  
ATOM   4163  NE2 GLN   266      34.476  37.702  40.943  1.00  0.00           N  
ATOM   4164 HE21 GLN   266      34.554  38.412  41.657  1.00  0.00           H  
ATOM   4165 HE22 GLN   266      35.292  37.393  40.433  1.00  0.00           H  
ATOM   4166  C   GLN   266      33.392  37.730  44.654  1.00  0.00           C  
ATOM   4167  O   GLN   266      32.467  38.349  45.204  1.00  0.00           O  
ATOM   4168  N   GLY   267      34.616  38.300  44.591  1.00  0.00           N  
ATOM   4169  H   GLY   267      35.314  37.677  44.209  1.00  0.00           H  
ATOM   4170  CA  GLY   267      34.999  39.710  44.778  1.00  0.00           C  
ATOM   4171  HA2 GLY   267      34.433  40.068  45.638  1.00  0.00           H  
ATOM   4172  HA3 GLY   267      36.055  39.756  45.047  1.00  0.00           H  
ATOM   4173  C   GLY   267      34.886  40.622  43.479  1.00  0.00           C  
ATOM   4174  O   GLY   267      34.525  40.164  42.397  1.00  0.00           O  
ATOM   4175  N   LEU   268      35.141  41.914  43.602  1.00  0.00           N  
ATOM   4176  H   LEU   268      35.309  42.289  44.524  1.00  0.00           H  
ATOM   4177  CA  LEU   268      35.422  42.766  42.390  1.00  0.00           C  
ATOM   4178  HA  LEU   268      34.691  42.415  41.662  1.00  0.00           H  
ATOM   4179  CB  LEU   268      35.110  44.267  42.558  1.00  0.00           C  
ATOM   4180  HB2 LEU   268      36.104  44.652  42.786  1.00  0.00           H  
ATOM   4181  HB3 LEU   268      34.832  44.703  41.598  1.00  0.00           H  
ATOM   4182  CG  LEU   268      34.164  44.726  43.704  1.00  0.00           C  
ATOM   4183  HG  LEU   268      34.363  44.218  44.648  1.00  0.00           H  
ATOM   4184  CD1 LEU   268      34.278  46.233  43.920  1.00  0.00           C  
ATOM   4185 HD11 LEU   268      33.860  46.797  43.086  1.00  0.00           H  
ATOM   4186 HD12 LEU   268      33.708  46.528  44.801  1.00  0.00           H  
ATOM   4187 HD13 LEU   268      35.328  46.485  44.063  1.00  0.00           H  
ATOM   4188  CD2 LEU   268      32.668  44.408  43.219  1.00  0.00           C  
ATOM   4189 HD21 LEU   268      31.963  44.694  43.999  1.00  0.00           H  
ATOM   4190 HD22 LEU   268      32.389  45.046  42.380  1.00  0.00           H  
ATOM   4191 HD23 LEU   268      32.455  43.377  42.940  1.00  0.00           H  
ATOM   4192  C   LEU   268      36.859  42.498  41.918  1.00  0.00           C  
ATOM   4193  O   LEU   268      37.854  42.828  42.560  1.00  0.00           O  
ATOM   4194  N   GLY   269      36.983  41.891  40.783  1.00  0.00           N  
ATOM   4195  H   GLY   269      36.100  41.610  40.381  1.00  0.00           H  
ATOM   4196  CA  GLY   269      38.232  41.693  40.045  1.00  0.00           C  
ATOM   4197  HA2 GLY   269      38.025  41.409  39.013  1.00  0.00           H  
ATOM   4198  HA3 GLY   269      38.614  42.710  39.946  1.00  0.00           H  
ATOM   4199  C   GLY   269      39.276  40.726  40.649  1.00  0.00           C  
ATOM   4200  O   GLY   269      40.275  40.396  39.991  1.00  0.00           O  
ATOM   4201  N   TRP   270      39.065  40.330  41.884  1.00  0.00           N  
ATOM   4202  H   TRP   270      38.355  40.753  42.464  1.00  0.00           H  
ATOM   4203  CA  TRP   270      39.803  39.171  42.436  1.00  0.00           C  
ATOM   4204  HA  TRP   270      40.456  38.685  41.711  1.00  0.00           H  
ATOM   4205  CB  TRP   270      40.555  39.520  43.704  1.00  0.00           C  
ATOM   4206  HB2 TRP   270      39.836  39.895  44.432  1.00  0.00           H  
ATOM   4207  HB3 TRP   270      40.954  38.572  44.066  1.00  0.00           H  
ATOM   4208  CG  TRP   270      41.591  40.535  43.473  1.00  0.00           C  
ATOM   4209  CD1 TRP   270      41.469  41.845  43.453  1.00  0.00           C  
ATOM   4210  HD1 TRP   270      40.512  42.332  43.567  1.00  0.00           H  
ATOM   4211  NE1 TRP   270      42.690  42.509  43.381  1.00  0.00           N  
ATOM   4212  HE1 TRP   270      42.747  43.518  43.378  1.00  0.00           H  
ATOM   4213  CE2 TRP   270      43.703  41.604  43.330  1.00  0.00           C  
ATOM   4214  CZ2 TRP   270      45.087  41.623  43.166  1.00  0.00           C  
ATOM   4215  HZ2 TRP   270      45.553  42.597  43.190  1.00  0.00           H  
ATOM   4216  CH2 TRP   270      45.883  40.464  43.218  1.00  0.00           C  
ATOM   4217  HH2 TRP   270      46.953  40.616  43.225  1.00  0.00           H  
ATOM   4218  CZ3 TRP   270      45.211  39.219  43.137  1.00  0.00           C  
ATOM   4219  HZ3 TRP   270      45.753  38.303  42.950  1.00  0.00           H  
ATOM   4220  CE3 TRP   270      43.824  39.187  43.321  1.00  0.00           C  
ATOM   4221  HE3 TRP   270      43.297  38.250  43.225  1.00  0.00           H  
ATOM   4222  CD2 TRP   270      43.046  40.339  43.492  1.00  0.00           C  
ATOM   4223  C   TRP   270      38.762  38.098  42.861  1.00  0.00           C  
ATOM   4224  O   TRP   270      37.617  38.443  43.254  1.00  0.00           O  
ATOM   4225  N   GLU   271      39.111  36.764  42.848  1.00  0.00           N  
ATOM   4226  H   GLU   271      40.068  36.519  42.635  1.00  0.00           H  
ATOM   4227  CA  GLU   271      38.267  35.724  43.459  1.00  0.00           C  
ATOM   4228  HA  GLU   271      37.349  36.228  43.760  1.00  0.00           H  
ATOM   4229  CB  GLU   271      37.809  34.677  42.413  1.00  0.00           C  
ATOM   4230  HB2 GLU   271      38.711  34.281  41.946  1.00  0.00           H  
ATOM   4231  HB3 GLU   271      37.305  33.861  42.931  1.00  0.00           H  
ATOM   4232  CG  GLU   271      36.833  35.254  41.349  1.00  0.00           C  
ATOM   4233  HG2 GLU   271      36.287  34.402  40.943  1.00  0.00           H  
ATOM   4234  HG3 GLU   271      36.282  35.910  42.022  1.00  0.00           H  
ATOM   4235  CD  GLU   271      37.563  35.956  40.249  1.00  0.00           C  
ATOM   4236  OE1 GLU   271      38.480  35.386  39.633  1.00  0.00           O  
ATOM   4237  OE2 GLU   271      37.020  36.937  39.761  1.00  0.00           O  
ATOM   4238  C   GLU   271      38.980  35.117  44.683  1.00  0.00           C  
ATOM   4239  O   GLU   271      40.231  35.102  44.728  1.00  0.00           O  
ATOM   4240  N   MET   272      38.235  34.558  45.643  1.00  0.00           N  
ATOM   4241  H   MET   272      37.237  34.510  45.494  1.00  0.00           H  
ATOM   4242  CA  MET   272      38.820  34.148  47.006  1.00  0.00           C  
ATOM   4243  HA  MET   272      39.761  33.653  46.765  1.00  0.00           H  
ATOM   4244  CB  MET   272      39.131  35.343  47.869  1.00  0.00           C  
ATOM   4245  HB2 MET   272      39.585  34.940  48.774  1.00  0.00           H  
ATOM   4246  HB3 MET   272      39.849  35.978  47.350  1.00  0.00           H  
ATOM   4247  CG  MET   272      37.764  36.088  48.230  1.00  0.00           C  
ATOM   4248  HG2 MET   272      36.974  35.809  47.534  1.00  0.00           H  
ATOM   4249  HG3 MET   272      37.612  35.700  49.238  1.00  0.00           H  
ATOM   4250  SD  MET   272      37.855  37.905  48.355  1.00  0.00           S  
ATOM   4251  CE  MET   272      38.334  38.409  46.736  1.00  0.00           C  
ATOM   4252  HE1 MET   272      39.354  38.766  46.593  1.00  0.00           H  
ATOM   4253  HE2 MET   272      38.275  37.619  45.987  1.00  0.00           H  
ATOM   4254  HE3 MET   272      37.686  39.220  46.405  1.00  0.00           H  
ATOM   4255  C   MET   272      38.040  33.064  47.681  1.00  0.00           C  
ATOM   4256  O   MET   272      36.811  33.095  47.529  1.00  0.00           O  
ATOM   4257  N   LEU   273      38.757  32.157  48.332  1.00  0.00           N  
ATOM   4258  H   LEU   273      39.698  32.395  48.614  1.00  0.00           H  
ATOM   4259  CA  LEU   273      38.285  30.912  48.906  1.00  0.00           C  
ATOM   4260  HA  LEU   273      37.196  30.908  48.945  1.00  0.00           H  
ATOM   4261  CB  LEU   273      38.822  29.713  48.065  1.00  0.00           C  
ATOM   4262  HB2 LEU   273      39.910  29.700  47.995  1.00  0.00           H  
ATOM   4263  HB3 LEU   273      38.511  28.809  48.587  1.00  0.00           H  
ATOM   4264  CG  LEU   273      38.389  29.787  46.623  1.00  0.00           C  
ATOM   4265  HG  LEU   273      37.486  30.393  46.695  1.00  0.00           H  
ATOM   4266  CD1 LEU   273      39.437  30.335  45.631  1.00  0.00           C  
ATOM   4267 HD11 LEU   273      39.117  30.314  44.589  1.00  0.00           H  
ATOM   4268 HD12 LEU   273      39.724  31.331  45.970  1.00  0.00           H  
ATOM   4269 HD13 LEU   273      40.314  29.689  45.638  1.00  0.00           H  
ATOM   4270  CD2 LEU   273      38.065  28.377  46.176  1.00  0.00           C  
ATOM   4271 HD21 LEU   273      37.690  28.370  45.153  1.00  0.00           H  
ATOM   4272 HD22 LEU   273      38.948  27.743  46.246  1.00  0.00           H  
ATOM   4273 HD23 LEU   273      37.221  28.090  46.803  1.00  0.00           H  
ATOM   4274  C   LEU   273      38.784  30.868  50.380  1.00  0.00           C  
ATOM   4275  O   LEU   273      39.944  31.230  50.680  1.00  0.00           O  
ATOM   4276  N   ASN   274      37.914  30.470  51.319  1.00  0.00           N  
ATOM   4277  H   ASN   274      37.012  30.097  51.062  1.00  0.00           H  
ATOM   4278  CA  ASN   274      38.304  30.373  52.738  1.00  0.00           C  
ATOM   4279  HA  ASN   274      38.549  31.315  53.227  1.00  0.00           H  
ATOM   4280  CB  ASN   274      37.052  29.929  53.452  1.00  0.00           C  
ATOM   4281  HB2 ASN   274      36.258  30.675  53.407  1.00  0.00           H  
ATOM   4282  HB3 ASN   274      36.598  29.099  52.911  1.00  0.00           H  
ATOM   4283  CG  ASN   274      37.213  29.503  54.847  1.00  0.00           C  
ATOM   4284  OD1 ASN   274      37.276  30.231  55.812  1.00  0.00           O  
ATOM   4285  ND2 ASN   274      37.407  28.181  54.987  1.00  0.00           N  
ATOM   4286 HD21 ASN   274      37.652  27.749  55.866  1.00  0.00           H  
ATOM   4287 HD22 ASN   274      37.237  27.608  54.172  1.00  0.00           H  
ATOM   4288  C   ASN   274      39.458  29.359  53.020  1.00  0.00           C  
ATOM   4289  O   ASN   274      39.481  28.259  52.542  1.00  0.00           O  
ATOM   4290  N   TRP   275      40.555  29.830  53.634  1.00  0.00           N  
ATOM   4291  H   TRP   275      40.583  30.798  53.920  1.00  0.00           H  
ATOM   4292  CA  TRP   275      41.735  29.087  54.103  1.00  0.00           C  
ATOM   4293  HA  TRP   275      42.007  28.312  53.387  1.00  0.00           H  
ATOM   4294  CB  TRP   275      42.958  29.946  54.118  1.00  0.00           C  
ATOM   4295  HB2 TRP   275      42.983  30.609  53.253  1.00  0.00           H  
ATOM   4296  HB3 TRP   275      42.895  30.634  54.962  1.00  0.00           H  
ATOM   4297  CG  TRP   275      44.255  29.242  54.275  1.00  0.00           C  
ATOM   4298  CD1 TRP   275      44.947  29.194  55.433  1.00  0.00           C  
ATOM   4299  HD1 TRP   275      44.581  29.553  56.384  1.00  0.00           H  
ATOM   4300  NE1 TRP   275      46.100  28.507  55.204  1.00  0.00           N  
ATOM   4301  HE1 TRP   275      46.704  28.344  55.996  1.00  0.00           H  
ATOM   4302  CE2 TRP   275      46.253  28.096  53.874  1.00  0.00           C  
ATOM   4303  CZ2 TRP   275      47.229  27.266  53.140  1.00  0.00           C  
ATOM   4304  HZ2 TRP   275      47.972  26.753  53.732  1.00  0.00           H  
ATOM   4305  CH2 TRP   275      47.073  27.027  51.723  1.00  0.00           C  
ATOM   4306  HH2 TRP   275      47.706  26.280  51.267  1.00  0.00           H  
ATOM   4307  CZ3 TRP   275      45.969  27.673  51.065  1.00  0.00           C  
ATOM   4308  HZ3 TRP   275      45.760  27.426  50.034  1.00  0.00           H  
ATOM   4309  CE3 TRP   275      44.968  28.357  51.788  1.00  0.00           C  
ATOM   4310  HE3 TRP   275      44.103  28.827  51.344  1.00  0.00           H  
ATOM   4311  CD2 TRP   275      45.125  28.588  53.217  1.00  0.00           C  
ATOM   4312  C   TRP   275      41.510  28.274  55.449  1.00  0.00           C  
ATOM   4313  O   TRP   275      40.956  28.815  56.413  1.00  0.00           O  
ATOM   4314  N   PRO   276      41.982  26.994  55.546  1.00  0.00           N  
ATOM   4315  CD  PRO   276      42.047  26.156  56.755  1.00  0.00           C  
ATOM   4316  HD2 PRO   276      41.121  26.229  57.325  1.00  0.00           H  
ATOM   4317  HD3 PRO   276      42.741  26.546  57.501  1.00  0.00           H  
ATOM   4318  CG  PRO   276      42.328  24.637  56.366  1.00  0.00           C  
ATOM   4319  HG2 PRO   276      41.349  24.232  56.105  1.00  0.00           H  
ATOM   4320  HG3 PRO   276      42.802  24.033  57.140  1.00  0.00           H  
ATOM   4321  CB  PRO   276      43.228  24.946  55.207  1.00  0.00           C  
ATOM   4322  HB2 PRO   276      43.382  24.129  54.501  1.00  0.00           H  
ATOM   4323  HB3 PRO   276      44.235  25.291  55.441  1.00  0.00           H  
ATOM   4324  CA  PRO   276      42.601  26.170  54.494  1.00  0.00           C  
ATOM   4325  HA  PRO   276      43.355  26.745  53.957  1.00  0.00           H  
ATOM   4326  C   PRO   276      41.557  25.622  53.470  1.00  0.00           C  
ATOM   4327  O   PRO   276      40.388  25.376  53.769  1.00  0.00           O  
ATOM   4328  N   VAL   277      42.067  25.375  52.251  1.00  0.00           N  
ATOM   4329  H   VAL   277      43.069  25.324  52.136  1.00  0.00           H  
ATOM   4330  CA  VAL   277      41.375  24.865  51.054  1.00  0.00           C  
ATOM   4331  HA  VAL   277      40.614  24.131  51.317  1.00  0.00           H  
ATOM   4332  CB  VAL   277      40.469  25.947  50.333  1.00  0.00           C  
ATOM   4333  HB  VAL   277      39.548  26.211  50.853  1.00  0.00           H  
ATOM   4334  CG1 VAL   277      41.187  27.268  50.096  1.00  0.00           C  
ATOM   4335 HG11 VAL   277      41.994  27.103  49.382  1.00  0.00           H  
ATOM   4336 HG12 VAL   277      40.454  27.987  49.729  1.00  0.00           H  
ATOM   4337 HG13 VAL   277      41.651  27.734  50.966  1.00  0.00           H  
ATOM   4338  CG2 VAL   277      39.980  25.399  48.996  1.00  0.00           C  
ATOM   4339 HG21 VAL   277      40.815  25.125  48.350  1.00  0.00           H  
ATOM   4340 HG22 VAL   277      39.393  24.504  49.200  1.00  0.00           H  
ATOM   4341 HG23 VAL   277      39.358  26.135  48.487  1.00  0.00           H  
ATOM   4342  C   VAL   277      42.393  24.151  50.222  1.00  0.00           C  
ATOM   4343  O   VAL   277      43.591  24.602  50.031  1.00  0.00           O  
ATOM   4344  N   ASP   278      42.019  23.015  49.658  1.00  0.00           N  
ATOM   4345  H   ASP   278      41.049  22.741  49.728  1.00  0.00           H  
ATOM   4346  CA  ASP   278      42.794  22.219  48.726  1.00  0.00           C  
ATOM   4347  HA  ASP   278      43.831  22.195  49.064  1.00  0.00           H  
ATOM   4348  CB  ASP   278      42.430  20.683  48.848  1.00  0.00           C  
ATOM   4349  HB2 ASP   278      43.162  20.201  48.199  1.00  0.00           H  
ATOM   4350  HB3 ASP   278      42.673  20.372  49.864  1.00  0.00           H  
ATOM   4351  CG  ASP   278      40.940  20.467  48.531  1.00  0.00           C  
ATOM   4352  OD1 ASP   278      40.186  20.095  49.434  1.00  0.00           O  
ATOM   4353  OD2 ASP   278      40.484  20.718  47.355  1.00  0.00           O  
ATOM   4354  C   ASP   278      42.903  22.739  47.256  1.00  0.00           C  
ATOM   4355  O   ASP   278      41.977  23.411  46.797  1.00  0.00           O  
ATOM   4356  N   VAL   279      43.910  22.284  46.527  1.00  0.00           N  
ATOM   4357  H   VAL   279      44.565  21.728  47.058  1.00  0.00           H  
ATOM   4358  CA  VAL   279      44.173  22.678  45.133  1.00  0.00           C  
ATOM   4359  HA  VAL   279      44.279  23.763  45.159  1.00  0.00           H  
ATOM   4360  CB  VAL   279      45.569  22.000  44.742  1.00  0.00           C  
ATOM   4361  HB  VAL   279      46.293  22.072  45.553  1.00  0.00           H  
ATOM   4362  CG1 VAL   279      45.441  20.517  44.418  1.00  0.00           C  
ATOM   4363 HG11 VAL   279      44.933  20.508  43.454  1.00  0.00           H  
ATOM   4364 HG12 VAL   279      46.391  19.983  44.387  1.00  0.00           H  
ATOM   4365 HG13 VAL   279      44.785  20.044  45.148  1.00  0.00           H  
ATOM   4366  CG2 VAL   279      46.167  22.737  43.524  1.00  0.00           C  
ATOM   4367 HG21 VAL   279      46.172  23.799  43.766  1.00  0.00           H  
ATOM   4368 HG22 VAL   279      47.141  22.334  43.245  1.00  0.00           H  
ATOM   4369 HG23 VAL   279      45.588  22.498  42.632  1.00  0.00           H  
ATOM   4370  C   VAL   279      43.045  22.326  44.153  1.00  0.00           C  
ATOM   4371  O   VAL   279      42.755  23.102  43.252  1.00  0.00           O  
ATOM   4372  N   LYS   280      42.383  21.192  44.326  1.00  0.00           N  
ATOM   4373  H   LYS   280      42.726  20.623  45.087  1.00  0.00           H  
ATOM   4374  CA  LYS   280      41.305  20.732  43.486  1.00  0.00           C  
ATOM   4375  HA  LYS   280      41.590  20.757  42.434  1.00  0.00           H  
ATOM   4376  CB  LYS   280      40.899  19.219  43.827  1.00  0.00           C  
ATOM   4377  HB2 LYS   280      41.633  18.526  43.415  1.00  0.00           H  
ATOM   4378  HB3 LYS   280      40.785  19.019  44.893  1.00  0.00           H  
ATOM   4379  CG  LYS   280      39.636  18.751  43.065  1.00  0.00           C  
ATOM   4380  HG2 LYS   280      39.472  17.708  43.336  1.00  0.00           H  
ATOM   4381  HG3 LYS   280      38.819  19.395  43.391  1.00  0.00           H  
ATOM   4382  CD  LYS   280      39.729  18.793  41.537  1.00  0.00           C  
ATOM   4383  HD2 LYS   280      39.796  19.823  41.186  1.00  0.00           H  
ATOM   4384  HD3 LYS   280      40.558  18.138  41.267  1.00  0.00           H  
ATOM   4385  CE  LYS   280      38.635  18.004  40.824  1.00  0.00           C  
ATOM   4386  HE2 LYS   280      38.886  18.123  39.770  1.00  0.00           H  
ATOM   4387  HE3 LYS   280      38.730  16.931  40.991  1.00  0.00           H  
ATOM   4388  NZ  LYS   280      37.318  18.499  41.253  1.00  0.00           N  
ATOM   4389  HZ1 LYS   280      36.579  18.204  40.631  1.00  0.00           H  
ATOM   4390  HZ2 LYS   280      37.112  18.150  42.178  1.00  0.00           H  
ATOM   4391  HZ3 LYS   280      37.435  19.502  41.294  1.00  0.00           H  
ATOM   4392  C   LYS   280      40.089  21.696  43.626  1.00  0.00           C  
ATOM   4393  O   LYS   280      39.537  22.119  42.605  1.00  0.00           O  
ATOM   4394  N   THR   281      39.731  22.127  44.887  1.00  0.00           N  
ATOM   4395  H   THR   281      40.171  21.688  45.683  1.00  0.00           H  
ATOM   4396  CA  THR   281      38.583  23.022  45.168  1.00  0.00           C  
ATOM   4397  HA  THR   281      37.659  22.668  44.712  1.00  0.00           H  
ATOM   4398  CB  THR   281      38.325  23.070  46.658  1.00  0.00           C  
ATOM   4399  HB  THR   281      39.171  23.498  47.197  1.00  0.00           H  
ATOM   4400  CG2 THR   281      37.211  23.971  47.069  1.00  0.00           C  
ATOM   4401 HG21 THR   281      36.302  23.817  46.487  1.00  0.00           H  
ATOM   4402 HG22 THR   281      36.965  23.741  48.105  1.00  0.00           H  
ATOM   4403 HG23 THR   281      37.561  25.002  47.131  1.00  0.00           H  
ATOM   4404  OG1 THR   281      38.049  21.768  47.215  1.00  0.00           O  
ATOM   4405  HG1 THR   281      38.933  21.396  47.242  1.00  0.00           H  
ATOM   4406  C   THR   281      38.916  24.465  44.622  1.00  0.00           C  
ATOM   4407  O   THR   281      38.011  25.122  44.093  1.00  0.00           O  
ATOM   4408  N   VAL   282      40.185  24.963  44.714  1.00  0.00           N  
ATOM   4409  H   VAL   282      40.816  24.506  45.355  1.00  0.00           H  
ATOM   4410  CA  VAL   282      40.624  26.154  44.033  1.00  0.00           C  
ATOM   4411  HA  VAL   282      40.023  26.987  44.400  1.00  0.00           H  
ATOM   4412  CB  VAL   282      42.071  26.508  44.419  1.00  0.00           C  
ATOM   4413  HB  VAL   282      42.596  25.621  44.066  1.00  0.00           H  
ATOM   4414  CG1 VAL   282      42.598  27.729  43.672  1.00  0.00           C  
ATOM   4415 HG11 VAL   282      42.372  27.791  42.608  1.00  0.00           H  
ATOM   4416 HG12 VAL   282      42.145  28.647  44.046  1.00  0.00           H  
ATOM   4417 HG13 VAL   282      43.678  27.854  43.754  1.00  0.00           H  
ATOM   4418  CG2 VAL   282      42.393  26.775  45.914  1.00  0.00           C  
ATOM   4419 HG21 VAL   282      41.939  25.943  46.454  1.00  0.00           H  
ATOM   4420 HG22 VAL   282      43.475  26.793  46.046  1.00  0.00           H  
ATOM   4421 HG23 VAL   282      41.947  27.704  46.270  1.00  0.00           H  
ATOM   4422  C   VAL   282      40.469  26.055  42.474  1.00  0.00           C  
ATOM   4423  O   VAL   282      39.986  26.970  41.756  1.00  0.00           O  
ATOM   4424  N   VAL   283      40.965  24.909  41.854  1.00  0.00           N  
ATOM   4425  H   VAL   283      41.256  24.175  42.484  1.00  0.00           H  
ATOM   4426  CA  VAL   283      40.731  24.680  40.377  1.00  0.00           C  
ATOM   4427  HA  VAL   283      41.195  25.520  39.859  1.00  0.00           H  
ATOM   4428  CB  VAL   283      41.408  23.369  39.953  1.00  0.00           C  
ATOM   4429  HB  VAL   283      41.086  22.539  40.582  1.00  0.00           H  
ATOM   4430  CG1 VAL   283      41.115  22.955  38.517  1.00  0.00           C  
ATOM   4431 HG11 VAL   283      41.519  21.978  38.250  1.00  0.00           H  
ATOM   4432 HG12 VAL   283      40.042  22.813  38.393  1.00  0.00           H  
ATOM   4433 HG13 VAL   283      41.388  23.715  37.784  1.00  0.00           H  
ATOM   4434  CG2 VAL   283      42.958  23.576  40.038  1.00  0.00           C  
ATOM   4435 HG21 VAL   283      43.320  24.232  39.246  1.00  0.00           H  
ATOM   4436 HG22 VAL   283      43.304  23.927  41.010  1.00  0.00           H  
ATOM   4437 HG23 VAL   283      43.433  22.617  39.831  1.00  0.00           H  
ATOM   4438  C   VAL   283      39.243  24.650  40.016  1.00  0.00           C  
ATOM   4439  O   VAL   283      38.972  25.255  38.991  1.00  0.00           O  
ATOM   4440  N   ASP   284      38.422  23.986  40.856  1.00  0.00           N  
ATOM   4441  H   ASP   284      38.801  23.623  41.719  1.00  0.00           H  
ATOM   4442  CA  ASP   284      36.940  23.934  40.652  1.00  0.00           C  
ATOM   4443  HA  ASP   284      36.726  23.416  39.717  1.00  0.00           H  
ATOM   4444  CB  ASP   284      36.199  23.103  41.697  1.00  0.00           C  
ATOM   4445  HB2 ASP   284      36.268  23.571  42.680  1.00  0.00           H  
ATOM   4446  HB3 ASP   284      35.135  23.107  41.459  1.00  0.00           H  
ATOM   4447  CG  ASP   284      36.597  21.665  41.760  1.00  0.00           C  
ATOM   4448  OD1 ASP   284      36.714  21.099  40.647  1.00  0.00           O  
ATOM   4449  OD2 ASP   284      36.489  21.170  42.894  1.00  0.00           O  
ATOM   4450  C   ASP   284      36.333  25.283  40.476  1.00  0.00           C  
ATOM   4451  O   ASP   284      35.625  25.538  39.561  1.00  0.00           O  
ATOM   4452  N   GLY   285      36.726  26.160  41.351  1.00  0.00           N  
ATOM   4453  H   GLY   285      37.354  25.790  42.051  1.00  0.00           H  
ATOM   4454  CA  GLY   285      36.360  27.598  41.501  1.00  0.00           C  
ATOM   4455  HA2 GLY   285      35.300  27.713  41.277  1.00  0.00           H  
ATOM   4456  HA3 GLY   285      36.523  28.016  42.494  1.00  0.00           H  
ATOM   4457  C   GLY   285      37.006  28.595  40.443  1.00  0.00           C  
ATOM   4458  O   GLY   285      36.713  29.822  40.508  1.00  0.00           O  
ATOM   4459  N   SER   286      37.851  28.024  39.518  1.00  0.00           N  
ATOM   4460  H   SER   286      37.984  27.023  39.495  1.00  0.00           H  
ATOM   4461  CA  SER   286      38.522  28.856  38.481  1.00  0.00           C  
ATOM   4462  HA  SER   286      37.938  29.768  38.355  1.00  0.00           H  
ATOM   4463  CB  SER   286      39.906  29.196  39.051  1.00  0.00           C  
ATOM   4464  HB2 SER   286      40.320  29.904  38.332  1.00  0.00           H  
ATOM   4465  HB3 SER   286      39.892  29.596  40.065  1.00  0.00           H  
ATOM   4466  OG  SER   286      40.667  28.045  39.227  1.00  0.00           O  
ATOM   4467  HG  SER   286      40.348  27.716  40.070  1.00  0.00           H  
ATOM   4468  C   SER   286      38.628  28.298  37.065  1.00  0.00           C  
ATOM   4469  O   SER   286      38.984  29.033  36.229  1.00  0.00           O  
ATOM   4470  N   ASP   287      38.409  26.988  36.835  1.00  0.00           N  
ATOM   4471  H   ASP   287      38.174  26.399  37.620  1.00  0.00           H  
ATOM   4472  CA  ASP   287      38.602  26.333  35.575  1.00  0.00           C  
ATOM   4473  HA  ASP   287      39.510  26.723  35.116  1.00  0.00           H  
ATOM   4474  CB  ASP   287      38.734  24.782  35.790  1.00  0.00           C  
ATOM   4475  HB2 ASP   287      39.499  24.583  36.540  1.00  0.00           H  
ATOM   4476  HB3 ASP   287      37.791  24.355  36.133  1.00  0.00           H  
ATOM   4477  CG  ASP   287      39.157  23.979  34.611  1.00  0.00           C  
ATOM   4478  OD1 ASP   287      39.777  24.569  33.716  1.00  0.00           O  
ATOM   4479  OD2 ASP   287      38.764  22.797  34.496  1.00  0.00           O  
ATOM   4480  C   ASP   287      37.416  26.492  34.569  1.00  0.00           C  
ATOM   4481  O   ASP   287      36.406  27.077  34.905  1.00  0.00           O  
ATOM   4482  N   ASN   288      37.585  26.073  33.306  1.00  0.00           N  
ATOM   4483  H   ASN   288      38.482  25.676  33.067  1.00  0.00           H  
ATOM   4484  CA  ASN   288      36.486  26.089  32.363  1.00  0.00           C  
ATOM   4485  HA  ASN   288      36.387  27.153  32.148  1.00  0.00           H  
ATOM   4486  CB  ASN   288      36.837  25.263  31.045  1.00  0.00           C  
ATOM   4487  HB2 ASN   288      37.254  24.275  31.245  1.00  0.00           H  
ATOM   4488  HB3 ASN   288      35.923  25.026  30.500  1.00  0.00           H  
ATOM   4489  CG  ASN   288      37.844  25.961  30.239  1.00  0.00           C  
ATOM   4490  OD1 ASN   288      38.952  26.275  30.630  1.00  0.00           O  
ATOM   4491  ND2 ASN   288      37.418  26.377  29.092  1.00  0.00           N  
ATOM   4492 HD21 ASN   288      38.091  26.685  28.406  1.00  0.00           H  
ATOM   4493 HD22 ASN   288      36.481  26.169  28.777  1.00  0.00           H  
ATOM   4494  C   ASN   288      35.088  25.738  32.768  1.00  0.00           C  
ATOM   4495  O   ASN   288      34.126  26.333  32.163  1.00  0.00           O  
ATOM   4496  N   LYS   289      34.826  24.947  33.773  1.00  0.00           N  
ATOM   4497  H   LYS   289      35.679  24.646  34.222  1.00  0.00           H  
ATOM   4498  CA  LYS   289      33.462  24.508  34.183  1.00  0.00           C  
ATOM   4499  HA  LYS   289      32.817  24.217  33.354  1.00  0.00           H  
ATOM   4500  CB  LYS   289      33.508  23.342  35.111  1.00  0.00           C  
ATOM   4501  HB2 LYS   289      32.491  23.168  35.463  1.00  0.00           H  
ATOM   4502  HB3 LYS   289      33.843  22.454  34.574  1.00  0.00           H  
ATOM   4503  CG  LYS   289      34.345  23.338  36.380  1.00  0.00           C  
ATOM   4504  HG2 LYS   289      35.382  23.635  36.229  1.00  0.00           H  
ATOM   4505  HG3 LYS   289      33.940  24.030  37.119  1.00  0.00           H  
ATOM   4506  CD  LYS   289      34.142  21.914  36.941  1.00  0.00           C  
ATOM   4507  HD2 LYS   289      33.101  21.893  37.265  1.00  0.00           H  
ATOM   4508  HD3 LYS   289      34.518  21.130  36.285  1.00  0.00           H  
ATOM   4509  CE  LYS   289      34.920  21.740  38.267  1.00  0.00           C  
ATOM   4510  HE2 LYS   289      35.962  21.533  38.022  1.00  0.00           H  
ATOM   4511  HE3 LYS   289      34.753  22.631  38.871  1.00  0.00           H  
ATOM   4512  NZ  LYS   289      34.547  20.545  39.007  1.00  0.00           N  
ATOM   4513  HZ1 LYS   289      34.660  19.659  38.534  1.00  0.00           H  
ATOM   4514  HZ2 LYS   289      35.294  20.404  39.672  1.00  0.00           H  
ATOM   4515  HZ3 LYS   289      33.629  20.556  39.428  1.00  0.00           H  
ATOM   4516  C   LYS   289      32.754  25.640  34.958  1.00  0.00           C  
ATOM   4517  O   LYS   289      31.542  25.521  35.293  1.00  0.00           O  
ATOM   4518  N   VAL   290      33.513  26.614  35.440  1.00  0.00           N  
ATOM   4519  H   VAL   290      34.474  26.446  35.178  1.00  0.00           H  
ATOM   4520  CA  VAL   290      33.141  27.960  35.809  1.00  0.00           C  
ATOM   4521  HA  VAL   290      32.063  27.953  35.650  1.00  0.00           H  
ATOM   4522  CB  VAL   290      33.334  28.208  37.289  1.00  0.00           C  
ATOM   4523  HB  VAL   290      32.813  29.141  37.502  1.00  0.00           H  
ATOM   4524  CG1 VAL   290      32.678  27.138  38.173  1.00  0.00           C  
ATOM   4525 HG11 VAL   290      32.593  27.382  39.232  1.00  0.00           H  
ATOM   4526 HG12 VAL   290      31.732  26.909  37.683  1.00  0.00           H  
ATOM   4527 HG13 VAL   290      33.192  26.181  38.081  1.00  0.00           H  
ATOM   4528  CG2 VAL   290      34.784  28.456  37.690  1.00  0.00           C  
ATOM   4529 HG21 VAL   290      35.418  27.659  37.300  1.00  0.00           H  
ATOM   4530 HG22 VAL   290      35.042  29.468  37.378  1.00  0.00           H  
ATOM   4531 HG23 VAL   290      34.852  28.343  38.772  1.00  0.00           H  
ATOM   4532  C   VAL   290      33.593  29.149  34.914  1.00  0.00           C  
ATOM   4533  O   VAL   290      32.854  30.132  34.987  1.00  0.00           O  
ATOM   4534  N   ALA   291      34.645  29.077  34.096  1.00  0.00           N  
ATOM   4535  H   ALA   291      35.284  28.332  34.333  1.00  0.00           H  
ATOM   4536  CA  ALA   291      35.161  30.176  33.157  1.00  0.00           C  
ATOM   4537  HA  ALA   291      34.944  31.141  33.615  1.00  0.00           H  
ATOM   4538  CB  ALA   291      36.680  30.135  33.226  1.00  0.00           C  
ATOM   4539  HB1 ALA   291      37.012  29.231  32.715  1.00  0.00           H  
ATOM   4540  HB2 ALA   291      37.116  30.999  32.726  1.00  0.00           H  
ATOM   4541  HB3 ALA   291      37.073  30.094  34.242  1.00  0.00           H  
ATOM   4542  C   ALA   291      34.584  30.280  31.757  1.00  0.00           C  
ATOM   4543  O   ALA   291      34.843  31.293  31.074  1.00  0.00           O  
ATOM   4544  N   LEU   292      33.790  29.334  31.337  1.00  0.00           N  
ATOM   4545  H   LEU   292      33.521  28.663  32.043  1.00  0.00           H  
ATOM   4546  CA  LEU   292      33.211  29.283  29.944  1.00  0.00           C  
ATOM   4547  HA  LEU   292      33.043  30.303  29.597  1.00  0.00           H  
ATOM   4548  CB  LEU   292      34.309  28.495  29.086  1.00  0.00           C  
ATOM   4549  HB2 LEU   292      35.264  29.019  29.050  1.00  0.00           H  
ATOM   4550  HB3 LEU   292      34.482  27.596  29.679  1.00  0.00           H  
ATOM   4551  CG  LEU   292      33.999  28.266  27.634  1.00  0.00           C  
ATOM   4552  HG  LEU   292      33.078  27.693  27.519  1.00  0.00           H  
ATOM   4553  CD1 LEU   292      33.734  29.496  26.832  1.00  0.00           C  
ATOM   4554 HD11 LEU   292      34.351  30.337  27.149  1.00  0.00           H  
ATOM   4555 HD12 LEU   292      33.938  29.284  25.783  1.00  0.00           H  
ATOM   4556 HD13 LEU   292      32.678  29.747  26.931  1.00  0.00           H  
ATOM   4557  CD2 LEU   292      35.153  27.445  27.009  1.00  0.00           C  
ATOM   4558 HD21 LEU   292      36.071  28.032  26.985  1.00  0.00           H  
ATOM   4559 HD22 LEU   292      35.222  26.565  27.649  1.00  0.00           H  
ATOM   4560 HD23 LEU   292      34.817  27.101  26.031  1.00  0.00           H  
ATOM   4561  C   LEU   292      31.851  28.544  29.849  1.00  0.00           C  
ATOM   4562  O   LEU   292      30.950  28.867  29.066  1.00  0.00           O  
ATOM   4563  N   ALA   293      31.670  27.579  30.725  1.00  0.00           N  
ATOM   4564  H   ALA   293      32.397  27.379  31.397  1.00  0.00           H  
ATOM   4565  CA  ALA   293      30.331  27.001  31.023  1.00  0.00           C  
ATOM   4566  HA  ALA   293      29.806  26.681  30.123  1.00  0.00           H  
ATOM   4567  CB  ALA   293      30.517  25.640  31.719  1.00  0.00           C  
ATOM   4568  HB1 ALA   293      31.128  25.083  31.009  1.00  0.00           H  
ATOM   4569  HB2 ALA   293      31.039  25.562  32.673  1.00  0.00           H  
ATOM   4570  HB3 ALA   293      29.510  25.233  31.810  1.00  0.00           H  
ATOM   4571  C   ALA   293      29.434  27.958  31.817  1.00  0.00           C  
ATOM   4572  O   ALA   293      29.936  28.891  32.502  1.00  0.00           O  
ATOM   4573  N   PRO   294      28.076  27.853  31.810  1.00  0.00           N  
ATOM   4574  CD  PRO   294      27.418  27.153  30.778  1.00  0.00           C  
ATOM   4575  HD2 PRO   294      27.437  26.076  30.946  1.00  0.00           H  
ATOM   4576  HD3 PRO   294      27.743  27.338  29.754  1.00  0.00           H  
ATOM   4577  CG  PRO   294      25.920  27.495  30.904  1.00  0.00           C  
ATOM   4578  HG2 PRO   294      25.283  26.645  30.660  1.00  0.00           H  
ATOM   4579  HG3 PRO   294      25.672  28.224  30.133  1.00  0.00           H  
ATOM   4580  CB  PRO   294      25.778  28.136  32.254  1.00  0.00           C  
ATOM   4581  HB2 PRO   294      25.225  27.461  32.908  1.00  0.00           H  
ATOM   4582  HB3 PRO   294      25.267  29.092  32.137  1.00  0.00           H  
ATOM   4583  CA  PRO   294      27.159  28.414  32.847  1.00  0.00           C  
ATOM   4584  HA  PRO   294      27.210  29.474  33.095  1.00  0.00           H  
ATOM   4585  C   PRO   294      27.370  27.711  34.180  1.00  0.00           C  
ATOM   4586  O   PRO   294      27.736  26.527  34.189  1.00  0.00           O  
ATOM   4587  N   VAL   295      27.109  28.412  35.308  1.00  0.00           N  
ATOM   4588  H   VAL   295      26.840  29.385  35.294  1.00  0.00           H  
ATOM   4589  CA  VAL   295      27.079  27.748  36.607  1.00  0.00           C  
ATOM   4590  HA  VAL   295      26.623  26.762  36.523  1.00  0.00           H  
ATOM   4591  CB  VAL   295      28.557  27.776  37.181  1.00  0.00           C  
ATOM   4592  HB  VAL   295      29.168  27.264  36.438  1.00  0.00           H  
ATOM   4593  CG1 VAL   295      29.175  29.155  37.526  1.00  0.00           C  
ATOM   4594 HG11 VAL   295      30.208  29.087  37.864  1.00  0.00           H  
ATOM   4595 HG12 VAL   295      29.007  29.806  36.667  1.00  0.00           H  
ATOM   4596 HG13 VAL   295      28.632  29.454  38.423  1.00  0.00           H  
ATOM   4597  CG2 VAL   295      28.655  26.975  38.434  1.00  0.00           C  
ATOM   4598 HG21 VAL   295      28.459  25.917  38.264  1.00  0.00           H  
ATOM   4599 HG22 VAL   295      29.721  26.972  38.664  1.00  0.00           H  
ATOM   4600 HG23 VAL   295      28.010  27.333  39.236  1.00  0.00           H  
ATOM   4601  C   VAL   295      26.172  28.536  37.546  1.00  0.00           C  
ATOM   4602  O   VAL   295      26.131  29.738  37.367  1.00  0.00           O  
ATOM   4603  N   PRO   296      25.436  27.912  38.532  1.00  0.00           N  
ATOM   4604  CD  PRO   296      25.136  26.524  38.539  1.00  0.00           C  
ATOM   4605  HD2 PRO   296      25.904  25.902  38.999  1.00  0.00           H  
ATOM   4606  HD3 PRO   296      24.953  26.110  37.547  1.00  0.00           H  
ATOM   4607  CG  PRO   296      23.751  26.340  39.182  1.00  0.00           C  
ATOM   4608  HG2 PRO   296      23.618  25.349  39.616  1.00  0.00           H  
ATOM   4609  HG3 PRO   296      22.982  26.501  38.427  1.00  0.00           H  
ATOM   4610  CB  PRO   296      23.734  27.508  40.188  1.00  0.00           C  
ATOM   4611  HB2 PRO   296      24.249  27.156  41.082  1.00  0.00           H  
ATOM   4612  HB3 PRO   296      22.784  28.000  40.397  1.00  0.00           H  
ATOM   4613  CA  PRO   296      24.615  28.544  39.551  1.00  0.00           C  
ATOM   4614  HA  PRO   296      23.840  29.173  39.113  1.00  0.00           H  
ATOM   4615  C   PRO   296      25.222  29.498  40.592  1.00  0.00           C  
ATOM   4616  O   PRO   296      26.367  29.284  40.952  1.00  0.00           O  
ATOM   4617  N   VAL   297      24.511  30.464  41.137  1.00  0.00           N  
ATOM   4618  H   VAL   297      23.612  30.713  40.749  1.00  0.00           H  
ATOM   4619  CA  VAL   297      25.112  31.480  42.035  1.00  0.00           C  
ATOM   4620  HA  VAL   297      26.007  30.979  42.405  1.00  0.00           H  
ATOM   4621  CB  VAL   297      25.524  32.607  41.147  1.00  0.00           C  
ATOM   4622  HB  VAL   297      26.029  32.146  40.298  1.00  0.00           H  
ATOM   4623  CG1 VAL   297      24.268  33.373  40.616  1.00  0.00           C  
ATOM   4624 HG11 VAL   297      23.585  32.637  40.193  1.00  0.00           H  
ATOM   4625 HG12 VAL   297      23.792  33.832  41.483  1.00  0.00           H  
ATOM   4626 HG13 VAL   297      24.496  34.099  39.836  1.00  0.00           H  
ATOM   4627  CG2 VAL   297      26.480  33.579  41.839  1.00  0.00           C  
ATOM   4628 HG21 VAL   297      25.871  34.072  42.597  1.00  0.00           H  
ATOM   4629 HG22 VAL   297      27.239  33.011  42.378  1.00  0.00           H  
ATOM   4630 HG23 VAL   297      26.918  34.392  41.260  1.00  0.00           H  
ATOM   4631  C   VAL   297      24.288  31.689  43.314  1.00  0.00           C  
ATOM   4632  O   VAL   297      23.115  31.416  43.299  1.00  0.00           O  
ATOM   4633  N   ALA   298      24.894  32.134  44.327  1.00  0.00           N  
ATOM   4634  H   ALA   298      25.900  32.098  44.414  1.00  0.00           H  
ATOM   4635  CA  ALA   298      24.214  32.627  45.511  1.00  0.00           C  
ATOM   4636  HA  ALA   298      23.146  32.676  45.299  1.00  0.00           H  
ATOM   4637  CB  ALA   298      24.358  31.638  46.700  1.00  0.00           C  
ATOM   4638  HB1 ALA   298      24.179  32.084  47.679  1.00  0.00           H  
ATOM   4639  HB2 ALA   298      23.567  30.890  46.650  1.00  0.00           H  
ATOM   4640  HB3 ALA   298      25.372  31.239  46.728  1.00  0.00           H  
ATOM   4641  C   ALA   298      24.526  34.081  45.944  1.00  0.00           C  
ATOM   4642  O   ALA   298      25.695  34.468  45.906  1.00  0.00           O  
ATOM   4643  N   GLU   299      23.516  34.912  46.325  1.00  0.00           N  
ATOM   4644  H   GLU   299      22.764  34.387  46.748  1.00  0.00           H  
ATOM   4645  CA  GLU   299      23.721  36.313  46.700  1.00  0.00           C  
ATOM   4646  HA  GLU   299      24.437  36.690  45.970  1.00  0.00           H  
ATOM   4647  CB  GLU   299      22.429  37.103  46.415  1.00  0.00           C  
ATOM   4648  HB2 GLU   299      21.966  36.828  45.467  1.00  0.00           H  
ATOM   4649  HB3 GLU   299      21.773  36.730  47.201  1.00  0.00           H  
ATOM   4650  CG  GLU   299      22.422  38.632  46.487  1.00  0.00           C  
ATOM   4651  HG2 GLU   299      22.410  38.919  47.539  1.00  0.00           H  
ATOM   4652  HG3 GLU   299      23.398  38.862  46.060  1.00  0.00           H  
ATOM   4653  CD  GLU   299      21.306  39.475  45.810  1.00  0.00           C  
ATOM   4654  OE1 GLU   299      20.988  40.638  46.215  1.00  0.00           O  
ATOM   4655  OE2 GLU   299      20.804  39.073  44.755  1.00  0.00           O  
ATOM   4656  C   GLU   299      24.259  36.542  48.186  1.00  0.00           C  
ATOM   4657  O   GLU   299      23.779  35.955  49.203  1.00  0.00           O  
ATOM   4658  N   VAL   300      25.339  37.360  48.332  1.00  0.00           N  
ATOM   4659  H   VAL   300      25.841  37.717  47.531  1.00  0.00           H  
ATOM   4660  CA  VAL   300      25.717  37.876  49.662  1.00  0.00           C  
ATOM   4661  HA  VAL   300      25.217  37.352  50.477  1.00  0.00           H  
ATOM   4662  CB  VAL   300      27.178  37.690  50.036  1.00  0.00           C  
ATOM   4663  HB  VAL   300      27.791  38.398  49.478  1.00  0.00           H  
ATOM   4664  CG1 VAL   300      27.297  37.733  51.582  1.00  0.00           C  
ATOM   4665 HG11 VAL   300      28.310  37.806  51.978  1.00  0.00           H  
ATOM   4666 HG12 VAL   300      26.833  38.654  51.935  1.00  0.00           H  
ATOM   4667 HG13 VAL   300      26.701  36.887  51.926  1.00  0.00           H  
ATOM   4668  CG2 VAL   300      27.806  36.477  49.421  1.00  0.00           C  
ATOM   4669 HG21 VAL   300      28.851  36.447  49.730  1.00  0.00           H  
ATOM   4670 HG22 VAL   300      27.167  35.634  49.687  1.00  0.00           H  
ATOM   4671 HG23 VAL   300      27.832  36.497  48.332  1.00  0.00           H  
ATOM   4672  C   VAL   300      25.296  39.310  49.744  1.00  0.00           C  
ATOM   4673  O   VAL   300      26.032  40.198  49.249  1.00  0.00           O  
ATOM   4674  N   ASN   301      24.144  39.538  50.393  1.00  0.00           N  
ATOM   4675  H   ASN   301      23.661  38.791  50.872  1.00  0.00           H  
ATOM   4676  CA  ASN   301      23.608  40.900  50.587  1.00  0.00           C  
ATOM   4677  HA  ASN   301      24.450  41.555  50.364  1.00  0.00           H  
ATOM   4678  CB  ASN   301      22.616  41.179  49.405  1.00  0.00           C  
ATOM   4679  HB2 ASN   301      23.077  40.820  48.484  1.00  0.00           H  
ATOM   4680  HB3 ASN   301      21.665  40.650  49.347  1.00  0.00           H  
ATOM   4681  CG  ASN   301      22.218  42.602  49.212  1.00  0.00           C  
ATOM   4682  OD1 ASN   301      22.293  43.519  50.029  1.00  0.00           O  
ATOM   4683  ND2 ASN   301      21.843  42.896  48.032  1.00  0.00           N  
ATOM   4684 HD21 ASN   301      21.541  42.180  47.387  1.00  0.00           H  
ATOM   4685 HD22 ASN   301      21.472  43.833  47.980  1.00  0.00           H  
ATOM   4686  C   ASN   301      23.054  41.110  51.995  1.00  0.00           C  
ATOM   4687  O   ASN   301      22.139  40.331  52.359  1.00  0.00           O  
ATOM   4688  N   PRO   302      23.517  42.126  52.800  1.00  0.00           N  
ATOM   4689  CD  PRO   302      22.870  42.480  54.012  1.00  0.00           C  
ATOM   4690  HD2 PRO   302      23.163  41.768  54.784  1.00  0.00           H  
ATOM   4691  HD3 PRO   302      21.820  42.616  53.752  1.00  0.00           H  
ATOM   4692  CG  PRO   302      23.420  43.840  54.529  1.00  0.00           C  
ATOM   4693  HG2 PRO   302      23.290  43.836  55.611  1.00  0.00           H  
ATOM   4694  HG3 PRO   302      22.758  44.590  54.096  1.00  0.00           H  
ATOM   4695  CB  PRO   302      24.849  43.766  54.005  1.00  0.00           C  
ATOM   4696  HB2 PRO   302      25.337  43.129  54.743  1.00  0.00           H  
ATOM   4697  HB3 PRO   302      25.292  44.761  53.953  1.00  0.00           H  
ATOM   4698  CA  PRO   302      24.686  43.050  52.624  1.00  0.00           C  
ATOM   4699  HA  PRO   302      24.480  43.739  51.805  1.00  0.00           H  
ATOM   4700  C   PRO   302      25.999  42.218  52.363  1.00  0.00           C  
ATOM   4701  O   PRO   302      26.257  41.235  53.005  1.00  0.00           O  
ATOM   4702  N   PRO   303      26.885  42.590  51.387  1.00  0.00           N  
ATOM   4703  CD  PRO   303      26.881  43.809  50.586  1.00  0.00           C  
ATOM   4704  HD2 PRO   303      26.548  44.639  51.209  1.00  0.00           H  
ATOM   4705  HD3 PRO   303      26.170  43.610  49.784  1.00  0.00           H  
ATOM   4706  CG  PRO   303      28.312  43.870  50.064  1.00  0.00           C  
ATOM   4707  HG2 PRO   303      28.916  44.311  50.857  1.00  0.00           H  
ATOM   4708  HG3 PRO   303      28.259  44.460  49.149  1.00  0.00           H  
ATOM   4709  CB  PRO   303      28.779  42.483  49.945  1.00  0.00           C  
ATOM   4710  HB2 PRO   303      29.838  42.590  50.177  1.00  0.00           H  
ATOM   4711  HB3 PRO   303      28.535  41.982  49.008  1.00  0.00           H  
ATOM   4712  CA  PRO   303      28.088  41.842  51.090  1.00  0.00           C  
ATOM   4713  HA  PRO   303      27.945  40.800  50.805  1.00  0.00           H  
ATOM   4714  C   PRO   303      29.036  41.785  52.291  1.00  0.00           C  
ATOM   4715  O   PRO   303      29.256  42.733  53.052  1.00  0.00           O  
ATOM   4716  N   ALA   304      29.576  40.608  52.593  1.00  0.00           N  
ATOM   4717  H   ALA   304      29.339  39.829  51.996  1.00  0.00           H  
ATOM   4718  CA  ALA   304      30.424  40.403  53.795  1.00  0.00           C  
ATOM   4719  HA  ALA   304      29.899  40.943  54.583  1.00  0.00           H  
ATOM   4720  CB  ALA   304      30.545  38.917  54.198  1.00  0.00           C  
ATOM   4721  HB1 ALA   304      30.938  38.349  53.354  1.00  0.00           H  
ATOM   4722  HB2 ALA   304      31.000  38.891  55.188  1.00  0.00           H  
ATOM   4723  HB3 ALA   304      29.501  38.610  54.248  1.00  0.00           H  
ATOM   4724  C   ALA   304      31.853  41.073  53.617  1.00  0.00           C  
ATOM   4725  O   ALA   304      32.288  41.235  52.452  1.00  0.00           O  
ATOM   4726  N   PRO   305      32.486  41.541  54.673  1.00  0.00           N  
ATOM   4727  CD  PRO   305      32.028  41.767  56.023  1.00  0.00           C  
ATOM   4728  HD2 PRO   305      31.561  40.877  56.445  1.00  0.00           H  
ATOM   4729  HD3 PRO   305      31.377  42.641  56.058  1.00  0.00           H  
ATOM   4730  CG  PRO   305      33.233  42.044  56.919  1.00  0.00           C  
ATOM   4731  HG2 PRO   305      33.605  41.079  57.264  1.00  0.00           H  
ATOM   4732  HG3 PRO   305      32.950  42.658  57.773  1.00  0.00           H  
ATOM   4733  CB  PRO   305      34.152  42.822  55.990  1.00  0.00           C  
ATOM   4734  HB2 PRO   305      35.151  42.677  56.403  1.00  0.00           H  
ATOM   4735  HB3 PRO   305      34.012  43.903  56.001  1.00  0.00           H  
ATOM   4736  CA  PRO   305      33.835  42.159  54.572  1.00  0.00           C  
ATOM   4737  HA  PRO   305      33.793  42.943  53.815  1.00  0.00           H  
ATOM   4738  C   PRO   305      34.964  41.177  54.227  1.00  0.00           C  
ATOM   4739  O   PRO   305      34.792  39.976  54.380  1.00  0.00           O  
ATOM   4740  N   PRO   306      36.151  41.754  53.895  1.00  0.00           N  
ATOM   4741  CD  PRO   306      36.473  43.102  53.514  1.00  0.00           C  
ATOM   4742  HD2 PRO   306      36.408  43.815  54.336  1.00  0.00           H  
ATOM   4743  HD3 PRO   306      35.860  43.440  52.679  1.00  0.00           H  
ATOM   4744  CG  PRO   306      37.824  43.065  52.858  1.00  0.00           C  
ATOM   4745  HG2 PRO   306      38.371  43.964  53.140  1.00  0.00           H  
ATOM   4746  HG3 PRO   306      37.720  43.036  51.773  1.00  0.00           H  
ATOM   4747  CB  PRO   306      38.545  41.893  53.524  1.00  0.00           C  
ATOM   4748  HB2 PRO   306      39.013  42.146  54.475  1.00  0.00           H  
ATOM   4749  HB3 PRO   306      39.282  41.438  52.863  1.00  0.00           H  
ATOM   4750  CA  PRO   306      37.368  40.927  53.737  1.00  0.00           C  
ATOM   4751  HA  PRO   306      37.278  40.323  52.835  1.00  0.00           H  
ATOM   4752  C   PRO   306      37.668  40.031  54.937  1.00  0.00           C  
ATOM   4753  O   PRO   306      37.370  40.392  56.050  1.00  0.00           O  
ATOM   4754  N   VAL   307      38.412  38.949  54.703  1.00  0.00           N  
ATOM   4755  H   VAL   307      38.601  38.596  53.776  1.00  0.00           H  
ATOM   4756  CA  VAL   307      38.957  38.078  55.762  1.00  0.00           C  
ATOM   4757  HA  VAL   307      38.828  38.549  56.737  1.00  0.00           H  
ATOM   4758  CB  VAL   307      38.094  36.753  55.801  1.00  0.00           C  
ATOM   4759  HB  VAL   307      38.296  35.995  55.043  1.00  0.00           H  
ATOM   4760  CG1 VAL   307      38.324  36.148  57.221  1.00  0.00           C  
ATOM   4761 HG11 VAL   307      38.278  36.942  57.967  1.00  0.00           H  
ATOM   4762 HG12 VAL   307      37.473  35.498  57.429  1.00  0.00           H  
ATOM   4763 HG13 VAL   307      39.260  35.592  57.261  1.00  0.00           H  
ATOM   4764  CG2 VAL   307      36.587  37.100  55.723  1.00  0.00           C  
ATOM   4765 HG21 VAL   307      36.359  37.709  54.849  1.00  0.00           H  
ATOM   4766 HG22 VAL   307      36.056  36.164  55.895  1.00  0.00           H  
ATOM   4767 HG23 VAL   307      36.286  37.799  56.503  1.00  0.00           H  
ATOM   4768  C   VAL   307      40.428  37.692  55.515  1.00  0.00           C  
ATOM   4769  O   VAL   307      40.728  37.362  54.344  1.00  0.00           O  
ATOM   4770  N   LYS   308      41.276  37.645  56.538  1.00  0.00           N  
ATOM   4771  H   LYS   308      40.873  37.839  57.444  1.00  0.00           H  
ATOM   4772  CA  LYS   308      42.741  37.344  56.352  1.00  0.00           C  
ATOM   4773  HA  LYS   308      43.206  37.809  55.483  1.00  0.00           H  
ATOM   4774  CB  LYS   308      43.471  37.780  57.625  1.00  0.00           C  
ATOM   4775  HB2 LYS   308      42.911  37.508  58.519  1.00  0.00           H  
ATOM   4776  HB3 LYS   308      44.369  37.191  57.812  1.00  0.00           H  
ATOM   4777  CG  LYS   308      43.877  39.254  57.609  1.00  0.00           C  
ATOM   4778  HG2 LYS   308      44.317  39.409  56.623  1.00  0.00           H  
ATOM   4779  HG3 LYS   308      43.034  39.943  57.649  1.00  0.00           H  
ATOM   4780  CD  LYS   308      44.863  39.636  58.774  1.00  0.00           C  
ATOM   4781  HD2 LYS   308      44.390  40.397  59.395  1.00  0.00           H  
ATOM   4782  HD3 LYS   308      45.180  38.826  59.431  1.00  0.00           H  
ATOM   4783  CE  LYS   308      46.035  40.332  58.146  1.00  0.00           C  
ATOM   4784  HE2 LYS   308      46.934  39.742  58.323  1.00  0.00           H  
ATOM   4785  HE3 LYS   308      45.849  40.356  57.072  1.00  0.00           H  
ATOM   4786  NZ  LYS   308      46.289  41.753  58.576  1.00  0.00           N  
ATOM   4787  HZ1 LYS   308      47.162  42.178  58.298  1.00  0.00           H  
ATOM   4788  HZ2 LYS   308      45.624  42.433  58.236  1.00  0.00           H  
ATOM   4789  HZ3 LYS   308      46.253  41.793  59.584  1.00  0.00           H  
ATOM   4790  C   LYS   308      43.077  35.800  56.049  1.00  0.00           C  
ATOM   4791  O   LYS   308      43.891  35.430  55.256  1.00  0.00           O  
ATOM   4792  N   ALA   309      42.207  35.066  56.683  1.00  0.00           N  
ATOM   4793  H   ALA   309      41.590  35.610  57.269  1.00  0.00           H  
ATOM   4794  CA  ALA   309      42.104  33.597  56.470  1.00  0.00           C  
ATOM   4795  HA  ALA   309      43.121  33.206  56.504  1.00  0.00           H  
ATOM   4796  CB  ALA   309      41.419  32.896  57.599  1.00  0.00           C  
ATOM   4797  HB1 ALA   309      40.364  33.163  57.655  1.00  0.00           H  
ATOM   4798  HB2 ALA   309      41.693  31.841  57.605  1.00  0.00           H  
ATOM   4799  HB3 ALA   309      41.903  33.249  58.510  1.00  0.00           H  
ATOM   4800  C   ALA   309      41.419  33.251  55.085  1.00  0.00           C  
ATOM   4801  O   ALA   309      40.464  32.479  55.061  1.00  0.00           O  
ATOM   4802  N   SER   310      41.915  33.837  53.992  1.00  0.00           N  
ATOM   4803  H   SER   310      42.518  34.638  54.118  1.00  0.00           H  
ATOM   4804  CA  SER   310      41.457  33.472  52.659  1.00  0.00           C  
ATOM   4805  HA  SER   310      40.773  32.624  52.675  1.00  0.00           H  
ATOM   4806  CB  SER   310      40.696  34.597  52.071  1.00  0.00           C  
ATOM   4807  HB2 SER   310      41.356  35.416  51.782  1.00  0.00           H  
ATOM   4808  HB3 SER   310      40.261  34.268  51.128  1.00  0.00           H  
ATOM   4809  OG  SER   310      39.654  35.057  52.923  1.00  0.00           O  
ATOM   4810  HG  SER   310      39.870  35.882  53.364  1.00  0.00           H  
ATOM   4811  C   SER   310      42.680  33.136  51.834  1.00  0.00           C  
ATOM   4812  O   SER   310      43.712  33.772  51.916  1.00  0.00           O  
ATOM   4813  N   TRP   311      42.537  32.176  50.855  1.00  0.00           N  
ATOM   4814  H   TRP   311      41.692  31.631  50.758  1.00  0.00           H  
ATOM   4815  CA  TRP   311      43.296  32.250  49.576  1.00  0.00           C  
ATOM   4816  HA  TRP   311      44.370  32.385  49.707  1.00  0.00           H  
ATOM   4817  CB  TRP   311      43.139  30.835  48.932  1.00  0.00           C  
ATOM   4818  HB2 TRP   311      43.754  30.185  49.555  1.00  0.00           H  
ATOM   4819  HB3 TRP   311      42.105  30.493  48.945  1.00  0.00           H  
ATOM   4820  CG  TRP   311      43.594  30.798  47.504  1.00  0.00           C  
ATOM   4821  CD1 TRP   311      42.821  31.103  46.454  1.00  0.00           C  
ATOM   4822  HD1 TRP   311      41.803  31.430  46.603  1.00  0.00           H  
ATOM   4823  NE1 TRP   311      43.565  30.972  45.253  1.00  0.00           N  
ATOM   4824  HE1 TRP   311      43.164  31.186  44.351  1.00  0.00           H  
ATOM   4825  CE2 TRP   311      44.830  30.493  45.507  1.00  0.00           C  
ATOM   4826  CZ2 TRP   311      45.973  30.219  44.715  1.00  0.00           C  
ATOM   4827  HZ2 TRP   311      45.857  30.414  43.659  1.00  0.00           H  
ATOM   4828  CH2 TRP   311      47.140  29.762  45.354  1.00  0.00           C  
ATOM   4829  HH2 TRP   311      47.934  29.513  44.665  1.00  0.00           H  
ATOM   4830  CZ3 TRP   311      47.154  29.580  46.740  1.00  0.00           C  
ATOM   4831  HZ3 TRP   311      48.059  29.137  47.131  1.00  0.00           H  
ATOM   4832  CE3 TRP   311      46.081  29.929  47.534  1.00  0.00           C  
ATOM   4833  HE3 TRP   311      46.197  29.936  48.607  1.00  0.00           H  
ATOM   4834  CD2 TRP   311      44.890  30.422  46.940  1.00  0.00           C  
ATOM   4835  C   TRP   311      42.592  33.320  48.781  1.00  0.00           C  
ATOM   4836  O   TRP   311      41.395  33.174  48.486  1.00  0.00           O  
ATOM   4837  N   VAL   312      43.367  34.245  48.163  1.00  0.00           N  
ATOM   4838  H   VAL   312      44.361  34.189  48.328  1.00  0.00           H  
ATOM   4839  CA  VAL   312      42.910  35.140  47.151  1.00  0.00           C  
ATOM   4840  HA  VAL   312      41.852  35.004  46.929  1.00  0.00           H  
ATOM   4841  CB  VAL   312      42.995  36.631  47.580  1.00  0.00           C  
ATOM   4842  HB  VAL   312      44.048  36.898  47.669  1.00  0.00           H  
ATOM   4843  CG1 VAL   312      42.312  37.609  46.699  1.00  0.00           C  
ATOM   4844 HG11 VAL   312      42.911  37.759  45.801  1.00  0.00           H  
ATOM   4845 HG12 VAL   312      41.287  37.287  46.518  1.00  0.00           H  
ATOM   4846 HG13 VAL   312      42.280  38.534  47.275  1.00  0.00           H  
ATOM   4847  CG2 VAL   312      42.493  36.755  49.034  1.00  0.00           C  
ATOM   4848 HG21 VAL   312      43.073  36.223  49.787  1.00  0.00           H  
ATOM   4849 HG22 VAL   312      42.453  37.783  49.394  1.00  0.00           H  
ATOM   4850 HG23 VAL   312      41.482  36.359  49.130  1.00  0.00           H  
ATOM   4851  C   VAL   312      43.707  34.887  45.842  1.00  0.00           C  
ATOM   4852  O   VAL   312      44.869  34.611  45.894  1.00  0.00           O  
ATOM   4853  N   HIE   313      43.082  34.948  44.641  1.00  0.00           N  
ATOM   4854  H   HIE   313      42.102  35.192  44.644  1.00  0.00           H  
ATOM   4855  CA  HIE   313      43.769  34.842  43.350  1.00  0.00           C  
ATOM   4856  HA  HIE   313      44.743  35.320  43.449  1.00  0.00           H  
ATOM   4857  CB  HIE   313      44.071  33.431  42.939  1.00  0.00           C  
ATOM   4858  HB2 HIE   313      44.733  33.422  42.073  1.00  0.00           H  
ATOM   4859  HB3 HIE   313      44.686  32.941  43.693  1.00  0.00           H  
ATOM   4860  CG  HIE   313      42.913  32.525  42.580  1.00  0.00           C  
ATOM   4861  ND1 HIE   313      42.954  31.221  42.161  1.00  0.00           N  
ATOM   4862  CE1 HIE   313      41.703  30.809  41.988  1.00  0.00           C  
ATOM   4863  HE1 HIE   313      41.393  29.804  41.738  1.00  0.00           H  
ATOM   4864  NE2 HIE   313      40.856  31.725  42.460  1.00  0.00           N  
ATOM   4865  HE2 HIE   313      39.847  31.745  42.493  1.00  0.00           H  
ATOM   4866  CD2 HIE   313      41.604  32.814  42.687  1.00  0.00           C  
ATOM   4867  HD2 HIE   313      41.235  33.777  43.008  1.00  0.00           H  
ATOM   4868  C   HIE   313      43.098  35.713  42.229  1.00  0.00           C  
ATOM   4869  O   HIE   313      41.934  36.123  42.454  1.00  0.00           O  
ATOM   4870  N   LYS   314      43.859  35.811  41.119  1.00  0.00           N  
ATOM   4871  H   LYS   314      44.736  35.317  41.201  1.00  0.00           H  
ATOM   4872  CA  LYS   314      43.293  36.129  39.846  1.00  0.00           C  
ATOM   4873  HA  LYS   314      42.275  35.741  39.865  1.00  0.00           H  
ATOM   4874  CB  LYS   314      43.199  37.722  39.610  1.00  0.00           C  
ATOM   4875  HB2 LYS   314      42.782  38.031  40.568  1.00  0.00           H  
ATOM   4876  HB3 LYS   314      44.228  38.041  39.443  1.00  0.00           H  
ATOM   4877  CG  LYS   314      42.323  38.155  38.472  1.00  0.00           C  
ATOM   4878  HG2 LYS   314      42.207  39.239  38.509  1.00  0.00           H  
ATOM   4879  HG3 LYS   314      42.740  37.885  37.502  1.00  0.00           H  
ATOM   4880  CD  LYS   314      40.936  37.499  38.535  1.00  0.00           C  
ATOM   4881  HD2 LYS   314      41.011  36.455  38.230  1.00  0.00           H  
ATOM   4882  HD3 LYS   314      40.582  37.539  39.565  1.00  0.00           H  
ATOM   4883  CE  LYS   314      39.919  38.196  37.634  1.00  0.00           C  
ATOM   4884  HE2 LYS   314      39.503  39.158  37.932  1.00  0.00           H  
ATOM   4885  HE3 LYS   314      40.395  38.442  36.685  1.00  0.00           H  
ATOM   4886  NZ  LYS   314      38.761  37.339  37.370  1.00  0.00           N  
ATOM   4887  HZ1 LYS   314      38.337  37.165  38.270  1.00  0.00           H  
ATOM   4888  HZ2 LYS   314      38.094  37.779  36.751  1.00  0.00           H  
ATOM   4889  HZ3 LYS   314      39.076  36.436  37.046  1.00  0.00           H  
ATOM   4890  C   LYS   314      44.009  35.369  38.741  1.00  0.00           C  
ATOM   4891  O   LYS   314      45.220  35.417  38.629  1.00  0.00           O  
ATOM   4892  N   THR   315      43.281  34.676  37.863  1.00  0.00           N  
ATOM   4893  H   THR   315      42.273  34.699  37.802  1.00  0.00           H  
ATOM   4894  CA  THR   315      43.830  33.822  36.763  1.00  0.00           C  
ATOM   4895  HA  THR   315      44.909  33.777  36.906  1.00  0.00           H  
ATOM   4896  CB  THR   315      43.314  32.399  36.899  1.00  0.00           C  
ATOM   4897  HB  THR   315      43.560  32.130  37.927  1.00  0.00           H  
ATOM   4898  CG2 THR   315      41.816  32.007  36.665  1.00  0.00           C  
ATOM   4899 HG21 THR   315      41.209  32.486  37.434  1.00  0.00           H  
ATOM   4900 HG22 THR   315      41.461  32.267  35.668  1.00  0.00           H  
ATOM   4901 HG23 THR   315      41.691  30.924  36.678  1.00  0.00           H  
ATOM   4902  OG1 THR   315      43.999  31.444  36.097  1.00  0.00           O  
ATOM   4903  HG1 THR   315      43.523  30.613  36.028  1.00  0.00           H  
ATOM   4904  C   THR   315      43.413  34.412  35.452  1.00  0.00           C  
ATOM   4905  O   THR   315      42.273  34.797  35.267  1.00  0.00           O  
ATOM   4906  N   GLY   316      44.357  34.466  34.563  1.00  0.00           N  
ATOM   4907  H   GLY   316      45.313  34.219  34.772  1.00  0.00           H  
ATOM   4908  CA  GLY   316      44.200  35.088  33.262  1.00  0.00           C  
ATOM   4909  HA2 GLY   316      43.158  34.907  32.996  1.00  0.00           H  
ATOM   4910  HA3 GLY   316      44.400  36.154  33.366  1.00  0.00           H  
ATOM   4911  C   GLY   316      45.003  34.581  32.109  1.00  0.00           C  
ATOM   4912  O   GLY   316      46.014  33.880  32.193  1.00  0.00           O  
ATOM   4913  N   SER   317      44.592  35.143  30.984  1.00  0.00           N  
ATOM   4914  H   SER   317      43.882  35.848  31.122  1.00  0.00           H  
ATOM   4915  CA  SER   317      45.130  34.977  29.611  1.00  0.00           C  
ATOM   4916  HA  SER   317      46.204  35.125  29.724  1.00  0.00           H  
ATOM   4917  CB  SER   317      44.855  33.589  29.133  1.00  0.00           C  
ATOM   4918  HB2 SER   317      43.828  33.309  29.371  1.00  0.00           H  
ATOM   4919  HB3 SER   317      44.921  33.539  28.046  1.00  0.00           H  
ATOM   4920  OG  SER   317      45.862  32.703  29.614  1.00  0.00           O  
ATOM   4921  HG  SER   317      45.963  32.910  30.546  1.00  0.00           H  
ATOM   4922  C   SER   317      44.744  35.960  28.472  1.00  0.00           C  
ATOM   4923  O   SER   317      43.695  36.589  28.444  1.00  0.00           O  
ATOM   4924  N   THR   318      45.583  36.103  27.472  1.00  0.00           N  
ATOM   4925  H   THR   318      46.466  35.615  27.521  1.00  0.00           H  
ATOM   4926  CA  THR   318      45.230  36.638  26.171  1.00  0.00           C  
ATOM   4927  HA  THR   318      44.173  36.871  26.040  1.00  0.00           H  
ATOM   4928  CB  THR   318      46.036  38.054  25.880  1.00  0.00           C  
ATOM   4929  HB  THR   318      45.609  38.544  25.005  1.00  0.00           H  
ATOM   4930  CG2 THR   318      45.985  39.034  26.979  1.00  0.00           C  
ATOM   4931 HG21 THR   318      46.705  38.753  27.748  1.00  0.00           H  
ATOM   4932 HG22 THR   318      46.383  39.966  26.577  1.00  0.00           H  
ATOM   4933 HG23 THR   318      44.951  39.109  27.315  1.00  0.00           H  
ATOM   4934  OG1 THR   318      47.396  37.706  25.530  1.00  0.00           O  
ATOM   4935  HG1 THR   318      47.888  38.487  25.269  1.00  0.00           H  
ATOM   4936  C   THR   318      45.522  35.556  25.135  1.00  0.00           C  
ATOM   4937  O   THR   318      45.732  34.382  25.448  1.00  0.00           O
[truncated: 4,139,095 more chars]
