# Supplementary material for: Insights into the Enhanced Ceftazidime Hydrolysis by Ent385 AmpC β‑Lactamase from Multiscale Simulations
Source: ACS Catal. 2025 Jun 23;15(13):11739–48. doi: 10.1021/acscatal.5c02383 (PMC12235585; doi:10.1021/acscatal.5c02383)
Supplement: Supplementary file 2 [file cs5c02383_si_002.zip › SI_paper_AmpC_Ent385/representative-structures-ReactionSimulations/Ent385_Rev-Path1/Ent385_Rev.path1.AC.c2.pdb]

CRYST1   85.716   80.235   74.089  90.00  90.00  90.00               1
ATOM      1  N   PRO     1      62.324  27.757  56.722  1.00  0.00           N  
ATOM      2  H2  PRO     1      62.835  26.904  56.544  1.00  0.00           H  
ATOM      3  H3  PRO     1      61.411  27.618  56.312  1.00  0.00           H  
ATOM      4  CD  PRO     1      62.364  28.114  58.186  1.00  0.00           C  
ATOM      5  HD2 PRO     1      62.056  27.274  58.808  1.00  0.00           H  
ATOM      6  HD3 PRO     1      61.768  29.023  58.274  1.00  0.00           H  
ATOM      7  CG  PRO     1      63.738  28.616  58.482  1.00  0.00           C  
ATOM      8  HG2 PRO     1      64.490  27.843  58.643  1.00  0.00           H  
ATOM      9  HG3 PRO     1      63.757  29.340  59.297  1.00  0.00           H  
ATOM     10  CB  PRO     1      64.124  29.291  57.142  1.00  0.00           C  
ATOM     11  HB2 PRO     1      65.180  29.168  56.902  1.00  0.00           H  
ATOM     12  HB3 PRO     1      64.024  30.373  57.219  1.00  0.00           H  
ATOM     13  CA  PRO     1      63.132  28.806  56.048  1.00  0.00           C  
ATOM     14  HA  PRO     1      62.475  29.621  55.743  1.00  0.00           H  
ATOM     15  C   PRO     1      63.874  28.231  54.819  1.00  0.00           C  
ATOM     16  O   PRO     1      64.522  27.186  54.823  1.00  0.00           O  
ATOM     17  N   MET     2      64.001  29.016  53.767  1.00  0.00           N  
ATOM     18  H   MET     2      63.453  29.864  53.728  1.00  0.00           H  
ATOM     19  CA  MET     2      64.684  28.688  52.499  1.00  0.00           C  
ATOM     20  HA  MET     2      65.614  28.144  52.667  1.00  0.00           H  
ATOM     21  CB  MET     2      63.728  27.797  51.692  1.00  0.00           C  
ATOM     22  HB2 MET     2      63.362  26.942  52.261  1.00  0.00           H  
ATOM     23  HB3 MET     2      62.803  28.277  51.370  1.00  0.00           H  
ATOM     24  CG  MET     2      64.399  27.101  50.463  1.00  0.00           C  
ATOM     25  HG2 MET     2      64.560  27.888  49.726  1.00  0.00           H  
ATOM     26  HG3 MET     2      65.382  26.875  50.877  1.00  0.00           H  
ATOM     27  SD  MET     2      63.697  25.752  49.585  1.00  0.00           S  
ATOM     28  CE  MET     2      64.149  24.385  50.800  1.00  0.00           C  
ATOM     29  HE1 MET     2      65.236  24.396  50.883  1.00  0.00           H  
ATOM     30  HE2 MET     2      63.806  24.699  51.786  1.00  0.00           H  
ATOM     31  HE3 MET     2      63.746  23.463  50.379  1.00  0.00           H  
ATOM     32  C   MET     2      65.057  30.066  51.869  1.00  0.00           C  
ATOM     33  O   MET     2      64.092  30.768  51.485  1.00  0.00           O  
ATOM     34  N   SER     3      66.371  30.335  51.502  1.00  0.00           N  
ATOM     35  H   SER     3      67.091  29.664  51.728  1.00  0.00           H  
ATOM     36  CA  SER     3      66.801  31.568  50.715  1.00  0.00           C  
ATOM     37  HA  SER     3      66.431  32.496  51.152  1.00  0.00           H  
ATOM     38  CB  SER     3      68.332  31.716  50.748  1.00  0.00           C  
ATOM     39  HB2 SER     3      68.630  32.651  50.274  1.00  0.00           H  
ATOM     40  HB3 SER     3      68.579  31.859  51.800  1.00  0.00           H  
ATOM     41  OG  SER     3      69.007  30.588  50.191  1.00  0.00           O  
ATOM     42  HG  SER     3      68.917  29.958  50.910  1.00  0.00           H  
ATOM     43  C   SER     3      66.331  31.584  49.240  1.00  0.00           C  
ATOM     44  O   SER     3      65.722  30.663  48.736  1.00  0.00           O  
ATOM     45  N   GLU     4      66.560  32.715  48.578  1.00  0.00           N  
ATOM     46  H   GLU     4      66.904  33.555  49.022  1.00  0.00           H  
ATOM     47  CA  GLU     4      66.277  32.746  47.147  1.00  0.00           C  
ATOM     48  HA  GLU     4      65.205  32.585  47.035  1.00  0.00           H  
ATOM     49  CB  GLU     4      66.717  34.142  46.648  1.00  0.00           C  
ATOM     50  HB2 GLU     4      66.151  34.884  47.211  1.00  0.00           H  
ATOM     51  HB3 GLU     4      67.738  34.386  46.943  1.00  0.00           H  
ATOM     52  CG  GLU     4      66.486  34.408  45.130  1.00  0.00           C  
ATOM     53  HG2 GLU     4      67.088  33.677  44.591  1.00  0.00           H  
ATOM     54  HG3 GLU     4      65.416  34.290  44.958  1.00  0.00           H  
ATOM     55  CD  GLU     4      66.752  35.839  44.704  1.00  0.00           C  
ATOM     56  OE1 GLU     4      66.315  36.658  45.506  1.00  0.00           O  
ATOM     57  OE2 GLU     4      67.386  36.137  43.659  1.00  0.00           O  
ATOM     58  C   GLU     4      67.138  31.648  46.412  1.00  0.00           C  
ATOM     59  O   GLU     4      66.618  30.885  45.678  1.00  0.00           O  
ATOM     60  N   LYS     5      68.504  31.566  46.617  1.00  0.00           N  
ATOM     61  H   LYS     5      69.041  32.165  47.228  1.00  0.00           H  
ATOM     62  CA  LYS     5      69.424  30.623  45.802  1.00  0.00           C  
ATOM     63  HA  LYS     5      69.311  30.763  44.727  1.00  0.00           H  
ATOM     64  CB  LYS     5      70.819  30.924  46.127  1.00  0.00           C  
ATOM     65  HB2 LYS     5      71.044  30.877  47.193  1.00  0.00           H  
ATOM     66  HB3 LYS     5      71.438  30.210  45.583  1.00  0.00           H  
ATOM     67  CG  LYS     5      71.209  32.318  45.590  1.00  0.00           C  
ATOM     68  HG2 LYS     5      70.877  32.442  44.560  1.00  0.00           H  
ATOM     69  HG3 LYS     5      70.828  33.103  46.244  1.00  0.00           H  
ATOM     70  CD  LYS     5      72.745  32.487  45.604  1.00  0.00           C  
ATOM     71  HD2 LYS     5      73.031  32.421  46.654  1.00  0.00           H  
ATOM     72  HD3 LYS     5      73.160  31.638  45.061  1.00  0.00           H  
ATOM     73  CE  LYS     5      73.286  33.782  44.966  1.00  0.00           C  
ATOM     74  HE2 LYS     5      72.865  34.661  45.455  1.00  0.00           H  
ATOM     75  HE3 LYS     5      74.373  33.802  45.044  1.00  0.00           H  
ATOM     76  NZ  LYS     5      72.973  33.776  43.531  1.00  0.00           N  
ATOM     77  HZ1 LYS     5      72.022  34.080  43.380  1.00  0.00           H  
ATOM     78  HZ2 LYS     5      73.605  34.379  43.022  1.00  0.00           H  
ATOM     79  HZ3 LYS     5      73.206  32.869  43.152  1.00  0.00           H  
ATOM     80  C   LYS     5      69.078  29.115  46.023  1.00  0.00           C  
ATOM     81  O   LYS     5      69.267  28.307  45.106  1.00  0.00           O  
ATOM     82  N   GLN     6      68.642  28.705  47.237  1.00  0.00           N  
ATOM     83  H   GLN     6      68.452  29.376  47.967  1.00  0.00           H  
ATOM     84  CA  GLN     6      68.121  27.372  47.490  1.00  0.00           C  
ATOM     85  HA  GLN     6      68.835  26.783  46.914  1.00  0.00           H  
ATOM     86  CB  GLN     6      68.282  26.974  48.973  1.00  0.00           C  
ATOM     87  HB2 GLN     6      69.331  27.199  49.165  1.00  0.00           H  
ATOM     88  HB3 GLN     6      67.538  27.586  49.483  1.00  0.00           H  
ATOM     89  CG  GLN     6      67.880  25.503  49.166  1.00  0.00           C  
ATOM     90  HG2 GLN     6      66.809  25.371  49.008  1.00  0.00           H  
ATOM     91  HG3 GLN     6      68.360  24.961  48.351  1.00  0.00           H  
ATOM     92  CD  GLN     6      68.208  24.870  50.561  1.00  0.00           C  
ATOM     93  OE1 GLN     6      68.958  25.470  51.353  1.00  0.00           O  
ATOM     94  NE2 GLN     6      67.729  23.680  50.876  1.00  0.00           N  
ATOM     95 HE21 GLN     6      67.230  23.108  50.210  1.00  0.00           H  
ATOM     96 HE22 GLN     6      68.003  23.245  51.745  1.00  0.00           H  
ATOM     97  C   GLN     6      66.720  27.211  46.897  1.00  0.00           C  
ATOM     98  O   GLN     6      66.494  26.209  46.242  1.00  0.00           O  
ATOM     99  N   LEU     7      65.774  28.185  47.033  1.00  0.00           N  
ATOM    100  H   LEU     7      66.016  28.932  47.667  1.00  0.00           H  
ATOM    101  CA  LEU     7      64.413  28.164  46.331  1.00  0.00           C  
ATOM    102  HA  LEU     7      63.900  27.266  46.675  1.00  0.00           H  
ATOM    103  CB  LEU     7      63.568  29.351  46.912  1.00  0.00           C  
ATOM    104  HB2 LEU     7      63.539  29.239  47.996  1.00  0.00           H  
ATOM    105  HB3 LEU     7      64.101  30.250  46.603  1.00  0.00           H  
ATOM    106  CG  LEU     7      62.172  29.560  46.322  1.00  0.00           C  
ATOM    107  HG  LEU     7      62.224  29.650  45.237  1.00  0.00           H  
ATOM    108  CD1 LEU     7      61.135  28.508  46.762  1.00  0.00           C  
ATOM    109 HD11 LEU     7      61.221  27.643  46.106  1.00  0.00           H  
ATOM    110 HD12 LEU     7      61.308  28.279  47.814  1.00  0.00           H  
ATOM    111 HD13 LEU     7      60.149  28.972  46.735  1.00  0.00           H  
ATOM    112  CD2 LEU     7      61.616  30.890  46.940  1.00  0.00           C  
ATOM    113 HD21 LEU     7      62.220  31.711  46.552  1.00  0.00           H  
ATOM    114 HD22 LEU     7      60.593  31.097  46.624  1.00  0.00           H  
ATOM    115 HD23 LEU     7      61.673  30.815  48.025  1.00  0.00           H  
ATOM    116  C   LEU     7      64.471  28.197  44.765  1.00  0.00           C  
ATOM    117  O   LEU     7      63.571  27.497  44.167  1.00  0.00           O  
ATOM    118  N   ALA     8      65.398  28.923  44.188  1.00  0.00           N  
ATOM    119  H   ALA     8      66.027  29.452  44.775  1.00  0.00           H  
ATOM    120  CA  ALA     8      65.550  28.938  42.755  1.00  0.00           C  
ATOM    121  HA  ALA     8      64.794  29.599  42.330  1.00  0.00           H  
ATOM    122  CB  ALA     8      66.774  29.757  42.500  1.00  0.00           C  
ATOM    123  HB1 ALA     8      67.606  29.234  42.972  1.00  0.00           H  
ATOM    124  HB2 ALA     8      66.905  29.727  41.418  1.00  0.00           H  
ATOM    125  HB3 ALA     8      66.739  30.739  42.971  1.00  0.00           H  
ATOM    126  C   ALA     8      65.628  27.577  42.089  1.00  0.00           C  
ATOM    127  O   ALA     8      65.257  27.425  40.927  1.00  0.00           O  
ATOM    128  N   ASP     9      66.178  26.597  42.815  1.00  0.00           N  
ATOM    129  H   ASP     9      66.503  26.784  43.753  1.00  0.00           H  
ATOM    130  CA  ASP     9      66.278  25.257  42.256  1.00  0.00           C  
ATOM    131  HA  ASP     9      66.660  25.311  41.236  1.00  0.00           H  
ATOM    132  CB  ASP     9      67.238  24.393  43.049  1.00  0.00           C  
ATOM    133  HB2 ASP     9      68.221  24.863  43.023  1.00  0.00           H  
ATOM    134  HB3 ASP     9      66.916  24.409  44.091  1.00  0.00           H  
ATOM    135  CG  ASP     9      67.404  22.878  42.613  1.00  0.00           C  
ATOM    136  OD1 ASP     9      67.682  22.624  41.453  1.00  0.00           O  
ATOM    137  OD2 ASP     9      67.473  22.062  43.580  1.00  0.00           O  
ATOM    138  C   ASP     9      64.925  24.454  42.115  1.00  0.00           C  
ATOM    139  O   ASP     9      64.532  24.109  41.030  1.00  0.00           O  
ATOM    140  N   VAL    10      64.029  24.382  43.135  1.00  0.00           N  
ATOM    141  H   VAL    10      64.300  24.912  43.950  1.00  0.00           H  
ATOM    142  CA  VAL    10      62.654  23.861  43.018  1.00  0.00           C  
ATOM    143  HA  VAL    10      62.712  22.858  42.594  1.00  0.00           H  
ATOM    144  CB  VAL    10      62.055  23.852  44.459  1.00  0.00           C  
ATOM    145  HB  VAL    10      62.127  24.891  44.781  1.00  0.00           H  
ATOM    146  CG1 VAL    10      60.553  23.336  44.524  1.00  0.00           C  
ATOM    147 HG11 VAL    10      60.453  22.304  44.188  1.00  0.00           H  
ATOM    148 HG12 VAL    10      60.144  23.350  45.535  1.00  0.00           H  
ATOM    149 HG13 VAL    10      59.830  23.959  43.998  1.00  0.00           H  
ATOM    150  CG2 VAL    10      62.888  23.076  45.545  1.00  0.00           C  
ATOM    151 HG21 VAL    10      63.236  22.151  45.086  1.00  0.00           H  
ATOM    152 HG22 VAL    10      63.794  23.640  45.767  1.00  0.00           H  
ATOM    153 HG23 VAL    10      62.247  22.958  46.419  1.00  0.00           H  
ATOM    154  C   VAL    10      61.826  24.682  41.991  1.00  0.00           C  
ATOM    155  O   VAL    10      61.085  24.073  41.229  1.00  0.00           O  
ATOM    156  N   VAL    11      61.919  26.024  41.981  1.00  0.00           N  
ATOM    157  H   VAL    11      62.583  26.452  42.609  1.00  0.00           H  
ATOM    158  CA  VAL    11      61.318  26.759  40.925  1.00  0.00           C  
ATOM    159  HA  VAL    11      60.234  26.648  40.929  1.00  0.00           H  
ATOM    160  CB  VAL    11      61.611  28.303  41.062  1.00  0.00           C  
ATOM    161  HB  VAL    11      62.681  28.411  41.242  1.00  0.00           H  
ATOM    162  CG1 VAL    11      61.226  29.015  39.698  1.00  0.00           C  
ATOM    163 HG11 VAL    11      61.279  30.091  39.865  1.00  0.00           H  
ATOM    164 HG12 VAL    11      61.937  28.689  38.938  1.00  0.00           H  
ATOM    165 HG13 VAL    11      60.230  28.682  39.407  1.00  0.00           H  
ATOM    166  CG2 VAL    11      60.980  29.110  42.192  1.00  0.00           C  
ATOM    167 HG21 VAL    11      60.528  28.408  42.893  1.00  0.00           H  
ATOM    168 HG22 VAL    11      61.783  29.589  42.752  1.00  0.00           H  
ATOM    169 HG23 VAL    11      60.309  29.890  41.832  1.00  0.00           H  
ATOM    170  C   VAL    11      61.740  26.255  39.516  1.00  0.00           C  
ATOM    171  O   VAL    11      60.957  25.867  38.693  1.00  0.00           O  
ATOM    172  N   GLU    12      63.043  26.159  39.262  1.00  0.00           N  
ATOM    173  H   GLU    12      63.647  26.438  40.023  1.00  0.00           H  
ATOM    174  CA  GLU    12      63.561  25.765  37.960  1.00  0.00           C  
ATOM    175  HA  GLU    12      63.188  26.477  37.223  1.00  0.00           H  
ATOM    176  CB  GLU    12      65.067  25.933  38.036  1.00  0.00           C  
ATOM    177  HB2 GLU    12      65.392  26.921  38.362  1.00  0.00           H  
ATOM    178  HB3 GLU    12      65.472  25.305  38.829  1.00  0.00           H  
ATOM    179  CG  GLU    12      65.717  25.548  36.691  1.00  0.00           C  
ATOM    180  HG2 GLU    12      65.297  24.642  36.256  1.00  0.00           H  
ATOM    181  HG3 GLU    12      65.428  26.387  36.058  1.00  0.00           H  
ATOM    182  CD  GLU    12      67.274  25.566  36.863  1.00  0.00           C  
ATOM    183  OE1 GLU    12      67.756  25.241  37.988  1.00  0.00           O  
ATOM    184  OE2 GLU    12      67.877  25.880  35.843  1.00  0.00           O  
ATOM    185  C   GLU    12      63.187  24.354  37.593  1.00  0.00           C  
ATOM    186  O   GLU    12      62.843  24.030  36.459  1.00  0.00           O  
ATOM    187  N   ARG    13      63.177  23.424  38.575  1.00  0.00           N  
ATOM    188  H   ARG    13      63.541  23.692  39.479  1.00  0.00           H  
ATOM    189  CA  ARG    13      62.863  22.017  38.433  1.00  0.00           C  
ATOM    190  HA  ARG    13      63.436  21.542  37.636  1.00  0.00           H  
ATOM    191  CB  ARG    13      63.304  21.179  39.669  1.00  0.00           C  
ATOM    192  HB2 ARG    13      62.867  21.554  40.594  1.00  0.00           H  
ATOM    193  HB3 ARG    13      62.920  20.192  39.414  1.00  0.00           H  
ATOM    194  CG  ARG    13      64.891  21.055  39.815  1.00  0.00           C  
ATOM    195  HG2 ARG    13      65.219  20.637  38.864  1.00  0.00           H  
ATOM    196  HG3 ARG    13      65.390  22.000  40.031  1.00  0.00           H  
ATOM    197  CD  ARG    13      65.154  20.112  40.980  1.00  0.00           C  
ATOM    198  HD2 ARG    13      64.714  20.555  41.873  1.00  0.00           H  
ATOM    199  HD3 ARG    13      64.607  19.170  40.941  1.00  0.00           H  
ATOM    200  NE  ARG    13      66.653  19.932  41.089  1.00  0.00           N  
ATOM    201  HE  ARG    13      67.192  20.770  41.255  1.00  0.00           H  
ATOM    202  CZ  ARG    13      67.302  18.948  40.443  1.00  0.00           C  
ATOM    203  NH1 ARG    13      66.720  17.891  40.004  1.00  0.00           N  
ATOM    204 HH11 ARG    13      67.198  17.109  39.581  1.00  0.00           H  
ATOM    205 HH12 ARG    13      65.729  17.756  40.151  1.00  0.00           H  
ATOM    206  NH2 ARG    13      68.590  19.016  40.256  1.00  0.00           N  
ATOM    207 HH21 ARG    13      69.159  19.827  40.454  1.00  0.00           H  
ATOM    208 HH22 ARG    13      68.853  18.287  39.609  1.00  0.00           H  
ATOM    209  C   ARG    13      61.329  21.839  38.075  1.00  0.00           C  
ATOM    210  O   ARG    13      60.913  21.027  37.257  1.00  0.00           O  
ATOM    211  N   THR    14      60.525  22.765  38.627  1.00  0.00           N  
ATOM    212  H   THR    14      60.902  23.449  39.267  1.00  0.00           H  
ATOM    213  CA  THR    14      59.115  22.821  38.310  1.00  0.00           C  
ATOM    214  HA  THR    14      58.694  21.817  38.375  1.00  0.00           H  
ATOM    215  CB  THR    14      58.310  23.723  39.290  1.00  0.00           C  
ATOM    216  HB  THR    14      58.495  24.765  39.031  1.00  0.00           H  
ATOM    217  CG2 THR    14      56.866  23.363  39.151  1.00  0.00           C  
ATOM    218 HG21 THR    14      56.529  22.363  39.424  1.00  0.00           H  
ATOM    219 HG22 THR    14      56.224  24.026  39.731  1.00  0.00           H  
ATOM    220 HG23 THR    14      56.446  23.467  38.150  1.00  0.00           H  
ATOM    221  OG1 THR    14      58.691  23.442  40.597  1.00  0.00           O  
ATOM    222  HG1 THR    14      59.595  23.734  40.738  1.00  0.00           H  
ATOM    223  C   THR    14      58.974  23.377  36.899  1.00  0.00           C  
ATOM    224  O   THR    14      58.213  22.769  36.180  1.00  0.00           O  
ATOM    225  N   VAL    15      59.616  24.509  36.466  1.00  0.00           N  
ATOM    226  H   VAL    15      60.218  24.952  37.146  1.00  0.00           H  
ATOM    227  CA  VAL    15      59.400  25.281  35.205  1.00  0.00           C  
ATOM    228  HA  VAL    15      58.332  25.201  35.001  1.00  0.00           H  
ATOM    229  CB  VAL    15      59.843  26.730  35.542  1.00  0.00           C  
ATOM    230  HB  VAL    15      60.808  26.721  36.048  1.00  0.00           H  
ATOM    231  CG1 VAL    15      60.002  27.629  34.264  1.00  0.00           C  
ATOM    232 HG11 VAL    15      60.395  28.590  34.598  1.00  0.00           H  
ATOM    233 HG12 VAL    15      60.722  27.258  33.535  1.00  0.00           H  
ATOM    234 HG13 VAL    15      59.028  27.697  33.779  1.00  0.00           H  
ATOM    235  CG2 VAL    15      58.837  27.517  36.410  1.00  0.00           C  
ATOM    236 HG21 VAL    15      58.792  27.067  37.402  1.00  0.00           H  
ATOM    237 HG22 VAL    15      59.207  28.527  36.587  1.00  0.00           H  
ATOM    238 HG23 VAL    15      57.831  27.423  36.001  1.00  0.00           H  
ATOM    239  C   VAL    15      60.025  24.772  33.908  1.00  0.00           C  
ATOM    240  O   VAL    15      59.514  24.942  32.796  1.00  0.00           O  
ATOM    241  N   THR    16      61.189  24.099  34.003  1.00  0.00           N  
ATOM    242  H   THR    16      61.618  24.028  34.914  1.00  0.00           H  
ATOM    243  CA  THR    16      62.070  23.669  32.844  1.00  0.00           C  
ATOM    244  HA  THR    16      62.281  24.609  32.334  1.00  0.00           H  
ATOM    245  CB  THR    16      63.456  23.099  33.378  1.00  0.00           C  
ATOM    246  HB  THR    16      63.083  22.379  34.106  1.00  0.00           H  
ATOM    247  CG2 THR    16      64.350  22.575  32.237  1.00  0.00           C  
ATOM    248 HG21 THR    16      65.322  22.309  32.653  1.00  0.00           H  
ATOM    249 HG22 THR    16      63.963  21.628  31.860  1.00  0.00           H  
ATOM    250 HG23 THR    16      64.384  23.286  31.412  1.00  0.00           H  
ATOM    251  OG1 THR    16      64.198  24.098  34.036  1.00  0.00           O  
ATOM    252  HG1 THR    16      64.056  24.082  34.986  1.00  0.00           H  
ATOM    253  C   THR    16      61.340  22.605  31.981  1.00  0.00           C  
ATOM    254  O   THR    16      61.197  22.819  30.795  1.00  0.00           O  
ATOM    255  N   PRO    17      60.772  21.520  32.581  1.00  0.00           N  
ATOM    256  CD  PRO    17      60.867  21.150  34.030  1.00  0.00           C  
ATOM    257  HD2 PRO    17      60.614  22.050  34.590  1.00  0.00           H  
ATOM    258  HD3 PRO    17      61.840  20.808  34.383  1.00  0.00           H  
ATOM    259  CG  PRO    17      59.822  20.070  34.193  1.00  0.00           C  
ATOM    260  HG2 PRO    17      58.905  20.510  34.586  1.00  0.00           H  
ATOM    261  HG3 PRO    17      60.188  19.364  34.938  1.00  0.00           H  
ATOM    262  CB  PRO    17      59.797  19.364  32.793  1.00  0.00           C  
ATOM    263  HB2 PRO    17      58.913  18.752  32.614  1.00  0.00           H  
ATOM    264  HB3 PRO    17      60.590  18.619  32.723  1.00  0.00           H  
ATOM    265  CA  PRO    17      60.040  20.481  31.787  1.00  0.00           C  
ATOM    266  HA  PRO    17      60.666  20.115  30.973  1.00  0.00           H  
ATOM    267  C   PRO    17      58.816  21.117  31.143  1.00  0.00           C  
ATOM    268  O   PRO    17      58.386  20.849  30.032  1.00  0.00           O  
ATOM    269  N   LEU    18      58.195  22.037  31.909  1.00  0.00           N  
ATOM    270  H   LEU    18      58.673  22.312  32.755  1.00  0.00           H  
ATOM    271  CA  LEU    18      56.927  22.715  31.521  1.00  0.00           C  
ATOM    272  HA  LEU    18      56.154  22.034  31.166  1.00  0.00           H  
ATOM    273  CB  LEU    18      56.386  23.370  32.846  1.00  0.00           C  
ATOM    274  HB2 LEU    18      56.090  22.634  33.593  1.00  0.00           H  
ATOM    275  HB3 LEU    18      57.133  24.055  33.250  1.00  0.00           H  
ATOM    276  CG  LEU    18      55.193  24.345  32.672  1.00  0.00           C  
ATOM    277  HG  LEU    18      55.623  25.026  31.937  1.00  0.00           H  
ATOM    278  CD1 LEU    18      53.820  23.780  32.198  1.00  0.00           C  
ATOM    279 HD11 LEU    18      53.047  24.549  32.175  1.00  0.00           H  
ATOM    280 HD12 LEU    18      53.966  23.397  31.188  1.00  0.00           H  
ATOM    281 HD13 LEU    18      53.583  23.021  32.944  1.00  0.00           H  
ATOM    282  CD2 LEU    18      54.790  25.169  33.924  1.00  0.00           C  
ATOM    283 HD21 LEU    18      54.186  26.033  33.648  1.00  0.00           H  
ATOM    284 HD22 LEU    18      54.222  24.508  34.580  1.00  0.00           H  
ATOM    285 HD23 LEU    18      55.699  25.585  34.358  1.00  0.00           H  
ATOM    286  C   LEU    18      57.193  23.743  30.445  1.00  0.00           C  
ATOM    287  O   LEU    18      56.433  23.715  29.445  1.00  0.00           O  
ATOM    288  N   MET    19      58.333  24.418  30.351  1.00  0.00           N  
ATOM    289  H   MET    19      58.972  24.373  31.132  1.00  0.00           H  
ATOM    290  CA  MET    19      58.661  25.283  29.214  1.00  0.00           C  
ATOM    291  HA  MET    19      57.714  25.814  29.117  1.00  0.00           H  
ATOM    292  CB  MET    19      59.790  26.297  29.479  1.00  0.00           C  
ATOM    293  HB2 MET    19      60.524  25.880  30.169  1.00  0.00           H  
ATOM    294  HB3 MET    19      60.156  26.712  28.539  1.00  0.00           H  
ATOM    295  CG  MET    19      59.256  27.475  30.247  1.00  0.00           C  
ATOM    296  HG2 MET    19      58.501  27.936  29.610  1.00  0.00           H  
ATOM    297  HG3 MET    19      58.681  27.065  31.077  1.00  0.00           H  
ATOM    298  SD  MET    19      60.448  28.748  30.791  1.00  0.00           S  
ATOM    299  CE  MET    19      60.808  29.621  29.207  1.00  0.00           C  
ATOM    300  HE1 MET    19      61.413  30.494  29.453  1.00  0.00           H  
ATOM    301  HE2 MET    19      61.399  28.966  28.566  1.00  0.00           H  
ATOM    302  HE3 MET    19      59.923  29.833  28.607  1.00  0.00           H  
ATOM    303  C   MET    19      59.001  24.468  27.976  1.00  0.00           C  
ATOM    304  O   MET    19      58.428  24.758  26.953  1.00  0.00           O  
ATOM    305  N   LYS    20      59.753  23.371  28.084  1.00  0.00           N  
ATOM    306  H   LYS    20      60.163  23.148  28.979  1.00  0.00           H  
ATOM    307  CA  LYS    20      59.988  22.434  26.947  1.00  0.00           C  
ATOM    308  HA  LYS    20      60.486  22.945  26.123  1.00  0.00           H  
ATOM    309  CB  LYS    20      60.908  21.322  27.518  1.00  0.00           C  
ATOM    310  HB2 LYS    20      60.580  20.963  28.493  1.00  0.00           H  
ATOM    311  HB3 LYS    20      60.871  20.491  26.813  1.00  0.00           H  
ATOM    312  CG  LYS    20      62.274  21.903  27.536  1.00  0.00           C  
ATOM    313  HG2 LYS    20      62.601  22.063  26.509  1.00  0.00           H  
ATOM    314  HG3 LYS    20      62.322  22.777  28.185  1.00  0.00           H  
ATOM    315  CD  LYS    20      63.327  20.976  28.152  1.00  0.00           C  
ATOM    316  HD2 LYS    20      63.012  20.718  29.163  1.00  0.00           H  
ATOM    317  HD3 LYS    20      63.382  20.091  27.518  1.00  0.00           H  
ATOM    318  CE  LYS    20      64.758  21.483  28.230  1.00  0.00           C  
ATOM    319  HE2 LYS    20      64.923  21.794  27.198  1.00  0.00           H  
ATOM    320  HE3 LYS    20      64.683  22.375  28.851  1.00  0.00           H  
ATOM    321  NZ  LYS    20      65.707  20.454  28.716  1.00  0.00           N  
ATOM    322  HZ1 LYS    20      65.316  20.035  29.548  1.00  0.00           H  
ATOM    323  HZ2 LYS    20      65.674  19.719  28.025  1.00  0.00           H  
ATOM    324  HZ3 LYS    20      66.578  20.896  28.975  1.00  0.00           H  
ATOM    325  C   LYS    20      58.658  21.943  26.256  1.00  0.00           C  
ATOM    326  O   LYS    20      58.557  21.878  25.018  1.00  0.00           O  
ATOM    327  N   ALA    21      57.702  21.518  27.134  1.00  0.00           N  
ATOM    328  H   ALA    21      57.989  21.390  28.094  1.00  0.00           H  
ATOM    329  CA  ALA    21      56.504  20.838  26.744  1.00  0.00           C  
ATOM    330  HA  ALA    21      56.747  20.032  26.050  1.00  0.00           H  
ATOM    331  CB  ALA    21      55.776  20.244  27.963  1.00  0.00           C  
ATOM    332  HB1 ALA    21      55.055  19.493  27.642  1.00  0.00           H  
ATOM    333  HB2 ALA    21      56.445  19.749  28.668  1.00  0.00           H  
ATOM    334  HB3 ALA    21      55.298  21.071  28.488  1.00  0.00           H  
ATOM    335  C   ALA    21      55.557  21.842  25.988  1.00  0.00           C  
ATOM    336  O   ALA    21      55.064  21.663  24.893  1.00  0.00           O  
ATOM    337  N   GLN    22      55.292  22.950  26.704  1.00  0.00           N  
ATOM    338  H   GLN    22      55.778  23.048  27.583  1.00  0.00           H  
ATOM    339  CA  GLN    22      54.524  24.003  26.149  1.00  0.00           C  
ATOM    340  HA  GLN    22      53.598  23.582  25.758  1.00  0.00           H  
ATOM    341  CB  GLN    22      54.222  24.881  27.383  1.00  0.00           C  
ATOM    342  HB2 GLN    22      55.150  25.175  27.875  1.00  0.00           H  
ATOM    343  HB3 GLN    22      53.687  25.749  26.998  1.00  0.00           H  
ATOM    344  CG  GLN    22      53.385  24.306  28.541  1.00  0.00           C  
ATOM    345  HG2 GLN    22      53.835  23.407  28.964  1.00  0.00           H  
ATOM    346  HG3 GLN    22      53.231  24.949  29.407  1.00  0.00           H  
ATOM    347  CD  GLN    22      51.980  23.946  28.051  1.00  0.00           C  
ATOM    348  OE1 GLN    22      51.436  24.480  27.067  1.00  0.00           O  
ATOM    349  NE2 GLN    22      51.265  22.901  28.515  1.00  0.00           N  
ATOM    350 HE21 GLN    22      51.713  22.356  29.238  1.00  0.00           H  
ATOM    351 HE22 GLN    22      50.386  22.693  28.063  1.00  0.00           H  
ATOM    352  C   GLN    22      55.181  24.848  25.089  1.00  0.00           C  
ATOM    353  O   GLN    22      54.615  25.713  24.497  1.00  0.00           O  
ATOM    354  N   ALA    23      56.500  24.693  24.843  1.00  0.00           N  
ATOM    355  H   ALA    23      56.933  24.080  25.518  1.00  0.00           H  
ATOM    356  CA  ALA    23      57.382  25.569  24.093  1.00  0.00           C  
ATOM    357  HA  ALA    23      58.422  25.303  24.286  1.00  0.00           H  
ATOM    358  CB  ALA    23      57.327  25.233  22.593  1.00  0.00           C  
ATOM    359  HB1 ALA    23      56.332  25.349  22.164  1.00  0.00           H  
ATOM    360  HB2 ALA    23      58.075  25.679  21.938  1.00  0.00           H  
ATOM    361  HB3 ALA    23      57.538  24.176  22.428  1.00  0.00           H  
ATOM    362  C   ALA    23      57.207  27.060  24.354  1.00  0.00           C  
ATOM    363  O   ALA    23      57.370  27.907  23.448  1.00  0.00           O  
ATOM    364  N   ILE    24      56.807  27.484  25.528  1.00  0.00           N  
ATOM    365  H   ILE    24      56.689  26.826  26.286  1.00  0.00           H  
ATOM    366  CA  ILE    24      56.676  28.944  25.964  1.00  0.00           C  
ATOM    367  HA  ILE    24      55.988  29.459  25.294  1.00  0.00           H  
ATOM    368  CB  ILE    24      56.308  28.929  27.430  1.00  0.00           C  
ATOM    369  HB  ILE    24      56.930  28.211  27.965  1.00  0.00           H  
ATOM    370  CG2 ILE    24      56.307  30.246  28.257  1.00  0.00           C  
ATOM    371 HG21 ILE    24      56.091  30.127  29.318  1.00  0.00           H  
ATOM    372 HG22 ILE    24      57.307  30.674  28.191  1.00  0.00           H  
ATOM    373 HG23 ILE    24      55.645  30.960  27.767  1.00  0.00           H  
ATOM    374  CG1 ILE    24      54.816  28.447  27.510  1.00  0.00           C  
ATOM    375 HG12 ILE    24      54.175  29.290  27.249  1.00  0.00           H  
ATOM    376 HG13 ILE    24      54.682  27.678  26.750  1.00  0.00           H  
ATOM    377  CD1 ILE    24      54.370  27.824  28.916  1.00  0.00           C  
ATOM    378 HD11 ILE    24      54.113  28.577  29.661  1.00  0.00           H  
ATOM    379 HD12 ILE    24      53.402  27.385  28.673  1.00  0.00           H  
ATOM    380 HD13 ILE    24      55.111  27.156  29.355  1.00  0.00           H  
ATOM    381  C   ILE    24      58.139  29.580  25.866  1.00  0.00           C  
ATOM    382  O   ILE    24      59.121  28.950  26.406  1.00  0.00           O  
ATOM    383  N   PRO    25      58.292  30.633  25.027  1.00  0.00           N  
ATOM    384  CD  PRO    25      57.375  31.277  24.135  1.00  0.00           C  
ATOM    385  HD2 PRO    25      56.871  32.067  24.691  1.00  0.00           H  
ATOM    386  HD3 PRO    25      56.621  30.576  23.777  1.00  0.00           H  
ATOM    387  CG  PRO    25      58.186  31.700  22.917  1.00  0.00           C  
ATOM    388  HG2 PRO    25      57.775  32.623  22.507  1.00  0.00           H  
ATOM    389  HG3 PRO    25      58.189  30.892  22.186  1.00  0.00           H  
ATOM    390  CB  PRO    25      59.554  31.995  23.461  1.00  0.00           C  
ATOM    391  HB2 PRO    25      59.517  33.030  23.801  1.00  0.00           H  
ATOM    392  HB3 PRO    25      60.316  31.666  22.755  1.00  0.00           H  
ATOM    393  CA  PRO    25      59.618  31.133  24.817  1.00  0.00           C  
ATOM    394  HA  PRO    25      60.288  30.292  24.636  1.00  0.00           H  
ATOM    395  C   PRO    25      60.169  32.058  25.916  1.00  0.00           C  
ATOM    396  O   PRO    25      61.422  32.205  26.035  1.00  0.00           O  
ATOM    397  N   GLY    26      59.333  32.554  26.847  1.00  0.00           N  
ATOM    398  H   GLY    26      58.341  32.364  26.832  1.00  0.00           H  
ATOM    399  CA  GLY    26      59.703  33.314  27.969  1.00  0.00           C  
ATOM    400  HA2 GLY    26      60.705  33.091  28.336  1.00  0.00           H  
ATOM    401  HA3 GLY    26      59.871  34.343  27.652  1.00  0.00           H  
ATOM    402  C   GLY    26      58.777  33.365  29.118  1.00  0.00           C  
ATOM    403  O   GLY    26      57.607  33.126  28.949  1.00  0.00           O  
ATOM    404  N   MET    27      59.260  33.662  30.361  1.00  0.00           N  
ATOM    405  H   MET    27      60.255  33.778  30.488  1.00  0.00           H  
ATOM    406  CA  MET    27      58.493  33.506  31.609  1.00  0.00           C  
ATOM    407  HA  MET    27      57.471  33.872  31.510  1.00  0.00           H  
ATOM    408  CB  MET    27      58.423  32.001  31.860  1.00  0.00           C  
ATOM    409  HB2 MET    27      57.955  31.474  31.028  1.00  0.00           H  
ATOM    410  HB3 MET    27      59.415  31.566  31.984  1.00  0.00           H  
ATOM    411  CG  MET    27      57.733  31.643  33.262  1.00  0.00           C  
ATOM    412  HG2 MET    27      58.389  31.956  34.074  1.00  0.00           H  
ATOM    413  HG3 MET    27      56.746  32.100  33.212  1.00  0.00           H  
ATOM    414  SD  MET    27      57.339  29.906  33.594  1.00  0.00           S  
ATOM    415  CE  MET    27      55.989  29.679  32.460  1.00  0.00           C  
ATOM    416  HE1 MET    27      55.339  28.842  32.714  1.00  0.00           H  
ATOM    417  HE2 MET    27      55.493  30.650  32.486  1.00  0.00           H  
ATOM    418  HE3 MET    27      56.339  29.460  31.452  1.00  0.00           H  
ATOM    419  C   MET    27      59.217  34.274  32.641  1.00  0.00           C  
ATOM    420  O   MET    27      60.363  34.023  32.974  1.00  0.00           O  
ATOM    421  N   ALA    28      58.421  35.115  33.348  1.00  0.00           N  
ATOM    422  H   ALA    28      57.445  35.125  33.087  1.00  0.00           H  
ATOM    423  CA  ALA    28      58.787  35.622  34.749  1.00  0.00           C  
ATOM    424  HA  ALA    28      59.833  35.363  34.913  1.00  0.00           H  
ATOM    425  CB  ALA    28      58.764  37.153  34.873  1.00  0.00           C  
ATOM    426  HB1 ALA    28      57.741  37.500  34.726  1.00  0.00           H  
ATOM    427  HB2 ALA    28      59.160  37.442  35.847  1.00  0.00           H  
ATOM    428  HB3 ALA    28      59.355  37.633  34.094  1.00  0.00           H  
ATOM    429  C   ALA    28      57.966  35.001  35.955  1.00  0.00           C  
ATOM    430  O   ALA    28      56.738  34.996  35.820  1.00  0.00           O  
ATOM    431  N   VAL    29      58.672  34.579  36.992  1.00  0.00           N  
ATOM    432  H   VAL    29      59.681  34.589  36.962  1.00  0.00           H  
ATOM    433  CA  VAL    29      58.145  34.046  38.229  1.00  0.00           C  
ATOM    434  HA  VAL    29      57.068  33.959  38.081  1.00  0.00           H  
ATOM    435  CB  VAL    29      58.539  32.603  38.427  1.00  0.00           C  
ATOM    436  HB  VAL    29      59.612  32.440  38.527  1.00  0.00           H  
ATOM    437  CG1 VAL    29      57.787  32.025  39.625  1.00  0.00           C  
ATOM    438 HG11 VAL    29      56.707  32.059  39.482  1.00  0.00           H  
ATOM    439 HG12 VAL    29      58.213  31.044  39.834  1.00  0.00           H  
ATOM    440 HG13 VAL    29      58.116  32.660  40.447  1.00  0.00           H  
ATOM    441  CG2 VAL    29      58.107  31.687  37.254  1.00  0.00           C  
ATOM    442 HG21 VAL    29      58.391  30.656  37.466  1.00  0.00           H  
ATOM    443 HG22 VAL    29      57.045  31.891  37.117  1.00  0.00           H  
ATOM    444 HG23 VAL    29      58.594  31.959  36.318  1.00  0.00           H  
ATOM    445  C   VAL    29      58.610  34.920  39.417  1.00  0.00           C  
ATOM    446  O   VAL    29      59.828  35.078  39.532  1.00  0.00           O  
ATOM    447  N   ALA    30      57.769  35.313  40.315  1.00  0.00           N  
ATOM    448  H   ALA    30      56.812  35.028  40.161  1.00  0.00           H  
ATOM    449  CA  ALA    30      58.141  36.072  41.487  1.00  0.00           C  
ATOM    450  HA  ALA    30      59.180  35.767  41.617  1.00  0.00           H  
ATOM    451  CB  ALA    30      58.119  37.572  41.128  1.00  0.00           C  
ATOM    452  HB1 ALA    30      58.642  37.767  40.192  1.00  0.00           H  
ATOM    453  HB2 ALA    30      57.102  37.916  40.940  1.00  0.00           H  
ATOM    454  HB3 ALA    30      58.428  38.239  41.933  1.00  0.00           H  
ATOM    455  C   ALA    30      57.303  35.694  42.732  1.00  0.00           C  
ATOM    456  O   ALA    30      56.147  35.398  42.568  1.00  0.00           O  
ATOM    457  N   VAL    31      57.899  35.713  43.911  1.00  0.00           N  
ATOM    458  H   VAL    31      58.870  35.991  43.913  1.00  0.00           H  
ATOM    459  CA  VAL    31      57.315  35.220  45.144  1.00  0.00           C  
ATOM    460  HA  VAL    31      56.234  35.255  45.011  1.00  0.00           H  
ATOM    461  CB  VAL    31      57.599  33.662  45.332  1.00  0.00           C  
ATOM    462  HB  VAL    31      57.120  33.101  44.530  1.00  0.00           H  
ATOM    463  CG1 VAL    31      59.136  33.351  45.467  1.00  0.00           C  
ATOM    464 HG11 VAL    31      59.270  32.273  45.559  1.00  0.00           H  
ATOM    465 HG12 VAL    31      59.571  33.626  44.506  1.00  0.00           H  
ATOM    466 HG13 VAL    31      59.591  33.930  46.270  1.00  0.00           H  
ATOM    467  CG2 VAL    31      56.887  33.092  46.542  1.00  0.00           C  
ATOM    468 HG21 VAL    31      55.849  33.401  46.425  1.00  0.00           H  
ATOM    469 HG22 VAL    31      57.028  32.021  46.392  1.00  0.00           H  
ATOM    470 HG23 VAL    31      57.290  33.592  47.423  1.00  0.00           H  
ATOM    471  C   VAL    31      57.662  36.040  46.349  1.00  0.00           C  
ATOM    472  O   VAL    31      58.809  36.272  46.605  1.00  0.00           O  
ATOM    473  N   ILE    32      56.671  36.516  47.116  1.00  0.00           N  
ATOM    474  H   ILE    32      55.726  36.457  46.763  1.00  0.00           H  
ATOM    475  CA  ILE    32      56.912  37.394  48.276  1.00  0.00           C  
ATOM    476  HA  ILE    32      57.909  37.834  48.270  1.00  0.00           H  
ATOM    477  CB  ILE    32      55.835  38.460  48.305  1.00  0.00           C  
ATOM    478  HB  ILE    32      54.866  37.987  48.459  1.00  0.00           H  
ATOM    479  CG2 ILE    32      56.074  39.325  49.605  1.00  0.00           C  
ATOM    480 HG21 ILE    32      55.849  38.817  50.543  1.00  0.00           H  
ATOM    481 HG22 ILE    32      57.043  39.824  49.597  1.00  0.00           H  
ATOM    482 HG23 ILE    32      55.347  40.130  49.502  1.00  0.00           H  
ATOM    483  CG1 ILE    32      55.665  39.446  47.104  1.00  0.00           C  
ATOM    484 HG12 ILE    32      55.194  40.337  47.519  1.00  0.00           H  
ATOM    485 HG13 ILE    32      56.662  39.740  46.778  1.00  0.00           H  
ATOM    486  CD1 ILE    32      54.887  39.125  45.873  1.00  0.00           C  
ATOM    487 HD11 ILE    32      54.837  40.049  45.298  1.00  0.00           H  
ATOM    488 HD12 ILE    32      55.335  38.266  45.372  1.00  0.00           H  
ATOM    489 HD13 ILE    32      53.852  38.857  46.085  1.00  0.00           H  
ATOM    490  C   ILE    32      56.827  36.437  49.434  1.00  0.00           C  
ATOM    491  O   ILE    32      55.926  35.612  49.507  1.00  0.00           O  
ATOM    492  N   TYR    33      57.783  36.525  50.412  1.00  0.00           N  
ATOM    493  H   TYR    33      58.583  37.107  50.205  1.00  0.00           H  
ATOM    494  CA  TYR    33      57.889  35.803  51.711  1.00  0.00           C  
ATOM    495  HA  TYR    33      56.901  35.685  52.157  1.00  0.00           H  
ATOM    496  CB  TYR    33      58.269  34.348  51.393  1.00  0.00           C  
ATOM    497  HB2 TYR    33      58.184  33.864  52.366  1.00  0.00           H  
ATOM    498  HB3 TYR    33      57.561  33.880  50.709  1.00  0.00           H  
ATOM    499  CG  TYR    33      59.744  34.163  50.922  1.00  0.00           C  
ATOM    500  CD1 TYR    33      60.780  33.861  51.813  1.00  0.00           C  
ATOM    501  HD1 TYR    33      60.739  33.900  52.891  1.00  0.00           H  
ATOM    502  CE1 TYR    33      62.076  33.495  51.313  1.00  0.00           C  
ATOM    503  HE1 TYR    33      62.912  33.296  51.968  1.00  0.00           H  
ATOM    504  CZ  TYR    33      62.307  33.323  49.909  1.00  0.00           C  
ATOM    505  OH  TYR    33      63.516  32.825  49.505  1.00  0.00           O  
ATOM    506  HH  TYR    33      63.664  32.063  50.070  1.00  0.00           H  
ATOM    507  CE2 TYR    33      61.198  33.528  49.068  1.00  0.00           C  
ATOM    508  HE2 TYR    33      61.373  33.459  48.005  1.00  0.00           H  
ATOM    509  CD2 TYR    33      59.958  33.921  49.538  1.00  0.00           C  
ATOM    510  HD2 TYR    33      59.182  34.174  48.831  1.00  0.00           H  
ATOM    511  C   TYR    33      58.839  36.518  52.719  1.00  0.00           C  
ATOM    512  O   TYR    33      59.849  37.131  52.381  1.00  0.00           O  
ATOM    513  N   GLN    34      58.360  36.539  53.972  1.00  0.00           N  
ATOM    514  H   GLN    34      57.697  35.819  54.221  1.00  0.00           H  
ATOM    515  CA  GLN    34      58.890  37.427  55.020  1.00  0.00           C  
ATOM    516  HA  GLN    34      58.221  37.352  55.878  1.00  0.00           H  
ATOM    517  CB  GLN    34      60.204  36.918  55.508  1.00  0.00           C  
ATOM    518  HB2 GLN    34      60.176  35.842  55.679  1.00  0.00           H  
ATOM    519  HB3 GLN    34      60.857  37.082  54.650  1.00  0.00           H  
ATOM    520  CG  GLN    34      60.791  37.600  56.773  1.00  0.00           C  
ATOM    521  HG2 GLN    34      60.584  38.670  56.795  1.00  0.00           H  
ATOM    522  HG3 GLN    34      60.462  37.094  57.681  1.00  0.00           H  
ATOM    523  CD  GLN    34      62.307  37.436  56.664  1.00  0.00           C  
ATOM    524  OE1 GLN    34      62.856  36.326  56.833  1.00  0.00           O  
ATOM    525  NE2 GLN    34      63.064  38.466  56.329  1.00  0.00           N  
ATOM    526 HE21 GLN    34      62.597  39.359  56.265  1.00  0.00           H  
ATOM    527 HE22 GLN    34      64.032  38.276  56.113  1.00  0.00           H  
ATOM    528  C   GLN    34      58.823  38.956  54.700  1.00  0.00           C  
ATOM    529  O   GLN    34      59.719  39.726  54.961  1.00  0.00           O  
ATOM    530  N   GLY    35      57.719  39.250  54.059  1.00  0.00           N  
ATOM    531  H   GLY    35      57.142  38.440  53.883  1.00  0.00           H  
ATOM    532  CA  GLY    35      57.406  40.478  53.372  1.00  0.00           C  
ATOM    533  HA2 GLY    35      56.341  40.443  53.145  1.00  0.00           H  
ATOM    534  HA3 GLY    35      57.529  41.321  54.052  1.00  0.00           H  
ATOM    535  C   GLY    35      58.321  40.828  52.182  1.00  0.00           C  
ATOM    536  O   GLY    35      58.013  41.874  51.532  1.00  0.00           O  
ATOM    537  N   GLN    36      59.331  40.047  51.773  1.00  0.00           N  
ATOM    538  H   GLN    36      59.399  39.103  52.126  1.00  0.00           H  
ATOM    539  CA  GLN    36      60.275  40.413  50.720  1.00  0.00           C  
ATOM    540  HA  GLN    36      60.072  41.436  50.404  1.00  0.00           H  
ATOM    541  CB  GLN    36      61.800  40.337  51.186  1.00  0.00           C  
ATOM    542  HB2 GLN    36      61.888  41.003  52.044  1.00  0.00           H  
ATOM    543  HB3 GLN    36      62.000  39.338  51.572  1.00  0.00           H  
ATOM    544  CG  GLN    36      62.865  40.639  50.162  1.00  0.00           C  
ATOM    545  HG2 GLN    36      63.894  40.447  50.464  1.00  0.00           H  
ATOM    546  HG3 GLN    36      62.638  40.111  49.235  1.00  0.00           H  
ATOM    547  CD  GLN    36      62.971  42.110  49.888  1.00  0.00           C  
ATOM    548  OE1 GLN    36      62.221  42.955  50.440  1.00  0.00           O  
ATOM    549  NE2 GLN    36      63.648  42.514  48.854  1.00  0.00           N  
ATOM    550 HE21 GLN    36      64.252  41.922  48.302  1.00  0.00           H  
ATOM    551 HE22 GLN    36      63.387  43.444  48.560  1.00  0.00           H  
ATOM    552  C   GLN    36      59.911  39.670  49.426  1.00  0.00           C  
ATOM    553  O   GLN    36      59.945  38.459  49.378  1.00  0.00           O  
ATOM    554  N   PRO    37      59.796  40.433  48.302  1.00  0.00           N  
ATOM    555  CD  PRO    37      59.386  41.807  48.253  1.00  0.00           C  
ATOM    556  HD2 PRO    37      60.211  42.457  48.545  1.00  0.00           H  
ATOM    557  HD3 PRO    37      58.533  41.972  48.911  1.00  0.00           H  
ATOM    558  CG  PRO    37      58.945  42.098  46.823  1.00  0.00           C  
ATOM    559  HG2 PRO    37      59.325  43.085  46.559  1.00  0.00           H  
ATOM    560  HG3 PRO    37      57.858  42.091  46.749  1.00  0.00           H  
ATOM    561  CB  PRO    37      59.512  40.969  45.935  1.00  0.00           C  
ATOM    562  HB2 PRO    37      60.414  41.405  45.504  1.00  0.00           H  
ATOM    563  HB3 PRO    37      58.793  40.562  45.224  1.00  0.00           H  
ATOM    564  CA  PRO    37      59.793  39.841  46.965  1.00  0.00           C  
ATOM    565  HA  PRO    37      58.901  39.219  46.887  1.00  0.00           H  
ATOM    566  C   PRO    37      61.052  39.071  46.609  1.00  0.00           C  
ATOM    567  O   PRO    37      62.111  39.618  46.863  1.00  0.00           O  
ATOM    568  N   HIP    38      60.967  38.021  45.801  1.00  0.00           N  
ATOM    569  H   HIP    38      60.111  37.487  45.748  1.00  0.00           H  
ATOM    570  CA  HIP    38      62.138  37.396  45.081  1.00  0.00           C  
ATOM    571  HA  HIP    38      62.975  38.079  44.937  1.00  0.00           H  
ATOM    572  CB  HIP    38      62.681  36.125  45.801  1.00  0.00           C  
ATOM    573  HB2 HIP    38      61.922  35.345  45.861  1.00  0.00           H  
ATOM    574  HB3 HIP    38      63.521  35.708  45.246  1.00  0.00           H  
ATOM    575  CG  HIP    38      63.136  36.535  47.221  1.00  0.00           C  
ATOM    576  ND1 HIP    38      64.471  37.006  47.459  1.00  0.00           N  
ATOM    577  HD1 HIP    38      65.125  37.033  46.690  1.00  0.00           H  
ATOM    578  CE1 HIP    38      64.543  37.339  48.789  1.00  0.00           C  
ATOM    579  HE1 HIP    38      65.368  37.778  49.330  1.00  0.00           H  
ATOM    580  NE2 HIP    38      63.329  36.992  49.399  1.00  0.00           N  
ATOM    581  HE2 HIP    38      63.231  37.104  50.398  1.00  0.00           H  
ATOM    582  CD2 HIP    38      62.453  36.525  48.417  1.00  0.00           C  
ATOM    583  HD2 HIP    38      61.483  36.119  48.663  1.00  0.00           H  
ATOM    584  C   HIP    38      61.629  37.120  43.582  1.00  0.00           C  
ATOM    585  O   HIP    38      60.494  36.777  43.388  1.00  0.00           O  
ATOM    586  N   TYR    39      62.542  37.355  42.624  1.00  0.00           N  
ATOM    587  H   TYR    39      63.458  37.602  42.972  1.00  0.00           H  
ATOM    588  CA  TYR    39      62.239  37.300  41.193  1.00  0.00           C  
ATOM    589  HA  TYR    39      61.195  37.080  40.971  1.00  0.00           H  
ATOM    590  CB  TYR    39      62.481  38.783  40.683  1.00  0.00           C  
ATOM    591  HB2 TYR    39      63.537  38.948  40.468  1.00  0.00           H  
ATOM    592  HB3 TYR    39      62.036  38.857  39.690  1.00  0.00           H  
ATOM    593  CG  TYR    39      62.045  39.975  41.547  1.00  0.00           C  
ATOM    594  CD1 TYR    39      60.691  40.311  41.800  1.00  0.00           C  
ATOM    595  HD1 TYR    39      59.903  39.690  41.399  1.00  0.00           H  
ATOM    596  CE1 TYR    39      60.411  41.495  42.585  1.00  0.00           C  
ATOM    597  HE1 TYR    39      59.400  41.864  42.669  1.00  0.00           H  
ATOM    598  CZ  TYR    39      61.486  42.206  43.139  1.00  0.00           C  
ATOM    599  OH  TYR    39      61.263  43.367  43.777  1.00  0.00           O  
ATOM    600  HH  TYR    39      60.339  43.621  43.839  1.00  0.00           H  
ATOM    601  CE2 TYR    39      62.826  41.813  42.999  1.00  0.00           C  
ATOM    602  HE2 TYR    39      63.679  42.396  43.311  1.00  0.00           H  
ATOM    603  CD2 TYR    39      63.089  40.782  42.091  1.00  0.00           C  
ATOM    604  HD2 TYR    39      64.118  40.540  41.873  1.00  0.00           H  
ATOM    605  C   TYR    39      63.158  36.307  40.418  1.00  0.00           C  
ATOM    606  O   TYR    39      64.335  36.244  40.684  1.00  0.00           O  
ATOM    607  N   PHE    40      62.555  35.579  39.435  1.00  0.00           N  
ATOM    608  H   PHE    40      61.573  35.781  39.308  1.00  0.00           H  
ATOM    609  CA  PHE    40      63.105  34.588  38.501  1.00  0.00           C  
ATOM    610  HA  PHE    40      64.180  34.762  38.542  1.00  0.00           H  
ATOM    611  CB  PHE    40      62.873  33.113  39.069  1.00  0.00           C  
ATOM    612  HB2 PHE    40      61.877  32.764  38.797  1.00  0.00           H  
ATOM    613  HB3 PHE    40      63.563  32.371  38.668  1.00  0.00           H  
ATOM    614  CG  PHE    40      62.905  32.991  40.553  1.00  0.00           C  
ATOM    615  CD1 PHE    40      64.167  33.126  41.196  1.00  0.00           C  
ATOM    616  HD1 PHE    40      65.019  33.180  40.533  1.00  0.00           H  
ATOM    617  CE1 PHE    40      64.289  32.873  42.565  1.00  0.00           C  
ATOM    618  HE1 PHE    40      65.221  32.788  43.103  1.00  0.00           H  
ATOM    619  CZ  PHE    40      63.105  32.464  43.295  1.00  0.00           C  
ATOM    620  HZ  PHE    40      63.233  32.113  44.309  1.00  0.00           H  
ATOM    621  CE2 PHE    40      61.860  32.369  42.673  1.00  0.00           C  
ATOM    622  HE2 PHE    40      61.023  32.082  43.292  1.00  0.00           H  
ATOM    623  CD2 PHE    40      61.741  32.557  41.255  1.00  0.00           C  
ATOM    624  HD2 PHE    40      60.763  32.452  40.808  1.00  0.00           H  
ATOM    625  C   PHE    40      62.666  34.684  37.025  1.00  0.00           C  
ATOM    626  O   PHE    40      61.473  34.997  36.871  1.00  0.00           O  
ATOM    627  N   THR    41      63.550  34.651  36.085  1.00  0.00           N  
ATOM    628  H   THR    41      64.513  34.557  36.373  1.00  0.00           H  
ATOM    629  CA  THR    41      63.284  35.011  34.740  1.00  0.00           C  
ATOM    630  HA  THR    41      62.202  35.071  34.619  1.00  0.00           H  
ATOM    631  CB  THR    41      64.034  36.353  34.470  1.00  0.00           C  
ATOM    632  HB  THR    41      63.945  36.638  33.422  1.00  0.00           H  
ATOM    633  CG2 THR    41      63.476  37.486  35.422  1.00  0.00           C  
ATOM    634 HG21 THR    41      62.395  37.501  35.288  1.00  0.00           H  
ATOM    635 HG22 THR    41      63.774  37.348  36.461  1.00  0.00           H  
ATOM    636 HG23 THR    41      63.960  38.441  35.216  1.00  0.00           H  
ATOM    637  OG1 THR    41      65.403  36.209  34.814  1.00  0.00           O  
ATOM    638  HG1 THR    41      65.841  35.784  34.073  1.00  0.00           H  
ATOM    639  C   THR    41      63.921  33.956  33.829  1.00  0.00           C  
ATOM    640  O   THR    41      64.934  33.364  34.250  1.00  0.00           O  
ATOM    641  N   PHE    42      63.201  33.586  32.712  1.00  0.00           N  
ATOM    642  H   PHE    42      62.246  33.896  32.607  1.00  0.00           H  
ATOM    643  CA  PHE    42      63.587  32.411  31.891  1.00  0.00           C  
ATOM    644  HA  PHE    42      64.667  32.303  31.994  1.00  0.00           H  
ATOM    645  CB  PHE    42      62.919  31.052  32.288  1.00  0.00           C  
ATOM    646  HB2 PHE    42      61.846  31.246  32.278  1.00  0.00           H  
ATOM    647  HB3 PHE    42      63.152  30.377  31.464  1.00  0.00           H  
ATOM    648  CG  PHE    42      63.378  30.492  33.631  1.00  0.00           C  
ATOM    649  CD1 PHE    42      62.714  30.615  34.845  1.00  0.00           C  
ATOM    650  HD1 PHE    42      61.777  31.147  34.781  1.00  0.00           H  
ATOM    651  CE1 PHE    42      63.265  29.966  36.026  1.00  0.00           C  
ATOM    652  HE1 PHE    42      62.799  30.039  36.997  1.00  0.00           H  
ATOM    653  CZ  PHE    42      64.478  29.285  35.950  1.00  0.00           C  
ATOM    654  HZ  PHE    42      65.007  28.925  36.820  1.00  0.00           H  
ATOM    655  CE2 PHE    42      65.034  29.098  34.719  1.00  0.00           C  
ATOM    656  HE2 PHE    42      65.978  28.591  34.578  1.00  0.00           H  
ATOM    657  CD2 PHE    42      64.585  29.772  33.575  1.00  0.00           C  
ATOM    658  HD2 PHE    42      65.196  29.713  32.686  1.00  0.00           H  
ATOM    659  C   PHE    42      63.365  32.837  30.447  1.00  0.00           C  
ATOM    660  O   PHE    42      62.295  33.343  30.055  1.00  0.00           O  
ATOM    661  N   GLY    43      64.198  32.472  29.570  1.00  0.00           N  
ATOM    662  H   GLY    43      65.002  31.967  29.915  1.00  0.00           H  
ATOM    663  CA  GLY    43      64.095  32.636  28.145  1.00  0.00           C  
ATOM    664  HA2 GLY    43      64.870  32.107  27.589  1.00  0.00           H  
ATOM    665  HA3 GLY    43      63.188  32.055  27.977  1.00  0.00           H  
ATOM    666  C   GLY    43      63.905  34.106  27.630  1.00  0.00           C  
ATOM    667  O   GLY    43      64.319  35.095  28.189  1.00  0.00           O  
ATOM    668  N   LYS    44      63.158  34.213  26.535  1.00  0.00           N  
ATOM    669  H   LYS    44      62.733  33.371  26.176  1.00  0.00           H  
ATOM    670  CA  LYS    44      63.282  35.283  25.596  1.00  0.00           C  
ATOM    671  HA  LYS    44      64.109  35.914  25.922  1.00  0.00           H  
ATOM    672  CB  LYS    44      63.638  34.721  24.199  1.00  0.00           C  
ATOM    673  HB2 LYS    44      62.865  33.985  23.974  1.00  0.00           H  
ATOM    674  HB3 LYS    44      63.713  35.551  23.497  1.00  0.00           H  
ATOM    675  CG  LYS    44      65.002  34.044  24.233  1.00  0.00           C  
ATOM    676  HG2 LYS    44      65.794  34.786  24.335  1.00  0.00           H  
ATOM    677  HG3 LYS    44      65.121  33.341  25.057  1.00  0.00           H  
ATOM    678  CD  LYS    44      65.122  33.312  22.859  1.00  0.00           C  
ATOM    679  HD2 LYS    44      64.271  32.671  22.632  1.00  0.00           H  
ATOM    680  HD3 LYS    44      65.079  34.061  22.068  1.00  0.00           H  
ATOM    681  CE  LYS    44      66.336  32.424  22.833  1.00  0.00           C  
ATOM    682  HE2 LYS    44      67.256  33.006  22.771  1.00  0.00           H  
ATOM    683  HE3 LYS    44      66.337  31.873  23.773  1.00  0.00           H  
ATOM    684  NZ  LYS    44      66.308  31.430  21.729  1.00  0.00           N  
ATOM    685  HZ1 LYS    44      67.000  30.709  21.873  1.00  0.00           H  
ATOM    686  HZ2 LYS    44      65.459  30.883  21.711  1.00  0.00           H  
ATOM    687  HZ3 LYS    44      66.559  31.843  20.843  1.00  0.00           H  
ATOM    688  C   LYS    44      62.007  36.104  25.625  1.00  0.00           C  
ATOM    689  O   LYS    44      60.867  35.661  25.474  1.00  0.00           O  
ATOM    690  N   ALA    45      62.149  37.397  25.600  1.00  0.00           N  
ATOM    691  H   ALA    45      63.108  37.713  25.618  1.00  0.00           H  
ATOM    692  CA  ALA    45      61.084  38.377  25.493  1.00  0.00           C  
ATOM    693  HA  ALA    45      60.207  38.061  26.058  1.00  0.00           H  
ATOM    694  CB  ALA    45      61.671  39.664  26.117  1.00  0.00           C  
ATOM    695  HB1 ALA    45      60.962  40.483  25.997  1.00  0.00           H  
ATOM    696  HB2 ALA    45      61.833  39.567  27.191  1.00  0.00           H  
ATOM    697  HB3 ALA    45      62.570  39.933  25.562  1.00  0.00           H  
ATOM    698  C   ALA    45      60.649  38.597  24.014  1.00  0.00           C  
ATOM    699  O   ALA    45      59.478  38.649  23.722  1.00  0.00           O  
ATOM    700  N   ASP    46      61.556  38.547  23.081  1.00  0.00           N  
ATOM    701  H   ASP    46      62.392  38.029  23.311  1.00  0.00           H  
ATOM    702  CA  ASP    46      61.354  38.662  21.645  1.00  0.00           C  
ATOM    703  HA  ASP    46      60.339  38.309  21.464  1.00  0.00           H  
ATOM    704  CB  ASP    46      61.434  40.202  21.200  1.00  0.00           C  
ATOM    705  HB2 ASP    46      60.566  40.720  21.607  1.00  0.00           H  
ATOM    706  HB3 ASP    46      62.375  40.633  21.544  1.00  0.00           H  
ATOM    707  CG  ASP    46      61.403  40.421  19.742  1.00  0.00           C  
ATOM    708  OD1 ASP    46      61.365  41.600  19.368  1.00  0.00           O  
ATOM    709  OD2 ASP    46      61.292  39.436  18.950  1.00  0.00           O  
ATOM    710  C   ASP    46      62.317  37.801  20.888  1.00  0.00           C  
ATOM    711  O   ASP    46      63.552  38.037  21.010  1.00  0.00           O  
ATOM    712  N   VAL    47      61.869  36.724  20.251  1.00  0.00           N  
ATOM    713  H   VAL    47      60.875  36.624  20.102  1.00  0.00           H  
ATOM    714  CA  VAL    47      62.742  35.760  19.564  1.00  0.00           C  
ATOM    715  HA  VAL    47      63.491  35.474  20.303  1.00  0.00           H  
ATOM    716  CB  VAL    47      61.967  34.418  19.310  1.00  0.00           C  
ATOM    717  HB  VAL    47      61.144  34.714  18.660  1.00  0.00           H  
ATOM    718  CG1 VAL    47      62.758  33.267  18.723  1.00  0.00           C  
ATOM    719 HG11 VAL    47      61.967  32.534  18.558  1.00  0.00           H  
ATOM    720 HG12 VAL    47      63.181  33.601  17.776  1.00  0.00           H  
ATOM    721 HG13 VAL    47      63.526  32.869  19.386  1.00  0.00           H  
ATOM    722  CG2 VAL    47      61.270  33.982  20.644  1.00  0.00           C  
ATOM    723 HG21 VAL    47      61.924  33.823  21.501  1.00  0.00           H  
ATOM    724 HG22 VAL    47      60.519  34.740  20.869  1.00  0.00           H  
ATOM    725 HG23 VAL    47      60.596  33.130  20.558  1.00  0.00           H  
ATOM    726  C   VAL    47      63.489  36.324  18.353  1.00  0.00           C  
ATOM    727  O   VAL    47      64.555  35.770  17.966  1.00  0.00           O  
ATOM    728  N   ALA    48      62.877  37.351  17.649  1.00  0.00           N  
ATOM    729  H   ALA    48      62.221  37.881  18.204  1.00  0.00           H  
ATOM    730  CA  ALA    48      63.461  37.938  16.415  1.00  0.00           C  
ATOM    731  HA  ALA    48      63.964  37.182  15.812  1.00  0.00           H  
ATOM    732  CB  ALA    48      62.462  38.654  15.543  1.00  0.00           C  
ATOM    733  HB1 ALA    48      61.904  39.410  16.095  1.00  0.00           H  
ATOM    734  HB2 ALA    48      63.076  39.193  14.822  1.00  0.00           H  
ATOM    735  HB3 ALA    48      61.771  37.997  15.014  1.00  0.00           H  
ATOM    736  C   ALA    48      64.625  38.961  16.831  1.00  0.00           C  
ATOM    737  O   ALA    48      65.654  39.026  16.097  1.00  0.00           O  
ATOM    738  N   ALA    49      64.549  39.645  17.969  1.00  0.00           N  
ATOM    739  H   ALA    49      63.656  39.587  18.438  1.00  0.00           H  
ATOM    740  CA  ALA    49      65.625  40.531  18.419  1.00  0.00           C  
ATOM    741  HA  ALA    49      66.205  40.750  17.522  1.00  0.00           H  
ATOM    742  CB  ALA    49      65.072  41.799  19.010  1.00  0.00           C  
ATOM    743  HB1 ALA    49      65.856  42.352  19.527  1.00  0.00           H  
ATOM    744  HB2 ALA    49      64.627  42.468  18.273  1.00  0.00           H  
ATOM    745  HB3 ALA    49      64.346  41.566  19.789  1.00  0.00           H  
ATOM    746  C   ALA    49      66.675  39.732  19.256  1.00  0.00           C  
ATOM    747  O   ALA    49      67.713  40.223  19.714  1.00  0.00           O  
ATOM    748  N   ASN    50      66.263  38.494  19.628  1.00  0.00           N  
ATOM    749  H   ASN    50      65.352  38.150  19.360  1.00  0.00           H  
ATOM    750  CA  ASN    50      66.990  37.625  20.659  1.00  0.00           C  
ATOM    751  HA  ASN    50      66.269  36.843  20.896  1.00  0.00           H  
ATOM    752  CB  ASN    50      68.186  36.890  20.049  1.00  0.00           C  
ATOM    753  HB2 ASN    50      67.899  36.646  19.026  1.00  0.00           H  
ATOM    754  HB3 ASN    50      69.093  37.494  20.011  1.00  0.00           H  
ATOM    755  CG  ASN    50      68.428  35.582  20.691  1.00  0.00           C  
ATOM    756  OD1 ASN    50      67.562  34.975  21.294  1.00  0.00           O  
ATOM    757  ND2 ASN    50      69.648  35.134  20.543  1.00  0.00           N  
ATOM    758 HD21 ASN    50      69.856  34.361  21.158  1.00  0.00           H  
ATOM    759 HD22 ASN    50      70.285  35.487  19.842  1.00  0.00           H  
ATOM    760  C   ASN    50      67.283  38.288  22.014  1.00  0.00           C  
ATOM    761  O   ASN    50      68.410  38.308  22.548  1.00  0.00           O  
ATOM    762  N   LYS    51      66.198  38.882  22.511  1.00  0.00           N  
ATOM    763  H   LYS    51      65.345  38.474  22.158  1.00  0.00           H  
ATOM    764  CA  LYS    51      66.228  39.603  23.744  1.00  0.00           C  
ATOM    765  HA  LYS    51      67.226  40.004  23.918  1.00  0.00           H  
ATOM    766  CB  LYS    51      65.164  40.767  23.887  1.00  0.00           C  
ATOM    767  HB2 LYS    51      64.141  40.430  23.722  1.00  0.00           H  
ATOM    768  HB3 LYS    51      65.235  41.162  24.901  1.00  0.00           H  
ATOM    769  CG  LYS    51      65.402  41.829  22.835  1.00  0.00           C  
ATOM    770  HG2 LYS    51      65.552  41.305  21.891  1.00  0.00           H  
ATOM    771  HG3 LYS    51      64.477  42.398  22.738  1.00  0.00           H  
ATOM    772  CD  LYS    51      66.625  42.697  23.053  1.00  0.00           C  
ATOM    773  HD2 LYS    51      66.466  43.478  23.797  1.00  0.00           H  
ATOM    774  HD3 LYS    51      67.412  42.103  23.519  1.00  0.00           H  
ATOM    775  CE  LYS    51      67.172  43.486  21.844  1.00  0.00           C  
ATOM    776  HE2 LYS    51      68.252  43.623  21.798  1.00  0.00           H  
ATOM    777  HE3 LYS    51      67.022  42.842  20.977  1.00  0.00           H  
ATOM    778  NZ  LYS    51      66.282  44.753  21.793  1.00  0.00           N  
ATOM    779  HZ1 LYS    51      65.317  44.531  21.991  1.00  0.00           H  
ATOM    780  HZ2 LYS    51      66.721  45.391  22.441  1.00  0.00           H  
ATOM    781  HZ3 LYS    51      66.363  45.136  20.862  1.00  0.00           H  
ATOM    782  C   LYS    51      65.878  38.716  24.955  1.00  0.00           C  
ATOM    783  O   LYS    51      64.817  38.090  24.942  1.00  0.00           O  
ATOM    784  N   PRO    52      66.687  38.639  26.034  1.00  0.00           N  
ATOM    785  CD  PRO    52      68.021  39.301  26.165  1.00  0.00           C  
ATOM    786  HD2 PRO    52      67.991  40.367  25.938  1.00  0.00           H  
ATOM    787  HD3 PRO    52      68.696  38.794  25.476  1.00  0.00           H  
ATOM    788  CG  PRO    52      68.541  38.963  27.577  1.00  0.00           C  
ATOM    789  HG2 PRO    52      68.278  39.872  28.119  1.00  0.00           H  
ATOM    790  HG3 PRO    52      69.611  38.806  27.715  1.00  0.00           H  
ATOM    791  CB  PRO    52      67.615  37.787  28.084  1.00  0.00           C  
ATOM    792  HB2 PRO    52      67.417  37.846  29.155  1.00  0.00           H  
ATOM    793  HB3 PRO    52      68.148  36.848  27.934  1.00  0.00           H  
ATOM    794  CA  PRO    52      66.321  37.914  27.255  1.00  0.00           C  
ATOM    795  HA  PRO    52      65.934  36.935  26.972  1.00  0.00           H  
ATOM    796  C   PRO    52      65.154  38.639  27.992  1.00  0.00           C  
ATOM    797  O   PRO    52      64.921  39.853  27.784  1.00  0.00           O  
ATOM    798  N   VAL    53      64.296  37.926  28.754  1.00  0.00           N  
ATOM    799  H   VAL    53      64.588  36.962  28.827  1.00  0.00           H  
ATOM    800  CA  VAL    53      63.418  38.553  29.770  1.00  0.00           C  
ATOM    801  HA  VAL    53      62.764  39.293  29.309  1.00  0.00           H  
ATOM    802  CB  VAL    53      62.220  37.572  30.157  1.00  0.00           C  
ATOM    803  HB  VAL    53      62.730  36.689  30.542  1.00  0.00           H  
ATOM    804  CG1 VAL    53      61.250  38.025  31.215  1.00  0.00           C  
ATOM    805 HG11 VAL    53      60.540  38.729  30.782  1.00  0.00           H  
ATOM    806 HG12 VAL    53      60.615  37.203  31.545  1.00  0.00           H  
ATOM    807 HG13 VAL    53      61.801  38.481  32.037  1.00  0.00           H  
ATOM    808  CG2 VAL    53      61.487  36.961  28.939  1.00  0.00           C  
ATOM    809 HG21 VAL    53      60.997  36.052  29.289  1.00  0.00           H  
ATOM    810 HG22 VAL    53      60.734  37.588  28.462  1.00  0.00           H  
ATOM    811 HG23 VAL    53      62.243  36.567  28.260  1.00  0.00           H  
ATOM    812  C   VAL    53      64.092  39.137  31.005  1.00  0.00           C  
ATOM    813  O   VAL    53      64.944  38.581  31.605  1.00  0.00           O  
ATOM    814  N   THR    54      63.648  40.325  31.531  1.00  0.00           N  
ATOM    815  H   THR    54      62.857  40.822  31.148  1.00  0.00           H  
ATOM    816  CA  THR    54      64.213  40.964  32.739  1.00  0.00           C  
ATOM    817  HA  THR    54      64.868  40.226  33.203  1.00  0.00           H  
ATOM    818  CB  THR    54      65.012  42.208  32.305  1.00  0.00           C  
ATOM    819  HB  THR    54      65.424  42.739  33.163  1.00  0.00           H  
ATOM    820  CG2 THR    54      66.072  41.984  31.243  1.00  0.00           C  
ATOM    821 HG21 THR    54      66.403  42.929  30.813  1.00  0.00           H  
ATOM    822 HG22 THR    54      67.007  41.623  31.671  1.00  0.00           H  
ATOM    823 HG23 THR    54      65.758  41.473  30.333  1.00  0.00           H  
ATOM    824  OG1 THR    54      64.164  43.227  31.772  1.00  0.00           O  
ATOM    825  HG1 THR    54      63.846  42.811  30.967  1.00  0.00           H  
ATOM    826  C   THR    54      63.187  41.334  33.783  1.00  0.00           C  
ATOM    827  O   THR    54      62.004  41.576  33.361  1.00  0.00           O  
ATOM    828  N   PRO    55      63.560  41.692  34.982  1.00  0.00           N  
ATOM    829  CD  PRO    55      64.758  41.208  35.600  1.00  0.00           C  
ATOM    830  HD2 PRO    55      65.520  41.941  35.335  1.00  0.00           H  
ATOM    831  HD3 PRO    55      65.198  40.257  35.300  1.00  0.00           H  
ATOM    832  CG  PRO    55      64.371  41.088  37.084  1.00  0.00           C  
ATOM    833  HG2 PRO    55      65.211  41.281  37.750  1.00  0.00           H  
ATOM    834  HG3 PRO    55      63.850  40.145  37.249  1.00  0.00           H  
ATOM    835  CB  PRO    55      63.431  42.327  37.285  1.00  0.00           C  
ATOM    836  HB2 PRO    55      63.850  43.329  37.373  1.00  0.00           H  
ATOM    837  HB3 PRO    55      62.743  42.093  38.097  1.00  0.00           H  
ATOM    838  CA  PRO    55      62.657  42.204  35.980  1.00  0.00           C  
ATOM    839  HA  PRO    55      61.915  41.405  35.995  1.00  0.00           H  
ATOM    840  C   PRO    55      61.859  43.488  35.513  1.00  0.00           C  
ATOM    841  O   PRO    55      60.905  43.863  36.192  1.00  0.00           O  
ATOM    842  N   GLN    56      62.297  44.192  34.445  1.00  0.00           N  
ATOM    843  H   GLN    56      63.208  43.948  34.084  1.00  0.00           H  
ATOM    844  CA  GLN    56      61.768  45.369  33.751  1.00  0.00           C  
ATOM    845  HA  GLN    56      61.145  45.791  34.540  1.00  0.00           H  
ATOM    846  CB  GLN    56      62.946  46.279  33.317  1.00  0.00           C  
ATOM    847  HB2 GLN    56      63.471  45.871  32.453  1.00  0.00           H  
ATOM    848  HB3 GLN    56      62.398  47.195  33.095  1.00  0.00           H  
ATOM    849  CG  GLN    56      64.071  46.720  34.339  1.00  0.00           C  
ATOM    850  HG2 GLN    56      64.647  47.574  33.982  1.00  0.00           H  
ATOM    851  HG3 GLN    56      63.654  46.942  35.321  1.00  0.00           H  
ATOM    852  CD  GLN    56      65.145  45.646  34.502  1.00  0.00           C  
ATOM    853  OE1 GLN    56      65.004  44.604  35.140  1.00  0.00           O  
ATOM    854  NE2 GLN    56      66.274  45.919  33.845  1.00  0.00           N  
ATOM    855 HE21 GLN    56      66.995  45.217  33.764  1.00  0.00           H  
ATOM    856 HE22 GLN    56      66.312  46.655  33.154  1.00  0.00           H  
ATOM    857  C   GLN    56      60.904  45.143  32.472  1.00  0.00           C  
ATOM    858  O   GLN    56      60.277  46.053  31.941  1.00  0.00           O  
ATOM    859  N   THR    57      60.844  43.931  32.047  1.00  0.00           N  
ATOM    860  H   THR    57      61.390  43.246  32.550  1.00  0.00           H  
ATOM    861  CA  THR    57      60.048  43.451  30.837  1.00  0.00           C  
ATOM    862  HA  THR    57      60.306  44.085  29.989  1.00  0.00           H  
ATOM    863  CB  THR    57      60.476  42.078  30.389  1.00  0.00           C  
ATOM    864  HB  THR    57      60.341  41.355  31.193  1.00  0.00           H  
ATOM    865  CG2 THR    57      59.716  41.502  29.206  1.00  0.00           C  
ATOM    866 HG21 THR    57      59.754  42.311  28.477  1.00  0.00           H  
ATOM    867 HG22 THR    57      60.251  40.637  28.814  1.00  0.00           H  
ATOM    868 HG23 THR    57      58.710  41.154  29.443  1.00  0.00           H  
ATOM    869  OG1 THR    57      61.907  42.032  30.079  1.00  0.00           O  
ATOM    870  HG1 THR    57      62.011  42.564  29.287  1.00  0.00           H  
ATOM    871  C   THR    57      58.500  43.517  31.086  1.00  0.00           C  
ATOM    872  O   THR    57      58.039  42.977  32.079  1.00  0.00           O  
ATOM    873  N   LEU    58      57.731  44.026  30.107  1.00  0.00           N  
ATOM    874  H   LEU    58      58.148  44.362  29.250  1.00  0.00           H  
ATOM    875  CA  LEU    58      56.295  44.186  30.083  1.00  0.00           C  
ATOM    876  HA  LEU    58      56.008  44.222  31.134  1.00  0.00           H  
ATOM    877  CB  LEU    58      55.974  45.523  29.320  1.00  0.00           C  
ATOM    878  HB2 LEU    58      56.479  45.429  28.359  1.00  0.00           H  
ATOM    879  HB3 LEU    58      54.942  45.597  28.975  1.00  0.00           H  
ATOM    880  CG  LEU    58      56.287  46.783  30.022  1.00  0.00           C  
ATOM    881  HG  LEU    58      57.296  46.727  30.431  1.00  0.00           H  
ATOM    882  CD1 LEU    58      56.190  47.894  29.002  1.00  0.00           C  
ATOM    883 HD11 LEU    58      56.392  48.898  29.373  1.00  0.00           H  
ATOM    884 HD12 LEU    58      56.850  47.626  28.176  1.00  0.00           H  
ATOM    885 HD13 LEU    58      55.205  47.781  28.551  1.00  0.00           H  
ATOM    886  CD2 LEU    58      55.372  47.108  31.168  1.00  0.00           C  
ATOM    887 HD21 LEU    58      55.338  46.271  31.865  1.00  0.00           H  
ATOM    888 HD22 LEU    58      55.591  48.019  31.725  1.00  0.00           H  
ATOM    889 HD23 LEU    58      54.398  47.117  30.678  1.00  0.00           H  
ATOM    890  C   LEU    58      55.577  42.867  29.609  1.00  0.00           C  
ATOM    891  O   LEU    58      55.604  42.642  28.362  1.00  0.00           O  
ATOM    892  N   PHE    59      54.968  42.016  30.492  1.00  0.00           N  
ATOM    893  H   PHE    59      55.139  42.012  31.488  1.00  0.00           H  
ATOM    894  CA  PHE    59      54.033  40.971  29.999  1.00  0.00           C  
ATOM    895  HA  PHE    59      54.328  40.762  28.970  1.00  0.00           H  
ATOM    896  CB  PHE    59      53.981  39.655  30.851  1.00  0.00           C  
ATOM    897  HB2 PHE    59      53.633  39.949  31.841  1.00  0.00           H  
ATOM    898  HB3 PHE    59      53.212  39.006  30.433  1.00  0.00           H  
ATOM    899  CG  PHE    59      55.312  38.952  30.909  1.00  0.00           C  
ATOM    900  CD1 PHE    59      56.541  39.353  31.461  1.00  0.00           C  
ATOM    901  HD1 PHE    59      56.521  40.306  31.968  1.00  0.00           H  
ATOM    902  CE1 PHE    59      57.714  38.606  31.324  1.00  0.00           C  
ATOM    903  HE1 PHE    59      58.550  38.859  31.959  1.00  0.00           H  
ATOM    904  CZ  PHE    59      57.757  37.490  30.455  1.00  0.00           C  
ATOM    905  HZ  PHE    59      58.660  36.913  30.324  1.00  0.00           H  
ATOM    906  CE2 PHE    59      56.570  37.190  29.811  1.00  0.00           C  
ATOM    907  HE2 PHE    59      56.563  36.266  29.251  1.00  0.00           H  
ATOM    908  CD2 PHE    59      55.356  37.791  30.118  1.00  0.00           C  
ATOM    909  HD2 PHE    59      54.473  37.346  29.684  1.00  0.00           H  
ATOM    910  C   PHE    59      52.637  41.576  29.920  1.00  0.00           C  
ATOM    911  O   PHE    59      52.246  42.452  30.730  1.00  0.00           O  
ATOM    912  N   GLU    60      51.843  41.082  28.949  1.00  0.00           N  
ATOM    913  H   GLU    60      52.230  40.488  28.231  1.00  0.00           H  
ATOM    914  CA  GLU    60      50.378  41.232  29.111  1.00  0.00           C  
ATOM    915  HA  GLU    60      50.050  42.224  29.423  1.00  0.00           H  
ATOM    916  CB  GLU    60      49.701  40.899  27.803  1.00  0.00           C  
ATOM    917  HB2 GLU    60      50.069  39.924  27.484  1.00  0.00           H  
ATOM    918  HB3 GLU    60      48.624  40.745  27.871  1.00  0.00           H  
ATOM    919  CG  GLU    60      50.054  41.902  26.710  1.00  0.00           C  
ATOM    920  HG2 GLU    60      49.738  42.882  27.070  1.00  0.00           H  
ATOM    921  HG3 GLU    60      51.129  42.070  26.635  1.00  0.00           H  
ATOM    922  CD  GLU    60      49.494  41.580  25.298  1.00  0.00           C  
ATOM    923  OE1 GLU    60      48.670  40.640  25.247  1.00  0.00           O  
ATOM    924  OE2 GLU    60      49.889  42.210  24.308  1.00  0.00           O  
ATOM    925  C   GLU    60      49.867  40.267  30.117  1.00  0.00           C  
ATOM    926  O   GLU    60      50.358  39.120  30.232  1.00  0.00           O  
ATOM    927  N   LEU    61      48.906  40.694  30.836  1.00  0.00           N  
ATOM    928  H   LEU    61      48.475  41.546  30.509  1.00  0.00           H  
ATOM    929  CA  LEU    61      48.318  40.097  32.039  1.00  0.00           C  
ATOM    930  HA  LEU    61      49.112  39.454  32.420  1.00  0.00           H  
ATOM    931  CB  LEU    61      47.992  41.179  33.085  1.00  0.00           C  
ATOM    932  HB2 LEU    61      47.088  41.720  32.807  1.00  0.00           H  
ATOM    933  HB3 LEU    61      47.808  40.737  34.064  1.00  0.00           H  
ATOM    934  CG  LEU    61      49.045  42.204  33.436  1.00  0.00           C  
ATOM    935  HG  LEU    61      49.287  42.803  32.557  1.00  0.00           H  
ATOM    936  CD1 LEU    61      48.388  43.069  34.444  1.00  0.00           C  
ATOM    937 HD11 LEU    61      48.044  42.590  35.360  1.00  0.00           H  
ATOM    938 HD12 LEU    61      49.163  43.759  34.780  1.00  0.00           H  
ATOM    939 HD13 LEU    61      47.533  43.605  34.033  1.00  0.00           H  
ATOM    940  CD2 LEU    61      50.284  41.560  33.970  1.00  0.00           C  
ATOM    941 HD21 LEU    61      50.833  41.083  33.158  1.00  0.00           H  
ATOM    942 HD22 LEU    61      50.982  42.254  34.439  1.00  0.00           H  
ATOM    943 HD23 LEU    61      50.030  40.722  34.618  1.00  0.00           H  
ATOM    944  C   LEU    61      47.090  39.244  31.637  1.00  0.00           C  
ATOM    945  O   LEU    61      46.594  38.423  32.384  1.00  0.00           O  
ATOM    946  N   GLY    62      46.439  39.569  30.466  1.00  0.00           N  
ATOM    947  H   GLY    62      46.841  40.224  29.810  1.00  0.00           H  
ATOM    948  CA  GLY    62      45.085  39.239  30.222  1.00  0.00           C  
ATOM    949  HA2 GLY    62      44.666  39.719  29.337  1.00  0.00           H  
ATOM    950  HA3 GLY    62      44.964  38.158  30.146  1.00  0.00           H  
ATOM    951  C   GLY    62      44.138  39.680  31.325  1.00  0.00           C  
ATOM    952  O   GLY    62      44.218  40.850  31.883  1.00  0.00           O  
ATOM    953  N   CTZ    63      43.080  38.899  31.611  1.00  0.00           N  
ATOM    954  H4  CTZ    63      42.872  38.204  30.908  1.00  0.00           H  
ATOM    955  C9  CTZ    63      42.117  39.036  32.690  1.00  0.00           C  
ATOM    956  H5  CTZ    63      41.574  39.967  32.528  1.00  0.00           H  
ATOM    957  C   CTZ    63      42.708  39.035  34.146  1.00  0.00           C  
ATOM    958  O   CTZ    63      41.877  39.411  35.000  1.00  0.00           O  
ATOM    959  CB  CTZ    63      41.181  37.807  32.559  1.00  0.00           C  
ATOM    960  H6  CTZ    63      41.682  36.860  32.607  1.00  0.00           H  
ATOM    961  H7  CTZ    63      40.448  37.832  33.360  1.00  0.00           H  
ATOM    962  OG  CTZ    63      40.371  37.738  31.349  1.00  0.00           O  
ATOM    963  S1  CTZ    63      39.669  33.989  28.797  1.00  0.00           S  
ATOM    964  C2  CTZ    63      38.934  32.539  29.759  1.00  0.00           C  
ATOM    965  H12 CTZ    63      38.119  32.064  29.194  1.00  0.00           H  
ATOM    966  H13 CTZ    63      38.492  32.910  30.733  1.00  0.00           H  
ATOM    967  C3  CTZ    63      40.081  31.574  30.088  1.00  0.00           C  
ATOM    968  C3' CTZ    63      39.937  30.367  30.580  1.00  0.00           C  
ATOM    969  H14 CTZ    63      38.936  30.026  30.724  1.00  0.00           H  
ATOM    970  H15 CTZ    63      40.744  29.791  30.929  1.00  0.00           H  
ATOM    971  CA  CTZ    63      41.402  32.202  29.751  1.00  0.00           C  
ATOM    972  C4' CTZ    63      42.797  31.506  29.941  1.00  0.00           C  
ATOM    973  O4A CTZ    63      43.751  32.141  30.451  1.00  0.00           O  
ATOM    974  O4B CTZ    63      42.944  30.331  29.437  1.00  0.00           O  
ATOM    975  N5  CTZ    63      41.398  33.324  29.148  1.00  0.00           N  
ATOM    976  C6  CTZ    63      39.438  35.267  29.806  1.00  0.00           C  
ATOM    977  H16 CTZ    63      39.304  35.203  30.906  1.00  0.00           H  
ATOM    978  C7  CTZ    63      40.061  36.587  29.247  1.00  0.00           C  
ATOM    979  H17 CTZ    63      39.216  37.263  28.847  1.00  0.00           H  
ATOM    980  C8  CTZ    63      41.012  37.171  30.250  1.00  0.00           C  
ATOM    981  O9  CTZ    63      42.240  37.116  30.176  1.00  0.00           O  
ATOM    982  N10 CTZ    63      40.876  36.267  28.093  1.00  0.00           N  
ATOM    983  H18 CTZ    63      41.682  35.674  28.244  1.00  0.00           H  
ATOM    984  C11 CTZ    63      40.741  37.138  26.981  1.00  0.00           C  
ATOM    985  O12 CTZ    63      39.977  38.120  26.970  1.00  0.00           O  
ATOM    986  C13 CTZ    63      41.490  36.774  25.680  1.00  0.00           C  
ATOM    987  C14 CTZ    63      41.876  37.832  24.731  1.00  0.00           C  
ATOM    988  C15 CTZ    63      41.935  39.211  24.974  1.00  0.00           C  
ATOM    989  H19 CTZ    63      41.521  39.843  25.796  1.00  0.00           H  
ATOM    990  N16 CTZ    63      41.869  35.588  25.280  1.00  0.00           N  
ATOM    991  S16 CTZ    63      42.706  39.988  23.529  1.00  0.00           S  
ATOM    992  C17 CTZ    63      42.751  38.408  22.736  1.00  0.00           C  
ATOM    993  N18 CTZ    63      43.259  38.254  21.503  1.00  0.00           N  
ATOM    994  H20 CTZ    63      43.637  39.023  20.947  1.00  0.00           H  
ATOM    995  H21 CTZ    63      43.418  37.234  21.180  1.00  0.00           H  
ATOM    996  O17 CTZ    63      41.573  34.522  26.133  1.00  0.00           O  
ATOM    997  C18 CTZ    63      41.959  33.204  25.472  1.00  0.00           C  
ATOM    998  C19 CTZ    63      41.459  32.074  26.349  1.00  0.00           C  
ATOM    999  H22 CTZ    63      41.926  32.002  27.366  1.00  0.00           H  
ATOM   1000  H23 CTZ    63      40.305  32.179  26.382  1.00  0.00           H  
ATOM   1001  H24 CTZ    63      41.576  31.116  25.843  1.00  0.00           H  
ATOM   1002  C20 CTZ    63      43.522  33.112  25.453  1.00  0.00           C  
ATOM   1003  H25 CTZ    63      43.812  32.265  26.144  1.00  0.00           H  
ATOM   1004  H26 CTZ    63      43.818  32.926  24.439  1.00  0.00           H  
ATOM   1005  H27 CTZ    63      43.978  34.011  25.929  1.00  0.00           H  
ATOM   1006  C21 CTZ    63      41.562  33.305  23.951  1.00  0.00           C  
ATOM   1007  O2A CTZ    63      40.435  33.771  23.612  1.00  0.00           O  
ATOM   1008  O2B CTZ    63      42.378  32.746  23.063  1.00  0.00           O  
ATOM   1009  N19 CTZ    63      42.321  37.416  23.490  1.00  0.00           N  
ATOM   1010  N   VAL    64      44.042  38.836  34.446  1.00  0.00           N  
ATOM   1011  H   VAL    64      44.680  38.564  33.711  1.00  0.00           H  
ATOM   1012  CA  VAL    64      44.628  39.299  35.691  1.00  0.00           C  
ATOM   1013  HA  VAL    64      43.933  38.920  36.440  1.00  0.00           H  
ATOM   1014  CB  VAL    64      46.016  38.689  35.985  1.00  0.00           C  
ATOM   1015  HB  VAL    64      46.469  38.987  35.039  1.00  0.00           H  
ATOM   1016  CG1 VAL    64      46.737  39.435  37.071  1.00  0.00           C  
ATOM   1017 HG11 VAL    64      46.859  40.516  36.992  1.00  0.00           H  
ATOM   1018 HG12 VAL    64      46.187  39.324  38.005  1.00  0.00           H  
ATOM   1019 HG13 VAL    64      47.729  38.983  37.047  1.00  0.00           H  
ATOM   1020  CG2 VAL    64      46.021  37.155  36.120  1.00  0.00           C  
ATOM   1021 HG21 VAL    64      45.575  36.898  37.081  1.00  0.00           H  
ATOM   1022 HG22 VAL    64      45.546  36.766  35.220  1.00  0.00           H  
ATOM   1023 HG23 VAL    64      47.050  36.792  36.120  1.00  0.00           H  
ATOM   1024  C   VAL    64      44.624  40.832  35.841  1.00  0.00           C  
ATOM   1025  O   VAL    64      44.443  41.266  36.985  1.00  0.00           O  
ATOM   1026  N   SER    65      44.510  41.604  34.700  1.00  0.00           N  
ATOM   1027  H   SER    65      44.701  41.175  33.806  1.00  0.00           H  
ATOM   1028  CA  SER    65      44.224  43.019  34.718  1.00  0.00           C  
ATOM   1029  HA  SER    65      45.129  43.370  35.214  1.00  0.00           H  
ATOM   1030  CB  SER    65      44.061  43.679  33.346  1.00  0.00           C  
ATOM   1031  HB2 SER    65      43.104  43.384  32.918  1.00  0.00           H  
ATOM   1032  HB3 SER    65      43.979  44.757  33.486  1.00  0.00           H  
ATOM   1033  OG  SER    65      45.076  43.278  32.366  1.00  0.00           O  
ATOM   1034  HG  SER    65      44.831  42.408  32.042  1.00  0.00           H  
ATOM   1035  C   SER    65      42.959  43.420  35.446  1.00  0.00           C  
ATOM   1036  O   SER    65      42.808  44.575  35.885  1.00  0.00           O  
ATOM   1037  N   LYS    66      42.045  42.515  35.627  1.00  0.00           N  
ATOM   1038  H   LYS    66      42.153  41.631  35.150  1.00  0.00           H  
ATOM   1039  CA  LYS    66      40.707  42.727  36.148  1.00  0.00           C  
ATOM   1040  HA  LYS    66      40.275  43.571  35.609  1.00  0.00           H  
ATOM   1041  CB  LYS    66      39.786  41.435  35.967  1.00  0.00           C  
ATOM   1042  HB2 LYS    66      40.370  40.619  36.392  1.00  0.00           H  
ATOM   1043  HB3 LYS    66      38.908  41.475  36.612  1.00  0.00           H  
ATOM   1044  CG  LYS    66      39.333  41.126  34.556  1.00  0.00           C  
ATOM   1045  HG2 LYS    66      38.779  41.983  34.175  1.00  0.00           H  
ATOM   1046  HG3 LYS    66      40.220  41.022  33.931  1.00  0.00           H  
ATOM   1047  CD  LYS    66      38.525  39.926  34.473  1.00  0.00           C  
ATOM   1048  HD2 LYS    66      39.113  39.030  34.675  1.00  0.00           H  
ATOM   1049  HD3 LYS    66      37.767  39.884  35.255  1.00  0.00           H  
ATOM   1050  CE  LYS    66      37.956  39.708  33.032  1.00  0.00           C  
ATOM   1051  HE2 LYS    66      36.946  40.102  32.922  1.00  0.00           H  
ATOM   1052  HE3 LYS    66      38.608  40.210  32.317  1.00  0.00           H  
ATOM   1053  NZ  LYS    66      37.864  38.280  32.628  1.00  0.00           N  
ATOM   1054  HZ1 LYS    66      38.745  37.878  32.340  1.00  0.00           H  
ATOM   1055  HZ2 LYS    66      37.674  37.659  33.401  1.00  0.00           H  
ATOM   1056  HZ3 LYS    66      37.192  38.107  31.893  1.00  0.00           H  
ATOM   1057  C   LYS    66      40.784  42.990  37.616  1.00  0.00           C  
ATOM   1058  O   LYS    66      39.894  43.742  38.052  1.00  0.00           O  
ATOM   1059  N   THR    67      41.797  42.527  38.371  1.00  0.00           N  
ATOM   1060  H   THR    67      42.465  41.891  37.961  1.00  0.00           H  
ATOM   1061  CA  THR    67      42.045  42.974  39.780  1.00  0.00           C  
ATOM   1062  HA  THR    67      41.231  42.682  40.442  1.00  0.00           H  
ATOM   1063  CB  THR    67      43.365  42.378  40.265  1.00  0.00           C  
ATOM   1064  HB  THR    67      43.526  42.781  41.265  1.00  0.00           H  
ATOM   1065  CG2 THR    67      43.348  40.806  40.214  1.00  0.00           C  
ATOM   1066 HG21 THR    67      42.550  40.528  40.902  1.00  0.00           H  
ATOM   1067 HG22 THR    67      43.161  40.296  39.270  1.00  0.00           H  
ATOM   1068 HG23 THR    67      44.211  40.312  40.661  1.00  0.00           H  
ATOM   1069  OG1 THR    67      44.534  42.786  39.514  1.00  0.00           O  
ATOM   1070  HG1 THR    67      44.722  42.106  38.863  1.00  0.00           H  
ATOM   1071  C   THR    67      42.072  44.480  39.847  1.00  0.00           C  
ATOM   1072  O   THR    67      41.526  45.047  40.797  1.00  0.00           O  
ATOM   1073  N   PHE    68      42.720  45.193  38.853  1.00  0.00           N  
ATOM   1074  H   PHE    68      43.163  44.737  38.067  1.00  0.00           H  
ATOM   1075  CA  PHE    68      42.901  46.636  39.017  1.00  0.00           C  
ATOM   1076  HA  PHE    68      43.141  46.849  40.059  1.00  0.00           H  
ATOM   1077  CB  PHE    68      43.971  47.112  38.013  1.00  0.00           C  
ATOM   1078  HB2 PHE    68      43.578  47.052  36.998  1.00  0.00           H  
ATOM   1079  HB3 PHE    68      43.987  48.198  38.103  1.00  0.00           H  
ATOM   1080  CG  PHE    68      45.397  46.668  38.118  1.00  0.00           C  
ATOM   1081  CD1 PHE    68      46.171  47.135  39.141  1.00  0.00           C  
ATOM   1082  HD1 PHE    68      45.780  47.781  39.913  1.00  0.00           H  
ATOM   1083  CE1 PHE    68      47.555  46.907  39.111  1.00  0.00           C  
ATOM   1084  HE1 PHE    68      48.215  47.490  39.736  1.00  0.00           H  
ATOM   1085  CZ  PHE    68      48.153  46.132  38.045  1.00  0.00           C  
ATOM   1086  HZ  PHE    68      49.227  46.027  38.001  1.00  0.00           H  
ATOM   1087  CE2 PHE    68      47.287  45.590  37.063  1.00  0.00           C  
ATOM   1088  HE2 PHE    68      47.690  44.965  36.279  1.00  0.00           H  
ATOM   1089  CD2 PHE    68      45.861  45.770  37.142  1.00  0.00           C  
ATOM   1090  HD2 PHE    68      45.167  45.430  36.388  1.00  0.00           H  
ATOM   1091  C   PHE    68      41.584  47.412  38.749  1.00  0.00           C  
ATOM   1092  O   PHE    68      41.225  48.284  39.548  1.00  0.00           O  
ATOM   1093  N   THR    69      40.762  47.006  37.706  1.00  0.00           N  
ATOM   1094  H   THR    69      41.109  46.225  37.169  1.00  0.00           H  
ATOM   1095  CA  THR    69      39.378  47.483  37.434  1.00  0.00           C  
ATOM   1096  HA  THR    69      39.406  48.537  37.156  1.00  0.00           H  
ATOM   1097  CB  THR    69      38.800  46.646  36.281  1.00  0.00           C  
ATOM   1098  HB  THR    69      38.746  45.602  36.591  1.00  0.00           H  
ATOM   1099  CG2 THR    69      37.335  46.980  35.992  1.00  0.00           C  
ATOM   1100 HG21 THR    69      36.887  46.189  35.390  1.00  0.00           H  
ATOM   1101 HG22 THR    69      36.695  47.021  36.873  1.00  0.00           H  
ATOM   1102 HG23 THR    69      37.325  47.910  35.423  1.00  0.00           H  
ATOM   1103  OG1 THR    69      39.521  46.842  35.113  1.00  0.00           O  
ATOM   1104  HG1 THR    69      39.054  46.415  34.392  1.00  0.00           H  
ATOM   1105  C   THR    69      38.515  47.187  38.685  1.00  0.00           C  
ATOM   1106  O   THR    69      37.771  48.079  39.110  1.00  0.00           O  
ATOM   1107  N   GLY    70      38.752  46.019  39.288  1.00  0.00           N  
ATOM   1108  H   GLY    70      39.247  45.294  38.788  1.00  0.00           H  
ATOM   1109  CA  GLY    70      38.053  45.597  40.524  1.00  0.00           C  
ATOM   1110  HA2 GLY    70      37.000  45.620  40.242  1.00  0.00           H  
ATOM   1111  HA3 GLY    70      38.497  44.675  40.897  1.00  0.00           H  
ATOM   1112  C   GLY    70      38.333  46.536  41.672  1.00  0.00           C  
ATOM   1113  O   GLY    70      37.419  47.027  42.278  1.00  0.00           O  
ATOM   1114  N   VAL    71      39.587  46.976  41.906  1.00  0.00           N  
ATOM   1115  H   VAL    71      40.266  46.389  41.443  1.00  0.00           H  
ATOM   1116  CA  VAL    71      40.100  47.964  42.858  1.00  0.00           C  
ATOM   1117  HA  VAL    71      39.685  47.730  43.839  1.00  0.00           H  
ATOM   1118  CB  VAL    71      41.669  47.808  43.010  1.00  0.00           C  
ATOM   1119  HB  VAL    71      42.102  47.537  42.047  1.00  0.00           H  
ATOM   1120  CG1 VAL    71      42.317  49.044  43.697  1.00  0.00           C  
ATOM   1121 HG11 VAL    71      42.151  49.947  43.110  1.00  0.00           H  
ATOM   1122 HG12 VAL    71      41.965  49.234  44.710  1.00  0.00           H  
ATOM   1123 HG13 VAL    71      43.387  48.896  43.546  1.00  0.00           H  
ATOM   1124  CG2 VAL    71      41.992  46.605  43.895  1.00  0.00           C  
ATOM   1125 HG21 VAL    71      42.978  46.669  44.356  1.00  0.00           H  
ATOM   1126 HG22 VAL    71      41.364  46.604  44.785  1.00  0.00           H  
ATOM   1127 HG23 VAL    71      41.845  45.687  43.326  1.00  0.00           H  
ATOM   1128  C   VAL    71      39.771  49.431  42.662  1.00  0.00           C  
ATOM   1129  O   VAL    71      39.536  50.188  43.612  1.00  0.00           O  
ATOM   1130  N   LEU    72      39.591  49.818  41.403  1.00  0.00           N  
ATOM   1131  H   LEU    72      39.679  49.080  40.720  1.00  0.00           H  
ATOM   1132  CA  LEU    72      39.135  51.089  40.913  1.00  0.00           C  
ATOM   1133  HA  LEU    72      39.589  51.762  41.640  1.00  0.00           H  
ATOM   1134  CB  LEU    72      39.605  51.175  39.452  1.00  0.00           C  
ATOM   1135  HB2 LEU    72      40.590  50.806  39.165  1.00  0.00           H  
ATOM   1136  HB3 LEU    72      38.957  50.587  38.802  1.00  0.00           H  
ATOM   1137  CG  LEU    72      39.458  52.592  38.738  1.00  0.00           C  
ATOM   1138  HG  LEU    72      38.413  52.817  38.521  1.00  0.00           H  
ATOM   1139  CD1 LEU    72      40.197  53.803  39.447  1.00  0.00           C  
ATOM   1140 HD11 LEU    72      39.990  54.732  38.916  1.00  0.00           H  
ATOM   1141 HD12 LEU    72      39.979  53.873  40.513  1.00  0.00           H  
ATOM   1142 HD13 LEU    72      41.243  53.497  39.485  1.00  0.00           H  
ATOM   1143  CD2 LEU    72      40.138  52.505  37.376  1.00  0.00           C  
ATOM   1144 HD21 LEU    72      39.891  53.384  36.781  1.00  0.00           H  
ATOM   1145 HD22 LEU    72      41.220  52.543  37.497  1.00  0.00           H  
ATOM   1146 HD23 LEU    72      39.840  51.570  36.902  1.00  0.00           H  
ATOM   1147  C   LEU    72      37.623  51.257  41.152  1.00  0.00           C  
ATOM   1148  O   LEU    72      37.201  52.300  41.598  1.00  0.00           O  
ATOM   1149  N   GLY    73      36.847  50.192  41.041  1.00  0.00           N  
ATOM   1150  H   GLY    73      37.301  49.402  40.605  1.00  0.00           H  
ATOM   1151  CA  GLY    73      35.534  49.980  41.487  1.00  0.00           C  
ATOM   1152  HA2 GLY    73      34.789  50.542  40.923  1.00  0.00           H  
ATOM   1153  HA3 GLY    73      35.247  48.978  41.168  1.00  0.00           H  
ATOM   1154  C   GLY    73      35.245  50.072  42.993  1.00  0.00           C  
ATOM   1155  O   GLY    73      34.466  50.890  43.360  1.00  0.00           O  
ATOM   1156  N   GLY    74      35.973  49.364  43.791  1.00  0.00           N  
ATOM   1157  H   GLY    74      36.714  48.814  43.380  1.00  0.00           H  
ATOM   1158  CA  GLY    74      35.960  49.431  45.252  1.00  0.00           C  
ATOM   1159  HA2 GLY    74      34.979  49.167  45.648  1.00  0.00           H  
ATOM   1160  HA3 GLY    74      36.637  48.686  45.669  1.00  0.00           H  
ATOM   1161  C   GLY    74      36.324  50.834  45.754  1.00  0.00           C  
ATOM   1162  O   GLY    74      35.714  51.389  46.679  1.00  0.00           O  
ATOM   1163  N   ASP    75      37.419  51.418  45.273  1.00  0.00           N  
ATOM   1164  H   ASP    75      37.896  51.013  44.481  1.00  0.00           H  
ATOM   1165  CA  ASP    75      37.883  52.771  45.556  1.00  0.00           C  
ATOM   1166  HA  ASP    75      38.128  52.867  46.613  1.00  0.00           H  
ATOM   1167  CB  ASP    75      39.148  52.979  44.678  1.00  0.00           C  
ATOM   1168  HB2 ASP    75      39.882  52.229  44.975  1.00  0.00           H  
ATOM   1169  HB3 ASP    75      38.804  52.990  43.643  1.00  0.00           H  
ATOM   1170  CG  ASP    75      39.820  54.324  44.841  1.00  0.00           C  
ATOM   1171  OD1 ASP    75      40.064  54.722  45.962  1.00  0.00           O  
ATOM   1172  OD2 ASP    75      40.176  55.005  43.850  1.00  0.00           O  
ATOM   1173  C   ASP    75      36.801  53.794  45.282  1.00  0.00           C  
ATOM   1174  O   ASP    75      36.692  54.742  46.024  1.00  0.00           O  
ATOM   1175  N   ALA    76      36.036  53.716  44.146  1.00  0.00           N  
ATOM   1176  H   ALA    76      36.072  52.866  43.602  1.00  0.00           H  
ATOM   1177  CA  ALA    76      34.904  54.607  43.842  1.00  0.00           C  
ATOM   1178  HA  ALA    76      35.181  55.661  43.818  1.00  0.00           H  
ATOM   1179  CB  ALA    76      34.314  54.203  42.494  1.00  0.00           C  
ATOM   1180  HB1 ALA    76      35.152  54.395  41.825  1.00  0.00           H  
ATOM   1181  HB2 ALA    76      34.027  53.155  42.573  1.00  0.00           H  
ATOM   1182  HB3 ALA    76      33.444  54.803  42.225  1.00  0.00           H  
ATOM   1183  C   ALA    76      33.825  54.600  44.898  1.00  0.00           C  
ATOM   1184  O   ALA    76      33.295  55.620  45.279  1.00  0.00           O  
ATOM   1185  N   ILE    77      33.482  53.447  45.518  1.00  0.00           N  
ATOM   1186  H   ILE    77      33.944  52.581  45.281  1.00  0.00           H  
ATOM   1187  CA  ILE    77      32.577  53.337  46.659  1.00  0.00           C  
ATOM   1188  HA  ILE    77      31.630  53.857  46.518  1.00  0.00           H  
ATOM   1189  CB  ILE    77      32.279  51.804  47.035  1.00  0.00           C  
ATOM   1190  HB  ILE    77      33.290  51.412  47.148  1.00  0.00           H  
ATOM   1191  CG2 ILE    77      31.412  51.565  48.357  1.00  0.00           C  
ATOM   1192 HG21 ILE    77      30.439  52.040  48.228  1.00  0.00           H  
ATOM   1193 HG22 ILE    77      31.264  50.500  48.530  1.00  0.00           H  
ATOM   1194 HG23 ILE    77      31.924  51.986  49.222  1.00  0.00           H  
ATOM   1195  CG1 ILE    77      31.526  51.082  45.906  1.00  0.00           C  
ATOM   1196 HG12 ILE    77      30.477  51.376  45.880  1.00  0.00           H  
ATOM   1197 HG13 ILE    77      31.978  51.502  45.008  1.00  0.00           H  
ATOM   1198  CD1 ILE    77      31.724  49.602  45.777  1.00  0.00           C  
ATOM   1199 HD11 ILE    77      32.774  49.313  45.734  1.00  0.00           H  
ATOM   1200 HD12 ILE    77      31.295  49.170  46.681  1.00  0.00           H  
ATOM   1201 HD13 ILE    77      31.220  49.369  44.838  1.00  0.00           H  
ATOM   1202  C   ILE    77      33.105  53.939  47.921  1.00  0.00           C  
ATOM   1203  O   ILE    77      32.284  54.479  48.671  1.00  0.00           O  
ATOM   1204  N   ALA    78      34.411  53.891  48.158  1.00  0.00           N  
ATOM   1205  H   ALA    78      34.963  53.441  47.442  1.00  0.00           H  
ATOM   1206  CA  ALA    78      35.078  54.711  49.193  1.00  0.00           C  
ATOM   1207  HA  ALA    78      34.398  54.579  50.035  1.00  0.00           H  
ATOM   1208  CB  ALA    78      36.352  54.083  49.671  1.00  0.00           C  
ATOM   1209  HB1 ALA    78      36.092  53.090  50.038  1.00  0.00           H  
ATOM   1210  HB2 ALA    78      36.966  53.880  48.794  1.00  0.00           H  
ATOM   1211  HB3 ALA    78      36.859  54.745  50.374  1.00  0.00           H  
ATOM   1212  C   ALA    78      35.249  56.243  48.947  1.00  0.00           C  
ATOM   1213  O   ALA    78      35.290  56.947  49.955  1.00  0.00           O  
ATOM   1214  N   ARG    79      35.423  56.668  47.667  1.00  0.00           N  
ATOM   1215  H   ARG    79      35.712  55.990  46.977  1.00  0.00           H  
ATOM   1216  CA  ARG    79      35.216  58.103  47.344  1.00  0.00           C  
ATOM   1217  HA  ARG    79      35.744  58.673  48.109  1.00  0.00           H  
ATOM   1218  CB  ARG    79      35.803  58.331  45.992  1.00  0.00           C  
ATOM   1219  HB2 ARG    79      35.191  57.769  45.286  1.00  0.00           H  
ATOM   1220  HB3 ARG    79      35.680  59.390  45.764  1.00  0.00           H  
ATOM   1221  CG  ARG    79      37.328  58.073  45.909  1.00  0.00           C  
ATOM   1222  HG2 ARG    79      37.896  58.886  46.362  1.00  0.00           H  
ATOM   1223  HG3 ARG    79      37.724  57.205  46.436  1.00  0.00           H  
ATOM   1224  CD  ARG    79      37.758  57.767  44.482  1.00  0.00           C  
ATOM   1225  HD2 ARG    79      37.332  56.794  44.236  1.00  0.00           H  
ATOM   1226  HD3 ARG    79      37.338  58.465  43.758  1.00  0.00           H  
ATOM   1227  NE  ARG    79      39.234  57.693  44.444  1.00  0.00           N  
ATOM   1228  HE  ARG    79      39.688  56.791  44.427  1.00  0.00           H  
ATOM   1229  CZ  ARG    79      40.131  58.671  44.502  1.00  0.00           C  
ATOM   1230  NH1 ARG    79      39.771  59.940  44.627  1.00  0.00           N  
ATOM   1231 HH11 ARG    79      38.792  60.170  44.535  1.00  0.00           H  
ATOM   1232 HH12 ARG    79      40.494  60.635  44.751  1.00  0.00           H  
ATOM   1233  NH2 ARG    79      41.407  58.448  44.644  1.00  0.00           N  
ATOM   1234 HH21 ARG    79      41.818  57.526  44.606  1.00  0.00           H  
ATOM   1235 HH22 ARG    79      42.062  59.216  44.640  1.00  0.00           H  
ATOM   1236  C   ARG    79      33.778  58.588  47.435  1.00  0.00           C  
ATOM   1237  O   ARG    79      33.552  59.766  47.333  1.00  0.00           O  
ATOM   1238  N   LYS    80      32.836  57.618  47.580  1.00  0.00           N  
ATOM   1239  H   LYS    80      33.283  56.734  47.778  1.00  0.00           H  
ATOM   1240  CA  LYS    80      31.416  57.832  47.664  1.00  0.00           C  
ATOM   1241  HA  LYS    80      31.074  56.807  47.804  1.00  0.00           H  
ATOM   1242  CB  LYS    80      30.951  58.606  48.903  1.00  0.00           C  
ATOM   1243  HB2 LYS    80      31.500  59.524  49.114  1.00  0.00           H  
ATOM   1244  HB3 LYS    80      29.905  58.913  48.925  1.00  0.00           H  
ATOM   1245  CG  LYS    80      31.081  57.734  50.130  1.00  0.00           C  
ATOM   1246  HG2 LYS    80      30.167  57.162  50.289  1.00  0.00           H  
ATOM   1247  HG3 LYS    80      31.880  57.003  50.008  1.00  0.00           H  
ATOM   1248  CD  LYS    80      31.442  58.633  51.372  1.00  0.00           C  
ATOM   1249  HD2 LYS    80      32.507  58.864  51.385  1.00  0.00           H  
ATOM   1250  HD3 LYS    80      30.795  59.511  51.393  1.00  0.00           H  
ATOM   1251  CE  LYS    80      31.111  57.814  52.607  1.00  0.00           C  
ATOM   1252  HE2 LYS    80      30.040  57.611  52.631  1.00  0.00           H  
ATOM   1253  HE3 LYS    80      31.771  56.947  52.577  1.00  0.00           H  
ATOM   1254  NZ  LYS    80      31.418  58.593  53.808  1.00  0.00           N  
ATOM   1255  HZ1 LYS    80      31.402  58.092  54.685  1.00  0.00           H  
ATOM   1256  HZ2 LYS    80      32.354  58.973  53.783  1.00  0.00           H  
ATOM   1257  HZ3 LYS    80      30.788  59.374  53.926  1.00  0.00           H  
ATOM   1258  C   LYS    80      30.754  58.341  46.376  1.00  0.00           C  
ATOM   1259  O   LYS    80      29.811  59.127  46.373  1.00  0.00           O  
ATOM   1260  N   GLU    81      31.305  57.899  45.223  1.00  0.00           N  
ATOM   1261  H   GLU    81      32.122  57.306  45.218  1.00  0.00           H  
ATOM   1262  CA  GLU    81      30.785  58.365  43.938  1.00  0.00           C  
ATOM   1263  HA  GLU    81      30.224  59.300  43.932  1.00  0.00           H  
ATOM   1264  CB  GLU    81      31.958  58.502  42.911  1.00  0.00           C  
ATOM   1265  HB2 GLU    81      32.343  57.504  42.698  1.00  0.00           H  
ATOM   1266  HB3 GLU    81      31.551  58.815  41.950  1.00  0.00           H  
ATOM   1267  CG  GLU    81      33.130  59.381  43.336  1.00  0.00           C  
ATOM   1268  HG2 GLU    81      32.845  60.426  43.457  1.00  0.00           H  
ATOM   1269  HG3 GLU    81      33.551  58.969  44.253  1.00  0.00           H  
ATOM   1270  CD  GLU    81      34.308  59.315  42.333  1.00  0.00           C  
ATOM   1271  OE1 GLU    81      34.481  58.359  41.519  1.00  0.00           O  
ATOM   1272  OE2 GLU    81      35.114  60.304  42.369  1.00  0.00           O  
ATOM   1273  C   GLU    81      29.852  57.242  43.346  1.00  0.00           C  
ATOM   1274  O   GLU    81      28.985  57.646  42.503  1.00  0.00           O  
ATOM   1275  N   ILE    82      30.057  55.952  43.622  1.00  0.00           N  
ATOM   1276  H   ILE    82      30.829  55.756  44.243  1.00  0.00           H  
ATOM   1277  CA  ILE    82      29.108  54.888  43.182  1.00  0.00           C  
ATOM   1278  HA  ILE    82      28.175  55.352  42.863  1.00  0.00           H  
ATOM   1279  CB  ILE    82      29.653  54.037  41.951  1.00  0.00           C  
ATOM   1280  HB  ILE    82      28.791  53.446  41.643  1.00  0.00           H  
ATOM   1281  CG2 ILE    82      29.987  54.959  40.768  1.00  0.00           C  
ATOM   1282 HG21 ILE    82      29.089  55.479  40.431  1.00  0.00           H  
ATOM   1283 HG22 ILE    82      30.742  55.671  41.099  1.00  0.00           H  
ATOM   1284 HG23 ILE    82      30.272  54.401  39.876  1.00  0.00           H  
ATOM   1285  CG1 ILE    82      30.620  52.966  42.485  1.00  0.00           C  
ATOM   1286 HG12 ILE    82      31.419  53.359  43.114  1.00  0.00           H  
ATOM   1287 HG13 ILE    82      30.012  52.212  42.985  1.00  0.00           H  
ATOM   1288  CD1 ILE    82      31.265  52.258  41.332  1.00  0.00           C  
ATOM   1289 HD11 ILE    82      31.956  52.962  40.869  1.00  0.00           H  
ATOM   1290 HD12 ILE    82      31.796  51.392  41.728  1.00  0.00           H  
ATOM   1291 HD13 ILE    82      30.484  51.932  40.645  1.00  0.00           H  
ATOM   1292  C   ILE    82      28.744  54.041  44.410  1.00  0.00           C  
ATOM   1293  O   ILE    82      29.292  54.159  45.488  1.00  0.00           O  
ATOM   1294  N   SER    83      27.863  53.069  44.127  1.00  0.00           N  
ATOM   1295  H   SER    83      27.523  53.245  43.193  1.00  0.00           H  
ATOM   1296  CA  SER    83      27.310  51.972  44.968  1.00  0.00           C  
ATOM   1297  HA  SER    83      28.098  51.668  45.656  1.00  0.00           H  
ATOM   1298  CB  SER    83      26.273  52.576  45.834  1.00  0.00           C  
ATOM   1299  HB2 SER    83      26.846  53.224  46.497  1.00  0.00           H  
ATOM   1300  HB3 SER    83      25.627  53.152  45.171  1.00  0.00           H  
ATOM   1301  OG  SER    83      25.633  51.602  46.541  1.00  0.00           O  
ATOM   1302  HG  SER    83      26.296  50.954  46.788  1.00  0.00           H  
ATOM   1303  C   SER    83      26.905  50.768  44.098  1.00  0.00           C  
ATOM   1304  O   SER    83      26.419  51.080  42.984  1.00  0.00           O  
ATOM   1305  N   LEU    84      27.050  49.481  44.444  1.00  0.00           N  
ATOM   1306  H   LEU    84      27.357  49.286  45.386  1.00  0.00           H  
ATOM   1307  CA  LEU    84      26.659  48.376  43.586  1.00  0.00           C  
ATOM   1308  HA  LEU    84      26.784  48.741  42.566  1.00  0.00           H  
ATOM   1309  CB  LEU    84      27.526  47.127  43.824  1.00  0.00           C  
ATOM   1310  HB2 LEU    84      27.163  46.712  44.764  1.00  0.00           H  
ATOM   1311  HB3 LEU    84      27.427  46.459  42.968  1.00  0.00           H  
ATOM   1312  CG  LEU    84      29.002  47.370  43.997  1.00  0.00           C  
ATOM   1313  HG  LEU    84      29.093  48.119  44.784  1.00  0.00           H  
ATOM   1314  CD1 LEU    84      29.754  46.131  44.453  1.00  0.00           C  
ATOM   1315 HD11 LEU    84      29.871  45.349  43.703  1.00  0.00           H  
ATOM   1316 HD12 LEU    84      30.747  46.383  44.827  1.00  0.00           H  
ATOM   1317 HD13 LEU    84      29.235  45.672  45.294  1.00  0.00           H  
ATOM   1318  CD2 LEU    84      29.698  47.756  42.726  1.00  0.00           C  
ATOM   1319 HD21 LEU    84      30.726  48.001  42.991  1.00  0.00           H  
ATOM   1320 HD22 LEU    84      29.556  46.971  41.984  1.00  0.00           H  
ATOM   1321 HD23 LEU    84      29.226  48.645  42.309  1.00  0.00           H  
ATOM   1322  C   LEU    84      25.174  47.963  43.634  1.00  0.00           C  
ATOM   1323  O   LEU    84      24.798  47.187  42.772  1.00  0.00           O  
ATOM   1324  N   ALA    85      24.387  48.375  44.660  1.00  0.00           N  
ATOM   1325  H   ALA    85      24.659  49.143  45.258  1.00  0.00           H  
ATOM   1326  CA  ALA    85      22.990  47.968  44.789  1.00  0.00           C  
ATOM   1327  HA  ALA    85      22.922  46.937  44.441  1.00  0.00           H  
ATOM   1328  CB  ALA    85      22.577  48.285  46.173  1.00  0.00           C  
ATOM   1329  HB1 ALA    85      22.794  49.270  46.587  1.00  0.00           H  
ATOM   1330  HB2 ALA    85      21.499  48.197  46.310  1.00  0.00           H  
ATOM   1331  HB3 ALA    85      23.149  47.595  46.791  1.00  0.00           H  
ATOM   1332  C   ALA    85      22.145  48.791  43.806  1.00  0.00           C  
ATOM   1333  O   ALA    85      20.974  48.432  43.567  1.00  0.00           O  
ATOM   1334  N   ASP    86      22.670  49.918  43.197  1.00  0.00           N  
ATOM   1335  H   ASP    86      23.579  50.260  43.474  1.00  0.00           H  
ATOM   1336  CA  ASP    86      21.987  50.736  42.160  1.00  0.00           C  
ATOM   1337  HA  ASP    86      21.002  50.849  42.612  1.00  0.00           H  
ATOM   1338  CB  ASP    86      22.691  52.091  41.941  1.00  0.00           C  
ATOM   1339  HB2 ASP    86      23.757  51.884  41.843  1.00  0.00           H  
ATOM   1340  HB3 ASP    86      22.640  52.515  40.938  1.00  0.00           H  
ATOM   1341  CG  ASP    86      22.570  53.189  43.002  1.00  0.00           C  
ATOM   1342  OD1 ASP    86      21.906  52.977  44.087  1.00  0.00           O  
ATOM   1343  OD2 ASP    86      23.169  54.259  42.824  1.00  0.00           O  
ATOM   1344  C   ASP    86      21.846  49.977  40.868  1.00  0.00           C  
ATOM   1345  O   ASP    86      22.643  49.095  40.549  1.00  0.00           O  
ATOM   1346  N   PRO    87      20.768  50.198  40.101  1.00  0.00           N  
ATOM   1347  CD  PRO    87      19.539  50.918  40.479  1.00  0.00           C  
ATOM   1348  HD2 PRO    87      19.610  51.992  40.311  1.00  0.00           H  
ATOM   1349  HD3 PRO    87      19.257  50.776  41.522  1.00  0.00           H  
ATOM   1350  CG  PRO    87      18.481  50.395  39.598  1.00  0.00           C  
ATOM   1351  HG2 PRO    87      17.626  50.994  39.281  1.00  0.00           H  
ATOM   1352  HG3 PRO    87      17.976  49.566  40.094  1.00  0.00           H  
ATOM   1353  CB  PRO    87      19.202  49.918  38.374  1.00  0.00           C  
ATOM   1354  HB2 PRO    87      19.163  50.758  37.680  1.00  0.00           H  
ATOM   1355  HB3 PRO    87      18.636  49.132  37.873  1.00  0.00           H  
ATOM   1356  CA  PRO    87      20.666  49.694  38.774  1.00  0.00           C  
ATOM   1357  HA  PRO    87      20.838  48.619  38.819  1.00  0.00           H  
ATOM   1358  C   PRO    87      21.664  50.248  37.709  1.00  0.00           C  
ATOM   1359  O   PRO    87      22.155  51.396  37.872  1.00  0.00           O  
ATOM   1360  N   VAL    88      21.814  49.569  36.566  1.00  0.00           N  
ATOM   1361  H   VAL    88      21.260  48.739  36.414  1.00  0.00           H  
ATOM   1362  CA  VAL    88      22.763  49.963  35.520  1.00  0.00           C  
ATOM   1363  HA  VAL    88      23.732  50.309  35.879  1.00  0.00           H  
ATOM   1364  CB  VAL    88      23.058  48.789  34.633  1.00  0.00           C  
ATOM   1365  HB  VAL    88      22.076  48.456  34.299  1.00  0.00           H  
ATOM   1366  CG1 VAL    88      23.804  49.030  33.407  1.00  0.00           C  
ATOM   1367 HG11 VAL    88      24.717  49.600  33.576  1.00  0.00           H  
ATOM   1368 HG12 VAL    88      24.112  48.127  32.881  1.00  0.00           H  
ATOM   1369 HG13 VAL    88      23.281  49.639  32.670  1.00  0.00           H  
ATOM   1370  CG2 VAL    88      23.788  47.690  35.465  1.00  0.00           C  
ATOM   1371 HG21 VAL    88      24.832  47.915  35.685  1.00  0.00           H  
ATOM   1372 HG22 VAL    88      23.354  47.558  36.456  1.00  0.00           H  
ATOM   1373 HG23 VAL    88      23.881  46.732  34.954  1.00  0.00           H  
ATOM   1374  C   VAL    88      22.084  51.100  34.743  1.00  0.00           C  
ATOM   1375  O   VAL    88      22.701  52.012  34.309  1.00  0.00           O  
ATOM   1376  N   THR    89      20.771  51.059  34.585  1.00  0.00           N  
ATOM   1377  H   THR    89      20.293  50.204  34.833  1.00  0.00           H  
ATOM   1378  CA  THR    89      19.993  52.223  34.165  1.00  0.00           C  
ATOM   1379  HA  THR    89      20.385  52.409  33.165  1.00  0.00           H  
ATOM   1380  CB  THR    89      18.538  51.778  33.966  1.00  0.00           C  
ATOM   1381  HB  THR    89      17.970  52.692  33.794  1.00  0.00           H  
ATOM   1382  CG2 THR    89      18.470  50.704  32.813  1.00  0.00           C  
ATOM   1383 HG21 THR    89      19.094  49.821  32.957  1.00  0.00           H  
ATOM   1384 HG22 THR    89      17.442  50.378  32.657  1.00  0.00           H  
ATOM   1385 HG23 THR    89      18.914  51.131  31.914  1.00  0.00           H  
ATOM   1386  OG1 THR    89      17.876  51.191  35.107  1.00  0.00           O  
ATOM   1387  HG1 THR    89      17.786  51.914  35.732  1.00  0.00           H  
ATOM   1388  C   THR    89      20.153  53.510  35.008  1.00  0.00           C  
ATOM   1389  O   THR    89      19.577  54.488  34.601  1.00  0.00           O  
ATOM   1390  N   LYS    90      20.597  53.461  36.263  1.00  0.00           N  
ATOM   1391  H   LYS    90      20.991  52.594  36.599  1.00  0.00           H  
ATOM   1392  CA  LYS    90      20.889  54.760  36.952  1.00  0.00           C  
ATOM   1393  HA  LYS    90      20.082  55.492  36.897  1.00  0.00           H  
ATOM   1394  CB  LYS    90      20.842  54.472  38.468  1.00  0.00           C  
ATOM   1395  HB2 LYS    90      19.930  53.966  38.785  1.00  0.00           H  
ATOM   1396  HB3 LYS    90      21.579  53.729  38.771  1.00  0.00           H  
ATOM   1397  CG  LYS    90      21.106  55.742  39.305  1.00  0.00           C  
ATOM   1398  HG2 LYS    90      22.187  55.878  39.290  1.00  0.00           H  
ATOM   1399  HG3 LYS    90      20.566  56.603  38.912  1.00  0.00           H  
ATOM   1400  CD  LYS    90      20.852  55.454  40.733  1.00  0.00           C  
ATOM   1401  HD2 LYS    90      19.802  55.164  40.754  1.00  0.00           H  
ATOM   1402  HD3 LYS    90      21.437  54.576  41.007  1.00  0.00           H  
ATOM   1403  CE  LYS    90      21.050  56.649  41.656  1.00  0.00           C  
ATOM   1404  HE2 LYS    90      20.585  57.551  41.257  1.00  0.00           H  
ATOM   1405  HE3 LYS    90      20.638  56.441  42.643  1.00  0.00           H  
ATOM   1406  NZ  LYS    90      22.459  57.004  41.862  1.00  0.00           N  
ATOM   1407  HZ1 LYS    90      22.932  56.159  42.148  1.00  0.00           H  
ATOM   1408  HZ2 LYS    90      22.808  57.448  41.024  1.00  0.00           H  
ATOM   1409  HZ3 LYS    90      22.642  57.612  42.647  1.00  0.00           H  
ATOM   1410  C   LYS    90      22.146  55.509  36.421  1.00  0.00           C  
ATOM   1411  O   LYS    90      22.097  56.690  36.190  1.00  0.00           O  
ATOM   1412  N   TYR    91      23.248  54.779  36.218  1.00  0.00           N  
ATOM   1413  H   TYR    91      23.281  53.830  36.563  1.00  0.00           H  
ATOM   1414  CA  TYR    91      24.458  55.245  35.559  1.00  0.00           C  
ATOM   1415  HA  TYR    91      24.606  56.160  36.133  1.00  0.00           H  
ATOM   1416  CB  TYR    91      25.610  54.390  36.038  1.00  0.00           C  
ATOM   1417  HB2 TYR    91      25.322  53.406  35.668  1.00  0.00           H  
ATOM   1418  HB3 TYR    91      26.539  54.773  35.616  1.00  0.00           H  
ATOM   1419  CG  TYR    91      25.761  54.260  37.560  1.00  0.00           C  
ATOM   1420  CD1 TYR    91      26.390  55.258  38.267  1.00  0.00           C  
ATOM   1421  HD1 TYR    91      26.776  56.160  37.815  1.00  0.00           H  
ATOM   1422  CE1 TYR    91      26.459  55.168  39.659  1.00  0.00           C  
ATOM   1423  HE1 TYR    91      26.905  55.930  40.281  1.00  0.00           H  
ATOM   1424  CZ  TYR    91      25.922  54.055  40.330  1.00  0.00           C  
ATOM   1425  OH  TYR    91      26.133  53.926  41.657  1.00  0.00           O  
ATOM   1426  HH  TYR    91      25.429  53.383  42.017  1.00  0.00           H  
ATOM   1427  CE2 TYR    91      25.278  53.005  39.613  1.00  0.00           C  
ATOM   1428  HE2 TYR    91      24.892  52.198  40.218  1.00  0.00           H  
ATOM   1429  CD2 TYR    91      25.134  53.139  38.202  1.00  0.00           C  
ATOM   1430  HD2 TYR    91      24.646  52.345  37.656  1.00  0.00           H  
ATOM   1431  C   TYR    91      24.416  55.427  34.032  1.00  0.00           C  
ATOM   1432  O   TYR    91      25.034  56.461  33.593  1.00  0.00           O  
ATOM   1433  N   TRP    92      23.686  54.570  33.267  1.00  0.00           N  
ATOM   1434  H   TRP    92      23.277  53.717  33.622  1.00  0.00           H  
ATOM   1435  CA  TRP    92      23.298  54.932  31.871  1.00  0.00           C  
ATOM   1436  HA  TRP    92      23.539  55.987  31.745  1.00  0.00           H  
ATOM   1437  CB  TRP    92      24.140  54.060  30.976  1.00  0.00           C  
ATOM   1438  HB2 TRP    92      25.166  54.010  31.340  1.00  0.00           H  
ATOM   1439  HB3 TRP    92      23.732  53.061  31.131  1.00  0.00           H  
ATOM   1440  CG  TRP    92      24.256  54.330  29.479  1.00  0.00           C  
ATOM   1441  CD1 TRP    92      23.813  55.429  28.847  1.00  0.00           C  
ATOM   1442  HD1 TRP    92      23.289  56.200  29.392  1.00  0.00           H  
ATOM   1443  NE1 TRP    92      24.169  55.459  27.525  1.00  0.00           N  
ATOM   1444  HE1 TRP    92      24.185  56.264  26.917  1.00  0.00           H  
ATOM   1445  CE2 TRP    92      24.942  54.364  27.235  1.00  0.00           C  
ATOM   1446  CZ2 TRP    92      25.672  53.885  26.205  1.00  0.00           C  
ATOM   1447  HZ2 TRP    92      25.802  54.402  25.265  1.00  0.00           H  
ATOM   1448  CH2 TRP    92      26.527  52.740  26.272  1.00  0.00           C  
ATOM   1449  HH2 TRP    92      27.074  52.429  25.395  1.00  0.00           H  
ATOM   1450  CZ3 TRP    92      26.536  51.964  27.436  1.00  0.00           C  
ATOM   1451  HZ3 TRP    92      27.028  51.002  27.447  1.00  0.00           H  
ATOM   1452  CE3 TRP    92      25.734  52.401  28.495  1.00  0.00           C  
ATOM   1453  HE3 TRP    92      25.635  51.813  29.395  1.00  0.00           H  
ATOM   1454  CD2 TRP    92      24.944  53.571  28.407  1.00  0.00           C  
ATOM   1455  C   TRP    92      21.821  54.653  31.557  1.00  0.00           C  
ATOM   1456  O   TRP    92      21.384  53.664  31.019  1.00  0.00           O  
ATOM   1457  N   PRO    93      20.983  55.690  31.733  1.00  0.00           N  
ATOM   1458  CD  PRO    93      21.158  57.022  32.329  1.00  0.00           C  
ATOM   1459  HD2 PRO    93      21.454  57.718  31.544  1.00  0.00           H  
ATOM   1460  HD3 PRO    93      21.882  56.969  33.142  1.00  0.00           H  
ATOM   1461  CG  PRO    93      19.820  57.502  32.882  1.00  0.00           C  
ATOM   1462  HG2 PRO    93      19.683  58.582  32.947  1.00  0.00           H  
ATOM   1463  HG3 PRO    93      19.590  57.094  33.866  1.00  0.00           H  
ATOM   1464  CB  PRO    93      18.929  56.959  31.800  1.00  0.00           C  
ATOM   1465  HB2 PRO    93      18.932  57.723  31.023  1.00  0.00           H  
ATOM   1466  HB3 PRO    93      17.923  56.881  32.213  1.00  0.00           H  
ATOM   1467  CA  PRO    93      19.517  55.594  31.465  1.00  0.00           C  
ATOM   1468  HA  PRO    93      19.197  54.752  32.079  1.00  0.00           H  
ATOM   1469  C   PRO    93      19.086  55.273  30.019  1.00  0.00           C  
ATOM   1470  O   PRO    93      17.923  55.021  29.836  1.00  0.00           O  
ATOM   1471  N   GLU    94      19.982  55.297  29.027  1.00  0.00           N  
ATOM   1472  H   GLU    94      20.972  55.459  29.150  1.00  0.00           H  
ATOM   1473  CA  GLU    94      19.557  54.953  27.674  1.00  0.00           C  
ATOM   1474  HA  GLU    94      18.661  55.536  27.463  1.00  0.00           H  
ATOM   1475  CB  GLU    94      20.615  55.323  26.651  1.00  0.00           C  
ATOM   1476  HB2 GLU    94      21.482  54.674  26.777  1.00  0.00           H  
ATOM   1477  HB3 GLU    94      20.152  55.136  25.682  1.00  0.00           H  
ATOM   1478  CG  GLU    94      21.087  56.713  26.779  1.00  0.00           C  
ATOM   1479  HG2 GLU    94      21.391  56.776  27.824  1.00  0.00           H  
ATOM   1480  HG3 GLU    94      21.988  56.850  26.181  1.00  0.00           H  
ATOM   1481  CD  GLU    94      20.075  57.736  26.415  1.00  0.00           C  
ATOM   1482  OE1 GLU    94      19.715  58.566  27.286  1.00  0.00           O  
ATOM   1483  OE2 GLU    94      19.588  57.726  25.279  1.00  0.00           O  
ATOM   1484  C   GLU    94      19.281  53.391  27.436  1.00  0.00           C  
ATOM   1485  O   GLU    94      18.733  53.058  26.382  1.00  0.00           O  
ATOM   1486  N   LEU    95      19.727  52.527  28.320  1.00  0.00           N  
ATOM   1487  H   LEU    95      20.228  52.938  29.095  1.00  0.00           H  
ATOM   1488  CA  LEU    95      19.443  51.095  28.392  1.00  0.00           C  
ATOM   1489  HA  LEU    95      19.674  50.659  27.420  1.00  0.00           H  
ATOM   1490  CB  LEU    95      20.414  50.483  29.461  1.00  0.00           C  
ATOM   1491  HB2 LEU    95      20.374  50.938  30.451  1.00  0.00           H  
ATOM   1492  HB3 LEU    95      20.240  49.410  29.544  1.00  0.00           H  
ATOM   1493  CG  LEU    95      21.923  50.522  28.982  1.00  0.00           C  
ATOM   1494  HG  LEU    95      22.226  51.558  28.834  1.00  0.00           H  
ATOM   1495  CD1 LEU    95      22.830  50.031  30.138  1.00  0.00           C  
ATOM   1496 HD11 LEU    95      22.568  50.722  30.940  1.00  0.00           H  
ATOM   1497 HD12 LEU    95      22.685  48.972  30.349  1.00  0.00           H  
ATOM   1498 HD13 LEU    95      23.872  50.271  29.926  1.00  0.00           H  
ATOM   1499  CD2 LEU    95      22.137  49.580  27.897  1.00  0.00           C  
ATOM   1500 HD21 LEU    95      21.654  48.610  28.015  1.00  0.00           H  
ATOM   1501 HD22 LEU    95      21.996  50.102  26.950  1.00  0.00           H  
ATOM   1502 HD23 LEU    95      23.224  49.494  27.902  1.00  0.00           H  
ATOM   1503  C   LEU    95      18.004  50.850  28.665  1.00  0.00           C  
ATOM   1504  O   LEU    95      17.657  50.143  29.650  1.00  0.00           O  
ATOM   1505  N   THR    96      17.101  51.431  27.860  1.00  0.00           N  
ATOM   1506  H   THR    96      17.372  51.983  27.059  1.00  0.00           H  
ATOM   1507  CA  THR    96      15.668  51.332  28.067  1.00  0.00           C  
ATOM   1508  HA  THR    96      15.483  51.666  29.088  1.00  0.00           H  
ATOM   1509  CB  THR    96      14.913  52.392  27.140  1.00  0.00           C  
ATOM   1510  HB  THR    96      13.865  52.096  27.195  1.00  0.00           H  
ATOM   1511  CG2 THR    96      15.019  53.795  27.772  1.00  0.00           C  
ATOM   1512 HG21 THR    96      16.089  53.853  27.974  1.00  0.00           H  
ATOM   1513 HG22 THR    96      14.720  54.529  27.024  1.00  0.00           H  
ATOM   1514 HG23 THR    96      14.363  53.902  28.635  1.00  0.00           H  
ATOM   1515  OG1 THR    96      15.415  52.326  25.851  1.00  0.00           O  
ATOM   1516  HG1 THR    96      14.648  52.240  25.280  1.00  0.00           H  
ATOM   1517  C   THR    96      15.045  49.916  27.884  1.00  0.00           C  
ATOM   1518  O   THR    96      13.826  49.747  28.237  1.00  0.00           O  
ATOM   1519  N   GLY    97      15.774  48.941  27.314  1.00  0.00           N  
ATOM   1520  H   GLY    97      16.647  49.217  26.886  1.00  0.00           H  
ATOM   1521  CA  GLY    97      15.276  47.589  27.094  1.00  0.00           C  
ATOM   1522  HA2 GLY    97      14.589  47.518  26.251  1.00  0.00           H  
ATOM   1523  HA3 GLY    97      16.152  47.011  26.797  1.00  0.00           H  
ATOM   1524  C   GLY    97      14.685  46.935  28.293  1.00  0.00           C  
ATOM   1525  O   GLY    97      15.127  47.037  29.444  1.00  0.00           O  
ATOM   1526  N   LYS    98      13.686  46.142  28.034  1.00  0.00           N  
ATOM   1527  H   LYS    98      13.320  46.096  27.094  1.00  0.00           H  
ATOM   1528  CA  LYS    98      13.012  45.365  29.056  1.00  0.00           C  
ATOM   1529  HA  LYS    98      12.582  46.029  29.806  1.00  0.00           H  
ATOM   1530  CB  LYS    98      11.851  44.587  28.467  1.00  0.00           C  
ATOM   1531  HB2 LYS    98      12.260  44.033  27.622  1.00  0.00           H  
ATOM   1532  HB3 LYS    98      11.414  43.906  29.197  1.00  0.00           H  
ATOM   1533  CG  LYS    98      10.746  45.386  27.778  1.00  0.00           C  
ATOM   1534  HG2 LYS    98      11.193  45.926  26.944  1.00  0.00           H  
ATOM   1535  HG3 LYS    98       9.908  44.706  27.622  1.00  0.00           H  
ATOM   1536  CD  LYS    98      10.185  46.524  28.643  1.00  0.00           C  
ATOM   1537  HD2 LYS    98       9.859  46.025  29.555  1.00  0.00           H  
ATOM   1538  HD3 LYS    98      10.973  47.243  28.868  1.00  0.00           H  
ATOM   1539  CE  LYS    98       8.994  47.200  27.948  1.00  0.00           C  
ATOM   1540  HE2 LYS    98       9.264  47.445  26.921  1.00  0.00           H  
ATOM   1541  HE3 LYS    98       8.218  46.436  27.889  1.00  0.00           H  
ATOM   1542  NZ  LYS    98       8.410  48.352  28.638  1.00  0.00           N  
ATOM   1543  HZ1 LYS    98       9.156  48.896  29.048  1.00  0.00           H  
ATOM   1544  HZ2 LYS    98       7.848  48.935  28.035  1.00  0.00           H  
ATOM   1545  HZ3 LYS    98       7.829  48.072  29.416  1.00  0.00           H  
ATOM   1546  C   LYS    98      14.010  44.465  29.801  1.00  0.00           C  
ATOM   1547  O   LYS    98      13.871  44.308  31.005  1.00  0.00           O  
ATOM   1548  N   GLN    99      14.988  43.836  29.166  1.00  0.00           N  
ATOM   1549  H   GLN    99      15.027  43.874  28.157  1.00  0.00           H  
ATOM   1550  CA  GLN    99      15.957  42.981  29.798  1.00  0.00           C  
ATOM   1551  HA  GLN    99      15.376  42.136  30.167  1.00  0.00           H  
ATOM   1552  CB  GLN    99      16.950  42.438  28.726  1.00  0.00           C  
ATOM   1553  HB2 GLN    99      17.277  41.485  29.142  1.00  0.00           H  
ATOM   1554  HB3 GLN    99      16.452  42.363  27.759  1.00  0.00           H  
ATOM   1555  CG  GLN    99      18.296  43.116  28.403  1.00  0.00           C  
ATOM   1556  HG2 GLN    99      18.707  43.511  29.332  1.00  0.00           H  
ATOM   1557  HG3 GLN    99      19.031  42.468  27.924  1.00  0.00           H  
ATOM   1558  CD  GLN    99      18.045  44.295  27.499  1.00  0.00           C  
ATOM   1559  OE1 GLN    99      17.284  45.187  27.786  1.00  0.00           O  
ATOM   1560  NE2 GLN    99      18.547  44.286  26.323  1.00  0.00           N  
ATOM   1561 HE21 GLN    99      19.012  43.470  25.950  1.00  0.00           H  
ATOM   1562 HE22 GLN    99      18.382  45.081  25.722  1.00  0.00           H  
ATOM   1563  C   GLN    99      16.787  43.612  30.957  1.00  0.00           C  
ATOM   1564  O   GLN    99      17.241  42.918  31.846  1.00  0.00           O  
ATOM   1565  N   TRP   100      17.033  44.992  30.954  1.00  0.00           N  
ATOM   1566  H   TRP   100      16.591  45.527  30.220  1.00  0.00           H  
ATOM   1567  CA  TRP   100      17.722  45.737  32.003  1.00  0.00           C  
ATOM   1568  HA  TRP   100      18.397  45.000  32.439  1.00  0.00           H  
ATOM   1569  CB  TRP   100      18.533  46.966  31.508  1.00  0.00           C  
ATOM   1570  HB2 TRP   100      17.814  47.645  31.048  1.00  0.00           H  
ATOM   1571  HB3 TRP   100      19.007  47.414  32.381  1.00  0.00           H  
ATOM   1572  CG  TRP   100      19.674  46.667  30.430  1.00  0.00           C  
ATOM   1573  CD1 TRP   100      19.616  46.684  29.036  1.00  0.00           C  
ATOM   1574  HD1 TRP   100      18.729  46.874  28.450  1.00  0.00           H  
ATOM   1575  NE1 TRP   100      20.807  46.180  28.516  1.00  0.00           N  
ATOM   1576  HE1 TRP   100      20.952  46.095  27.520  1.00  0.00           H  
ATOM   1577  CE2 TRP   100      21.721  45.946  29.540  1.00  0.00           C  
ATOM   1578  CZ2 TRP   100      23.083  45.569  29.536  1.00  0.00           C  
ATOM   1579  HZ2 TRP   100      23.618  45.500  28.601  1.00  0.00           H  
ATOM   1580  CH2 TRP   100      23.840  45.439  30.705  1.00  0.00           C  
ATOM   1581  HH2 TRP   100      24.901  45.247  30.648  1.00  0.00           H  
ATOM   1582  CZ3 TRP   100      23.099  45.612  31.879  1.00  0.00           C  
ATOM   1583  HZ3 TRP   100      23.608  45.436  32.815  1.00  0.00           H  
ATOM   1584  CE3 TRP   100      21.761  46.008  31.890  1.00  0.00           C  
ATOM   1585  HE3 TRP   100      21.273  46.286  32.812  1.00  0.00           H  
ATOM   1586  CD2 TRP   100      21.051  46.199  30.722  1.00  0.00           C  
ATOM   1587  C   TRP   100      16.890  46.091  33.206  1.00  0.00           C  
ATOM   1588  O   TRP   100      17.359  46.727  34.214  1.00  0.00           O  
ATOM   1589  N   GLN   101      15.654  45.634  33.210  1.00  0.00           N  
ATOM   1590  H   GLN   101      15.374  45.039  32.444  1.00  0.00           H  
ATOM   1591  CA  GLN   101      14.814  45.846  34.354  1.00  0.00           C  
ATOM   1592  HA  GLN   101      14.773  46.898  34.636  1.00  0.00           H  
ATOM   1593  CB  GLN   101      13.362  45.435  34.041  1.00  0.00           C  
ATOM   1594  HB2 GLN   101      13.436  44.533  33.435  1.00  0.00           H  
ATOM   1595  HB3 GLN   101      12.647  45.410  34.863  1.00  0.00           H  
ATOM   1596  CG  GLN   101      12.738  46.474  33.030  1.00  0.00           C  
ATOM   1597  HG2 GLN   101      12.939  47.469  33.428  1.00  0.00           H  
ATOM   1598  HG3 GLN   101      13.136  46.520  32.016  1.00  0.00           H  
ATOM   1599  CD  GLN   101      11.311  46.147  32.785  1.00  0.00           C  
ATOM   1600  OE1 GLN   101      10.616  45.270  33.378  1.00  0.00           O  
ATOM   1601  NE2 GLN   101      10.691  46.959  31.897  1.00  0.00           N  
ATOM   1602 HE21 GLN   101      11.205  47.670  31.396  1.00  0.00           H  
ATOM   1603 HE22 GLN   101       9.684  46.920  31.959  1.00  0.00           H  
ATOM   1604  C   GLN   101      15.292  45.023  35.557  1.00  0.00           C  
ATOM   1605  O   GLN   101      15.410  43.814  35.366  1.00  0.00           O  
ATOM   1606  N   GLY   102      15.517  45.631  36.732  1.00  0.00           N  
ATOM   1607  H   GLY   102      15.496  46.639  36.786  1.00  0.00           H  
ATOM   1608  CA  GLY   102      16.104  44.863  37.813  1.00  0.00           C  
ATOM   1609  HA2 GLY   102      16.018  45.398  38.759  1.00  0.00           H  
ATOM   1610  HA3 GLY   102      15.431  44.030  38.020  1.00  0.00           H  
ATOM   1611  C   GLY   102      17.516  44.366  37.758  1.00  0.00           C  
ATOM   1612  O   GLY   102      17.842  43.528  38.587  1.00  0.00           O  
ATOM   1613  N   ILE   103      18.335  44.764  36.757  1.00  0.00           N  
ATOM   1614  H   ILE   103      17.870  45.341  36.070  1.00  0.00           H  
ATOM   1615  CA  ILE   103      19.708  44.490  36.751  1.00  0.00           C  
ATOM   1616  HA  ILE   103      19.799  43.558  37.309  1.00  0.00           H  
ATOM   1617  CB  ILE   103      20.319  44.262  35.359  1.00  0.00           C  
ATOM   1618  HB  ILE   103      20.140  45.124  34.716  1.00  0.00           H  
ATOM   1619  CG2 ILE   103      21.838  43.915  35.561  1.00  0.00           C  
ATOM   1620 HG21 ILE   103      22.484  44.704  35.947  1.00  0.00           H  
ATOM   1621 HG22 ILE   103      21.908  43.016  36.174  1.00  0.00           H  
ATOM   1622 HG23 ILE   103      22.360  43.682  34.632  1.00  0.00           H  
ATOM   1623  CG1 ILE   103      19.724  42.989  34.690  1.00  0.00           C  
ATOM   1624 HG12 ILE   103      19.927  42.163  35.371  1.00  0.00           H  
ATOM   1625 HG13 ILE   103      18.663  43.190  34.543  1.00  0.00           H  
ATOM   1626  CD1 ILE   103      20.276  42.773  33.284  1.00  0.00           C  
ATOM   1627 HD11 ILE   103      19.683  42.018  32.768  1.00  0.00           H  
ATOM   1628 HD12 ILE   103      20.156  43.708  32.737  1.00  0.00           H  
ATOM   1629 HD13 ILE   103      21.347  42.572  33.243  1.00  0.00           H  
ATOM   1630  C   ILE   103      20.524  45.569  37.506  1.00  0.00           C  
ATOM   1631  O   ILE   103      20.420  46.758  37.127  1.00  0.00           O  
ATOM   1632  N   ARG   104      21.308  45.180  38.533  1.00  0.00           N  
ATOM   1633  H   ARG   104      21.543  44.198  38.515  1.00  0.00           H  
ATOM   1634  CA  ARG   104      22.141  45.986  39.427  1.00  0.00           C  
ATOM   1635  HA  ARG   104      21.697  46.980  39.468  1.00  0.00           H  
ATOM   1636  CB  ARG   104      22.120  45.409  40.876  1.00  0.00           C  
ATOM   1637  HB2 ARG   104      22.524  44.400  40.793  1.00  0.00           H  
ATOM   1638  HB3 ARG   104      22.788  45.952  41.544  1.00  0.00           H  
ATOM   1639  CG  ARG   104      20.631  45.295  41.450  1.00  0.00           C  
ATOM   1640  HG2 ARG   104      20.171  46.283  41.452  1.00  0.00           H  
ATOM   1641  HG3 ARG   104      20.099  44.599  40.801  1.00  0.00           H  
ATOM   1642  CD  ARG   104      20.686  44.612  42.821  1.00  0.00           C  
ATOM   1643  HD2 ARG   104      21.330  45.170  43.500  1.00  0.00           H  
ATOM   1644  HD3 ARG   104      19.698  44.644  43.280  1.00  0.00           H  
ATOM   1645  NE  ARG   104      21.126  43.185  42.723  1.00  0.00           N  
ATOM   1646  HE  ARG   104      21.453  42.754  41.870  1.00  0.00           H  
ATOM   1647  CZ  ARG   104      21.133  42.319  43.771  1.00  0.00           C  
ATOM   1648  NH1 ARG   104      20.809  42.688  44.994  1.00  0.00           N  
ATOM   1649 HH11 ARG   104      20.832  43.675  45.207  1.00  0.00           H  
ATOM   1650 HH12 ARG   104      21.004  42.075  45.773  1.00  0.00           H  
ATOM   1651  NH2 ARG   104      21.304  41.081  43.505  1.00  0.00           N  
ATOM   1652 HH21 ARG   104      21.398  40.802  42.539  1.00  0.00           H  
ATOM   1653 HH22 ARG   104      21.308  40.307  44.154  1.00  0.00           H  
ATOM   1654  C   ARG   104      23.541  46.002  38.835  1.00  0.00           C  
ATOM   1655  O   ARG   104      24.062  45.098  38.136  1.00  0.00           O  
ATOM   1656  N   LEU   105      24.250  47.047  39.257  1.00  0.00           N  
ATOM   1657  H   LEU   105      23.726  47.729  39.786  1.00  0.00           H  
ATOM   1658  CA  LEU   105      25.649  47.314  38.956  1.00  0.00           C  
ATOM   1659  HA  LEU   105      25.667  47.285  37.866  1.00  0.00           H  
ATOM   1660  CB  LEU   105      26.015  48.694  39.516  1.00  0.00           C  
ATOM   1661  HB2 LEU   105      25.289  49.361  39.051  1.00  0.00           H  
ATOM   1662  HB3 LEU   105      25.882  48.574  40.591  1.00  0.00           H  
ATOM   1663  CG  LEU   105      27.520  49.167  39.189  1.00  0.00           C  
ATOM   1664  HG  LEU   105      28.219  48.372  39.452  1.00  0.00           H  
ATOM   1665  CD1 LEU   105      27.665  49.345  37.603  1.00  0.00           C  
ATOM   1666 HD11 LEU   105      26.845  49.975  37.259  1.00  0.00           H  
ATOM   1667 HD12 LEU   105      28.559  49.944  37.428  1.00  0.00           H  
ATOM   1668 HD13 LEU   105      27.645  48.355  37.148  1.00  0.00           H  
ATOM   1669  CD2 LEU   105      27.875  50.408  39.945  1.00  0.00           C  
ATOM   1670 HD21 LEU   105      27.550  51.295  39.402  1.00  0.00           H  
ATOM   1671 HD22 LEU   105      27.361  50.298  40.900  1.00  0.00           H  
ATOM   1672 HD23 LEU   105      28.935  50.318  40.182  1.00  0.00           H  
ATOM   1673  C   LEU   105      26.517  46.167  39.560  1.00  0.00           C  
ATOM   1674  O   LEU   105      27.519  45.769  38.936  1.00  0.00           O  
ATOM   1675  N   LEU   106      26.095  45.662  40.741  1.00  0.00           N  
ATOM   1676  H   LEU   106      25.301  46.092  41.192  1.00  0.00           H  
ATOM   1677  CA  LEU   106      26.624  44.426  41.341  1.00  0.00           C  
ATOM   1678  HA  LEU   106      27.591  44.732  41.742  1.00  0.00           H  
ATOM   1679  CB  LEU   106      25.796  43.928  42.613  1.00  0.00           C  
ATOM   1680  HB2 LEU   106      25.733  44.602  43.468  1.00  0.00           H  
ATOM   1681  HB3 LEU   106      24.771  43.896  42.244  1.00  0.00           H  
ATOM   1682  CG  LEU   106      26.233  42.559  43.114  1.00  0.00           C  
ATOM   1683  HG  LEU   106      26.448  41.855  42.310  1.00  0.00           H  
ATOM   1684  CD1 LEU   106      27.430  42.627  44.041  1.00  0.00           C  
ATOM   1685 HD11 LEU   106      28.299  42.968  43.478  1.00  0.00           H  
ATOM   1686 HD12 LEU   106      27.162  43.231  44.908  1.00  0.00           H  
ATOM   1687 HD13 LEU   106      27.644  41.610  44.369  1.00  0.00           H  
ATOM   1688  CD2 LEU   106      25.168  41.840  43.978  1.00  0.00           C  
ATOM   1689 HD21 LEU   106      24.176  41.817  43.526  1.00  0.00           H  
ATOM   1690 HD22 LEU   106      25.504  40.810  44.105  1.00  0.00           H  
ATOM   1691 HD23 LEU   106      25.041  42.424  44.890  1.00  0.00           H  
ATOM   1692  C   LEU   106      26.742  43.257  40.327  1.00  0.00           C  
ATOM   1693  O   LEU   106      27.796  42.627  40.111  1.00  0.00           O  
ATOM   1694  N   ASP   107      25.673  42.984  39.705  1.00  0.00           N  
ATOM   1695  H   ASP   107      24.888  43.619  39.737  1.00  0.00           H  
ATOM   1696  CA  ASP   107      25.472  41.752  38.956  1.00  0.00           C  
ATOM   1697  HA  ASP   107      25.766  40.839  39.473  1.00  0.00           H  
ATOM   1698  CB  ASP   107      23.972  41.659  38.478  1.00  0.00           C  
ATOM   1699  HB2 ASP   107      23.796  42.318  37.628  1.00  0.00           H  
ATOM   1700  HB3 ASP   107      23.816  40.635  38.139  1.00  0.00           H  
ATOM   1701  CG  ASP   107      22.814  41.991  39.471  1.00  0.00           C  
ATOM   1702  OD1 ASP   107      21.765  42.401  38.905  1.00  0.00           O  
ATOM   1703  OD2 ASP   107      22.959  41.965  40.694  1.00  0.00           O  
ATOM   1704  C   ASP   107      26.404  41.657  37.689  1.00  0.00           C  
ATOM   1705  O   ASP   107      27.060  40.669  37.436  1.00  0.00           O  
ATOM   1706  N   LEU   108      26.578  42.839  37.133  1.00  0.00           N  
ATOM   1707  H   LEU   108      25.881  43.548  37.312  1.00  0.00           H  
ATOM   1708  CA  LEU   108      27.423  43.226  36.007  1.00  0.00           C  
ATOM   1709  HA  LEU   108      27.236  42.491  35.225  1.00  0.00           H  
ATOM   1710  CB  LEU   108      27.049  44.623  35.481  1.00  0.00           C  
ATOM   1711  HB2 LEU   108      26.034  44.709  35.092  1.00  0.00           H  
ATOM   1712  HB3 LEU   108      27.108  45.291  36.341  1.00  0.00           H  
ATOM   1713  CG  LEU   108      27.928  45.191  34.397  1.00  0.00           C  
ATOM   1714  HG  LEU   108      28.973  45.103  34.693  1.00  0.00           H  
ATOM   1715  CD1 LEU   108      27.749  44.593  33.039  1.00  0.00           C  
ATOM   1716 HD11 LEU   108      28.431  44.997  32.290  1.00  0.00           H  
ATOM   1717 HD12 LEU   108      27.986  43.536  33.160  1.00  0.00           H  
ATOM   1718 HD13 LEU   108      26.700  44.598  32.746  1.00  0.00           H  
ATOM   1719  CD2 LEU   108      27.733  46.703  34.137  1.00  0.00           C  
ATOM   1720 HD21 LEU   108      28.564  47.063  33.531  1.00  0.00           H  
ATOM   1721 HD22 LEU   108      26.742  46.830  33.702  1.00  0.00           H  
ATOM   1722 HD23 LEU   108      27.773  47.207  35.103  1.00  0.00           H  
ATOM   1723  C   LEU   108      28.863  43.089  36.465  1.00  0.00           C  
ATOM   1724  O   LEU   108      29.658  42.436  35.735  1.00  0.00           O  
ATOM   1725  N   ALA   109      29.237  43.619  37.608  1.00  0.00           N  
ATOM   1726  H   ALA   109      28.593  44.124  38.200  1.00  0.00           H  
ATOM   1727  CA  ALA   109      30.647  43.577  38.103  1.00  0.00           C  
ATOM   1728  HA  ALA   109      31.368  43.909  37.356  1.00  0.00           H  
ATOM   1729  CB  ALA   109      30.786  44.653  39.260  1.00  0.00           C  
ATOM   1730  HB1 ALA   109      31.860  44.706  39.438  1.00  0.00           H  
ATOM   1731  HB2 ALA   109      30.432  45.629  38.927  1.00  0.00           H  
ATOM   1732  HB3 ALA   109      30.254  44.300  40.143  1.00  0.00           H  
ATOM   1733  C   ALA   109      31.050  42.164  38.629  1.00  0.00           C  
ATOM   1734  O   ALA   109      32.200  41.905  39.010  1.00  0.00           O  
ATOM   1735  N   THR   110      30.093  41.232  38.725  1.00  0.00           N  
ATOM   1736  H   THR   110      29.138  41.458  38.487  1.00  0.00           H  
ATOM   1737  CA  THR   110      30.294  39.952  39.480  1.00  0.00           C  
ATOM   1738  HA  THR   110      31.348  39.714  39.623  1.00  0.00           H  
ATOM   1739  CB  THR   110      29.866  40.037  40.974  1.00  0.00           C  
ATOM   1740  HB  THR   110      30.056  39.116  41.525  1.00  0.00           H  
ATOM   1741  CG2 THR   110      30.523  41.164  41.730  1.00  0.00           C  
ATOM   1742 HG21 THR   110      30.035  42.093  41.435  1.00  0.00           H  
ATOM   1743 HG22 THR   110      30.360  40.926  42.781  1.00  0.00           H  
ATOM   1744 HG23 THR   110      31.605  41.072  41.630  1.00  0.00           H  
ATOM   1745  OG1 THR   110      28.440  40.287  40.972  1.00  0.00           O  
ATOM   1746  HG1 THR   110      28.245  41.189  40.706  1.00  0.00           H  
ATOM   1747  C   THR   110      29.824  38.704  38.791  1.00  0.00           C  
ATOM   1748  O   THR   110      29.816  37.665  39.401  1.00  0.00           O  
ATOM   1749  N   TYR   111      29.442  38.846  37.519  1.00  0.00           N  
ATOM   1750  H   TYR   111      29.332  39.822  37.285  1.00  0.00           H  
ATOM   1751  CA  TYR   111      29.183  37.758  36.550  1.00  0.00           C  
ATOM   1752  HA  TYR   111      29.264  38.283  35.598  1.00  0.00           H  
ATOM   1753  CB  TYR   111      30.382  36.729  36.495  1.00  0.00           C  
ATOM   1754  HB2 TYR   111      30.398  36.166  37.428  1.00  0.00           H  
ATOM   1755  HB3 TYR   111      30.303  36.072  35.629  1.00  0.00           H  
ATOM   1756  CG  TYR   111      31.659  37.416  36.413  1.00  0.00           C  
ATOM   1757  CD1 TYR   111      31.945  38.205  35.283  1.00  0.00           C  
ATOM   1758  HD1 TYR   111      31.199  38.345  34.514  1.00  0.00           H  
ATOM   1759  CE1 TYR   111      33.188  38.909  35.144  1.00  0.00           C  
ATOM   1760  HE1 TYR   111      33.371  39.610  34.343  1.00  0.00           H  
ATOM   1761  CZ  TYR   111      34.138  38.754  36.195  1.00  0.00           C  
ATOM   1762  OH  TYR   111      35.313  39.414  36.126  1.00  0.00           O  
ATOM   1763  HH  TYR   111      35.708  39.293  36.993  1.00  0.00           H  
ATOM   1764  CE2 TYR   111      33.889  37.949  37.277  1.00  0.00           C  
ATOM   1765  HE2 TYR   111      34.725  37.949  37.961  1.00  0.00           H  
ATOM   1766  CD2 TYR   111      32.641  37.262  37.417  1.00  0.00           C  
ATOM   1767  HD2 TYR   111      32.500  36.733  38.348  1.00  0.00           H  
ATOM   1768  C   TYR   111      27.831  37.019  36.709  1.00  0.00           C  
ATOM   1769  O   TYR   111      27.762  35.884  36.245  1.00  0.00           O  
ATOM   1770  N   THR   112      26.798  37.622  37.334  1.00  0.00           N  
ATOM   1771  H   THR   112      27.069  38.501  37.751  1.00  0.00           H  
ATOM   1772  CA  THR   112      25.437  37.099  37.645  1.00  0.00           C  
ATOM   1773  HA  THR   112      25.241  36.093  37.274  1.00  0.00           H  
ATOM   1774  CB  THR   112      25.220  36.977  39.158  1.00  0.00           C  
ATOM   1775  HB  THR   112      24.222  36.623  39.413  1.00  0.00           H  
ATOM   1776  CG2 THR   112      26.111  35.910  39.782  1.00  0.00           C  
ATOM   1777 HG21 THR   112      25.614  34.988  39.479  1.00  0.00           H  
ATOM   1778 HG22 THR   112      27.137  35.933  39.413  1.00  0.00           H  
ATOM   1779 HG23 THR   112      25.976  35.975  40.861  1.00  0.00           H  
ATOM   1780  OG1 THR   112      25.505  38.200  39.812  1.00  0.00           O  
ATOM   1781  HG1 THR   112      25.061  38.203  40.663  1.00  0.00           H  
ATOM   1782  C   THR   112      24.354  37.884  36.994  1.00  0.00           C  
ATOM   1783  O   THR   112      23.197  37.821  37.402  1.00  0.00           O  
ATOM   1784  N   ALA   113      24.649  38.669  35.948  1.00  0.00           N  
ATOM   1785  H   ALA   113      25.618  38.787  35.689  1.00  0.00           H  
ATOM   1786  CA  ALA   113      23.655  39.454  35.165  1.00  0.00           C  
ATOM   1787  HA  ALA   113      22.994  39.905  35.905  1.00  0.00           H  
ATOM   1788  CB  ALA   113      24.324  40.641  34.493  1.00  0.00           C  
ATOM   1789  HB1 ALA   113      24.998  41.246  35.099  1.00  0.00           H  
ATOM   1790  HB2 ALA   113      24.838  40.277  33.603  1.00  0.00           H  
ATOM   1791  HB3 ALA   113      23.570  41.391  34.254  1.00  0.00           H  
ATOM   1792  C   ALA   113      22.720  38.642  34.213  1.00  0.00           C  
ATOM   1793  O   ALA   113      21.695  39.289  33.884  1.00  0.00           O  
ATOM   1794  N   GLY   114      23.096  37.382  33.800  1.00  0.00           N  
ATOM   1795  H   GLY   114      23.970  36.933  34.035  1.00  0.00           H  
ATOM   1796  CA  GLY   114      22.122  36.576  32.938  1.00  0.00           C  
ATOM   1797  HA2 GLY   114      21.810  35.733  33.555  1.00  0.00           H  
ATOM   1798  HA3 GLY   114      21.234  37.194  32.811  1.00  0.00           H  
ATOM   1799  C   GLY   114      22.687  36.111  31.617  1.00  0.00           C  
ATOM   1800  O   GLY   114      21.978  35.633  30.763  1.00  0.00           O  
ATOM   1801  N   GLY   115      23.980  36.224  31.331  1.00  0.00           N  
ATOM   1802  H   GLY   115      24.558  36.532  32.100  1.00  0.00           H  
ATOM   1803  CA  GLY   115      24.761  35.721  30.195  1.00  0.00           C  
ATOM   1804  HA2 GLY   115      25.783  35.537  30.528  1.00  0.00           H  
ATOM   1805  HA3 GLY   115      24.390  34.744  29.888  1.00  0.00           H  
ATOM   1806  C   GLY   115      24.797  36.719  28.983  1.00  0.00           C  
ATOM   1807  O   GLY   115      24.049  36.671  28.003  1.00  0.00           O  
ATOM   1808  N   LEU   116      25.777  37.654  29.124  1.00  0.00           N  
ATOM   1809  H   LEU   116      26.358  37.587  29.948  1.00  0.00           H  
ATOM   1810  CA  LEU   116      26.351  38.366  28.029  1.00  0.00           C  
ATOM   1811  HA  LEU   116      25.550  38.643  27.344  1.00  0.00           H  
ATOM   1812  CB  LEU   116      27.114  39.617  28.561  1.00  0.00           C  
ATOM   1813  HB2 LEU   116      27.663  39.306  29.450  1.00  0.00           H  
ATOM   1814  HB3 LEU   116      27.870  39.963  27.857  1.00  0.00           H  
ATOM   1815  CG  LEU   116      26.270  40.870  28.883  1.00  0.00           C  
ATOM   1816  HG  LEU   116      25.312  40.612  29.334  1.00  0.00           H  
ATOM   1817  CD1 LEU   116      27.033  41.702  29.902  1.00  0.00           C  
ATOM   1818 HD11 LEU   116      27.273  41.160  30.816  1.00  0.00           H  
ATOM   1819 HD12 LEU   116      27.968  42.052  29.465  1.00  0.00           H  
ATOM   1820 HD13 LEU   116      26.450  42.616  30.012  1.00  0.00           H  
ATOM   1821  CD2 LEU   116      26.051  41.635  27.616  1.00  0.00           C  
ATOM   1822 HD21 LEU   116      25.470  42.553  27.710  1.00  0.00           H  
ATOM   1823 HD22 LEU   116      26.969  42.007  27.163  1.00  0.00           H  
ATOM   1824 HD23 LEU   116      25.639  41.014  26.820  1.00  0.00           H  
ATOM   1825  C   LEU   116      27.311  37.525  27.260  1.00  0.00           C  
ATOM   1826  O   LEU   116      27.750  36.461  27.754  1.00  0.00           O  
ATOM   1827  N   PRO   117      27.742  37.938  26.018  1.00  0.00           N  
ATOM   1828  CD  PRO   117      27.257  39.115  25.237  1.00  0.00           C  
ATOM   1829  HD2 PRO   117      27.987  39.920  25.325  1.00  0.00           H  
ATOM   1830  HD3 PRO   117      26.204  39.303  25.449  1.00  0.00           H  
ATOM   1831  CG  PRO   117      27.421  38.600  23.832  1.00  0.00           C  
ATOM   1832  HG2 PRO   117      27.525  39.368  23.065  1.00  0.00           H  
ATOM   1833  HG3 PRO   117      26.504  38.023  23.715  1.00  0.00           H  
ATOM   1834  CB  PRO   117      28.753  37.789  23.804  1.00  0.00           C  
ATOM   1835  HB2 PRO   117      29.530  38.531  23.622  1.00  0.00           H  
ATOM   1836  HB3 PRO   117      28.703  36.982  23.072  1.00  0.00           H  
ATOM   1837  CA  PRO   117      28.867  37.313  25.245  1.00  0.00           C  
ATOM   1838  HA  PRO   117      28.747  36.230  25.260  1.00  0.00           H  
ATOM   1839  C   PRO   117      30.198  37.569  25.964  1.00  0.00           C  
ATOM   1840  O   PRO   117      30.351  38.478  26.750  1.00  0.00           O  
ATOM   1841  N   LEU   118      31.239  36.786  25.583  1.00  0.00           N  
ATOM   1842  H   LEU   118      31.126  36.078  24.871  1.00  0.00           H  
ATOM   1843  CA  LEU   118      32.574  36.953  26.218  1.00  0.00           C  
ATOM   1844  HA  LEU   118      32.323  36.907  27.278  1.00  0.00           H  
ATOM   1845  CB  LEU   118      33.411  35.776  25.761  1.00  0.00           C  
ATOM   1846  HB2 LEU   118      33.570  35.960  24.698  1.00  0.00           H  
ATOM   1847  HB3 LEU   118      34.417  35.880  26.167  1.00  0.00           H  
ATOM   1848  CG  LEU   118      32.937  34.316  26.069  1.00  0.00           C  
ATOM   1849  HG  LEU   118      31.967  34.203  25.586  1.00  0.00           H  
ATOM   1850  CD1 LEU   118      33.869  33.275  25.476  1.00  0.00           C  
ATOM   1851 HD11 LEU   118      33.857  33.504  24.410  1.00  0.00           H  
ATOM   1852 HD12 LEU   118      34.912  33.343  25.785  1.00  0.00           H  
ATOM   1853 HD13 LEU   118      33.511  32.262  25.658  1.00  0.00           H  
ATOM   1854  CD2 LEU   118      32.781  34.068  27.528  1.00  0.00           C  
ATOM   1855 HD21 LEU   118      33.847  34.067  27.752  1.00  0.00           H  
ATOM   1856 HD22 LEU   118      32.313  34.919  28.022  1.00  0.00           H  
ATOM   1857 HD23 LEU   118      32.170  33.206  27.794  1.00  0.00           H  
ATOM   1858  C   LEU   118      33.235  38.296  25.908  1.00  0.00           C  
ATOM   1859  O   LEU   118      33.653  38.997  26.825  1.00  0.00           O  
ATOM   1860  N   GLN   119      33.261  38.708  24.646  1.00  0.00           N  
ATOM   1861  H   GLN   119      32.802  38.187  23.913  1.00  0.00           H  
ATOM   1862  CA  GLN   119      34.072  39.887  24.254  1.00  0.00           C  
ATOM   1863  HA  GLN   119      34.625  40.294  25.100  1.00  0.00           H  
ATOM   1864  CB  GLN   119      35.020  39.444  23.181  1.00  0.00           C  
ATOM   1865  HB2 GLN   119      34.361  39.080  22.393  1.00  0.00           H  
ATOM   1866  HB3 GLN   119      35.521  40.286  22.704  1.00  0.00           H  
ATOM   1867  CG  GLN   119      36.038  38.300  23.609  1.00  0.00           C  
ATOM   1868  HG2 GLN   119      35.543  37.405  23.986  1.00  0.00           H  
ATOM   1869  HG3 GLN   119      36.494  38.071  22.646  1.00  0.00           H  
ATOM   1870  CD  GLN   119      37.154  38.765  24.567  1.00  0.00           C  
ATOM   1871  OE1 GLN   119      37.049  39.824  25.190  1.00  0.00           O  
ATOM   1872  NE2 GLN   119      38.180  37.963  24.690  1.00  0.00           N  
ATOM   1873 HE21 GLN   119      38.448  37.276  24.000  1.00  0.00           H  
ATOM   1874 HE22 GLN   119      38.865  38.224  25.385  1.00  0.00           H  
ATOM   1875  C   GLN   119      33.080  40.970  23.790  1.00  0.00           C  
ATOM   1876  O   GLN   119      32.005  40.639  23.296  1.00  0.00           O  
ATOM   1877  N   VAL   120      33.512  42.258  23.803  1.00  0.00           N  
ATOM   1878  H   VAL   120      34.467  42.469  24.055  1.00  0.00           H  
ATOM   1879  CA  VAL   120      32.848  43.331  22.981  1.00  0.00           C  
ATOM   1880  HA  VAL   120      31.772  43.319  23.157  1.00  0.00           H  
ATOM   1881  CB  VAL   120      33.322  44.772  23.325  1.00  0.00           C  
ATOM   1882  HB  VAL   120      34.409  44.805  23.252  1.00  0.00           H  
ATOM   1883  CG1 VAL   120      32.608  45.888  22.513  1.00  0.00           C  
ATOM   1884 HG11 VAL   120      32.786  45.820  21.439  1.00  0.00           H  
ATOM   1885 HG12 VAL   120      31.525  45.840  22.628  1.00  0.00           H  
ATOM   1886 HG13 VAL   120      33.112  46.817  22.777  1.00  0.00           H  
ATOM   1887  CG2 VAL   120      32.945  45.150  24.764  1.00  0.00           C  
ATOM   1888 HG21 VAL   120      33.497  46.038  25.071  1.00  0.00           H  
ATOM   1889 HG22 VAL   120      31.882  45.377  24.850  1.00  0.00           H  
ATOM   1890 HG23 VAL   120      33.214  44.394  25.502  1.00  0.00           H  
ATOM   1891  C   VAL   120      33.157  42.972  21.526  1.00  0.00           C  
ATOM   1892  O   VAL   120      34.329  42.847  21.278  1.00  0.00           O  
ATOM   1893  N   PRO   121      32.193  42.752  20.644  1.00  0.00           N  
ATOM   1894  CD  PRO   121      30.726  42.975  20.778  1.00  0.00           C  
ATOM   1895  HD2 PRO   121      30.497  43.817  21.431  1.00  0.00           H  
ATOM   1896  HD3 PRO   121      30.354  42.025  21.161  1.00  0.00           H  
ATOM   1897  CG  PRO   121      30.164  43.105  19.370  1.00  0.00           C  
ATOM   1898  HG2 PRO   121      30.302  44.060  18.863  1.00  0.00           H  
ATOM   1899  HG3 PRO   121      29.131  42.773  19.268  1.00  0.00           H  
ATOM   1900  CB  PRO   121      31.054  42.091  18.705  1.00  0.00           C  
ATOM   1901  HB2 PRO   121      30.927  42.249  17.635  1.00  0.00           H  
ATOM   1902  HB3 PRO   121      30.815  41.044  18.895  1.00  0.00           H  
ATOM   1903  CA  PRO   121      32.481  42.397  19.278  1.00  0.00           C  
ATOM   1904  HA  PRO   121      33.059  41.474  19.232  1.00  0.00           H  
ATOM   1905  C   PRO   121      33.190  43.452  18.437  1.00  0.00           C  
ATOM   1906  O   PRO   121      33.147  44.672  18.756  1.00  0.00           O  
ATOM   1907  N   ASP   122      33.946  43.009  17.439  1.00  0.00           N  
ATOM   1908  H   ASP   122      33.902  42.040  17.156  1.00  0.00           H  
ATOM   1909  CA  ASP   122      34.716  43.865  16.581  1.00  0.00           C  
ATOM   1910  HA  ASP   122      35.276  44.468  17.297  1.00  0.00           H  
ATOM   1911  CB  ASP   122      35.612  42.908  15.797  1.00  0.00           C  
ATOM   1912  HB2 ASP   122      36.437  43.412  15.294  1.00  0.00           H  
ATOM   1913  HB3 ASP   122      36.240  42.202  16.340  1.00  0.00           H  
ATOM   1914  CG  ASP   122      35.006  41.928  14.830  1.00  0.00           C  
ATOM   1915  OD1 ASP   122      33.880  41.430  15.087  1.00  0.00           O  
ATOM   1916  OD2 ASP   122      35.547  41.608  13.764  1.00  0.00           O  
ATOM   1917  C   ASP   122      33.961  44.813  15.617  1.00  0.00           C  
ATOM   1918  O   ASP   122      34.649  45.689  14.985  1.00  0.00           O  
ATOM   1919  N   ASN   123      32.640  44.688  15.558  1.00  0.00           N  
ATOM   1920  H   ASN   123      32.242  43.989  16.168  1.00  0.00           H  
ATOM   1921  CA  ASN   123      31.726  45.697  15.036  1.00  0.00           C  
ATOM   1922  HA  ASN   123      32.324  46.113  14.226  1.00  0.00           H  
ATOM   1923  CB  ASN   123      30.540  45.018  14.490  1.00  0.00           C  
ATOM   1924  HB2 ASN   123      29.971  45.686  13.843  1.00  0.00           H  
ATOM   1925  HB3 ASN   123      30.844  44.235  13.795  1.00  0.00           H  
ATOM   1926  CG  ASN   123      29.545  44.436  15.452  1.00  0.00           C  
ATOM   1927  OD1 ASN   123      28.949  45.223  16.178  1.00  0.00           O  
ATOM   1928  ND2 ASN   123      29.392  43.149  15.457  1.00  0.00           N  
ATOM   1929 HD21 ASN   123      28.749  42.751  16.126  1.00  0.00           H  
ATOM   1930 HD22 ASN   123      30.027  42.580  14.916  1.00  0.00           H  
ATOM   1931  C   ASN   123      31.377  46.940  15.861  1.00  0.00           C  
ATOM   1932  O   ASN   123      30.753  47.897  15.387  1.00  0.00           O  
ATOM   1933  N   VAL   124      31.784  46.867  17.112  1.00  0.00           N  
ATOM   1934  H   VAL   124      32.255  46.025  17.408  1.00  0.00           H  
ATOM   1935  CA  VAL   124      31.494  47.931  18.061  1.00  0.00           C  
ATOM   1936  HA  VAL   124      30.732  48.624  17.705  1.00  0.00           H  
ATOM   1937  CB  VAL   124      31.120  47.359  19.407  1.00  0.00           C  
ATOM   1938  HB  VAL   124      31.822  46.554  19.624  1.00  0.00           H  
ATOM   1939  CG1 VAL   124      31.264  48.281  20.594  1.00  0.00           C  
ATOM   1940 HG11 VAL   124      30.693  49.182  20.371  1.00  0.00           H  
ATOM   1941 HG12 VAL   124      30.672  47.820  21.385  1.00  0.00           H  
ATOM   1942 HG13 VAL   124      32.298  48.467  20.884  1.00  0.00           H  
ATOM   1943  CG2 VAL   124      29.845  46.616  19.364  1.00  0.00           C  
ATOM   1944 HG21 VAL   124      29.861  45.884  20.172  1.00  0.00           H  
ATOM   1945 HG22 VAL   124      29.074  47.384  19.420  1.00  0.00           H  
ATOM   1946 HG23 VAL   124      29.794  46.006  18.463  1.00  0.00           H  
ATOM   1947  C   VAL   124      32.749  48.729  18.125  1.00  0.00           C  
ATOM   1948  O   VAL   124      33.830  48.193  17.858  1.00  0.00           O  
ATOM   1949  N   THR   125      32.601  50.077  18.266  1.00  0.00           N  
ATOM   1950  H   THR   125      31.676  50.431  18.461  1.00  0.00           H  
ATOM   1951  CA  THR   125      33.715  51.030  18.073  1.00  0.00           C  
ATOM   1952  HA  THR   125      34.536  50.566  18.620  1.00  0.00           H  
ATOM   1953  CB  THR   125      33.945  51.224  16.524  1.00  0.00           C  
ATOM   1954  HB  THR   125      33.781  50.238  16.089  1.00  0.00           H  
ATOM   1955  CG2 THR   125      32.936  52.261  15.927  1.00  0.00           C  
ATOM   1956 HG21 THR   125      31.896  51.948  16.012  1.00  0.00           H  
ATOM   1957 HG22 THR   125      33.032  53.270  16.327  1.00  0.00           H  
ATOM   1958 HG23 THR   125      33.118  52.425  14.865  1.00  0.00           H  
ATOM   1959  OG1 THR   125      35.239  51.696  16.149  1.00  0.00           O  
ATOM   1960  HG1 THR   125      35.082  52.642  16.107  1.00  0.00           H  
ATOM   1961  C   THR   125      33.624  52.406  18.818  1.00  0.00           C  
ATOM   1962  O   THR   125      34.574  53.207  18.942  1.00  0.00           O  
ATOM   1963  N   ASP   126      32.434  52.813  19.260  1.00  0.00           N  
ATOM   1964  H   ASP   126      31.703  52.118  19.215  1.00  0.00           H  
ATOM   1965  CA  ASP   126      32.106  54.055  19.916  1.00  0.00           C  
ATOM   1966  HA  ASP   126      32.967  54.505  20.409  1.00  0.00           H  
ATOM   1967  CB  ASP   126      31.709  55.020  18.795  1.00  0.00           C  
ATOM   1968  HB2 ASP   126      31.413  55.947  19.286  1.00  0.00           H  
ATOM   1969  HB3 ASP   126      32.593  55.151  18.171  1.00  0.00           H  
ATOM   1970  CG  ASP   126      30.555  54.495  17.841  1.00  0.00           C  
ATOM   1971  OD1 ASP   126      30.361  55.066  16.718  1.00  0.00           O  
ATOM   1972  OD2 ASP   126      29.887  53.526  18.241  1.00  0.00           O  
ATOM   1973  C   ASP   126      30.982  53.801  20.890  1.00  0.00           C  
ATOM   1974  O   ASP   126      30.409  52.698  20.963  1.00  0.00           O  
ATOM   1975  N   ASN   127      30.548  54.848  21.640  1.00  0.00           N  
ATOM   1976  H   ASN   127      30.910  55.788  21.567  1.00  0.00           H  
ATOM   1977  CA  ASN   127      29.353  54.689  22.446  1.00  0.00           C  
ATOM   1978  HA  ASN   127      29.390  53.819  23.100  1.00  0.00           H  
ATOM   1979  CB  ASN   127      29.072  55.970  23.300  1.00  0.00           C  
ATOM   1980  HB2 ASN   127      28.816  56.793  22.633  1.00  0.00           H  
ATOM   1981  HB3 ASN   127      28.225  55.724  23.940  1.00  0.00           H  
ATOM   1982  CG  ASN   127      30.229  56.404  24.152  1.00  0.00           C  
ATOM   1983  OD1 ASN   127      30.373  55.966  25.268  1.00  0.00           O  
ATOM   1984  ND2 ASN   127      31.171  57.151  23.618  1.00  0.00           N  
ATOM   1985 HD21 ASN   127      31.058  57.653  22.749  1.00  0.00           H  
ATOM   1986 HD22 ASN   127      31.958  57.279  24.238  1.00  0.00           H  
ATOM   1987  C   ASN   127      28.022  54.306  21.683  1.00  0.00           C  
ATOM   1988  O   ASN   127      27.324  53.347  22.145  1.00  0.00           O  
ATOM   1989  N   ALA   128      27.698  54.898  20.575  1.00  0.00           N  
ATOM   1990  H   ALA   128      28.204  55.732  20.314  1.00  0.00           H  
ATOM   1991  CA  ALA   128      26.467  54.667  19.813  1.00  0.00           C  
ATOM   1992  HA  ALA   128      25.673  54.977  20.492  1.00  0.00           H  
ATOM   1993  CB  ALA   128      26.460  55.590  18.638  1.00  0.00           C  
ATOM   1994  HB1 ALA   128      26.593  56.574  19.089  1.00  0.00           H  
ATOM   1995  HB2 ALA   128      27.197  55.366  17.867  1.00  0.00           H  
ATOM   1996  HB3 ALA   128      25.457  55.497  18.221  1.00  0.00           H  
ATOM   1997  C   ALA   128      26.304  53.192  19.353  1.00  0.00           C  
ATOM   1998  O   ALA   128      25.165  52.750  19.261  1.00  0.00           O  
ATOM   1999  N   SER   129      27.411  52.504  19.103  1.00  0.00           N  
ATOM   2000  H   SER   129      28.322  52.925  19.212  1.00  0.00           H  
ATOM   2001  CA  SER   129      27.444  51.058  18.854  1.00  0.00           C  
ATOM   2002  HA  SER   129      26.623  50.784  18.192  1.00  0.00           H  
ATOM   2003  CB  SER   129      28.640  50.719  17.902  1.00  0.00           C  
ATOM   2004  HB2 SER   129      28.626  49.644  17.724  1.00  0.00           H  
ATOM   2005  HB3 SER   129      28.500  51.347  17.021  1.00  0.00           H  
ATOM   2006  OG  SER   129      29.872  51.033  18.487  1.00  0.00           O  
ATOM   2007  HG  SER   129      29.909  51.992  18.506  1.00  0.00           H  
ATOM   2008  C   SER   129      27.435  50.123  20.075  1.00  0.00           C  
ATOM   2009  O   SER   129      26.693  49.151  20.115  1.00  0.00           O  
ATOM   2010  N   LEU   130      28.261  50.519  21.064  1.00  0.00           N  
ATOM   2011  H   LEU   130      28.852  51.327  20.934  1.00  0.00           H  
ATOM   2012  CA  LEU   130      28.234  49.891  22.359  1.00  0.00           C  
ATOM   2013  HA  LEU   130      28.555  48.865  22.180  1.00  0.00           H  
ATOM   2014  CB  LEU   130      29.211  50.612  23.291  1.00  0.00           C  
ATOM   2015  HB2 LEU   130      30.196  50.739  22.840  1.00  0.00           H  
ATOM   2016  HB3 LEU   130      28.829  51.606  23.522  1.00  0.00           H  
ATOM   2017  CG  LEU   130      29.392  49.941  24.653  1.00  0.00           C  
ATOM   2018  HG  LEU   130      28.457  49.642  25.126  1.00  0.00           H  
ATOM   2019  CD1 LEU   130      30.294  48.722  24.400  1.00  0.00           C  
ATOM   2020 HD11 LEU   130      31.142  49.056  23.803  1.00  0.00           H  
ATOM   2021 HD12 LEU   130      30.565  48.191  25.312  1.00  0.00           H  
ATOM   2022 HD13 LEU   130      29.602  48.133  23.798  1.00  0.00           H  
ATOM   2023  CD2 LEU   130      30.127  50.953  25.555  1.00  0.00           C  
ATOM   2024 HD21 LEU   130      30.241  50.479  26.530  1.00  0.00           H  
ATOM   2025 HD22 LEU   130      31.096  51.243  25.147  1.00  0.00           H  
ATOM   2026 HD23 LEU   130      29.589  51.856  25.844  1.00  0.00           H  
ATOM   2027  C   LEU   130      26.779  49.766  22.898  1.00  0.00           C  
ATOM   2028  O   LEU   130      26.428  48.758  23.456  1.00  0.00           O  
ATOM   2029  N   LEU   131      26.004  50.868  22.779  1.00  0.00           N  
ATOM   2030  H   LEU   131      26.401  51.584  22.188  1.00  0.00           H  
ATOM   2031  CA  LEU   131      24.626  51.001  23.211  1.00  0.00           C  
ATOM   2032  HA  LEU   131      24.515  50.745  24.264  1.00  0.00           H  
ATOM   2033  CB  LEU   131      24.256  52.436  22.970  1.00  0.00           C  
ATOM   2034  HB2 LEU   131      24.965  52.971  23.601  1.00  0.00           H  
ATOM   2035  HB3 LEU   131      24.348  52.716  21.920  1.00  0.00           H  
ATOM   2036  CG  LEU   131      22.780  52.658  23.322  1.00  0.00           C  
ATOM   2037  HG  LEU   131      22.166  52.140  22.584  1.00  0.00           H  
ATOM   2038  CD1 LEU   131      22.459  52.196  24.752  1.00  0.00           C  
ATOM   2039 HD11 LEU   131      23.339  52.272  25.391  1.00  0.00           H  
ATOM   2040 HD12 LEU   131      21.725  52.882  25.176  1.00  0.00           H  
ATOM   2041 HD13 LEU   131      22.144  51.153  24.784  1.00  0.00           H  
ATOM   2042  CD2 LEU   131      22.505  54.173  23.172  1.00  0.00           C  
ATOM   2043 HD21 LEU   131      22.871  54.494  22.197  1.00  0.00           H  
ATOM   2044 HD22 LEU   131      21.466  54.470  23.312  1.00  0.00           H  
ATOM   2045 HD23 LEU   131      23.027  54.813  23.883  1.00  0.00           H  
ATOM   2046  C   LEU   131      23.735  50.016  22.534  1.00  0.00           C  
ATOM   2047  O   LEU   131      23.080  49.192  23.175  1.00  0.00           O  
ATOM   2048  N   ARG   132      23.883  50.066  21.192  1.00  0.00           N  
ATOM   2049  H   ARG   132      24.499  50.741  20.761  1.00  0.00           H  
ATOM   2050  CA  ARG   132      23.167  49.211  20.322  1.00  0.00           C  
ATOM   2051  HA  ARG   132      22.094  49.262  20.510  1.00  0.00           H  
ATOM   2052  CB  ARG   132      23.591  49.575  18.847  1.00  0.00           C  
ATOM   2053  HB2 ARG   132      23.264  50.602  18.690  1.00  0.00           H  
ATOM   2054  HB3 ARG   132      24.675  49.475  18.913  1.00  0.00           H  
ATOM   2055  CG  ARG   132      23.203  48.655  17.726  1.00  0.00           C  
ATOM   2056  HG2 ARG   132      22.178  48.332  17.908  1.00  0.00           H  
ATOM   2057  HG3 ARG   132      23.085  49.289  16.848  1.00  0.00           H  
ATOM   2058  CD  ARG   132      24.026  47.449  17.336  1.00  0.00           C  
ATOM   2059  HD2 ARG   132      24.229  46.954  18.285  1.00  0.00           H  
ATOM   2060  HD3 ARG   132      23.319  46.957  16.668  1.00  0.00           H  
ATOM   2061  NE  ARG   132      25.314  47.790  16.733  1.00  0.00           N  
ATOM   2062  HE  ARG   132      25.376  48.703  16.305  1.00  0.00           H  
ATOM   2063  CZ  ARG   132      26.396  47.072  16.664  1.00  0.00           C  
ATOM   2064  NH1 ARG   132      26.497  45.946  17.352  1.00  0.00           N  
ATOM   2065 HH11 ARG   132      25.634  45.440  17.492  1.00  0.00           H  
ATOM   2066 HH12 ARG   132      27.369  45.464  17.184  1.00  0.00           H  
ATOM   2067  NH2 ARG   132      27.456  47.490  16.083  1.00  0.00           N  
ATOM   2068 HH21 ARG   132      27.321  48.313  15.513  1.00  0.00           H  
ATOM   2069 HH22 ARG   132      28.258  46.902  15.906  1.00  0.00           H  
ATOM   2070  C   ARG   132      23.600  47.750  20.698  1.00  0.00           C  
ATOM   2071  O   ARG   132      22.745  46.869  20.705  1.00  0.00           O  
ATOM   2072  N   PHE   133      24.824  47.468  21.069  1.00  0.00           N  
ATOM   2073  H   PHE   133      25.551  48.160  21.177  1.00  0.00           H  
ATOM   2074  CA  PHE   133      25.243  46.094  21.431  1.00  0.00           C  
ATOM   2075  HA  PHE   133      24.913  45.303  20.756  1.00  0.00           H  
ATOM   2076  CB  PHE   133      26.798  45.895  21.382  1.00  0.00           C  
ATOM   2077  HB2 PHE   133      27.128  45.907  20.343  1.00  0.00           H  
ATOM   2078  HB3 PHE   133      27.165  46.720  21.992  1.00  0.00           H  
ATOM   2079  CG  PHE   133      27.371  44.629  21.919  1.00  0.00           C  
ATOM   2080  CD1 PHE   133      27.089  43.362  21.322  1.00  0.00           C  
ATOM   2081  HD1 PHE   133      26.471  43.378  20.437  1.00  0.00           H  
ATOM   2082  CE1 PHE   133      27.584  42.180  21.832  1.00  0.00           C  
ATOM   2083  HE1 PHE   133      27.453  41.311  21.204  1.00  0.00           H  
ATOM   2084  CZ  PHE   133      28.450  42.242  22.951  1.00  0.00           C  
ATOM   2085  HZ  PHE   133      28.883  41.337  23.350  1.00  0.00           H  
ATOM   2086  CE2 PHE   133      28.628  43.446  23.668  1.00  0.00           C  
ATOM   2087  HE2 PHE   133      29.275  43.309  24.521  1.00  0.00           H  
ATOM   2088  CD2 PHE   133      28.085  44.636  23.130  1.00  0.00           C  
ATOM   2089  HD2 PHE   133      28.336  45.572  23.607  1.00  0.00           H  
ATOM   2090  C   PHE   133      24.566  45.628  22.791  1.00  0.00           C  
ATOM   2091  O   PHE   133      24.001  44.532  22.879  1.00  0.00           O  
ATOM   2092  N   TYR   134      24.517  46.492  23.758  1.00  0.00           N  
ATOM   2093  H   TYR   134      24.971  47.387  23.640  1.00  0.00           H  
ATOM   2094  CA  TYR   134      23.827  46.269  25.082  1.00  0.00           C  
ATOM   2095  HA  TYR   134      23.946  45.209  25.306  1.00  0.00           H  
ATOM   2096  CB  TYR   134      24.365  47.176  26.231  1.00  0.00           C  
ATOM   2097  HB2 TYR   134      24.388  48.207  25.880  1.00  0.00           H  
ATOM   2098  HB3 TYR   134      23.696  47.032  27.079  1.00  0.00           H  
ATOM   2099  CG  TYR   134      25.760  46.775  26.476  1.00  0.00           C  
ATOM   2100  CD1 TYR   134      26.788  47.599  26.232  1.00  0.00           C  
ATOM   2101  HD1 TYR   134      26.618  48.561  25.771  1.00  0.00           H  
ATOM   2102  CE1 TYR   134      28.096  47.294  26.692  1.00  0.00           C  
ATOM   2103  HE1 TYR   134      28.875  48.018  26.505  1.00  0.00           H  
ATOM   2104  CZ  TYR   134      28.419  46.067  27.333  1.00  0.00           C  
ATOM   2105  OH  TYR   134      29.691  45.664  27.602  1.00  0.00           O  
ATOM   2106  HH  TYR   134      29.742  45.046  28.335  1.00  0.00           H  
ATOM   2107  CE2 TYR   134      27.335  45.153  27.529  1.00  0.00           C  
ATOM   2108  HE2 TYR   134      27.543  44.161  27.902  1.00  0.00           H  
ATOM   2109  CD2 TYR   134      26.050  45.526  27.080  1.00  0.00           C  
ATOM   2110  HD2 TYR   134      25.205  44.862  27.188  1.00  0.00           H  
ATOM   2111  C   TYR   134      22.296  46.336  25.075  1.00  0.00           C  
ATOM   2112  O   TYR   134      21.661  45.594  25.851  1.00  0.00           O  
ATOM   2113  N   GLN   135      21.669  47.121  24.190  1.00  0.00           N  
ATOM   2114  H   GLN   135      22.199  47.838  23.715  1.00  0.00           H  
ATOM   2115  CA  GLN   135      20.290  47.110  24.001  1.00  0.00           C  
ATOM   2116  HA  GLN   135      19.729  47.161  24.934  1.00  0.00           H  
ATOM   2117  CB  GLN   135      19.830  48.357  23.250  1.00  0.00           C  
ATOM   2118  HB2 GLN   135      20.556  48.577  22.468  1.00  0.00           H  
ATOM   2119  HB3 GLN   135      18.831  48.251  22.828  1.00  0.00           H  
ATOM   2120  CG  GLN   135      19.758  49.578  24.210  1.00  0.00           C  
ATOM   2121  HG2 GLN   135      20.602  49.633  24.897  1.00  0.00           H  
ATOM   2122  HG3 GLN   135      19.853  50.498  23.633  1.00  0.00           H  
ATOM   2123  CD  GLN   135      18.378  49.664  24.863  1.00  0.00           C  
ATOM   2124  OE1 GLN   135      18.032  48.766  25.563  1.00  0.00           O  
ATOM   2125  NE2 GLN   135      17.611  50.709  24.736  1.00  0.00           N  
ATOM   2126 HE21 GLN   135      17.993  51.503  24.241  1.00  0.00           H  
ATOM   2127 HE22 GLN   135      16.662  50.760  25.078  1.00  0.00           H  
ATOM   2128  C   GLN   135      19.826  45.846  23.219  1.00  0.00           C  
ATOM   2129  O   GLN   135      18.799  45.303  23.537  1.00  0.00           O  
ATOM   2130  N   SER   136      20.600  45.295  22.252  1.00  0.00           N  
ATOM   2131  H   SER   136      21.403  45.799  21.905  1.00  0.00           H  
ATOM   2132  CA  SER   136      20.249  44.086  21.484  1.00  0.00           C  
ATOM   2133  HA  SER   136      19.168  44.146  21.350  1.00  0.00           H  
ATOM   2134  CB  SER   136      21.015  44.124  20.154  1.00  0.00           C  
ATOM   2135  HB2 SER   136      20.888  43.163  19.656  1.00  0.00           H  
ATOM   2136  HB3 SER   136      20.550  44.950  19.616  1.00  0.00           H  
ATOM   2137  OG  SER   136      22.360  44.366  20.162  1.00  0.00           O  
ATOM   2138  HG  SER   136      22.458  45.249  20.525  1.00  0.00           H  
ATOM   2139  C   SER   136      20.488  42.813  22.256  1.00  0.00           C  
ATOM   2140  O   SER   136      19.945  41.768  21.946  1.00  0.00           O  
ATOM   2141  N   TRP   137      21.387  42.777  23.257  1.00  0.00           N  
ATOM   2142  H   TRP   137      21.539  43.634  23.770  1.00  0.00           H  
ATOM   2143  CA  TRP   137      21.564  41.593  24.067  1.00  0.00           C  
ATOM   2144  HA  TRP   137      21.972  40.758  23.498  1.00  0.00           H  
ATOM   2145  CB  TRP   137      22.523  41.955  25.214  1.00  0.00           C  
ATOM   2146  HB2 TRP   137      23.533  42.183  24.874  1.00  0.00           H  
ATOM   2147  HB3 TRP   137      22.098  42.852  25.663  1.00  0.00           H  
ATOM   2148  CG  TRP   137      22.678  40.960  26.301  1.00  0.00           C  
ATOM   2149  CD1 TRP   137      22.945  39.660  26.147  1.00  0.00           C  
ATOM   2150  HD1 TRP   137      23.019  39.212  25.168  1.00  0.00           H  
ATOM   2151  NE1 TRP   137      22.977  39.048  27.384  1.00  0.00           N  
ATOM   2152  HE1 TRP   137      23.217  38.079  27.537  1.00  0.00           H  
ATOM   2153  CE2 TRP   137      22.751  39.969  28.401  1.00  0.00           C  
ATOM   2154  CZ2 TRP   137      22.725  39.869  29.781  1.00  0.00           C  
ATOM   2155  HZ2 TRP   137      23.062  38.933  30.203  1.00  0.00           H  
ATOM   2156  CH2 TRP   137      22.491  41.027  30.559  1.00  0.00           C  
ATOM   2157  HH2 TRP   137      22.621  41.014  31.631  1.00  0.00           H  
ATOM   2158  CZ3 TRP   137      22.219  42.192  29.887  1.00  0.00           C  
ATOM   2159  HZ3 TRP   137      22.064  43.141  30.378  1.00  0.00           H  
ATOM   2160  CE3 TRP   137      22.202  42.264  28.495  1.00  0.00           C  
ATOM   2161  HE3 TRP   137      22.141  43.222  28.000  1.00  0.00           H  
ATOM   2162  CD2 TRP   137      22.475  41.184  27.701  1.00  0.00           C  
ATOM   2163  C   TRP   137      20.247  41.120  24.676  1.00  0.00           C  
ATOM   2164  O   TRP   137      19.592  41.843  25.480  1.00  0.00           O  
ATOM   2165  N   GLN   138      19.841  39.941  24.245  1.00  0.00           N  
ATOM   2166  H   GLN   138      20.289  39.591  23.410  1.00  0.00           H  
ATOM   2167  CA  GLN   138      18.833  39.097  24.925  1.00  0.00           C  
ATOM   2168  HA  GLN   138      18.135  39.690  25.516  1.00  0.00           H  
ATOM   2169  CB  GLN   138      17.961  38.494  23.818  1.00  0.00           C  
ATOM   2170  HB2 GLN   138      17.717  39.298  23.123  1.00  0.00           H  
ATOM   2171  HB3 GLN   138      18.533  37.760  23.252  1.00  0.00           H  
ATOM   2172  CG  GLN   138      16.696  37.833  24.275  1.00  0.00           C  
ATOM   2173  HG2 GLN   138      16.216  37.204  23.525  1.00  0.00           H  
ATOM   2174  HG3 GLN   138      16.959  37.167  25.097  1.00  0.00           H  
ATOM   2175  CD  GLN   138      15.598  38.887  24.632  1.00  0.00           C  
ATOM   2176  OE1 GLN   138      15.721  39.616  25.640  1.00  0.00           O  
ATOM   2177  NE2 GLN   138      14.558  38.959  23.784  1.00  0.00           N  
ATOM   2178 HE21 GLN   138      14.514  38.431  22.923  1.00  0.00           H  
ATOM   2179 HE22 GLN   138      13.756  39.517  24.039  1.00  0.00           H  
ATOM   2180  C   GLN   138      19.521  38.103  25.925  1.00  0.00           C  
ATOM   2181  O   GLN   138      20.274  37.298  25.419  1.00  0.00           O  
ATOM   2182  N   PRO   139      19.372  38.222  27.263  1.00  0.00           N  
ATOM   2183  CD  PRO   139      18.735  39.378  27.879  1.00  0.00           C  
ATOM   2184  HD2 PRO   139      17.655  39.293  27.759  1.00  0.00           H  
ATOM   2185  HD3 PRO   139      19.058  40.306  27.405  1.00  0.00           H  
ATOM   2186  CG  PRO   139      19.052  39.257  29.312  1.00  0.00           C  
ATOM   2187  HG2 PRO   139      18.175  39.427  29.936  1.00  0.00           H  
ATOM   2188  HG3 PRO   139      19.901  39.931  29.429  1.00  0.00           H  
ATOM   2189  CB  PRO   139      19.491  37.832  29.681  1.00  0.00           C  
ATOM   2190  HB2 PRO   139      18.653  37.325  30.159  1.00  0.00           H  
ATOM   2191  HB3 PRO   139      20.382  37.900  30.305  1.00  0.00           H  
ATOM   2192  CA  PRO   139      19.906  37.292  28.337  1.00  0.00           C  
ATOM   2193  HA  PRO   139      20.995  37.251  28.355  1.00  0.00           H  
ATOM   2194  C   PRO   139      19.379  35.869  28.242  1.00  0.00           C  
ATOM   2195  O   PRO   139      18.261  35.660  27.743  1.00  0.00           O  
ATOM   2196  N   LYS   140      20.251  34.956  28.665  1.00  0.00           N  
ATOM   2197  H   LYS   140      21.134  35.333  28.979  1.00  0.00           H  
ATOM   2198  CA  LYS   140      19.843  33.520  28.755  1.00  0.00           C  
ATOM   2199  HA  LYS   140      19.224  33.305  27.884  1.00  0.00           H  
ATOM   2200  CB  LYS   140      21.121  32.648  28.681  1.00  0.00           C  
ATOM   2201  HB2 LYS   140      21.687  32.975  29.553  1.00  0.00           H  
ATOM   2202  HB3 LYS   140      20.755  31.626  28.781  1.00  0.00           H  
ATOM   2203  CG  LYS   140      21.905  32.744  27.409  1.00  0.00           C  
ATOM   2204  HG2 LYS   140      21.356  32.654  26.471  1.00  0.00           H  
ATOM   2205  HG3 LYS   140      22.435  33.690  27.300  1.00  0.00           H  
ATOM   2206  CD  LYS   140      22.989  31.668  27.390  1.00  0.00           C  
ATOM   2207  HD2 LYS   140      23.440  31.651  28.382  1.00  0.00           H  
ATOM   2208  HD3 LYS   140      22.494  30.708  27.245  1.00  0.00           H  
ATOM   2209  CE  LYS   140      24.138  31.881  26.347  1.00  0.00           C  
ATOM   2210  HE2 LYS   140      23.713  32.089  25.365  1.00  0.00           H  
ATOM   2211  HE3 LYS   140      24.727  32.745  26.658  1.00  0.00           H  
ATOM   2212  NZ  LYS   140      24.996  30.688  26.256  1.00  0.00           N  
ATOM   2213  HZ1 LYS   140      24.576  29.818  25.962  1.00  0.00           H  
ATOM   2214  HZ2 LYS   140      25.746  30.759  25.584  1.00  0.00           H  
ATOM   2215  HZ3 LYS   140      25.470  30.415  27.105  1.00  0.00           H  
ATOM   2216  C   LYS   140      19.121  33.069  30.029  1.00  0.00           C  
ATOM   2217  O   LYS   140      18.474  31.994  30.070  1.00  0.00           O  
ATOM   2218  N   TRP   141      19.193  33.907  31.104  1.00  0.00           N  
ATOM   2219  H   TRP   141      19.758  34.736  30.991  1.00  0.00           H  
ATOM   2220  CA  TRP   141      18.665  33.666  32.454  1.00  0.00           C  
ATOM   2221  HA  TRP   141      17.737  33.099  32.378  1.00  0.00           H  
ATOM   2222  CB  TRP   141      19.674  32.804  33.244  1.00  0.00           C  
ATOM   2223  HB2 TRP   141      20.510  33.416  33.581  1.00  0.00           H  
ATOM   2224  HB3 TRP   141      19.275  32.467  34.201  1.00  0.00           H  
ATOM   2225  CG  TRP   141      20.258  31.611  32.595  1.00  0.00           C  
ATOM   2226  CD1 TRP   141      21.531  31.467  32.215  1.00  0.00           C  
ATOM   2227  HD1 TRP   141      22.360  32.144  32.360  1.00  0.00           H  
ATOM   2228  NE1 TRP   141      21.686  30.188  31.752  1.00  0.00           N  
ATOM   2229  HE1 TRP   141      22.500  29.868  31.247  1.00  0.00           H  
ATOM   2230  CE2 TRP   141      20.486  29.534  31.738  1.00  0.00           C  
ATOM   2231  CZ2 TRP   141      20.140  28.239  31.331  1.00  0.00           C  
ATOM   2232  HZ2 TRP   141      20.977  27.658  30.975  1.00  0.00           H  
ATOM   2233  CH2 TRP   141      18.877  27.730  31.466  1.00  0.00           C  
ATOM   2234  HH2 TRP   141      18.801  26.691  31.182  1.00  0.00           H  
ATOM   2235  CZ3 TRP   141      17.892  28.532  31.930  1.00  0.00           C  
ATOM   2236  HZ3 TRP   141      16.867  28.230  32.086  1.00  0.00           H  
ATOM   2237  CE3 TRP   141      18.149  29.876  32.398  1.00  0.00           C  
ATOM   2238  HE3 TRP   141      17.398  30.466  32.903  1.00  0.00           H  
ATOM   2239  CD2 TRP   141      19.491  30.383  32.309  1.00  0.00           C  
ATOM   2240  C   TRP   141      18.383  34.996  33.181  1.00  0.00           C  
ATOM   2241  O   TRP   141      19.114  36.016  33.032  1.00  0.00           O  
ATOM   2242  N   ALA   142      17.356  35.000  34.080  1.00  0.00           N  
ATOM   2243  H   ALA   142      16.929  34.112  34.304  1.00  0.00           H  
ATOM   2244  CA  ALA   142      17.025  36.065  35.012  1.00  0.00           C  
ATOM   2245  HA  ALA   142      16.816  36.951  34.413  1.00  0.00           H  
ATOM   2246  CB  ALA   142      15.710  35.819  35.662  1.00  0.00           C  
ATOM   2247  HB1 ALA   142      15.770  35.160  36.529  1.00  0.00           H  
ATOM   2248  HB2 ALA   142      15.253  36.791  35.849  1.00  0.00           H  
ATOM   2249  HB3 ALA   142      15.015  35.294  35.007  1.00  0.00           H  
ATOM   2250  C   ALA   142      18.201  36.226  36.007  1.00  0.00           C  
ATOM   2251  O   ALA   142      18.958  35.228  36.273  1.00  0.00           O  
ATOM   2252  N   PRO   143      18.431  37.394  36.632  1.00  0.00           N  
ATOM   2253  CD  PRO   143      17.676  38.678  36.376  1.00  0.00           C  
ATOM   2254  HD2 PRO   143      16.643  38.563  36.705  1.00  0.00           H  
ATOM   2255  HD3 PRO   143      17.820  38.858  35.311  1.00  0.00           H  
ATOM   2256  CG  PRO   143      18.293  39.748  37.102  1.00  0.00           C  
ATOM   2257  HG2 PRO   143      17.780  39.917  38.048  1.00  0.00           H  
ATOM   2258  HG3 PRO   143      18.153  40.613  36.453  1.00  0.00           H  
ATOM   2259  CB  PRO   143      19.668  39.321  37.265  1.00  0.00           C  
ATOM   2260  HB2 PRO   143      20.155  39.817  38.105  1.00  0.00           H  
ATOM   2261  HB3 PRO   143      20.205  39.630  36.368  1.00  0.00           H  
ATOM   2262  CA  PRO   143      19.698  37.819  37.287  1.00  0.00           C  
ATOM   2263  HA  PRO   143      20.526  37.397  36.717  1.00  0.00           H  
ATOM   2264  C   PRO   143      19.860  37.188  38.684  1.00  0.00           C  
ATOM   2265  O   PRO   143      19.019  37.136  39.554  1.00  0.00           O  
ATOM   2266  N   GLY   144      21.059  36.722  38.924  1.00  0.00           N  
ATOM   2267  H   GLY   144      21.838  36.835  38.291  1.00  0.00           H  
ATOM   2268  CA  GLY   144      21.418  35.835  40.031  1.00  0.00           C  
ATOM   2269  HA2 GLY   144      22.496  35.700  39.941  1.00  0.00           H  
ATOM   2270  HA3 GLY   144      21.172  36.254  41.007  1.00  0.00           H  
ATOM   2271  C   GLY   144      20.856  34.427  39.971  1.00  0.00           C  
ATOM   2272  O   GLY   144      20.912  33.686  40.978  1.00  0.00           O  
ATOM   2273  N   THR   145      20.460  33.935  38.758  1.00  0.00           N  
ATOM   2274  H   THR   145      20.216  34.669  38.109  1.00  0.00           H  
ATOM   2275  CA  THR   145      20.216  32.496  38.508  1.00  0.00           C  
ATOM   2276  HA  THR   145      19.545  32.130  39.285  1.00  0.00           H  
ATOM   2277  CB  THR   145      19.440  32.269  37.184  1.00  0.00           C  
ATOM   2278  HB  THR   145      20.022  32.576  36.315  1.00  0.00           H  
ATOM   2279  CG2 THR   145      19.009  30.863  36.909  1.00  0.00           C  
ATOM   2280 HG21 THR   145      18.586  30.780  35.909  1.00  0.00           H  
ATOM   2281 HG22 THR   145      19.900  30.252  36.765  1.00  0.00           H  
ATOM   2282 HG23 THR   145      18.263  30.494  37.613  1.00  0.00           H  
ATOM   2283  OG1 THR   145      18.262  32.967  37.231  1.00  0.00           O  
ATOM   2284  HG1 THR   145      18.486  33.900  37.219  1.00  0.00           H  
ATOM   2285  C   THR   145      21.433  31.567  38.487  1.00  0.00           C  
ATOM   2286  O   THR   145      21.316  30.388  38.883  1.00  0.00           O  
ATOM   2287  N   THR   146      22.585  32.124  38.029  1.00  0.00           N  
ATOM   2288  H   THR   146      22.574  33.067  37.670  1.00  0.00           H  
ATOM   2289  CA  THR   146      23.803  31.375  37.588  1.00  0.00           C  
ATOM   2290  HA  THR   146      23.994  30.703  38.424  1.00  0.00           H  
ATOM   2291  CB  THR   146      23.573  30.634  36.282  1.00  0.00           C  
ATOM   2292  HB  THR   146      22.554  30.250  36.249  1.00  0.00           H  
ATOM   2293  CG2 THR   146      23.793  31.428  35.001  1.00  0.00           C  
ATOM   2294 HG21 THR   146      23.073  32.240  34.901  1.00  0.00           H  
ATOM   2295 HG22 THR   146      24.823  31.781  34.981  1.00  0.00           H  
ATOM   2296 HG23 THR   146      23.643  30.741  34.168  1.00  0.00           H  
ATOM   2297  OG1 THR   146      24.480  29.538  36.095  1.00  0.00           O  
ATOM   2298  HG1 THR   146      23.917  28.761  36.132  1.00  0.00           H  
ATOM   2299  C   THR   146      24.884  32.438  37.495  1.00  0.00           C  
ATOM   2300  O   THR   146      24.675  33.593  37.101  1.00  0.00           O  
ATOM   2301  N   ARG   147      26.138  32.033  37.765  1.00  0.00           N  
ATOM   2302  H   ARG   147      26.242  31.042  37.928  1.00  0.00           H  
ATOM   2303  CA  ARG   147      27.307  32.732  37.353  1.00  0.00           C  
ATOM   2304  HA  ARG   147      27.194  33.814  37.428  1.00  0.00           H  
ATOM   2305  CB  ARG   147      28.480  32.373  38.357  1.00  0.00           C  
ATOM   2306  HB2 ARG   147      28.042  32.458  39.352  1.00  0.00           H  
ATOM   2307  HB3 ARG   147      28.761  31.327  38.240  1.00  0.00           H  
ATOM   2308  CG  ARG   147      29.689  33.366  38.203  1.00  0.00           C  
ATOM   2309  HG2 ARG   147      30.069  33.439  37.184  1.00  0.00           H  
ATOM   2310  HG3 ARG   147      29.381  34.347  38.566  1.00  0.00           H  
ATOM   2311  CD  ARG   147      30.822  33.058  39.213  1.00  0.00           C  
ATOM   2312  HD2 ARG   147      30.381  33.287  40.183  1.00  0.00           H  
ATOM   2313  HD3 ARG   147      31.044  31.992  39.233  1.00  0.00           H  
ATOM   2314  NE  ARG   147      32.018  33.819  39.059  1.00  0.00           N  
ATOM   2315  HE  ARG   147      32.208  34.537  39.744  1.00  0.00           H  
ATOM   2316  CZ  ARG   147      33.110  33.554  38.367  1.00  0.00           C  
ATOM   2317  NH1 ARG   147      33.124  32.649  37.392  1.00  0.00           N  
ATOM   2318 HH11 ARG   147      32.300  32.162  37.068  1.00  0.00           H  
ATOM   2319 HH12 ARG   147      34.000  32.474  36.921  1.00  0.00           H  
ATOM   2320  NH2 ARG   147      34.267  34.149  38.551  1.00  0.00           N  
ATOM   2321 HH21 ARG   147      34.251  34.939  39.179  1.00  0.00           H  
ATOM   2322 HH22 ARG   147      34.963  33.937  37.850  1.00  0.00           H  
ATOM   2323  C   ARG   147      27.681  32.404  35.880  1.00  0.00           C  
ATOM   2324  O   ARG   147      27.868  31.265  35.602  1.00  0.00           O  
ATOM   2325  N   LEU   148      27.882  33.427  35.058  1.00  0.00           N  
ATOM   2326  H   LEU   148      27.592  34.321  35.427  1.00  0.00           H  
ATOM   2327  CA  LEU   148      28.466  33.272  33.707  1.00  0.00           C  
ATOM   2328  HA  LEU   148      28.963  32.305  33.638  1.00  0.00           H  
ATOM   2329  CB  LEU   148      27.389  33.317  32.645  1.00  0.00           C  
ATOM   2330  HB2 LEU   148      26.585  33.991  32.941  1.00  0.00           H  
ATOM   2331  HB3 LEU   148      27.819  33.841  31.792  1.00  0.00           H  
ATOM   2332  CG  LEU   148      26.679  32.010  32.231  1.00  0.00           C  
ATOM   2333  HG  LEU   148      26.341  31.573  33.170  1.00  0.00           H  
ATOM   2334  CD1 LEU   148      25.484  32.358  31.346  1.00  0.00           C  
ATOM   2335 HD11 LEU   148      25.894  32.962  30.537  1.00  0.00           H  
ATOM   2336 HD12 LEU   148      25.000  31.495  30.890  1.00  0.00           H  
ATOM   2337 HD13 LEU   148      24.665  32.875  31.845  1.00  0.00           H  
ATOM   2338  CD2 LEU   148      27.676  31.058  31.499  1.00  0.00           C  
ATOM   2339 HD21 LEU   148      28.090  31.616  30.659  1.00  0.00           H  
ATOM   2340 HD22 LEU   148      28.448  30.676  32.166  1.00  0.00           H  
ATOM   2341 HD23 LEU   148      27.151  30.209  31.060  1.00  0.00           H  
ATOM   2342  C   LEU   148      29.576  34.368  33.428  1.00  0.00           C  
ATOM   2343  O   LEU   148      29.391  35.532  33.127  1.00  0.00           O  
ATOM   2344  N   TYC   149      30.819  33.899  33.587  1.00  0.00           N  
ATOM   2345  H   TYC   149      30.950  32.930  33.838  1.00  0.00           H  
ATOM   2346  CA  TYC   149      32.046  34.698  33.396  1.00  0.00           C  
ATOM   2347  HA  TYC   149      31.999  35.464  34.171  1.00  0.00           H  
ATOM   2348  CB  TYC   149      33.179  33.707  33.869  1.00  0.00           C  
ATOM   2349  HB2 TYC   149      32.891  33.176  34.851  1.00  0.00           H  
ATOM   2350  HB3 TYC   149      33.318  32.940  33.084  1.00  0.00           H  
ATOM   2351  CG  TYC   149      34.488  34.307  34.189  1.00  0.00           C  
ATOM   2352  CD1 TYC   149      35.714  33.761  33.730  1.00  0.00           C  
ATOM   2353  HD1 TYC   149      35.500  32.856  33.103  1.00  0.00           H  
ATOM   2354  CE1 TYC   149      36.957  34.334  33.841  1.00  0.00           C  
ATOM   2355  HE1 TYC   149      37.832  33.770  33.492  1.00  0.00           H  
ATOM   2356  CZ  TYC   149      37.044  35.586  34.487  1.00  0.00           C  
ATOM   2357  OH  TYC   149      38.190  36.242  34.629  1.00  0.00           O  
ATOM   2358  CE2 TYC   149      35.862  36.031  35.136  1.00  0.00           C  
ATOM   2359  HE2 TYC   149      36.059  36.977  35.691  1.00  0.00           H  
ATOM   2360  CD2 TYC   149      34.614  35.414  34.988  1.00  0.00           C  
ATOM   2361  HD2 TYC   149      33.689  35.924  35.386  1.00  0.00           H  
ATOM   2362  C   TYC   149      32.345  35.361  31.992  1.00  0.00           C  
ATOM   2363  O   TYC   149      32.365  34.694  30.952  1.00  0.00           O  
ATOM   2364  N   ALA   150      32.464  36.725  31.936  1.00  0.00           N  
ATOM   2365  H   ALA   150      32.559  37.231  32.805  1.00  0.00           H  
ATOM   2366  CA  ALA   150      32.519  37.509  30.685  1.00  0.00           C  
ATOM   2367  HA  ALA   150      33.104  36.839  30.055  1.00  0.00           H  
ATOM   2368  CB  ALA   150      31.147  37.694  30.070  1.00  0.00           C  
ATOM   2369  HB1 ALA   150      30.802  36.694  29.807  1.00  0.00           H  
ATOM   2370  HB2 ALA   150      30.596  38.160  30.887  1.00  0.00           H  
ATOM   2371  HB3 ALA   150      31.276  38.339  29.200  1.00  0.00           H  
ATOM   2372  C   ALA   150      33.251  38.857  30.817  1.00  0.00           C  
ATOM   2373  O   ALA   150      32.962  39.716  31.672  1.00  0.00           O  
ATOM   2374  N   ASN   151      34.091  39.168  29.804  1.00  0.00           N  
ATOM   2375  H   ASN   151      34.293  38.542  29.037  1.00  0.00           H  
ATOM   2376  CA  ASN   151      34.773  40.507  29.692  1.00  0.00           C  
ATOM   2377  HA  ASN   151      35.309  40.661  30.629  1.00  0.00           H  
ATOM   2378  CB  ASN   151      35.843  40.490  28.604  1.00  0.00           C  
ATOM   2379  HB2 ASN   151      35.547  40.133  27.618  1.00  0.00           H  
ATOM   2380  HB3 ASN   151      36.019  41.555  28.454  1.00  0.00           H  
ATOM   2381  CG  ASN   151      37.157  39.802  28.919  1.00  0.00           C  
ATOM   2382  OD1 ASN   151      37.457  39.385  29.999  1.00  0.00           O  
ATOM   2383  ND2 ASN   151      37.955  39.799  27.912  1.00  0.00           N  
ATOM   2384 HD21 ASN   151      38.680  39.097  27.873  1.00  0.00           H  
ATOM   2385 HD22 ASN   151      37.595  40.051  27.003  1.00  0.00           H  
ATOM   2386  C   ASN   151      33.910  41.797  29.590  1.00  0.00           C  
ATOM   2387  O   ASN   151      34.067  42.773  30.341  1.00  0.00           O  
ATOM   2388  N   THR   152      32.966  41.743  28.664  1.00  0.00           N  
ATOM   2389  H   THR   152      32.900  40.894  28.121  1.00  0.00           H  
ATOM   2390  CA  THR   152      31.845  42.669  28.402  1.00  0.00           C  
ATOM   2391  HA  THR   152      32.179  43.563  27.877  1.00  0.00           H  
ATOM   2392  CB  THR   152      30.720  41.949  27.607  1.00  0.00           C  
ATOM   2393  HB  THR   152      29.829  42.577  27.611  1.00  0.00           H  
ATOM   2394  CG2 THR   152      31.036  41.758  26.161  1.00  0.00           C  
ATOM   2395 HG21 THR   152      30.088  41.502  25.689  1.00  0.00           H  
ATOM   2396 HG22 THR   152      31.280  42.757  25.799  1.00  0.00           H  
ATOM   2397 HG23 THR   152      31.818  41.037  25.920  1.00  0.00           H  
ATOM   2398  OG1 THR   152      30.372  40.745  28.214  1.00  0.00           O  
ATOM   2399  HG1 THR   152      30.322  39.973  27.646  1.00  0.00           H  
ATOM   2400  C   THR   152      31.127  43.041  29.706  1.00  0.00           C  
ATOM   2401  O   THR   152      30.621  44.185  29.770  1.00  0.00           O  
ATOM   2402  N   SER   153      31.045  42.149  30.683  1.00  0.00           N  
ATOM   2403  H   SER   153      31.554  41.299  30.486  1.00  0.00           H  
ATOM   2404  CA  SER   153      30.472  42.297  31.996  1.00  0.00           C  
ATOM   2405  HA  SER   153      29.452  42.671  31.906  1.00  0.00           H  
ATOM   2406  CB  SER   153      30.202  40.880  32.561  1.00  0.00           C  
ATOM   2407  HB2 SER   153      29.822  40.179  31.818  1.00  0.00           H  
ATOM   2408  HB3 SER   153      31.126  40.594  33.062  1.00  0.00           H  
ATOM   2409  OG  SER   153      29.304  40.827  33.598  1.00  0.00           O  
ATOM   2410  HG  SER   153      29.607  41.358  34.338  1.00  0.00           H  
ATOM   2411  C   SER   153      31.327  43.278  32.827  1.00  0.00           C  
ATOM   2412  O   SER   153      31.103  44.524  32.934  1.00  0.00           O  
ATOM   2413  N   ILE   154      32.355  42.707  33.518  1.00  0.00           N  
ATOM   2414  H   ILE   154      32.640  41.765  33.291  1.00  0.00           H  
ATOM   2415  CA  ILE   154      33.305  43.555  34.306  1.00  0.00           C  
ATOM   2416  HA  ILE   154      32.772  43.990  35.152  1.00  0.00           H  
ATOM   2417  CB  ILE   154      34.432  42.727  34.892  1.00  0.00           C  
ATOM   2418  HB  ILE   154      34.050  41.953  35.557  1.00  0.00           H  
ATOM   2419  CG2 ILE   154      35.276  42.085  33.796  1.00  0.00           C  
ATOM   2420 HG21 ILE   154      35.466  42.774  32.973  1.00  0.00           H  
ATOM   2421 HG22 ILE   154      36.212  41.680  34.181  1.00  0.00           H  
ATOM   2422 HG23 ILE   154      34.708  41.257  33.371  1.00  0.00           H  
ATOM   2423  CG1 ILE   154      35.343  43.577  35.861  1.00  0.00           C  
ATOM   2424 HG12 ILE   154      35.966  44.206  35.226  1.00  0.00           H  
ATOM   2425 HG13 ILE   154      34.758  44.206  36.533  1.00  0.00           H  
ATOM   2426  CD1 ILE   154      36.378  42.818  36.725  1.00  0.00           C  
ATOM   2427 HD11 ILE   154      36.801  43.519  37.444  1.00  0.00           H  
ATOM   2428 HD12 ILE   154      35.923  41.934  37.172  1.00  0.00           H  
ATOM   2429 HD13 ILE   154      37.163  42.543  36.020  1.00  0.00           H  
ATOM   2430  C   ILE   154      33.858  44.862  33.564  1.00  0.00           C  
ATOM   2431  O   ILE   154      34.023  45.907  34.229  1.00  0.00           O  
ATOM   2432  N   GLY   155      33.984  44.777  32.274  1.00  0.00           N  
ATOM   2433  H   GLY   155      33.937  43.897  31.780  1.00  0.00           H  
ATOM   2434  CA  GLY   155      34.480  45.882  31.467  1.00  0.00           C  
ATOM   2435  HA2 GLY   155      35.389  46.301  31.898  1.00  0.00           H  
ATOM   2436  HA3 GLY   155      34.737  45.627  30.439  1.00  0.00           H  
ATOM   2437  C   GLY   155      33.564  47.088  31.346  1.00  0.00           C  
ATOM   2438  O   GLY   155      33.917  48.198  31.644  1.00  0.00           O  
ATOM   2439  N   LEU   156      32.286  46.901  31.054  1.00  0.00           N  
ATOM   2440  H   LEU   156      31.967  45.978  30.798  1.00  0.00           H  
ATOM   2441  CA  LEU   156      31.295  47.957  31.199  1.00  0.00           C  
ATOM   2442  HA  LEU   156      31.653  48.816  30.632  1.00  0.00           H  
ATOM   2443  CB  LEU   156      29.943  47.546  30.627  1.00  0.00           C  
ATOM   2444  HB2 LEU   156      29.991  47.396  29.548  1.00  0.00           H  
ATOM   2445  HB3 LEU   156      29.673  46.536  30.938  1.00  0.00           H  
ATOM   2446  CG  LEU   156      28.728  48.514  30.890  1.00  0.00           C  
ATOM   2447  HG  LEU   156      28.661  48.900  31.907  1.00  0.00           H  
ATOM   2448  CD1 LEU   156      28.913  49.728  29.939  1.00  0.00           C  
ATOM   2449 HD11 LEU   156      28.828  49.396  28.904  1.00  0.00           H  
ATOM   2450 HD12 LEU   156      28.176  50.514  30.109  1.00  0.00           H  
ATOM   2451 HD13 LEU   156      29.915  50.115  30.123  1.00  0.00           H  
ATOM   2452  CD2 LEU   156      27.432  47.759  30.532  1.00  0.00           C  
ATOM   2453 HD21 LEU   156      27.092  47.274  31.447  1.00  0.00           H  
ATOM   2454 HD22 LEU   156      26.561  48.361  30.274  1.00  0.00           H  
ATOM   2455 HD23 LEU   156      27.591  47.017  29.749  1.00  0.00           H  
ATOM   2456  C   LEU   156      31.113  48.407  32.654  1.00  0.00           C  
ATOM   2457  O   LEU   156      30.956  49.587  32.944  1.00  0.00           O  
ATOM   2458  N   PHE   157      31.164  47.574  33.661  1.00  0.00           N  
ATOM   2459  H   PHE   157      31.189  46.568  33.578  1.00  0.00           H  
ATOM   2460  CA  PHE   157      31.238  47.987  35.063  1.00  0.00           C  
ATOM   2461  HA  PHE   157      30.304  48.543  35.127  1.00  0.00           H  
ATOM   2462  CB  PHE   157      31.099  46.793  36.058  1.00  0.00           C  
ATOM   2463  HB2 PHE   157      30.041  46.678  36.291  1.00  0.00           H  
ATOM   2464  HB3 PHE   157      31.472  45.884  35.585  1.00  0.00           H  
ATOM   2465  CG  PHE   157      31.799  47.027  37.328  1.00  0.00           C  
ATOM   2466  CD1 PHE   157      31.204  47.968  38.249  1.00  0.00           C  
ATOM   2467  HD1 PHE   157      30.306  48.497  37.966  1.00  0.00           H  
ATOM   2468  CE1 PHE   157      31.840  48.202  39.442  1.00  0.00           C  
ATOM   2469  HE1 PHE   157      31.414  48.879  40.167  1.00  0.00           H  
ATOM   2470  CZ  PHE   157      33.045  47.546  39.790  1.00  0.00           C  
ATOM   2471  HZ  PHE   157      33.405  47.680  40.800  1.00  0.00           H  
ATOM   2472  CE2 PHE   157      33.697  46.673  38.874  1.00  0.00           C  
ATOM   2473  HE2 PHE   157      34.594  46.094  39.041  1.00  0.00           H  
ATOM   2474  CD2 PHE   157      33.006  46.350  37.690  1.00  0.00           C  
ATOM   2475  HD2 PHE   157      33.578  45.786  36.968  1.00  0.00           H  
ATOM   2476  C   PHE   157      32.467  48.932  35.329  1.00  0.00           C  
ATOM   2477  O   PHE   157      32.259  49.910  35.979  1.00  0.00           O  
ATOM   2478  N   GLY   158      33.649  48.595  34.870  1.00  0.00           N  
ATOM   2479  H   GLY   158      33.709  47.725  34.360  1.00  0.00           H  
ATOM   2480  CA  GLY   158      34.818  49.412  34.903  1.00  0.00           C  
ATOM   2481  HA2 GLY   158      35.202  49.574  35.910  1.00  0.00           H  
ATOM   2482  HA3 GLY   158      35.637  48.931  34.370  1.00  0.00           H  
ATOM   2483  C   GLY   158      34.535  50.804  34.303  1.00  0.00           C  
ATOM   2484  O   GLY   158      34.982  51.789  34.881  1.00  0.00           O  
ATOM   2485  N   SER   159      33.901  50.834  33.112  1.00  0.00           N  
ATOM   2486  H   SER   159      33.720  49.961  32.638  1.00  0.00           H  
ATOM   2487  CA  SER   159      33.571  52.113  32.463  1.00  0.00           C  
ATOM   2488  HA  SER   159      34.449  52.757  32.494  1.00  0.00           H  
ATOM   2489  CB  SER   159      33.310  51.837  30.966  1.00  0.00           C  
ATOM   2490  HB2 SER   159      34.175  51.485  30.405  1.00  0.00           H  
ATOM   2491  HB3 SER   159      32.552  51.054  30.954  1.00  0.00           H  
ATOM   2492  OG  SER   159      32.796  52.953  30.294  1.00  0.00           O  
ATOM   2493  HG  SER   159      31.846  52.813  30.263  1.00  0.00           H  
ATOM   2494  C   SER   159      32.498  52.898  33.331  1.00  0.00           C  
ATOM   2495  O   SER   159      32.676  54.046  33.645  1.00  0.00           O  
ATOM   2496  N   LEU   160      31.411  52.286  33.816  1.00  0.00           N  
ATOM   2497  H   LEU   160      31.259  51.332  33.523  1.00  0.00           H  
ATOM   2498  CA  LEU   160      30.358  52.902  34.621  1.00  0.00           C  
ATOM   2499  HA  LEU   160      30.085  53.894  34.262  1.00  0.00           H  
ATOM   2500  CB  LEU   160      29.084  52.059  34.571  1.00  0.00           C  
ATOM   2501  HB2 LEU   160      29.258  51.092  35.044  1.00  0.00           H  
ATOM   2502  HB3 LEU   160      28.315  52.609  35.113  1.00  0.00           H  
ATOM   2503  CG  LEU   160      28.450  51.721  33.171  1.00  0.00           C  
ATOM   2504  HG  LEU   160      29.178  51.220  32.532  1.00  0.00           H  
ATOM   2505  CD1 LEU   160      27.250  50.863  33.321  1.00  0.00           C  
ATOM   2506 HD11 LEU   160      27.427  50.021  33.991  1.00  0.00           H  
ATOM   2507 HD12 LEU   160      26.456  51.497  33.716  1.00  0.00           H  
ATOM   2508 HD13 LEU   160      26.991  50.448  32.347  1.00  0.00           H  
ATOM   2509  CD2 LEU   160      27.959  52.930  32.425  1.00  0.00           C  
ATOM   2510 HD21 LEU   160      27.443  52.652  31.506  1.00  0.00           H  
ATOM   2511 HD22 LEU   160      27.404  53.619  33.062  1.00  0.00           H  
ATOM   2512 HD23 LEU   160      28.756  53.511  31.962  1.00  0.00           H  
ATOM   2513  C   LEU   160      30.856  53.305  36.069  1.00  0.00           C  
ATOM   2514  O   LEU   160      30.418  54.310  36.612  1.00  0.00           O  
ATOM   2515  N   ALA   161      31.756  52.553  36.651  1.00  0.00           N  
ATOM   2516  H   ALA   161      32.137  51.794  36.105  1.00  0.00           H  
ATOM   2517  CA  ALA   161      32.516  52.916  37.884  1.00  0.00           C  
ATOM   2518  HA  ALA   161      31.764  53.124  38.646  1.00  0.00           H  
ATOM   2519  CB  ALA   161      33.369  51.753  38.406  1.00  0.00           C  
ATOM   2520  HB1 ALA   161      33.849  52.023  39.346  1.00  0.00           H  
ATOM   2521  HB2 ALA   161      32.715  50.881  38.426  1.00  0.00           H  
ATOM   2522  HB3 ALA   161      34.089  51.661  37.592  1.00  0.00           H  
ATOM   2523  C   ALA   161      33.327  54.274  37.835  1.00  0.00           C  
ATOM   2524  O   ALA   161      33.457  55.037  38.804  1.00  0.00           O  
ATOM   2525  N   VAL   162      33.796  54.637  36.605  1.00  0.00           N  
ATOM   2526  H   VAL   162      33.787  53.985  35.834  1.00  0.00           H  
ATOM   2527  CA  VAL   162      34.462  55.942  36.426  1.00  0.00           C  
ATOM   2528  HA  VAL   162      34.832  56.276  37.396  1.00  0.00           H  
ATOM   2529  CB  VAL   162      35.685  55.811  35.526  1.00  0.00           C  
ATOM   2530  HB  VAL   162      36.216  56.757  35.630  1.00  0.00           H  
ATOM   2531  CG1 VAL   162      36.692  54.817  36.216  1.00  0.00           C  
ATOM   2532 HG11 VAL   162      36.731  55.017  37.287  1.00  0.00           H  
ATOM   2533 HG12 VAL   162      36.210  53.855  36.039  1.00  0.00           H  
ATOM   2534 HG13 VAL   162      37.627  54.793  35.656  1.00  0.00           H  
ATOM   2535  CG2 VAL   162      35.630  55.547  33.982  1.00  0.00           C  
ATOM   2536 HG21 VAL   162      36.631  55.269  33.651  1.00  0.00           H  
ATOM   2537 HG22 VAL   162      34.957  54.700  33.851  1.00  0.00           H  
ATOM   2538 HG23 VAL   162      35.223  56.430  33.489  1.00  0.00           H  
ATOM   2539  C   VAL   162      33.501  57.024  35.887  1.00  0.00           C  
ATOM   2540  O   VAL   162      33.836  58.197  35.872  1.00  0.00           O  
ATOM   2541  N   LYS   163      32.325  56.712  35.427  1.00  0.00           N  
ATOM   2542  H   LYS   163      31.979  55.788  35.645  1.00  0.00           H  
ATOM   2543  CA  LYS   163      31.385  57.676  34.746  1.00  0.00           C  
ATOM   2544  HA  LYS   163      31.931  58.064  33.886  1.00  0.00           H  
ATOM   2545  CB  LYS   163      30.249  56.978  34.046  1.00  0.00           C  
ATOM   2546  HB2 LYS   163      30.596  56.335  33.238  1.00  0.00           H  
ATOM   2547  HB3 LYS   163      29.806  56.348  34.817  1.00  0.00           H  
ATOM   2548  CG  LYS   163      29.175  57.952  33.467  1.00  0.00           C  
ATOM   2549  HG2 LYS   163      28.626  58.430  34.278  1.00  0.00           H  
ATOM   2550  HG3 LYS   163      29.713  58.773  32.994  1.00  0.00           H  
ATOM   2551  CD  LYS   163      28.161  57.236  32.564  1.00  0.00           C  
ATOM   2552  HD2 LYS   163      28.629  56.595  31.816  1.00  0.00           H  
ATOM   2553  HD3 LYS   163      27.495  56.647  33.194  1.00  0.00           H  
ATOM   2554  CE  LYS   163      27.136  58.149  31.865  1.00  0.00           C  
ATOM   2555  HE2 LYS   163      27.617  58.966  31.328  1.00  0.00           H  
ATOM   2556  HE3 LYS   163      26.556  57.664  31.079  1.00  0.00           H  
ATOM   2557  NZ  LYS   163      26.206  58.837  32.830  1.00  0.00           N  
ATOM   2558  HZ1 LYS   163      25.435  59.179  32.275  1.00  0.00           H  
ATOM   2559  HZ2 LYS   163      25.873  58.139  33.480  1.00  0.00           H  
ATOM   2560  HZ3 LYS   163      26.652  59.597  33.324  1.00  0.00           H  
ATOM   2561  C   LYS   163      30.951  58.926  35.571  1.00  0.00           C  
ATOM   2562  O   LYS   163      31.223  59.966  34.964  1.00  0.00           O  
ATOM   2563  N   PRO   164      30.518  58.829  36.821  1.00  0.00           N  
ATOM   2564  CD  PRO   164      30.260  57.693  37.636  1.00  0.00           C  
ATOM   2565  HD2 PRO   164      31.159  57.367  38.159  1.00  0.00           H  
ATOM   2566  HD3 PRO   164      29.809  56.861  37.094  1.00  0.00           H  
ATOM   2567  CG  PRO   164      29.178  58.266  38.575  1.00  0.00           C  
ATOM   2568  HG2 PRO   164      29.072  57.765  39.537  1.00  0.00           H  
ATOM   2569  HG3 PRO   164      28.246  58.234  38.010  1.00  0.00           H  
ATOM   2570  CB  PRO   164      29.558  59.708  38.879  1.00  0.00           C  
ATOM   2571  HB2 PRO   164      30.285  59.635  39.688  1.00  0.00           H  
ATOM   2572  HB3 PRO   164      28.660  60.292  39.080  1.00  0.00           H  
ATOM   2573  CA  PRO   164      30.337  60.065  37.605  1.00  0.00           C  
ATOM   2574  HA  PRO   164      29.666  60.686  37.011  1.00  0.00           H  
ATOM   2575  C   PRO   164      31.503  60.936  37.937  1.00  0.00           C  
ATOM   2576  O   PRO   164      31.373  62.166  38.104  1.00  0.00           O  
ATOM   2577  N   SER   165      32.729  60.402  37.982  1.00  0.00           N  
ATOM   2578  H   SER   165      32.781  59.394  37.984  1.00  0.00           H  
ATOM   2579  CA  SER   165      33.956  61.235  38.237  1.00  0.00           C  
ATOM   2580  HA  SER   165      33.855  61.948  39.055  1.00  0.00           H  
ATOM   2581  CB  SER   165      35.096  60.309  38.599  1.00  0.00           C  
ATOM   2582  HB2 SER   165      35.973  60.830  38.984  1.00  0.00           H  
ATOM   2583  HB3 SER   165      34.783  59.736  39.472  1.00  0.00           H  
ATOM   2584  OG  SER   165      35.479  59.487  37.542  1.00  0.00           O  
ATOM   2585  HG  SER   165      34.721  58.936  37.336  1.00  0.00           H  
ATOM   2586  C   SER   165      34.435  61.974  36.942  1.00  0.00           C  
ATOM   2587  O   SER   165      35.173  62.964  36.980  1.00  0.00           O  
ATOM   2588  N   GLY   166      33.942  61.513  35.754  1.00  0.00           N  
ATOM   2589  H   GLY   166      33.318  60.718  35.759  1.00  0.00           H  
ATOM   2590  CA  GLY   166      34.258  62.105  34.453  1.00  0.00           C  
ATOM   2591  HA2 GLY   166      33.703  61.479  33.754  1.00  0.00           H  
ATOM   2592  HA3 GLY   166      34.022  63.165  34.368  1.00  0.00           H  
ATOM   2593  C   GLY   166      35.670  61.871  33.943  1.00  0.00           C  
ATOM   2594  O   GLY   166      36.073  62.302  32.876  1.00  0.00           O  
ATOM   2595  N   MET   167      36.528  61.130  34.658  1.00  0.00           N  
ATOM   2596  H   MET   167      36.151  60.713  35.497  1.00  0.00           H  
ATOM   2597  CA  MET   167      37.890  60.807  34.277  1.00  0.00           C  
ATOM   2598  HA  MET   167      38.277  61.722  33.829  1.00  0.00           H  
ATOM   2599  CB  MET   167      38.802  60.518  35.522  1.00  0.00           C  
ATOM   2600  HB2 MET   167      38.628  59.628  36.126  1.00  0.00           H  
ATOM   2601  HB3 MET   167      39.767  60.239  35.099  1.00  0.00           H  
ATOM   2602  CG  MET   167      39.079  61.736  36.385  1.00  0.00           C  
ATOM   2603  HG2 MET   167      39.644  62.420  35.752  1.00  0.00           H  
ATOM   2604  HG3 MET   167      38.120  62.175  36.660  1.00  0.00           H  
ATOM   2605  SD  MET   167      40.122  61.435  37.816  1.00  0.00           S  
ATOM   2606  CE  MET   167      41.756  61.403  37.060  1.00  0.00           C  
ATOM   2607  HE1 MET   167      41.882  60.467  36.516  1.00  0.00           H  
ATOM   2608  HE2 MET   167      41.805  62.214  36.333  1.00  0.00           H  
ATOM   2609  HE3 MET   167      42.502  61.416  37.854  1.00  0.00           H  
ATOM   2610  C   MET   167      37.941  59.680  33.199  1.00  0.00           C  
ATOM   2611  O   MET   167      37.225  58.685  33.346  1.00  0.00           O  
ATOM   2612  N   ARG   168      38.802  59.811  32.161  1.00  0.00           N  
ATOM   2613  H   ARG   168      39.275  60.703  32.135  1.00  0.00           H  
ATOM   2614  CA  ARG   168      39.242  58.771  31.183  1.00  0.00           C  
ATOM   2615  HA  ARG   168      38.325  58.319  30.803  1.00  0.00           H  
ATOM   2616  CB  ARG   168      40.127  59.424  30.123  1.00  0.00           C  
ATOM   2617  HB2 ARG   168      39.715  58.954  29.230  1.00  0.00           H  
ATOM   2618  HB3 ARG   168      39.853  60.476  30.043  1.00  0.00           H  
ATOM   2619  CG  ARG   168      41.679  59.364  30.162  1.00  0.00           C  
ATOM   2620  HG2 ARG   168      42.031  59.909  31.038  1.00  0.00           H  
ATOM   2621  HG3 ARG   168      41.966  58.314  30.224  1.00  0.00           H  
ATOM   2622  CD  ARG   168      42.386  59.914  28.955  1.00  0.00           C  
ATOM   2623  HD2 ARG   168      43.456  59.709  28.955  1.00  0.00           H  
ATOM   2624  HD3 ARG   168      41.920  59.315  28.172  1.00  0.00           H  
ATOM   2625  NE  ARG   168      42.193  61.327  28.649  1.00  0.00           N  
ATOM   2626  HE  ARG   168      41.435  61.918  28.957  1.00  0.00           H  
ATOM   2627  CZ  ARG   168      42.931  61.972  27.761  1.00  0.00           C  
ATOM   2628  NH1 ARG   168      43.931  61.492  27.107  1.00  0.00           N  
ATOM   2629 HH11 ARG   168      44.473  62.162  26.581  1.00  0.00           H  
ATOM   2630 HH12 ARG   168      44.229  60.539  27.261  1.00  0.00           H  
ATOM   2631  NH2 ARG   168      42.652  63.231  27.487  1.00  0.00           N  
ATOM   2632 HH21 ARG   168      41.997  63.761  28.044  1.00  0.00           H  
ATOM   2633 HH22 ARG   168      43.170  63.703  26.759  1.00  0.00           H  
ATOM   2634  C   ARG   168      39.968  57.633  31.895  1.00  0.00           C  
ATOM   2635  O   ARG   168      40.842  57.941  32.699  1.00  0.00           O  
ATOM   2636  N   PHE   169      39.645  56.366  31.611  1.00  0.00           N  
ATOM   2637  H   PHE   169      38.992  56.179  30.863  1.00  0.00           H  
ATOM   2638  CA  PHE   169      39.992  55.204  32.486  1.00  0.00           C  
ATOM   2639  HA  PHE   169      39.601  55.355  33.492  1.00  0.00           H  
ATOM   2640  CB  PHE   169      39.338  54.000  31.925  1.00  0.00           C  
ATOM   2641  HB2 PHE   169      38.260  54.096  31.796  1.00  0.00           H  
ATOM   2642  HB3 PHE   169      39.778  53.878  30.935  1.00  0.00           H  
ATOM   2643  CG  PHE   169      39.504  52.764  32.783  1.00  0.00           C  
ATOM   2644  CD1 PHE   169      38.506  52.414  33.728  1.00  0.00           C  
ATOM   2645  HD1 PHE   169      37.677  53.077  33.928  1.00  0.00           H  
ATOM   2646  CE1 PHE   169      38.673  51.220  34.541  1.00  0.00           C  
ATOM   2647  HE1 PHE   169      37.957  50.994  35.317  1.00  0.00           H  
ATOM   2648  CZ  PHE   169      39.855  50.407  34.345  1.00  0.00           C  
ATOM   2649  HZ  PHE   169      39.912  49.436  34.814  1.00  0.00           H  
ATOM   2650  CE2 PHE   169      40.826  50.802  33.415  1.00  0.00           C  
ATOM   2651  HE2 PHE   169      41.733  50.220  33.345  1.00  0.00           H  
ATOM   2652  CD2 PHE   169      40.666  51.962  32.657  1.00  0.00           C  
ATOM   2653  HD2 PHE   169      41.392  52.154  31.880  1.00  0.00           H  
ATOM   2654  C   PHE   169      41.561  55.050  32.756  1.00  0.00           C  
ATOM   2655  O   PHE   169      41.973  54.698  33.849  1.00  0.00           O  
ATOM   2656  N   GLU   170      42.380  55.305  31.735  1.00  0.00           N  
ATOM   2657  H   GLU   170      42.011  55.520  30.820  1.00  0.00           H  
ATOM   2658  CA  GLU   170      43.799  55.153  31.966  1.00  0.00           C  
ATOM   2659  HA  GLU   170      43.934  54.197  32.472  1.00  0.00           H  
ATOM   2660  CB  GLU   170      44.561  55.056  30.617  1.00  0.00           C  
ATOM   2661  HB2 GLU   170      45.593  54.756  30.798  1.00  0.00           H  
ATOM   2662  HB3 GLU   170      44.145  54.179  30.120  1.00  0.00           H  
ATOM   2663  CG  GLU   170      44.694  56.227  29.662  1.00  0.00           C  
ATOM   2664  HG2 GLU   170      44.956  57.154  30.172  1.00  0.00           H  
ATOM   2665  HG3 GLU   170      45.604  56.030  29.096  1.00  0.00           H  
ATOM   2666  CD  GLU   170      43.470  56.410  28.719  1.00  0.00           C  
ATOM   2667  OE1 GLU   170      43.571  56.962  27.566  1.00  0.00           O  
ATOM   2668  OE2 GLU   170      42.404  55.852  29.068  1.00  0.00           O  
ATOM   2669  C   GLU   170      44.452  56.319  32.858  1.00  0.00           C  
ATOM   2670  O   GLU   170      45.545  56.170  33.377  1.00  0.00           O  
ATOM   2671  N   GLN   171      43.795  57.498  33.027  1.00  0.00           N  
ATOM   2672  H   GLN   171      42.877  57.669  32.641  1.00  0.00           H  
ATOM   2673  CA  GLN   171      44.218  58.514  34.020  1.00  0.00           C  
ATOM   2674  HA  GLN   171      45.301  58.435  34.119  1.00  0.00           H  
ATOM   2675  CB  GLN   171      43.836  59.967  33.526  1.00  0.00           C  
ATOM   2676  HB2 GLN   171      42.799  60.019  33.194  1.00  0.00           H  
ATOM   2677  HB3 GLN   171      44.036  60.675  34.330  1.00  0.00           H  
ATOM   2678  CG  GLN   171      44.741  60.325  32.373  1.00  0.00           C  
ATOM   2679  HG2 GLN   171      45.729  60.627  32.720  1.00  0.00           H  
ATOM   2680  HG3 GLN   171      44.896  59.408  31.804  1.00  0.00           H  
ATOM   2681  CD  GLN   171      44.250  61.511  31.496  1.00  0.00           C  
ATOM   2682  OE1 GLN   171      43.214  62.231  31.777  1.00  0.00           O  
ATOM   2683  NE2 GLN   171      44.981  61.790  30.453  1.00  0.00           N  
ATOM   2684 HE21 GLN   171      45.821  61.266  30.255  1.00  0.00           H  
ATOM   2685 HE22 GLN   171      44.831  62.489  29.740  1.00  0.00           H  
ATOM   2686  C   GLN   171      43.588  58.206  35.361  1.00  0.00           C  
ATOM   2687  O   GLN   171      44.227  58.377  36.378  1.00  0.00           O  
ATOM   2688  N   ALA   172      42.353  57.714  35.382  1.00  0.00           N  
ATOM   2689  H   ALA   172      41.712  57.684  34.602  1.00  0.00           H  
ATOM   2690  CA  ALA   172      41.669  57.199  36.659  1.00  0.00           C  
ATOM   2691  HA  ALA   172      41.482  58.029  37.340  1.00  0.00           H  
ATOM   2692  CB  ALA   172      40.288  56.650  36.284  1.00  0.00           C  
ATOM   2693  HB1 ALA   172      39.699  57.535  36.043  1.00  0.00           H  
ATOM   2694  HB2 ALA   172      40.253  55.879  35.514  1.00  0.00           H  
ATOM   2695  HB3 ALA   172      39.862  56.144  37.151  1.00  0.00           H  
ATOM   2696  C   ALA   172      42.620  56.166  37.338  1.00  0.00           C  
ATOM   2697  O   ALA   172      43.027  56.348  38.468  1.00  0.00           O  
ATOM   2698  N   MET   173      42.947  55.162  36.553  1.00  0.00           N  
ATOM   2699  H   MET   173      42.511  55.058  35.648  1.00  0.00           H  
ATOM   2700  CA  MET   173      43.712  54.093  37.051  1.00  0.00           C  
ATOM   2701  HA  MET   173      43.217  53.842  37.988  1.00  0.00           H  
ATOM   2702  CB  MET   173      43.658  52.962  36.023  1.00  0.00           C  
ATOM   2703  HB2 MET   173      42.632  52.602  35.937  1.00  0.00           H  
ATOM   2704  HB3 MET   173      44.149  53.343  35.128  1.00  0.00           H  
ATOM   2705  CG  MET   173      44.438  51.691  36.437  1.00  0.00           C  
ATOM   2706  HG2 MET   173      45.488  51.929  36.269  1.00  0.00           H  
ATOM   2707  HG3 MET   173      44.314  51.567  37.513  1.00  0.00           H  
ATOM   2708  SD  MET   173      43.990  50.148  35.684  1.00  0.00           S  
ATOM   2709  CE  MET   173      42.529  49.893  36.698  1.00  0.00           C  
ATOM   2710  HE1 MET   173      41.807  50.655  36.402  1.00  0.00           H  
ATOM   2711  HE2 MET   173      42.135  48.883  36.584  1.00  0.00           H  
ATOM   2712  HE3 MET   173      42.791  50.217  37.705  1.00  0.00           H  
ATOM   2713  C   MET   173      45.215  54.495  37.319  1.00  0.00           C  
ATOM   2714  O   MET   173      45.856  54.007  38.277  1.00  0.00           O  
ATOM   2715  N   ALA   174      45.767  55.539  36.704  1.00  0.00           N  
ATOM   2716  H   ALA   174      45.175  56.091  36.100  1.00  0.00           H  
ATOM   2717  CA  ALA   174      47.036  56.197  37.061  1.00  0.00           C  
ATOM   2718  HA  ALA   174      47.884  55.517  37.137  1.00  0.00           H  
ATOM   2719  CB  ALA   174      47.487  57.111  35.926  1.00  0.00           C  
ATOM   2720  HB1 ALA   174      48.431  57.597  36.169  1.00  0.00           H  
ATOM   2721  HB2 ALA   174      47.598  56.555  34.995  1.00  0.00           H  
ATOM   2722  HB3 ALA   174      46.880  58.016  35.901  1.00  0.00           H  
ATOM   2723  C   ALA   174      46.976  56.931  38.449  1.00  0.00           C  
ATOM   2724  O   ALA   174      47.510  56.600  39.496  1.00  0.00           O  
ATOM   2725  N   GLU   175      46.028  57.897  38.530  1.00  0.00           N  
ATOM   2726  H   GLU   175      45.324  58.145  37.849  1.00  0.00           H  
ATOM   2727  CA  GLU   175      45.946  58.773  39.744  1.00  0.00           C  
ATOM   2728  HA  GLU   175      46.942  59.120  40.020  1.00  0.00           H  
ATOM   2729  CB  GLU   175      44.936  59.960  39.556  1.00  0.00           C  
ATOM   2730  HB2 GLU   175      43.978  59.535  39.256  1.00  0.00           H  
ATOM   2731  HB3 GLU   175      44.838  60.374  40.560  1.00  0.00           H  
ATOM   2732  CG  GLU   175      45.325  61.041  38.542  1.00  0.00           C  
ATOM   2733  HG2 GLU   175      45.252  60.614  37.541  1.00  0.00           H  
ATOM   2734  HG3 GLU   175      44.621  61.871  38.602  1.00  0.00           H  
ATOM   2735  CD  GLU   175      46.743  61.641  38.655  1.00  0.00           C  
ATOM   2736  OE1 GLU   175      47.324  62.042  37.644  1.00  0.00           O  
ATOM   2737  OE2 GLU   175      47.197  61.732  39.821  1.00  0.00           O  
ATOM   2738  C   GLU   175      45.440  58.102  41.064  1.00  0.00           C  
ATOM   2739  O   GLU   175      45.861  58.481  42.141  1.00  0.00           O  
ATOM   2740  N   ARG   176      44.518  57.204  40.889  1.00  0.00           N  
ATOM   2741  H   ARG   176      44.411  56.854  39.948  1.00  0.00           H  
ATOM   2742  CA  ARG   176      43.834  56.431  41.958  1.00  0.00           C  
ATOM   2743  HA  ARG   176      43.918  57.120  42.798  1.00  0.00           H  
ATOM   2744  CB  ARG   176      42.392  56.315  41.602  1.00  0.00           C  
ATOM   2745  HB2 ARG   176      42.321  55.529  40.849  1.00  0.00           H  
ATOM   2746  HB3 ARG   176      41.909  55.916  42.494  1.00  0.00           H  
ATOM   2747  CG  ARG   176      41.628  57.550  41.285  1.00  0.00           C  
ATOM   2748  HG2 ARG   176      41.638  58.255  42.116  1.00  0.00           H  
ATOM   2749  HG3 ARG   176      42.049  58.143  40.473  1.00  0.00           H  
ATOM   2750  CD  ARG   176      40.110  57.309  40.891  1.00  0.00           C  
ATOM   2751  HD2 ARG   176      40.037  56.712  39.981  1.00  0.00           H  
ATOM   2752  HD3 ARG   176      39.713  56.628  41.644  1.00  0.00           H  
ATOM   2753  NE  ARG   176      39.262  58.574  40.754  1.00  0.00           N  
ATOM   2754  HE  ARG   176      39.632  59.457  40.433  1.00  0.00           H  
ATOM   2755  CZ  ARG   176      37.983  58.680  40.904  1.00  0.00           C  
ATOM   2756  NH1 ARG   176      37.164  57.682  41.194  1.00  0.00           N  
ATOM   2757 HH11 ARG   176      37.535  56.779  41.454  1.00  0.00           H  
ATOM   2758 HH12 ARG   176      36.165  57.829  41.196  1.00  0.00           H  
ATOM   2759  NH2 ARG   176      37.453  59.845  40.848  1.00  0.00           N  
ATOM   2760 HH21 ARG   176      38.139  60.575  40.981  1.00  0.00           H  
ATOM   2761 HH22 ARG   176      36.522  60.068  41.169  1.00  0.00           H  
ATOM   2762  C   ARG   176      44.522  55.168  42.392  1.00  0.00           C  
ATOM   2763  O   ARG   176      44.356  54.812  43.510  1.00  0.00           O  
ATOM   2764  N   VAL   177      45.141  54.459  41.440  1.00  0.00           N  
ATOM   2765  H   VAL   177      45.187  54.845  40.508  1.00  0.00           H  
ATOM   2766  CA  VAL   177      45.543  53.037  41.834  1.00  0.00           C  
ATOM   2767  HA  VAL   177      45.395  52.835  42.895  1.00  0.00           H  
ATOM   2768  CB  VAL   177      44.656  51.950  41.152  1.00  0.00           C  
ATOM   2769  HB  VAL   177      44.811  52.124  40.087  1.00  0.00           H  
ATOM   2770  CG1 VAL   177      45.059  50.424  41.281  1.00  0.00           C  
ATOM   2771 HG11 VAL   177      44.427  49.813  40.636  1.00  0.00           H  
ATOM   2772 HG12 VAL   177      46.052  50.349  40.838  1.00  0.00           H  
ATOM   2773 HG13 VAL   177      45.141  50.059  42.305  1.00  0.00           H  
ATOM   2774  CG2 VAL   177      43.224  52.091  41.433  1.00  0.00           C  
ATOM   2775 HG21 VAL   177      43.103  51.959  42.508  1.00  0.00           H  
ATOM   2776 HG22 VAL   177      42.868  53.017  40.982  1.00  0.00           H  
ATOM   2777 HG23 VAL   177      42.612  51.298  41.004  1.00  0.00           H  
ATOM   2778  C   VAL   177      47.032  52.753  41.457  1.00  0.00           C  
ATOM   2779  O   VAL   177      47.722  52.077  42.287  1.00  0.00           O  
ATOM   2780  N   PHE   178      47.611  53.316  40.381  1.00  0.00           N  
ATOM   2781  H   PHE   178      47.028  53.773  39.694  1.00  0.00           H  
ATOM   2782  CA  PHE   178      49.029  53.109  40.110  1.00  0.00           C  
ATOM   2783  HA  PHE   178      49.269  52.078  40.371  1.00  0.00           H  
ATOM   2784  CB  PHE   178      49.306  53.094  38.597  1.00  0.00           C  
ATOM   2785  HB2 PHE   178      49.050  54.099  38.259  1.00  0.00           H  
ATOM   2786  HB3 PHE   178      50.378  53.062  38.401  1.00  0.00           H  
ATOM   2787  CG  PHE   178      48.635  52.138  37.685  1.00  0.00           C  
ATOM   2788  CD1 PHE   178      48.234  50.801  37.987  1.00  0.00           C  
ATOM   2789  HD1 PHE   178      48.342  50.493  39.017  1.00  0.00           H  
ATOM   2790  CE1 PHE   178      47.655  49.972  37.024  1.00  0.00           C  
ATOM   2791  HE1 PHE   178      47.243  49.016  37.312  1.00  0.00           H  
ATOM   2792  CZ  PHE   178      47.644  50.420  35.697  1.00  0.00           C  
ATOM   2793  HZ  PHE   178      47.143  49.823  34.950  1.00  0.00           H  
ATOM   2794  CE2 PHE   178      48.093  51.721  35.354  1.00  0.00           C  
ATOM   2795  HE2 PHE   178      48.044  52.085  34.338  1.00  0.00           H  
ATOM   2796  CD2 PHE   178      48.494  52.514  36.365  1.00  0.00           C  
ATOM   2797  HD2 PHE   178      48.735  53.546  36.155  1.00  0.00           H  
ATOM   2798  C   PHE   178      49.911  54.049  40.874  1.00  0.00           C  
ATOM   2799  O   PHE   178      50.846  53.618  41.529  1.00  0.00           O  
ATOM   2800  N   LYS   179      49.805  55.371  40.664  1.00  0.00           N  
ATOM   2801  H   LYS   179      49.074  55.734  40.069  1.00  0.00           H  
ATOM   2802  CA  LYS   179      50.707  56.393  41.152  1.00  0.00           C  
ATOM   2803  HA  LYS   179      51.700  56.284  40.716  1.00  0.00           H  
ATOM   2804  CB  LYS   179      50.350  57.835  40.892  1.00  0.00           C  
ATOM   2805  HB2 LYS   179      49.773  57.927  39.972  1.00  0.00           H  
ATOM   2806  HB3 LYS   179      49.669  58.139  41.687  1.00  0.00           H  
ATOM   2807  CG  LYS   179      51.553  58.826  40.792  1.00  0.00           C  
ATOM   2808  HG2 LYS   179      52.261  58.712  41.613  1.00  0.00           H  
ATOM   2809  HG3 LYS   179      52.070  58.516  39.883  1.00  0.00           H  
ATOM   2810  CD  LYS   179      51.107  60.250  40.562  1.00  0.00           C  
ATOM   2811  HD2 LYS   179      50.514  60.333  39.651  1.00  0.00           H  
ATOM   2812  HD3 LYS   179      50.564  60.673  41.407  1.00  0.00           H  
ATOM   2813  CE  LYS   179      52.366  61.105  40.381  1.00  0.00           C  
ATOM   2814  HE2 LYS   179      53.054  60.935  41.209  1.00  0.00           H  
ATOM   2815  HE3 LYS   179      52.811  60.867  39.415  1.00  0.00           H  
ATOM   2816  NZ  LYS   179      52.054  62.526  40.374  1.00  0.00           N  
ATOM   2817  HZ1 LYS   179      52.877  63.047  40.106  1.00  0.00           H  
ATOM   2818  HZ2 LYS   179      51.311  62.672  39.706  1.00  0.00           H  
ATOM   2819  HZ3 LYS   179      51.621  62.783  41.250  1.00  0.00           H  
ATOM   2820  C   LYS   179      50.797  56.350  42.730  1.00  0.00           C  
ATOM   2821  O   LYS   179      51.892  56.365  43.305  1.00  0.00           O  
ATOM   2822  N   PRO   180      49.684  56.072  43.507  1.00  0.00           N  
ATOM   2823  CD  PRO   180      48.277  56.181  43.055  1.00  0.00           C  
ATOM   2824  HD2 PRO   180      47.942  55.187  42.759  1.00  0.00           H  
ATOM   2825  HD3 PRO   180      48.072  56.847  42.216  1.00  0.00           H  
ATOM   2826  CG  PRO   180      47.511  56.562  44.246  1.00  0.00           C  
ATOM   2827  HG2 PRO   180      46.515  56.126  44.164  1.00  0.00           H  
ATOM   2828  HG3 PRO   180      47.460  57.651  44.245  1.00  0.00           H  
ATOM   2829  CB  PRO   180      48.262  55.987  45.391  1.00  0.00           C  
ATOM   2830  HB2 PRO   180      47.842  55.001  45.587  1.00  0.00           H  
ATOM   2831  HB3 PRO   180      48.046  56.595  46.269  1.00  0.00           H  
ATOM   2832  CA  PRO   180      49.745  55.954  44.959  1.00  0.00           C  
ATOM   2833  HA  PRO   180      50.224  56.825  45.406  1.00  0.00           H  
ATOM   2834  C   PRO   180      50.519  54.702  45.496  1.00  0.00           C  
ATOM   2835  O   PRO   180      51.277  54.728  46.473  1.00  0.00           O  
ATOM   2836  N   LEU   181      50.574  53.648  44.646  1.00  0.00           N  
ATOM   2837  H   LEU   181      50.258  53.629  43.687  1.00  0.00           H  
ATOM   2838  CA  LEU   181      51.432  52.526  44.894  1.00  0.00           C  
ATOM   2839  HA  LEU   181      51.586  52.441  45.970  1.00  0.00           H  
ATOM   2840  CB  LEU   181      50.728  51.225  44.344  1.00  0.00           C  
ATOM   2841  HB2 LEU   181      50.469  51.432  43.306  1.00  0.00           H  
ATOM   2842  HB3 LEU   181      51.489  50.447  44.400  1.00  0.00           H  
ATOM   2843  CG  LEU   181      49.388  50.894  45.065  1.00  0.00           C  
ATOM   2844  HG  LEU   181      48.690  51.728  44.990  1.00  0.00           H  
ATOM   2845  CD1 LEU   181      48.816  49.622  44.525  1.00  0.00           C  
ATOM   2846 HD11 LEU   181      49.395  48.761  44.860  1.00  0.00           H  
ATOM   2847 HD12 LEU   181      47.783  49.443  44.821  1.00  0.00           H  
ATOM   2848 HD13 LEU   181      48.800  49.688  43.437  1.00  0.00           H  
ATOM   2849  CD2 LEU   181      49.682  50.537  46.553  1.00  0.00           C  
ATOM   2850 HD21 LEU   181      50.618  49.986  46.646  1.00  0.00           H  
ATOM   2851 HD22 LEU   181      49.817  51.455  47.124  1.00  0.00           H  
ATOM   2852 HD23 LEU   181      48.848  49.926  46.899  1.00  0.00           H  
ATOM   2853  C   LEU   181      52.803  52.633  44.266  1.00  0.00           C  
ATOM   2854  O   LEU   181      53.671  51.729  44.410  1.00  0.00           O  
ATOM   2855  N   LYS   182      53.120  53.702  43.491  1.00  0.00           N  
ATOM   2856  H   LYS   182      52.476  54.471  43.373  1.00  0.00           H  
ATOM   2857  CA  LYS   182      54.356  53.793  42.717  1.00  0.00           C  
ATOM   2858  HA  LYS   182      54.115  54.699  42.160  1.00  0.00           H  
ATOM   2859  CB  LYS   182      55.575  54.269  43.540  1.00  0.00           C  
ATOM   2860  HB2 LYS   182      55.778  53.600  44.377  1.00  0.00           H  
ATOM   2861  HB3 LYS   182      56.466  54.128  42.928  1.00  0.00           H  
ATOM   2862  CG  LYS   182      55.452  55.664  44.111  1.00  0.00           C  
ATOM   2863  HG2 LYS   182      55.379  56.421  43.330  1.00  0.00           H  
ATOM   2864  HG3 LYS   182      54.572  55.736  44.750  1.00  0.00           H  
ATOM   2865  CD  LYS   182      56.656  55.948  44.960  1.00  0.00           C  
ATOM   2866  HD2 LYS   182      56.602  55.297  45.833  1.00  0.00           H  
ATOM   2867  HD3 LYS   182      57.560  55.744  44.386  1.00  0.00           H  
ATOM   2868  CE  LYS   182      56.673  57.407  45.418  1.00  0.00           C  
ATOM   2869  HE2 LYS   182      57.668  57.742  45.712  1.00  0.00           H  
ATOM   2870  HE3 LYS   182      56.218  58.056  44.670  1.00  0.00           H  
ATOM   2871  NZ  LYS   182      55.727  57.559  46.564  1.00  0.00           N  
ATOM   2872  HZ1 LYS   182      54.763  57.559  46.263  1.00  0.00           H  
ATOM   2873  HZ2 LYS   182      55.763  56.872  47.304  1.00  0.00           H  
ATOM   2874  HZ3 LYS   182      55.909  58.435  47.033  1.00  0.00           H  
ATOM   2875  C   LYS   182      54.621  52.726  41.627  1.00  0.00           C  
ATOM   2876  O   LYS   182      55.701  52.189  41.631  1.00  0.00           O  
ATOM   2877  N   LEU   183      53.586  52.494  40.875  1.00  0.00           N  
ATOM   2878  H   LEU   183      52.778  53.091  40.967  1.00  0.00           H  
ATOM   2879  CA  LEU   183      53.631  51.555  39.751  1.00  0.00           C  
ATOM   2880  HA  LEU   183      54.434  50.839  39.929  1.00  0.00           H  
ATOM   2881  CB  LEU   183      52.335  50.767  39.595  1.00  0.00           C  
ATOM   2882  HB2 LEU   183      51.498  51.438  39.399  1.00  0.00           H  
ATOM   2883  HB3 LEU   183      52.432  50.048  38.782  1.00  0.00           H  
ATOM   2884  CG  LEU   183      52.071  49.972  40.958  1.00  0.00           C  
ATOM   2885  HG  LEU   183      52.091  50.661  41.802  1.00  0.00           H  
ATOM   2886  CD1 LEU   183      50.744  49.241  40.974  1.00  0.00           C  
ATOM   2887 HD11 LEU   183      50.593  48.765  41.943  1.00  0.00           H  
ATOM   2888 HD12 LEU   183      49.962  49.986  40.829  1.00  0.00           H  
ATOM   2889 HD13 LEU   183      50.673  48.523  40.157  1.00  0.00           H  
ATOM   2890  CD2 LEU   183      53.102  48.878  41.286  1.00  0.00           C  
ATOM   2891 HD21 LEU   183      54.109  49.259  41.116  1.00  0.00           H  
ATOM   2892 HD22 LEU   183      52.968  48.608  42.333  1.00  0.00           H  
ATOM   2893 HD23 LEU   183      52.988  48.006  40.641  1.00  0.00           H  
ATOM   2894  C   LEU   183      54.072  52.329  38.493  1.00  0.00           C  
ATOM   2895  O   LEU   183      53.345  52.549  37.519  1.00  0.00           O  
ATOM   2896  N   ASN   184      55.324  52.795  38.629  1.00  0.00           N  
ATOM   2897  H   ASN   184      55.773  52.744  39.532  1.00  0.00           H  
ATOM   2898  CA  ASN   184      55.980  53.673  37.686  1.00  0.00           C  
ATOM   2899  HA  ASN   184      55.376  54.580  37.656  1.00  0.00           H  
ATOM   2900  CB  ASN   184      57.397  54.013  38.255  1.00  0.00           C  
ATOM   2901  HB2 ASN   184      57.952  53.093  38.436  1.00  0.00           H  
ATOM   2902  HB3 ASN   184      57.966  54.472  37.447  1.00  0.00           H  
ATOM   2903  CG  ASN   184      57.319  54.873  39.499  1.00  0.00           C  
ATOM   2904  OD1 ASN   184      56.497  55.757  39.698  1.00  0.00           O  
ATOM   2905  ND2 ASN   184      58.425  54.899  40.262  1.00  0.00           N  
ATOM   2906 HD21 ASN   184      58.453  55.672  40.911  1.00  0.00           H  
ATOM   2907 HD22 ASN   184      59.226  54.298  40.133  1.00  0.00           H  
ATOM   2908  C   ASN   184      56.127  53.162  36.261  1.00  0.00           C  
ATOM   2909  O   ASN   184      56.260  53.964  35.329  1.00  0.00           O  
ATOM   2910  N   HIE   185      56.111  51.828  36.119  1.00  0.00           N  
ATOM   2911  H   HIE   185      55.951  51.254  36.935  1.00  0.00           H  
ATOM   2912  CA  HIE   185      56.238  51.153  34.836  1.00  0.00           C  
ATOM   2913  HA  HIE   185      56.003  51.828  34.013  1.00  0.00           H  
ATOM   2914  CB  HIE   185      57.700  50.780  34.671  1.00  0.00           C  
ATOM   2915  HB2 HIE   185      58.350  51.643  34.817  1.00  0.00           H  
ATOM   2916  HB3 HIE   185      57.814  50.056  35.478  1.00  0.00           H  
ATOM   2917  CG  HIE   185      58.159  50.147  33.386  1.00  0.00           C  
ATOM   2918  ND1 HIE   185      57.832  50.528  32.045  1.00  0.00           N  
ATOM   2919  CE1 HIE   185      58.254  49.491  31.349  1.00  0.00           C  
ATOM   2920  HE1 HIE   185      58.359  49.434  30.276  1.00  0.00           H  
ATOM   2921  NE2 HIE   185      58.810  48.551  32.110  1.00  0.00           N  
ATOM   2922  HE2 HIE   185      59.265  47.705  31.799  1.00  0.00           H  
ATOM   2923  CD2 HIE   185      58.732  48.907  33.397  1.00  0.00           C  
ATOM   2924  HD2 HIE   185      59.065  48.338  34.253  1.00  0.00           H  
ATOM   2925  C   HIE   185      55.177  49.996  34.597  1.00  0.00           C  
ATOM   2926  O   HIE   185      55.469  48.838  34.208  1.00  0.00           O  
ATOM   2927  N   THR   186      53.943  50.381  34.918  1.00  0.00           N  
ATOM   2928  H   THR   186      53.837  51.308  35.305  1.00  0.00           H  
ATOM   2929  CA  THR   186      52.707  49.539  34.730  1.00  0.00           C  
ATOM   2930  HA  THR   186      52.961  48.780  33.990  1.00  0.00           H  
ATOM   2931  CB  THR   186      52.210  48.881  35.972  1.00  0.00           C  
ATOM   2932  HB  THR   186      52.073  49.596  36.783  1.00  0.00           H  
ATOM   2933  CG2 THR   186      50.872  48.056  35.931  1.00  0.00           C  
ATOM   2934 HG21 THR   186      50.833  47.253  36.667  1.00  0.00           H  
ATOM   2935 HG22 THR   186      50.012  48.708  36.084  1.00  0.00           H  
ATOM   2936 HG23 THR   186      50.648  47.677  34.934  1.00  0.00           H  
ATOM   2937  OG1 THR   186      53.131  47.911  36.391  1.00  0.00           O  
ATOM   2938  HG1 THR   186      53.870  48.395  36.766  1.00  0.00           H  
ATOM   2939  C   THR   186      51.701  50.439  34.053  1.00  0.00           C  
ATOM   2940  O   THR   186      51.513  51.583  34.493  1.00  0.00           O  
ATOM   2941  N   TRP   187      51.039  50.040  32.954  1.00  0.00           N  
ATOM   2942  H   TRP   187      51.163  49.112  32.576  1.00  0.00           H  
ATOM   2943  CA  TRP   187      50.473  50.989  31.920  1.00  0.00           C  
ATOM   2944  HA  TRP   187      50.157  51.874  32.473  1.00  0.00           H  
ATOM   2945  CB  TRP   187      51.582  51.336  30.877  1.00  0.00           C  
ATOM   2946  HB2 TRP   187      51.778  50.403  30.349  1.00  0.00           H  
ATOM   2947  HB3 TRP   187      51.159  52.052  30.172  1.00  0.00           H  
ATOM   2948  CG  TRP   187      52.909  51.860  31.359  1.00  0.00           C  
ATOM   2949  CD1 TRP   187      54.080  51.250  31.335  1.00  0.00           C  
ATOM   2950  HD1 TRP   187      54.274  50.212  31.108  1.00  0.00           H  
ATOM   2951  NE1 TRP   187      55.076  52.026  31.770  1.00  0.00           N  
ATOM   2952  HE1 TRP   187      56.029  51.695  31.816  1.00  0.00           H  
ATOM   2953  CE2 TRP   187      54.613  53.371  31.998  1.00  0.00           C  
ATOM   2954  CZ2 TRP   187      55.225  54.599  32.388  1.00  0.00           C  
ATOM   2955  HZ2 TRP   187      56.267  54.658  32.666  1.00  0.00           H  
ATOM   2956  CH2 TRP   187      54.486  55.784  32.465  1.00  0.00           C  
ATOM   2957  HH2 TRP   187      54.940  56.701  32.811  1.00  0.00           H  
ATOM   2958  CZ3 TRP   187      53.061  55.607  32.281  1.00  0.00           C  
ATOM   2959  HZ3 TRP   187      52.403  56.435  32.499  1.00  0.00           H  
ATOM   2960  CE3 TRP   187      52.405  54.399  32.005  1.00  0.00           C  
ATOM   2961  HE3 TRP   187      51.332  54.486  31.911  1.00  0.00           H  
ATOM   2962  CD2 TRP   187      53.180  53.228  31.790  1.00  0.00           C  
ATOM   2963  C   TRP   187      49.289  50.403  31.180  1.00  0.00           C  
ATOM   2964  O   TRP   187      49.262  49.199  30.929  1.00  0.00           O  
ATOM   2965  N   ILE   188      48.254  51.158  30.853  1.00  0.00           N  
ATOM   2966  H   ILE   188      48.415  52.152  30.933  1.00  0.00           H  
ATOM   2967  CA  ILE   188      47.425  50.763  29.680  1.00  0.00           C  
ATOM   2968  HA  ILE   188      47.315  49.689  29.831  1.00  0.00           H  
ATOM   2969  CB  ILE   188      46.070  51.393  29.659  1.00  0.00           C  
ATOM   2970  HB  ILE   188      46.164  52.478  29.625  1.00  0.00           H  
ATOM   2971  CG2 ILE   188      45.210  50.897  28.423  1.00  0.00           C  
ATOM   2972 HG21 ILE   188      44.257  51.421  28.494  1.00  0.00           H  
ATOM   2973 HG22 ILE   188      45.621  51.236  27.472  1.00  0.00           H  
ATOM   2974 HG23 ILE   188      45.015  49.825  28.454  1.00  0.00           H  
ATOM   2975  CG1 ILE   188      45.201  50.995  30.896  1.00  0.00           C  
ATOM   2976 HG12 ILE   188      44.251  51.500  30.723  1.00  0.00           H  
ATOM   2977 HG13 ILE   188      44.835  49.970  30.840  1.00  0.00           H  
ATOM   2978  CD1 ILE   188      45.511  51.386  32.338  1.00  0.00           C  
ATOM   2979 HD11 ILE   188      46.251  50.708  32.763  1.00  0.00           H  
ATOM   2980 HD12 ILE   188      45.701  52.458  32.393  1.00  0.00           H  
ATOM   2981 HD13 ILE   188      44.684  51.183  33.018  1.00  0.00           H  
ATOM   2982  C   ILE   188      48.118  50.920  28.309  1.00  0.00           C  
ATOM   2983  O   ILE   188      48.384  49.951  27.635  1.00  0.00           O  
ATOM   2984  N   ASN   189      48.332  52.122  27.934  1.00  0.00           N  
ATOM   2985  H   ASN   189      48.282  52.722  28.745  1.00  0.00           H  
ATOM   2986  CA  ASN   189      49.023  52.680  26.703  1.00  0.00           C  
ATOM   2987  HA  ASN   189      48.935  51.970  25.880  1.00  0.00           H  
ATOM   2988  CB  ASN   189      48.321  54.030  26.292  1.00  0.00           C  
ATOM   2989  HB2 ASN   189      48.420  54.750  27.104  1.00  0.00           H  
ATOM   2990  HB3 ASN   189      48.826  54.437  25.416  1.00  0.00           H  
ATOM   2991  CG  ASN   189      46.896  53.897  25.881  1.00  0.00           C  
ATOM   2992  OD1 ASN   189      46.483  52.968  25.186  1.00  0.00           O  
ATOM   2993  ND2 ASN   189      46.111  54.815  26.322  1.00  0.00           N  
ATOM   2994 HD21 ASN   189      45.119  54.774  26.139  1.00  0.00           H  
ATOM   2995 HD22 ASN   189      46.564  55.689  26.549  1.00  0.00           H  
ATOM   2996  C   ASN   189      50.536  52.924  26.947  1.00  0.00           C  
ATOM   2997  O   ASN   189      50.970  53.995  27.444  1.00  0.00           O  
ATOM   2998  N   VAL   190      51.320  51.907  26.500  1.00  0.00           N  
ATOM   2999  H   VAL   190      50.919  51.148  25.967  1.00  0.00           H  
ATOM   3000  CA  VAL   190      52.767  51.926  26.799  1.00  0.00           C  
ATOM   3001  HA  VAL   190      52.894  52.012  27.878  1.00  0.00           H  
ATOM   3002  CB  VAL   190      53.503  50.618  26.653  1.00  0.00           C  
ATOM   3003  HB  VAL   190      53.125  50.290  25.685  1.00  0.00           H  
ATOM   3004  CG1 VAL   190      55.013  50.534  26.783  1.00  0.00           C  
ATOM   3005 HG11 VAL   190      55.454  51.143  25.994  1.00  0.00           H  
ATOM   3006 HG12 VAL   190      55.350  50.981  27.718  1.00  0.00           H  
ATOM   3007 HG13 VAL   190      55.322  49.491  26.711  1.00  0.00           H  
ATOM   3008  CG2 VAL   190      53.006  49.637  27.720  1.00  0.00           C  
ATOM   3009 HG21 VAL   190      53.293  48.649  27.362  1.00  0.00           H  
ATOM   3010 HG22 VAL   190      53.498  49.800  28.678  1.00  0.00           H  
ATOM   3011 HG23 VAL   190      51.917  49.632  27.779  1.00  0.00           H  
ATOM   3012  C   VAL   190      53.508  52.959  25.990  1.00  0.00           C  
ATOM   3013  O   VAL   190      53.322  53.137  24.785  1.00  0.00           O  
ATOM   3014  N   PRO   191      54.189  53.854  26.661  1.00  0.00           N  
ATOM   3015  CD  PRO   191      54.282  54.031  28.117  1.00  0.00           C  
ATOM   3016  HD2 PRO   191      55.139  53.654  28.675  1.00  0.00           H  
ATOM   3017  HD3 PRO   191      53.423  53.607  28.637  1.00  0.00           H  
ATOM   3018  CG  PRO   191      54.312  55.539  28.440  1.00  0.00           C  
ATOM   3019  HG2 PRO   191      54.934  55.746  29.312  1.00  0.00           H  
ATOM   3020  HG3 PRO   191      53.274  55.855  28.537  1.00  0.00           H  
ATOM   3021  CB  PRO   191      54.842  56.145  27.172  1.00  0.00           C  
ATOM   3022  HB2 PRO   191      55.919  56.271  27.287  1.00  0.00           H  
ATOM   3023  HB3 PRO   191      54.380  57.126  27.058  1.00  0.00           H  
ATOM   3024  CA  PRO   191      54.725  55.108  26.045  1.00  0.00           C  
ATOM   3025  HA  PRO   191      54.068  55.491  25.265  1.00  0.00           H  
ATOM   3026  C   PRO   191      56.058  54.914  25.244  1.00  0.00           C  
ATOM   3027  O   PRO   191      56.766  53.864  25.388  1.00  0.00           O  
ATOM   3028  N   HIE   192      56.413  55.876  24.376  1.00  0.00           N  
ATOM   3029  H   HIE   192      55.840  56.706  24.318  1.00  0.00           H  
ATOM   3030  CA  HIE   192      57.226  55.650  23.206  1.00  0.00           C  
ATOM   3031  HA  HIE   192      56.824  54.746  22.746  1.00  0.00           H  
ATOM   3032  CB  HIE   192      57.009  56.902  22.320  1.00  0.00           C  
ATOM   3033  HB2 HIE   192      57.273  57.828  22.830  1.00  0.00           H  
ATOM   3034  HB3 HIE   192      57.740  56.850  21.513  1.00  0.00           H  
ATOM   3035  CG  HIE   192      55.608  57.072  21.781  1.00  0.00           C  
ATOM   3036  ND1 HIE   192      55.034  58.312  21.386  1.00  0.00           N  
ATOM   3037  CE1 HIE   192      53.854  58.016  20.848  1.00  0.00           C  
ATOM   3038  HE1 HIE   192      53.195  58.709  20.345  1.00  0.00           H  
ATOM   3039  NE2 HIE   192      53.629  56.689  20.958  1.00  0.00           N  
ATOM   3040  HE2 HIE   192      52.772  56.259  20.640  1.00  0.00           H  
ATOM   3041  CD2 HIE   192      54.692  56.083  21.507  1.00  0.00           C  
ATOM   3042  HD2 HIE   192      54.767  55.025  21.710  1.00  0.00           H  
ATOM   3043  C   HIE   192      58.671  55.335  23.477  1.00  0.00           C  
ATOM   3044  O   HIE   192      59.303  54.568  22.696  1.00  0.00           O  
ATOM   3045  N   ALA   193      59.143  55.753  24.707  1.00  0.00           N  
ATOM   3046  H   ALA   193      58.584  56.377  25.272  1.00  0.00           H  
ATOM   3047  CA  ALA   193      60.492  55.317  25.183  1.00  0.00           C  
ATOM   3048  HA  ALA   193      61.124  55.116  24.317  1.00  0.00           H  
ATOM   3049  CB  ALA   193      61.173  56.495  25.924  1.00  0.00           C  
ATOM   3050  HB1 ALA   193      61.451  57.241  25.179  1.00  0.00           H  
ATOM   3051  HB2 ALA   193      60.514  57.044  26.596  1.00  0.00           H  
ATOM   3052  HB3 ALA   193      62.085  56.127  26.395  1.00  0.00           H  
ATOM   3053  C   ALA   193      60.479  54.088  26.083  1.00  0.00           C  
ATOM   3054  O   ALA   193      61.447  53.304  26.050  1.00  0.00           O  
ATOM   3055  N   GLU   194      59.477  53.933  26.935  1.00  0.00           N  
ATOM   3056  H   GLU   194      58.744  54.627  26.969  1.00  0.00           H  
ATOM   3057  CA  GLU   194      59.296  52.665  27.768  1.00  0.00           C  
ATOM   3058  HA  GLU   194      60.234  52.421  28.267  1.00  0.00           H  
ATOM   3059  CB  GLU   194      58.136  52.796  28.770  1.00  0.00           C  
ATOM   3060  HB2 GLU   194      57.215  52.885  28.194  1.00  0.00           H  
ATOM   3061  HB3 GLU   194      58.013  51.875  29.340  1.00  0.00           H  
ATOM   3062  CG  GLU   194      58.228  53.992  29.765  1.00  0.00           C  
ATOM   3063  HG2 GLU   194      57.620  54.852  29.485  1.00  0.00           H  
ATOM   3064  HG3 GLU   194      57.702  53.754  30.689  1.00  0.00           H  
ATOM   3065  CD  GLU   194      59.667  54.531  29.991  1.00  0.00           C  
ATOM   3066  OE1 GLU   194      60.526  53.736  30.455  1.00  0.00           O  
ATOM   3067  OE2 GLU   194      59.927  55.736  29.872  1.00  0.00           O  
ATOM   3068  C   GLU   194      59.054  51.453  26.860  1.00  0.00           C  
ATOM   3069  O   GLU   194      59.327  50.360  27.309  1.00  0.00           O  
ATOM   3070  N   GLU   195      58.613  51.662  25.613  1.00  0.00           N  
ATOM   3071  H   GLU   195      58.446  52.637  25.406  1.00  0.00           H  
ATOM   3072  CA  GLU   195      58.027  50.654  24.739  1.00  0.00           C  
ATOM   3073  HA  GLU   195      57.283  50.051  25.258  1.00  0.00           H  
ATOM   3074  CB  GLU   195      57.383  51.253  23.532  1.00  0.00           C  
ATOM   3075  HB2 GLU   195      56.407  51.684  23.755  1.00  0.00           H  
ATOM   3076  HB3 GLU   195      58.020  52.016  23.085  1.00  0.00           H  
ATOM   3077  CG  GLU   195      57.056  50.208  22.424  1.00  0.00           C  
ATOM   3078  HG2 GLU   195      56.472  49.371  22.806  1.00  0.00           H  
ATOM   3079  HG3 GLU   195      56.266  50.753  21.907  1.00  0.00           H  
ATOM   3080  CD  GLU   195      58.158  49.762  21.483  1.00  0.00           C  
ATOM   3081  OE1 GLU   195      57.925  48.741  20.797  1.00  0.00           O  
ATOM   3082  OE2 GLU   195      59.211  50.347  21.457  1.00  0.00           O  
ATOM   3083  C   GLU   195      59.100  49.530  24.469  1.00  0.00           C  
ATOM   3084  O   GLU   195      58.711  48.429  24.383  1.00  0.00           O  
ATOM   3085  N   SER   196      60.413  49.825  24.542  1.00  0.00           N  
ATOM   3086  H   SER   196      60.745  50.730  24.844  1.00  0.00           H  
ATOM   3087  CA  SER   196      61.517  48.935  24.292  1.00  0.00           C  
ATOM   3088  HA  SER   196      61.586  48.556  23.272  1.00  0.00           H  
ATOM   3089  CB  SER   196      62.799  49.619  24.803  1.00  0.00           C  
ATOM   3090  HB2 SER   196      63.640  48.929  24.737  1.00  0.00           H  
ATOM   3091  HB3 SER   196      63.085  50.460  24.171  1.00  0.00           H  
ATOM   3092  OG  SER   196      62.771  50.191  26.139  1.00  0.00           O  
ATOM   3093  HG  SER   196      62.944  51.100  25.884  1.00  0.00           H  
ATOM   3094  C   SER   196      61.461  47.739  25.271  1.00  0.00           C  
ATOM   3095  O   SER   196      62.171  46.770  24.998  1.00  0.00           O  
ATOM   3096  N   HID   197      60.634  47.773  26.333  1.00  0.00           N  
ATOM   3097  H   HID   197      60.245  48.681  26.541  1.00  0.00           H  
ATOM   3098  CA  HID   197      60.454  46.673  27.294  1.00  0.00           C  
ATOM   3099  HA  HID   197      61.304  45.992  27.253  1.00  0.00           H  
ATOM   3100  CB  HID   197      60.221  47.211  28.766  1.00  0.00           C  
ATOM   3101  HB2 HID   197      59.365  47.880  28.677  1.00  0.00           H  
ATOM   3102  HB3 HID   197      59.977  46.412  29.467  1.00  0.00           H  
ATOM   3103  CG  HID   197      61.234  48.094  29.365  1.00  0.00           C  
ATOM   3104  ND1 HID   197      61.666  49.337  28.889  1.00  0.00           N  
ATOM   3105  HD1 HID   197      61.269  49.848  28.113  1.00  0.00           H  
ATOM   3106  CE1 HID   197      62.837  49.629  29.498  1.00  0.00           C  
ATOM   3107  HE1 HID   197      63.456  50.476  29.238  1.00  0.00           H  
ATOM   3108  NE2 HID   197      63.242  48.635  30.278  1.00  0.00           N  
ATOM   3109  CD2 HID   197      62.208  47.705  30.253  1.00  0.00           C  
ATOM   3110  HD2 HID   197      62.278  46.733  30.718  1.00  0.00           H  
ATOM   3111  C   HID   197      59.289  45.719  26.932  1.00  0.00           C  
ATOM   3112  O   HID   197      59.154  44.655  27.630  1.00  0.00           O  
ATOM   3113  N   TYR   198      58.483  46.093  25.923  1.00  0.00           N  
ATOM   3114  H   TYR   198      58.539  46.949  25.390  1.00  0.00           H  
ATOM   3115  CA  TYR   198      57.380  45.201  25.530  1.00  0.00           C  
ATOM   3116  HA  TYR   198      56.773  44.873  26.374  1.00  0.00           H  
ATOM   3117  CB  TYR   198      56.456  46.086  24.625  1.00  0.00           C  
ATOM   3118  HB2 TYR   198      56.434  47.126  24.949  1.00  0.00           H  
ATOM   3119  HB3 TYR   198      56.836  46.022  23.606  1.00  0.00           H  
ATOM   3120  CG  TYR   198      55.016  45.692  24.464  1.00  0.00           C  
ATOM   3121  CD1 TYR   198      54.394  44.688  25.257  1.00  0.00           C  
ATOM   3122  HD1 TYR   198      54.984  43.989  25.831  1.00  0.00           H  
ATOM   3123  CE1 TYR   198      53.040  44.445  25.161  1.00  0.00           C  
ATOM   3124  HE1 TYR   198      52.628  43.596  25.686  1.00  0.00           H  
ATOM   3125  CZ  TYR   198      52.239  45.181  24.244  1.00  0.00           C  
ATOM   3126  OH  TYR   198      50.956  44.772  24.051  1.00  0.00           O  
ATOM   3127  HH  TYR   198      50.749  43.842  24.169  1.00  0.00           H  
ATOM   3128  CE2 TYR   198      52.843  46.238  23.488  1.00  0.00           C  
ATOM   3129  HE2 TYR   198      52.360  46.827  22.722  1.00  0.00           H  
ATOM   3130  CD2 TYR   198      54.248  46.481  23.557  1.00  0.00           C  
ATOM   3131  HD2 TYR   198      54.658  47.323  23.020  1.00  0.00           H  
ATOM   3132  C   TYR   198      57.935  43.986  24.818  1.00  0.00           C  
ATOM   3133  O   TYR   198      58.482  44.045  23.746  1.00  0.00           O  
ATOM   3134  N   ALA   199      57.713  42.830  25.415  1.00  0.00           N  
ATOM   3135  H   ALA   199      57.246  42.964  26.300  1.00  0.00           H  
ATOM   3136  CA  ALA   199      57.886  41.525  24.870  1.00  0.00           C  
ATOM   3137  HA  ALA   199      58.880  41.461  24.428  1.00  0.00           H  
ATOM   3138  CB  ALA   199      57.801  40.550  26.002  1.00  0.00           C  
ATOM   3139  HB1 ALA   199      58.662  40.675  26.659  1.00  0.00           H  
ATOM   3140  HB2 ALA   199      56.803  40.709  26.409  1.00  0.00           H  
ATOM   3141  HB3 ALA   199      57.948  39.536  25.628  1.00  0.00           H  
ATOM   3142  C   ALA   199      56.817  41.226  23.723  1.00  0.00           C  
ATOM   3143  O   ALA   199      55.758  41.833  23.685  1.00  0.00           O  
ATOM   3144  N   TRP   200      57.146  40.243  22.902  1.00  0.00           N  
ATOM   3145  H   TRP   200      58.082  39.866  22.929  1.00  0.00           H  
ATOM   3146  CA  TRP   200      56.166  39.743  21.952  1.00  0.00           C  
ATOM   3147  HA  TRP   200      55.415  40.520  21.809  1.00  0.00           H  
ATOM   3148  CB  TRP   200      56.776  39.515  20.544  1.00  0.00           C  
ATOM   3149  HB2 TRP   200      57.805  39.162  20.608  1.00  0.00           H  
ATOM   3150  HB3 TRP   200      56.422  38.679  19.941  1.00  0.00           H  
ATOM   3151  CG  TRP   200      56.778  40.655  19.609  1.00  0.00           C  
ATOM   3152  CD1 TRP   200      57.868  41.383  19.263  1.00  0.00           C  
ATOM   3153  HD1 TRP   200      58.886  41.153  19.544  1.00  0.00           H  
ATOM   3154  NE1 TRP   200      57.455  42.281  18.258  1.00  0.00           N  
ATOM   3155  HE1 TRP   200      58.085  42.928  17.806  1.00  0.00           H  
ATOM   3156  CE2 TRP   200      56.109  42.261  18.072  1.00  0.00           C  
ATOM   3157  CZ2 TRP   200      55.226  43.022  17.286  1.00  0.00           C  
ATOM   3158  HZ2 TRP   200      55.487  43.887  16.693  1.00  0.00           H  
ATOM   3159  CH2 TRP   200      53.858  42.713  17.260  1.00  0.00           C  
ATOM   3160  HH2 TRP   200      53.225  43.334  16.644  1.00  0.00           H  
ATOM   3161  CZ3 TRP   200      53.398  41.683  18.036  1.00  0.00           C  
ATOM   3162  HZ3 TRP   200      52.336  41.486  18.066  1.00  0.00           H  
ATOM   3163  CE3 TRP   200      54.281  41.045  18.965  1.00  0.00           C  
ATOM   3164  HE3 TRP   200      53.919  40.364  19.721  1.00  0.00           H  
ATOM   3165  CD2 TRP   200      55.660  41.234  18.925  1.00  0.00           C  
ATOM   3166  C   TRP   200      55.598  38.491  22.534  1.00  0.00           C  
ATOM   3167  O   TRP   200      56.347  37.662  23.013  1.00  0.00           O  
ATOM   3168  N   GLY   201      54.265  38.314  22.392  1.00  0.00           N  
ATOM   3169  H   GLY   201      53.705  39.001  21.908  1.00  0.00           H  
ATOM   3170  CA  GLY   201      53.527  37.009  22.472  1.00  0.00           C  
ATOM   3171  HA2 GLY   201      53.962  36.432  23.289  1.00  0.00           H  
ATOM   3172  HA3 GLY   201      52.477  37.230  22.665  1.00  0.00           H  
ATOM   3173  C   GLY   201      53.580  36.183  21.137  1.00  0.00           C  
ATOM   3174  O   GLY   201      53.661  36.738  20.057  1.00  0.00           O  
ATOM   3175  N   TYR   202      53.403  34.872  21.336  1.00  0.00           N  
ATOM   3176  H   TYR   202      53.441  34.546  22.291  1.00  0.00           H  
ATOM   3177  CA  TYR   202      53.490  33.919  20.163  1.00  0.00           C  
ATOM   3178  HA  TYR   202      53.313  34.442  19.223  1.00  0.00           H  
ATOM   3179  CB  TYR   202      54.903  33.318  20.171  1.00  0.00           C  
ATOM   3180  HB2 TYR   202      54.893  32.664  21.043  1.00  0.00           H  
ATOM   3181  HB3 TYR   202      55.041  32.664  19.310  1.00  0.00           H  
ATOM   3182  CG  TYR   202      56.017  34.283  20.039  1.00  0.00           C  
ATOM   3183  CD1 TYR   202      56.582  34.613  18.828  1.00  0.00           C  
ATOM   3184  HD1 TYR   202      56.240  34.062  17.964  1.00  0.00           H  
ATOM   3185  CE1 TYR   202      57.570  35.581  18.690  1.00  0.00           C  
ATOM   3186  HE1 TYR   202      58.071  35.704  17.742  1.00  0.00           H  
ATOM   3187  CZ  TYR   202      58.089  36.164  19.819  1.00  0.00           C  
ATOM   3188  OH  TYR   202      59.038  37.121  19.705  1.00  0.00           O  
ATOM   3189  HH  TYR   202      59.013  37.551  18.847  1.00  0.00           H  
ATOM   3190  CE2 TYR   202      57.602  35.836  21.085  1.00  0.00           C  
ATOM   3191  HE2 TYR   202      57.867  36.402  21.966  1.00  0.00           H  
ATOM   3192  CD2 TYR   202      56.531  34.973  21.181  1.00  0.00           C  
ATOM   3193  HD2 TYR   202      56.112  34.847  22.169  1.00  0.00           H  
ATOM   3194  C   TYR   202      52.384  32.895  20.164  1.00  0.00           C  
ATOM   3195  O   TYR   202      52.113  32.288  21.191  1.00  0.00           O  
ATOM   3196  N   ARG   203      51.719  32.623  19.037  1.00  0.00           N  
ATOM   3197  H   ARG   203      52.103  33.149  18.264  1.00  0.00           H  
ATOM   3198  CA  ARG   203      50.747  31.516  18.849  1.00  0.00           C  
ATOM   3199  HA  ARG   203      51.222  30.694  19.385  1.00  0.00           H  
ATOM   3200  CB  ARG   203      49.386  31.925  19.495  1.00  0.00           C  
ATOM   3201  HB2 ARG   203      48.737  31.054  19.590  1.00  0.00           H  
ATOM   3202  HB3 ARG   203      49.516  32.307  20.507  1.00  0.00           H  
ATOM   3203  CG  ARG   203      48.652  33.015  18.687  1.00  0.00           C  
ATOM   3204  HG2 ARG   203      49.219  33.938  18.806  1.00  0.00           H  
ATOM   3205  HG3 ARG   203      48.577  32.743  17.634  1.00  0.00           H  
ATOM   3206  CD  ARG   203      47.218  33.117  19.180  1.00  0.00           C  
ATOM   3207  HD2 ARG   203      47.159  33.174  20.267  1.00  0.00           H  
ATOM   3208  HD3 ARG   203      46.911  34.113  18.862  1.00  0.00           H  
ATOM   3209  NE  ARG   203      46.343  32.038  18.562  1.00  0.00           N  
ATOM   3210  HE  ARG   203      46.156  31.287  19.210  1.00  0.00           H  
ATOM   3211  CZ  ARG   203      45.688  31.957  17.389  1.00  0.00           C  
ATOM   3212  NH1 ARG   203      45.754  32.939  16.536  1.00  0.00           N  
ATOM   3213 HH11 ARG   203      44.962  32.970  15.910  1.00  0.00           H  
ATOM   3214 HH12 ARG   203      46.162  33.828  16.789  1.00  0.00           H  
ATOM   3215  NH2 ARG   203      44.906  30.986  17.066  1.00  0.00           N  
ATOM   3216 HH21 ARG   203      44.648  30.954  16.090  1.00  0.00           H  
ATOM   3217 HH22 ARG   203      44.886  30.180  17.674  1.00  0.00           H  
ATOM   3218  C   ARG   203      50.679  31.047  17.425  1.00  0.00           C  
ATOM   3219  O   ARG   203      50.637  31.837  16.508  1.00  0.00           O  
ATOM   3220  N   GLU   204      50.730  29.708  17.138  1.00  0.00           N  
ATOM   3221  H   GLU   204      50.743  29.076  17.926  1.00  0.00           H  
ATOM   3222  CA  GLU   204      50.646  29.050  15.819  1.00  0.00           C  
ATOM   3223  HA  GLU   204      50.791  27.982  15.982  1.00  0.00           H  
ATOM   3224  CB  GLU   204      49.256  29.146  15.203  1.00  0.00           C  
ATOM   3225  HB2 GLU   204      49.208  30.048  14.593  1.00  0.00           H  
ATOM   3226  HB3 GLU   204      49.229  28.284  14.536  1.00  0.00           H  
ATOM   3227  CG  GLU   204      48.058  29.167  16.177  1.00  0.00           C  
ATOM   3228  HG2 GLU   204      48.127  30.016  16.856  1.00  0.00           H  
ATOM   3229  HG3 GLU   204      47.094  29.117  15.669  1.00  0.00           H  
ATOM   3230  CD  GLU   204      48.100  27.849  17.042  1.00  0.00           C  
ATOM   3231  OE1 GLU   204      48.111  27.961  18.281  1.00  0.00           O  
ATOM   3232  OE2 GLU   204      48.297  26.768  16.410  1.00  0.00           O  
ATOM   3233  C   GLU   204      51.732  29.498  14.904  1.00  0.00           C  
ATOM   3234  O   GLU   204      51.605  29.488  13.667  1.00  0.00           O  
ATOM   3235  N   GLY   205      52.882  29.866  15.473  1.00  0.00           N  
ATOM   3236  H   GLY   205      52.902  29.793  16.480  1.00  0.00           H  
ATOM   3237  CA  GLY   205      54.087  30.201  14.768  1.00  0.00           C  
ATOM   3238  HA2 GLY   205      54.957  30.074  15.413  1.00  0.00           H  
ATOM   3239  HA3 GLY   205      54.164  29.555  13.894  1.00  0.00           H  
ATOM   3240  C   GLY   205      54.076  31.660  14.282  1.00  0.00           C  
ATOM   3241  O   GLY   205      54.705  31.998  13.253  1.00  0.00           O  
ATOM   3242  N   LYS   206      53.311  32.583  14.895  1.00  0.00           N  
ATOM   3243  H   LYS   206      52.882  32.310  15.768  1.00  0.00           H  
ATOM   3244  CA  LYS   206      53.187  33.974  14.628  1.00  0.00           C  
ATOM   3245  HA  LYS   206      54.126  34.295  14.176  1.00  0.00           H  
ATOM   3246  CB  LYS   206      51.945  34.263  13.751  1.00  0.00           C  
ATOM   3247  HB2 LYS   206      51.148  33.831  14.355  1.00  0.00           H  
ATOM   3248  HB3 LYS   206      51.742  35.334  13.726  1.00  0.00           H  
ATOM   3249  CG  LYS   206      52.030  33.577  12.363  1.00  0.00           C  
ATOM   3250  HG2 LYS   206      52.933  33.930  11.864  1.00  0.00           H  
ATOM   3251  HG3 LYS   206      52.004  32.496  12.500  1.00  0.00           H  
ATOM   3252  CD  LYS   206      50.816  33.791  11.518  1.00  0.00           C  
ATOM   3253  HD2 LYS   206      49.977  33.281  11.993  1.00  0.00           H  
ATOM   3254  HD3 LYS   206      50.634  34.857  11.379  1.00  0.00           H  
ATOM   3255  CE  LYS   206      51.086  32.988  10.163  1.00  0.00           C  
ATOM   3256  HE2 LYS   206      52.112  33.226   9.879  1.00  0.00           H  
ATOM   3257  HE3 LYS   206      51.041  31.906  10.287  1.00  0.00           H  
ATOM   3258  NZ  LYS   206      50.212  33.331   9.040  1.00  0.00           N  
ATOM   3259  HZ1 LYS   206      50.262  34.314   8.815  1.00  0.00           H  
ATOM   3260  HZ2 LYS   206      50.528  32.814   8.232  1.00  0.00           H  
ATOM   3261  HZ3 LYS   206      49.331  32.930   9.331  1.00  0.00           H  
ATOM   3262  C   LYS   206      53.162  34.748  15.970  1.00  0.00           C  
ATOM   3263  O   LYS   206      52.790  34.254  17.035  1.00  0.00           O  
ATOM   3264  N   ALA   207      53.591  35.981  15.892  1.00  0.00           N  
ATOM   3265  H   ALA   207      54.122  36.245  15.075  1.00  0.00           H  
ATOM   3266  CA  ALA   207      53.689  36.919  16.990  1.00  0.00           C  
ATOM   3267  HA  ALA   207      53.972  36.388  17.898  1.00  0.00           H  
ATOM   3268  CB  ALA   207      54.838  37.883  16.720  1.00  0.00           C  
ATOM   3269  HB1 ALA   207      54.763  38.400  15.764  1.00  0.00           H  
ATOM   3270  HB2 ALA   207      55.000  38.654  17.473  1.00  0.00           H  
ATOM   3271  HB3 ALA   207      55.771  37.333  16.600  1.00  0.00           H  
ATOM   3272  C   ALA   207      52.387  37.681  17.143  1.00  0.00           C  
ATOM   3273  O   ALA   207      51.630  37.932  16.164  1.00  0.00           O  
ATOM   3274  N   VAL   208      51.973  38.080  18.364  1.00  0.00           N  
ATOM   3275  H   VAL   208      52.578  37.762  19.108  1.00  0.00           H  
ATOM   3276  CA  VAL   208      50.651  38.746  18.650  1.00  0.00           C  
ATOM   3277  HA  VAL   208      50.482  39.522  17.903  1.00  0.00           H  
ATOM   3278  CB  VAL   208      49.394  37.828  18.574  1.00  0.00           C  
ATOM   3279  HB  VAL   208      49.452  37.102  17.762  1.00  0.00           H  
ATOM   3280  CG1 VAL   208      49.305  36.939  19.793  1.00  0.00           C  
ATOM   3281 HG11 VAL   208      50.254  36.452  20.017  1.00  0.00           H  
ATOM   3282 HG12 VAL   208      48.885  37.450  20.659  1.00  0.00           H  
ATOM   3283 HG13 VAL   208      48.548  36.174  19.625  1.00  0.00           H  
ATOM   3284  CG2 VAL   208      48.066  38.661  18.356  1.00  0.00           C  
ATOM   3285 HG21 VAL   208      48.162  39.064  17.347  1.00  0.00           H  
ATOM   3286 HG22 VAL   208      47.309  37.890  18.212  1.00  0.00           H  
ATOM   3287 HG23 VAL   208      47.855  39.465  19.061  1.00  0.00           H  
ATOM   3288  C   VAL   208      50.748  39.650  19.862  1.00  0.00           C  
ATOM   3289  O   VAL   208      51.353  39.325  20.883  1.00  0.00           O  
ATOM   3290  N   HIP   209      50.066  40.805  19.852  1.00  0.00           N  
ATOM   3291  H   HIP   209      49.672  41.007  18.945  1.00  0.00           H  
ATOM   3292  CA  HIP   209      49.815  41.823  20.851  1.00  0.00           C  
ATOM   3293  HA  HIP   209      50.143  41.525  21.847  1.00  0.00           H  
ATOM   3294  CB  HIP   209      50.575  43.137  20.516  1.00  0.00           C  
ATOM   3295  HB2 HIP   209      50.552  43.284  19.436  1.00  0.00           H  
ATOM   3296  HB3 HIP   209      49.965  43.917  20.972  1.00  0.00           H  
ATOM   3297  CG  HIP   209      52.008  43.299  20.926  1.00  0.00           C  
ATOM   3298  ND1 HIP   209      52.961  44.019  20.215  1.00  0.00           N  
ATOM   3299  HD1 HIP   209      52.836  44.626  19.417  1.00  0.00           H  
ATOM   3300  CE1 HIP   209      54.132  43.984  20.849  1.00  0.00           C  
ATOM   3301  HE1 HIP   209      55.018  44.491  20.495  1.00  0.00           H  
ATOM   3302  NE2 HIP   209      53.971  43.201  21.931  1.00  0.00           N  
ATOM   3303  HE2 HIP   209      54.737  42.914  22.524  1.00  0.00           H  
ATOM   3304  CD2 HIP   209      52.653  42.801  22.012  1.00  0.00           C  
ATOM   3305  HD2 HIP   209      52.237  42.165  22.779  1.00  0.00           H  
ATOM   3306  C   HIP   209      48.316  42.007  21.031  1.00  0.00           C  
ATOM   3307  O   HIP   209      47.523  41.654  20.133  1.00  0.00           O  
ATOM   3308  N   VAL   210      47.874  42.468  22.203  1.00  0.00           N  
ATOM   3309  H   VAL   210      48.657  42.573  22.832  1.00  0.00           H  
ATOM   3310  CA  VAL   210      46.443  42.525  22.662  1.00  0.00           C  
ATOM   3311  HA  VAL   210      46.083  41.504  22.784  1.00  0.00           H  
ATOM   3312  CB  VAL   210      46.428  43.220  24.061  1.00  0.00           C  
ATOM   3313  HB  VAL   210      47.113  42.694  24.726  1.00  0.00           H  
ATOM   3314  CG1 VAL   210      46.960  44.581  24.117  1.00  0.00           C  
ATOM   3315 HG11 VAL   210      46.661  45.040  25.059  1.00  0.00           H  
ATOM   3316 HG12 VAL   210      48.018  44.568  23.854  1.00  0.00           H  
ATOM   3317 HG13 VAL   210      46.491  45.190  23.344  1.00  0.00           H  
ATOM   3318  CG2 VAL   210      45.011  43.143  24.600  1.00  0.00           C  
ATOM   3319 HG21 VAL   210      44.992  43.472  25.639  1.00  0.00           H  
ATOM   3320 HG22 VAL   210      44.348  43.780  24.014  1.00  0.00           H  
ATOM   3321 HG23 VAL   210      44.740  42.097  24.742  1.00  0.00           H  
ATOM   3322  C   VAL   210      45.575  43.345  21.662  1.00  0.00           C  
ATOM   3323  O   VAL   210      46.010  44.287  20.928  1.00  0.00           O  
ATOM   3324  N   SER   211      44.316  42.971  21.585  1.00  0.00           N  
ATOM   3325  H   SER   211      44.102  42.257  22.266  1.00  0.00           H  
ATOM   3326  CA  SER   211      43.228  43.401  20.676  1.00  0.00           C  
ATOM   3327  HA  SER   211      43.720  43.459  19.705  1.00  0.00           H  
ATOM   3328  CB  SER   211      42.176  42.309  20.618  1.00  0.00           C  
ATOM   3329  HB2 SER   211      42.715  41.362  20.596  1.00  0.00           H  
ATOM   3330  HB3 SER   211      41.521  42.381  21.486  1.00  0.00           H  
ATOM   3331  OG  SER   211      41.379  42.431  19.471  1.00  0.00           O  
ATOM   3332  HG  SER   211      41.984  42.300  18.737  1.00  0.00           H  
ATOM   3333  C   SER   211      42.675  44.781  21.097  1.00  0.00           C  
ATOM   3334  O   SER   211      42.219  44.885  22.240  1.00  0.00           O  
ATOM   3335  N   PRO   212      42.753  45.870  20.311  1.00  0.00           N  
ATOM   3336  CD  PRO   212      43.431  45.973  18.995  1.00  0.00           C  
ATOM   3337  HD2 PRO   212      43.075  45.224  18.287  1.00  0.00           H  
ATOM   3338  HD3 PRO   212      44.504  45.804  19.085  1.00  0.00           H  
ATOM   3339  CG  PRO   212      43.252  47.417  18.568  1.00  0.00           C  
ATOM   3340  HG2 PRO   212      42.326  47.465  17.994  1.00  0.00           H  
ATOM   3341  HG3 PRO   212      43.995  47.891  17.928  1.00  0.00           H  
ATOM   3342  CB  PRO   212      43.026  48.158  19.869  1.00  0.00           C  
ATOM   3343  HB2 PRO   212      42.449  49.057  19.651  1.00  0.00           H  
ATOM   3344  HB3 PRO   212      43.915  48.313  20.480  1.00  0.00           H  
ATOM   3345  CA  PRO   212      42.167  47.172  20.716  1.00  0.00           C  
ATOM   3346  HA  PRO   212      42.415  47.352  21.762  1.00  0.00           H  
ATOM   3347  C   PRO   212      40.637  47.236  20.444  1.00  0.00           C  
ATOM   3348  O   PRO   212      40.124  46.923  19.356  1.00  0.00           O  
ATOM   3349  N   GLY   213      39.880  47.811  21.401  1.00  0.00           N  
ATOM   3350  H   GLY   213      40.301  48.194  22.235  1.00  0.00           H  
ATOM   3351  CA  GLY   213      38.475  48.010  21.144  1.00  0.00           C  
ATOM   3352  HA2 GLY   213      38.299  48.390  20.137  1.00  0.00           H  
ATOM   3353  HA3 GLY   213      38.003  47.030  21.212  1.00  0.00           H  
ATOM   3354  C   GLY   213      37.715  48.916  22.146  1.00  0.00           C  
ATOM   3355  O   GLY   213      38.284  49.827  22.836  1.00  0.00           O  
ATOM   3356  N   MET   214      36.370  48.791  22.200  1.00  0.00           N  
ATOM   3357  H   MET   214      35.853  48.050  21.749  1.00  0.00           H  
ATOM   3358  CA  MET   214      35.625  49.367  23.367  1.00  0.00           C  
ATOM   3359  HA  MET   214      36.126  50.287  23.670  1.00  0.00           H  
ATOM   3360  CB  MET   214      34.200  49.619  22.983  1.00  0.00           C  
ATOM   3361  HB2 MET   214      33.925  48.791  22.330  1.00  0.00           H  
ATOM   3362  HB3 MET   214      33.512  49.717  23.823  1.00  0.00           H  
ATOM   3363  CG  MET   214      34.292  50.957  22.200  1.00  0.00           C  
ATOM   3364  HG2 MET   214      34.962  50.814  21.353  1.00  0.00           H  
ATOM   3365  HG3 MET   214      33.299  50.981  21.752  1.00  0.00           H  
ATOM   3366  SD  MET   214      34.792  52.539  23.020  1.00  0.00           S  
ATOM   3367  CE  MET   214      33.340  52.836  24.058  1.00  0.00           C  
ATOM   3368  HE1 MET   214      33.222  52.079  24.832  1.00  0.00           H  
ATOM   3369  HE2 MET   214      33.350  53.835  24.495  1.00  0.00           H  
ATOM   3370  HE3 MET   214      32.551  52.734  23.312  1.00  0.00           H  
ATOM   3371  C   MET   214      35.705  48.514  24.575  1.00  0.00           C  
ATOM   3372  O   MET   214      35.686  47.326  24.556  1.00  0.00           O  
ATOM   3373  N   LEU   215      35.835  49.089  25.741  1.00  0.00           N  
ATOM   3374  H   LEU   215      36.077  50.069  25.738  1.00  0.00           H  
ATOM   3375  CA  LEU   215      35.920  48.409  27.093  1.00  0.00           C  
ATOM   3376  HA  LEU   215      36.007  49.181  27.857  1.00  0.00           H  
ATOM   3377  CB  LEU   215      34.601  47.718  27.405  1.00  0.00           C  
ATOM   3378  HB2 LEU   215      34.452  46.881  26.724  1.00  0.00           H  
ATOM   3379  HB3 LEU   215      34.651  47.246  28.387  1.00  0.00           H  
ATOM   3380  CG  LEU   215      33.400  48.580  27.334  1.00  0.00           C  
ATOM   3381  HG  LEU   215      33.293  48.966  26.321  1.00  0.00           H  
ATOM   3382  CD1 LEU   215      32.204  47.889  27.587  1.00  0.00           C  
ATOM   3383 HD11 LEU   215      31.998  47.186  26.780  1.00  0.00           H  
ATOM   3384 HD12 LEU   215      32.232  47.495  28.603  1.00  0.00           H  
ATOM   3385 HD13 LEU   215      31.379  48.592  27.478  1.00  0.00           H  
ATOM   3386  CD2 LEU   215      33.428  49.702  28.429  1.00  0.00           C  
ATOM   3387 HD21 LEU   215      32.504  50.278  28.371  1.00  0.00           H  
ATOM   3388 HD22 LEU   215      33.572  49.258  29.414  1.00  0.00           H  
ATOM   3389 HD23 LEU   215      34.237  50.388  28.180  1.00  0.00           H  
ATOM   3390  C   LEU   215      37.128  47.544  27.344  1.00  0.00           C  
ATOM   3391  O   LEU   215      37.071  46.484  28.010  1.00  0.00           O  
ATOM   3392  N   ASP   216      38.263  47.801  26.672  1.00  0.00           N  
ATOM   3393  H   ASP   216      38.288  48.641  26.112  1.00  0.00           H  
ATOM   3394  CA  ASP   216      39.341  46.832  26.562  1.00  0.00           C  
ATOM   3395  HA  ASP   216      38.839  45.865  26.591  1.00  0.00           H  
ATOM   3396  CB  ASP   216      40.096  47.073  25.260  1.00  0.00           C  
ATOM   3397  HB2 ASP   216      40.744  46.198  25.209  1.00  0.00           H  
ATOM   3398  HB3 ASP   216      39.487  46.970  24.362  1.00  0.00           H  
ATOM   3399  CG  ASP   216      40.784  48.468  24.909  1.00  0.00           C  
ATOM   3400  OD1 ASP   216      40.451  49.532  25.477  1.00  0.00           O  
ATOM   3401  OD2 ASP   216      41.760  48.442  24.141  1.00  0.00           O  
ATOM   3402  C   ASP   216      40.276  46.983  27.776  1.00  0.00           C  
ATOM   3403  O   ASP   216      40.444  46.086  28.604  1.00  0.00           O  
ATOM   3404  N   ALA   217      40.630  48.186  28.042  1.00  0.00           N  
ATOM   3405  H   ALA   217      40.442  48.802  27.264  1.00  0.00           H  
ATOM   3406  CA  ALA   217      41.467  48.680  29.146  1.00  0.00           C  
ATOM   3407  HA  ALA   217      42.449  48.208  29.151  1.00  0.00           H  
ATOM   3408  CB  ALA   217      41.646  50.185  28.941  1.00  0.00           C  
ATOM   3409  HB1 ALA   217      42.219  50.559  29.789  1.00  0.00           H  
ATOM   3410  HB2 ALA   217      42.156  50.480  28.023  1.00  0.00           H  
ATOM   3411  HB3 ALA   217      40.664  50.606  29.155  1.00  0.00           H  
ATOM   3412  C   ALA   217      40.765  48.375  30.517  1.00  0.00           C  
ATOM   3413  O   ALA   217      41.375  48.086  31.542  1.00  0.00           O  
ATOM   3414  N   GLU   218      39.372  48.416  30.471  1.00  0.00           N  
ATOM   3415  H   GLU   218      38.950  48.811  29.643  1.00  0.00           H  
ATOM   3416  CA  GLU   218      38.572  48.101  31.609  1.00  0.00           C  
ATOM   3417  HA  GLU   218      39.005  48.714  32.399  1.00  0.00           H  
ATOM   3418  CB  GLU   218      37.175  48.714  31.267  1.00  0.00           C  
ATOM   3419  HB2 GLU   218      36.723  48.151  30.451  1.00  0.00           H  
ATOM   3420  HB3 GLU   218      36.516  48.585  32.126  1.00  0.00           H  
ATOM   3421  CG  GLU   218      37.244  50.246  30.961  1.00  0.00           C  
ATOM   3422  HG2 GLU   218      36.474  50.839  31.455  1.00  0.00           H  
ATOM   3423  HG3 GLU   218      38.119  50.571  31.523  1.00  0.00           H  
ATOM   3424  CD  GLU   218      37.369  50.718  29.494  1.00  0.00           C  
ATOM   3425  OE1 GLU   218      37.951  49.932  28.710  1.00  0.00           O  
ATOM   3426  OE2 GLU   218      37.008  51.842  29.118  1.00  0.00           O  
ATOM   3427  C   GLU   218      38.512  46.613  32.016  1.00  0.00           C  
ATOM   3428  O   GLU   218      37.934  46.335  33.042  1.00  0.00           O  
ATOM   3429  N   ALA   219      39.114  45.693  31.295  1.00  0.00           N  
ATOM   3430  H   ALA   219      39.291  45.979  30.343  1.00  0.00           H  
ATOM   3431  CA  ALA   219      39.212  44.324  31.705  1.00  0.00           C  
ATOM   3432  HA  ALA   219      39.086  44.252  32.785  1.00  0.00           H  
ATOM   3433  CB  ALA   219      37.954  43.572  31.181  1.00  0.00           C  
ATOM   3434  HB1 ALA   219      37.985  42.576  31.621  1.00  0.00           H  
ATOM   3435  HB2 ALA   219      37.085  44.197  31.387  1.00  0.00           H  
ATOM   3436  HB3 ALA   219      37.989  43.486  30.095  1.00  0.00           H  
ATOM   3437  C   ALA   219      40.419  43.438  31.261  1.00  0.00           C  
ATOM   3438  O   ALA   219      40.698  42.441  31.909  1.00  0.00           O  
ATOM   3439  N   TYR   220      41.093  43.730  30.128  1.00  0.00           N  
ATOM   3440  H   TYR   220      40.685  44.436  29.533  1.00  0.00           H  
ATOM   3441  CA  TYR   220      42.309  43.034  29.707  1.00  0.00           C  
ATOM   3442  HA  TYR   220      42.727  42.542  30.585  1.00  0.00           H  
ATOM   3443  CB  TYR   220      41.844  41.877  28.804  1.00  0.00           C  
ATOM   3444  HB2 TYR   220      42.713  41.238  28.644  1.00  0.00           H  
ATOM   3445  HB3 TYR   220      41.089  41.227  29.245  1.00  0.00           H  
ATOM   3446  CG  TYR   220      41.233  42.347  27.455  1.00  0.00           C  
ATOM   3447  CD1 TYR   220      42.125  42.617  26.387  1.00  0.00           C  
ATOM   3448  HD1 TYR   220      43.183  42.452  26.529  1.00  0.00           H  
ATOM   3449  CE1 TYR   220      41.548  43.076  25.117  1.00  0.00           C  
ATOM   3450  HE1 TYR   220      42.251  43.282  24.323  1.00  0.00           H  
ATOM   3451  CZ  TYR   220      40.144  43.282  25.046  1.00  0.00           C  
ATOM   3452  OH  TYR   220      39.579  43.784  23.902  1.00  0.00           O  
ATOM   3453  HH  TYR   220      38.740  44.231  24.035  1.00  0.00           H  
ATOM   3454  CE2 TYR   220      39.309  43.089  26.179  1.00  0.00           C  
ATOM   3455  HE2 TYR   220      38.241  43.202  26.072  1.00  0.00           H  
ATOM   3456  CD2 TYR   220      39.868  42.602  27.387  1.00  0.00           C  
ATOM   3457  HD2 TYR   220      39.240  42.298  28.211  1.00  0.00           H  
ATOM   3458  C   TYR   220      43.460  43.788  28.990  1.00  0.00           C  
ATOM   3459  O   TYR   220      44.563  43.314  28.824  1.00  0.00           O  
ATOM   3460  N   GLY   221      43.328  45.099  28.803  1.00  0.00           N  
ATOM   3461  H   GLY   221      42.494  45.472  29.233  1.00  0.00           H  
ATOM   3462  CA  GLY   221      44.229  46.015  28.117  1.00  0.00           C  
ATOM   3463  HA2 GLY   221      44.408  45.483  27.182  1.00  0.00           H  
ATOM   3464  HA3 GLY   221      43.729  46.963  27.919  1.00  0.00           H  
ATOM   3465  C   GLY   221      45.460  46.311  28.908  1.00  0.00           C  
ATOM   3466  O   GLY   221      46.360  46.967  28.385  1.00  0.00           O  
ATOM   3467  N   VAL   222      45.601  46.012  30.173  1.00  0.00           N  
ATOM   3468  H   VAL   222      44.880  45.440  30.588  1.00  0.00           H  
ATOM   3469  CA  VAL   222      46.709  46.493  31.114  1.00  0.00           C  
ATOM   3470  HA  VAL   222      47.004  47.518  30.886  1.00  0.00           H  
ATOM   3471  CB  VAL   222      46.313  46.531  32.626  1.00  0.00           C  
ATOM   3472  HB  VAL   222      46.167  45.485  32.898  1.00  0.00           H  
ATOM   3473  CG1 VAL   222      47.348  47.178  33.558  1.00  0.00           C  
ATOM   3474 HG11 VAL   222      48.325  46.707  33.659  1.00  0.00           H  
ATOM   3475 HG12 VAL   222      47.549  48.165  33.141  1.00  0.00           H  
ATOM   3476 HG13 VAL   222      46.983  47.399  34.561  1.00  0.00           H  
ATOM   3477  CG2 VAL   222      45.013  47.322  32.809  1.00  0.00           C  
ATOM   3478 HG21 VAL   222      44.176  46.915  32.241  1.00  0.00           H  
ATOM   3479 HG22 VAL   222      44.842  47.318  33.886  1.00  0.00           H  
ATOM   3480 HG23 VAL   222      45.191  48.356  32.515  1.00  0.00           H  
ATOM   3481  C   VAL   222      48.000  45.649  30.935  1.00  0.00           C  
ATOM   3482  O   VAL   222      47.967  44.419  30.875  1.00  0.00           O  
ATOM   3483  N   LYS   223      49.200  46.279  31.031  1.00  0.00           N  
ATOM   3484  H   LYS   223      49.259  47.261  31.259  1.00  0.00           H  
ATOM   3485  CA  LYS   223      50.505  45.645  30.921  1.00  0.00           C  
ATOM   3486  HA  LYS   223      50.289  44.579  30.986  1.00  0.00           H  
ATOM   3487  CB  LYS   223      51.192  45.910  29.510  1.00  0.00           C  
ATOM   3488  HB2 LYS   223      51.358  46.987  29.495  1.00  0.00           H  
ATOM   3489  HB3 LYS   223      52.172  45.435  29.464  1.00  0.00           H  
ATOM   3490  CG  LYS   223      50.369  45.585  28.260  1.00  0.00           C  
ATOM   3491  HG2 LYS   223      51.029  45.166  27.501  1.00  0.00           H  
ATOM   3492  HG3 LYS   223      49.584  44.877  28.525  1.00  0.00           H  
ATOM   3493  CD  LYS   223      49.601  46.806  27.679  1.00  0.00           C  
ATOM   3494  HD2 LYS   223      48.981  47.187  28.490  1.00  0.00           H  
ATOM   3495  HD3 LYS   223      50.356  47.506  27.323  1.00  0.00           H  
ATOM   3496  CE  LYS   223      48.718  46.518  26.441  1.00  0.00           C  
ATOM   3497  HE2 LYS   223      49.454  46.205  25.700  1.00  0.00           H  
ATOM   3498  HE3 LYS   223      48.006  45.698  26.540  1.00  0.00           H  
ATOM   3499  NZ  LYS   223      48.186  47.834  25.985  1.00  0.00           N  
ATOM   3500  HZ1 LYS   223      47.599  47.739  25.169  1.00  0.00           H  
ATOM   3501  HZ2 LYS   223      47.829  48.397  26.744  1.00  0.00           H  
ATOM   3502  HZ3 LYS   223      48.982  48.341  25.624  1.00  0.00           H  
ATOM   3503  C   LYS   223      51.476  46.020  32.018  1.00  0.00           C  
ATOM   3504  O   LYS   223      51.399  47.111  32.580  1.00  0.00           O  
ATOM   3505  N   SER   224      52.329  45.076  32.397  1.00  0.00           N  
ATOM   3506  H   SER   224      52.173  44.192  31.933  1.00  0.00           H  
ATOM   3507  CA  SER   224      53.051  45.237  33.670  1.00  0.00           C  
ATOM   3508  HA  SER   224      53.475  46.240  33.737  1.00  0.00           H  
ATOM   3509  CB  SER   224      52.109  44.950  34.857  1.00  0.00           C  
ATOM   3510  HB2 SER   224      51.187  45.529  34.803  1.00  0.00           H  
ATOM   3511  HB3 SER   224      51.866  43.891  34.944  1.00  0.00           H  
ATOM   3512  OG  SER   224      52.737  45.407  36.088  1.00  0.00           O  
ATOM   3513  HG  SER   224      52.573  46.349  36.171  1.00  0.00           H  
ATOM   3514  C   SER   224      54.278  44.334  33.684  1.00  0.00           C  
ATOM   3515  O   SER   224      54.474  43.414  32.931  1.00  0.00           O  
ATOM   3516  N   ASN   225      55.177  44.772  34.549  1.00  0.00           N  
ATOM   3517  H   ASN   225      54.858  45.472  35.204  1.00  0.00           H  
ATOM   3518  CA  ASN   225      56.410  44.047  34.902  1.00  0.00           C  
ATOM   3519  HA  ASN   225      56.559  43.356  34.073  1.00  0.00           H  
ATOM   3520  CB  ASN   225      57.604  45.038  34.781  1.00  0.00           C  
ATOM   3521  HB2 ASN   225      58.551  44.527  34.604  1.00  0.00           H  
ATOM   3522  HB3 ASN   225      57.585  45.608  33.853  1.00  0.00           H  
ATOM   3523  CG  ASN   225      57.730  45.928  35.991  1.00  0.00           C  
ATOM   3524  OD1 ASN   225      58.126  45.488  37.070  1.00  0.00           O  
ATOM   3525  ND2 ASN   225      57.305  47.173  35.900  1.00  0.00           N  
ATOM   3526 HD21 ASN   225      57.130  47.639  36.778  1.00  0.00           H  
ATOM   3527 HD22 ASN   225      56.868  47.565  35.078  1.00  0.00           H  
ATOM   3528  C   ASN   225      56.257  43.186  36.228  1.00  0.00           C  
ATOM   3529  O   ASN   225      55.452  43.509  37.064  1.00  0.00           O  
ATOM   3530  N   VAL   226      56.966  42.116  36.361  1.00  0.00           N  
ATOM   3531  H   VAL   226      57.425  41.832  35.507  1.00  0.00           H  
ATOM   3532  CA  VAL   226      56.854  41.165  37.515  1.00  0.00           C  
ATOM   3533  HA  VAL   226      55.851  40.759  37.644  1.00  0.00           H  
ATOM   3534  CB  VAL   226      57.766  39.897  37.164  1.00  0.00           C  
ATOM   3535  HB  VAL   226      57.582  39.642  36.120  1.00  0.00           H  
ATOM   3536  CG1 VAL   226      59.258  40.122  37.529  1.00  0.00           C  
ATOM   3537 HG11 VAL   226      59.450  40.309  38.586  1.00  0.00           H  
ATOM   3538 HG12 VAL   226      59.831  39.221  37.310  1.00  0.00           H  
ATOM   3539 HG13 VAL   226      59.668  40.910  36.897  1.00  0.00           H  
ATOM   3540  CG2 VAL   226      57.240  38.699  38.001  1.00  0.00           C  
ATOM   3541 HG21 VAL   226      57.185  39.055  39.029  1.00  0.00           H  
ATOM   3542 HG22 VAL   226      56.233  38.437  37.676  1.00  0.00           H  
ATOM   3543 HG23 VAL   226      57.822  37.821  37.723  1.00  0.00           H  
ATOM   3544  C   VAL   226      57.253  41.864  38.830  1.00  0.00           C  
ATOM   3545  O   VAL   226      56.737  41.667  39.895  1.00  0.00           O  
ATOM   3546  N   LYS   227      58.111  42.918  38.716  1.00  0.00           N  
ATOM   3547  H   LYS   227      58.466  43.137  37.797  1.00  0.00           H  
ATOM   3548  CA  LYS   227      58.615  43.685  39.900  1.00  0.00           C  
ATOM   3549  HA  LYS   227      58.803  43.029  40.751  1.00  0.00           H  
ATOM   3550  CB  LYS   227      59.971  44.303  39.499  1.00  0.00           C  
ATOM   3551  HB2 LYS   227      60.699  43.512  39.319  1.00  0.00           H  
ATOM   3552  HB3 LYS   227      59.862  44.843  38.559  1.00  0.00           H  
ATOM   3553  CG  LYS   227      60.538  45.211  40.579  1.00  0.00           C  
ATOM   3554  HG2 LYS   227      59.796  45.996  40.726  1.00  0.00           H  
ATOM   3555  HG3 LYS   227      60.542  44.511  41.415  1.00  0.00           H  
ATOM   3556  CD  LYS   227      61.963  45.671  40.322  1.00  0.00           C  
ATOM   3557  HD2 LYS   227      62.624  44.890  39.947  1.00  0.00           H  
ATOM   3558  HD3 LYS   227      61.810  46.466  39.592  1.00  0.00           H  
ATOM   3559  CE  LYS   227      62.390  46.460  41.544  1.00  0.00           C  
ATOM   3560  HE2 LYS   227      61.986  47.471  41.496  1.00  0.00           H  
ATOM   3561  HE3 LYS   227      61.814  46.102  42.398  1.00  0.00           H  
ATOM   3562  NZ  LYS   227      63.865  46.409  41.748  1.00  0.00           N  
ATOM   3563  HZ1 LYS   227      64.081  45.428  41.850  1.00  0.00           H  
ATOM   3564  HZ2 LYS   227      64.373  46.784  40.960  1.00  0.00           H  
ATOM   3565  HZ3 LYS   227      64.156  46.900  42.581  1.00  0.00           H  
ATOM   3566  C   LYS   227      57.581  44.658  40.392  1.00  0.00           C  
ATOM   3567  O   LYS   227      57.398  44.876  41.565  1.00  0.00           O  
ATOM   3568  N   ASP   228      56.720  45.144  39.426  1.00  0.00           N  
ATOM   3569  H   ASP   228      56.947  45.137  38.442  1.00  0.00           H  
ATOM   3570  CA  ASP   228      55.469  45.892  39.773  1.00  0.00           C  
ATOM   3571  HA  ASP   228      55.506  46.547  40.644  1.00  0.00           H  
ATOM   3572  CB  ASP   228      55.061  46.759  38.574  1.00  0.00           C  
ATOM   3573  HB2 ASP   228      55.479  46.217  37.725  1.00  0.00           H  
ATOM   3574  HB3 ASP   228      53.975  46.826  38.516  1.00  0.00           H  
ATOM   3575  CG  ASP   228      55.694  48.175  38.567  1.00  0.00           C  
ATOM   3576  OD1 ASP   228      56.723  48.392  39.204  1.00  0.00           O  
ATOM   3577  OD2 ASP   228      55.180  48.997  37.822  1.00  0.00           O  
ATOM   3578  C   ASP   228      54.341  44.989  40.198  1.00  0.00           C  
ATOM   3579  O   ASP   228      53.689  45.254  41.211  1.00  0.00           O  
ATOM   3580  N   MET   229      54.078  43.910  39.485  1.00  0.00           N  
ATOM   3581  H   MET   229      54.544  43.748  38.604  1.00  0.00           H  
ATOM   3582  CA  MET   229      53.049  42.889  39.764  1.00  0.00           C  
ATOM   3583  HA  MET   229      52.066  43.358  39.796  1.00  0.00           H  
ATOM   3584  CB  MET   229      53.101  41.815  38.634  1.00  0.00           C  
ATOM   3585  HB2 MET   229      53.150  42.239  37.631  1.00  0.00           H  
ATOM   3586  HB3 MET   229      54.072  41.350  38.810  1.00  0.00           H  
ATOM   3587  CG  MET   229      51.908  40.829  38.737  1.00  0.00           C  
ATOM   3588  HG2 MET   229      51.965  40.163  37.876  1.00  0.00           H  
ATOM   3589  HG3 MET   229      52.037  40.029  39.466  1.00  0.00           H  
ATOM   3590  SD  MET   229      50.299  41.528  38.994  1.00  0.00           S  
ATOM   3591  CE  MET   229      50.172  42.791  37.596  1.00  0.00           C  
ATOM   3592  HE1 MET   229      51.057  43.426  37.560  1.00  0.00           H  
ATOM   3593  HE2 MET   229      50.050  42.243  36.662  1.00  0.00           H  
ATOM   3594  HE3 MET   229      49.285  43.381  37.830  1.00  0.00           H  
ATOM   3595  C   MET   229      53.229  42.232  41.164  1.00  0.00           C  
ATOM   3596  O   MET   229      52.330  42.128  42.007  1.00  0.00           O  
ATOM   3597  N   ALA   230      54.490  41.990  41.638  1.00  0.00           N  
ATOM   3598  H   ALA   230      55.272  42.050  41.001  1.00  0.00           H  
ATOM   3599  CA  ALA   230      54.819  41.580  43.001  1.00  0.00           C  
ATOM   3600  HA  ALA   230      54.141  40.761  43.241  1.00  0.00           H  
ATOM   3601  CB  ALA   230      56.263  41.032  43.075  1.00  0.00           C  
ATOM   3602  HB1 ALA   230      56.963  41.796  42.737  1.00  0.00           H  
ATOM   3603  HB2 ALA   230      56.536  40.845  44.113  1.00  0.00           H  
ATOM   3604  HB3 ALA   230      56.446  40.161  42.445  1.00  0.00           H  
ATOM   3605  C   ALA   230      54.596  42.654  44.020  1.00  0.00           C  
ATOM   3606  O   ALA   230      54.056  42.385  45.092  1.00  0.00           O  
ATOM   3607  N   SER   231      54.725  43.929  43.672  1.00  0.00           N  
ATOM   3608  H   SER   231      54.991  44.176  42.729  1.00  0.00           H  
ATOM   3609  CA  SER   231      54.177  45.029  44.526  1.00  0.00           C  
ATOM   3610  HA  SER   231      54.438  45.002  45.584  1.00  0.00           H  
ATOM   3611  CB  SER   231      54.926  46.296  44.004  1.00  0.00           C  
ATOM   3612  HB2 SER   231      55.989  46.124  43.839  1.00  0.00           H  
ATOM   3613  HB3 SER   231      54.427  46.649  43.101  1.00  0.00           H  
ATOM   3614  OG  SER   231      54.840  47.337  44.985  1.00  0.00           O  
ATOM   3615  HG  SER   231      55.039  48.119  44.465  1.00  0.00           H  
ATOM   3616  C   SER   231      52.659  45.190  44.394  1.00  0.00           C  
ATOM   3617  O   SER   231      52.093  45.765  45.319  1.00  0.00           O  
ATOM   3618  N   TRP   232      51.953  44.693  43.386  1.00  0.00           N  
ATOM   3619  H   TRP   232      52.470  44.323  42.601  1.00  0.00           H  
ATOM   3620  CA  TRP   232      50.485  44.667  43.375  1.00  0.00           C  
ATOM   3621  HA  TRP   232      50.126  45.604  43.800  1.00  0.00           H  
ATOM   3622  CB  TRP   232      50.048  44.657  41.921  1.00  0.00           C  
ATOM   3623  HB2 TRP   232      50.293  45.590  41.413  1.00  0.00           H  
ATOM   3624  HB3 TRP   232      50.610  43.977  41.282  1.00  0.00           H  
ATOM   3625  CG  TRP   232      48.612  44.492  41.789  1.00  0.00           C  
ATOM   3626  CD1 TRP   232      48.002  43.451  41.054  1.00  0.00           C  
ATOM   3627  HD1 TRP   232      48.562  42.694  40.524  1.00  0.00           H  
ATOM   3628  NE1 TRP   232      46.680  43.750  40.914  1.00  0.00           N  
ATOM   3629  HE1 TRP   232      46.134  43.169  40.294  1.00  0.00           H  
ATOM   3630  CE2 TRP   232      46.296  44.851  41.593  1.00  0.00           C  
ATOM   3631  CZ2 TRP   232      45.054  45.428  41.798  1.00  0.00           C  
ATOM   3632  HZ2 TRP   232      44.167  45.117  41.266  1.00  0.00           H  
ATOM   3633  CH2 TRP   232      45.084  46.738  42.355  1.00  0.00           C  
ATOM   3634  HH2 TRP   232      44.159  47.295  42.378  1.00  0.00           H  
ATOM   3635  CZ3 TRP   232      46.217  47.290  42.917  1.00  0.00           C  
ATOM   3636  HZ3 TRP   232      46.108  48.203  43.483  1.00  0.00           H  
ATOM   3637  CE3 TRP   232      47.399  46.590  42.942  1.00  0.00           C  
ATOM   3638  HE3 TRP   232      48.297  47.002  43.379  1.00  0.00           H  
ATOM   3639  CD2 TRP   232      47.557  45.392  42.179  1.00  0.00           C  
ATOM   3640  C   TRP   232      49.850  43.538  44.160  1.00  0.00           C  
ATOM   3641  O   TRP   232      48.901  43.760  44.945  1.00  0.00           O  
ATOM   3642  N   VAL   233      50.496  42.395  44.094  1.00  0.00           N  
ATOM   3643  H   VAL   233      51.234  42.274  43.415  1.00  0.00           H  
ATOM   3644  CA  VAL   233      50.236  41.323  45.052  1.00  0.00           C  
ATOM   3645  HA  VAL   233      49.161  41.152  45.008  1.00  0.00           H  
ATOM   3646  CB  VAL   233      50.953  39.989  44.727  1.00  0.00           C  
ATOM   3647  HB  VAL   233      52.034  40.090  44.639  1.00  0.00           H  
ATOM   3648  CG1 VAL   233      50.715  38.906  45.786  1.00  0.00           C  
ATOM   3649 HG11 VAL   233      49.696  39.119  46.111  1.00  0.00           H  
ATOM   3650 HG12 VAL   233      50.831  37.902  45.378  1.00  0.00           H  
ATOM   3651 HG13 VAL   233      51.450  39.118  46.561  1.00  0.00           H  
ATOM   3652  CG2 VAL   233      50.513  39.477  43.365  1.00  0.00           C  
ATOM   3653 HG21 VAL   233      49.442  39.302  43.257  1.00  0.00           H  
ATOM   3654 HG22 VAL   233      50.821  40.203  42.613  1.00  0.00           H  
ATOM   3655 HG23 VAL   233      51.104  38.572  43.226  1.00  0.00           H  
ATOM   3656  C   VAL   233      50.496  41.704  46.494  1.00  0.00           C  
ATOM   3657  O   VAL   233      49.627  41.532  47.297  1.00  0.00           O  
ATOM   3658  N   MET   234      51.612  42.350  46.775  1.00  0.00           N  
ATOM   3659  H   MET   234      52.295  42.315  46.032  1.00  0.00           H  
ATOM   3660  CA  MET   234      51.932  42.988  48.042  1.00  0.00           C  
ATOM   3661  HA  MET   234      52.077  42.267  48.846  1.00  0.00           H  
ATOM   3662  CB  MET   234      53.326  43.643  47.870  1.00  0.00           C  
ATOM   3663  HB2 MET   234      54.077  42.855  47.816  1.00  0.00           H  
ATOM   3664  HB3 MET   234      53.387  44.153  46.908  1.00  0.00           H  
ATOM   3665  CG  MET   234      53.579  44.687  49.028  1.00  0.00           C  
ATOM   3666  HG2 MET   234      52.824  45.451  48.840  1.00  0.00           H  
ATOM   3667  HG3 MET   234      53.474  44.252  50.022  1.00  0.00           H  
ATOM   3668  SD  MET   234      55.217  45.422  48.814  1.00  0.00           S  
ATOM   3669  CE  MET   234      56.274  44.034  49.248  1.00  0.00           C  
ATOM   3670  HE1 MET   234      55.746  43.476  50.021  1.00  0.00           H  
ATOM   3671  HE2 MET   234      56.408  43.493  48.312  1.00  0.00           H  
ATOM   3672  HE3 MET   234      57.289  44.361  49.474  1.00  0.00           H  
ATOM   3673  C   MET   234      50.809  43.942  48.507  1.00  0.00           C  
ATOM   3674  O   MET   234      50.156  43.737  49.481  1.00  0.00           O  
ATOM   3675  N   ALA   235      50.476  44.986  47.771  1.00  0.00           N  
ATOM   3676  H   ALA   235      50.957  45.154  46.899  1.00  0.00           H  
ATOM   3677  CA  ALA   235      49.420  45.919  48.113  1.00  0.00           C  
ATOM   3678  HA  ALA   235      49.719  46.591  48.917  1.00  0.00           H  
ATOM   3679  CB  ALA   235      49.197  46.818  46.828  1.00  0.00           C  
ATOM   3680  HB1 ALA   235      50.040  47.486  46.648  1.00  0.00           H  
ATOM   3681  HB2 ALA   235      49.052  46.175  45.960  1.00  0.00           H  
ATOM   3682  HB3 ALA   235      48.293  47.423  46.898  1.00  0.00           H  
ATOM   3683  C   ALA   235      48.030  45.364  48.413  1.00  0.00           C  
ATOM   3684  O   ALA   235      47.399  45.834  49.318  1.00  0.00           O  
ATOM   3685  N   ASN   236      47.681  44.261  47.759  1.00  0.00           N  
ATOM   3686  H   ASN   236      48.389  43.936  47.116  1.00  0.00           H  
ATOM   3687  CA  ASN   236      46.500  43.445  47.985  1.00  0.00           C  
ATOM   3688  HA  ASN   236      45.648  44.087  48.210  1.00  0.00           H  
ATOM   3689  CB  ASN   236      46.040  42.757  46.691  1.00  0.00           C  
ATOM   3690  HB2 ASN   236      46.888  42.279  46.201  1.00  0.00           H  
ATOM   3691  HB3 ASN   236      45.356  41.955  46.967  1.00  0.00           H  
ATOM   3692  CG  ASN   236      45.260  43.703  45.756  1.00  0.00           C  
ATOM   3693  OD1 ASN   236      44.037  43.765  45.865  1.00  0.00           O  
ATOM   3694  ND2 ASN   236      45.925  44.286  44.780  1.00  0.00           N  
ATOM   3695 HD21 ASN   236      45.254  44.709  44.156  1.00  0.00           H  
ATOM   3696 HD22 ASN   236      46.905  44.090  44.632  1.00  0.00           H  
ATOM   3697  C   ASN   236      46.597  42.490  49.170  1.00  0.00           C  
ATOM   3698  O   ASN   236      45.724  42.395  49.978  1.00  0.00           O  
ATOM   3699  N   MET   237      47.784  41.744  49.293  1.00  0.00           N  
ATOM   3700  H   MET   237      48.422  41.811  48.512  1.00  0.00           H  
ATOM   3701  CA  MET   237      48.183  40.902  50.433  1.00  0.00           C  
ATOM   3702  HA  MET   237      47.475  40.076  50.503  1.00  0.00           H  
ATOM   3703  CB  MET   237      49.491  40.169  50.050  1.00  0.00           C  
ATOM   3704  HB2 MET   237      49.353  39.633  49.111  1.00  0.00           H  
ATOM   3705  HB3 MET   237      50.345  40.821  49.864  1.00  0.00           H  
ATOM   3706  CG  MET   237      49.881  39.100  51.111  1.00  0.00           C  
ATOM   3707  HG2 MET   237      50.241  39.726  51.928  1.00  0.00           H  
ATOM   3708  HG3 MET   237      48.981  38.514  51.295  1.00  0.00           H  
ATOM   3709  SD  MET   237      51.197  37.992  50.535  1.00  0.00           S  
ATOM   3710  CE  MET   237      52.568  39.219  50.819  1.00  0.00           C  
ATOM   3711  HE1 MET   237      53.425  38.729  50.358  1.00  0.00           H  
ATOM   3712  HE2 MET   237      52.368  40.210  50.412  1.00  0.00           H  
ATOM   3713  HE3 MET   237      52.794  39.327  51.880  1.00  0.00           H  
ATOM   3714  C   MET   237      48.236  41.596  51.816  1.00  0.00           C  
ATOM   3715  O   MET   237      47.637  41.185  52.820  1.00  0.00           O  
ATOM   3716  N   ALA   238      48.986  42.677  51.821  1.00  0.00           N  
ATOM   3717  H   ALA   238      49.380  43.015  50.954  1.00  0.00           H  
ATOM   3718  CA  ALA   238      49.271  43.478  53.007  1.00  0.00           C  
ATOM   3719  HA  ALA   238      48.985  42.958  53.921  1.00  0.00           H  
ATOM   3720  CB  ALA   238      50.777  43.497  53.110  1.00  0.00           C  
ATOM   3721  HB1 ALA   238      51.173  42.638  52.568  1.00  0.00           H  
ATOM   3722  HB2 ALA   238      51.311  44.258  52.542  1.00  0.00           H  
ATOM   3723  HB3 ALA   238      51.095  43.429  54.151  1.00  0.00           H  
ATOM   3724  C   ALA   238      48.625  44.885  53.002  1.00  0.00           C  
ATOM   3725  O   ALA   238      49.392  45.832  53.156  1.00  0.00           O  
ATOM   3726  N   PRO   239      47.319  45.164  52.871  1.00  0.00           N  
ATOM   3727  CD  PRO   239      46.200  44.226  53.095  1.00  0.00           C  
ATOM   3728  HD2 PRO   239      46.110  44.139  54.178  1.00  0.00           H  
ATOM   3729  HD3 PRO   239      46.327  43.211  52.719  1.00  0.00           H  
ATOM   3730  CG  PRO   239      44.953  44.842  52.510  1.00  0.00           C  
ATOM   3731  HG2 PRO   239      44.165  44.540  53.201  1.00  0.00           H  
ATOM   3732  HG3 PRO   239      44.830  44.567  51.463  1.00  0.00           H  
ATOM   3733  CB  PRO   239      45.325  46.346  52.562  1.00  0.00           C  
ATOM   3734  HB2 PRO   239      44.848  46.786  53.437  1.00  0.00           H  
ATOM   3735  HB3 PRO   239      45.030  46.776  51.605  1.00  0.00           H  
ATOM   3736  CA  PRO   239      46.807  46.486  52.780  1.00  0.00           C  
ATOM   3737  HA  PRO   239      47.180  47.023  51.908  1.00  0.00           H  
ATOM   3738  C   PRO   239      47.011  47.375  53.982  1.00  0.00           C  
ATOM   3739  O   PRO   239      46.968  48.624  53.789  1.00  0.00           O  
ATOM   3740  N   GLU   240      47.273  46.836  55.175  1.00  0.00           N  
ATOM   3741  H   GLU   240      47.262  45.827  55.216  1.00  0.00           H  
ATOM   3742  CA  GLU   240      47.765  47.632  56.298  1.00  0.00           C  
ATOM   3743  HA  GLU   240      47.019  48.422  56.386  1.00  0.00           H  
ATOM   3744  CB  GLU   240      47.832  46.919  57.634  1.00  0.00           C  
ATOM   3745  HB2 GLU   240      47.994  47.647  58.430  1.00  0.00           H  
ATOM   3746  HB3 GLU   240      46.939  46.301  57.729  1.00  0.00           H  
ATOM   3747  CG  GLU   240      48.980  45.906  57.618  1.00  0.00           C  
ATOM   3748  HG2 GLU   240      49.843  46.365  57.136  1.00  0.00           H  
ATOM   3749  HG3 GLU   240      49.346  45.770  58.635  1.00  0.00           H  
ATOM   3750  CD  GLU   240      48.692  44.581  56.984  1.00  0.00           C  
ATOM   3751  OE1 GLU   240      49.185  43.606  57.529  1.00  0.00           O  
ATOM   3752  OE2 GLU   240      47.887  44.334  56.034  1.00  0.00           O  
ATOM   3753  C   GLU   240      49.103  48.388  56.015  1.00  0.00           C  
ATOM   3754  O   GLU   240      49.461  49.199  56.851  1.00  0.00           O  
ATOM   3755  N   THR   241      49.915  48.047  54.989  1.00  0.00           N  
ATOM   3756  H   THR   241      49.578  47.453  54.245  1.00  0.00           H  
ATOM   3757  CA  THR   241      51.251  48.725  54.759  1.00  0.00           C  
ATOM   3758  HA  THR   241      51.686  48.923  55.739  1.00  0.00           H  
ATOM   3759  CB  THR   241      52.160  47.750  53.986  1.00  0.00           C  
ATOM   3760  HB  THR   241      51.886  46.753  54.332  1.00  0.00           H  
ATOM   3761  CG2 THR   241      51.932  47.878  52.436  1.00  0.00           C  
ATOM   3762 HG21 THR   241      52.733  47.281  51.999  1.00  0.00           H  
ATOM   3763 HG22 THR   241      50.993  47.349  52.274  1.00  0.00           H  
ATOM   3764 HG23 THR   241      51.886  48.879  52.006  1.00  0.00           H  
ATOM   3765  OG1 THR   241      53.523  48.114  54.087  1.00  0.00           O  
ATOM   3766  HG1 THR   241      53.730  47.705  54.930  1.00  0.00           H  
ATOM   3767  C   THR   241      51.056  50.088  54.020  1.00  0.00           C  
ATOM   3768  O   THR   241      52.004  50.913  53.832  1.00  0.00           O  
ATOM   3769  N   LEU   242      49.820  50.350  53.552  1.00  0.00           N  
ATOM   3770  H   LEU   242      49.129  49.651  53.784  1.00  0.00           H  
ATOM   3771  CA  LEU   242      49.360  51.476  52.704  1.00  0.00           C  
ATOM   3772  HA  LEU   242      50.217  51.742  52.085  1.00  0.00           H  
ATOM   3773  CB  LEU   242      48.125  51.049  51.869  1.00  0.00           C  
ATOM   3774  HB2 LEU   242      47.456  50.890  52.715  1.00  0.00           H  
ATOM   3775  HB3 LEU   242      47.770  51.930  51.336  1.00  0.00           H  
ATOM   3776  CG  LEU   242      48.301  49.699  51.023  1.00  0.00           C  
ATOM   3777  HG  LEU   242      48.661  48.851  51.605  1.00  0.00           H  
ATOM   3778  CD1 LEU   242      46.935  49.356  50.408  1.00  0.00           C  
ATOM   3779 HD11 LEU   242      46.207  49.223  51.208  1.00  0.00           H  
ATOM   3780 HD12 LEU   242      46.520  49.990  49.624  1.00  0.00           H  
ATOM   3781 HD13 LEU   242      47.003  48.357  49.976  1.00  0.00           H  
ATOM   3782  CD2 LEU   242      49.164  49.902  49.866  1.00  0.00           C  
ATOM   3783 HD21 LEU   242      49.162  48.962  49.314  1.00  0.00           H  
ATOM   3784 HD22 LEU   242      48.771  50.713  49.254  1.00  0.00           H  
ATOM   3785 HD23 LEU   242      50.175  50.160  50.180  1.00  0.00           H  
ATOM   3786  C   LEU   242      49.087  52.699  53.685  1.00  0.00           C  
ATOM   3787  O   LEU   242      48.586  52.547  54.837  1.00  0.00           O  
ATOM   3788  N   PRO   243      49.415  53.936  53.333  1.00  0.00           N  
ATOM   3789  CD  PRO   243      50.166  54.327  52.165  1.00  0.00           C  
ATOM   3790  HD2 PRO   243      49.915  53.711  51.301  1.00  0.00           H  
ATOM   3791  HD3 PRO   243      51.237  54.268  52.357  1.00  0.00           H  
ATOM   3792  CG  PRO   243      49.877  55.811  52.009  1.00  0.00           C  
ATOM   3793  HG2 PRO   243      49.001  55.978  51.383  1.00  0.00           H  
ATOM   3794  HG3 PRO   243      50.708  56.302  51.502  1.00  0.00           H  
ATOM   3795  CB  PRO   243      49.626  56.278  53.457  1.00  0.00           C  
ATOM   3796  HB2 PRO   243      49.082  57.223  53.465  1.00  0.00           H  
ATOM   3797  HB3 PRO   243      50.585  56.374  53.966  1.00  0.00           H  
ATOM   3798  CA  PRO   243      48.914  55.085  54.065  1.00  0.00           C  
ATOM   3799  HA  PRO   243      49.234  55.085  55.107  1.00  0.00           H  
ATOM   3800  C   PRO   243      47.351  55.212  53.886  1.00  0.00           C  
ATOM   3801  O   PRO   243      46.673  54.817  52.961  1.00  0.00           O  
ATOM   3802  N   PRO   244      46.693  55.745  54.949  1.00  0.00           N  
ATOM   3803  CD  PRO   244      47.347  56.377  56.087  1.00  0.00           C  
ATOM   3804  HD2 PRO   244      48.039  57.161  55.778  1.00  0.00           H  
ATOM   3805  HD3 PRO   244      47.796  55.584  56.684  1.00  0.00           H  
ATOM   3806  CG  PRO   244      46.211  56.988  56.916  1.00  0.00           C  
ATOM   3807  HG2 PRO   244      45.910  57.971  56.552  1.00  0.00           H  
ATOM   3808  HG3 PRO   244      46.526  57.077  57.955  1.00  0.00           H  
ATOM   3809  CB  PRO   244      45.046  56.052  56.723  1.00  0.00           C  
ATOM   3810  HB2 PRO   244      44.083  56.530  56.903  1.00  0.00           H  
ATOM   3811  HB3 PRO   244      45.116  55.189  57.386  1.00  0.00           H  
ATOM   3812  CA  PRO   244      45.292  55.618  55.264  1.00  0.00           C  
ATOM   3813  HA  PRO   244      45.015  54.570  55.152  1.00  0.00           H  
ATOM   3814  C   PRO   244      44.463  56.447  54.345  1.00  0.00           C  
ATOM   3815  O   PRO   244      44.528  57.670  54.398  1.00  0.00           O  
ATOM   3816  N   SER   245      43.683  55.863  53.417  1.00  0.00           N  
ATOM   3817  H   SER   245      43.293  54.985  53.728  1.00  0.00           H  
ATOM   3818  CA  SER   245      43.083  56.433  52.171  1.00  0.00           C  
ATOM   3819  HA  SER   245      42.693  57.426  52.393  1.00  0.00           H  
ATOM   3820  CB  SER   245      44.173  56.517  51.064  1.00  0.00           C  
ATOM   3821  HB2 SER   245      43.796  56.645  50.049  1.00  0.00           H  
ATOM   3822  HB3 SER   245      44.879  57.322  51.266  1.00  0.00           H  
ATOM   3823  OG  SER   245      44.872  55.267  50.950  1.00  0.00           O  
ATOM   3824  HG  SER   245      45.485  55.106  51.671  1.00  0.00           H  
ATOM   3825  C   SER   245      41.902  55.590  51.629  1.00  0.00           C  
ATOM   3826  O   SER   245      41.841  54.345  51.768  1.00  0.00           O  
ATOM   3827  N   THR   246      41.195  56.155  50.635  1.00  0.00           N  
ATOM   3828  H   THR   246      41.227  57.163  50.571  1.00  0.00           H  
ATOM   3829  CA  THR   246      40.180  55.433  49.809  1.00  0.00           C  
ATOM   3830  HA  THR   246      39.484  55.027  50.543  1.00  0.00           H  
ATOM   3831  CB  THR   246      39.409  56.356  48.840  1.00  0.00           C  
ATOM   3832  HB  THR   246      38.649  55.728  48.377  1.00  0.00           H  
ATOM   3833  CG2 THR   246      38.677  57.601  49.354  1.00  0.00           C  
ATOM   3834 HG21 THR   246      39.361  58.424  49.559  1.00  0.00           H  
ATOM   3835 HG22 THR   246      37.991  58.014  48.615  1.00  0.00           H  
ATOM   3836 HG23 THR   246      38.161  57.511  50.310  1.00  0.00           H  
ATOM   3837  OG1 THR   246      40.330  56.724  47.787  1.00  0.00           O  
ATOM   3838  HG1 THR   246      40.242  55.993  47.171  1.00  0.00           H  
ATOM   3839  C   THR   246      40.744  54.215  49.059  1.00  0.00           C  
ATOM   3840  O   THR   246      40.083  53.182  49.136  1.00  0.00           O  
ATOM   3841  N   LEU   247      41.927  54.230  48.452  1.00  0.00           N  
ATOM   3842  H   LEU   247      42.464  55.085  48.475  1.00  0.00           H  
ATOM   3843  CA  LEU   247      42.499  52.974  47.822  1.00  0.00           C  
ATOM   3844  HA  LEU   247      41.910  52.710  46.943  1.00  0.00           H  
ATOM   3845  CB  LEU   247      43.891  53.349  47.181  1.00  0.00           C  
ATOM   3846  HB2 LEU   247      43.777  54.197  46.505  1.00  0.00           H  
ATOM   3847  HB3 LEU   247      44.602  53.669  47.943  1.00  0.00           H  
ATOM   3848  CG  LEU   247      44.632  52.214  46.421  1.00  0.00           C  
ATOM   3849  HG  LEU   247      44.792  51.298  46.990  1.00  0.00           H  
ATOM   3850  CD1 LEU   247      43.717  51.733  45.196  1.00  0.00           C  
ATOM   3851 HD11 LEU   247      44.259  51.194  44.419  1.00  0.00           H  
ATOM   3852 HD12 LEU   247      42.962  51.133  45.705  1.00  0.00           H  
ATOM   3853 HD13 LEU   247      43.326  52.655  44.765  1.00  0.00           H  
ATOM   3854  CD2 LEU   247      46.045  52.528  45.988  1.00  0.00           C  
ATOM   3855 HD21 LEU   247      46.150  53.252  45.180  1.00  0.00           H  
ATOM   3856 HD22 LEU   247      46.577  52.805  46.898  1.00  0.00           H  
ATOM   3857 HD23 LEU   247      46.531  51.619  45.632  1.00  0.00           H  
ATOM   3858  C   LEU   247      42.688  51.790  48.798  1.00  0.00           C  
ATOM   3859  O   LEU   247      42.529  50.671  48.340  1.00  0.00           O  
ATOM   3860  N   GLN   248      43.148  52.023  50.064  1.00  0.00           N  
ATOM   3861  H   GLN   248      43.419  52.978  50.250  1.00  0.00           H  
ATOM   3862  CA  GLN   248      43.085  51.013  51.111  1.00  0.00           C  
ATOM   3863  HA  GLN   248      43.720  50.209  50.739  1.00  0.00           H  
ATOM   3864  CB  GLN   248      43.649  51.562  52.396  1.00  0.00           C  
ATOM   3865  HB2 GLN   248      44.666  51.866  52.147  1.00  0.00           H  
ATOM   3866  HB3 GLN   248      43.282  52.563  52.623  1.00  0.00           H  
ATOM   3867  CG  GLN   248      43.652  50.662  53.608  1.00  0.00           C  
ATOM   3868  HG2 GLN   248      42.681  50.233  53.853  1.00  0.00           H  
ATOM   3869  HG3 GLN   248      44.268  49.787  53.395  1.00  0.00           H  
ATOM   3870  CD  GLN   248      44.247  51.211  54.891  1.00  0.00           C  
ATOM   3871  OE1 GLN   248      43.735  52.157  55.442  1.00  0.00           O  
ATOM   3872  NE2 GLN   248      45.349  50.662  55.352  1.00  0.00           N  
ATOM   3873 HE21 GLN   248      45.846  49.954  54.831  1.00  0.00           H  
ATOM   3874 HE22 GLN   248      45.890  51.229  55.989  1.00  0.00           H  
ATOM   3875  C   GLN   248      41.677  50.454  51.278  1.00  0.00           C  
ATOM   3876  O   GLN   248      41.421  49.228  51.110  1.00  0.00           O  
ATOM   3877  N   GLN   249      40.697  51.343  51.577  1.00  0.00           N  
ATOM   3878  H   GLN   249      40.948  52.308  51.739  1.00  0.00           H  
ATOM   3879  CA  GLN   249      39.275  50.944  51.702  1.00  0.00           C  
ATOM   3880  HA  GLN   249      39.262  50.259  52.550  1.00  0.00           H  
ATOM   3881  CB  GLN   249      38.342  52.121  52.037  1.00  0.00           C  
ATOM   3882  HB2 GLN   249      38.375  52.791  51.178  1.00  0.00           H  
ATOM   3883  HB3 GLN   249      37.359  51.671  52.176  1.00  0.00           H  
ATOM   3884  CG  GLN   249      38.740  52.825  53.317  1.00  0.00           C  
ATOM   3885  HG2 GLN   249      39.750  53.226  53.244  1.00  0.00           H  
ATOM   3886  HG3 GLN   249      37.994  53.609  53.450  1.00  0.00           H  
ATOM   3887  CD  GLN   249      38.610  51.953  54.539  1.00  0.00           C  
ATOM   3888  OE1 GLN   249      38.029  50.824  54.581  1.00  0.00           O  
ATOM   3889  NE2 GLN   249      39.164  52.312  55.679  1.00  0.00           N  
ATOM   3890 HE21 GLN   249      38.710  51.876  56.469  1.00  0.00           H  
ATOM   3891 HE22 GLN   249      39.566  53.228  55.815  1.00  0.00           H  
ATOM   3892  C   GLN   249      38.805  50.228  50.450  1.00  0.00           C  
ATOM   3893  O   GLN   249      37.841  49.460  50.589  1.00  0.00           O  
ATOM   3894  N   GLY   250      39.362  50.582  49.270  1.00  0.00           N  
ATOM   3895  H   GLY   250      40.026  51.342  49.301  1.00  0.00           H  
ATOM   3896  CA  GLY   250      38.853  50.069  47.972  1.00  0.00           C  
ATOM   3897  HA2 GLY   250      37.764  50.025  47.953  1.00  0.00           H  
ATOM   3898  HA3 GLY   250      39.233  50.689  47.160  1.00  0.00           H  
ATOM   3899  C   GLY   250      39.413  48.628  47.689  1.00  0.00           C  
ATOM   3900  O   GLY   250      38.787  47.668  47.230  1.00  0.00           O  
ATOM   3901  N   ILE   251      40.609  48.369  48.196  1.00  0.00           N  
ATOM   3902  H   ILE   251      41.044  49.167  48.637  1.00  0.00           H  
ATOM   3903  CA  ILE   251      41.270  47.081  48.185  1.00  0.00           C  
ATOM   3904  HA  ILE   251      41.168  46.568  47.229  1.00  0.00           H  
ATOM   3905  CB  ILE   251      42.801  47.221  48.555  1.00  0.00           C  
ATOM   3906  HB  ILE   251      43.045  48.000  49.277  1.00  0.00           H  
ATOM   3907  CG2 ILE   251      43.379  45.918  49.173  1.00  0.00           C  
ATOM   3908 HG21 ILE   251      44.467  45.898  49.229  1.00  0.00           H  
ATOM   3909 HG22 ILE   251      43.067  45.773  50.207  1.00  0.00           H  
ATOM   3910 HG23 ILE   251      43.000  45.045  48.642  1.00  0.00           H  
ATOM   3911  CG1 ILE   251      43.440  47.654  47.228  1.00  0.00           C  
ATOM   3912 HG12 ILE   251      43.439  46.864  46.477  1.00  0.00           H  
ATOM   3913 HG13 ILE   251      42.871  48.413  46.690  1.00  0.00           H  
ATOM   3914  CD1 ILE   251      44.884  48.014  47.375  1.00  0.00           C  
ATOM   3915 HD11 ILE   251      45.285  48.355  46.420  1.00  0.00           H  
ATOM   3916 HD12 ILE   251      44.910  48.839  48.086  1.00  0.00           H  
ATOM   3917 HD13 ILE   251      45.504  47.164  47.661  1.00  0.00           H  
ATOM   3918  C   ILE   251      40.546  46.055  49.033  1.00  0.00           C  
ATOM   3919  O   ILE   251      40.465  44.829  48.750  1.00  0.00           O  
ATOM   3920  N   ALA   252      39.967  46.621  50.116  1.00  0.00           N  
ATOM   3921  H   ALA   252      40.160  47.606  50.226  1.00  0.00           H  
ATOM   3922  CA  ALA   252      39.196  45.803  51.120  1.00  0.00           C  
ATOM   3923  HA  ALA   252      39.616  44.813  51.297  1.00  0.00           H  
ATOM   3924  CB  ALA   252      39.298  46.565  52.516  1.00  0.00           C  
ATOM   3925  HB1 ALA   252      38.594  47.391  52.619  1.00  0.00           H  
ATOM   3926  HB2 ALA   252      39.116  45.820  53.291  1.00  0.00           H  
ATOM   3927  HB3 ALA   252      40.277  47.033  52.624  1.00  0.00           H  
ATOM   3928  C   ALA   252      37.756  45.555  50.616  1.00  0.00           C  
ATOM   3929  O   ALA   252      37.325  44.459  50.651  1.00  0.00           O  
ATOM   3930  N   LEU   253      37.199  46.511  49.899  1.00  0.00           N  
ATOM   3931  H   LEU   253      37.519  47.463  49.997  1.00  0.00           H  
ATOM   3932  CA  LEU   253      35.932  46.287  49.233  1.00  0.00           C  
ATOM   3933  HA  LEU   253      35.157  45.930  49.912  1.00  0.00           H  
ATOM   3934  CB  LEU   253      35.462  47.674  48.742  1.00  0.00           C  
ATOM   3935  HB2 LEU   253      36.314  48.283  48.442  1.00  0.00           H  
ATOM   3936  HB3 LEU   253      34.934  47.636  47.790  1.00  0.00           H  
ATOM   3937  CG  LEU   253      34.612  48.434  49.741  1.00  0.00           C  
ATOM   3938  HG  LEU   253      35.021  48.247  50.734  1.00  0.00           H  
ATOM   3939  CD1 LEU   253      34.713  49.924  49.483  1.00  0.00           C  
ATOM   3940 HD11 LEU   253      33.972  50.385  50.136  1.00  0.00           H  
ATOM   3941 HD12 LEU   253      35.740  50.275  49.572  1.00  0.00           H  
ATOM   3942 HD13 LEU   253      34.439  50.056  48.436  1.00  0.00           H  
ATOM   3943  CD2 LEU   253      33.109  48.037  49.702  1.00  0.00           C  
ATOM   3944 HD21 LEU   253      32.660  48.578  50.535  1.00  0.00           H  
ATOM   3945 HD22 LEU   253      32.571  48.393  48.823  1.00  0.00           H  
ATOM   3946 HD23 LEU   253      32.951  46.967  49.837  1.00  0.00           H  
ATOM   3947  C   LEU   253      36.064  45.213  48.109  1.00  0.00           C  
ATOM   3948  O   LEU   253      35.194  44.320  47.957  1.00  0.00           O  
ATOM   3949  N   ALA   254      37.200  45.227  47.391  1.00  0.00           N  
ATOM   3950  H   ALA   254      37.790  46.036  47.520  1.00  0.00           H  
ATOM   3951  CA  ALA   254      37.520  44.315  46.276  1.00  0.00           C  
ATOM   3952  HA  ALA   254      36.559  44.283  45.763  1.00  0.00           H  
ATOM   3953  CB  ALA   254      38.632  44.899  45.322  1.00  0.00           C  
ATOM   3954  HB1 ALA   254      38.441  45.778  44.707  1.00  0.00           H  
ATOM   3955  HB2 ALA   254      39.510  45.121  45.930  1.00  0.00           H  
ATOM   3956  HB3 ALA   254      38.839  44.057  44.662  1.00  0.00           H  
ATOM   3957  C   ALA   254      37.824  42.889  46.738  1.00  0.00           C  
ATOM   3958  O   ALA   254      37.532  41.911  45.949  1.00  0.00           O  
ATOM   3959  N   GLN   255      38.156  42.669  47.995  1.00  0.00           N  
ATOM   3960  H   GLN   255      38.275  43.486  48.576  1.00  0.00           H  
ATOM   3961  CA  GLN   255      38.350  41.365  48.644  1.00  0.00           C  
ATOM   3962  HA  GLN   255      38.401  40.650  47.824  1.00  0.00           H  
ATOM   3963  CB  GLN   255      39.727  41.306  49.372  1.00  0.00           C  
ATOM   3964  HB2 GLN   255      40.395  42.016  48.884  1.00  0.00           H  
ATOM   3965  HB3 GLN   255      39.555  41.664  50.387  1.00  0.00           H  
ATOM   3966  CG  GLN   255      40.414  39.973  49.341  1.00  0.00           C  
ATOM   3967  HG2 GLN   255      39.767  39.247  49.833  1.00  0.00           H  
ATOM   3968  HG3 GLN   255      40.683  39.703  48.320  1.00  0.00           H  
ATOM   3969  CD  GLN   255      41.738  39.895  50.084  1.00  0.00           C  
ATOM   3970  OE1 GLN   255      41.995  39.090  50.939  1.00  0.00           O  
ATOM   3971  NE2 GLN   255      42.671  40.801  49.956  1.00  0.00           N  
ATOM   3972 HE21 GLN   255      43.285  40.809  50.758  1.00  0.00           H  
ATOM   3973 HE22 GLN   255      42.669  41.576  49.309  1.00  0.00           H  
ATOM   3974  C   GLN   255      37.182  40.828  49.550  1.00  0.00           C  
ATOM   3975  O   GLN   255      37.265  39.772  50.202  1.00  0.00           O  
ATOM   3976  N   SER   256      36.076  41.627  49.638  1.00  0.00           N  
ATOM   3977  H   SER   256      36.004  42.377  48.965  1.00  0.00           H  
ATOM   3978  CA  SER   256      34.892  41.227  50.344  1.00  0.00           C  
ATOM   3979  HA  SER   256      35.164  40.936  51.359  1.00  0.00           H  
ATOM   3980  CB  SER   256      33.957  42.412  50.598  1.00  0.00           C  
ATOM   3981  HB2 SER   256      33.739  42.920  49.659  1.00  0.00           H  
ATOM   3982  HB3 SER   256      33.014  42.118  51.059  1.00  0.00           H  
ATOM   3983  OG  SER   256      34.627  43.426  51.336  1.00  0.00           O  
ATOM   3984  HG  SER   256      35.486  43.581  50.936  1.00  0.00           H  
ATOM   3985  C   SER   256      34.108  40.208  49.519  1.00  0.00           C  
ATOM   3986  O   SER   256      34.256  40.098  48.326  1.00  0.00           O  
ATOM   3987  N   ARG   257      33.366  39.290  50.172  1.00  0.00           N  
ATOM   3988  H   ARG   257      33.321  39.393  51.176  1.00  0.00           H  
ATOM   3989  CA  ARG   257      32.612  38.251  49.536  1.00  0.00           C  
ATOM   3990  HA  ARG   257      33.123  38.027  48.600  1.00  0.00           H  
ATOM   3991  CB  ARG   257      32.498  37.052  50.503  1.00  0.00           C  
ATOM   3992  HB2 ARG   257      31.978  37.437  51.381  1.00  0.00           H  
ATOM   3993  HB3 ARG   257      31.937  36.319  49.924  1.00  0.00           H  
ATOM   3994  CG  ARG   257      33.838  36.360  50.923  1.00  0.00           C  
ATOM   3995  HG2 ARG   257      34.410  36.117  50.028  1.00  0.00           H  
ATOM   3996  HG3 ARG   257      34.421  37.067  51.512  1.00  0.00           H  
ATOM   3997  CD  ARG   257      33.537  35.118  51.826  1.00  0.00           C  
ATOM   3998  HD2 ARG   257      33.095  35.526  52.735  1.00  0.00           H  
ATOM   3999  HD3 ARG   257      32.860  34.436  51.313  1.00  0.00           H  
ATOM   4000  NE  ARG   257      34.774  34.423  52.205  1.00  0.00           N  
ATOM   4001  HE  ARG   257      35.640  34.695  51.762  1.00  0.00           H  
ATOM   4002  CZ  ARG   257      35.024  33.432  53.030  1.00  0.00           C  
ATOM   4003  NH1 ARG   257      34.128  32.853  53.715  1.00  0.00           N  
ATOM   4004 HH11 ARG   257      33.174  33.145  53.562  1.00  0.00           H  
ATOM   4005 HH12 ARG   257      34.416  32.059  54.268  1.00  0.00           H  
ATOM   4006  NH2 ARG   257      36.283  33.090  53.192  1.00  0.00           N  
ATOM   4007 HH21 ARG   257      37.019  33.534  52.662  1.00  0.00           H  
ATOM   4008 HH22 ARG   257      36.638  32.404  53.843  1.00  0.00           H  
ATOM   4009  C   ARG   257      31.237  38.750  49.178  1.00  0.00           C  
ATOM   4010  O   ARG   257      30.533  39.212  50.097  1.00  0.00           O  
ATOM   4011  N   TYR   258      30.854  38.677  47.908  1.00  0.00           N  
ATOM   4012  H   TYR   258      31.504  38.394  47.189  1.00  0.00           H  
ATOM   4013  CA  TYR   258      29.501  39.120  47.401  1.00  0.00           C  
ATOM   4014  HA  TYR   258      29.046  39.570  48.283  1.00  0.00           H  
ATOM   4015  CB  TYR   258      29.676  40.042  46.202  1.00  0.00           C  
ATOM   4016  HB2 TYR   258      30.104  39.521  45.346  1.00  0.00           H  
ATOM   4017  HB3 TYR   258      28.690  40.318  45.830  1.00  0.00           H  
ATOM   4018  CG  TYR   258      30.486  41.309  46.576  1.00  0.00           C  
ATOM   4019  CD1 TYR   258      31.894  41.241  46.712  1.00  0.00           C  
ATOM   4020  HD1 TYR   258      32.435  40.307  46.747  1.00  0.00           H  
ATOM   4021  CE1 TYR   258      32.617  42.409  47.055  1.00  0.00           C  
ATOM   4022  HE1 TYR   258      33.690  42.403  47.177  1.00  0.00           H  
ATOM   4023  CZ  TYR   258      31.921  43.639  47.153  1.00  0.00           C  
ATOM   4024  OH  TYR   258      32.525  44.779  47.573  1.00  0.00           O  
ATOM   4025  HH  TYR   258      33.484  44.736  47.562  1.00  0.00           H  
ATOM   4026  CE2 TYR   258      30.555  43.695  46.981  1.00  0.00           C  
ATOM   4027  HE2 TYR   258      30.079  44.642  47.188  1.00  0.00           H  
ATOM   4028  CD2 TYR   258      29.806  42.517  46.765  1.00  0.00           C  
ATOM   4029  HD2 TYR   258      28.744  42.606  46.592  1.00  0.00           H  
ATOM   4030  C   TYR   258      28.619  37.964  46.962  1.00  0.00           C  
ATOM   4031  O   TYR   258      27.387  38.147  46.721  1.00  0.00           O  
ATOM   4032  N   TRP   259      29.142  36.785  46.632  1.00  0.00           N  
ATOM   4033  H   TRP   259      30.123  36.577  46.752  1.00  0.00           H  
ATOM   4034  CA  TRP   259      28.430  35.629  46.161  1.00  0.00           C  
ATOM   4035  HA  TRP   259      27.461  35.563  46.656  1.00  0.00           H  
ATOM   4036  CB  TRP   259      28.193  35.581  44.638  1.00  0.00           C  
ATOM   4037  HB2 TRP   259      29.183  35.640  44.185  1.00  0.00           H  
ATOM   4038  HB3 TRP   259      27.892  34.616  44.230  1.00  0.00           H  
ATOM   4039  CG  TRP   259      27.465  36.731  44.019  1.00  0.00           C  
ATOM   4040  CD1 TRP   259      28.028  37.872  43.517  1.00  0.00           C  
ATOM   4041  HD1 TRP   259      29.080  38.070  43.658  1.00  0.00           H  
ATOM   4042  NE1 TRP   259      27.132  38.591  42.785  1.00  0.00           N  
ATOM   4043  HE1 TRP   259      27.411  39.221  42.046  1.00  0.00           H  
ATOM   4044  CE2 TRP   259      25.880  38.062  42.921  1.00  0.00           C  
ATOM   4045  CZ2 TRP   259      24.626  38.515  42.425  1.00  0.00           C  
ATOM   4046  HZ2 TRP   259      24.446  39.449  41.911  1.00  0.00           H  
ATOM   4047  CH2 TRP   259      23.518  37.727  42.612  1.00  0.00           C  
ATOM   4048  HH2 TRP   259      22.582  38.044  42.176  1.00  0.00           H  
ATOM   4049  CZ3 TRP   259      23.711  36.382  43.041  1.00  0.00           C  
ATOM   4050  HZ3 TRP   259      22.931  35.654  42.873  1.00  0.00           H  
ATOM   4051  CE3 TRP   259      24.924  35.937  43.629  1.00  0.00           C  
ATOM   4052  HE3 TRP   259      25.077  34.974  44.092  1.00  0.00           H  
ATOM   4053  CD2 TRP   259      26.055  36.835  43.631  1.00  0.00           C  
ATOM   4054  C   TRP   259      29.240  34.362  46.505  1.00  0.00           C  
ATOM   4055  O   TRP   259      30.458  34.531  46.606  1.00  0.00           O  
ATOM   4056  N   ARG   260      28.575  33.204  46.589  1.00  0.00           N  
ATOM   4057  H   ARG   260      27.589  33.419  46.560  1.00  0.00           H  
ATOM   4058  CA  ARG   260      29.036  31.818  46.982  1.00  0.00           C  
ATOM   4059  HA  ARG   260      30.109  31.914  47.144  1.00  0.00           H  
ATOM   4060  CB  ARG   260      28.320  31.340  48.208  1.00  0.00           C  
ATOM   4061  HB2 ARG   260      28.454  32.058  49.017  1.00  0.00           H  
ATOM   4062  HB3 ARG   260      27.296  31.058  47.963  1.00  0.00           H  
ATOM   4063  CG  ARG   260      29.033  30.037  48.679  1.00  0.00           C  
ATOM   4064  HG2 ARG   260      28.993  29.305  47.873  1.00  0.00           H  
ATOM   4065  HG3 ARG   260      30.073  30.269  48.909  1.00  0.00           H  
ATOM   4066  CD  ARG   260      28.238  29.409  49.846  1.00  0.00           C  
ATOM   4067  HD2 ARG   260      27.199  29.249  49.557  1.00  0.00           H  
ATOM   4068  HD3 ARG   260      28.721  28.438  49.951  1.00  0.00           H  
ATOM   4069  NE  ARG   260      28.368  30.179  51.040  1.00  0.00           N  
ATOM   4070  HE  ARG   260      27.968  31.106  51.061  1.00  0.00           H  
ATOM   4071  CZ  ARG   260      28.618  29.614  52.219  1.00  0.00           C  
ATOM   4072  NH1 ARG   260      28.999  28.377  52.426  1.00  0.00           N  
ATOM   4073 HH11 ARG   260      28.988  27.675  51.700  1.00  0.00           H  
ATOM   4074 HH12 ARG   260      29.095  28.104  53.393  1.00  0.00           H  
ATOM   4075  NH2 ARG   260      28.560  30.346  53.240  1.00  0.00           N  
ATOM   4076 HH21 ARG   260      28.159  31.265  53.119  1.00  0.00           H  
ATOM   4077 HH22 ARG   260      28.871  30.003  54.138  1.00  0.00           H  
ATOM   4078  C   ARG   260      28.835  30.917  45.743  1.00  0.00           C  
ATOM   4079  O   ARG   260      27.703  30.593  45.362  1.00  0.00           O  
ATOM   4080  N   VAL   261      29.924  30.246  45.322  1.00  0.00           N  
ATOM   4081  H   VAL   261      30.756  30.425  45.866  1.00  0.00           H  
ATOM   4082  CA  VAL   261      30.100  29.401  44.167  1.00  0.00           C  
ATOM   4083  HA  VAL   261      29.159  29.037  43.755  1.00  0.00           H  
ATOM   4084  CB  VAL   261      30.869  30.165  43.041  1.00  0.00           C  
ATOM   4085  HB  VAL   261      31.905  30.331  43.334  1.00  0.00           H  
ATOM   4086  CG1 VAL   261      30.848  29.384  41.733  1.00  0.00           C  
ATOM   4087 HG11 VAL   261      31.229  29.938  40.875  1.00  0.00           H  
ATOM   4088 HG12 VAL   261      31.331  28.421  41.904  1.00  0.00           H  
ATOM   4089 HG13 VAL   261      29.806  29.193  41.474  1.00  0.00           H  
ATOM   4090  CG2 VAL   261      30.207  31.515  42.693  1.00  0.00           C  
ATOM   4091 HG21 VAL   261      30.789  32.069  41.956  1.00  0.00           H  
ATOM   4092 HG22 VAL   261      29.211  31.435  42.258  1.00  0.00           H  
ATOM   4093 HG23 VAL   261      30.163  32.189  43.549  1.00  0.00           H  
ATOM   4094  C   VAL   261      30.830  28.037  44.623  1.00  0.00           C  
ATOM   4095  O   VAL   261      32.054  27.877  44.415  1.00  0.00           O  
ATOM   4096  N   GLY   262      30.093  27.185  45.315  1.00  0.00           N  
ATOM   4097  H   GLY   262      29.110  27.390  45.427  1.00  0.00           H  
ATOM   4098  CA  GLY   262      30.582  26.075  45.991  1.00  0.00           C  
ATOM   4099  HA2 GLY   262      29.766  25.472  46.389  1.00  0.00           H  
ATOM   4100  HA3 GLY   262      31.177  25.461  45.315  1.00  0.00           H  
ATOM   4101  C   GLY   262      31.545  26.525  47.159  1.00  0.00           C  
ATOM   4102  O   GLY   262      31.114  27.313  47.988  1.00  0.00           O  
ATOM   4103  N   ALA   263      32.787  26.130  47.109  1.00  0.00           N  
ATOM   4104  H   ALA   263      32.981  25.384  46.456  1.00  0.00           H  
ATOM   4105  CA  ALA   263      33.837  26.669  47.999  1.00  0.00           C  
ATOM   4106  HA  ALA   263      33.327  26.707  48.962  1.00  0.00           H  
ATOM   4107  CB  ALA   263      34.914  25.582  48.058  1.00  0.00           C  
ATOM   4108  HB1 ALA   263      34.561  24.628  48.450  1.00  0.00           H  
ATOM   4109  HB2 ALA   263      35.343  25.426  47.068  1.00  0.00           H  
ATOM   4110  HB3 ALA   263      35.736  25.916  48.690  1.00  0.00           H  
ATOM   4111  C   ALA   263      34.355  28.088  47.673  1.00  0.00           C  
ATOM   4112  O   ALA   263      34.928  28.778  48.511  1.00  0.00           O  
ATOM   4113  N   MET   264      34.159  28.520  46.394  1.00  0.00           N  
ATOM   4114  H   MET   264      33.592  27.927  45.805  1.00  0.00           H  
ATOM   4115  CA  MET   264      34.694  29.747  45.832  1.00  0.00           C  
ATOM   4116  HA  MET   264      35.653  29.893  46.328  1.00  0.00           H  
ATOM   4117  CB  MET   264      34.974  29.607  44.326  1.00  0.00           C  
ATOM   4118  HB2 MET   264      35.690  28.797  44.196  1.00  0.00           H  
ATOM   4119  HB3 MET   264      34.023  29.297  43.893  1.00  0.00           H  
ATOM   4120  CG  MET   264      35.624  30.802  43.606  1.00  0.00           C  
ATOM   4121  HG2 MET   264      36.382  31.130  44.318  1.00  0.00           H  
ATOM   4122  HG3 MET   264      36.234  30.458  42.771  1.00  0.00           H  
ATOM   4123  SD  MET   264      34.553  32.193  43.060  1.00  0.00           S  
ATOM   4124  CE  MET   264      33.955  31.536  41.429  1.00  0.00           C  
ATOM   4125  HE1 MET   264      33.707  30.497  41.642  1.00  0.00           H  
ATOM   4126  HE2 MET   264      33.072  32.077  41.086  1.00  0.00           H  
ATOM   4127  HE3 MET   264      34.734  31.714  40.688  1.00  0.00           H  
ATOM   4128  C   MET   264      33.753  30.934  46.232  1.00  0.00           C  
ATOM   4129  O   MET   264      32.548  30.765  46.340  1.00  0.00           O  
ATOM   4130  N   TYR   265      34.287  32.139  46.418  1.00  0.00           N  
ATOM   4131  H   TYR   265      35.290  32.253  46.395  1.00  0.00           H  
ATOM   4132  CA  TYR   265      33.589  33.373  46.686  1.00  0.00           C  
ATOM   4133  HA  TYR   265      32.529  33.123  46.654  1.00  0.00           H  
ATOM   4134  CB  TYR   265      33.948  33.882  48.065  1.00  0.00           C  
ATOM   4135  HB2 TYR   265      35.022  34.011  48.197  1.00  0.00           H  
ATOM   4136  HB3 TYR   265      33.513  34.881  48.096  1.00  0.00           H  
ATOM   4137  CG  TYR   265      33.406  33.080  49.190  1.00  0.00           C  
ATOM   4138  CD1 TYR   265      32.024  32.947  49.375  1.00  0.00           C  
ATOM   4139  HD1 TYR   265      31.354  33.484  48.720  1.00  0.00           H  
ATOM   4140  CE1 TYR   265      31.542  32.071  50.367  1.00  0.00           C  
ATOM   4141  HE1 TYR   265      30.501  31.930  50.619  1.00  0.00           H  
ATOM   4142  CZ  TYR   265      32.442  31.232  51.049  1.00  0.00           C  
ATOM   4143  OH  TYR   265      31.930  30.362  51.981  1.00  0.00           O  
ATOM   4144  HH  TYR   265      32.373  29.529  51.803  1.00  0.00           H  
ATOM   4145  CE2 TYR   265      33.848  31.283  50.748  1.00  0.00           C  
ATOM   4146  HE2 TYR   265      34.555  30.639  51.251  1.00  0.00           H  
ATOM   4147  CD2 TYR   265      34.334  32.280  49.866  1.00  0.00           C  
ATOM   4148  HD2 TYR   265      35.381  32.424  49.644  1.00  0.00           H  
ATOM   4149  C   TYR   265      33.992  34.378  45.573  1.00  0.00           C  
ATOM   4150  O   TYR   265      35.170  34.452  45.234  1.00  0.00           O  
ATOM   4151  N   GLN   266      33.053  35.199  45.205  1.00  0.00           N  
ATOM   4152  H   GLN   266      32.136  35.002  45.580  1.00  0.00           H  
ATOM   4153  CA  GLN   266      33.201  36.281  44.259  1.00  0.00           C  
ATOM   4154  HA  GLN   266      34.008  35.971  43.595  1.00  0.00           H  
ATOM   4155  CB  GLN   266      31.952  36.312  43.382  1.00  0.00           C  
ATOM   4156  HB2 GLN   266      31.744  35.296  43.047  1.00  0.00           H  
ATOM   4157  HB3 GLN   266      31.079  36.702  43.905  1.00  0.00           H  
ATOM   4158  CG  GLN   266      32.075  37.261  42.180  1.00  0.00           C  
ATOM   4159  HG2 GLN   266      31.119  37.279  41.655  1.00  0.00           H  
ATOM   4160  HG3 GLN   266      32.246  38.212  42.686  1.00  0.00           H  
ATOM   4161  CD  GLN   266      33.229  36.862  41.350  1.00  0.00           C  
ATOM   4162  OE1 GLN   266      33.288  35.781  40.765  1.00  0.00           O  
ATOM   4163  NE2 GLN   266      34.079  37.804  41.092  1.00  0.00           N  
ATOM   4164 HE21 GLN   266      34.058  38.622  41.683  1.00  0.00           H  
ATOM   4165 HE22 GLN   266      34.917  37.596  40.567  1.00  0.00           H  
ATOM   4166  C   GLN   266      33.520  37.564  44.968  1.00  0.00           C  
ATOM   4167  O   GLN   266      32.796  37.978  45.872  1.00  0.00           O  
ATOM   4168  N   GLY   267      34.503  38.328  44.440  1.00  0.00           N  
ATOM   4169  H   GLY   267      34.991  37.970  43.631  1.00  0.00           H  
ATOM   4170  CA  GLY   267      34.822  39.713  44.815  1.00  0.00           C  
ATOM   4171  HA2 GLY   267      34.027  40.118  45.440  1.00  0.00           H  
ATOM   4172  HA3 GLY   267      35.777  39.758  45.339  1.00  0.00           H  
ATOM   4173  C   GLY   267      34.843  40.656  43.608  1.00  0.00           C  
ATOM   4174  O   GLY   267      34.187  40.343  42.656  1.00  0.00           O  
ATOM   4175  N   LEU   268      35.566  41.746  43.706  1.00  0.00           N  
ATOM   4176  H   LEU   268      36.256  41.754  44.443  1.00  0.00           H  
ATOM   4177  CA  LEU   268      35.640  42.779  42.663  1.00  0.00           C  
ATOM   4178  HA  LEU   268      34.918  42.494  41.898  1.00  0.00           H  
ATOM   4179  CB  LEU   268      35.387  44.294  43.154  1.00  0.00           C  
ATOM   4180  HB2 LEU   268      36.347  44.570  43.589  1.00  0.00           H  
ATOM   4181  HB3 LEU   268      35.360  44.964  42.295  1.00  0.00           H  
ATOM   4182  CG  LEU   268      34.158  44.545  44.036  1.00  0.00           C  
ATOM   4183  HG  LEU   268      34.180  43.993  44.976  1.00  0.00           H  
ATOM   4184  CD1 LEU   268      34.070  46.046  44.321  1.00  0.00           C  
ATOM   4185 HD11 LEU   268      33.869  46.631  43.423  1.00  0.00           H  
ATOM   4186 HD12 LEU   268      33.267  46.348  44.992  1.00  0.00           H  
ATOM   4187 HD13 LEU   268      35.025  46.301  44.781  1.00  0.00           H  
ATOM   4188  CD2 LEU   268      32.936  44.107  43.235  1.00  0.00           C  
ATOM   4189 HD21 LEU   268      32.895  44.537  42.235  1.00  0.00           H  
ATOM   4190 HD22 LEU   268      33.109  43.056  43.004  1.00  0.00           H  
ATOM   4191 HD23 LEU   268      31.967  44.197  43.727  1.00  0.00           H  
ATOM   4192  C   LEU   268      36.975  42.578  41.895  1.00  0.00           C  
ATOM   4193  O   LEU   268      38.019  42.931  42.416  1.00  0.00           O  
ATOM   4194  N   GLY   269      36.979  42.127  40.712  1.00  0.00           N  
ATOM   4195  H   GLY   269      36.104  41.852  40.290  1.00  0.00           H  
ATOM   4196  CA  GLY   269      38.225  41.702  39.995  1.00  0.00           C  
ATOM   4197  HA2 GLY   269      38.171  41.622  38.910  1.00  0.00           H  
ATOM   4198  HA3 GLY   269      39.005  42.433  40.208  1.00  0.00           H  
ATOM   4199  C   GLY   269      38.978  40.476  40.469  1.00  0.00           C  
ATOM   4200  O   GLY   269      39.669  39.732  39.779  1.00  0.00           O  
ATOM   4201  N   TRP   270      38.835  40.261  41.763  1.00  0.00           N  
ATOM   4202  H   TRP   270      38.376  40.975  42.312  1.00  0.00           H  
ATOM   4203  CA  TRP   270      39.256  39.039  42.511  1.00  0.00           C  
ATOM   4204  HA  TRP   270      40.098  38.568  42.005  1.00  0.00           H  
ATOM   4205  CB  TRP   270      39.805  39.528  43.905  1.00  0.00           C  
ATOM   4206  HB2 TRP   270      39.075  40.129  44.447  1.00  0.00           H  
ATOM   4207  HB3 TRP   270      39.950  38.623  44.496  1.00  0.00           H  
ATOM   4208  CG  TRP   270      41.076  40.230  43.932  1.00  0.00           C  
ATOM   4209  CD1 TRP   270      41.202  41.512  44.395  1.00  0.00           C  
ATOM   4210  HD1 TRP   270      40.368  42.138  44.673  1.00  0.00           H  
ATOM   4211  NE1 TRP   270      42.571  41.835  44.406  1.00  0.00           N  
ATOM   4212  HE1 TRP   270      42.927  42.704  44.779  1.00  0.00           H  
ATOM   4213  CE2 TRP   270      43.319  40.819  43.886  1.00  0.00           C  
ATOM   4214  CZ2 TRP   270      44.707  40.674  43.707  1.00  0.00           C  
ATOM   4215  HZ2 TRP   270      45.277  41.574  43.884  1.00  0.00           H  
ATOM   4216  CH2 TRP   270      45.267  39.519  43.152  1.00  0.00           C  
ATOM   4217  HH2 TRP   270      46.294  39.392  42.845  1.00  0.00           H  
ATOM   4218  CZ3 TRP   270      44.403  38.440  42.914  1.00  0.00           C  
ATOM   4219  HZ3 TRP   270      44.840  37.538  42.512  1.00  0.00           H  
ATOM   4220  CE3 TRP   270      42.991  38.523  43.130  1.00  0.00           C  
ATOM   4221  HE3 TRP   270      42.368  37.652  42.992  1.00  0.00           H  
ATOM   4222  CD2 TRP   270      42.398  39.728  43.650  1.00  0.00           C  
ATOM   4223  C   TRP   270      38.182  37.964  42.713  1.00  0.00           C  
ATOM   4224  O   TRP   270      37.012  38.332  42.796  1.00  0.00           O  
ATOM   4225  N   GLU   271      38.537  36.684  42.900  1.00  0.00           N  
ATOM   4226  H   GLU   271      39.517  36.452  42.829  1.00  0.00           H  
ATOM   4227  CA  GLU   271      37.828  35.604  43.553  1.00  0.00           C  
ATOM   4228  HA  GLU   271      37.053  36.020  44.197  1.00  0.00           H  
ATOM   4229  CB  GLU   271      37.221  34.581  42.582  1.00  0.00           C  
ATOM   4230  HB2 GLU   271      38.124  34.171  42.129  1.00  0.00           H  
ATOM   4231  HB3 GLU   271      36.599  33.858  43.110  1.00  0.00           H  
ATOM   4232  CG  GLU   271      36.308  35.285  41.545  1.00  0.00           C  
ATOM   4233  HG2 GLU   271      35.565  34.560  41.213  1.00  0.00           H  
ATOM   4234  HG3 GLU   271      35.832  36.093  42.100  1.00  0.00           H  
ATOM   4235  CD  GLU   271      37.021  35.806  40.254  1.00  0.00           C  
ATOM   4236  OE1 GLU   271      38.018  35.136  39.821  1.00  0.00           O  
ATOM   4237  OE2 GLU   271      36.613  36.797  39.632  1.00  0.00           O  
ATOM   4238  C   GLU   271      38.707  34.996  44.663  1.00  0.00           C  
ATOM   4239  O   GLU   271      39.919  35.163  44.750  1.00  0.00           O  
ATOM   4240  N   MET   272      38.069  34.225  45.529  1.00  0.00           N  
ATOM   4241  H   MET   272      37.093  34.010  45.380  1.00  0.00           H  
ATOM   4242  CA  MET   272      38.667  33.637  46.711  1.00  0.00           C  
ATOM   4243  HA  MET   272      39.627  33.282  46.334  1.00  0.00           H  
ATOM   4244  CB  MET   272      38.921  34.717  47.779  1.00  0.00           C  
ATOM   4245  HB2 MET   272      39.348  34.230  48.657  1.00  0.00           H  
ATOM   4246  HB3 MET   272      39.664  35.387  47.345  1.00  0.00           H  
ATOM   4247  CG  MET   272      37.771  35.606  48.210  1.00  0.00           C  
ATOM   4248  HG2 MET   272      37.004  34.962  48.641  1.00  0.00           H  
ATOM   4249  HG3 MET   272      38.043  36.346  48.962  1.00  0.00           H  
ATOM   4250  SD  MET   272      36.929  36.621  46.900  1.00  0.00           S  
ATOM   4251  CE  MET   272      38.119  37.914  46.413  1.00  0.00           C  
ATOM   4252  HE1 MET   272      37.934  38.736  47.105  1.00  0.00           H  
ATOM   4253  HE2 MET   272      39.160  37.593  46.443  1.00  0.00           H  
ATOM   4254  HE3 MET   272      37.859  38.286  45.421  1.00  0.00           H  
ATOM   4255  C   MET   272      38.088  32.317  47.238  1.00  0.00           C  
ATOM   4256  O   MET   272      36.871  32.086  47.214  1.00  0.00           O  
ATOM   4257  N   LEU   273      38.866  31.453  47.852  1.00  0.00           N  
ATOM   4258  H   LEU   273      39.856  31.642  47.907  1.00  0.00           H  
ATOM   4259  CA  LEU   273      38.385  30.258  48.549  1.00  0.00           C  
ATOM   4260  HA  LEU   273      37.296  30.300  48.536  1.00  0.00           H  
ATOM   4261  CB  LEU   273      38.561  28.942  47.691  1.00  0.00           C  
ATOM   4262  HB2 LEU   273      39.412  28.401  48.104  1.00  0.00           H  
ATOM   4263  HB3 LEU   273      37.603  28.466  47.902  1.00  0.00           H  
ATOM   4264  CG  LEU   273      38.510  28.995  46.188  1.00  0.00           C  
ATOM   4265  HG  LEU   273      37.704  29.670  45.900  1.00  0.00           H  
ATOM   4266  CD1 LEU   273      39.736  29.491  45.533  1.00  0.00           C  
ATOM   4267 HD11 LEU   273      40.632  28.925  45.786  1.00  0.00           H  
ATOM   4268 HD12 LEU   273      39.568  29.401  44.460  1.00  0.00           H  
ATOM   4269 HD13 LEU   273      39.890  30.555  45.715  1.00  0.00           H  
ATOM   4270  CD2 LEU   273      38.270  27.536  45.741  1.00  0.00           C  
ATOM   4271 HD21 LEU   273      38.389  27.420  44.664  1.00  0.00           H  
ATOM   4272 HD22 LEU   273      39.094  26.928  46.113  1.00  0.00           H  
ATOM   4273 HD23 LEU   273      37.350  27.123  46.156  1.00  0.00           H  
ATOM   4274  C   LEU   273      38.842  30.107  49.968  1.00  0.00           C  
ATOM   4275  O   LEU   273      39.994  30.561  50.271  1.00  0.00           O  
ATOM   4276  N   ASN   274      38.065  29.598  50.962  1.00  0.00           N  
ATOM   4277  H   ASN   274      37.184  29.192  50.682  1.00  0.00           H  
ATOM   4278  CA  ASN   274      38.466  29.542  52.394  1.00  0.00           C  
ATOM   4279  HA  ASN   274      38.781  30.555  52.643  1.00  0.00           H  
ATOM   4280  CB  ASN   274      37.205  29.324  53.248  1.00  0.00           C  
ATOM   4281  HB2 ASN   274      36.392  29.972  52.917  1.00  0.00           H  
ATOM   4282  HB3 ASN   274      36.848  28.303  53.113  1.00  0.00           H  
ATOM   4283  CG  ASN   274      37.517  29.677  54.710  1.00  0.00           C  
ATOM   4284  OD1 ASN   274      37.255  30.816  55.087  1.00  0.00           O  
ATOM   4285  ND2 ASN   274      37.882  28.760  55.523  1.00  0.00           N  
ATOM   4286 HD21 ASN   274      37.988  29.117  56.462  1.00  0.00           H  
ATOM   4287 HD22 ASN   274      38.167  27.806  55.357  1.00  0.00           H  
ATOM   4288  C   ASN   274      39.637  28.575  52.614  1.00  0.00           C  
ATOM   4289  O   ASN   274      39.737  27.406  52.218  1.00  0.00           O  
ATOM   4290  N   TRP   275      40.646  29.170  53.250  1.00  0.00           N  
ATOM   4291  H   TRP   275      40.485  30.106  53.592  1.00  0.00           H  
ATOM   4292  CA  TRP   275      41.960  28.558  53.669  1.00  0.00           C  
ATOM   4293  HA  TRP   275      42.221  27.961  52.796  1.00  0.00           H  
ATOM   4294  CB  TRP   275      43.078  29.538  53.797  1.00  0.00           C  
ATOM   4295  HB2 TRP   275      43.130  30.091  52.860  1.00  0.00           H  
ATOM   4296  HB3 TRP   275      42.884  30.213  54.631  1.00  0.00           H  
ATOM   4297  CG  TRP   275      44.420  28.800  53.908  1.00  0.00           C  
ATOM   4298  CD1 TRP   275      45.200  28.733  55.029  1.00  0.00           C  
ATOM   4299  HD1 TRP   275      44.916  29.186  55.967  1.00  0.00           H  
ATOM   4300  NE1 TRP   275      46.358  28.017  54.709  1.00  0.00           N  
ATOM   4301  HE1 TRP   275      47.020  27.716  55.410  1.00  0.00           H  
ATOM   4302  CE2 TRP   275      46.451  27.701  53.349  1.00  0.00           C  
ATOM   4303  CZ2 TRP   275      47.391  27.094  52.518  1.00  0.00           C  
ATOM   4304  HZ2 TRP   275      48.350  26.774  52.897  1.00  0.00           H  
ATOM   4305  CH2 TRP   275      47.103  26.918  51.132  1.00  0.00           C  
ATOM   4306  HH2 TRP   275      47.890  26.480  50.536  1.00  0.00           H  
ATOM   4307  CZ3 TRP   275      45.902  27.399  50.571  1.00  0.00           C  
ATOM   4308  HZ3 TRP   275      45.646  27.343  49.524  1.00  0.00           H  
ATOM   4309  CE3 TRP   275      45.067  28.128  51.369  1.00  0.00           C  
ATOM   4310  HE3 TRP   275      44.200  28.614  50.945  1.00  0.00           H  
ATOM   4311  CD2 TRP   275      45.211  28.178  52.793  1.00  0.00           C  
ATOM   4312  C   TRP   275      41.687  27.752  54.958  1.00  0.00           C  
ATOM   4313  O   TRP   275      41.089  28.337  55.852  1.00  0.00           O  
ATOM   4314  N   PRO   276      42.191  26.538  55.113  1.00  0.00           N  
ATOM   4315  CD  PRO   276      42.307  25.969  56.457  1.00  0.00           C  
ATOM   4316  HD2 PRO   276      41.438  26.090  57.104  1.00  0.00           H  
ATOM   4317  HD3 PRO   276      43.088  26.452  57.044  1.00  0.00           H  
ATOM   4318  CG  PRO   276      42.733  24.538  56.175  1.00  0.00           C  
ATOM   4319  HG2 PRO   276      41.886  23.914  55.890  1.00  0.00           H  
ATOM   4320  HG3 PRO   276      43.300  24.179  57.034  1.00  0.00           H  
ATOM   4321  CB  PRO   276      43.697  24.648  54.972  1.00  0.00           C  
ATOM   4322  HB2 PRO   276      43.784  23.656  54.528  1.00  0.00           H  
ATOM   4323  HB3 PRO   276      44.698  24.928  55.300  1.00  0.00           H  
ATOM   4324  CA  PRO   276      42.985  25.744  54.156  1.00  0.00           C  
ATOM   4325  HA  PRO   276      43.760  26.308  53.635  1.00  0.00           H  
ATOM   4326  C   PRO   276      42.058  25.061  53.069  1.00  0.00           C  
ATOM   4327  O   PRO   276      40.826  24.856  53.223  1.00  0.00           O  
ATOM   4328  N   VAL   277      42.659  24.758  51.895  1.00  0.00           N  
ATOM   4329  H   VAL   277      43.662  24.634  51.890  1.00  0.00           H  
ATOM   4330  CA  VAL   277      42.036  24.321  50.578  1.00  0.00           C  
ATOM   4331  HA  VAL   277      41.186  23.676  50.801  1.00  0.00           H  
ATOM   4332  CB  VAL   277      41.363  25.573  49.894  1.00  0.00           C  
ATOM   4333  HB  VAL   277      40.542  25.877  50.543  1.00  0.00           H  
ATOM   4334  CG1 VAL   277      42.282  26.761  49.665  1.00  0.00           C  
ATOM   4335 HG11 VAL   277      41.664  27.647  49.524  1.00  0.00           H  
ATOM   4336 HG12 VAL   277      42.914  26.958  50.531  1.00  0.00           H  
ATOM   4337 HG13 VAL   277      42.960  26.602  48.825  1.00  0.00           H  
ATOM   4338  CG2 VAL   277      40.692  25.405  48.517  1.00  0.00           C  
ATOM   4339 HG21 VAL   277      40.467  26.427  48.212  1.00  0.00           H  
ATOM   4340 HG22 VAL   277      41.277  24.853  47.782  1.00  0.00           H  
ATOM   4341 HG23 VAL   277      39.779  24.824  48.652  1.00  0.00           H  
ATOM   4342  C   VAL   277      43.069  23.626  49.690  1.00  0.00           C  
ATOM   4343  O   VAL   277      44.138  24.121  49.385  1.00  0.00           O  
ATOM   4344  N   ASP   278      42.748  22.394  49.380  1.00  0.00           N  
ATOM   4345  H   ASP   278      41.824  22.065  49.622  1.00  0.00           H  
ATOM   4346  CA  ASP   278      43.417  21.497  48.446  1.00  0.00           C  
ATOM   4347  HA  ASP   278      44.491  21.523  48.633  1.00  0.00           H  
ATOM   4348  CB  ASP   278      42.899  20.090  48.732  1.00  0.00           C  
ATOM   4349  HB2 ASP   278      43.548  19.340  48.281  1.00  0.00           H  
ATOM   4350  HB3 ASP   278      42.896  19.867  49.799  1.00  0.00           H  
ATOM   4351  CG  ASP   278      41.523  19.861  48.138  1.00  0.00           C  
ATOM   4352  OD1 ASP   278      40.530  20.294  48.778  1.00  0.00           O  
ATOM   4353  OD2 ASP   278      41.408  19.538  46.900  1.00  0.00           O  
ATOM   4354  C   ASP   278      43.262  21.829  46.965  1.00  0.00           C  
ATOM   4355  O   ASP   278      42.304  22.343  46.441  1.00  0.00           O  
ATOM   4356  N   VAL   279      44.448  21.659  46.361  1.00  0.00           N  
ATOM   4357  H   VAL   279      45.210  21.255  46.886  1.00  0.00           H  
ATOM   4358  CA  VAL   279      44.778  22.229  44.997  1.00  0.00           C  
ATOM   4359  HA  VAL   279      44.628  23.304  45.099  1.00  0.00           H  
ATOM   4360  CB  VAL   279      46.251  21.905  44.554  1.00  0.00           C  
ATOM   4361  HB  VAL   279      46.854  22.223  45.405  1.00  0.00           H  
ATOM   4362  CG1 VAL   279      46.621  20.399  44.181  1.00  0.00           C  
ATOM   4363 HG11 VAL   279      45.934  20.060  43.405  1.00  0.00           H  
ATOM   4364 HG12 VAL   279      47.671  20.362  43.888  1.00  0.00           H  
ATOM   4365 HG13 VAL   279      46.548  19.861  45.126  1.00  0.00           H  
ATOM   4366  CG2 VAL   279      46.583  22.807  43.353  1.00  0.00           C  
ATOM   4367 HG21 VAL   279      47.626  22.728  43.047  1.00  0.00           H  
ATOM   4368 HG22 VAL   279      45.950  22.670  42.476  1.00  0.00           H  
ATOM   4369 HG23 VAL   279      46.505  23.852  43.655  1.00  0.00           H  
ATOM   4370  C   VAL   279      43.831  21.855  43.899  1.00  0.00           C  
ATOM   4371  O   VAL   279      43.440  22.690  43.103  1.00  0.00           O  
ATOM   4372  N   LYS   280      43.304  20.612  43.852  1.00  0.00           N  
ATOM   4373  H   LYS   280      43.662  19.946  44.521  1.00  0.00           H  
ATOM   4374  CA  LYS   280      42.197  20.139  42.960  1.00  0.00           C  
ATOM   4375  HA  LYS   280      42.566  20.166  41.935  1.00  0.00           H  
ATOM   4376  CB  LYS   280      41.988  18.664  43.244  1.00  0.00           C  
ATOM   4377  HB2 LYS   280      42.848  18.080  42.919  1.00  0.00           H  
ATOM   4378  HB3 LYS   280      41.764  18.581  44.307  1.00  0.00           H  
ATOM   4379  CG  LYS   280      40.803  18.051  42.461  1.00  0.00           C  
ATOM   4380  HG2 LYS   280      40.518  17.071  42.844  1.00  0.00           H  
ATOM   4381  HG3 LYS   280      39.957  18.651  42.794  1.00  0.00           H  
ATOM   4382  CD  LYS   280      40.700  18.219  40.870  1.00  0.00           C  
ATOM   4383  HD2 LYS   280      40.448  19.252  40.632  1.00  0.00           H  
ATOM   4384  HD3 LYS   280      41.654  17.964  40.408  1.00  0.00           H  
ATOM   4385  CE  LYS   280      39.631  17.394  40.259  1.00  0.00           C  
ATOM   4386  HE2 LYS   280      39.850  16.328  40.319  1.00  0.00           H  
ATOM   4387  HE3 LYS   280      38.711  17.621  40.797  1.00  0.00           H  
ATOM   4388  NZ  LYS   280      39.547  17.861  38.861  1.00  0.00           N  
ATOM   4389  HZ1 LYS   280      40.444  17.736  38.414  1.00  0.00           H  
ATOM   4390  HZ2 LYS   280      38.869  17.330  38.332  1.00  0.00           H  
ATOM   4391  HZ3 LYS   280      39.241  18.824  38.861  1.00  0.00           H  
ATOM   4392  C   LYS   280      40.983  20.958  43.263  1.00  0.00           C  
ATOM   4393  O   LYS   280      40.271  21.252  42.294  1.00  0.00           O  
ATOM   4394  N   THR   281      40.697  21.343  44.485  1.00  0.00           N  
ATOM   4395  H   THR   281      41.285  21.042  45.250  1.00  0.00           H  
ATOM   4396  CA  THR   281      39.514  22.209  44.780  1.00  0.00           C  
ATOM   4397  HA  THR   281      38.746  21.843  44.098  1.00  0.00           H  
ATOM   4398  CB  THR   281      39.041  21.992  46.222  1.00  0.00           C  
ATOM   4399  HB  THR   281      39.882  22.210  46.880  1.00  0.00           H  
ATOM   4400  CG2 THR   281      37.734  22.657  46.676  1.00  0.00           C  
ATOM   4401 HG21 THR   281      37.885  23.693  46.979  1.00  0.00           H  
ATOM   4402 HG22 THR   281      36.999  22.761  45.878  1.00  0.00           H  
ATOM   4403 HG23 THR   281      37.293  22.039  47.458  1.00  0.00           H  
ATOM   4404  OG1 THR   281      38.784  20.599  46.403  1.00  0.00           O  
ATOM   4405  HG1 THR   281      39.602  20.290  46.799  1.00  0.00           H  
ATOM   4406  C   THR   281      39.757  23.672  44.291  1.00  0.00           C  
ATOM   4407  O   THR   281      38.810  24.341  43.818  1.00  0.00           O  
ATOM   4408  N   VAL   282      40.979  24.269  44.335  1.00  0.00           N  
ATOM   4409  H   VAL   282      41.672  23.650  44.732  1.00  0.00           H  
ATOM   4410  CA  VAL   282      41.358  25.509  43.738  1.00  0.00           C  
ATOM   4411  HA  VAL   282      40.617  26.236  44.071  1.00  0.00           H  
ATOM   4412  CB  VAL   282      42.730  25.976  44.339  1.00  0.00           C  
ATOM   4413  HB  VAL   282      43.488  25.323  43.908  1.00  0.00           H  
ATOM   4414  CG1 VAL   282      43.008  27.360  43.972  1.00  0.00           C  
ATOM   4415 HG11 VAL   282      42.951  27.465  42.888  1.00  0.00           H  
ATOM   4416 HG12 VAL   282      42.266  28.050  44.374  1.00  0.00           H  
ATOM   4417 HG13 VAL   282      44.043  27.610  44.206  1.00  0.00           H  
ATOM   4418  CG2 VAL   282      42.819  25.803  45.868  1.00  0.00           C  
ATOM   4419 HG21 VAL   282      41.789  25.964  46.185  1.00  0.00           H  
ATOM   4420 HG22 VAL   282      43.087  24.769  46.085  1.00  0.00           H  
ATOM   4421 HG23 VAL   282      43.394  26.568  46.390  1.00  0.00           H  
ATOM   4422  C   VAL   282      41.418  25.578  42.151  1.00  0.00           C  
ATOM   4423  O   VAL   282      41.029  26.644  41.586  1.00  0.00           O  
ATOM   4424  N   VAL   283      41.750  24.436  41.517  1.00  0.00           N  
ATOM   4425  H   VAL   283      42.066  23.618  42.018  1.00  0.00           H  
ATOM   4426  CA  VAL   283      41.623  24.247  40.109  1.00  0.00           C  
ATOM   4427  HA  VAL   283      42.090  25.009  39.485  1.00  0.00           H  
ATOM   4428  CB  VAL   283      42.321  22.879  39.770  1.00  0.00           C  
ATOM   4429  HB  VAL   283      41.926  22.106  40.428  1.00  0.00           H  
ATOM   4430  CG1 VAL   283      41.897  22.443  38.353  1.00  0.00           C  
ATOM   4431 HG11 VAL   283      40.892  22.022  38.357  1.00  0.00           H  
ATOM   4432 HG12 VAL   283      41.968  23.320  37.710  1.00  0.00           H  
ATOM   4433 HG13 VAL   283      42.518  21.600  38.051  1.00  0.00           H  
ATOM   4434  CG2 VAL   283      43.884  22.877  39.791  1.00  0.00           C  
ATOM   4435 HG21 VAL   283      44.195  23.675  39.116  1.00  0.00           H  
ATOM   4436 HG22 VAL   283      44.224  23.152  40.789  1.00  0.00           H  
ATOM   4437 HG23 VAL   283      44.279  21.904  39.502  1.00  0.00           H  
ATOM   4438  C   VAL   283      40.130  24.169  39.735  1.00  0.00           C  
ATOM   4439  O   VAL   283      39.726  24.956  38.880  1.00  0.00           O  
ATOM   4440  N   ASP   284      39.348  23.249  40.298  1.00  0.00           N  
ATOM   4441  H   ASP   284      39.777  22.601  40.944  1.00  0.00           H  
ATOM   4442  CA  ASP   284      37.912  23.094  39.972  1.00  0.00           C  
ATOM   4443  HA  ASP   284      37.831  23.000  38.889  1.00  0.00           H  
ATOM   4444  CB  ASP   284      37.283  21.893  40.615  1.00  0.00           C  
ATOM   4445  HB2 ASP   284      37.655  21.932  41.638  1.00  0.00           H  
ATOM   4446  HB3 ASP   284      36.194  21.911  40.666  1.00  0.00           H  
ATOM   4447  CG  ASP   284      37.702  20.567  40.004  1.00  0.00           C  
ATOM   4448  OD1 ASP   284      38.453  20.481  38.996  1.00  0.00           O  
ATOM   4449  OD2 ASP   284      37.172  19.546  40.444  1.00  0.00           O  
ATOM   4450  C   ASP   284      37.070  24.435  40.287  1.00  0.00           C  
ATOM   4451  O   ASP   284      36.077  24.745  39.677  1.00  0.00           O  
ATOM   4452  N   GLY   285      37.605  25.278  41.168  1.00  0.00           N  
ATOM   4453  H   GLY   285      38.286  24.892  41.805  1.00  0.00           H  
ATOM   4454  CA  GLY   285      37.061  26.612  41.526  1.00  0.00           C  
ATOM   4455  HA2 GLY   285      35.980  26.567  41.390  1.00  0.00           H  
ATOM   4456  HA3 GLY   285      37.460  26.842  42.514  1.00  0.00           H  
ATOM   4457  C   GLY   285      37.553  27.713  40.579  1.00  0.00           C  
ATOM   4458  O   GLY   285      37.162  28.802  40.771  1.00  0.00           O  
ATOM   4459  N   SER   286      38.367  27.454  39.552  1.00  0.00           N  
ATOM   4460  H   SER   286      38.550  26.466  39.451  1.00  0.00           H  
ATOM   4461  CA  SER   286      38.836  28.469  38.679  1.00  0.00           C  
ATOM   4462  HA  SER   286      38.205  29.358  38.667  1.00  0.00           H  
ATOM   4463  CB  SER   286      40.285  28.855  39.165  1.00  0.00           C  
ATOM   4464  HB2 SER   286      40.637  29.560  38.412  1.00  0.00           H  
ATOM   4465  HB3 SER   286      40.184  29.254  40.175  1.00  0.00           H  
ATOM   4466  OG  SER   286      41.145  27.680  39.155  1.00  0.00           O  
ATOM   4467  HG  SER   286      41.160  27.342  40.054  1.00  0.00           H  
ATOM   4468  C   SER   286      38.980  28.088  37.173  1.00  0.00           C  
ATOM   4469  O   SER   286      39.050  29.014  36.397  1.00  0.00           O  
ATOM   4470  N   ASP   287      39.016  26.827  36.808  1.00  0.00           N  
ATOM   4471  H   ASP   287      39.099  26.112  37.517  1.00  0.00           H  
ATOM   4472  CA  ASP   287      39.164  26.303  35.422  1.00  0.00           C  
ATOM   4473  HA  ASP   287      39.878  26.952  34.915  1.00  0.00           H  
ATOM   4474  CB  ASP   287      39.818  24.930  35.414  1.00  0.00           C  
ATOM   4475  HB2 ASP   287      40.699  25.025  36.049  1.00  0.00           H  
ATOM   4476  HB3 ASP   287      39.128  24.225  35.877  1.00  0.00           H  
ATOM   4477  CG  ASP   287      40.343  24.300  34.090  1.00  0.00           C  
ATOM   4478  OD1 ASP   287      40.650  25.106  33.215  1.00  0.00           O  
ATOM   4479  OD2 ASP   287      40.321  23.072  33.911  1.00  0.00           O  
ATOM   4480  C   ASP   287      37.863  26.363  34.522  1.00  0.00           C  
ATOM   4481  O   ASP   287      36.879  26.941  34.966  1.00  0.00           O  
ATOM   4482  N   ASN   288      37.850  25.849  33.285  1.00  0.00           N  
ATOM   4483  H   ASN   288      38.730  25.516  32.917  1.00  0.00           H  
ATOM   4484  CA  ASN   288      36.730  25.814  32.380  1.00  0.00           C  
ATOM   4485  HA  ASN   288      36.566  26.734  31.820  1.00  0.00           H  
ATOM   4486  CB  ASN   288      37.001  24.603  31.433  1.00  0.00           C  
ATOM   4487  HB2 ASN   288      38.063  24.418  31.275  1.00  0.00           H  
ATOM   4488  HB3 ASN   288      36.605  23.685  31.868  1.00  0.00           H  
ATOM   4489  CG  ASN   288      36.292  24.916  30.097  1.00  0.00           C  
ATOM   4490  OD1 ASN   288      36.728  25.715  29.275  1.00  0.00           O  
ATOM   4491  ND2 ASN   288      35.183  24.287  29.814  1.00  0.00           N  
ATOM   4492 HD21 ASN   288      34.765  24.445  28.908  1.00  0.00           H  
ATOM   4493 HD22 ASN   288      34.785  23.669  30.507  1.00  0.00           H  
ATOM   4494  C   ASN   288      35.381  25.631  33.019  1.00  0.00           C  
ATOM   4495  O   ASN   288      34.421  26.286  32.588  1.00  0.00           O  
ATOM   4496  N   LYS   289      35.233  24.721  34.059  1.00  0.00           N  
ATOM   4497  H   LYS   289      36.058  24.165  34.235  1.00  0.00           H  
ATOM   4498  CA  LYS   289      33.929  24.312  34.726  1.00  0.00           C  
ATOM   4499  HA  LYS   289      33.281  24.155  33.864  1.00  0.00           H  
ATOM   4500  CB  LYS   289      33.985  23.003  35.503  1.00  0.00           C  
ATOM   4501  HB2 LYS   289      32.965  22.631  35.599  1.00  0.00           H  
ATOM   4502  HB3 LYS   289      34.460  22.285  34.834  1.00  0.00           H  
ATOM   4503  CG  LYS   289      34.707  22.950  36.789  1.00  0.00           C  
ATOM   4504  HG2 LYS   289      35.700  23.369  36.625  1.00  0.00           H  
ATOM   4505  HG3 LYS   289      34.169  23.562  37.513  1.00  0.00           H  
ATOM   4506  CD  LYS   289      34.743  21.595  37.479  1.00  0.00           C  
ATOM   4507  HD2 LYS   289      35.374  20.925  36.895  1.00  0.00           H  
ATOM   4508  HD3 LYS   289      35.171  21.778  38.465  1.00  0.00           H  
ATOM   4509  CE  LYS   289      33.382  20.881  37.661  1.00  0.00           C  
ATOM   4510  HE2 LYS   289      32.866  20.768  36.708  1.00  0.00           H  
ATOM   4511  HE3 LYS   289      33.656  19.875  37.980  1.00  0.00           H  
ATOM   4512  NZ  LYS   289      32.463  21.468  38.662  1.00  0.00           N  
ATOM   4513  HZ1 LYS   289      32.874  21.454  39.584  1.00  0.00           H  
ATOM   4514  HZ2 LYS   289      32.184  22.419  38.465  1.00  0.00           H  
ATOM   4515  HZ3 LYS   289      31.575  20.987  38.674  1.00  0.00           H  
ATOM   4516  C   LYS   289      33.224  25.487  35.492  1.00  0.00           C  
ATOM   4517  O   LYS   289      32.128  25.245  35.953  1.00  0.00           O  
ATOM   4518  N   VAL   290      33.906  26.607  35.674  1.00  0.00           N  
ATOM   4519  H   VAL   290      34.799  26.677  35.208  1.00  0.00           H  
ATOM   4520  CA  VAL   290      33.361  27.940  36.066  1.00  0.00           C  
ATOM   4521  HA  VAL   290      32.273  27.991  36.015  1.00  0.00           H  
ATOM   4522  CB  VAL   290      33.739  28.357  37.541  1.00  0.00           C  
ATOM   4523  HB  VAL   290      32.979  29.037  37.925  1.00  0.00           H  
ATOM   4524  CG1 VAL   290      33.868  27.221  38.546  1.00  0.00           C  
ATOM   4525 HG11 VAL   290      34.059  27.681  39.515  1.00  0.00           H  
ATOM   4526 HG12 VAL   290      32.959  26.622  38.602  1.00  0.00           H  
ATOM   4527 HG13 VAL   290      34.712  26.585  38.278  1.00  0.00           H  
ATOM   4528  CG2 VAL   290      35.010  29.245  37.572  1.00  0.00           C  
ATOM   4529 HG21 VAL   290      35.830  28.786  37.020  1.00  0.00           H  
ATOM   4530 HG22 VAL   290      34.946  30.222  37.093  1.00  0.00           H  
ATOM   4531 HG23 VAL   290      35.253  29.409  38.622  1.00  0.00           H  
ATOM   4532  C   VAL   290      33.767  29.027  35.077  1.00  0.00           C  
ATOM   4533  O   VAL   290      32.959  29.965  34.884  1.00  0.00           O  
ATOM   4534  N   ALA   291      34.946  28.948  34.412  1.00  0.00           N  
ATOM   4535  H   ALA   291      35.558  28.145  34.439  1.00  0.00           H  
ATOM   4536  CA  ALA   291      35.424  29.982  33.488  1.00  0.00           C  
ATOM   4537  HA  ALA   291      35.403  30.948  33.994  1.00  0.00           H  
ATOM   4538  CB  ALA   291      36.934  29.902  33.355  1.00  0.00           C  
ATOM   4539  HB1 ALA   291      37.219  29.070  32.710  1.00  0.00           H  
ATOM   4540  HB2 ALA   291      37.486  30.720  32.893  1.00  0.00           H  
ATOM   4541  HB3 ALA   291      37.346  29.886  34.365  1.00  0.00           H  
ATOM   4542  C   ALA   291      34.795  30.041  32.114  1.00  0.00           C  
ATOM   4543  O   ALA   291      35.011  30.998  31.399  1.00  0.00           O  
ATOM   4544  N   LEU   292      33.976  29.088  31.692  1.00  0.00           N  
ATOM   4545  H   LEU   292      33.805  28.307  32.309  1.00  0.00           H  
ATOM   4546  CA  LEU   292      33.138  29.120  30.485  1.00  0.00           C  
ATOM   4547  HA  LEU   292      32.896  30.161  30.272  1.00  0.00           H  
ATOM   4548  CB  LEU   292      34.041  28.504  29.326  1.00  0.00           C  
ATOM   4549  HB2 LEU   292      34.974  29.065  29.275  1.00  0.00           H  
ATOM   4550  HB3 LEU   292      34.432  27.560  29.704  1.00  0.00           H  
ATOM   4551  CG  LEU   292      33.323  28.567  27.929  1.00  0.00           C  
ATOM   4552  HG  LEU   292      32.429  27.965  28.093  1.00  0.00           H  
ATOM   4553  CD1 LEU   292      32.760  29.983  27.594  1.00  0.00           C  
ATOM   4554 HD11 LEU   292      32.153  29.937  26.690  1.00  0.00           H  
ATOM   4555 HD12 LEU   292      32.187  30.500  28.363  1.00  0.00           H  
ATOM   4556 HD13 LEU   292      33.655  30.586  27.446  1.00  0.00           H  
ATOM   4557  CD2 LEU   292      33.984  27.938  26.798  1.00  0.00           C  
ATOM   4558 HD21 LEU   292      34.926  28.435  26.565  1.00  0.00           H  
ATOM   4559 HD22 LEU   292      34.286  26.937  27.108  1.00  0.00           H  
ATOM   4560 HD23 LEU   292      33.413  27.955  25.870  1.00  0.00           H  
ATOM   4561  C   LEU   292      31.843  28.257  30.707  1.00  0.00           C  
ATOM   4562  O   LEU   292      30.821  28.460  30.038  1.00  0.00           O  
ATOM   4563  N   ALA   293      31.768  27.290  31.694  1.00  0.00           N  
ATOM   4564  H   ALA   293      32.648  26.949  32.053  1.00  0.00           H  
ATOM   4565  CA  ALA   293      30.493  26.593  32.026  1.00  0.00           C  
ATOM   4566  HA  ALA   293      30.109  26.288  31.052  1.00  0.00           H  
ATOM   4567  CB  ALA   293      30.910  25.359  32.770  1.00  0.00           C  
ATOM   4568  HB1 ALA   293      31.620  24.731  32.232  1.00  0.00           H  
ATOM   4569  HB2 ALA   293      31.372  25.755  33.674  1.00  0.00           H  
ATOM   4570  HB3 ALA   293      30.093  24.732  33.126  1.00  0.00           H  
ATOM   4571  C   ALA   293      29.584  27.513  32.829  1.00  0.00           C  
ATOM   4572  O   ALA   293      30.068  28.577  33.259  1.00  0.00           O  
ATOM   4573  N   PRO   294      28.304  27.211  33.093  1.00  0.00           N  
ATOM   4574  CD  PRO   294      27.439  26.287  32.315  1.00  0.00           C  
ATOM   4575  HD2 PRO   294      27.331  25.377  32.905  1.00  0.00           H  
ATOM   4576  HD3 PRO   294      27.792  25.990  31.327  1.00  0.00           H  
ATOM   4577  CG  PRO   294      26.067  27.097  32.155  1.00  0.00           C  
ATOM   4578  HG2 PRO   294      25.254  26.383  32.020  1.00  0.00           H  
ATOM   4579  HG3 PRO   294      26.135  27.891  31.412  1.00  0.00           H  
ATOM   4580  CB  PRO   294      25.974  27.840  33.448  1.00  0.00           C  
ATOM   4581  HB2 PRO   294      25.249  27.322  34.076  1.00  0.00           H  
ATOM   4582  HB3 PRO   294      25.632  28.860  33.273  1.00  0.00           H  
ATOM   4583  CA  PRO   294      27.392  27.895  34.022  1.00  0.00           C  
ATOM   4584  HA  PRO   294      27.692  28.936  34.141  1.00  0.00           H  
ATOM   4585  C   PRO   294      27.436  27.264  35.420  1.00  0.00           C  
ATOM   4586  O   PRO   294      27.888  26.061  35.493  1.00  0.00           O  
ATOM   4587  N   VAL   295      27.018  27.909  36.492  1.00  0.00           N  
ATOM   4588  H   VAL   295      26.626  28.832  36.370  1.00  0.00           H  
ATOM   4589  CA  VAL   295      26.996  27.289  37.784  1.00  0.00           C  
ATOM   4590  HA  VAL   295      26.809  26.225  37.644  1.00  0.00           H  
ATOM   4591  CB  VAL   295      28.463  27.257  38.322  1.00  0.00           C  
ATOM   4592  HB  VAL   295      29.165  26.882  37.577  1.00  0.00           H  
ATOM   4593  CG1 VAL   295      29.039  28.642  38.725  1.00  0.00           C  
ATOM   4594 HG11 VAL   295      30.063  28.571  39.093  1.00  0.00           H  
ATOM   4595 HG12 VAL   295      29.160  29.182  37.786  1.00  0.00           H  
ATOM   4596 HG13 VAL   295      28.530  29.014  39.614  1.00  0.00           H  
ATOM   4597  CG2 VAL   295      28.631  26.299  39.573  1.00  0.00           C  
ATOM   4598 HG21 VAL   295      28.629  25.276  39.197  1.00  0.00           H  
ATOM   4599 HG22 VAL   295      29.658  26.353  39.935  1.00  0.00           H  
ATOM   4600 HG23 VAL   295      27.955  26.467  40.413  1.00  0.00           H  
ATOM   4601  C   VAL   295      26.012  27.900  38.820  1.00  0.00           C  
ATOM   4602  O   VAL   295      25.995  29.106  38.899  1.00  0.00           O  
ATOM   4603  N   PRO   296      25.282  27.089  39.586  1.00  0.00           N  
ATOM   4604  CD  PRO   296      25.002  25.641  39.398  1.00  0.00           C  
ATOM   4605  HD2 PRO   296      25.807  25.059  39.845  1.00  0.00           H  
ATOM   4606  HD3 PRO   296      24.952  25.514  38.317  1.00  0.00           H  
ATOM   4607  CG  PRO   296      23.748  25.338  40.079  1.00  0.00           C  
ATOM   4608  HG2 PRO   296      23.543  24.292  40.307  1.00  0.00           H  
ATOM   4609  HG3 PRO   296      22.901  25.620  39.454  1.00  0.00           H  
ATOM   4610  CB  PRO   296      23.821  26.338  41.292  1.00  0.00           C  
ATOM   4611  HB2 PRO   296      24.515  25.863  41.986  1.00  0.00           H  
ATOM   4612  HB3 PRO   296      22.829  26.427  41.734  1.00  0.00           H  
ATOM   4613  CA  PRO   296      24.413  27.650  40.632  1.00  0.00           C  
ATOM   4614  HA  PRO   296      23.600  28.164  40.120  1.00  0.00           H  
ATOM   4615  C   PRO   296      25.031  28.575  41.620  1.00  0.00           C  
ATOM   4616  O   PRO   296      26.224  28.417  41.871  1.00  0.00           O  
ATOM   4617  N   VAL   297      24.342  29.568  42.107  1.00  0.00           N  
ATOM   4618  H   VAL   297      23.405  29.716  41.759  1.00  0.00           H  
ATOM   4619  CA  VAL   297      25.057  30.625  42.866  1.00  0.00           C  
ATOM   4620  HA  VAL   297      25.892  30.249  43.457  1.00  0.00           H  
ATOM   4621  CB  VAL   297      25.670  31.631  41.868  1.00  0.00           C  
ATOM   4622  HB  VAL   297      26.247  31.094  41.115  1.00  0.00           H  
ATOM   4623  CG1 VAL   297      24.624  32.484  41.099  1.00  0.00           C  
ATOM   4624 HG11 VAL   297      23.931  31.776  40.646  1.00  0.00           H  
ATOM   4625 HG12 VAL   297      24.105  33.262  41.658  1.00  0.00           H  
ATOM   4626 HG13 VAL   297      25.260  32.879  40.306  1.00  0.00           H  
ATOM   4627  CG2 VAL   297      26.568  32.698  42.526  1.00  0.00           C  
ATOM   4628 HG21 VAL   297      27.318  32.189  43.131  1.00  0.00           H  
ATOM   4629 HG22 VAL   297      27.064  33.214  41.704  1.00  0.00           H  
ATOM   4630 HG23 VAL   297      26.026  33.404  43.156  1.00  0.00           H  
ATOM   4631  C   VAL   297      24.033  31.257  43.777  1.00  0.00           C  
ATOM   4632  O   VAL   297      22.881  31.470  43.390  1.00  0.00           O  
ATOM   4633  N   ALA   298      24.601  31.664  44.878  1.00  0.00           N  
ATOM   4634  H   ALA   298      25.601  31.546  44.956  1.00  0.00           H  
ATOM   4635  CA  ALA   298      23.863  32.292  46.008  1.00  0.00           C  
ATOM   4636  HA  ALA   298      22.867  32.539  45.640  1.00  0.00           H  
ATOM   4637  CB  ALA   298      23.571  31.317  47.072  1.00  0.00           C  
ATOM   4638  HB1 ALA   298      22.804  30.649  46.678  1.00  0.00           H  
ATOM   4639  HB2 ALA   298      24.530  30.867  47.327  1.00  0.00           H  
ATOM   4640  HB3 ALA   298      23.123  31.843  47.915  1.00  0.00           H  
ATOM   4641  C   ALA   298      24.605  33.684  46.427  1.00  0.00           C  
ATOM   4642  O   ALA   298      25.862  33.840  46.304  1.00  0.00           O  
ATOM   4643  N   GLU   299      23.843  34.738  46.682  1.00  0.00           N  
ATOM   4644  H   GLU   299      22.907  34.462  46.422  1.00  0.00           H  
ATOM   4645  CA  GLU   299      24.124  36.089  46.929  1.00  0.00           C  
ATOM   4646  HA  GLU   299      24.936  36.372  46.258  1.00  0.00           H  
ATOM   4647  CB  GLU   299      22.920  36.957  46.512  1.00  0.00           C  
ATOM   4648  HB2 GLU   299      22.838  36.734  45.449  1.00  0.00           H  
ATOM   4649  HB3 GLU   299      22.026  36.711  47.086  1.00  0.00           H  
ATOM   4650  CG  GLU   299      23.049  38.491  46.664  1.00  0.00           C  
ATOM   4651  HG2 GLU   299      23.262  38.800  47.687  1.00  0.00           H  
ATOM   4652  HG3 GLU   299      23.855  38.738  45.973  1.00  0.00           H  
ATOM   4653  CD  GLU   299      21.844  39.184  46.086  1.00  0.00           C  
ATOM   4654  OE1 GLU   299      21.512  40.322  46.483  1.00  0.00           O  
ATOM   4655  OE2 GLU   299      21.165  38.698  45.198  1.00  0.00           O  
ATOM   4656  C   GLU   299      24.556  36.284  48.408  1.00  0.00           C  
ATOM   4657  O   GLU   299      23.757  35.930  49.336  1.00  0.00           O  
ATOM   4658  N   VAL   300      25.771  36.877  48.706  1.00  0.00           N  
ATOM   4659  H   VAL   300      26.469  37.090  48.008  1.00  0.00           H  
ATOM   4660  CA  VAL   300      26.218  37.225  50.020  1.00  0.00           C  
ATOM   4661  HA  VAL   300      25.653  36.803  50.851  1.00  0.00           H  
ATOM   4662  CB  VAL   300      27.733  36.865  50.212  1.00  0.00           C  
ATOM   4663  HB  VAL   300      28.276  37.438  49.461  1.00  0.00           H  
ATOM   4664  CG1 VAL   300      28.218  37.318  51.616  1.00  0.00           C  
ATOM   4665 HG11 VAL   300      29.200  36.904  51.843  1.00  0.00           H  
ATOM   4666 HG12 VAL   300      28.161  38.397  51.759  1.00  0.00           H  
ATOM   4667 HG13 VAL   300      27.537  36.855  52.329  1.00  0.00           H  
ATOM   4668  CG2 VAL   300      28.056  35.428  50.048  1.00  0.00           C  
ATOM   4669 HG21 VAL   300      27.419  34.780  50.648  1.00  0.00           H  
ATOM   4670 HG22 VAL   300      27.956  35.192  48.988  1.00  0.00           H  
ATOM   4671 HG23 VAL   300      29.057  35.177  50.399  1.00  0.00           H  
ATOM   4672  C   VAL   300      25.968  38.737  50.177  1.00  0.00           C  
ATOM   4673  O   VAL   300      26.713  39.568  49.608  1.00  0.00           O  
ATOM   4674  N   ASN   301      24.938  39.130  50.871  1.00  0.00           N  
ATOM   4675  H   ASN   301      24.322  38.497  51.360  1.00  0.00           H  
ATOM   4676  CA  ASN   301      24.523  40.492  50.969  1.00  0.00           C  
ATOM   4677  HA  ASN   301      25.347  41.175  50.763  1.00  0.00           H  
ATOM   4678  CB  ASN   301      23.559  40.700  49.842  1.00  0.00           C  
ATOM   4679  HB2 ASN   301      24.124  40.412  48.955  1.00  0.00           H  
ATOM   4680  HB3 ASN   301      22.683  40.053  49.884  1.00  0.00           H  
ATOM   4681  CG  ASN   301      23.103  42.109  49.546  1.00  0.00           C  
ATOM   4682  OD1 ASN   301      23.471  43.044  50.269  1.00  0.00           O  
ATOM   4683  ND2 ASN   301      22.340  42.289  48.511  1.00  0.00           N  
ATOM   4684 HD21 ASN   301      22.133  41.533  47.874  1.00  0.00           H  
ATOM   4685 HD22 ASN   301      21.882  43.181  48.392  1.00  0.00           H  
ATOM   4686  C   ASN   301      23.806  40.772  52.317  1.00  0.00           C  
ATOM   4687  O   ASN   301      22.758  40.236  52.593  1.00  0.00           O  
ATOM   4688  N   PRO   302      24.396  41.673  53.159  1.00  0.00           N  
ATOM   4689  CD  PRO   302      23.749  42.205  54.366  1.00  0.00           C  
ATOM   4690  HD2 PRO   302      23.265  41.401  54.921  1.00  0.00           H  
ATOM   4691  HD3 PRO   302      23.013  42.935  54.031  1.00  0.00           H  
ATOM   4692  CG  PRO   302      24.876  42.867  55.199  1.00  0.00           C  
ATOM   4693  HG2 PRO   302      25.431  42.110  55.752  1.00  0.00           H  
ATOM   4694  HG3 PRO   302      24.544  43.539  55.991  1.00  0.00           H  
ATOM   4695  CB  PRO   302      25.825  43.441  54.145  1.00  0.00           C  
ATOM   4696  HB2 PRO   302      26.842  43.522  54.530  1.00  0.00           H  
ATOM   4697  HB3 PRO   302      25.510  44.428  53.807  1.00  0.00           H  
ATOM   4698  CA  PRO   302      25.646  42.433  53.006  1.00  0.00           C  
ATOM   4699  HA  PRO   302      25.393  43.041  52.137  1.00  0.00           H  
ATOM   4700  C   PRO   302      26.886  41.578  52.737  1.00  0.00           C  
ATOM   4701  O   PRO   302      26.979  40.528  53.344  1.00  0.00           O  
ATOM   4702  N   PRO   303      27.807  42.101  51.926  1.00  0.00           N  
ATOM   4703  CD  PRO   303      27.551  43.245  50.981  1.00  0.00           C  
ATOM   4704  HD2 PRO   303      27.792  44.136  51.562  1.00  0.00           H  
ATOM   4705  HD3 PRO   303      26.509  43.143  50.676  1.00  0.00           H  
ATOM   4706  CG  PRO   303      28.435  43.064  49.829  1.00  0.00           C  
ATOM   4707  HG2 PRO   303      28.728  44.000  49.353  1.00  0.00           H  
ATOM   4708  HG3 PRO   303      28.054  42.379  49.072  1.00  0.00           H  
ATOM   4709  CB  PRO   303      29.639  42.407  50.436  1.00  0.00           C  
ATOM   4710  HB2 PRO   303      30.223  43.174  50.943  1.00  0.00           H  
ATOM   4711  HB3 PRO   303      30.250  41.890  49.695  1.00  0.00           H  
ATOM   4712  CA  PRO   303      29.047  41.477  51.527  1.00  0.00           C  
ATOM   4713  HA  PRO   303      28.848  40.502  51.084  1.00  0.00           H  
ATOM   4714  C   PRO   303      29.947  41.289  52.766  1.00  0.00           C  
ATOM   4715  O   PRO   303      30.267  42.272  53.465  1.00  0.00           O  
ATOM   4716  N   ALA   304      30.429  40.078  53.046  1.00  0.00           N  
ATOM   4717  H   ALA   304      30.174  39.379  52.363  1.00  0.00           H  
ATOM   4718  CA  ALA   304      31.335  39.739  54.136  1.00  0.00           C  
ATOM   4719  HA  ALA   304      30.852  40.131  55.031  1.00  0.00           H  
ATOM   4720  CB  ALA   304      31.340  38.223  54.268  1.00  0.00           C  
ATOM   4721  HB1 ALA   304      31.948  37.745  53.500  1.00  0.00           H  
ATOM   4722  HB2 ALA   304      31.690  37.874  55.239  1.00  0.00           H  
ATOM   4723  HB3 ALA   304      30.298  37.903  54.257  1.00  0.00           H  
ATOM   4724  C   ALA   304      32.707  40.431  53.977  1.00  0.00           C  
ATOM   4725  O   ALA   304      33.341  40.349  52.950  1.00  0.00           O  
ATOM   4726  N   PRO   305      33.218  41.071  55.064  1.00  0.00           N  
ATOM   4727  CD  PRO   305      32.671  41.263  56.381  1.00  0.00           C  
ATOM   4728  HD2 PRO   305      32.374  40.314  56.828  1.00  0.00           H  
ATOM   4729  HD3 PRO   305      31.835  41.944  56.542  1.00  0.00           H  
ATOM   4730  CG  PRO   305      33.785  41.780  57.214  1.00  0.00           C  
ATOM   4731  HG2 PRO   305      34.420  41.057  57.726  1.00  0.00           H  
ATOM   4732  HG3 PRO   305      33.376  42.319  58.069  1.00  0.00           H  
ATOM   4733  CB  PRO   305      34.619  42.650  56.261  1.00  0.00           C  
ATOM   4734  HB2 PRO   305      35.586  42.893  56.700  1.00  0.00           H  
ATOM   4735  HB3 PRO   305      34.189  43.643  56.128  1.00  0.00           H  
ATOM   4736  CA  PRO   305      34.491  41.773  54.952  1.00  0.00           C  
ATOM   4737  HA  PRO   305      34.473  42.360  54.034  1.00  0.00           H  
ATOM   4738  C   PRO   305      35.679  40.812  54.879  1.00  0.00           C  
ATOM   4739  O   PRO   305      35.543  39.771  55.370  1.00  0.00           O  
ATOM   4740  N   PRO   306      36.849  41.097  54.344  1.00  0.00           N  
ATOM   4741  CD  PRO   306      37.208  42.401  53.844  1.00  0.00           C  
ATOM   4742  HD2 PRO   306      37.273  43.143  54.641  1.00  0.00           H  
ATOM   4743  HD3 PRO   306      36.472  42.756  53.123  1.00  0.00           H  
ATOM   4744  CG  PRO   306      38.545  42.311  53.114  1.00  0.00           C  
ATOM   4745  HG2 PRO   306      39.176  43.154  53.397  1.00  0.00           H  
ATOM   4746  HG3 PRO   306      38.338  42.302  52.044  1.00  0.00           H  
ATOM   4747  CB  PRO   306      39.258  41.049  53.634  1.00  0.00           C  
ATOM   4748  HB2 PRO   306      39.855  41.367  54.489  1.00  0.00           H  
ATOM   4749  HB3 PRO   306      39.785  40.600  52.792  1.00  0.00           H  
ATOM   4750  CA  PRO   306      38.061  40.234  54.182  1.00  0.00           C  
ATOM   4751  HA  PRO   306      37.722  39.560  53.396  1.00  0.00           H  
ATOM   4752  C   PRO   306      38.407  39.280  55.362  1.00  0.00           C  
ATOM   4753  O   PRO   306      38.906  39.742  56.368  1.00  0.00           O  
ATOM   4754  N   VAL   307      38.201  37.972  55.098  1.00  0.00           N  
ATOM   4755  H   VAL   307      37.831  37.710  54.195  1.00  0.00           H  
ATOM   4756  CA  VAL   307      38.628  36.819  55.992  1.00  0.00           C  
ATOM   4757  HA  VAL   307      38.701  37.189  57.014  1.00  0.00           H  
ATOM   4758  CB  VAL   307      37.554  35.748  55.767  1.00  0.00           C  
ATOM   4759  HB  VAL   307      37.585  35.432  54.724  1.00  0.00           H  
ATOM   4760  CG1 VAL   307      37.781  34.508  56.670  1.00  0.00           C  
ATOM   4761 HG11 VAL   307      37.393  34.741  57.662  1.00  0.00           H  
ATOM   4762 HG12 VAL   307      37.267  33.635  56.266  1.00  0.00           H  
ATOM   4763 HG13 VAL   307      38.832  34.242  56.788  1.00  0.00           H  
ATOM   4764  CG2 VAL   307      36.122  36.305  56.038  1.00  0.00           C  
ATOM   4765 HG21 VAL   307      35.766  37.101  55.384  1.00  0.00           H  
ATOM   4766 HG22 VAL   307      35.389  35.498  56.046  1.00  0.00           H  
ATOM   4767 HG23 VAL   307      36.077  36.724  57.044  1.00  0.00           H  
ATOM   4768  C   VAL   307      39.977  36.299  55.642  1.00  0.00           C  
ATOM   4769  O   VAL   307      40.246  35.734  54.558  1.00  0.00           O  
ATOM   4770  N   LYS   308      40.949  36.429  56.526  1.00  0.00           N  
ATOM   4771  H   LYS   308      40.663  36.769  57.433  1.00  0.00           H  
ATOM   4772  CA  LYS   308      42.465  36.294  56.284  1.00  0.00           C  
ATOM   4773  HA  LYS   308      42.791  36.896  55.436  1.00  0.00           H  
ATOM   4774  CB  LYS   308      43.113  36.693  57.539  1.00  0.00           C  
ATOM   4775  HB2 LYS   308      42.652  36.222  58.407  1.00  0.00           H  
ATOM   4776  HB3 LYS   308      44.168  36.422  57.531  1.00  0.00           H  
ATOM   4777  CG  LYS   308      43.048  38.195  57.792  1.00  0.00           C  
ATOM   4778  HG2 LYS   308      43.325  38.806  56.933  1.00  0.00           H  
ATOM   4779  HG3 LYS   308      41.991  38.436  57.901  1.00  0.00           H  
ATOM   4780  CD  LYS   308      43.859  38.550  59.081  1.00  0.00           C  
ATOM   4781  HD2 LYS   308      43.568  37.786  59.802  1.00  0.00           H  
ATOM   4782  HD3 LYS   308      44.940  38.601  58.954  1.00  0.00           H  
ATOM   4783  CE  LYS   308      43.316  39.885  59.622  1.00  0.00           C  
ATOM   4784  HE2 LYS   308      43.474  40.619  58.832  1.00  0.00           H  
ATOM   4785  HE3 LYS   308      42.260  39.768  59.865  1.00  0.00           H  
ATOM   4786  NZ  LYS   308      44.032  40.289  60.848  1.00  0.00           N  
ATOM   4787  HZ1 LYS   308      43.567  39.970  61.686  1.00  0.00           H  
ATOM   4788  HZ2 LYS   308      45.019  40.082  60.802  1.00  0.00           H  
ATOM   4789  HZ3 LYS   308      44.023  41.283  61.026  1.00  0.00           H  
ATOM   4790  C   LYS   308      42.853  34.836  56.024  1.00  0.00           C  
ATOM   4791  O   LYS   308      43.767  34.510  55.250  1.00  0.00           O  
ATOM   4792  N   ALA   309      42.130  33.892  56.608  1.00  0.00           N  
ATOM   4793  H   ALA   309      41.447  34.186  57.292  1.00  0.00           H  
ATOM   4794  CA  ALA   309      42.031  32.529  56.148  1.00  0.00           C  
ATOM   4795  HA  ALA   309      42.988  32.011  56.086  1.00  0.00           H  
ATOM   4796  CB  ALA   309      41.279  31.859  57.296  1.00  0.00           C  
ATOM   4797  HB1 ALA   309      40.232  32.160  57.317  1.00  0.00           H  
ATOM   4798  HB2 ALA   309      41.314  30.796  57.060  1.00  0.00           H  
ATOM   4799  HB3 ALA   309      41.778  31.989  58.256  1.00  0.00           H  
ATOM   4800  C   ALA   309      41.326  32.382  54.825  1.00  0.00           C  
ATOM   4801  O   ALA   309      40.304  31.648  54.688  1.00  0.00           O  
ATOM   4802  N   SER   310      41.883  33.001  53.738  1.00  0.00           N  
ATOM   4803  H   SER   310      42.685  33.590  53.907  1.00  0.00           H  
ATOM   4804  CA  SER   310      41.499  32.657  52.391  1.00  0.00           C  
ATOM   4805  HA  SER   310      41.026  31.678  52.462  1.00  0.00           H  
ATOM   4806  CB  SER   310      40.406  33.606  51.909  1.00  0.00           C  
ATOM   4807  HB2 SER   310      40.670  34.663  51.875  1.00  0.00           H  
ATOM   4808  HB3 SER   310      40.033  33.405  50.905  1.00  0.00           H  
ATOM   4809  OG  SER   310      39.185  33.671  52.682  1.00  0.00           O  
ATOM   4810  HG  SER   310      39.503  33.892  53.560  1.00  0.00           H  
ATOM   4811  C   SER   310      42.675  32.611  51.433  1.00  0.00           C  
ATOM   4812  O   SER   310      43.593  33.387  51.510  1.00  0.00           O  
ATOM   4813  N   TRP   311      42.611  31.661  50.521  1.00  0.00           N  
ATOM   4814  H   TRP   311      41.807  31.050  50.529  1.00  0.00           H  
ATOM   4815  CA  TRP   311      43.259  31.613  49.228  1.00  0.00           C  
ATOM   4816  HA  TRP   311      44.306  31.913  49.274  1.00  0.00           H  
ATOM   4817  CB  TRP   311      43.206  30.307  48.489  1.00  0.00           C  
ATOM   4818  HB2 TRP   311      43.474  29.535  49.211  1.00  0.00           H  
ATOM   4819  HB3 TRP   311      42.145  30.107  48.341  1.00  0.00           H  
ATOM   4820  CG  TRP   311      43.904  30.177  47.186  1.00  0.00           C  
ATOM   4821  CD1 TRP   311      43.294  30.456  45.997  1.00  0.00           C  
ATOM   4822  HD1 TRP   311      42.228  30.594  45.891  1.00  0.00           H  
ATOM   4823  NE1 TRP   311      44.046  30.138  44.941  1.00  0.00           N  
ATOM   4824  HE1 TRP   311      43.734  30.251  43.987  1.00  0.00           H  
ATOM   4825  CE2 TRP   311      45.260  29.620  45.382  1.00  0.00           C  
ATOM   4826  CZ2 TRP   311      46.400  29.109  44.736  1.00  0.00           C  
ATOM   4827  HZ2 TRP   311      46.464  28.899  43.679  1.00  0.00           H  
ATOM   4828  CH2 TRP   311      47.520  28.691  45.485  1.00  0.00           C  
ATOM   4829  HH2 TRP   311      48.392  28.258  45.017  1.00  0.00           H  
ATOM   4830  CZ3 TRP   311      47.538  28.811  46.894  1.00  0.00           C  
ATOM   4831  HZ3 TRP   311      48.427  28.459  47.395  1.00  0.00           H  
ATOM   4832  CE3 TRP   311      46.360  29.254  47.555  1.00  0.00           C  
ATOM   4833  HE3 TRP   311      46.317  29.174  48.631  1.00  0.00           H  
ATOM   4834  CD2 TRP   311      45.254  29.749  46.785  1.00  0.00           C  
ATOM   4835  C   TRP   311      42.593  32.728  48.401  1.00  0.00           C  
ATOM   4836  O   TRP   311      41.353  32.667  48.250  1.00  0.00           O  
ATOM   4837  N   VAL   312      43.307  33.715  47.886  1.00  0.00           N  
ATOM   4838  H   VAL   312      44.267  33.897  48.142  1.00  0.00           H  
ATOM   4839  CA  VAL   312      42.839  34.802  46.950  1.00  0.00           C  
ATOM   4840  HA  VAL   312      41.776  34.657  46.755  1.00  0.00           H  
ATOM   4841  CB  VAL   312      43.074  36.233  47.538  1.00  0.00           C  
ATOM   4842  HB  VAL   312      44.133  36.479  47.462  1.00  0.00           H  
ATOM   4843  CG1 VAL   312      42.273  37.220  46.696  1.00  0.00           C  
ATOM   4844 HG11 VAL   312      42.139  38.142  47.262  1.00  0.00           H  
ATOM   4845 HG12 VAL   312      42.744  37.403  45.731  1.00  0.00           H  
ATOM   4846 HG13 VAL   312      41.299  36.790  46.460  1.00  0.00           H  
ATOM   4847  CG2 VAL   312      42.579  36.440  48.959  1.00  0.00           C  
ATOM   4848 HG21 VAL   312      43.138  35.714  49.549  1.00  0.00           H  
ATOM   4849 HG22 VAL   312      42.774  37.395  49.447  1.00  0.00           H  
ATOM   4850 HG23 VAL   312      41.512  36.227  49.022  1.00  0.00           H  
ATOM   4851  C   VAL   312      43.645  34.711  45.628  1.00  0.00           C  
ATOM   4852  O   VAL   312      44.849  34.630  45.718  1.00  0.00           O  
ATOM   4853  N   HIE   313      43.049  34.609  44.431  1.00  0.00           N  
ATOM   4854  H   HIE   313      42.064  34.831  44.392  1.00  0.00           H  
ATOM   4855  CA  HIE   313      43.702  34.398  43.192  1.00  0.00           C  
ATOM   4856  HA  HIE   313      44.672  34.895  43.213  1.00  0.00           H  
ATOM   4857  CB  HIE   313      43.812  32.827  42.971  1.00  0.00           C  
ATOM   4858  HB2 HIE   313      44.492  32.667  42.134  1.00  0.00           H  
ATOM   4859  HB3 HIE   313      44.332  32.403  43.830  1.00  0.00           H  
ATOM   4860  CG  HIE   313      42.644  32.000  42.707  1.00  0.00           C  
ATOM   4861  ND1 HIE   313      42.682  30.665  42.311  1.00  0.00           N  
ATOM   4862  CE1 HIE   313      41.417  30.254  42.305  1.00  0.00           C  
ATOM   4863  HE1 HIE   313      41.135  29.217  42.202  1.00  0.00           H  
ATOM   4864  NE2 HIE   313      40.595  31.240  42.700  1.00  0.00           N  
ATOM   4865  HE2 HIE   313      39.586  31.246  42.668  1.00  0.00           H  
ATOM   4866  CD2 HIE   313      41.323  32.332  42.923  1.00  0.00           C  
ATOM   4867  HD2 HIE   313      40.962  33.275  43.307  1.00  0.00           H  
ATOM   4868  C   HIE   313      43.009  35.059  42.024  1.00  0.00           C  
ATOM   4869  O   HIE   313      41.764  35.249  42.039  1.00  0.00           O  
ATOM   4870  N   LYS   314      43.763  35.198  40.915  1.00  0.00           N  
ATOM   4871  H   LYS   314      44.745  34.969  40.960  1.00  0.00           H  
ATOM   4872  CA  LYS   314      43.211  35.467  39.592  1.00  0.00           C  
ATOM   4873  HA  LYS   314      42.282  34.902  39.666  1.00  0.00           H  
ATOM   4874  CB  LYS   314      42.926  36.979  39.466  1.00  0.00           C  
ATOM   4875  HB2 LYS   314      42.423  37.317  40.372  1.00  0.00           H  
ATOM   4876  HB3 LYS   314      43.876  37.489  39.308  1.00  0.00           H  
ATOM   4877  CG  LYS   314      41.938  37.458  38.411  1.00  0.00           C  
ATOM   4878  HG2 LYS   314      41.742  38.525  38.511  1.00  0.00           H  
ATOM   4879  HG3 LYS   314      42.231  37.256  37.381  1.00  0.00           H  
ATOM   4880  CD  LYS   314      40.576  36.678  38.649  1.00  0.00           C  
ATOM   4881  HD2 LYS   314      40.568  35.613  38.420  1.00  0.00           H  
ATOM   4882  HD3 LYS   314      40.397  36.969  39.684  1.00  0.00           H  
ATOM   4883  CE  LYS   314      39.591  37.288  37.684  1.00  0.00           C  
ATOM   4884  HE2 LYS   314      39.184  38.200  38.121  1.00  0.00           H  
ATOM   4885  HE3 LYS   314      40.077  37.538  36.741  1.00  0.00           H  
ATOM   4886  NZ  LYS   314      38.434  36.445  37.404  1.00  0.00           N  
ATOM   4887  HZ1 LYS   314      38.709  35.534  37.065  1.00  0.00           H  
ATOM   4888  HZ2 LYS   314      37.893  36.320  38.248  1.00  0.00           H  
ATOM   4889  HZ3 LYS   314      37.800  36.752  36.679  1.00  0.00           H  
ATOM   4890  C   LYS   314      44.100  34.878  38.497  1.00  0.00           C  
ATOM   4891  O   LYS   314      45.293  34.703  38.725  1.00  0.00           O  
ATOM   4892  N   THR   315      43.511  34.630  37.286  1.00  0.00           N  
ATOM   4893  H   THR   315      42.502  34.659  37.258  1.00  0.00           H  
ATOM   4894  CA  THR   315      44.219  34.079  36.093  1.00  0.00           C  
ATOM   4895  HA  THR   315      45.291  34.242  36.199  1.00  0.00           H  
ATOM   4896  CB  THR   315      43.899  32.562  36.052  1.00  0.00           C  
ATOM   4897  HB  THR   315      44.229  32.096  36.980  1.00  0.00           H  
ATOM   4898  CG2 THR   315      42.455  32.202  35.712  1.00  0.00           C  
ATOM   4899 HG21 THR   315      41.767  32.695  36.397  1.00  0.00           H  
ATOM   4900 HG22 THR   315      42.187  32.477  34.692  1.00  0.00           H  
ATOM   4901 HG23 THR   315      42.265  31.151  35.930  1.00  0.00           H  
ATOM   4902  OG1 THR   315      44.578  31.819  35.025  1.00  0.00           O  
ATOM   4903  HG1 THR   315      44.366  30.903  35.217  1.00  0.00           H  
ATOM   4904  C   THR   315      43.715  34.807  34.829  1.00  0.00           C  
ATOM   4905  O   THR   315      42.559  35.252  34.652  1.00  0.00           O  
ATOM   4906  N   GLY   316      44.548  34.916  33.827  1.00  0.00           N  
ATOM   4907  H   GLY   316      45.492  34.573  33.929  1.00  0.00           H  
ATOM   4908  CA  GLY   316      44.084  35.349  32.491  1.00  0.00           C  
ATOM   4909  HA2 GLY   316      43.108  34.920  32.265  1.00  0.00           H  
ATOM   4910  HA3 GLY   316      44.059  36.424  32.674  1.00  0.00           H  
ATOM   4911  C   GLY   316      45.028  34.935  31.385  1.00  0.00           C  
ATOM   4912  O   GLY   316      46.120  34.438  31.628  1.00  0.00           O  
ATOM   4913  N   SER   317      44.618  35.207  30.116  1.00  0.00           N  
ATOM   4914  H   SER   317      43.656  35.472  29.963  1.00  0.00           H  
ATOM   4915  CA  SER   317      45.455  35.079  28.915  1.00  0.00           C  
ATOM   4916  HA  SER   317      46.496  35.250  29.192  1.00  0.00           H  
ATOM   4917  CB  SER   317      45.515  33.696  28.292  1.00  0.00           C  
ATOM   4918  HB2 SER   317      44.511  33.360  28.033  1.00  0.00           H  
ATOM   4919  HB3 SER   317      46.139  33.636  27.400  1.00  0.00           H  
ATOM   4920  OG  SER   317      46.010  32.730  29.167  1.00  0.00           O  
ATOM   4921  HG  SER   317      45.256  32.588  29.743  1.00  0.00           H  
ATOM   4922  C   SER   317      44.991  36.073  27.863  1.00  0.00           C  
ATOM   4923  O   SER   317      43.768  36.365  27.731  1.00  0.00           O  
ATOM   4924  N   THR   318      45.899  36.607  27.104  1.00  0.00           N  
ATOM   4925  H   THR   318      46.850  36.283  27.200  1.00  0.00           H  
ATOM   4926  CA  THR   318      45.620  37.158  25.760  1.00  0.00           C  
ATOM   4927  HA  THR   318      44.555  37.381  25.692  1.00  0.00           H  
ATOM   4928  CB  THR   318      46.370  38.488  25.496  1.00  0.00           C  
ATOM   4929  HB  THR   318      46.061  38.821  24.505  1.00  0.00           H  
ATOM   4930  CG2 THR   318      46.127  39.681  26.468  1.00  0.00           C  
ATOM   4931 HG21 THR   318      45.067  39.930  26.530  1.00  0.00           H  
ATOM   4932 HG22 THR   318      46.429  39.520  27.502  1.00  0.00           H  
ATOM   4933 HG23 THR   318      46.494  40.660  26.162  1.00  0.00           H  
ATOM   4934  OG1 THR   318      47.703  38.188  25.523  1.00  0.00           O  
ATOM   4935  HG1 THR   318      48.091  39.057  25.399  1.00  0.00           H  
ATOM   4936  C   THR   318      45.873  36.065  24.731  1.00  0.00           C  
ATOM   4937  O   THR   318      46.140  34.954  25.112  1.00  0.00           O
[truncated: 4,139,095 more chars]
