# Supplementary material for: Insights into the Enhanced Ceftazidime Hydrolysis by Ent385 AmpC β‑Lactamase from Multiscale Simulations
Source: ACS Catal. 2025 Jun 23;15(13):11739–48. doi: 10.1021/acscatal.5c02383 (PMC12235585; doi:10.1021/acscatal.5c02383)
Supplement: Supplementary file 2 [file cs5c02383_si_002.zip › SI_paper_AmpC_Ent385/representative-structures-ReactionSimulations/Ent385_Rev-Path1/Ent385_Rev.path1.AC.c1.pdb]

CRYST1   85.718   80.237   74.091  90.00  90.00  90.00               1
ATOM      1  N   PRO     1      61.972  27.972  57.483  1.00  0.00           N  
ATOM      2  H2  PRO     1      62.843  27.487  57.325  1.00  0.00           H  
ATOM      3  H3  PRO     1      61.209  27.414  57.128  1.00  0.00           H  
ATOM      4  CD  PRO     1      61.795  28.390  58.859  1.00  0.00           C  
ATOM      5  HD2 PRO     1      62.753  28.316  59.374  1.00  0.00           H  
ATOM      6  HD3 PRO     1      61.036  27.797  59.369  1.00  0.00           H  
ATOM      7  CG  PRO     1      61.406  29.844  58.749  1.00  0.00           C  
ATOM      8  HG2 PRO     1      61.645  30.361  59.678  1.00  0.00           H  
ATOM      9  HG3 PRO     1      60.362  29.929  58.447  1.00  0.00           H  
ATOM     10  CB  PRO     1      62.144  30.415  57.550  1.00  0.00           C  
ATOM     11  HB2 PRO     1      63.182  30.594  57.833  1.00  0.00           H  
ATOM     12  HB3 PRO     1      61.743  31.331  57.117  1.00  0.00           H  
ATOM     13  CA  PRO     1      62.030  29.171  56.629  1.00  0.00           C  
ATOM     14  HA  PRO     1      61.071  29.167  56.111  1.00  0.00           H  
ATOM     15  C   PRO     1      63.178  29.088  55.596  1.00  0.00           C  
ATOM     16  O   PRO     1      64.280  28.662  55.993  1.00  0.00           O  
ATOM     17  N   MET     2      62.965  29.430  54.268  1.00  0.00           N  
ATOM     18  H   MET     2      62.090  29.906  54.105  1.00  0.00           H  
ATOM     19  CA  MET     2      63.826  29.114  53.063  1.00  0.00           C  
ATOM     20  HA  MET     2      64.598  28.391  53.329  1.00  0.00           H  
ATOM     21  CB  MET     2      62.911  28.421  52.109  1.00  0.00           C  
ATOM     22  HB2 MET     2      62.370  27.640  52.643  1.00  0.00           H  
ATOM     23  HB3 MET     2      62.262  29.163  51.643  1.00  0.00           H  
ATOM     24  CG  MET     2      63.792  27.797  51.036  1.00  0.00           C  
ATOM     25  HG2 MET     2      64.516  28.444  50.541  1.00  0.00           H  
ATOM     26  HG3 MET     2      64.480  27.056  51.442  1.00  0.00           H  
ATOM     27  SD  MET     2      62.973  26.882  49.687  1.00  0.00           S  
ATOM     28  CE  MET     2      62.734  25.320  50.640  1.00  0.00           C  
ATOM     29  HE1 MET     2      62.203  25.585  51.555  1.00  0.00           H  
ATOM     30  HE2 MET     2      62.052  24.684  50.076  1.00  0.00           H  
ATOM     31  HE3 MET     2      63.729  24.907  50.804  1.00  0.00           H  
ATOM     32  C   MET     2      64.383  30.351  52.470  1.00  0.00           C  
ATOM     33  O   MET     2      63.605  31.319  52.331  1.00  0.00           O  
ATOM     34  N   SER     3      65.659  30.258  52.048  1.00  0.00           N  
ATOM     35  H   SER     3      66.225  29.464  52.312  1.00  0.00           H  
ATOM     36  CA  SER     3      66.478  31.397  51.540  1.00  0.00           C  
ATOM     37  HA  SER     3      66.090  32.311  51.990  1.00  0.00           H  
ATOM     38  CB  SER     3      67.894  31.239  51.915  1.00  0.00           C  
ATOM     39  HB2 SER     3      68.433  32.064  51.449  1.00  0.00           H  
ATOM     40  HB3 SER     3      67.961  31.236  53.003  1.00  0.00           H  
ATOM     41  OG  SER     3      68.431  30.040  51.491  1.00  0.00           O  
ATOM     42  HG  SER     3      68.079  29.411  52.125  1.00  0.00           H  
ATOM     43  C   SER     3      66.358  31.527  50.047  1.00  0.00           C  
ATOM     44  O   SER     3      65.985  30.632  49.314  1.00  0.00           O  
ATOM     45  N   GLU     4      66.690  32.688  49.481  1.00  0.00           N  
ATOM     46  H   GLU     4      67.111  33.413  50.044  1.00  0.00           H  
ATOM     47  CA  GLU     4      66.390  32.972  48.056  1.00  0.00           C  
ATOM     48  HA  GLU     4      65.332  32.844  47.825  1.00  0.00           H  
ATOM     49  CB  GLU     4      66.687  34.420  47.738  1.00  0.00           C  
ATOM     50  HB2 GLU     4      66.197  35.060  48.472  1.00  0.00           H  
ATOM     51  HB3 GLU     4      67.773  34.493  47.792  1.00  0.00           H  
ATOM     52  CG  GLU     4      66.236  34.818  46.286  1.00  0.00           C  
ATOM     53  HG2 GLU     4      66.614  34.062  45.596  1.00  0.00           H  
ATOM     54  HG3 GLU     4      65.147  34.804  46.247  1.00  0.00           H  
ATOM     55  CD  GLU     4      66.831  36.196  45.944  1.00  0.00           C  
ATOM     56  OE1 GLU     4      66.467  37.173  46.594  1.00  0.00           O  
ATOM     57  OE2 GLU     4      67.534  36.372  44.892  1.00  0.00           O  
ATOM     58  C   GLU     4      67.161  32.020  47.083  1.00  0.00           C  
ATOM     59  O   GLU     4      66.588  31.411  46.143  1.00  0.00           O  
ATOM     60  N   LYS     5      68.383  31.636  47.400  1.00  0.00           N  
ATOM     61  H   LYS     5      68.702  32.123  48.225  1.00  0.00           H  
ATOM     62  CA  LYS     5      69.207  30.712  46.586  1.00  0.00           C  
ATOM     63  HA  LYS     5      68.889  30.954  45.572  1.00  0.00           H  
ATOM     64  CB  LYS     5      70.733  30.933  46.813  1.00  0.00           C  
ATOM     65  HB2 LYS     5      71.079  30.589  47.787  1.00  0.00           H  
ATOM     66  HB3 LYS     5      71.254  30.328  46.071  1.00  0.00           H  
ATOM     67  CG  LYS     5      71.231  32.358  46.576  1.00  0.00           C  
ATOM     68  HG2 LYS     5      71.105  32.645  45.532  1.00  0.00           H  
ATOM     69  HG3 LYS     5      70.598  33.050  47.133  1.00  0.00           H  
ATOM     70  CD  LYS     5      72.670  32.627  46.993  1.00  0.00           C  
ATOM     71  HD2 LYS     5      72.796  32.493  48.067  1.00  0.00           H  
ATOM     72  HD3 LYS     5      73.369  31.917  46.550  1.00  0.00           H  
ATOM     73  CE  LYS     5      73.205  33.977  46.553  1.00  0.00           C  
ATOM     74  HE2 LYS     5      72.464  34.760  46.713  1.00  0.00           H  
ATOM     75  HE3 LYS     5      74.088  34.139  47.172  1.00  0.00           H  
ATOM     76  NZ  LYS     5      73.580  33.954  45.165  1.00  0.00           N  
ATOM     77  HZ1 LYS     5      73.878  34.860  44.832  1.00  0.00           H  
ATOM     78  HZ2 LYS     5      74.330  33.284  45.072  1.00  0.00           H  
ATOM     79  HZ3 LYS     5      72.816  33.619  44.594  1.00  0.00           H  
ATOM     80  C   LYS     5      68.824  29.203  46.660  1.00  0.00           C  
ATOM     81  O   LYS     5      69.095  28.510  45.684  1.00  0.00           O  
ATOM     82  N   GLN     6      68.144  28.767  47.732  1.00  0.00           N  
ATOM     83  H   GLN     6      67.819  29.497  48.350  1.00  0.00           H  
ATOM     84  CA  GLN     6      67.517  27.461  47.829  1.00  0.00           C  
ATOM     85  HA  GLN     6      68.233  26.751  47.416  1.00  0.00           H  
ATOM     86  CB  GLN     6      67.455  27.064  49.281  1.00  0.00           C  
ATOM     87  HB2 GLN     6      68.442  27.155  49.735  1.00  0.00           H  
ATOM     88  HB3 GLN     6      66.896  27.811  49.845  1.00  0.00           H  
ATOM     89  CG  GLN     6      66.956  25.593  49.370  1.00  0.00           C  
ATOM     90  HG2 GLN     6      65.935  25.433  49.023  1.00  0.00           H  
ATOM     91  HG3 GLN     6      67.651  24.974  48.802  1.00  0.00           H  
ATOM     92  CD  GLN     6      66.811  25.092  50.816  1.00  0.00           C  
ATOM     93  OE1 GLN     6      67.084  25.801  51.762  1.00  0.00           O  
ATOM     94  NE2 GLN     6      66.341  23.850  50.934  1.00  0.00           N  
ATOM     95 HE21 GLN     6      66.357  23.260  50.114  1.00  0.00           H  
ATOM     96 HE22 GLN     6      66.265  23.498  51.878  1.00  0.00           H  
ATOM     97  C   GLN     6      66.158  27.320  47.086  1.00  0.00           C  
ATOM     98  O   GLN     6      65.944  26.303  46.376  1.00  0.00           O  
ATOM     99  N   LEU     7      65.354  28.418  47.093  1.00  0.00           N  
ATOM    100  H   LEU     7      65.564  29.095  47.812  1.00  0.00           H  
ATOM    101  CA  LEU     7      64.104  28.524  46.407  1.00  0.00           C  
ATOM    102  HA  LEU     7      63.450  27.659  46.513  1.00  0.00           H  
ATOM    103  CB  LEU     7      63.407  29.775  47.029  1.00  0.00           C  
ATOM    104  HB2 LEU     7      63.509  29.725  48.113  1.00  0.00           H  
ATOM    105  HB3 LEU     7      64.000  30.661  46.804  1.00  0.00           H  
ATOM    106  CG  LEU     7      61.911  30.042  46.682  1.00  0.00           C  
ATOM    107  HG  LEU     7      61.809  30.123  45.600  1.00  0.00           H  
ATOM    108  CD1 LEU     7      61.051  28.839  47.235  1.00  0.00           C  
ATOM    109 HD11 LEU     7      61.418  27.976  46.680  1.00  0.00           H  
ATOM    110 HD12 LEU     7      61.197  28.486  48.255  1.00  0.00           H  
ATOM    111 HD13 LEU     7      59.992  29.098  47.246  1.00  0.00           H  
ATOM    112  CD2 LEU     7      61.490  31.448  47.112  1.00  0.00           C  
ATOM    113 HD21 LEU     7      61.890  32.199  46.431  1.00  0.00           H  
ATOM    114 HD22 LEU     7      60.405  31.543  47.078  1.00  0.00           H  
ATOM    115 HD23 LEU     7      61.684  31.554  48.180  1.00  0.00           H  
ATOM    116  C   LEU     7      64.276  28.665  44.926  1.00  0.00           C  
ATOM    117  O   LEU     7      63.561  28.020  44.209  1.00  0.00           O  
ATOM    118  N   ALA     8      65.297  29.303  44.444  1.00  0.00           N  
ATOM    119  H   ALA     8      65.858  29.834  45.094  1.00  0.00           H  
ATOM    120  CA  ALA     8      65.638  29.440  43.024  1.00  0.00           C  
ATOM    121  HA  ALA     8      64.876  29.888  42.386  1.00  0.00           H  
ATOM    122  CB  ALA     8      66.932  30.295  42.950  1.00  0.00           C  
ATOM    123  HB1 ALA     8      67.549  30.083  43.823  1.00  0.00           H  
ATOM    124  HB2 ALA     8      67.452  30.311  41.992  1.00  0.00           H  
ATOM    125  HB3 ALA     8      66.643  31.283  43.307  1.00  0.00           H  
ATOM    126  C   ALA     8      65.943  28.090  42.326  1.00  0.00           C  
ATOM    127  O   ALA     8      65.838  27.960  41.095  1.00  0.00           O  
ATOM    128  N   ASP     9      66.291  27.073  43.011  1.00  0.00           N  
ATOM    129  H   ASP     9      66.448  27.278  43.988  1.00  0.00           H  
ATOM    130  CA  ASP     9      66.283  25.691  42.547  1.00  0.00           C  
ATOM    131  HA  ASP     9      66.703  25.709  41.541  1.00  0.00           H  
ATOM    132  CB  ASP     9      67.137  24.782  43.403  1.00  0.00           C  
ATOM    133  HB2 ASP     9      68.156  25.154  43.506  1.00  0.00           H  
ATOM    134  HB3 ASP     9      66.900  24.862  44.464  1.00  0.00           H  
ATOM    135  CG  ASP     9      67.113  23.281  43.002  1.00  0.00           C  
ATOM    136  OD1 ASP     9      67.701  22.945  41.962  1.00  0.00           O  
ATOM    137  OD2 ASP     9      66.682  22.469  43.818  1.00  0.00           O  
ATOM    138  C   ASP     9      64.860  25.201  42.526  1.00  0.00           C  
ATOM    139  O   ASP     9      64.469  24.574  41.516  1.00  0.00           O  
ATOM    140  N   VAL    10      64.035  25.326  43.574  1.00  0.00           N  
ATOM    141  H   VAL    10      64.328  25.717  44.458  1.00  0.00           H  
ATOM    142  CA  VAL    10      62.659  24.742  43.749  1.00  0.00           C  
ATOM    143  HA  VAL    10      62.750  23.660  43.659  1.00  0.00           H  
ATOM    144  CB  VAL    10      62.090  25.126  45.154  1.00  0.00           C  
ATOM    145  HB  VAL    10      62.049  26.206  45.291  1.00  0.00           H  
ATOM    146  CG1 VAL    10      60.607  24.776  45.299  1.00  0.00           C  
ATOM    147 HG11 VAL    10      60.347  23.741  45.077  1.00  0.00           H  
ATOM    148 HG12 VAL    10      60.235  24.973  46.304  1.00  0.00           H  
ATOM    149 HG13 VAL    10      59.967  25.381  44.657  1.00  0.00           H  
ATOM    150  CG2 VAL    10      62.834  24.566  46.385  1.00  0.00           C  
ATOM    151 HG21 VAL    10      62.917  23.482  46.300  1.00  0.00           H  
ATOM    152 HG22 VAL    10      63.811  25.048  46.362  1.00  0.00           H  
ATOM    153 HG23 VAL    10      62.273  24.852  47.275  1.00  0.00           H  
ATOM    154  C   VAL    10      61.755  25.339  42.667  1.00  0.00           C  
ATOM    155  O   VAL    10      61.206  24.486  41.964  1.00  0.00           O  
ATOM    156  N   VAL    11      61.641  26.659  42.451  1.00  0.00           N  
ATOM    157  H   VAL    11      62.333  27.237  42.906  1.00  0.00           H  
ATOM    158  CA  VAL    11      60.885  27.344  41.334  1.00  0.00           C  
ATOM    159  HA  VAL    11      59.847  27.039  41.469  1.00  0.00           H  
ATOM    160  CB  VAL    11      61.118  28.876  41.445  1.00  0.00           C  
ATOM    161  HB  VAL    11      62.178  29.123  41.380  1.00  0.00           H  
ATOM    162  CG1 VAL    11      60.213  29.533  40.382  1.00  0.00           C  
ATOM    163 HG11 VAL    11      60.296  30.614  40.488  1.00  0.00           H  
ATOM    164 HG12 VAL    11      60.367  29.149  39.373  1.00  0.00           H  
ATOM    165 HG13 VAL    11      59.200  29.202  40.609  1.00  0.00           H  
ATOM    166  CG2 VAL    11      60.706  29.314  42.830  1.00  0.00           C  
ATOM    167 HG21 VAL    11      61.398  28.958  43.593  1.00  0.00           H  
ATOM    168 HG22 VAL    11      60.722  30.403  42.877  1.00  0.00           H  
ATOM    169 HG23 VAL    11      59.682  28.986  43.005  1.00  0.00           H  
ATOM    170  C   VAL    11      61.448  26.903  40.000  1.00  0.00           C  
ATOM    171  O   VAL    11      60.668  26.743  39.082  1.00  0.00           O  
ATOM    172  N   GLU    12      62.793  26.790  39.763  1.00  0.00           N  
ATOM    173  H   GLU    12      63.465  27.072  40.462  1.00  0.00           H  
ATOM    174  CA  GLU    12      63.281  26.247  38.483  1.00  0.00           C  
ATOM    175  HA  GLU    12      62.821  26.751  37.633  1.00  0.00           H  
ATOM    176  CB  GLU    12      64.814  26.354  38.362  1.00  0.00           C  
ATOM    177  HB2 GLU    12      65.014  27.396  38.110  1.00  0.00           H  
ATOM    178  HB3 GLU    12      65.229  25.993  39.302  1.00  0.00           H  
ATOM    179  CG  GLU    12      65.454  25.532  37.242  1.00  0.00           C  
ATOM    180  HG2 GLU    12      65.271  24.478  37.450  1.00  0.00           H  
ATOM    181  HG3 GLU    12      65.097  25.794  36.246  1.00  0.00           H  
ATOM    182  CD  GLU    12      66.985  25.646  37.354  1.00  0.00           C  
ATOM    183  OE1 GLU    12      67.635  24.889  38.149  1.00  0.00           O  
ATOM    184  OE2 GLU    12      67.520  26.525  36.695  1.00  0.00           O  
ATOM    185  C   GLU    12      62.876  24.755  38.308  1.00  0.00           C  
ATOM    186  O   GLU    12      62.334  24.459  37.255  1.00  0.00           O  
ATOM    187  N   ARG    13      62.991  23.842  39.272  1.00  0.00           N  
ATOM    188  H   ARG    13      63.489  23.961  40.143  1.00  0.00           H  
ATOM    189  CA  ARG    13      62.580  22.415  39.057  1.00  0.00           C  
ATOM    190  HA  ARG    13      63.052  22.040  38.149  1.00  0.00           H  
ATOM    191  CB  ARG    13      62.906  21.609  40.264  1.00  0.00           C  
ATOM    192  HB2 ARG    13      62.576  22.018  41.219  1.00  0.00           H  
ATOM    193  HB3 ARG    13      62.449  20.631  40.108  1.00  0.00           H  
ATOM    194  CG  ARG    13      64.421  21.373  40.320  1.00  0.00           C  
ATOM    195  HG2 ARG    13      64.780  20.788  39.474  1.00  0.00           H  
ATOM    196  HG3 ARG    13      64.976  22.305  40.433  1.00  0.00           H  
ATOM    197  CD  ARG    13      64.699  20.588  41.645  1.00  0.00           C  
ATOM    198  HD2 ARG    13      64.149  20.972  42.504  1.00  0.00           H  
ATOM    199  HD3 ARG    13      64.332  19.565  41.564  1.00  0.00           H  
ATOM    200  NE  ARG    13      66.074  20.606  42.096  1.00  0.00           N  
ATOM    201  HE  ARG    13      66.429  21.401  42.609  1.00  0.00           H  
ATOM    202  CZ  ARG    13      66.995  19.794  41.654  1.00  0.00           C  
ATOM    203  NH1 ARG    13      66.693  18.647  41.144  1.00  0.00           N  
ATOM    204 HH11 ARG    13      67.395  18.050  40.731  1.00  0.00           H  
ATOM    205 HH12 ARG    13      65.768  18.268  41.296  1.00  0.00           H  
ATOM    206  NH2 ARG    13      68.225  20.189  41.685  1.00  0.00           N  
ATOM    207 HH21 ARG    13      68.303  21.181  41.859  1.00  0.00           H  
ATOM    208 HH22 ARG    13      68.923  19.640  41.204  1.00  0.00           H  
ATOM    209  C   ARG    13      61.082  22.418  38.823  1.00  0.00           C  
ATOM    210  O   ARG    13      60.673  21.409  38.228  1.00  0.00           O  
ATOM    211  N   THR    14      60.293  23.330  39.297  1.00  0.00           N  
ATOM    212  H   THR    14      60.699  24.024  39.909  1.00  0.00           H  
ATOM    213  CA  THR    14      58.822  23.327  39.097  1.00  0.00           C  
ATOM    214  HA  THR    14      58.374  22.337  39.016  1.00  0.00           H  
ATOM    215  CB  THR    14      58.152  24.162  40.196  1.00  0.00           C  
ATOM    216  HB  THR    14      58.440  25.206  40.072  1.00  0.00           H  
ATOM    217  CG2 THR    14      56.643  24.033  40.224  1.00  0.00           C  
ATOM    218 HG21 THR    14      56.350  23.039  40.561  1.00  0.00           H  
ATOM    219 HG22 THR    14      56.148  24.672  40.955  1.00  0.00           H  
ATOM    220 HG23 THR    14      56.357  24.188  39.184  1.00  0.00           H  
ATOM    221  OG1 THR    14      58.467  23.805  41.468  1.00  0.00           O  
ATOM    222  HG1 THR    14      59.319  24.185  41.695  1.00  0.00           H  
ATOM    223  C   THR    14      58.554  23.950  37.665  1.00  0.00           C  
ATOM    224  O   THR    14      57.734  23.422  36.901  1.00  0.00           O  
ATOM    225  N   VAL    15      59.175  25.169  37.384  1.00  0.00           N  
ATOM    226  H   VAL    15      60.035  25.377  37.871  1.00  0.00           H  
ATOM    227  CA  VAL    15      58.875  25.841  36.138  1.00  0.00           C  
ATOM    228  HA  VAL    15      57.788  25.764  36.137  1.00  0.00           H  
ATOM    229  CB  VAL    15      59.359  27.291  36.186  1.00  0.00           C  
ATOM    230  HB  VAL    15      60.392  27.287  36.534  1.00  0.00           H  
ATOM    231  CG1 VAL    15      59.493  27.948  34.799  1.00  0.00           C  
ATOM    232 HG11 VAL    15      60.080  28.847  34.988  1.00  0.00           H  
ATOM    233 HG12 VAL    15      60.155  27.407  34.122  1.00  0.00           H  
ATOM    234 HG13 VAL    15      58.495  28.120  34.397  1.00  0.00           H  
ATOM    235  CG2 VAL    15      58.430  28.076  37.189  1.00  0.00           C  
ATOM    236 HG21 VAL    15      58.282  27.526  38.119  1.00  0.00           H  
ATOM    237 HG22 VAL    15      58.773  29.102  37.329  1.00  0.00           H  
ATOM    238 HG23 VAL    15      57.508  28.117  36.610  1.00  0.00           H  
ATOM    239  C   VAL    15      59.452  25.168  34.917  1.00  0.00           C  
ATOM    240  O   VAL    15      58.805  25.235  33.853  1.00  0.00           O  
ATOM    241  N   THR    16      60.624  24.506  35.087  1.00  0.00           N  
ATOM    242  H   THR    16      61.025  24.478  36.013  1.00  0.00           H  
ATOM    243  CA  THR    16      61.295  23.920  33.933  1.00  0.00           C  
ATOM    244  HA  THR    16      61.467  24.748  33.245  1.00  0.00           H  
ATOM    245  CB  THR    16      62.677  23.458  34.358  1.00  0.00           C  
ATOM    246  HB  THR    16      62.638  22.783  35.213  1.00  0.00           H  
ATOM    247  CG2 THR    16      63.364  22.632  33.282  1.00  0.00           C  
ATOM    248 HG21 THR    16      64.420  22.542  33.536  1.00  0.00           H  
ATOM    249 HG22 THR    16      62.913  21.657  33.100  1.00  0.00           H  
ATOM    250 HG23 THR    16      63.337  23.208  32.357  1.00  0.00           H  
ATOM    251  OG1 THR    16      63.426  24.566  34.621  1.00  0.00           O  
ATOM    252  HG1 THR    16      63.257  24.766  35.545  1.00  0.00           H  
ATOM    253  C   THR    16      60.411  22.897  33.153  1.00  0.00           C  
ATOM    254  O   THR    16      60.155  23.088  31.929  1.00  0.00           O  
ATOM    255  N   PRO    17      59.849  21.837  33.706  1.00  0.00           N  
ATOM    256  CD  PRO    17      60.011  21.481  35.089  1.00  0.00           C  
ATOM    257  HD2 PRO    17      59.444  22.139  35.747  1.00  0.00           H  
ATOM    258  HD3 PRO    17      61.046  21.391  35.420  1.00  0.00           H  
ATOM    259  CG  PRO    17      59.481  20.033  35.175  1.00  0.00           C  
ATOM    260  HG2 PRO    17      59.043  19.872  36.160  1.00  0.00           H  
ATOM    261  HG3 PRO    17      60.235  19.353  34.780  1.00  0.00           H  
ATOM    262  CB  PRO    17      58.411  19.957  34.120  1.00  0.00           C  
ATOM    263  HB2 PRO    17      57.482  20.375  34.506  1.00  0.00           H  
ATOM    264  HB3 PRO    17      58.121  18.978  33.739  1.00  0.00           H  
ATOM    265  CA  PRO    17      58.993  20.837  33.010  1.00  0.00           C  
ATOM    266  HA  PRO    17      59.596  20.217  32.347  1.00  0.00           H  
ATOM    267  C   PRO    17      57.822  21.506  32.209  1.00  0.00           C  
ATOM    268  O   PRO    17      57.509  21.183  31.061  1.00  0.00           O  
ATOM    269  N   LEU    18      57.235  22.507  32.844  1.00  0.00           N  
ATOM    270  H   LEU    18      57.637  22.815  33.718  1.00  0.00           H  
ATOM    271  CA  LEU    18      56.114  23.222  32.313  1.00  0.00           C  
ATOM    272  HA  LEU    18      55.429  22.469  31.923  1.00  0.00           H  
ATOM    273  CB  LEU    18      55.474  24.048  33.400  1.00  0.00           C  
ATOM    274  HB2 LEU    18      54.654  23.437  33.776  1.00  0.00           H  
ATOM    275  HB3 LEU    18      56.209  24.058  34.205  1.00  0.00           H  
ATOM    276  CG  LEU    18      54.949  25.481  33.227  1.00  0.00           C  
ATOM    277  HG  LEU    18      55.877  25.998  32.980  1.00  0.00           H  
ATOM    278  CD1 LEU    18      53.814  25.510  32.097  1.00  0.00           C  
ATOM    279 HD11 LEU    18      53.767  26.581  31.905  1.00  0.00           H  
ATOM    280 HD12 LEU    18      54.132  24.979  31.200  1.00  0.00           H  
ATOM    281 HD13 LEU    18      52.963  25.140  32.668  1.00  0.00           H  
ATOM    282  CD2 LEU    18      54.421  26.067  34.558  1.00  0.00           C  
ATOM    283 HD21 LEU    18      54.059  27.094  34.601  1.00  0.00           H  
ATOM    284 HD22 LEU    18      53.706  25.395  35.033  1.00  0.00           H  
ATOM    285 HD23 LEU    18      55.305  26.083  35.194  1.00  0.00           H  
ATOM    286  C   LEU    18      56.627  24.048  31.072  1.00  0.00           C  
ATOM    287  O   LEU    18      56.001  23.922  30.028  1.00  0.00           O  
ATOM    288  N   MET    19      57.649  24.911  31.179  1.00  0.00           N  
ATOM    289  H   MET    19      58.074  25.057  32.083  1.00  0.00           H  
ATOM    290  CA  MET    19      58.169  25.635  30.062  1.00  0.00           C  
ATOM    291  HA  MET    19      57.287  26.203  29.764  1.00  0.00           H  
ATOM    292  CB  MET    19      59.356  26.560  30.441  1.00  0.00           C  
ATOM    293  HB2 MET    19      60.011  25.974  31.086  1.00  0.00           H  
ATOM    294  HB3 MET    19      59.901  26.764  29.519  1.00  0.00           H  
ATOM    295  CG  MET    19      58.943  27.900  31.235  1.00  0.00           C  
ATOM    296  HG2 MET    19      58.188  28.493  30.717  1.00  0.00           H  
ATOM    297  HG3 MET    19      58.502  27.594  32.183  1.00  0.00           H  
ATOM    298  SD  MET    19      60.255  29.097  31.673  1.00  0.00           S  
ATOM    299  CE  MET    19      60.532  29.817  30.025  1.00  0.00           C  
ATOM    300  HE1 MET    19      60.339  29.156  29.180  1.00  0.00           H  
ATOM    301  HE2 MET    19      60.022  30.769  29.879  1.00  0.00           H  
ATOM    302  HE3 MET    19      61.605  29.997  29.956  1.00  0.00           H  
ATOM    303  C   MET    19      58.548  24.700  28.882  1.00  0.00           C  
ATOM    304  O   MET    19      58.405  25.143  27.761  1.00  0.00           O  
ATOM    305  N   LYS    20      59.075  23.447  29.127  1.00  0.00           N  
ATOM    306  H   LYS    20      59.369  23.201  30.061  1.00  0.00           H  
ATOM    307  CA  LYS    20      59.395  22.514  28.070  1.00  0.00           C  
ATOM    308  HA  LYS    20      59.920  23.065  27.290  1.00  0.00           H  
ATOM    309  CB  LYS    20      60.358  21.476  28.618  1.00  0.00           C  
ATOM    310  HB2 LYS    20      59.915  21.035  29.512  1.00  0.00           H  
ATOM    311  HB3 LYS    20      60.555  20.685  27.895  1.00  0.00           H  
ATOM    312  CG  LYS    20      61.682  22.198  28.969  1.00  0.00           C  
ATOM    313  HG2 LYS    20      61.976  22.764  28.085  1.00  0.00           H  
ATOM    314  HG3 LYS    20      61.487  22.886  29.792  1.00  0.00           H  
ATOM    315  CD  LYS    20      62.716  21.158  29.366  1.00  0.00           C  
ATOM    316  HD2 LYS    20      62.355  20.673  30.274  1.00  0.00           H  
ATOM    317  HD3 LYS    20      62.885  20.603  28.443  1.00  0.00           H  
ATOM    318  CE  LYS    20      64.097  21.772  29.789  1.00  0.00           C  
ATOM    319  HE2 LYS    20      64.289  22.310  28.861  1.00  0.00           H  
ATOM    320  HE3 LYS    20      63.994  22.505  30.589  1.00  0.00           H  
ATOM    321  NZ  LYS    20      65.173  20.755  30.025  1.00  0.00           N  
ATOM    322  HZ1 LYS    20      66.114  21.093  29.879  1.00  0.00           H  
ATOM    323  HZ2 LYS    20      65.143  20.255  30.902  1.00  0.00           H  
ATOM    324  HZ3 LYS    20      65.109  20.019  29.336  1.00  0.00           H  
ATOM    325  C   LYS    20      58.224  21.831  27.362  1.00  0.00           C  
ATOM    326  O   LYS    20      58.081  21.795  26.138  1.00  0.00           O  
ATOM    327  N   ALA    21      57.197  21.304  28.103  1.00  0.00           N  
ATOM    328  H   ALA    21      57.319  21.224  29.102  1.00  0.00           H  
ATOM    329  CA  ALA    21      55.972  20.741  27.643  1.00  0.00           C  
ATOM    330  HA  ALA    21      56.181  19.922  26.955  1.00  0.00           H  
ATOM    331  CB  ALA    21      55.130  20.204  28.904  1.00  0.00           C  
ATOM    332  HB1 ALA    21      54.389  19.483  28.557  1.00  0.00           H  
ATOM    333  HB2 ALA    21      55.865  19.656  29.492  1.00  0.00           H  
ATOM    334  HB3 ALA    21      54.626  20.949  29.521  1.00  0.00           H  
ATOM    335  C   ALA    21      55.167  21.779  26.833  1.00  0.00           C  
ATOM    336  O   ALA    21      54.662  21.618  25.725  1.00  0.00           O  
ATOM    337  N   GLN    22      55.063  22.999  27.431  1.00  0.00           N  
ATOM    338  H   GLN    22      55.438  23.164  28.354  1.00  0.00           H  
ATOM    339  CA  GLN    22      54.221  24.049  26.863  1.00  0.00           C  
ATOM    340  HA  GLN    22      53.428  23.579  26.281  1.00  0.00           H  
ATOM    341  CB  GLN    22      53.580  24.822  28.038  1.00  0.00           C  
ATOM    342  HB2 GLN    22      54.390  25.235  28.639  1.00  0.00           H  
ATOM    343  HB3 GLN    22      53.021  25.634  27.573  1.00  0.00           H  
ATOM    344  CG  GLN    22      52.677  23.981  28.950  1.00  0.00           C  
ATOM    345  HG2 GLN    22      53.198  23.194  29.495  1.00  0.00           H  
ATOM    346  HG3 GLN    22      52.277  24.592  29.760  1.00  0.00           H  
ATOM    347  CD  GLN    22      51.461  23.469  28.192  1.00  0.00           C  
ATOM    348  OE1 GLN    22      50.957  23.963  27.225  1.00  0.00           O  
ATOM    349  NE2 GLN    22      50.796  22.457  28.748  1.00  0.00           N  
ATOM    350 HE21 GLN    22      51.220  22.041  29.565  1.00  0.00           H  
ATOM    351 HE22 GLN    22      50.007  21.953  28.371  1.00  0.00           H  
ATOM    352  C   GLN    22      55.075  24.913  25.916  1.00  0.00           C  
ATOM    353  O   GLN    22      54.563  25.775  25.221  1.00  0.00           O  
ATOM    354  N   ALA    23      56.343  24.551  25.645  1.00  0.00           N  
ATOM    355  H   ALA    23      56.737  23.863  26.270  1.00  0.00           H  
ATOM    356  CA  ALA    23      57.275  25.320  24.773  1.00  0.00           C  
ATOM    357  HA  ALA    23      58.239  25.141  25.250  1.00  0.00           H  
ATOM    358  CB  ALA    23      57.161  24.772  23.321  1.00  0.00           C  
ATOM    359  HB1 ALA    23      56.133  24.954  23.009  1.00  0.00           H  
ATOM    360  HB2 ALA    23      57.781  25.434  22.716  1.00  0.00           H  
ATOM    361  HB3 ALA    23      57.457  23.724  23.290  1.00  0.00           H  
ATOM    362  C   ALA    23      57.192  26.865  24.849  1.00  0.00           C  
ATOM    363  O   ALA    23      56.977  27.566  23.812  1.00  0.00           O  
ATOM    364  N   ILE    24      57.192  27.355  26.135  1.00  0.00           N  
ATOM    365  H   ILE    24      57.500  26.677  26.816  1.00  0.00           H  
ATOM    366  CA  ILE    24      56.974  28.784  26.444  1.00  0.00           C  
ATOM    367  HA  ILE    24      56.249  29.241  25.771  1.00  0.00           H  
ATOM    368  CB  ILE    24      56.453  29.017  27.866  1.00  0.00           C  
ATOM    369  HB  ILE    24      57.062  28.516  28.618  1.00  0.00           H  
ATOM    370  CG2 ILE    24      56.331  30.539  28.190  1.00  0.00           C  
ATOM    371 HG21 ILE    24      55.606  31.047  27.554  1.00  0.00           H  
ATOM    372 HG22 ILE    24      55.853  30.667  29.161  1.00  0.00           H  
ATOM    373 HG23 ILE    24      57.285  31.060  28.266  1.00  0.00           H  
ATOM    374  CG1 ILE    24      55.094  28.278  27.991  1.00  0.00           C  
ATOM    375 HG12 ILE    24      54.299  28.735  27.402  1.00  0.00           H  
ATOM    376 HG13 ILE    24      55.229  27.259  27.629  1.00  0.00           H  
ATOM    377  CD1 ILE    24      54.589  28.214  29.436  1.00  0.00           C  
ATOM    378 HD11 ILE    24      54.450  29.206  29.867  1.00  0.00           H  
ATOM    379 HD12 ILE    24      53.669  27.630  29.429  1.00  0.00           H  
ATOM    380 HD13 ILE    24      55.400  27.790  30.028  1.00  0.00           H  
ATOM    381  C   ILE    24      58.334  29.513  26.214  1.00  0.00           C  
ATOM    382  O   ILE    24      59.255  29.109  26.896  1.00  0.00           O  
ATOM    383  N   PRO    25      58.358  30.623  25.379  1.00  0.00           N  
ATOM    384  CD  PRO    25      57.272  31.216  24.597  1.00  0.00           C  
ATOM    385  HD2 PRO    25      56.596  31.758  25.257  1.00  0.00           H  
ATOM    386  HD3 PRO    25      56.741  30.398  24.111  1.00  0.00           H  
ATOM    387  CG  PRO    25      57.889  32.197  23.588  1.00  0.00           C  
ATOM    388  HG2 PRO    25      57.357  33.145  23.674  1.00  0.00           H  
ATOM    389  HG3 PRO    25      57.893  31.724  22.606  1.00  0.00           H  
ATOM    390  CB  PRO    25      59.406  32.369  24.030  1.00  0.00           C  
ATOM    391  HB2 PRO    25      59.551  33.296  24.584  1.00  0.00           H  
ATOM    392  HB3 PRO    25      60.155  32.497  23.249  1.00  0.00           H  
ATOM    393  CA  PRO    25      59.647  31.191  25.067  1.00  0.00           C  
ATOM    394  HA  PRO    25      60.283  30.434  24.608  1.00  0.00           H  
ATOM    395  C   PRO    25      60.351  31.729  26.321  1.00  0.00           C  
ATOM    396  O   PRO    25      61.511  31.422  26.563  1.00  0.00           O  
ATOM    397  N   GLY    26      59.699  32.501  27.154  1.00  0.00           N  
ATOM    398  H   GLY    26      58.743  32.753  26.950  1.00  0.00           H  
ATOM    399  CA  GLY    26      60.248  33.053  28.393  1.00  0.00           C  
ATOM    400  HA2 GLY    26      60.940  32.390  28.911  1.00  0.00           H  
ATOM    401  HA3 GLY    26      60.654  34.043  28.187  1.00  0.00           H  
ATOM    402  C   GLY    26      59.232  33.309  29.529  1.00  0.00           C  
ATOM    403  O   GLY    26      57.990  33.579  29.387  1.00  0.00           O  
ATOM    404  N   MET    27      59.652  33.343  30.805  1.00  0.00           N  
ATOM    405  H   MET    27      60.614  33.036  30.831  1.00  0.00           H  
ATOM    406  CA  MET    27      58.820  33.464  32.035  1.00  0.00           C  
ATOM    407  HA  MET    27      57.983  34.096  31.738  1.00  0.00           H  
ATOM    408  CB  MET    27      58.339  32.096  32.580  1.00  0.00           C  
ATOM    409  HB2 MET    27      58.033  31.455  31.753  1.00  0.00           H  
ATOM    410  HB3 MET    27      59.160  31.608  33.106  1.00  0.00           H  
ATOM    411  CG  MET    27      57.029  32.103  33.461  1.00  0.00           C  
ATOM    412  HG2 MET    27      57.211  32.864  34.220  1.00  0.00           H  
ATOM    413  HG3 MET    27      56.151  32.435  32.907  1.00  0.00           H  
ATOM    414  SD  MET    27      56.770  30.531  34.369  1.00  0.00           S  
ATOM    415  CE  MET    27      55.902  29.568  33.126  1.00  0.00           C  
ATOM    416  HE1 MET    27      55.898  28.491  33.297  1.00  0.00           H  
ATOM    417  HE2 MET    27      54.828  29.727  33.220  1.00  0.00           H  
ATOM    418  HE3 MET    27      56.234  29.878  32.135  1.00  0.00           H  
ATOM    419  C   MET    27      59.552  34.185  33.126  1.00  0.00           C  
ATOM    420  O   MET    27      60.748  33.916  33.450  1.00  0.00           O  
ATOM    421  N   ALA    28      58.800  35.120  33.722  1.00  0.00           N  
ATOM    422  H   ALA    28      57.888  35.285  33.320  1.00  0.00           H  
ATOM    423  CA  ALA    28      59.033  35.909  34.971  1.00  0.00           C  
ATOM    424  HA  ALA    28      60.034  35.780  35.381  1.00  0.00           H  
ATOM    425  CB  ALA    28      58.796  37.395  34.766  1.00  0.00           C  
ATOM    426  HB1 ALA    28      57.723  37.556  34.668  1.00  0.00           H  
ATOM    427  HB2 ALA    28      59.076  37.996  35.631  1.00  0.00           H  
ATOM    428  HB3 ALA    28      59.201  37.718  33.807  1.00  0.00           H  
ATOM    429  C   ALA    28      58.156  35.342  36.060  1.00  0.00           C  
ATOM    430  O   ALA    28      57.018  35.018  35.847  1.00  0.00           O  
ATOM    431  N   VAL    29      58.846  35.104  37.188  1.00  0.00           N  
ATOM    432  H   VAL    29      59.769  35.514  37.221  1.00  0.00           H  
ATOM    433  CA  VAL    29      58.200  34.611  38.404  1.00  0.00           C  
ATOM    434  HA  VAL    29      57.120  34.738  38.328  1.00  0.00           H  
ATOM    435  CB  VAL    29      58.410  33.077  38.715  1.00  0.00           C  
ATOM    436  HB  VAL    29      59.480  32.886  38.794  1.00  0.00           H  
ATOM    437  CG1 VAL    29      57.613  32.570  39.941  1.00  0.00           C  
ATOM    438 HG11 VAL    29      56.546  32.665  39.737  1.00  0.00           H  
ATOM    439 HG12 VAL    29      57.808  31.503  40.044  1.00  0.00           H  
ATOM    440 HG13 VAL    29      57.731  33.146  40.859  1.00  0.00           H  
ATOM    441  CG2 VAL    29      57.844  32.195  37.667  1.00  0.00           C  
ATOM    442 HG21 VAL    29      57.826  31.145  37.958  1.00  0.00           H  
ATOM    443 HG22 VAL    29      56.794  32.474  37.575  1.00  0.00           H  
ATOM    444 HG23 VAL    29      58.450  32.383  36.781  1.00  0.00           H  
ATOM    445  C   VAL    29      58.691  35.546  39.553  1.00  0.00           C  
ATOM    446  O   VAL    29      59.788  36.051  39.538  1.00  0.00           O  
ATOM    447  N   ALA    30      57.846  35.720  40.560  1.00  0.00           N  
ATOM    448  H   ALA    30      56.906  35.367  40.453  1.00  0.00           H  
ATOM    449  CA  ALA    30      58.117  36.333  41.854  1.00  0.00           C  
ATOM    450  HA  ALA    30      59.176  36.143  42.033  1.00  0.00           H  
ATOM    451  CB  ALA    30      57.898  37.864  41.809  1.00  0.00           C  
ATOM    452  HB1 ALA    30      58.454  38.154  40.918  1.00  0.00           H  
ATOM    453  HB2 ALA    30      56.828  37.950  41.620  1.00  0.00           H  
ATOM    454  HB3 ALA    30      58.169  38.329  42.756  1.00  0.00           H  
ATOM    455  C   ALA    30      57.409  35.763  43.035  1.00  0.00           C  
ATOM    456  O   ALA    30      56.294  35.346  42.872  1.00  0.00           O  
ATOM    457  N   VAL    31      58.041  35.842  44.144  1.00  0.00           N  
ATOM    458  H   VAL    31      58.881  36.399  44.218  1.00  0.00           H  
ATOM    459  CA  VAL    31      57.496  35.176  45.375  1.00  0.00           C  
ATOM    460  HA  VAL    31      56.431  35.008  45.219  1.00  0.00           H  
ATOM    461  CB  VAL    31      58.197  33.770  45.453  1.00  0.00           C  
ATOM    462  HB  VAL    31      57.904  33.243  44.545  1.00  0.00           H  
ATOM    463  CG1 VAL    31      59.694  33.735  45.439  1.00  0.00           C  
ATOM    464 HG11 VAL    31      60.037  32.719  45.247  1.00  0.00           H  
ATOM    465 HG12 VAL    31      60.110  34.403  44.685  1.00  0.00           H  
ATOM    466 HG13 VAL    31      60.161  33.860  46.415  1.00  0.00           H  
ATOM    467  CG2 VAL    31      57.598  32.881  46.538  1.00  0.00           C  
ATOM    468 HG21 VAL    31      56.583  32.581  46.279  1.00  0.00           H  
ATOM    469 HG22 VAL    31      58.147  31.957  46.719  1.00  0.00           H  
ATOM    470 HG23 VAL    31      57.556  33.469  47.454  1.00  0.00           H  
ATOM    471  C   VAL    31      57.823  36.035  46.615  1.00  0.00           C  
ATOM    472  O   VAL    31      58.895  36.654  46.657  1.00  0.00           O  
ATOM    473  N   ILE    32      56.840  36.143  47.541  1.00  0.00           N  
ATOM    474  H   ILE    32      55.969  35.670  47.347  1.00  0.00           H  
ATOM    475  CA  ILE    32      56.753  37.281  48.574  1.00  0.00           C  
ATOM    476  HA  ILE    32      57.693  37.810  48.734  1.00  0.00           H  
ATOM    477  CB  ILE    32      55.686  38.329  48.006  1.00  0.00           C  
ATOM    478  HB  ILE    32      54.729  37.827  48.151  1.00  0.00           H  
ATOM    479  CG2 ILE    32      55.771  39.631  48.797  1.00  0.00           C  
ATOM    480 HG21 ILE    32      55.653  39.481  49.870  1.00  0.00           H  
ATOM    481 HG22 ILE    32      56.763  40.069  48.689  1.00  0.00           H  
ATOM    482 HG23 ILE    32      54.903  40.243  48.549  1.00  0.00           H  
ATOM    483  CG1 ILE    32      55.897  38.745  46.528  1.00  0.00           C  
ATOM    484 HG12 ILE    32      55.729  39.798  46.301  1.00  0.00           H  
ATOM    485 HG13 ILE    32      56.945  38.555  46.297  1.00  0.00           H  
ATOM    486  CD1 ILE    32      55.117  37.935  45.444  1.00  0.00           C  
ATOM    487 HD11 ILE    32      54.080  37.806  45.752  1.00  0.00           H  
ATOM    488 HD12 ILE    32      55.172  38.461  44.491  1.00  0.00           H  
ATOM    489 HD13 ILE    32      55.460  36.912  45.293  1.00  0.00           H  
ATOM    490  C   ILE    32      56.287  36.725  49.923  1.00  0.00           C  
ATOM    491  O   ILE    32      55.247  36.101  49.993  1.00  0.00           O  
ATOM    492  N   TYR    33      57.097  36.897  50.881  1.00  0.00           N  
ATOM    493  H   TYR    33      57.950  37.422  50.747  1.00  0.00           H  
ATOM    494  CA  TYR    33      56.969  36.333  52.172  1.00  0.00           C  
ATOM    495  HA  TYR    33      55.935  36.302  52.514  1.00  0.00           H  
ATOM    496  CB  TYR    33      57.362  34.828  52.033  1.00  0.00           C  
ATOM    497  HB2 TYR    33      57.126  34.368  52.993  1.00  0.00           H  
ATOM    498  HB3 TYR    33      56.647  34.273  51.425  1.00  0.00           H  
ATOM    499  CG  TYR    33      58.731  34.322  51.620  1.00  0.00           C  
ATOM    500  CD1 TYR    33      59.595  33.746  52.589  1.00  0.00           C  
ATOM    501  HD1 TYR    33      59.234  33.728  53.607  1.00  0.00           H  
ATOM    502  CE1 TYR    33      60.858  33.182  52.189  1.00  0.00           C  
ATOM    503  HE1 TYR    33      61.497  32.734  52.936  1.00  0.00           H  
ATOM    504  CZ  TYR    33      61.263  33.253  50.845  1.00  0.00           C  
ATOM    505  OH  TYR    33      62.520  32.986  50.470  1.00  0.00           O  
ATOM    506  HH  TYR    33      62.924  32.231  50.904  1.00  0.00           H  
ATOM    507  CE2 TYR    33      60.404  33.819  49.894  1.00  0.00           C  
ATOM    508  HE2 TYR    33      60.710  33.895  48.861  1.00  0.00           H  
ATOM    509  CD2 TYR    33      59.103  34.295  50.285  1.00  0.00           C  
ATOM    510  HD2 TYR    33      58.427  34.771  49.591  1.00  0.00           H  
ATOM    511  C   TYR    33      57.880  36.969  53.220  1.00  0.00           C  
ATOM    512  O   TYR    33      58.716  37.730  52.738  1.00  0.00           O  
ATOM    513  N   GLN    34      57.794  36.755  54.550  1.00  0.00           N  
ATOM    514  H   GLN    34      57.117  36.073  54.862  1.00  0.00           H  
ATOM    515  CA  GLN    34      58.636  37.504  55.557  1.00  0.00           C  
ATOM    516  HA  GLN    34      58.186  37.318  56.532  1.00  0.00           H  
ATOM    517  CB  GLN    34      60.014  36.874  55.538  1.00  0.00           C  
ATOM    518  HB2 GLN    34      59.893  35.792  55.482  1.00  0.00           H  
ATOM    519  HB3 GLN    34      60.486  37.119  54.586  1.00  0.00           H  
ATOM    520  CG  GLN    34      61.047  37.152  56.650  1.00  0.00           C  
ATOM    521  HG2 GLN    34      61.650  37.985  56.288  1.00  0.00           H  
ATOM    522  HG3 GLN    34      60.507  37.466  57.543  1.00  0.00           H  
ATOM    523  CD  GLN    34      62.031  36.063  57.067  1.00  0.00           C  
ATOM    524  OE1 GLN    34      62.136  34.964  56.553  1.00  0.00           O  
ATOM    525  NE2 GLN    34      62.635  36.314  58.194  1.00  0.00           N  
ATOM    526 HE21 GLN    34      62.593  37.218  58.641  1.00  0.00           H  
ATOM    527 HE22 GLN    34      63.144  35.518  58.550  1.00  0.00           H  
ATOM    528  C   GLN    34      58.765  39.027  55.380  1.00  0.00           C  
ATOM    529  O   GLN    34      59.630  39.665  56.010  1.00  0.00           O  
ATOM    530  N   GLY    35      57.839  39.685  54.621  1.00  0.00           N  
ATOM    531  H   GLY    35      57.023  39.191  54.289  1.00  0.00           H  
ATOM    532  CA  GLY    35      57.842  41.129  54.328  1.00  0.00           C  
ATOM    533  HA2 GLY    35      56.834  41.394  54.009  1.00  0.00           H  
ATOM    534  HA3 GLY    35      58.058  41.744  55.201  1.00  0.00           H  
ATOM    535  C   GLY    35      58.842  41.547  53.218  1.00  0.00           C  
ATOM    536  O   GLY    35      59.289  42.702  53.112  1.00  0.00           O  
ATOM    537  N   GLN    36      59.283  40.590  52.364  1.00  0.00           N  
ATOM    538  H   GLN    36      58.912  39.657  52.474  1.00  0.00           H  
ATOM    539  CA  GLN    36      60.368  40.747  51.369  1.00  0.00           C  
ATOM    540  HA  GLN    36      60.568  41.816  51.291  1.00  0.00           H  
ATOM    541  CB  GLN    36      61.719  40.187  51.885  1.00  0.00           C  
ATOM    542  HB2 GLN    36      61.957  40.870  52.701  1.00  0.00           H  
ATOM    543  HB3 GLN    36      61.585  39.163  52.235  1.00  0.00           H  
ATOM    544  CG  GLN    36      62.825  40.097  50.865  1.00  0.00           C  
ATOM    545  HG2 GLN    36      63.609  39.513  51.348  1.00  0.00           H  
ATOM    546  HG3 GLN    36      62.424  39.500  50.046  1.00  0.00           H  
ATOM    547  CD  GLN    36      63.483  41.417  50.453  1.00  0.00           C  
ATOM    548  OE1 GLN    36      63.581  42.375  51.257  1.00  0.00           O  
ATOM    549  NE2 GLN    36      63.615  41.629  49.150  1.00  0.00           N  
ATOM    550 HE21 GLN    36      63.280  40.957  48.475  1.00  0.00           H  
ATOM    551 HE22 GLN    36      64.148  42.421  48.820  1.00  0.00           H  
ATOM    552  C   GLN    36      59.886  40.098  49.967  1.00  0.00           C  
ATOM    553  O   GLN    36      59.491  38.923  50.006  1.00  0.00           O  
ATOM    554  N   PRO    37      59.922  40.735  48.794  1.00  0.00           N  
ATOM    555  CD  PRO    37      60.052  42.212  48.608  1.00  0.00           C  
ATOM    556  HD2 PRO    37      61.085  42.450  48.861  1.00  0.00           H  
ATOM    557  HD3 PRO    37      59.362  42.830  49.183  1.00  0.00           H  
ATOM    558  CG  PRO    37      59.884  42.500  47.144  1.00  0.00           C  
ATOM    559  HG2 PRO    37      60.892  42.658  46.761  1.00  0.00           H  
ATOM    560  HG3 PRO    37      59.282  43.394  46.985  1.00  0.00           H  
ATOM    561  CB  PRO    37      59.308  41.249  46.553  1.00  0.00           C  
ATOM    562  HB2 PRO    37      59.743  41.060  45.572  1.00  0.00           H  
ATOM    563  HB3 PRO    37      58.226  41.379  46.569  1.00  0.00           H  
ATOM    564  CA  PRO    37      59.751  40.099  47.467  1.00  0.00           C  
ATOM    565  HA  PRO    37      58.883  39.439  47.453  1.00  0.00           H  
ATOM    566  C   PRO    37      61.054  39.377  46.952  1.00  0.00           C  
ATOM    567  O   PRO    37      62.135  39.688  47.479  1.00  0.00           O  
ATOM    568  N   HIP    38      60.949  38.451  46.020  1.00  0.00           N  
ATOM    569  H   HIP    38      60.074  37.947  46.011  1.00  0.00           H  
ATOM    570  CA  HIP    38      62.115  37.838  45.354  1.00  0.00           C  
ATOM    571  HA  HIP    38      62.954  38.532  45.397  1.00  0.00           H  
ATOM    572  CB  HIP    38      62.492  36.525  46.070  1.00  0.00           C  
ATOM    573  HB2 HIP    38      61.631  35.856  46.053  1.00  0.00           H  
ATOM    574  HB3 HIP    38      63.337  36.055  45.568  1.00  0.00           H  
ATOM    575  CG  HIP    38      62.972  36.662  47.523  1.00  0.00           C  
ATOM    576  ND1 HIP    38      64.243  36.984  47.963  1.00  0.00           N  
ATOM    577  HD1 HIP    38      65.001  37.269  47.359  1.00  0.00           H  
ATOM    578  CE1 HIP    38      64.282  36.982  49.304  1.00  0.00           C  
ATOM    579  HE1 HIP    38      65.094  37.259  49.960  1.00  0.00           H  
ATOM    580  NE2 HIP    38      63.030  36.592  49.716  1.00  0.00           N  
ATOM    581  HE2 HIP    38      62.810  36.506  50.698  1.00  0.00           H  
ATOM    582  CD2 HIP    38      62.215  36.337  48.613  1.00  0.00           C  
ATOM    583  HD2 HIP    38      61.165  36.085  48.647  1.00  0.00           H  
ATOM    584  C   HIP    38      61.739  37.504  43.905  1.00  0.00           C  
ATOM    585  O   HIP    38      60.532  37.165  43.626  1.00  0.00           O  
ATOM    586  N   TYR    39      62.712  37.551  42.977  1.00  0.00           N  
ATOM    587  H   TYR    39      63.628  37.873  43.255  1.00  0.00           H  
ATOM    588  CA  TYR    39      62.423  37.394  41.595  1.00  0.00           C  
ATOM    589  HA  TYR    39      61.444  36.921  41.521  1.00  0.00           H  
ATOM    590  CB  TYR    39      62.410  38.783  40.922  1.00  0.00           C  
ATOM    591  HB2 TYR    39      63.343  39.015  40.408  1.00  0.00           H  
ATOM    592  HB3 TYR    39      61.678  38.778  40.115  1.00  0.00           H  
ATOM    593  CG  TYR    39      62.023  39.875  41.871  1.00  0.00           C  
ATOM    594  CD1 TYR    39      60.671  40.168  41.976  1.00  0.00           C  
ATOM    595  HD1 TYR    39      59.965  39.517  41.482  1.00  0.00           H  
ATOM    596  CE1 TYR    39      60.249  41.267  42.840  1.00  0.00           C  
ATOM    597  HE1 TYR    39      59.246  41.563  43.107  1.00  0.00           H  
ATOM    598  CZ  TYR    39      61.251  42.085  43.421  1.00  0.00           C  
ATOM    599  OH  TYR    39      60.967  43.177  44.195  1.00  0.00           O  
ATOM    600  HH  TYR    39      60.015  43.239  44.302  1.00  0.00           H  
ATOM    601  CE2 TYR    39      62.632  41.813  43.178  1.00  0.00           C  
ATOM    602  HE2 TYR    39      63.395  42.394  43.675  1.00  0.00           H  
ATOM    603  CD2 TYR    39      63.044  40.702  42.449  1.00  0.00           C  
ATOM    604  HD2 TYR    39      64.087  40.447  42.332  1.00  0.00           H  
ATOM    605  C   TYR    39      63.469  36.519  40.860  1.00  0.00           C  
ATOM    606  O   TYR    39      64.636  36.382  41.217  1.00  0.00           O  
ATOM    607  N   PHE    40      62.825  35.817  39.878  1.00  0.00           N  
ATOM    608  H   PHE    40      61.867  36.068  39.678  1.00  0.00           H  
ATOM    609  CA  PHE    40      63.439  34.807  38.871  1.00  0.00           C  
ATOM    610  HA  PHE    40      64.503  35.043  38.887  1.00  0.00           H  
ATOM    611  CB  PHE    40      63.089  33.367  39.293  1.00  0.00           C  
ATOM    612  HB2 PHE    40      62.020  33.283  39.097  1.00  0.00           H  
ATOM    613  HB3 PHE    40      63.671  32.584  38.808  1.00  0.00           H  
ATOM    614  CG  PHE    40      63.412  33.164  40.769  1.00  0.00           C  
ATOM    615  CD1 PHE    40      64.727  33.285  41.240  1.00  0.00           C  
ATOM    616  HD1 PHE    40      65.589  33.413  40.602  1.00  0.00           H  
ATOM    617  CE1 PHE    40      64.999  33.334  42.640  1.00  0.00           C  
ATOM    618  HE1 PHE    40      66.020  33.477  42.963  1.00  0.00           H  
ATOM    619  CZ  PHE    40      63.995  33.132  43.527  1.00  0.00           C  
ATOM    620  HZ  PHE    40      64.208  33.142  44.585  1.00  0.00           H  
ATOM    621  CE2 PHE    40      62.696  32.987  43.104  1.00  0.00           C  
ATOM    622  HE2 PHE    40      61.836  32.806  43.733  1.00  0.00           H  
ATOM    623  CD2 PHE    40      62.391  32.949  41.751  1.00  0.00           C  
ATOM    624  HD2 PHE    40      61.375  32.682  41.497  1.00  0.00           H  
ATOM    625  C   PHE    40      62.937  34.994  37.470  1.00  0.00           C  
ATOM    626  O   PHE    40      61.779  35.397  37.268  1.00  0.00           O  
ATOM    627  N   THR    41      63.802  34.895  36.440  1.00  0.00           N  
ATOM    628  H   THR    41      64.757  34.875  36.769  1.00  0.00           H  
ATOM    629  CA  THR    41      63.565  35.096  35.022  1.00  0.00           C  
ATOM    630  HA  THR    41      62.502  34.991  34.806  1.00  0.00           H  
ATOM    631  CB  THR    41      64.011  36.507  34.557  1.00  0.00           C  
ATOM    632  HB  THR    41      63.833  36.704  33.499  1.00  0.00           H  
ATOM    633  CG2 THR    41      63.272  37.649  35.253  1.00  0.00           C  
ATOM    634 HG21 THR    41      62.213  37.445  35.095  1.00  0.00           H  
ATOM    635 HG22 THR    41      63.481  37.608  36.322  1.00  0.00           H  
ATOM    636 HG23 THR    41      63.518  38.654  34.911  1.00  0.00           H  
ATOM    637  OG1 THR    41      65.332  36.622  34.903  1.00  0.00           O  
ATOM    638  HG1 THR    41      65.760  35.845  34.534  1.00  0.00           H  
ATOM    639  C   THR    41      64.346  34.057  34.221  1.00  0.00           C  
ATOM    640  O   THR    41      65.531  33.794  34.399  1.00  0.00           O  
ATOM    641  N   PHE    42      63.621  33.519  33.307  1.00  0.00           N  
ATOM    642  H   PHE    42      62.689  33.879  33.157  1.00  0.00           H  
ATOM    643  CA  PHE    42      63.992  32.419  32.494  1.00  0.00           C  
ATOM    644  HA  PHE    42      65.069  32.256  32.547  1.00  0.00           H  
ATOM    645  CB  PHE    42      63.203  31.113  32.935  1.00  0.00           C  
ATOM    646  HB2 PHE    42      62.196  31.278  32.552  1.00  0.00           H  
ATOM    647  HB3 PHE    42      63.651  30.200  32.543  1.00  0.00           H  
ATOM    648  CG  PHE    42      63.222  30.796  34.378  1.00  0.00           C  
ATOM    649  CD1 PHE    42      62.236  31.278  35.273  1.00  0.00           C  
ATOM    650  HD1 PHE    42      61.360  31.819  34.946  1.00  0.00           H  
ATOM    651  CE1 PHE    42      62.414  31.144  36.649  1.00  0.00           C  
ATOM    652  HE1 PHE    42      61.627  31.492  37.301  1.00  0.00           H  
ATOM    653  CZ  PHE    42      63.546  30.495  37.192  1.00  0.00           C  
ATOM    654  HZ  PHE    42      63.767  30.403  38.245  1.00  0.00           H  
ATOM    655  CE2 PHE    42      64.509  29.999  36.292  1.00  0.00           C  
ATOM    656  HE2 PHE    42      65.355  29.497  36.738  1.00  0.00           H  
ATOM    657  CD2 PHE    42      64.336  30.131  34.904  1.00  0.00           C  
ATOM    658  HD2 PHE    42      65.086  29.741  34.232  1.00  0.00           H  
ATOM    659  C   PHE    42      63.598  32.670  31.008  1.00  0.00           C  
ATOM    660  O   PHE    42      62.507  33.112  30.663  1.00  0.00           O  
ATOM    661  N   GLY    43      64.544  32.298  30.091  1.00  0.00           N  
ATOM    662  H   GLY    43      65.387  31.876  30.456  1.00  0.00           H  
ATOM    663  CA  GLY    43      64.165  32.394  28.672  1.00  0.00           C  
ATOM    664  HA2 GLY    43      64.882  31.827  28.077  1.00  0.00           H  
ATOM    665  HA3 GLY    43      63.217  31.875  28.531  1.00  0.00           H  
ATOM    666  C   GLY    43      64.007  33.801  28.086  1.00  0.00           C  
ATOM    667  O   GLY    43      64.613  34.768  28.506  1.00  0.00           O  
ATOM    668  N   LYS    44      63.259  33.887  26.927  1.00  0.00           N  
ATOM    669  H   LYS    44      62.773  33.053  26.629  1.00  0.00           H  
ATOM    670  CA  LYS    44      63.313  35.050  26.024  1.00  0.00           C  
ATOM    671  HA  LYS    44      64.129  35.727  26.278  1.00  0.00           H  
ATOM    672  CB  LYS    44      63.699  34.626  24.622  1.00  0.00           C  
ATOM    673  HB2 LYS    44      63.102  33.807  24.220  1.00  0.00           H  
ATOM    674  HB3 LYS    44      63.530  35.471  23.954  1.00  0.00           H  
ATOM    675  CG  LYS    44      65.259  34.366  24.609  1.00  0.00           C  
ATOM    676  HG2 LYS    44      65.799  35.303  24.472  1.00  0.00           H  
ATOM    677  HG3 LYS    44      65.515  33.894  25.558  1.00  0.00           H  
ATOM    678  CD  LYS    44      65.937  33.508  23.586  1.00  0.00           C  
ATOM    679  HD2 LYS    44      65.607  32.482  23.744  1.00  0.00           H  
ATOM    680  HD3 LYS    44      65.685  33.885  22.595  1.00  0.00           H  
ATOM    681  CE  LYS    44      67.483  33.429  23.847  1.00  0.00           C  
ATOM    682  HE2 LYS    44      67.867  34.447  23.767  1.00  0.00           H  
ATOM    683  HE3 LYS    44      67.623  33.073  24.868  1.00  0.00           H  
ATOM    684  NZ  LYS    44      68.087  32.592  22.764  1.00  0.00           N  
ATOM    685  HZ1 LYS    44      69.092  32.607  22.862  1.00  0.00           H  
ATOM    686  HZ2 LYS    44      67.705  31.664  22.653  1.00  0.00           H  
ATOM    687  HZ3 LYS    44      67.983  33.088  21.891  1.00  0.00           H  
ATOM    688  C   LYS    44      62.001  35.811  26.005  1.00  0.00           C  
ATOM    689  O   LYS    44      60.919  35.258  25.820  1.00  0.00           O  
ATOM    690  N   ALA    45      62.164  37.157  25.990  1.00  0.00           N  
ATOM    691  H   ALA    45      63.121  37.479  25.957  1.00  0.00           H  
ATOM    692  CA  ALA    45      61.123  38.128  25.719  1.00  0.00           C  
ATOM    693  HA  ALA    45      60.191  37.825  26.197  1.00  0.00           H  
ATOM    694  CB  ALA    45      61.519  39.401  26.437  1.00  0.00           C  
ATOM    695  HB1 ALA    45      60.715  40.136  26.402  1.00  0.00           H  
ATOM    696  HB2 ALA    45      61.648  39.238  27.507  1.00  0.00           H  
ATOM    697  HB3 ALA    45      62.452  39.834  26.076  1.00  0.00           H  
ATOM    698  C   ALA    45      60.889  38.322  24.194  1.00  0.00           C  
ATOM    699  O   ALA    45      59.742  38.543  23.805  1.00  0.00           O  
ATOM    700  N   ASP    46      61.934  38.328  23.366  1.00  0.00           N  
ATOM    701  H   ASP    46      62.804  38.068  23.808  1.00  0.00           H  
ATOM    702  CA  ASP    46      61.938  38.359  21.870  1.00  0.00           C  
ATOM    703  HA  ASP    46      61.004  37.928  21.507  1.00  0.00           H  
ATOM    704  CB  ASP    46      61.786  39.795  21.357  1.00  0.00           C  
ATOM    705  HB2 ASP    46      60.906  40.210  21.850  1.00  0.00           H  
ATOM    706  HB3 ASP    46      62.664  40.342  21.703  1.00  0.00           H  
ATOM    707  CG  ASP    46      61.747  39.897  19.831  1.00  0.00           C  
ATOM    708  OD1 ASP    46      61.657  41.027  19.314  1.00  0.00           O  
ATOM    709  OD2 ASP    46      61.948  38.951  19.056  1.00  0.00           O  
ATOM    710  C   ASP    46      63.047  37.577  21.265  1.00  0.00           C  
ATOM    711  O   ASP    46      64.203  37.663  21.744  1.00  0.00           O  
ATOM    712  N   VAL    47      62.723  36.629  20.410  1.00  0.00           N  
ATOM    713  H   VAL    47      61.720  36.587  20.297  1.00  0.00           H  
ATOM    714  CA  VAL    47      63.538  35.499  20.014  1.00  0.00           C  
ATOM    715  HA  VAL    47      64.355  35.418  20.731  1.00  0.00           H  
ATOM    716  CB  VAL    47      62.582  34.132  19.907  1.00  0.00           C  
ATOM    717  HB  VAL    47      61.876  34.408  19.124  1.00  0.00           H  
ATOM    718  CG1 VAL    47      63.389  32.806  19.710  1.00  0.00           C  
ATOM    719 HG11 VAL    47      62.692  31.970  19.784  1.00  0.00           H  
ATOM    720 HG12 VAL    47      63.920  32.913  18.765  1.00  0.00           H  
ATOM    721 HG13 VAL    47      64.141  32.745  20.496  1.00  0.00           H  
ATOM    722  CG2 VAL    47      61.770  34.039  21.177  1.00  0.00           C  
ATOM    723 HG21 VAL    47      62.288  33.663  22.060  1.00  0.00           H  
ATOM    724 HG22 VAL    47      61.237  34.937  21.488  1.00  0.00           H  
ATOM    725 HG23 VAL    47      61.010  33.265  21.071  1.00  0.00           H  
ATOM    726  C   VAL    47      64.208  35.796  18.649  1.00  0.00           C  
ATOM    727  O   VAL    47      65.168  35.161  18.322  1.00  0.00           O  
ATOM    728  N   ALA    48      63.673  36.778  17.908  1.00  0.00           N  
ATOM    729  H   ALA    48      62.849  37.218  18.294  1.00  0.00           H  
ATOM    730  CA  ALA    48      64.365  37.317  16.748  1.00  0.00           C  
ATOM    731  HA  ALA    48      64.912  36.506  16.269  1.00  0.00           H  
ATOM    732  CB  ALA    48      63.286  37.749  15.753  1.00  0.00           C  
ATOM    733  HB1 ALA    48      62.901  38.645  16.240  1.00  0.00           H  
ATOM    734  HB2 ALA    48      63.745  38.023  14.803  1.00  0.00           H  
ATOM    735  HB3 ALA    48      62.555  36.949  15.639  1.00  0.00           H  
ATOM    736  C   ALA    48      65.327  38.503  17.109  1.00  0.00           C  
ATOM    737  O   ALA    48      66.448  38.545  16.638  1.00  0.00           O  
ATOM    738  N   ALA    49      64.928  39.362  18.056  1.00  0.00           N  
ATOM    739  H   ALA    49      63.968  39.349  18.371  1.00  0.00           H  
ATOM    740  CA  ALA    49      65.853  40.364  18.652  1.00  0.00           C  
ATOM    741  HA  ALA    49      66.471  40.779  17.855  1.00  0.00           H  
ATOM    742  CB  ALA    49      64.985  41.496  19.187  1.00  0.00           C  
ATOM    743  HB1 ALA    49      65.635  42.299  19.536  1.00  0.00           H  
ATOM    744  HB2 ALA    49      64.393  41.986  18.414  1.00  0.00           H  
ATOM    745  HB3 ALA    49      64.324  41.116  19.967  1.00  0.00           H  
ATOM    746  C   ALA    49      66.754  39.801  19.780  1.00  0.00           C  
ATOM    747  O   ALA    49      67.428  40.586  20.493  1.00  0.00           O  
ATOM    748  N   ASN    50      66.589  38.520  20.127  1.00  0.00           N  
ATOM    749  H   ASN    50      65.925  37.889  19.701  1.00  0.00           H  
ATOM    750  CA  ASN    50      67.403  37.852  21.165  1.00  0.00           C  
ATOM    751  HA  ASN    50      66.830  36.932  21.285  1.00  0.00           H  
ATOM    752  CB  ASN    50      68.805  37.689  20.446  1.00  0.00           C  
ATOM    753  HB2 ASN    50      68.668  37.275  19.447  1.00  0.00           H  
ATOM    754  HB3 ASN    50      69.274  38.672  20.430  1.00  0.00           H  
ATOM    755  CG  ASN    50      69.616  36.638  21.165  1.00  0.00           C  
ATOM    756  OD1 ASN    50      69.132  35.542  21.344  1.00  0.00           O  
ATOM    757  ND2 ASN    50      70.827  36.927  21.539  1.00  0.00           N  
ATOM    758 HD21 ASN    50      71.442  36.172  21.808  1.00  0.00           H  
ATOM    759 HD22 ASN    50      71.245  37.835  21.393  1.00  0.00           H  
ATOM    760  C   ASN    50      67.458  38.575  22.546  1.00  0.00           C  
ATOM    761  O   ASN    50      68.433  38.659  23.232  1.00  0.00           O  
ATOM    762  N   LYS    51      66.247  39.020  22.983  1.00  0.00           N  
ATOM    763  H   LYS    51      65.462  38.805  22.386  1.00  0.00           H  
ATOM    764  CA  LYS    51      66.005  39.712  24.214  1.00  0.00           C  
ATOM    765  HA  LYS    51      66.917  40.260  24.451  1.00  0.00           H  
ATOM    766  CB  LYS    51      64.795  40.698  23.983  1.00  0.00           C  
ATOM    767  HB2 LYS    51      64.083  40.158  23.358  1.00  0.00           H  
ATOM    768  HB3 LYS    51      64.411  41.105  24.918  1.00  0.00           H  
ATOM    769  CG  LYS    51      65.115  42.001  23.226  1.00  0.00           C  
ATOM    770  HG2 LYS    51      65.641  41.767  22.300  1.00  0.00           H  
ATOM    771  HG3 LYS    51      64.126  42.384  22.976  1.00  0.00           H  
ATOM    772  CD  LYS    51      65.839  43.152  23.997  1.00  0.00           C  
ATOM    773  HD2 LYS    51      65.187  43.627  24.730  1.00  0.00           H  
ATOM    774  HD3 LYS    51      66.778  42.863  24.468  1.00  0.00           H  
ATOM    775  CE  LYS    51      66.186  44.286  23.038  1.00  0.00           C  
ATOM    776  HE2 LYS    51      67.015  43.902  22.444  1.00  0.00           H  
ATOM    777  HE3 LYS    51      65.459  44.472  22.248  1.00  0.00           H  
ATOM    778  NZ  LYS    51      66.462  45.566  23.734  1.00  0.00           N  
ATOM    779  HZ1 LYS    51      65.569  45.855  24.107  1.00  0.00           H  
ATOM    780  HZ2 LYS    51      67.078  45.300  24.489  1.00  0.00           H  
ATOM    781  HZ3 LYS    51      66.793  46.290  23.112  1.00  0.00           H  
ATOM    782  C   LYS    51      65.698  38.703  25.340  1.00  0.00           C  
ATOM    783  O   LYS    51      64.608  38.127  25.337  1.00  0.00           O  
ATOM    784  N   PRO    52      66.573  38.489  26.336  1.00  0.00           N  
ATOM    785  CD  PRO    52      67.885  39.124  26.575  1.00  0.00           C  
ATOM    786  HD2 PRO    52      67.900  40.210  26.656  1.00  0.00           H  
ATOM    787  HD3 PRO    52      68.577  38.782  25.805  1.00  0.00           H  
ATOM    788  CG  PRO    52      68.386  38.635  27.892  1.00  0.00           C  
ATOM    789  HG2 PRO    52      68.297  39.453  28.607  1.00  0.00           H  
ATOM    790  HG3 PRO    52      69.383  38.207  27.791  1.00  0.00           H  
ATOM    791  CB  PRO    52      67.538  37.480  28.313  1.00  0.00           C  
ATOM    792  HB2 PRO    52      67.477  37.445  29.400  1.00  0.00           H  
ATOM    793  HB3 PRO    52      68.004  36.582  27.904  1.00  0.00           H  
ATOM    794  CA  PRO    52      66.263  37.629  27.471  1.00  0.00           C  
ATOM    795  HA  PRO    52      65.983  36.619  27.170  1.00  0.00           H  
ATOM    796  C   PRO    52      65.089  38.291  28.312  1.00  0.00           C  
ATOM    797  O   PRO    52      64.844  39.460  28.273  1.00  0.00           O  
ATOM    798  N   VAL    53      64.442  37.470  29.148  1.00  0.00           N  
ATOM    799  H   VAL    53      64.474  36.512  28.830  1.00  0.00           H  
ATOM    800  CA  VAL    53      63.551  37.933  30.213  1.00  0.00           C  
ATOM    801  HA  VAL    53      63.002  38.782  29.805  1.00  0.00           H  
ATOM    802  CB  VAL    53      62.488  36.950  30.768  1.00  0.00           C  
ATOM    803  HB  VAL    53      63.112  36.200  31.254  1.00  0.00           H  
ATOM    804  CG1 VAL    53      61.554  37.488  31.823  1.00  0.00           C  
ATOM    805 HG11 VAL    53      60.823  38.172  31.393  1.00  0.00           H  
ATOM    806 HG12 VAL    53      61.019  36.647  32.266  1.00  0.00           H  
ATOM    807 HG13 VAL    53      62.103  37.807  32.709  1.00  0.00           H  
ATOM    808  CG2 VAL    53      61.630  36.276  29.683  1.00  0.00           C  
ATOM    809 HG21 VAL    53      60.732  35.750  30.008  1.00  0.00           H  
ATOM    810 HG22 VAL    53      61.193  37.000  28.996  1.00  0.00           H  
ATOM    811 HG23 VAL    53      62.317  35.743  29.026  1.00  0.00           H  
ATOM    812  C   VAL    53      64.443  38.629  31.228  1.00  0.00           C  
ATOM    813  O   VAL    53      65.430  37.999  31.628  1.00  0.00           O  
ATOM    814  N   THR    54      64.072  39.837  31.672  1.00  0.00           N  
ATOM    815  H   THR    54      63.298  40.341  31.263  1.00  0.00           H  
ATOM    816  CA  THR    54      64.671  40.543  32.812  1.00  0.00           C  
ATOM    817  HA  THR    54      65.137  39.711  33.340  1.00  0.00           H  
ATOM    818  CB  THR    54      65.778  41.529  32.349  1.00  0.00           C  
ATOM    819  HB  THR    54      66.275  41.755  33.292  1.00  0.00           H  
ATOM    820  CG2 THR    54      66.724  40.848  31.381  1.00  0.00           C  
ATOM    821 HG21 THR    54      67.531  41.531  31.116  1.00  0.00           H  
ATOM    822 HG22 THR    54      67.171  39.961  31.830  1.00  0.00           H  
ATOM    823 HG23 THR    54      66.177  40.611  30.468  1.00  0.00           H  
ATOM    824  OG1 THR    54      65.142  42.661  31.756  1.00  0.00           O  
ATOM    825  HG1 THR    54      65.923  43.156  31.500  1.00  0.00           H  
ATOM    826  C   THR    54      63.545  41.166  33.731  1.00  0.00           C  
ATOM    827  O   THR    54      62.367  41.071  33.308  1.00  0.00           O  
ATOM    828  N   PRO    55      63.825  41.706  34.902  1.00  0.00           N  
ATOM    829  CD  PRO    55      65.071  41.535  35.669  1.00  0.00           C  
ATOM    830  HD2 PRO    55      65.764  42.344  35.437  1.00  0.00           H  
ATOM    831  HD3 PRO    55      65.597  40.618  35.404  1.00  0.00           H  
ATOM    832  CG  PRO    55      64.531  41.557  37.074  1.00  0.00           C  
ATOM    833  HG2 PRO    55      65.349  41.704  37.779  1.00  0.00           H  
ATOM    834  HG3 PRO    55      63.939  40.673  37.308  1.00  0.00           H  
ATOM    835  CB  PRO    55      63.516  42.711  37.047  1.00  0.00           C  
ATOM    836  HB2 PRO    55      64.074  43.644  37.125  1.00  0.00           H  
ATOM    837  HB3 PRO    55      62.895  42.679  37.943  1.00  0.00           H  
ATOM    838  CA  PRO    55      62.848  42.415  35.761  1.00  0.00           C  
ATOM    839  HA  PRO    55      61.968  41.785  35.892  1.00  0.00           H  
ATOM    840  C   PRO    55      62.345  43.731  35.257  1.00  0.00           C  
ATOM    841  O   PRO    55      61.411  44.211  35.860  1.00  0.00           O  
ATOM    842  N   GLN    56      62.884  44.301  34.212  1.00  0.00           N  
ATOM    843  H   GLN    56      63.702  43.890  33.786  1.00  0.00           H  
ATOM    844  CA  GLN    56      62.434  45.593  33.554  1.00  0.00           C  
ATOM    845  HA  GLN    56      61.996  46.289  34.270  1.00  0.00           H  
ATOM    846  CB  GLN    56      63.627  46.295  32.954  1.00  0.00           C  
ATOM    847  HB2 GLN    56      64.183  45.634  32.289  1.00  0.00           H  
ATOM    848  HB3 GLN    56      63.260  47.142  32.374  1.00  0.00           H  
ATOM    849  CG  GLN    56      64.661  46.851  33.952  1.00  0.00           C  
ATOM    850  HG2 GLN    56      65.144  47.705  33.477  1.00  0.00           H  
ATOM    851  HG3 GLN    56      64.085  47.167  34.822  1.00  0.00           H  
ATOM    852  CD  GLN    56      65.705  45.812  34.334  1.00  0.00           C  
ATOM    853  OE1 GLN    56      65.878  45.352  35.447  1.00  0.00           O  
ATOM    854  NE2 GLN    56      66.621  45.578  33.391  1.00  0.00           N  
ATOM    855 HE21 GLN    56      67.319  44.894  33.647  1.00  0.00           H  
ATOM    856 HE22 GLN    56      66.666  46.124  32.542  1.00  0.00           H  
ATOM    857  C   GLN    56      61.351  45.306  32.458  1.00  0.00           C  
ATOM    858  O   GLN    56      60.454  46.075  32.180  1.00  0.00           O  
ATOM    859  N   THR    57      61.338  44.054  31.915  1.00  0.00           N  
ATOM    860  H   THR    57      62.135  43.486  32.164  1.00  0.00           H  
ATOM    861  CA  THR    57      60.510  43.506  30.800  1.00  0.00           C  
ATOM    862  HA  THR    57      60.620  44.244  30.005  1.00  0.00           H  
ATOM    863  CB  THR    57      60.958  42.126  30.482  1.00  0.00           C  
ATOM    864  HB  THR    57      60.718  41.496  31.338  1.00  0.00           H  
ATOM    865  CG2 THR    57      60.304  41.559  29.229  1.00  0.00           C  
ATOM    866 HG21 THR    57      60.705  42.059  28.348  1.00  0.00           H  
ATOM    867 HG22 THR    57      60.780  40.580  29.170  1.00  0.00           H  
ATOM    868 HG23 THR    57      59.215  41.504  29.219  1.00  0.00           H  
ATOM    869  OG1 THR    57      62.309  42.006  30.296  1.00  0.00           O  
ATOM    870  HG1 THR    57      62.601  42.689  29.688  1.00  0.00           H  
ATOM    871  C   THR    57      59.022  43.488  31.109  1.00  0.00           C  
ATOM    872  O   THR    57      58.534  42.939  32.120  1.00  0.00           O  
ATOM    873  N   LEU    58      58.266  44.086  30.183  1.00  0.00           N  
ATOM    874  H   LEU    58      58.717  44.398  29.335  1.00  0.00           H  
ATOM    875  CA  LEU    58      56.794  44.161  30.159  1.00  0.00           C  
ATOM    876  HA  LEU    58      56.410  44.114  31.178  1.00  0.00           H  
ATOM    877  CB  LEU    58      56.258  45.418  29.448  1.00  0.00           C  
ATOM    878  HB2 LEU    58      56.611  45.584  28.431  1.00  0.00           H  
ATOM    879  HB3 LEU    58      55.176  45.298  29.504  1.00  0.00           H  
ATOM    880  CG  LEU    58      56.547  46.642  30.290  1.00  0.00           C  
ATOM    881  HG  LEU    58      57.625  46.733  30.422  1.00  0.00           H  
ATOM    882  CD1 LEU    58      56.117  47.853  29.503  1.00  0.00           C  
ATOM    883 HD11 LEU    58      56.305  48.737  30.112  1.00  0.00           H  
ATOM    884 HD12 LEU    58      56.691  47.951  28.581  1.00  0.00           H  
ATOM    885 HD13 LEU    58      55.048  47.836  29.287  1.00  0.00           H  
ATOM    886  CD2 LEU    58      55.905  46.705  31.676  1.00  0.00           C  
ATOM    887 HD21 LEU    58      56.234  45.881  32.309  1.00  0.00           H  
ATOM    888 HD22 LEU    58      56.257  47.542  32.279  1.00  0.00           H  
ATOM    889 HD23 LEU    58      54.818  46.653  31.742  1.00  0.00           H  
ATOM    890  C   LEU    58      56.132  42.940  29.475  1.00  0.00           C  
ATOM    891  O   LEU    58      56.667  42.485  28.458  1.00  0.00           O  
ATOM    892  N   PHE    59      54.947  42.500  30.012  1.00  0.00           N  
ATOM    893  H   PHE    59      54.546  42.916  30.841  1.00  0.00           H  
ATOM    894  CA  PHE    59      54.097  41.425  29.462  1.00  0.00           C  
ATOM    895  HA  PHE    59      54.488  41.184  28.473  1.00  0.00           H  
ATOM    896  CB  PHE    59      54.190  40.170  30.330  1.00  0.00           C  
ATOM    897  HB2 PHE    59      53.798  40.409  31.319  1.00  0.00           H  
ATOM    898  HB3 PHE    59      53.459  39.435  29.991  1.00  0.00           H  
ATOM    899  CG  PHE    59      55.510  39.430  30.570  1.00  0.00           C  
ATOM    900  CD1 PHE    59      56.653  40.005  31.082  1.00  0.00           C  
ATOM    901  HD1 PHE    59      56.592  41.061  31.301  1.00  0.00           H  
ATOM    902  CE1 PHE    59      57.849  39.343  31.280  1.00  0.00           C  
ATOM    903  HE1 PHE    59      58.692  39.772  31.800  1.00  0.00           H  
ATOM    904  CZ  PHE    59      57.908  37.998  31.049  1.00  0.00           C  
ATOM    905  HZ  PHE    59      58.825  37.460  31.236  1.00  0.00           H  
ATOM    906  CE2 PHE    59      56.792  37.338  30.486  1.00  0.00           C  
ATOM    907  HE2 PHE    59      56.892  36.300  30.205  1.00  0.00           H  
ATOM    908  CD2 PHE    59      55.660  38.057  30.237  1.00  0.00           C  
ATOM    909  HD2 PHE    59      54.833  37.480  29.850  1.00  0.00           H  
ATOM    910  C   PHE    59      52.628  41.909  29.453  1.00  0.00           C  
ATOM    911  O   PHE    59      52.229  42.755  30.200  1.00  0.00           O  
ATOM    912  N   GLU    60      51.843  41.280  28.553  1.00  0.00           N  
ATOM    913  H   GLU    60      52.328  40.520  28.096  1.00  0.00           H  
ATOM    914  CA  GLU    60      50.421  41.181  28.695  1.00  0.00           C  
ATOM    915  HA  GLU    60      50.057  42.146  29.048  1.00  0.00           H  
ATOM    916  CB  GLU    60      49.787  40.965  27.309  1.00  0.00           C  
ATOM    917  HB2 GLU    60      50.293  40.064  26.963  1.00  0.00           H  
ATOM    918  HB3 GLU    60      48.713  40.868  27.464  1.00  0.00           H  
ATOM    919  CG  GLU    60      50.074  42.006  26.214  1.00  0.00           C  
ATOM    920  HG2 GLU    60      49.410  42.823  26.496  1.00  0.00           H  
ATOM    921  HG3 GLU    60      51.101  42.368  26.278  1.00  0.00           H  
ATOM    922  CD  GLU    60      49.808  41.423  24.756  1.00  0.00           C  
ATOM    923  OE1 GLU    60      49.127  40.365  24.630  1.00  0.00           O  
ATOM    924  OE2 GLU    60      50.279  42.092  23.812  1.00  0.00           O  
ATOM    925  C   GLU    60      49.917  40.213  29.716  1.00  0.00           C  
ATOM    926  O   GLU    60      50.508  39.171  29.944  1.00  0.00           O  
ATOM    927  N   LEU    61      48.755  40.572  30.213  1.00  0.00           N  
ATOM    928  H   LEU    61      48.377  41.394  29.764  1.00  0.00           H  
ATOM    929  CA  LEU    61      48.099  39.947  31.321  1.00  0.00           C  
ATOM    930  HA  LEU    61      48.768  39.210  31.766  1.00  0.00           H  
ATOM    931  CB  LEU    61      47.856  40.992  32.385  1.00  0.00           C  
ATOM    932  HB2 LEU    61      47.158  41.685  31.916  1.00  0.00           H  
ATOM    933  HB3 LEU    61      47.340  40.507  33.214  1.00  0.00           H  
ATOM    934  CG  LEU    61      48.985  41.932  32.901  1.00  0.00           C  
ATOM    935  HG  LEU    61      49.430  42.573  32.140  1.00  0.00           H  
ATOM    936  CD1 LEU    61      48.425  42.898  33.896  1.00  0.00           C  
ATOM    937 HD11 LEU    61      47.879  42.452  34.728  1.00  0.00           H  
ATOM    938 HD12 LEU    61      49.264  43.526  34.195  1.00  0.00           H  
ATOM    939 HD13 LEU    61      47.819  43.555  33.272  1.00  0.00           H  
ATOM    940  CD2 LEU    61      49.976  41.064  33.650  1.00  0.00           C  
ATOM    941 HD21 LEU    61      50.345  40.337  32.927  1.00  0.00           H  
ATOM    942 HD22 LEU    61      50.826  41.654  33.992  1.00  0.00           H  
ATOM    943 HD23 LEU    61      49.457  40.550  34.459  1.00  0.00           H  
ATOM    944  C   LEU    61      46.838  39.109  31.070  1.00  0.00           C  
ATOM    945  O   LEU    61      46.621  38.042  31.657  1.00  0.00           O  
ATOM    946  N   GLY    62      45.998  39.613  30.186  1.00  0.00           N  
ATOM    947  H   GLY    62      46.343  40.303  29.534  1.00  0.00           H  
ATOM    948  CA  GLY    62      44.646  39.106  30.116  1.00  0.00           C  
ATOM    949  HA2 GLY    62      44.224  39.495  29.189  1.00  0.00           H  
ATOM    950  HA3 GLY    62      44.693  38.019  30.051  1.00  0.00           H  
ATOM    951  C   GLY    62      43.838  39.486  31.346  1.00  0.00           C  
ATOM    952  O   GLY    62      43.913  40.590  31.893  1.00  0.00           O  
ATOM    953  N   CTZ    63      43.020  38.507  31.852  1.00  0.00           N  
ATOM    954  H4  CTZ    63      42.853  37.635  31.371  1.00  0.00           H  
ATOM    955  C9  CTZ    63      42.096  38.638  32.997  1.00  0.00           C  
ATOM    956  H5  CTZ    63      41.552  39.576  32.893  1.00  0.00           H  
ATOM    957  C   CTZ    63      42.789  38.908  34.366  1.00  0.00           C  
ATOM    958  O   CTZ    63      42.125  39.272  35.335  1.00  0.00           O  
ATOM    959  CB  CTZ    63      41.124  37.445  33.002  1.00  0.00           C  
ATOM    960  H6  CTZ    63      41.720  36.556  33.198  1.00  0.00           H  
ATOM    961  H7  CTZ    63      40.380  37.632  33.712  1.00  0.00           H  
ATOM    962  OG  CTZ    63      40.397  37.259  31.678  1.00  0.00           O  
ATOM    963  S1  CTZ    63      40.387  33.698  28.828  1.00  0.00           S  
ATOM    964  C2  CTZ    63      39.372  32.376  29.627  1.00  0.00           C  
ATOM    965  H12 CTZ    63      38.646  31.966  28.850  1.00  0.00           H  
ATOM    966  H13 CTZ    63      38.682  32.840  30.343  1.00  0.00           H  
ATOM    967  C3  CTZ    63      40.295  31.357  30.211  1.00  0.00           C  
ATOM    968  C3' CTZ    63      39.939  30.074  30.295  1.00  0.00           C  
ATOM    969  H14 CTZ    63      38.916  29.680  30.162  1.00  0.00           H  
ATOM    970  H15 CTZ    63      40.664  29.347  30.678  1.00  0.00           H  
ATOM    971  CA  CTZ    63      41.650  31.951  30.338  1.00  0.00           C  
ATOM    972  C4' CTZ    63      42.946  31.372  31.026  1.00  0.00           C  
ATOM    973  O4A CTZ    63      43.910  32.201  30.999  1.00  0.00           O  
ATOM    974  O4B CTZ    63      42.915  30.169  31.484  1.00  0.00           O  
ATOM    975  N5  CTZ    63      41.879  33.021  29.668  1.00  0.00           N  
ATOM    976  C6  CTZ    63      39.674  35.013  29.538  1.00  0.00           C  
ATOM    977  H16 CTZ    63      39.308  34.851  30.572  1.00  0.00           H  
ATOM    978  C7  CTZ    63      40.271  36.414  29.430  1.00  0.00           C  
ATOM    979  H17 CTZ    63      39.470  37.277  29.473  1.00  0.00           H  
ATOM    980  C8  CTZ    63      41.105  36.658  30.636  1.00  0.00           C  
ATOM    981  O9  CTZ    63      42.327  36.483  30.724  1.00  0.00           O  
ATOM    982  N10 CTZ    63      41.017  36.495  28.166  1.00  0.00           N  
ATOM    983  H18 CTZ    63      42.044  36.446  28.311  1.00  0.00           H  
ATOM    984  C11 CTZ    63      40.377  36.206  26.984  1.00  0.00           C  
ATOM    985  O12 CTZ    63      39.122  36.224  26.957  1.00  0.00           O  
ATOM    986  C13 CTZ    63      41.289  36.090  25.768  1.00  0.00           C  
ATOM    987  C14 CTZ    63      41.841  37.279  25.166  1.00  0.00           C  
ATOM    988  C15 CTZ    63      41.609  38.610  25.510  1.00  0.00           C  
ATOM    989  H19 CTZ    63      40.983  38.986  26.283  1.00  0.00           H  
ATOM    990  N16 CTZ    63      41.560  34.903  25.227  1.00  0.00           N  
ATOM    991  S16 CTZ    63      42.434  39.614  24.430  1.00  0.00           S  
ATOM    992  C17 CTZ    63      42.845  38.247  23.437  1.00  0.00           C  
ATOM    993  N18 CTZ    63      43.532  38.378  22.265  1.00  0.00           N  
ATOM    994  H20 CTZ    63      43.558  39.371  21.841  1.00  0.00           H  
ATOM    995  H21 CTZ    63      43.673  37.567  21.675  1.00  0.00           H  
ATOM    996  O17 CTZ    63      41.042  33.894  25.956  1.00  0.00           O  
ATOM    997  C18 CTZ    63      41.338  32.552  25.222  1.00  0.00           C  
ATOM    998  C19 CTZ    63      41.030  31.426  26.189  1.00  0.00           C  
ATOM    999  H22 CTZ    63      40.319  31.698  26.878  1.00  0.00           H  
ATOM   1000  H23 CTZ    63      40.512  30.610  25.688  1.00  0.00           H  
ATOM   1001  H24 CTZ    63      41.819  31.097  26.858  1.00  0.00           H  
ATOM   1002  C20 CTZ    63      42.764  32.672  24.754  1.00  0.00           C  
ATOM   1003  H25 CTZ    63      43.267  31.759  24.498  1.00  0.00           H  
ATOM   1004  H26 CTZ    63      42.700  33.302  23.853  1.00  0.00           H  
ATOM   1005  H27 CTZ    63      43.411  33.111  25.527  1.00  0.00           H  
ATOM   1006  C21 CTZ    63      40.462  32.529  23.895  1.00  0.00           C  
ATOM   1007  O2A CTZ    63      39.477  31.690  23.748  1.00  0.00           O  
ATOM   1008  O2B CTZ    63      40.882  33.269  22.959  1.00  0.00           O  
ATOM   1009  N19 CTZ    63      42.547  37.098  23.998  1.00  0.00           N  
ATOM   1010  N   VAL    64      44.137  38.776  34.469  1.00  0.00           N  
ATOM   1011  H   VAL    64      44.712  38.445  33.708  1.00  0.00           H  
ATOM   1012  CA  VAL    64      44.840  39.395  35.648  1.00  0.00           C  
ATOM   1013  HA  VAL    64      44.375  38.960  36.533  1.00  0.00           H  
ATOM   1014  CB  VAL    64      46.309  38.976  35.656  1.00  0.00           C  
ATOM   1015  HB  VAL    64      46.654  38.908  34.624  1.00  0.00           H  
ATOM   1016  CG1 VAL    64      47.246  39.933  36.473  1.00  0.00           C  
ATOM   1017 HG11 VAL    64      47.059  40.985  36.258  1.00  0.00           H  
ATOM   1018 HG12 VAL    64      47.090  39.792  37.543  1.00  0.00           H  
ATOM   1019 HG13 VAL    64      48.256  39.694  36.140  1.00  0.00           H  
ATOM   1020  CG2 VAL    64      46.379  37.531  36.176  1.00  0.00           C  
ATOM   1021 HG21 VAL    64      45.808  37.251  37.061  1.00  0.00           H  
ATOM   1022 HG22 VAL    64      46.141  36.879  35.336  1.00  0.00           H  
ATOM   1023 HG23 VAL    64      47.438  37.290  36.258  1.00  0.00           H  
ATOM   1024  C   VAL    64      44.606  40.901  35.766  1.00  0.00           C  
ATOM   1025  O   VAL    64      44.666  41.435  36.857  1.00  0.00           O  
ATOM   1026  N   SER    65      44.296  41.533  34.625  1.00  0.00           N  
ATOM   1027  H   SER    65      44.274  41.012  33.760  1.00  0.00           H  
ATOM   1028  CA  SER    65      44.003  42.923  34.621  1.00  0.00           C  
ATOM   1029  HA  SER    65      44.896  43.467  34.929  1.00  0.00           H  
ATOM   1030  CB  SER    65      43.767  43.484  33.169  1.00  0.00           C  
ATOM   1031  HB2 SER    65      42.913  42.983  32.712  1.00  0.00           H  
ATOM   1032  HB3 SER    65      43.630  44.565  33.170  1.00  0.00           H  
ATOM   1033  OG  SER    65      44.777  43.124  32.331  1.00  0.00           O  
ATOM   1034  HG  SER    65      44.643  42.180  32.218  1.00  0.00           H  
ATOM   1035  C   SER    65      42.751  43.254  35.474  1.00  0.00           C  
ATOM   1036  O   SER    65      42.623  44.361  36.043  1.00  0.00           O  
ATOM   1037  N   LYS    66      41.827  42.308  35.657  1.00  0.00           N  
ATOM   1038  H   LYS    66      41.962  41.398  35.241  1.00  0.00           H  
ATOM   1039  CA  LYS    66      40.480  42.661  36.201  1.00  0.00           C  
ATOM   1040  HA  LYS    66      40.100  43.502  35.621  1.00  0.00           H  
ATOM   1041  CB  LYS    66      39.588  41.408  35.890  1.00  0.00           C  
ATOM   1042  HB2 LYS    66      40.176  40.557  36.233  1.00  0.00           H  
ATOM   1043  HB3 LYS    66      38.654  41.469  36.449  1.00  0.00           H  
ATOM   1044  CG  LYS    66      39.265  41.168  34.443  1.00  0.00           C  
ATOM   1045  HG2 LYS    66      38.564  41.950  34.152  1.00  0.00           H  
ATOM   1046  HG3 LYS    66      40.176  41.148  33.845  1.00  0.00           H  
ATOM   1047  CD  LYS    66      38.589  39.795  34.305  1.00  0.00           C  
ATOM   1048  HD2 LYS    66      39.248  39.027  34.711  1.00  0.00           H  
ATOM   1049  HD3 LYS    66      37.649  39.850  34.854  1.00  0.00           H  
ATOM   1050  CE  LYS    66      38.231  39.513  32.846  1.00  0.00           C  
ATOM   1051  HE2 LYS    66      37.589  40.265  32.385  1.00  0.00           H  
ATOM   1052  HE3 LYS    66      39.096  39.669  32.202  1.00  0.00           H  
ATOM   1053  NZ  LYS    66      37.739  38.164  32.504  1.00  0.00           N  
ATOM   1054  HZ1 LYS    66      37.363  37.980  31.585  1.00  0.00           H  
ATOM   1055  HZ2 LYS    66      38.478  37.496  32.675  1.00  0.00           H  
ATOM   1056  HZ3 LYS    66      37.142  37.969  33.294  1.00  0.00           H  
ATOM   1057  C   LYS    66      40.598  43.074  37.707  1.00  0.00           C  
ATOM   1058  O   LYS    66      39.691  43.706  38.222  1.00  0.00           O  
ATOM   1059  N   THR    67      41.721  42.609  38.329  1.00  0.00           N  
ATOM   1060  H   THR    67      42.402  42.061  37.824  1.00  0.00           H  
ATOM   1061  CA  THR    67      42.087  42.990  39.684  1.00  0.00           C  
ATOM   1062  HA  THR    67      41.304  42.680  40.376  1.00  0.00           H  
ATOM   1063  CB  THR    67      43.383  42.283  40.192  1.00  0.00           C  
ATOM   1064  HB  THR    67      43.440  42.444  41.269  1.00  0.00           H  
ATOM   1065  CG2 THR    67      43.295  40.757  40.032  1.00  0.00           C  
ATOM   1066 HG21 THR    67      42.382  40.398  40.507  1.00  0.00           H  
ATOM   1067 HG22 THR    67      43.358  40.343  39.025  1.00  0.00           H  
ATOM   1068 HG23 THR    67      44.128  40.245  40.513  1.00  0.00           H  
ATOM   1069  OG1 THR    67      44.563  42.782  39.539  1.00  0.00           O  
ATOM   1070  HG1 THR    67      44.705  42.330  38.705  1.00  0.00           H  
ATOM   1071  C   THR    67      42.189  44.552  39.852  1.00  0.00           C  
ATOM   1072  O   THR    67      41.704  45.077  40.854  1.00  0.00           O  
ATOM   1073  N   PHE    68      42.774  45.217  38.867  1.00  0.00           N  
ATOM   1074  H   PHE    68      43.263  44.810  38.083  1.00  0.00           H  
ATOM   1075  CA  PHE    68      42.814  46.625  38.798  1.00  0.00           C  
ATOM   1076  HA  PHE    68      43.183  46.935  39.775  1.00  0.00           H  
ATOM   1077  CB  PHE    68      43.839  47.121  37.828  1.00  0.00           C  
ATOM   1078  HB2 PHE    68      43.432  46.865  36.850  1.00  0.00           H  
ATOM   1079  HB3 PHE    68      43.869  48.204  37.939  1.00  0.00           H  
ATOM   1080  CG  PHE    68      45.268  46.576  37.904  1.00  0.00           C  
ATOM   1081  CD1 PHE    68      46.233  47.061  38.901  1.00  0.00           C  
ATOM   1082  HD1 PHE    68      45.859  47.811  39.582  1.00  0.00           H  
ATOM   1083  CE1 PHE    68      47.531  46.549  38.906  1.00  0.00           C  
ATOM   1084  HE1 PHE    68      48.237  46.973  39.605  1.00  0.00           H  
ATOM   1085  CZ  PHE    68      47.982  45.589  38.046  1.00  0.00           C  
ATOM   1086  HZ  PHE    68      48.945  45.101  38.039  1.00  0.00           H  
ATOM   1087  CE2 PHE    68      47.162  45.277  36.947  1.00  0.00           C  
ATOM   1088  HE2 PHE    68      47.508  44.507  36.273  1.00  0.00           H  
ATOM   1089  CD2 PHE    68      45.757  45.673  36.922  1.00  0.00           C  
ATOM   1090  HD2 PHE    68      45.139  45.194  36.177  1.00  0.00           H  
ATOM   1091  C   PHE    68      41.359  47.201  38.620  1.00  0.00           C  
ATOM   1092  O   PHE    68      41.015  48.045  39.399  1.00  0.00           O  
ATOM   1093  N   THR    69      40.562  46.662  37.650  1.00  0.00           N  
ATOM   1094  H   THR    69      40.981  46.038  36.975  1.00  0.00           H  
ATOM   1095  CA  THR    69      39.208  47.152  37.428  1.00  0.00           C  
ATOM   1096  HA  THR    69      39.178  48.196  37.114  1.00  0.00           H  
ATOM   1097  CB  THR    69      38.516  46.319  36.328  1.00  0.00           C  
ATOM   1098  HB  THR    69      38.607  45.238  36.435  1.00  0.00           H  
ATOM   1099  CG2 THR    69      37.077  46.677  35.999  1.00  0.00           C  
ATOM   1100 HG21 THR    69      36.741  46.228  35.065  1.00  0.00           H  
ATOM   1101 HG22 THR    69      36.402  46.389  36.806  1.00  0.00           H  
ATOM   1102 HG23 THR    69      37.085  47.767  35.962  1.00  0.00           H  
ATOM   1103  OG1 THR    69      39.162  46.569  35.127  1.00  0.00           O  
ATOM   1104  HG1 THR    69      38.596  46.301  34.399  1.00  0.00           H  
ATOM   1105  C   THR    69      38.302  47.107  38.699  1.00  0.00           C  
ATOM   1106  O   THR    69      37.599  48.059  39.068  1.00  0.00           O  
ATOM   1107  N   GLY    70      38.560  46.030  39.424  1.00  0.00           N  
ATOM   1108  H   GLY    70      39.115  45.260  39.078  1.00  0.00           H  
ATOM   1109  CA  GLY    70      37.933  45.739  40.716  1.00  0.00           C  
ATOM   1110  HA2 GLY    70      36.846  45.758  40.636  1.00  0.00           H  
ATOM   1111  HA3 GLY    70      38.037  44.695  41.011  1.00  0.00           H  
ATOM   1112  C   GLY    70      38.287  46.662  41.910  1.00  0.00           C  
ATOM   1113  O   GLY    70      37.420  47.245  42.575  1.00  0.00           O  
ATOM   1114  N   VAL    71      39.619  46.950  42.075  1.00  0.00           N  
ATOM   1115  H   VAL    71      40.228  46.450  41.444  1.00  0.00           H  
ATOM   1116  CA  VAL    71      40.082  47.992  43.076  1.00  0.00           C  
ATOM   1117  HA  VAL    71      39.602  47.863  44.046  1.00  0.00           H  
ATOM   1118  CB  VAL    71      41.578  47.843  43.243  1.00  0.00           C  
ATOM   1119  HB  VAL    71      42.076  47.953  42.279  1.00  0.00           H  
ATOM   1120  CG1 VAL    71      42.188  48.960  44.148  1.00  0.00           C  
ATOM   1121 HG11 VAL    71      41.782  48.952  45.160  1.00  0.00           H  
ATOM   1122 HG12 VAL    71      43.270  48.841  44.095  1.00  0.00           H  
ATOM   1123 HG13 VAL    71      41.995  49.953  43.742  1.00  0.00           H  
ATOM   1124  CG2 VAL    71      41.945  46.578  44.034  1.00  0.00           C  
ATOM   1125 HG21 VAL    71      41.695  46.785  45.074  1.00  0.00           H  
ATOM   1126 HG22 VAL    71      41.408  45.699  43.678  1.00  0.00           H  
ATOM   1127 HG23 VAL    71      43.013  46.380  43.944  1.00  0.00           H  
ATOM   1128  C   VAL    71      39.609  49.377  42.671  1.00  0.00           C  
ATOM   1129  O   VAL    71      39.084  50.057  43.556  1.00  0.00           O  
ATOM   1130  N   LEU    72      39.579  49.658  41.370  1.00  0.00           N  
ATOM   1131  H   LEU    72      40.011  49.043  40.695  1.00  0.00           H  
ATOM   1132  CA  LEU    72      39.008  50.959  40.840  1.00  0.00           C  
ATOM   1133  HA  LEU    72      39.511  51.803  41.313  1.00  0.00           H  
ATOM   1134  CB  LEU    72      39.287  51.150  39.376  1.00  0.00           C  
ATOM   1135  HB2 LEU    72      40.339  50.931  39.195  1.00  0.00           H  
ATOM   1136  HB3 LEU    72      38.728  50.392  38.827  1.00  0.00           H  
ATOM   1137  CG  LEU    72      38.941  52.470  38.702  1.00  0.00           C  
ATOM   1138  HG  LEU    72      37.913  52.753  38.926  1.00  0.00           H  
ATOM   1139  CD1 LEU    72      39.911  53.538  39.204  1.00  0.00           C  
ATOM   1140 HD11 LEU    72      39.618  54.495  38.772  1.00  0.00           H  
ATOM   1141 HD12 LEU    72      39.790  53.646  40.281  1.00  0.00           H  
ATOM   1142 HD13 LEU    72      40.954  53.298  38.997  1.00  0.00           H  
ATOM   1143  CD2 LEU    72      39.120  52.447  37.200  1.00  0.00           C  
ATOM   1144 HD21 LEU    72      38.975  53.462  36.829  1.00  0.00           H  
ATOM   1145 HD22 LEU    72      40.132  52.183  36.893  1.00  0.00           H  
ATOM   1146 HD23 LEU    72      38.481  51.657  36.806  1.00  0.00           H  
ATOM   1147  C   LEU    72      37.513  51.115  41.159  1.00  0.00           C  
ATOM   1148  O   LEU    72      37.032  52.171  41.658  1.00  0.00           O  
ATOM   1149  N   GLY    73      36.822  49.940  41.049  1.00  0.00           N  
ATOM   1150  H   GLY    73      37.316  49.219  40.543  1.00  0.00           H  
ATOM   1151  CA  GLY    73      35.343  49.745  41.360  1.00  0.00           C  
ATOM   1152  HA2 GLY    73      34.862  50.562  40.822  1.00  0.00           H  
ATOM   1153  HA3 GLY    73      34.952  48.797  40.991  1.00  0.00           H  
ATOM   1154  C   GLY    73      35.091  50.042  42.925  1.00  0.00           C  
ATOM   1155  O   GLY    73      34.190  50.818  43.254  1.00  0.00           O  
ATOM   1156  N   GLY    74      35.944  49.516  43.738  1.00  0.00           N  
ATOM   1157  H   GLY    74      36.613  48.916  43.276  1.00  0.00           H  
ATOM   1158  CA  GLY    74      36.086  49.766  45.185  1.00  0.00           C  
ATOM   1159  HA2 GLY    74      35.140  49.521  45.667  1.00  0.00           H  
ATOM   1160  HA3 GLY    74      36.897  49.153  45.578  1.00  0.00           H  
ATOM   1161  C   GLY    74      36.359  51.255  45.577  1.00  0.00           C  
ATOM   1162  O   GLY    74      35.697  51.803  46.409  1.00  0.00           O  
ATOM   1163  N   ASP    75      37.460  51.843  45.003  1.00  0.00           N  
ATOM   1164  H   ASP    75      38.096  51.258  44.479  1.00  0.00           H  
ATOM   1165  CA  ASP    75      37.869  53.212  45.348  1.00  0.00           C  
ATOM   1166  HA  ASP    75      38.089  53.404  46.399  1.00  0.00           H  
ATOM   1167  CB  ASP    75      39.116  53.452  44.571  1.00  0.00           C  
ATOM   1168  HB2 ASP    75      39.992  52.891  44.897  1.00  0.00           H  
ATOM   1169  HB3 ASP    75      38.930  53.196  43.528  1.00  0.00           H  
ATOM   1170  CG  ASP    75      39.352  54.911  44.623  1.00  0.00           C  
ATOM   1171  OD1 ASP    75      40.111  55.380  45.438  1.00  0.00           O  
ATOM   1172  OD2 ASP    75      38.896  55.622  43.744  1.00  0.00           O  
ATOM   1173  C   ASP    75      36.646  54.097  45.055  1.00  0.00           C  
ATOM   1174  O   ASP    75      36.385  54.998  45.840  1.00  0.00           O  
ATOM   1175  N   ALA    76      35.829  53.815  44.004  1.00  0.00           N  
ATOM   1176  H   ALA    76      36.195  53.262  43.241  1.00  0.00           H  
ATOM   1177  CA  ALA    76      34.650  54.588  43.622  1.00  0.00           C  
ATOM   1178  HA  ALA    76      34.927  55.639  43.698  1.00  0.00           H  
ATOM   1179  CB  ALA    76      34.297  54.230  42.158  1.00  0.00           C  
ATOM   1180  HB1 ALA    76      34.981  54.739  41.478  1.00  0.00           H  
ATOM   1181  HB2 ALA    76      34.218  53.167  41.933  1.00  0.00           H  
ATOM   1182  HB3 ALA    76      33.322  54.616  41.861  1.00  0.00           H  
ATOM   1183  C   ALA    76      33.505  54.472  44.617  1.00  0.00           C  
ATOM   1184  O   ALA    76      32.776  55.392  44.840  1.00  0.00           O  
ATOM   1185  N   ILE    77      33.342  53.268  45.061  1.00  0.00           N  
ATOM   1186  H   ILE    77      34.053  52.585  44.844  1.00  0.00           H  
ATOM   1187  CA  ILE    77      32.322  52.938  46.028  1.00  0.00           C  
ATOM   1188  HA  ILE    77      31.356  53.306  45.685  1.00  0.00           H  
ATOM   1189  CB  ILE    77      32.155  51.405  46.059  1.00  0.00           C  
ATOM   1190  HB  ILE    77      33.140  50.940  46.107  1.00  0.00           H  
ATOM   1191  CG2 ILE    77      31.411  50.872  47.237  1.00  0.00           C  
ATOM   1192 HG21 ILE    77      30.385  51.179  47.438  1.00  0.00           H  
ATOM   1193 HG22 ILE    77      31.337  49.788  47.150  1.00  0.00           H  
ATOM   1194 HG23 ILE    77      32.033  51.001  48.123  1.00  0.00           H  
ATOM   1195  CG1 ILE    77      31.374  50.883  44.794  1.00  0.00           C  
ATOM   1196 HG12 ILE    77      30.297  51.036  44.853  1.00  0.00           H  
ATOM   1197 HG13 ILE    77      31.775  51.394  43.920  1.00  0.00           H  
ATOM   1198  CD1 ILE    77      31.761  49.370  44.600  1.00  0.00           C  
ATOM   1199 HD11 ILE    77      32.587  48.989  45.201  1.00  0.00           H  
ATOM   1200 HD12 ILE    77      30.894  48.801  44.935  1.00  0.00           H  
ATOM   1201 HD13 ILE    77      31.985  49.231  43.542  1.00  0.00           H  
ATOM   1202  C   ILE    77      32.658  53.482  47.502  1.00  0.00           C  
ATOM   1203  O   ILE    77      31.810  54.031  48.232  1.00  0.00           O  
ATOM   1204  N   ALA    78      33.949  53.436  47.865  1.00  0.00           N  
ATOM   1205  H   ALA    78      34.597  52.964  47.250  1.00  0.00           H  
ATOM   1206  CA  ALA    78      34.456  54.276  48.947  1.00  0.00           C  
ATOM   1207  HA  ALA    78      33.885  53.960  49.820  1.00  0.00           H  
ATOM   1208  CB  ALA    78      36.022  53.913  49.148  1.00  0.00           C  
ATOM   1209  HB1 ALA    78      36.321  52.914  48.830  1.00  0.00           H  
ATOM   1210  HB2 ALA    78      36.577  54.620  48.531  1.00  0.00           H  
ATOM   1211  HB3 ALA    78      36.250  54.009  50.210  1.00  0.00           H  
ATOM   1212  C   ALA    78      34.229  55.769  48.738  1.00  0.00           C  
ATOM   1213  O   ALA    78      34.170  56.546  49.718  1.00  0.00           O  
ATOM   1214  N   ARG    79      34.185  56.357  47.547  1.00  0.00           N  
ATOM   1215  H   ARG    79      34.344  55.759  46.749  1.00  0.00           H  
ATOM   1216  CA  ARG    79      34.023  57.808  47.312  1.00  0.00           C  
ATOM   1217  HA  ARG    79      34.461  58.417  48.103  1.00  0.00           H  
ATOM   1218  CB  ARG    79      34.674  58.219  45.947  1.00  0.00           C  
ATOM   1219  HB2 ARG    79      34.519  57.374  45.276  1.00  0.00           H  
ATOM   1220  HB3 ARG    79      34.212  59.147  45.609  1.00  0.00           H  
ATOM   1221  CG  ARG    79      36.222  58.421  46.171  1.00  0.00           C  
ATOM   1222  HG2 ARG    79      36.373  59.320  46.770  1.00  0.00           H  
ATOM   1223  HG3 ARG    79      36.529  57.508  46.681  1.00  0.00           H  
ATOM   1224  CD  ARG    79      36.807  58.643  44.782  1.00  0.00           C  
ATOM   1225  HD2 ARG    79      36.175  58.072  44.103  1.00  0.00           H  
ATOM   1226  HD3 ARG    79      36.803  59.725  44.646  1.00  0.00           H  
ATOM   1227  NE  ARG    79      38.179  58.126  44.701  1.00  0.00           N  
ATOM   1228  HE  ARG    79      38.282  57.187  44.343  1.00  0.00           H  
ATOM   1229  CZ  ARG    79      39.344  58.749  45.002  1.00  0.00           C  
ATOM   1230  NH1 ARG    79      39.442  60.020  45.269  1.00  0.00           N  
ATOM   1231 HH11 ARG    79      38.692  60.695  45.234  1.00  0.00           H  
ATOM   1232 HH12 ARG    79      40.337  60.465  45.415  1.00  0.00           H  
ATOM   1233  NH2 ARG    79      40.418  58.101  44.883  1.00  0.00           N  
ATOM   1234 HH21 ARG    79      40.314  57.105  44.754  1.00  0.00           H  
ATOM   1235 HH22 ARG    79      41.340  58.481  45.048  1.00  0.00           H  
ATOM   1236  C   ARG    79      32.498  58.226  47.415  1.00  0.00           C  
ATOM   1237  O   ARG    79      32.251  59.433  47.441  1.00  0.00           O  
ATOM   1238  N   LYS    80      31.593  57.238  47.377  1.00  0.00           N  
ATOM   1239  H   LYS    80      31.921  56.285  47.453  1.00  0.00           H  
ATOM   1240  CA  LYS    80      30.150  57.370  47.091  1.00  0.00           C  
ATOM   1241  HA  LYS    80      29.768  56.351  47.021  1.00  0.00           H  
ATOM   1242  CB  LYS    80      29.415  58.047  48.284  1.00  0.00           C  
ATOM   1243  HB2 LYS    80      29.663  59.105  48.377  1.00  0.00           H  
ATOM   1244  HB3 LYS    80      28.401  57.951  47.896  1.00  0.00           H  
ATOM   1245  CG  LYS    80      29.631  57.330  49.600  1.00  0.00           C  
ATOM   1246  HG2 LYS    80      29.187  56.345  49.452  1.00  0.00           H  
ATOM   1247  HG3 LYS    80      30.690  57.301  49.855  1.00  0.00           H  
ATOM   1248  CD  LYS    80      28.756  57.965  50.691  1.00  0.00           C  
ATOM   1249  HD2 LYS    80      28.882  59.046  50.738  1.00  0.00           H  
ATOM   1250  HD3 LYS    80      27.707  57.790  50.450  1.00  0.00           H  
ATOM   1251  CE  LYS    80      29.016  57.391  52.107  1.00  0.00           C  
ATOM   1252  HE2 LYS    80      29.970  57.676  52.551  1.00  0.00           H  
ATOM   1253  HE3 LYS    80      28.207  57.755  52.740  1.00  0.00           H  
ATOM   1254  NZ  LYS    80      29.057  55.890  52.071  1.00  0.00           N  
ATOM   1255  HZ1 LYS    80      29.346  55.486  52.950  1.00  0.00           H  
ATOM   1256  HZ2 LYS    80      28.146  55.510  51.857  1.00  0.00           H  
ATOM   1257  HZ3 LYS    80      29.751  55.516  51.440  1.00  0.00           H  
ATOM   1258  C   LYS    80      29.862  58.100  45.743  1.00  0.00           C  
ATOM   1259  O   LYS    80      28.851  58.780  45.634  1.00  0.00           O  
ATOM   1260  N   GLU    81      30.696  57.741  44.788  1.00  0.00           N  
ATOM   1261  H   GLU    81      31.484  57.140  44.983  1.00  0.00           H  
ATOM   1262  CA  GLU    81      30.516  58.060  43.364  1.00  0.00           C  
ATOM   1263  HA  GLU    81      30.294  59.119  43.229  1.00  0.00           H  
ATOM   1264  CB  GLU    81      31.906  57.815  42.689  1.00  0.00           C  
ATOM   1265  HB2 GLU    81      32.415  57.013  43.224  1.00  0.00           H  
ATOM   1266  HB3 GLU    81      31.765  57.601  41.630  1.00  0.00           H  
ATOM   1267  CG  GLU    81      32.683  59.075  42.918  1.00  0.00           C  
ATOM   1268  HG2 GLU    81      32.038  59.852  42.507  1.00  0.00           H  
ATOM   1269  HG3 GLU    81      32.794  59.242  43.989  1.00  0.00           H  
ATOM   1270  CD  GLU    81      34.004  59.314  42.211  1.00  0.00           C  
ATOM   1271  OE1 GLU    81      34.442  58.470  41.440  1.00  0.00           O  
ATOM   1272  OE2 GLU    81      34.670  60.347  42.312  1.00  0.00           O  
ATOM   1273  C   GLU    81      29.496  57.210  42.762  1.00  0.00           C  
ATOM   1274  O   GLU    81      28.760  57.656  41.886  1.00  0.00           O  
ATOM   1275  N   ILE    82      29.496  55.972  43.207  1.00  0.00           N  
ATOM   1276  H   ILE    82      30.174  55.671  43.893  1.00  0.00           H  
ATOM   1277  CA  ILE    82      28.615  54.934  42.645  1.00  0.00           C  
ATOM   1278  HA  ILE    82      27.646  55.344  42.362  1.00  0.00           H  
ATOM   1279  CB  ILE    82      29.261  54.196  41.438  1.00  0.00           C  
ATOM   1280  HB  ILE    82      28.463  53.544  41.086  1.00  0.00           H  
ATOM   1281  CG2 ILE    82      29.691  55.172  40.283  1.00  0.00           C  
ATOM   1282 HG21 ILE    82      28.955  55.962  40.139  1.00  0.00           H  
ATOM   1283 HG22 ILE    82      30.560  55.736  40.622  1.00  0.00           H  
ATOM   1284 HG23 ILE    82      29.922  54.719  39.319  1.00  0.00           H  
ATOM   1285  CG1 ILE    82      30.515  53.443  41.833  1.00  0.00           C  
ATOM   1286 HG12 ILE    82      31.257  54.143  42.217  1.00  0.00           H  
ATOM   1287 HG13 ILE    82      30.400  52.643  42.565  1.00  0.00           H  
ATOM   1288  CD1 ILE    82      31.295  52.671  40.732  1.00  0.00           C  
ATOM   1289 HD11 ILE    82      30.568  52.135  40.122  1.00  0.00           H  
ATOM   1290 HD12 ILE    82      31.752  53.344  40.007  1.00  0.00           H  
ATOM   1291 HD13 ILE    82      32.061  52.001  41.124  1.00  0.00           H  
ATOM   1292  C   ILE    82      28.336  53.910  43.789  1.00  0.00           C  
ATOM   1293  O   ILE    82      28.942  53.980  44.842  1.00  0.00           O  
ATOM   1294  N   SER    83      27.376  53.027  43.560  1.00  0.00           N  
ATOM   1295  H   SER    83      26.803  53.105  42.732  1.00  0.00           H  
ATOM   1296  CA  SER    83      27.038  51.881  44.408  1.00  0.00           C  
ATOM   1297  HA  SER    83      27.949  51.567  44.918  1.00  0.00           H  
ATOM   1298  CB  SER    83      25.977  52.299  45.428  1.00  0.00           C  
ATOM   1299  HB2 SER    83      26.211  53.230  45.944  1.00  0.00           H  
ATOM   1300  HB3 SER    83      25.019  52.552  44.974  1.00  0.00           H  
ATOM   1301  OG  SER    83      25.700  51.310  46.363  1.00  0.00           O  
ATOM   1302  HG  SER    83      26.488  51.250  46.909  1.00  0.00           H  
ATOM   1303  C   SER    83      26.566  50.701  43.554  1.00  0.00           C  
ATOM   1304  O   SER    83      26.095  50.856  42.426  1.00  0.00           O  
ATOM   1305  N   LEU    84      26.569  49.529  44.084  1.00  0.00           N  
ATOM   1306  H   LEU    84      27.074  49.409  44.951  1.00  0.00           H  
ATOM   1307  CA  LEU    84      26.215  48.360  43.231  1.00  0.00           C  
ATOM   1308  HA  LEU    84      26.404  48.596  42.184  1.00  0.00           H  
ATOM   1309  CB  LEU    84      27.102  47.157  43.599  1.00  0.00           C  
ATOM   1310  HB2 LEU    84      26.842  46.931  44.633  1.00  0.00           H  
ATOM   1311  HB3 LEU    84      26.821  46.249  43.065  1.00  0.00           H  
ATOM   1312  CG  LEU    84      28.624  47.425  43.393  1.00  0.00           C  
ATOM   1313  HG  LEU    84      28.923  48.329  43.923  1.00  0.00           H  
ATOM   1314  CD1 LEU    84      29.519  46.353  43.938  1.00  0.00           C  
ATOM   1315 HD11 LEU    84      29.144  45.439  43.478  1.00  0.00           H  
ATOM   1316 HD12 LEU    84      30.589  46.395  43.733  1.00  0.00           H  
ATOM   1317 HD13 LEU    84      29.212  46.344  44.984  1.00  0.00           H  
ATOM   1318  CD2 LEU    84      29.006  47.701  41.977  1.00  0.00           C  
ATOM   1319 HD21 LEU    84      30.078  47.737  41.782  1.00  0.00           H  
ATOM   1320 HD22 LEU    84      28.624  46.945  41.292  1.00  0.00           H  
ATOM   1321 HD23 LEU    84      28.608  48.689  41.748  1.00  0.00           H  
ATOM   1322  C   LEU    84      24.701  47.877  43.262  1.00  0.00           C  
ATOM   1323  O   LEU    84      24.240  47.129  42.376  1.00  0.00           O  
ATOM   1324  N   ALA    85      23.948  48.300  44.220  1.00  0.00           N  
ATOM   1325  H   ALA    85      24.374  48.960  44.855  1.00  0.00           H  
ATOM   1326  CA  ALA    85      22.522  48.083  44.324  1.00  0.00           C  
ATOM   1327  HA  ALA    85      22.332  47.017  44.193  1.00  0.00           H  
ATOM   1328  CB  ALA    85      22.018  48.446  45.678  1.00  0.00           C  
ATOM   1329  HB1 ALA    85      20.966  48.159  45.675  1.00  0.00           H  
ATOM   1330  HB2 ALA    85      22.642  47.840  46.334  1.00  0.00           H  
ATOM   1331  HB3 ALA    85      22.167  49.511  45.857  1.00  0.00           H  
ATOM   1332  C   ALA    85      21.731  48.767  43.217  1.00  0.00           C  
ATOM   1333  O   ALA    85      20.597  48.357  42.929  1.00  0.00           O  
ATOM   1334  N   ASP    86      22.299  49.882  42.693  1.00  0.00           N  
ATOM   1335  H   ASP    86      23.261  50.172  42.792  1.00  0.00           H  
ATOM   1336  CA  ASP    86      21.501  50.672  41.730  1.00  0.00           C  
ATOM   1337  HA  ASP    86      20.446  50.703  42.002  1.00  0.00           H  
ATOM   1338  CB  ASP    86      21.947  52.117  41.747  1.00  0.00           C  
ATOM   1339  HB2 ASP    86      23.035  52.089  41.808  1.00  0.00           H  
ATOM   1340  HB3 ASP    86      21.551  52.669  40.895  1.00  0.00           H  
ATOM   1341  CG  ASP    86      21.430  52.932  42.950  1.00  0.00           C  
ATOM   1342  OD1 ASP    86      20.732  52.366  43.816  1.00  0.00           O  
ATOM   1343  OD2 ASP    86      21.768  54.103  43.016  1.00  0.00           O  
ATOM   1344  C   ASP    86      21.552  50.096  40.259  1.00  0.00           C  
ATOM   1345  O   ASP    86      22.507  49.351  39.950  1.00  0.00           O  
ATOM   1346  N   PRO    87      20.492  50.420  39.446  1.00  0.00           N  
ATOM   1347  CD  PRO    87      19.320  51.218  39.723  1.00  0.00           C  
ATOM   1348  HD2 PRO    87      19.611  52.221  40.033  1.00  0.00           H  
ATOM   1349  HD3 PRO    87      18.645  50.932  40.530  1.00  0.00           H  
ATOM   1350  CG  PRO    87      18.609  51.312  38.382  1.00  0.00           C  
ATOM   1351  HG2 PRO    87      18.879  52.211  37.828  1.00  0.00           H  
ATOM   1352  HG3 PRO    87      17.549  51.284  38.633  1.00  0.00           H  
ATOM   1353  CB  PRO    87      19.038  50.036  37.662  1.00  0.00           C  
ATOM   1354  HB2 PRO    87      18.961  50.109  36.578  1.00  0.00           H  
ATOM   1355  HB3 PRO    87      18.400  49.230  38.024  1.00  0.00           H  
ATOM   1356  CA  PRO    87      20.486  49.802  38.115  1.00  0.00           C  
ATOM   1357  HA  PRO    87      20.648  48.728  38.209  1.00  0.00           H  
ATOM   1358  C   PRO    87      21.467  50.408  37.194  1.00  0.00           C  
ATOM   1359  O   PRO    87      21.662  51.625  37.294  1.00  0.00           O  
ATOM   1360  N   VAL    88      22.006  49.624  36.238  1.00  0.00           N  
ATOM   1361  H   VAL    88      21.661  48.674  36.229  1.00  0.00           H  
ATOM   1362  CA  VAL    88      22.840  50.053  35.128  1.00  0.00           C  
ATOM   1363  HA  VAL    88      23.845  50.351  35.425  1.00  0.00           H  
ATOM   1364  CB  VAL    88      23.157  48.874  34.154  1.00  0.00           C  
ATOM   1365  HB  VAL    88      22.220  48.585  33.677  1.00  0.00           H  
ATOM   1366  CG1 VAL    88      24.219  49.251  33.062  1.00  0.00           C  
ATOM   1367 HG11 VAL    88      25.173  49.415  33.563  1.00  0.00           H  
ATOM   1368 HG12 VAL    88      24.394  48.382  32.427  1.00  0.00           H  
ATOM   1369 HG13 VAL    88      23.974  50.188  32.563  1.00  0.00           H  
ATOM   1370  CG2 VAL    88      23.624  47.654  34.948  1.00  0.00           C  
ATOM   1371 HG21 VAL    88      24.564  47.992  35.384  1.00  0.00           H  
ATOM   1372 HG22 VAL    88      22.848  47.375  35.661  1.00  0.00           H  
ATOM   1373 HG23 VAL    88      23.865  46.843  34.261  1.00  0.00           H  
ATOM   1374  C   VAL    88      22.220  51.173  34.328  1.00  0.00           C  
ATOM   1375  O   VAL    88      22.974  52.007  33.816  1.00  0.00           O  
ATOM   1376  N   THR    89      20.858  51.221  34.204  1.00  0.00           N  
ATOM   1377  H   THR    89      20.341  50.453  34.607  1.00  0.00           H  
ATOM   1378  CA  THR    89      20.108  52.317  33.657  1.00  0.00           C  
ATOM   1379  HA  THR    89      20.433  52.492  32.631  1.00  0.00           H  
ATOM   1380  CB  THR    89      18.623  52.079  33.564  1.00  0.00           C  
ATOM   1381  HB  THR    89      18.120  52.913  33.074  1.00  0.00           H  
ATOM   1382  CG2 THR    89      18.295  50.903  32.733  1.00  0.00           C  
ATOM   1383 HG21 THR    89      18.449  51.130  31.678  1.00  0.00           H  
ATOM   1384 HG22 THR    89      18.836  50.003  33.024  1.00  0.00           H  
ATOM   1385 HG23 THR    89      17.263  50.606  32.920  1.00  0.00           H  
ATOM   1386  OG1 THR    89      18.037  51.869  34.839  1.00  0.00           O  
ATOM   1387  HG1 THR    89      17.817  52.720  35.226  1.00  0.00           H  
ATOM   1388  C   THR    89      20.268  53.648  34.311  1.00  0.00           C  
ATOM   1389  O   THR    89      20.084  54.697  33.664  1.00  0.00           O  
ATOM   1390  N   LYS    90      20.746  53.755  35.625  1.00  0.00           N  
ATOM   1391  H   LYS    90      20.956  52.959  36.210  1.00  0.00           H  
ATOM   1392  CA  LYS    90      21.227  55.012  36.264  1.00  0.00           C  
ATOM   1393  HA  LYS    90      20.509  55.819  36.116  1.00  0.00           H  
ATOM   1394  CB  LYS    90      21.468  54.840  37.757  1.00  0.00           C  
ATOM   1395  HB2 LYS    90      20.591  54.502  38.309  1.00  0.00           H  
ATOM   1396  HB3 LYS    90      22.340  54.216  37.951  1.00  0.00           H  
ATOM   1397  CG  LYS    90      21.842  56.181  38.417  1.00  0.00           C  
ATOM   1398  HG2 LYS    90      22.788  56.498  37.979  1.00  0.00           H  
ATOM   1399  HG3 LYS    90      21.186  56.979  38.068  1.00  0.00           H  
ATOM   1400  CD  LYS    90      21.794  55.899  39.933  1.00  0.00           C  
ATOM   1401  HD2 LYS    90      20.759  55.694  40.204  1.00  0.00           H  
ATOM   1402  HD3 LYS    90      22.383  55.038  40.250  1.00  0.00           H  
ATOM   1403  CE  LYS    90      22.093  57.150  40.865  1.00  0.00           C  
ATOM   1404  HE2 LYS    90      21.668  58.035  40.391  1.00  0.00           H  
ATOM   1405  HE3 LYS    90      21.716  56.898  41.856  1.00  0.00           H  
ATOM   1406  NZ  LYS    90      23.555  57.417  40.962  1.00  0.00           N  
ATOM   1407  HZ1 LYS    90      23.955  56.682  41.528  1.00  0.00           H  
ATOM   1408  HZ2 LYS    90      23.999  57.604  40.074  1.00  0.00           H  
ATOM   1409  HZ3 LYS    90      23.603  58.287  41.473  1.00  0.00           H  
ATOM   1410  C   LYS    90      22.511  55.468  35.645  1.00  0.00           C  
ATOM   1411  O   LYS    90      22.638  56.643  35.356  1.00  0.00           O  
ATOM   1412  N   TYR    91      23.499  54.536  35.541  1.00  0.00           N  
ATOM   1413  H   TYR    91      23.404  53.542  35.692  1.00  0.00           H  
ATOM   1414  CA  TYR    91      24.850  54.966  35.087  1.00  0.00           C  
ATOM   1415  HA  TYR    91      25.227  55.898  35.508  1.00  0.00           H  
ATOM   1416  CB  TYR    91      25.869  53.972  35.719  1.00  0.00           C  
ATOM   1417  HB2 TYR    91      25.832  53.026  35.178  1.00  0.00           H  
ATOM   1418  HB3 TYR    91      26.892  54.349  35.710  1.00  0.00           H  
ATOM   1419  CG  TYR    91      25.647  53.688  37.217  1.00  0.00           C  
ATOM   1420  CD1 TYR    91      26.169  54.652  38.099  1.00  0.00           C  
ATOM   1421  HD1 TYR    91      26.726  55.514  37.763  1.00  0.00           H  
ATOM   1422  CE1 TYR    91      26.136  54.421  39.465  1.00  0.00           C  
ATOM   1423  HE1 TYR    91      26.686  54.964  40.219  1.00  0.00           H  
ATOM   1424  CZ  TYR    91      25.400  53.333  39.987  1.00  0.00           C  
ATOM   1425  OH  TYR    91      25.447  53.124  41.326  1.00  0.00           O  
ATOM   1426  HH  TYR    91      25.192  52.225  41.541  1.00  0.00           H  
ATOM   1427  CE2 TYR    91      24.795  52.416  39.111  1.00  0.00           C  
ATOM   1428  HE2 TYR    91      24.189  51.601  39.481  1.00  0.00           H  
ATOM   1429  CD2 TYR    91      24.893  52.629  37.751  1.00  0.00           C  
ATOM   1430  HD2 TYR    91      24.474  51.877  37.098  1.00  0.00           H  
ATOM   1431  C   TYR    91      25.040  55.063  33.564  1.00  0.00           C  
ATOM   1432  O   TYR    91      25.992  55.666  33.026  1.00  0.00           O  
ATOM   1433  N   TRP    92      24.119  54.513  32.809  1.00  0.00           N  
ATOM   1434  H   TRP    92      23.558  53.792  33.240  1.00  0.00           H  
ATOM   1435  CA  TRP    92      23.950  54.765  31.352  1.00  0.00           C  
ATOM   1436  HA  TRP    92      24.482  55.686  31.114  1.00  0.00           H  
ATOM   1437  CB  TRP    92      24.732  53.694  30.467  1.00  0.00           C  
ATOM   1438  HB2 TRP    92      25.662  53.466  30.988  1.00  0.00           H  
ATOM   1439  HB3 TRP    92      24.079  52.829  30.354  1.00  0.00           H  
ATOM   1440  CG  TRP    92      25.176  54.088  29.119  1.00  0.00           C  
ATOM   1441  CD1 TRP    92      25.237  55.324  28.571  1.00  0.00           C  
ATOM   1442  HD1 TRP    92      25.010  56.258  29.064  1.00  0.00           H  
ATOM   1443  NE1 TRP    92      25.566  55.227  27.224  1.00  0.00           N  
ATOM   1444  HE1 TRP    92      25.674  56.115  26.756  1.00  0.00           H  
ATOM   1445  CE2 TRP    92      25.962  53.945  26.857  1.00  0.00           C  
ATOM   1446  CZ2 TRP    92      26.534  53.373  25.720  1.00  0.00           C  
ATOM   1447  HZ2 TRP    92      26.719  54.017  24.873  1.00  0.00           H  
ATOM   1448  CH2 TRP    92      26.889  52.027  25.692  1.00  0.00           C  
ATOM   1449  HH2 TRP    92      27.351  51.647  24.793  1.00  0.00           H  
ATOM   1450  CZ3 TRP    92      26.671  51.231  26.865  1.00  0.00           C  
ATOM   1451  HZ3 TRP    92      26.912  50.182  26.941  1.00  0.00           H  
ATOM   1452  CE3 TRP    92      26.079  51.811  27.987  1.00  0.00           C  
ATOM   1453  HE3 TRP    92      25.964  51.228  28.890  1.00  0.00           H  
ATOM   1454  CD2 TRP    92      25.697  53.183  28.039  1.00  0.00           C  
ATOM   1455  C   TRP    92      22.440  54.946  30.942  1.00  0.00           C  
ATOM   1456  O   TRP    92      21.859  53.925  30.570  1.00  0.00           O  
ATOM   1457  N   PRO    93      21.809  56.118  31.074  1.00  0.00           N  
ATOM   1458  CD  PRO    93      22.461  57.355  31.388  1.00  0.00           C  
ATOM   1459  HD2 PRO    93      23.178  57.709  30.647  1.00  0.00           H  
ATOM   1460  HD3 PRO    93      23.037  57.206  32.301  1.00  0.00           H  
ATOM   1461  CG  PRO    93      21.331  58.363  31.694  1.00  0.00           C  
ATOM   1462  HG2 PRO    93      21.663  59.377  31.470  1.00  0.00           H  
ATOM   1463  HG3 PRO    93      21.145  58.320  32.767  1.00  0.00           H  
ATOM   1464  CB  PRO    93      20.030  57.883  30.987  1.00  0.00           C  
ATOM   1465  HB2 PRO    93      19.822  58.390  30.044  1.00  0.00           H  
ATOM   1466  HB3 PRO    93      19.207  57.979  31.695  1.00  0.00           H  
ATOM   1467  CA  PRO    93      20.383  56.364  30.760  1.00  0.00           C  
ATOM   1468  HA  PRO    93      19.854  55.720  31.463  1.00  0.00           H  
ATOM   1469  C   PRO    93      19.927  55.894  29.413  1.00  0.00           C  
ATOM   1470  O   PRO    93      18.715  55.683  29.322  1.00  0.00           O  
ATOM   1471  N   GLU    94      20.789  55.716  28.421  1.00  0.00           N  
ATOM   1472  H   GLU    94      21.736  56.052  28.527  1.00  0.00           H  
ATOM   1473  CA  GLU    94      20.373  55.211  27.126  1.00  0.00           C  
ATOM   1474  HA  GLU    94      19.607  55.847  26.682  1.00  0.00           H  
ATOM   1475  CB  GLU    94      21.567  55.352  26.205  1.00  0.00           C  
ATOM   1476  HB2 GLU    94      22.401  54.884  26.728  1.00  0.00           H  
ATOM   1477  HB3 GLU    94      21.370  54.770  25.304  1.00  0.00           H  
ATOM   1478  CG  GLU    94      21.950  56.747  25.701  1.00  0.00           C  
ATOM   1479  HG2 GLU    94      22.570  57.292  26.413  1.00  0.00           H  
ATOM   1480  HG3 GLU    94      22.539  56.548  24.806  1.00  0.00           H  
ATOM   1481  CD  GLU    94      20.814  57.570  25.119  1.00  0.00           C  
ATOM   1482  OE1 GLU    94      20.505  58.641  25.722  1.00  0.00           O  
ATOM   1483  OE2 GLU    94      20.175  57.119  24.117  1.00  0.00           O  
ATOM   1484  C   GLU    94      19.847  53.751  27.097  1.00  0.00           C  
ATOM   1485  O   GLU    94      19.437  53.344  25.966  1.00  0.00           O  
ATOM   1486  N   LEU    95      19.840  53.016  28.237  1.00  0.00           N  
ATOM   1487  H   LEU    95      20.211  53.432  29.079  1.00  0.00           H  
ATOM   1488  CA  LEU    95      19.481  51.535  28.232  1.00  0.00           C  
ATOM   1489  HA  LEU    95      19.717  51.152  27.239  1.00  0.00           H  
ATOM   1490  CB  LEU    95      20.315  50.857  29.293  1.00  0.00           C  
ATOM   1491  HB2 LEU    95      20.281  51.516  30.160  1.00  0.00           H  
ATOM   1492  HB3 LEU    95      19.798  50.014  29.753  1.00  0.00           H  
ATOM   1493  CG  LEU    95      21.778  50.457  28.900  1.00  0.00           C  
ATOM   1494  HG  LEU    95      22.273  51.319  28.453  1.00  0.00           H  
ATOM   1495  CD1 LEU    95      22.685  50.069  30.127  1.00  0.00           C  
ATOM   1496 HD11 LEU    95      22.821  50.928  30.785  1.00  0.00           H  
ATOM   1497 HD12 LEU    95      22.179  49.247  30.633  1.00  0.00           H  
ATOM   1498 HD13 LEU    95      23.670  49.755  29.782  1.00  0.00           H  
ATOM   1499  CD2 LEU    95      21.647  49.206  28.011  1.00  0.00           C  
ATOM   1500 HD21 LEU    95      21.055  48.514  28.610  1.00  0.00           H  
ATOM   1501 HD22 LEU    95      21.189  49.361  27.034  1.00  0.00           H  
ATOM   1502 HD23 LEU    95      22.665  48.881  27.796  1.00  0.00           H  
ATOM   1503  C   LEU    95      17.941  51.280  28.172  1.00  0.00           C  
ATOM   1504  O   LEU    95      17.362  50.873  29.183  1.00  0.00           O  
ATOM   1505  N   THR    96      17.276  51.643  27.121  1.00  0.00           N  
ATOM   1506  H   THR    96      17.727  52.081  26.330  1.00  0.00           H  
ATOM   1507  CA  THR    96      15.859  51.646  27.123  1.00  0.00           C  
ATOM   1508  HA  THR    96      15.574  52.152  28.046  1.00  0.00           H  
ATOM   1509  CB  THR    96      15.180  52.443  26.013  1.00  0.00           C  
ATOM   1510  HB  THR    96      14.130  52.198  26.180  1.00  0.00           H  
ATOM   1511  CG2 THR    96      15.411  53.940  26.209  1.00  0.00           C  
ATOM   1512 HG21 THR    96      16.478  54.061  26.025  1.00  0.00           H  
ATOM   1513 HG22 THR    96      14.794  54.429  25.456  1.00  0.00           H  
ATOM   1514 HG23 THR    96      15.123  54.408  27.151  1.00  0.00           H  
ATOM   1515  OG1 THR    96      15.722  52.108  24.730  1.00  0.00           O  
ATOM   1516  HG1 THR    96      15.284  52.713  24.127  1.00  0.00           H  
ATOM   1517  C   THR    96      15.300  50.194  27.198  1.00  0.00           C  
ATOM   1518  O   THR    96      14.202  50.102  27.761  1.00  0.00           O  
ATOM   1519  N   GLY    97      15.944  49.163  26.635  1.00  0.00           N  
ATOM   1520  H   GLY    97      16.891  49.415  26.389  1.00  0.00           H  
ATOM   1521  CA  GLY    97      15.537  47.777  26.371  1.00  0.00           C  
ATOM   1522  HA2 GLY    97      14.707  47.737  25.666  1.00  0.00           H  
ATOM   1523  HA3 GLY    97      16.442  47.300  25.994  1.00  0.00           H  
ATOM   1524  C   GLY    97      15.086  47.194  27.728  1.00  0.00           C  
ATOM   1525  O   GLY    97      15.756  47.338  28.722  1.00  0.00           O  
ATOM   1526  N   LYS    98      13.888  46.569  27.664  1.00  0.00           N  
ATOM   1527  H   LYS    98      13.368  46.562  26.798  1.00  0.00           H  
ATOM   1528  CA  LYS    98      13.229  46.008  28.837  1.00  0.00           C  
ATOM   1529  HA  LYS    98      12.960  46.883  29.429  1.00  0.00           H  
ATOM   1530  CB  LYS    98      11.918  45.155  28.515  1.00  0.00           C  
ATOM   1531  HB2 LYS    98      12.130  44.280  27.901  1.00  0.00           H  
ATOM   1532  HB3 LYS    98      11.548  44.698  29.432  1.00  0.00           H  
ATOM   1533  CG  LYS    98      10.824  46.083  27.841  1.00  0.00           C  
ATOM   1534  HG2 LYS    98      10.981  46.401  26.811  1.00  0.00           H  
ATOM   1535  HG3 LYS    98       9.944  45.451  27.719  1.00  0.00           H  
ATOM   1536  CD  LYS    98      10.530  47.268  28.709  1.00  0.00           C  
ATOM   1537  HD2 LYS    98      10.541  46.970  29.757  1.00  0.00           H  
ATOM   1538  HD3 LYS    98      11.330  47.995  28.567  1.00  0.00           H  
ATOM   1539  CE  LYS    98       9.179  47.845  28.149  1.00  0.00           C  
ATOM   1540  HE2 LYS    98       9.097  47.708  27.071  1.00  0.00           H  
ATOM   1541  HE3 LYS    98       8.336  47.303  28.577  1.00  0.00           H  
ATOM   1542  NZ  LYS    98       8.960  49.276  28.394  1.00  0.00           N  
ATOM   1543  HZ1 LYS    98       9.735  49.815  28.035  1.00  0.00           H  
ATOM   1544  HZ2 LYS    98       8.078  49.535  27.976  1.00  0.00           H  
ATOM   1545  HZ3 LYS    98       8.962  49.371  29.399  1.00  0.00           H  
ATOM   1546  C   LYS    98      14.140  45.134  29.699  1.00  0.00           C  
ATOM   1547  O   LYS    98      14.042  45.107  30.937  1.00  0.00           O  
ATOM   1548  N   GLN    99      14.964  44.330  29.024  1.00  0.00           N  
ATOM   1549  H   GLN    99      14.879  44.311  28.018  1.00  0.00           H  
ATOM   1550  CA  GLN    99      15.806  43.395  29.738  1.00  0.00           C  
ATOM   1551  HA  GLN    99      15.172  42.752  30.347  1.00  0.00           H  
ATOM   1552  CB  GLN    99      16.467  42.514  28.688  1.00  0.00           C  
ATOM   1553  HB2 GLN    99      16.988  41.705  29.199  1.00  0.00           H  
ATOM   1554  HB3 GLN    99      15.724  42.038  28.048  1.00  0.00           H  
ATOM   1555  CG  GLN    99      17.529  43.123  27.789  1.00  0.00           C  
ATOM   1556  HG2 GLN    99      18.165  43.832  28.319  1.00  0.00           H  
ATOM   1557  HG3 GLN    99      18.179  42.279  27.556  1.00  0.00           H  
ATOM   1558  CD  GLN    99      16.988  43.876  26.570  1.00  0.00           C  
ATOM   1559  OE1 GLN    99      15.849  44.344  26.497  1.00  0.00           O  
ATOM   1560  NE2 GLN    99      17.764  44.210  25.554  1.00  0.00           N  
ATOM   1561 HE21 GLN    99      18.678  43.787  25.483  1.00  0.00           H  
ATOM   1562 HE22 GLN    99      17.372  44.691  24.757  1.00  0.00           H  
ATOM   1563  C   GLN    99      16.826  44.056  30.762  1.00  0.00           C  
ATOM   1564  O   GLN    99      17.329  43.338  31.618  1.00  0.00           O  
ATOM   1565  N   TRP   100      17.148  45.349  30.667  1.00  0.00           N  
ATOM   1566  H   TRP   100      16.746  46.018  30.026  1.00  0.00           H  
ATOM   1567  CA  TRP   100      18.030  45.998  31.683  1.00  0.00           C  
ATOM   1568  HA  TRP   100      18.785  45.243  31.902  1.00  0.00           H  
ATOM   1569  CB  TRP   100      18.729  47.185  31.016  1.00  0.00           C  
ATOM   1570  HB2 TRP   100      17.953  47.679  30.432  1.00  0.00           H  
ATOM   1571  HB3 TRP   100      19.173  47.871  31.738  1.00  0.00           H  
ATOM   1572  CG  TRP   100      19.770  46.716  30.007  1.00  0.00           C  
ATOM   1573  CD1 TRP   100      19.578  46.455  28.685  1.00  0.00           C  
ATOM   1574  HD1 TRP   100      18.655  46.667  28.167  1.00  0.00           H  
ATOM   1575  NE1 TRP   100      20.680  45.965  28.144  1.00  0.00           N  
ATOM   1576  HE1 TRP   100      20.652  45.576  27.212  1.00  0.00           H  
ATOM   1577  CE2 TRP   100      21.677  45.830  29.123  1.00  0.00           C  
ATOM   1578  CZ2 TRP   100      23.006  45.271  29.094  1.00  0.00           C  
ATOM   1579  HZ2 TRP   100      23.363  44.853  28.164  1.00  0.00           H  
ATOM   1580  CH2 TRP   100      23.776  45.049  30.266  1.00  0.00           C  
ATOM   1581  HH2 TRP   100      24.683  44.462  30.268  1.00  0.00           H  
ATOM   1582  CZ3 TRP   100      23.218  45.577  31.448  1.00  0.00           C  
ATOM   1583  HZ3 TRP   100      23.838  45.532  32.331  1.00  0.00           H  
ATOM   1584  CE3 TRP   100      21.940  46.223  31.510  1.00  0.00           C  
ATOM   1585  HE3 TRP   100      21.597  46.741  32.394  1.00  0.00           H  
ATOM   1586  CD2 TRP   100      21.115  46.328  30.338  1.00  0.00           C  
ATOM   1587  C   TRP   100      17.332  46.301  33.004  1.00  0.00           C  
ATOM   1588  O   TRP   100      17.970  46.559  33.982  1.00  0.00           O  
ATOM   1589  N   GLN   101      15.962  46.222  33.069  1.00  0.00           N  
ATOM   1590  H   GLN   101      15.550  45.924  32.196  1.00  0.00           H  
ATOM   1591  CA  GLN   101      15.141  46.214  34.302  1.00  0.00           C  
ATOM   1592  HA  GLN   101      15.286  47.168  34.809  1.00  0.00           H  
ATOM   1593  CB  GLN   101      13.586  46.132  34.127  1.00  0.00           C  
ATOM   1594  HB2 GLN   101      13.296  45.169  33.708  1.00  0.00           H  
ATOM   1595  HB3 GLN   101      13.215  46.168  35.152  1.00  0.00           H  
ATOM   1596  CG  GLN   101      13.140  47.337  33.281  1.00  0.00           C  
ATOM   1597  HG2 GLN   101      13.390  48.199  33.899  1.00  0.00           H  
ATOM   1598  HG3 GLN   101      13.699  47.316  32.346  1.00  0.00           H  
ATOM   1599  CD  GLN   101      11.626  47.391  33.175  1.00  0.00           C  
ATOM   1600  OE1 GLN   101      10.918  46.561  33.704  1.00  0.00           O  
ATOM   1601  NE2 GLN   101      11.126  48.284  32.356  1.00  0.00           N  
ATOM   1602 HE21 GLN   101      11.695  49.041  32.005  1.00  0.00           H  
ATOM   1603 HE22 GLN   101      10.119  48.353  32.305  1.00  0.00           H  
ATOM   1604  C   GLN   101      15.595  45.038  35.145  1.00  0.00           C  
ATOM   1605  O   GLN   101      15.825  43.953  34.607  1.00  0.00           O  
ATOM   1606  N   GLY   102      15.840  45.299  36.464  1.00  0.00           N  
ATOM   1607  H   GLY   102      15.656  46.209  36.862  1.00  0.00           H  
ATOM   1608  CA  GLY   102      16.257  44.263  37.376  1.00  0.00           C  
ATOM   1609  HA2 GLY   102      16.114  44.734  38.349  1.00  0.00           H  
ATOM   1610  HA3 GLY   102      15.561  43.431  37.271  1.00  0.00           H  
ATOM   1611  C   GLY   102      17.702  43.839  37.292  1.00  0.00           C  
ATOM   1612  O   GLY   102      18.065  42.955  38.042  1.00  0.00           O  
ATOM   1613  N   ILE   103      18.465  44.484  36.397  1.00  0.00           N  
ATOM   1614  H   ILE   103      17.981  45.163  35.827  1.00  0.00           H  
ATOM   1615  CA  ILE   103      19.909  44.276  36.230  1.00  0.00           C  
ATOM   1616  HA  ILE   103      20.196  43.345  36.717  1.00  0.00           H  
ATOM   1617  CB  ILE   103      20.389  44.129  34.749  1.00  0.00           C  
ATOM   1618  HB  ILE   103      20.008  44.970  34.170  1.00  0.00           H  
ATOM   1619  CG2 ILE   103      21.912  44.321  34.630  1.00  0.00           C  
ATOM   1620 HG21 ILE   103      22.206  45.322  34.946  1.00  0.00           H  
ATOM   1621 HG22 ILE   103      22.392  43.556  35.240  1.00  0.00           H  
ATOM   1622 HG23 ILE   103      22.379  44.059  33.681  1.00  0.00           H  
ATOM   1623  CG1 ILE   103      19.978  42.795  34.132  1.00  0.00           C  
ATOM   1624 HG12 ILE   103      20.570  41.998  34.582  1.00  0.00           H  
ATOM   1625 HG13 ILE   103      18.919  42.676  34.362  1.00  0.00           H  
ATOM   1626  CD1 ILE   103      20.301  42.676  32.593  1.00  0.00           C  
ATOM   1627 HD11 ILE   103      19.755  41.827  32.181  1.00  0.00           H  
ATOM   1628 HD12 ILE   103      19.788  43.480  32.066  1.00  0.00           H  
ATOM   1629 HD13 ILE   103      21.358  42.512  32.385  1.00  0.00           H  
ATOM   1630  C   ILE   103      20.516  45.411  37.034  1.00  0.00           C  
ATOM   1631  O   ILE   103      20.509  46.541  36.572  1.00  0.00           O  
ATOM   1632  N   ARG   104      21.152  45.070  38.165  1.00  0.00           N  
ATOM   1633  H   ARG   104      21.216  44.101  38.443  1.00  0.00           H  
ATOM   1634  CA  ARG   104      21.937  45.966  39.058  1.00  0.00           C  
ATOM   1635  HA  ARG   104      21.529  46.977  39.088  1.00  0.00           H  
ATOM   1636  CB  ARG   104      21.941  45.314  40.442  1.00  0.00           C  
ATOM   1637  HB2 ARG   104      22.586  44.449  40.599  1.00  0.00           H  
ATOM   1638  HB3 ARG   104      22.421  46.095  41.033  1.00  0.00           H  
ATOM   1639  CG  ARG   104      20.544  45.089  40.961  1.00  0.00           C  
ATOM   1640  HG2 ARG   104      20.190  46.071  41.274  1.00  0.00           H  
ATOM   1641  HG3 ARG   104      19.861  44.599  40.266  1.00  0.00           H  
ATOM   1642  CD  ARG   104      20.613  44.414  42.326  1.00  0.00           C  
ATOM   1643  HD2 ARG   104      21.092  45.097  43.027  1.00  0.00           H  
ATOM   1644  HD3 ARG   104      19.634  44.286  42.790  1.00  0.00           H  
ATOM   1645  NE  ARG   104      21.311  43.142  42.289  1.00  0.00           N  
ATOM   1646  HE  ARG   104      21.780  42.922  41.421  1.00  0.00           H  
ATOM   1647  CZ  ARG   104      21.362  42.296  43.338  1.00  0.00           C  
ATOM   1648  NH1 ARG   104      20.960  42.439  44.589  1.00  0.00           N  
ATOM   1649 HH11 ARG   104      20.355  43.183  44.906  1.00  0.00           H  
ATOM   1650 HH12 ARG   104      21.219  41.730  45.260  1.00  0.00           H  
ATOM   1651  NH2 ARG   104      21.876  41.166  43.091  1.00  0.00           N  
ATOM   1652 HH21 ARG   104      22.256  40.989  42.173  1.00  0.00           H  
ATOM   1653 HH22 ARG   104      21.772  40.449  43.794  1.00  0.00           H  
ATOM   1654  C   ARG   104      23.299  46.116  38.378  1.00  0.00           C  
ATOM   1655  O   ARG   104      23.823  45.150  37.817  1.00  0.00           O  
ATOM   1656  N   LEU   105      24.000  47.204  38.648  1.00  0.00           N  
ATOM   1657  H   LEU   105      23.451  47.969  39.013  1.00  0.00           H  
ATOM   1658  CA  LEU   105      25.487  47.379  38.599  1.00  0.00           C  
ATOM   1659  HA  LEU   105      25.753  47.379  37.542  1.00  0.00           H  
ATOM   1660  CB  LEU   105      25.822  48.784  39.047  1.00  0.00           C  
ATOM   1661  HB2 LEU   105      25.233  49.629  38.688  1.00  0.00           H  
ATOM   1662  HB3 LEU   105      25.697  48.800  40.130  1.00  0.00           H  
ATOM   1663  CG  LEU   105      27.307  49.158  38.709  1.00  0.00           C  
ATOM   1664  HG  LEU   105      27.768  48.293  39.185  1.00  0.00           H  
ATOM   1665  CD1 LEU   105      27.648  49.296  37.226  1.00  0.00           C  
ATOM   1666 HD11 LEU   105      27.205  50.237  36.899  1.00  0.00           H  
ATOM   1667 HD12 LEU   105      28.729  49.279  37.089  1.00  0.00           H  
ATOM   1668 HD13 LEU   105      27.231  48.492  36.620  1.00  0.00           H  
ATOM   1669  CD2 LEU   105      27.775  50.462  39.444  1.00  0.00           C  
ATOM   1670 HD21 LEU   105      27.189  51.278  39.021  1.00  0.00           H  
ATOM   1671 HD22 LEU   105      27.714  50.424  40.531  1.00  0.00           H  
ATOM   1672 HD23 LEU   105      28.797  50.660  39.122  1.00  0.00           H  
ATOM   1673  C   LEU   105      26.197  46.236  39.289  1.00  0.00           C  
ATOM   1674  O   LEU   105      27.249  45.881  38.774  1.00  0.00           O  
ATOM   1675  N   LEU   106      25.702  45.604  40.336  1.00  0.00           N  
ATOM   1676  H   LEU   106      24.905  45.933  40.863  1.00  0.00           H  
ATOM   1677  CA  LEU   106      26.431  44.475  40.948  1.00  0.00           C  
ATOM   1678  HA  LEU   106      27.361  44.755  41.443  1.00  0.00           H  
ATOM   1679  CB  LEU   106      25.635  43.906  42.168  1.00  0.00           C  
ATOM   1680  HB2 LEU   106      25.492  44.735  42.861  1.00  0.00           H  
ATOM   1681  HB3 LEU   106      24.663  43.495  41.895  1.00  0.00           H  
ATOM   1682  CG  LEU   106      26.313  42.735  42.899  1.00  0.00           C  
ATOM   1683  HG  LEU   106      26.526  41.903  42.228  1.00  0.00           H  
ATOM   1684  CD1 LEU   106      27.626  43.042  43.698  1.00  0.00           C  
ATOM   1685 HD11 LEU   106      28.352  43.426  42.981  1.00  0.00           H  
ATOM   1686 HD12 LEU   106      27.522  43.760  44.512  1.00  0.00           H  
ATOM   1687 HD13 LEU   106      28.059  42.085  43.990  1.00  0.00           H  
ATOM   1688  CD2 LEU   106      25.430  42.019  43.937  1.00  0.00           C  
ATOM   1689 HD21 LEU   106      24.558  41.649  43.398  1.00  0.00           H  
ATOM   1690 HD22 LEU   106      25.879  41.137  44.395  1.00  0.00           H  
ATOM   1691 HD23 LEU   106      25.109  42.741  44.687  1.00  0.00           H  
ATOM   1692  C   LEU   106      26.564  43.301  39.969  1.00  0.00           C  
ATOM   1693  O   LEU   106      27.664  42.721  39.841  1.00  0.00           O  
ATOM   1694  N   ASP   107      25.416  42.862  39.368  1.00  0.00           N  
ATOM   1695  H   ASP   107      24.596  43.446  39.454  1.00  0.00           H  
ATOM   1696  CA  ASP   107      25.302  41.714  38.480  1.00  0.00           C  
ATOM   1697  HA  ASP   107      25.619  40.881  39.108  1.00  0.00           H  
ATOM   1698  CB  ASP   107      23.787  41.549  38.221  1.00  0.00           C  
ATOM   1699  HB2 ASP   107      23.491  42.226  37.420  1.00  0.00           H  
ATOM   1700  HB3 ASP   107      23.613  40.572  37.770  1.00  0.00           H  
ATOM   1701  CG  ASP   107      22.861  41.724  39.447  1.00  0.00           C  
ATOM   1702  OD1 ASP   107      21.818  42.399  39.395  1.00  0.00           O  
ATOM   1703  OD2 ASP   107      23.076  41.086  40.502  1.00  0.00           O  
ATOM   1704  C   ASP   107      26.152  41.870  37.186  1.00  0.00           C  
ATOM   1705  O   ASP   107      26.489  40.853  36.519  1.00  0.00           O  
ATOM   1706  N   LEU   108      26.427  43.147  36.846  1.00  0.00           N  
ATOM   1707  H   LEU   108      25.896  43.860  37.325  1.00  0.00           H  
ATOM   1708  CA  LEU   108      27.361  43.554  35.824  1.00  0.00           C  
ATOM   1709  HA  LEU   108      27.188  42.974  34.918  1.00  0.00           H  
ATOM   1710  CB  LEU   108      26.983  44.959  35.329  1.00  0.00           C  
ATOM   1711  HB2 LEU   108      25.920  45.032  35.096  1.00  0.00           H  
ATOM   1712  HB3 LEU   108      27.232  45.638  36.144  1.00  0.00           H  
ATOM   1713  CG  LEU   108      27.660  45.225  33.994  1.00  0.00           C  
ATOM   1714  HG  LEU   108      28.691  44.876  33.939  1.00  0.00           H  
ATOM   1715  CD1 LEU   108      26.944  44.657  32.808  1.00  0.00           C  
ATOM   1716 HD11 LEU   108      27.530  44.752  31.894  1.00  0.00           H  
ATOM   1717 HD12 LEU   108      26.701  43.622  33.048  1.00  0.00           H  
ATOM   1718 HD13 LEU   108      26.038  45.235  32.622  1.00  0.00           H  
ATOM   1719  CD2 LEU   108      27.932  46.726  33.740  1.00  0.00           C  
ATOM   1720 HD21 LEU   108      28.784  46.800  33.065  1.00  0.00           H  
ATOM   1721 HD22 LEU   108      27.034  47.234  33.388  1.00  0.00           H  
ATOM   1722 HD23 LEU   108      28.258  47.218  34.656  1.00  0.00           H  
ATOM   1723  C   LEU   108      28.765  43.378  36.331  1.00  0.00           C  
ATOM   1724  O   LEU   108      29.634  42.828  35.651  1.00  0.00           O  
ATOM   1725  N   ALA   109      29.071  43.964  37.525  1.00  0.00           N  
ATOM   1726  H   ALA   109      28.514  44.700  37.933  1.00  0.00           H  
ATOM   1727  CA  ALA   109      30.416  43.693  38.177  1.00  0.00           C  
ATOM   1728  HA  ALA   109      31.145  44.121  37.489  1.00  0.00           H  
ATOM   1729  CB  ALA   109      30.477  44.444  39.520  1.00  0.00           C  
ATOM   1730  HB1 ALA   109      31.488  44.801  39.717  1.00  0.00           H  
ATOM   1731  HB2 ALA   109      29.892  45.358  39.423  1.00  0.00           H  
ATOM   1732  HB3 ALA   109      30.138  43.815  40.343  1.00  0.00           H  
ATOM   1733  C   ALA   109      30.805  42.174  38.368  1.00  0.00           C  
ATOM   1734  O   ALA   109      31.990  41.853  38.507  1.00  0.00           O  
ATOM   1735  N   THR   110      29.818  41.259  38.447  1.00  0.00           N  
ATOM   1736  H   THR   110      28.851  41.502  38.285  1.00  0.00           H  
ATOM   1737  CA  THR   110      30.039  39.861  39.070  1.00  0.00           C  
ATOM   1738  HA  THR   110      31.085  39.560  39.020  1.00  0.00           H  
ATOM   1739  CB  THR   110      29.567  39.761  40.527  1.00  0.00           C  
ATOM   1740  HB  THR   110      29.563  38.743  40.918  1.00  0.00           H  
ATOM   1741  CG2 THR   110      30.320  40.612  41.519  1.00  0.00           C  
ATOM   1742 HG21 THR   110      30.350  41.658  41.214  1.00  0.00           H  
ATOM   1743 HG22 THR   110      29.914  40.401  42.508  1.00  0.00           H  
ATOM   1744 HG23 THR   110      31.389  40.405  41.566  1.00  0.00           H  
ATOM   1745  OG1 THR   110      28.216  40.175  40.640  1.00  0.00           O  
ATOM   1746  HG1 THR   110      28.182  41.093  40.363  1.00  0.00           H  
ATOM   1747  C   THR   110      29.346  38.846  38.143  1.00  0.00           C  
ATOM   1748  O   THR   110      29.173  37.720  38.569  1.00  0.00           O  
ATOM   1749  N   TYR   111      29.254  39.102  36.793  1.00  0.00           N  
ATOM   1750  H   TYR   111      29.443  40.029  36.439  1.00  0.00           H  
ATOM   1751  CA  TYR   111      29.013  38.053  35.804  1.00  0.00           C  
ATOM   1752  HA  TYR   111      29.055  38.544  34.831  1.00  0.00           H  
ATOM   1753  CB  TYR   111      30.229  37.089  35.726  1.00  0.00           C  
ATOM   1754  HB2 TYR   111      30.095  36.331  36.497  1.00  0.00           H  
ATOM   1755  HB3 TYR   111      30.231  36.632  34.736  1.00  0.00           H  
ATOM   1756  CG  TYR   111      31.620  37.689  35.763  1.00  0.00           C  
ATOM   1757  CD1 TYR   111      32.142  38.313  34.639  1.00  0.00           C  
ATOM   1758  HD1 TYR   111      31.663  38.203  33.677  1.00  0.00           H  
ATOM   1759  CE1 TYR   111      33.438  38.837  34.679  1.00  0.00           C  
ATOM   1760  HE1 TYR   111      33.836  39.313  33.795  1.00  0.00           H  
ATOM   1761  CZ  TYR   111      34.199  38.816  35.894  1.00  0.00           C  
ATOM   1762  OH  TYR   111      35.367  39.507  36.011  1.00  0.00           O  
ATOM   1763  HH  TYR   111      35.689  39.297  36.891  1.00  0.00           H  
ATOM   1764  CE2 TYR   111      33.664  38.215  37.009  1.00  0.00           C  
ATOM   1765  HE2 TYR   111      34.102  38.266  37.995  1.00  0.00           H  
ATOM   1766  CD2 TYR   111      32.366  37.689  36.963  1.00  0.00           C  
ATOM   1767  HD2 TYR   111      31.907  37.192  37.805  1.00  0.00           H  
ATOM   1768  C   TYR   111      27.657  37.288  35.853  1.00  0.00           C  
ATOM   1769  O   TYR   111      27.533  36.159  35.348  1.00  0.00           O  
ATOM   1770  N   THR   112      26.591  37.900  36.432  1.00  0.00           N  
ATOM   1771  H   THR   112      26.677  38.863  36.721  1.00  0.00           H  
ATOM   1772  CA  THR   112      25.329  37.210  36.672  1.00  0.00           C  
ATOM   1773  HA  THR   112      25.371  36.237  36.183  1.00  0.00           H  
ATOM   1774  CB  THR   112      25.046  36.941  38.165  1.00  0.00           C  
ATOM   1775  HB  THR   112      24.079  36.443  38.247  1.00  0.00           H  
ATOM   1776  CG2 THR   112      26.055  36.039  38.851  1.00  0.00           C  
ATOM   1777 HG21 THR   112      26.852  36.724  39.142  1.00  0.00           H  
ATOM   1778 HG22 THR   112      25.546  35.604  39.710  1.00  0.00           H  
ATOM   1779 HG23 THR   112      26.332  35.268  38.132  1.00  0.00           H  
ATOM   1780  OG1 THR   112      24.974  38.147  38.926  1.00  0.00           O  
ATOM   1781  HG1 THR   112      25.116  37.930  39.851  1.00  0.00           H  
ATOM   1782  C   THR   112      24.131  37.928  36.065  1.00  0.00           C  
ATOM   1783  O   THR   112      23.011  37.539  36.292  1.00  0.00           O  
ATOM   1784  N   ALA   113      24.304  39.027  35.357  1.00  0.00           N  
ATOM   1785  H   ALA   113      25.267  39.332  35.326  1.00  0.00           H  
ATOM   1786  CA  ALA   113      23.343  39.856  34.564  1.00  0.00           C  
ATOM   1787  HA  ALA   113      22.675  40.286  35.310  1.00  0.00           H  
ATOM   1788  CB  ALA   113      23.993  41.007  33.873  1.00  0.00           C  
ATOM   1789  HB1 ALA   113      24.726  41.572  34.449  1.00  0.00           H  
ATOM   1790  HB2 ALA   113      24.395  40.587  32.951  1.00  0.00           H  
ATOM   1791  HB3 ALA   113      23.229  41.654  33.443  1.00  0.00           H  
ATOM   1792  C   ALA   113      22.422  39.058  33.610  1.00  0.00           C  
ATOM   1793  O   ALA   113      21.236  39.381  33.437  1.00  0.00           O  
ATOM   1794  N   GLY   114      22.899  37.959  33.032  1.00  0.00           N  
ATOM   1795  H   GLY   114      23.838  37.653  33.242  1.00  0.00           H  
ATOM   1796  CA  GLY   114      22.008  36.964  32.476  1.00  0.00           C  
ATOM   1797  HA2 GLY   114      21.887  36.202  33.246  1.00  0.00           H  
ATOM   1798  HA3 GLY   114      21.015  37.388  32.329  1.00  0.00           H  
ATOM   1799  C   GLY   114      22.507  36.276  31.229  1.00  0.00           C  
ATOM   1800  O   GLY   114      21.697  35.844  30.449  1.00  0.00           O  
ATOM   1801  N   GLY   115      23.790  36.113  31.028  1.00  0.00           N  
ATOM   1802  H   GLY   115      24.447  36.320  31.767  1.00  0.00           H  
ATOM   1803  CA  GLY   115      24.308  35.500  29.834  1.00  0.00           C  
ATOM   1804  HA2 GLY   115      25.189  34.938  30.142  1.00  0.00           H  
ATOM   1805  HA3 GLY   115      23.691  34.764  29.319  1.00  0.00           H  
ATOM   1806  C   GLY   115      24.882  36.506  28.798  1.00  0.00           C  
ATOM   1807  O   GLY   115      24.617  36.437  27.602  1.00  0.00           O  
ATOM   1808  N   LEU   116      25.559  37.542  29.278  1.00  0.00           N  
ATOM   1809  H   LEU   116      25.675  37.542  30.281  1.00  0.00           H  
ATOM   1810  CA  LEU   116      26.309  38.505  28.474  1.00  0.00           C  
ATOM   1811  HA  LEU   116      25.713  38.973  27.690  1.00  0.00           H  
ATOM   1812  CB  LEU   116      26.921  39.720  29.157  1.00  0.00           C  
ATOM   1813  HB2 LEU   116      27.483  39.262  29.971  1.00  0.00           H  
ATOM   1814  HB3 LEU   116      27.655  40.262  28.562  1.00  0.00           H  
ATOM   1815  CG  LEU   116      25.929  40.733  29.736  1.00  0.00           C  
ATOM   1816  HG  LEU   116      25.138  40.291  30.342  1.00  0.00           H  
ATOM   1817  CD1 LEU   116      26.690  41.653  30.737  1.00  0.00           C  
ATOM   1818 HD11 LEU   116      27.041  41.058  31.580  1.00  0.00           H  
ATOM   1819 HD12 LEU   116      27.531  42.140  30.245  1.00  0.00           H  
ATOM   1820 HD13 LEU   116      26.088  42.474  31.127  1.00  0.00           H  
ATOM   1821  CD2 LEU   116      25.327  41.720  28.738  1.00  0.00           C  
ATOM   1822 HD21 LEU   116      24.610  42.310  29.309  1.00  0.00           H  
ATOM   1823 HD22 LEU   116      25.984  42.452  28.268  1.00  0.00           H  
ATOM   1824 HD23 LEU   116      24.876  41.128  27.942  1.00  0.00           H  
ATOM   1825  C   LEU   116      27.490  37.831  27.699  1.00  0.00           C  
ATOM   1826  O   LEU   116      28.148  37.065  28.334  1.00  0.00           O  
ATOM   1827  N   PRO   117      27.729  38.010  26.382  1.00  0.00           N  
ATOM   1828  CD  PRO   117      26.879  38.782  25.550  1.00  0.00           C  
ATOM   1829  HD2 PRO   117      27.049  39.846  25.713  1.00  0.00           H  
ATOM   1830  HD3 PRO   117      25.847  38.487  25.737  1.00  0.00           H  
ATOM   1831  CG  PRO   117      27.160  38.392  24.117  1.00  0.00           C  
ATOM   1832  HG2 PRO   117      27.090  39.166  23.353  1.00  0.00           H  
ATOM   1833  HG3 PRO   117      26.492  37.558  23.903  1.00  0.00           H  
ATOM   1834  CB  PRO   117      28.584  37.868  24.190  1.00  0.00           C  
ATOM   1835  HB2 PRO   117      29.215  38.737  24.006  1.00  0.00           H  
ATOM   1836  HB3 PRO   117      28.722  37.054  23.479  1.00  0.00           H  
ATOM   1837  CA  PRO   117      28.811  37.298  25.609  1.00  0.00           C  
ATOM   1838  HA  PRO   117      28.556  36.239  25.646  1.00  0.00           H  
ATOM   1839  C   PRO   117      30.286  37.447  26.092  1.00  0.00           C  
ATOM   1840  O   PRO   117      30.615  38.353  26.817  1.00  0.00           O  
ATOM   1841  N   LEU   118      31.165  36.597  25.549  1.00  0.00           N  
ATOM   1842  H   LEU   118      30.865  35.961  24.824  1.00  0.00           H  
ATOM   1843  CA  LEU   118      32.604  36.582  26.046  1.00  0.00           C  
ATOM   1844  HA  LEU   118      32.614  36.395  27.120  1.00  0.00           H  
ATOM   1845  CB  LEU   118      33.384  35.363  25.442  1.00  0.00           C  
ATOM   1846  HB2 LEU   118      33.002  35.314  24.422  1.00  0.00           H  
ATOM   1847  HB3 LEU   118      34.456  35.504  25.581  1.00  0.00           H  
ATOM   1848  CG  LEU   118      32.884  34.081  26.166  1.00  0.00           C  
ATOM   1849  HG  LEU   118      31.806  34.066  26.329  1.00  0.00           H  
ATOM   1850  CD1 LEU   118      33.254  32.839  25.410  1.00  0.00           C  
ATOM   1851 HD11 LEU   118      32.520  32.715  24.615  1.00  0.00           H  
ATOM   1852 HD12 LEU   118      34.252  32.964  24.988  1.00  0.00           H  
ATOM   1853 HD13 LEU   118      33.191  31.907  25.972  1.00  0.00           H  
ATOM   1854  CD2 LEU   118      33.666  33.943  27.499  1.00  0.00           C  
ATOM   1855 HD21 LEU   118      34.749  33.912  27.375  1.00  0.00           H  
ATOM   1856 HD22 LEU   118      33.492  34.709  28.255  1.00  0.00           H  
ATOM   1857 HD23 LEU   118      33.408  32.987  27.954  1.00  0.00           H  
ATOM   1858  C   LEU   118      33.340  37.876  25.771  1.00  0.00           C  
ATOM   1859  O   LEU   118      34.169  38.366  26.574  1.00  0.00           O  
ATOM   1860  N   GLN   119      33.115  38.454  24.590  1.00  0.00           N  
ATOM   1861  H   GLN   119      32.415  38.035  23.994  1.00  0.00           H  
ATOM   1862  CA  GLN   119      33.715  39.675  24.065  1.00  0.00           C  
ATOM   1863  HA  GLN   119      34.197  40.266  24.844  1.00  0.00           H  
ATOM   1864  CB  GLN   119      34.867  39.302  23.035  1.00  0.00           C  
ATOM   1865  HB2 GLN   119      34.404  38.731  22.231  1.00  0.00           H  
ATOM   1866  HB3 GLN   119      35.363  40.178  22.617  1.00  0.00           H  
ATOM   1867  CG  GLN   119      36.122  38.446  23.508  1.00  0.00           C  
ATOM   1868  HG2 GLN   119      35.784  37.623  24.137  1.00  0.00           H  
ATOM   1869  HG3 GLN   119      36.580  37.933  22.662  1.00  0.00           H  
ATOM   1870  CD  GLN   119      37.136  39.309  24.199  1.00  0.00           C  
ATOM   1871  OE1 GLN   119      36.936  40.159  25.055  1.00  0.00           O  
ATOM   1872  NE2 GLN   119      38.339  39.213  23.790  1.00  0.00           N  
ATOM   1873 HE21 GLN   119      38.583  38.640  22.995  1.00  0.00           H  
ATOM   1874 HE22 GLN   119      38.976  39.873  24.212  1.00  0.00           H  
ATOM   1875  C   GLN   119      32.720  40.545  23.281  1.00  0.00           C  
ATOM   1876  O   GLN   119      31.758  40.118  22.600  1.00  0.00           O  
ATOM   1877  N   VAL   120      33.102  41.806  23.261  1.00  0.00           N  
ATOM   1878  H   VAL   120      33.905  42.060  23.819  1.00  0.00           H  
ATOM   1879  CA  VAL   120      32.548  42.786  22.270  1.00  0.00           C  
ATOM   1880  HA  VAL   120      31.460  42.781  22.323  1.00  0.00           H  
ATOM   1881  CB  VAL   120      33.069  44.254  22.525  1.00  0.00           C  
ATOM   1882  HB  VAL   120      34.155  44.184  22.459  1.00  0.00           H  
ATOM   1883  CG1 VAL   120      32.609  45.329  21.505  1.00  0.00           C  
ATOM   1884 HG11 VAL   120      33.152  45.234  20.565  1.00  0.00           H  
ATOM   1885 HG12 VAL   120      31.521  45.397  21.475  1.00  0.00           H  
ATOM   1886 HG13 VAL   120      32.942  46.267  21.949  1.00  0.00           H  
ATOM   1887  CG2 VAL   120      32.685  44.684  23.966  1.00  0.00           C  
ATOM   1888 HG21 VAL   120      33.047  45.699  24.127  1.00  0.00           H  
ATOM   1889 HG22 VAL   120      31.605  44.574  24.055  1.00  0.00           H  
ATOM   1890 HG23 VAL   120      33.122  43.923  24.614  1.00  0.00           H  
ATOM   1891  C   VAL   120      32.949  42.439  20.803  1.00  0.00           C  
ATOM   1892  O   VAL   120      34.136  42.416  20.535  1.00  0.00           O  
ATOM   1893  N   PRO   121      31.980  42.182  19.829  1.00  0.00           N  
ATOM   1894  CD  PRO   121      30.572  42.234  19.930  1.00  0.00           C  
ATOM   1895  HD2 PRO   121      30.264  43.229  20.253  1.00  0.00           H  
ATOM   1896  HD3 PRO   121      30.345  41.506  20.708  1.00  0.00           H  
ATOM   1897  CG  PRO   121      29.908  41.922  18.598  1.00  0.00           C  
ATOM   1898  HG2 PRO   121      29.766  42.863  18.067  1.00  0.00           H  
ATOM   1899  HG3 PRO   121      29.012  41.301  18.626  1.00  0.00           H  
ATOM   1900  CB  PRO   121      31.009  41.062  17.901  1.00  0.00           C  
ATOM   1901  HB2 PRO   121      31.062  41.106  16.813  1.00  0.00           H  
ATOM   1902  HB3 PRO   121      30.900  40.046  18.280  1.00  0.00           H  
ATOM   1903  CA  PRO   121      32.304  41.663  18.482  1.00  0.00           C  
ATOM   1904  HA  PRO   121      33.094  40.913  18.464  1.00  0.00           H  
ATOM   1905  C   PRO   121      32.835  42.771  17.637  1.00  0.00           C  
ATOM   1906  O   PRO   121      32.421  43.937  17.727  1.00  0.00           O  
ATOM   1907  N   ASP   122      33.795  42.393  16.742  1.00  0.00           N  
ATOM   1908  H   ASP   122      34.132  41.441  16.759  1.00  0.00           H  
ATOM   1909  CA  ASP   122      34.624  43.349  16.056  1.00  0.00           C  
ATOM   1910  HA  ASP   122      34.995  44.037  16.817  1.00  0.00           H  
ATOM   1911  CB  ASP   122      35.846  42.713  15.402  1.00  0.00           C  
ATOM   1912  HB2 ASP   122      36.223  43.578  14.857  1.00  0.00           H  
ATOM   1913  HB3 ASP   122      36.480  42.274  16.173  1.00  0.00           H  
ATOM   1914  CG  ASP   122      35.631  41.559  14.428  1.00  0.00           C  
ATOM   1915  OD1 ASP   122      34.548  41.006  14.215  1.00  0.00           O  
ATOM   1916  OD2 ASP   122      36.623  41.245  13.751  1.00  0.00           O  
ATOM   1917  C   ASP   122      33.959  44.410  15.079  1.00  0.00           C  
ATOM   1918  O   ASP   122      34.547  45.389  14.748  1.00  0.00           O  
ATOM   1919  N   ASN   123      32.714  44.127  14.766  1.00  0.00           N  
ATOM   1920  H   ASN   123      32.366  43.248  15.121  1.00  0.00           H  
ATOM   1921  CA  ASN   123      31.814  45.107  14.042  1.00  0.00           C  
ATOM   1922  HA  ASN   123      32.201  45.392  13.064  1.00  0.00           H  
ATOM   1923  CB  ASN   123      30.501  44.444  13.721  1.00  0.00           C  
ATOM   1924  HB2 ASN   123      29.790  45.155  13.299  1.00  0.00           H  
ATOM   1925  HB3 ASN   123      30.620  43.639  12.996  1.00  0.00           H  
ATOM   1926  CG  ASN   123      29.766  43.928  14.920  1.00  0.00           C  
ATOM   1927  OD1 ASN   123      29.087  44.631  15.664  1.00  0.00           O  
ATOM   1928  ND2 ASN   123      29.816  42.642  15.177  1.00  0.00           N  
ATOM   1929 HD21 ASN   123      29.215  42.308  15.917  1.00  0.00           H  
ATOM   1930 HD22 ASN   123      30.271  42.031  14.514  1.00  0.00           H  
ATOM   1931  C   ASN   123      31.677  46.383  14.865  1.00  0.00           C  
ATOM   1932  O   ASN   123      31.391  47.453  14.283  1.00  0.00           O  
ATOM   1933  N   VAL   124      31.808  46.320  16.220  1.00  0.00           N  
ATOM   1934  H   VAL   124      32.038  45.434  16.648  1.00  0.00           H  
ATOM   1935  CA  VAL   124      31.751  47.465  17.202  1.00  0.00           C  
ATOM   1936  HA  VAL   124      30.942  48.108  16.854  1.00  0.00           H  
ATOM   1937  CB  VAL   124      31.507  46.965  18.604  1.00  0.00           C  
ATOM   1938  HB  VAL   124      32.237  46.198  18.863  1.00  0.00           H  
ATOM   1939  CG1 VAL   124      31.613  48.074  19.640  1.00  0.00           C  
ATOM   1940 HG11 VAL   124      30.889  48.868  19.454  1.00  0.00           H  
ATOM   1941 HG12 VAL   124      31.262  47.601  20.557  1.00  0.00           H  
ATOM   1942 HG13 VAL   124      32.617  48.483  19.747  1.00  0.00           H  
ATOM   1943  CG2 VAL   124      30.123  46.400  18.810  1.00  0.00           C  
ATOM   1944 HG21 VAL   124      29.875  46.119  19.833  1.00  0.00           H  
ATOM   1945 HG22 VAL   124      29.384  47.155  18.542  1.00  0.00           H  
ATOM   1946 HG23 VAL   124      29.965  45.442  18.313  1.00  0.00           H  
ATOM   1947  C   VAL   124      33.075  48.305  17.095  1.00  0.00           C  
ATOM   1948  O   VAL   124      34.181  47.800  17.142  1.00  0.00           O  
ATOM   1949  N   THR   125      32.893  49.620  17.018  1.00  0.00           N  
ATOM   1950  H   THR   125      31.936  49.943  17.027  1.00  0.00           H  
ATOM   1951  CA  THR   125      33.941  50.630  16.987  1.00  0.00           C  
ATOM   1952  HA  THR   125      34.847  50.125  17.322  1.00  0.00           H  
ATOM   1953  CB  THR   125      34.180  51.038  15.556  1.00  0.00           C  
ATOM   1954  HB  THR   125      34.056  50.186  14.887  1.00  0.00           H  
ATOM   1955  CG2 THR   125      33.060  51.933  15.008  1.00  0.00           C  
ATOM   1956 HG21 THR   125      33.109  52.067  13.927  1.00  0.00           H  
ATOM   1957 HG22 THR   125      32.135  51.396  15.221  1.00  0.00           H  
ATOM   1958 HG23 THR   125      33.201  52.918  15.452  1.00  0.00           H  
ATOM   1959  OG1 THR   125      35.438  51.584  15.203  1.00  0.00           O  
ATOM   1960  HG1 THR   125      35.472  52.460  15.595  1.00  0.00           H  
ATOM   1961  C   THR   125      33.733  51.850  17.901  1.00  0.00           C  
ATOM   1962  O   THR   125      34.697  52.579  18.048  1.00  0.00           O  
ATOM   1963  N   ASP   126      32.527  52.019  18.443  1.00  0.00           N  
ATOM   1964  H   ASP   126      31.762  51.403  18.208  1.00  0.00           H  
ATOM   1965  CA  ASP   126      32.183  53.354  18.992  1.00  0.00           C  
ATOM   1966  HA  ASP   126      33.022  53.770  19.550  1.00  0.00           H  
ATOM   1967  CB  ASP   126      31.929  54.344  17.895  1.00  0.00           C  
ATOM   1968  HB2 ASP   126      31.600  55.298  18.308  1.00  0.00           H  
ATOM   1969  HB3 ASP   126      32.868  54.527  17.373  1.00  0.00           H  
ATOM   1970  CG  ASP   126      30.916  54.066  16.747  1.00  0.00           C  
ATOM   1971  OD1 ASP   126      31.007  54.831  15.786  1.00  0.00           O  
ATOM   1972  OD2 ASP   126      30.065  53.165  16.764  1.00  0.00           O  
ATOM   1973  C   ASP   126      31.016  53.237  20.018  1.00  0.00           C  
ATOM   1974  O   ASP   126      30.333  52.263  20.009  1.00  0.00           O  
ATOM   1975  N   ASN   127      30.763  54.164  20.886  1.00  0.00           N  
ATOM   1976  H   ASN   127      31.091  55.104  20.713  1.00  0.00           H  
ATOM   1977  CA  ASN   127      29.799  54.083  21.957  1.00  0.00           C  
ATOM   1978  HA  ASN   127      30.148  53.307  22.639  1.00  0.00           H  
ATOM   1979  CB  ASN   127      29.951  55.459  22.641  1.00  0.00           C  
ATOM   1980  HB2 ASN   127      30.142  56.267  21.934  1.00  0.00           H  
ATOM   1981  HB3 ASN   127      28.932  55.633  22.987  1.00  0.00           H  
ATOM   1982  CG  ASN   127      30.920  55.377  23.839  1.00  0.00           C  
ATOM   1983  OD1 ASN   127      31.961  54.668  23.848  1.00  0.00           O  
ATOM   1984  ND2 ASN   127      30.665  56.114  24.916  1.00  0.00           N  
ATOM   1985 HD21 ASN   127      29.835  56.689  24.920  1.00  0.00           H  
ATOM   1986 HD22 ASN   127      31.418  56.075  25.588  1.00  0.00           H  
ATOM   1987  C   ASN   127      28.365  53.701  21.518  1.00  0.00           C  
ATOM   1988  O   ASN   127      27.783  52.871  22.187  1.00  0.00           O  
ATOM   1989  N   ALA   128      27.710  54.325  20.526  1.00  0.00           N  
ATOM   1990  H   ALA   128      28.130  55.120  20.066  1.00  0.00           H  
ATOM   1991  CA  ALA   128      26.380  54.091  20.061  1.00  0.00           C  
ATOM   1992  HA  ALA   128      25.798  54.006  20.979  1.00  0.00           H  
ATOM   1993  CB  ALA   128      25.873  55.275  19.285  1.00  0.00           C  
ATOM   1994  HB1 ALA   128      26.428  55.347  18.349  1.00  0.00           H  
ATOM   1995  HB2 ALA   128      24.872  55.116  18.883  1.00  0.00           H  
ATOM   1996  HB3 ALA   128      25.822  56.196  19.866  1.00  0.00           H  
ATOM   1997  C   ALA   128      26.248  52.692  19.311  1.00  0.00           C  
ATOM   1998  O   ALA   128      25.223  52.050  19.423  1.00  0.00           O  
ATOM   1999  N   SER   129      27.395  52.175  18.656  1.00  0.00           N  
ATOM   2000  H   SER   129      28.269  52.679  18.613  1.00  0.00           H  
ATOM   2001  CA  SER   129      27.425  50.754  18.145  1.00  0.00           C  
ATOM   2002  HA  SER   129      26.480  50.518  17.657  1.00  0.00           H  
ATOM   2003  CB  SER   129      28.463  50.514  17.045  1.00  0.00           C  
ATOM   2004  HB2 SER   129      28.383  49.493  16.672  1.00  0.00           H  
ATOM   2005  HB3 SER   129      28.378  51.229  16.227  1.00  0.00           H  
ATOM   2006  OG  SER   129      29.727  50.687  17.518  1.00  0.00           O  
ATOM   2007  HG  SER   129      29.999  51.607  17.514  1.00  0.00           H  
ATOM   2008  C   SER   129      27.620  49.711  19.310  1.00  0.00           C  
ATOM   2009  O   SER   129      27.008  48.598  19.292  1.00  0.00           O  
ATOM   2010  N   LEU   130      28.253  50.149  20.371  1.00  0.00           N  
ATOM   2011  H   LEU   130      28.720  51.036  20.247  1.00  0.00           H  
ATOM   2012  CA  LEU   130      28.285  49.363  21.647  1.00  0.00           C  
ATOM   2013  HA  LEU   130      28.479  48.326  21.373  1.00  0.00           H  
ATOM   2014  CB  LEU   130      29.511  49.890  22.433  1.00  0.00           C  
ATOM   2015  HB2 LEU   130      30.345  49.879  21.731  1.00  0.00           H  
ATOM   2016  HB3 LEU   130      29.384  50.952  22.643  1.00  0.00           H  
ATOM   2017  CG  LEU   130      29.905  49.117  23.770  1.00  0.00           C  
ATOM   2018  HG  LEU   130      28.952  49.024  24.291  1.00  0.00           H  
ATOM   2019  CD1 LEU   130      30.598  47.731  23.553  1.00  0.00           C  
ATOM   2020 HD11 LEU   130      31.588  48.089  23.271  1.00  0.00           H  
ATOM   2021 HD12 LEU   130      30.612  47.137  24.466  1.00  0.00           H  
ATOM   2022 HD13 LEU   130      30.053  47.230  22.752  1.00  0.00           H  
ATOM   2023  CD2 LEU   130      30.798  50.010  24.661  1.00  0.00           C  
ATOM   2024 HD21 LEU   130      31.285  49.374  25.400  1.00  0.00           H  
ATOM   2025 HD22 LEU   130      31.609  50.462  24.089  1.00  0.00           H  
ATOM   2026 HD23 LEU   130      30.203  50.698  25.262  1.00  0.00           H  
ATOM   2027  C   LEU   130      27.031  49.392  22.470  1.00  0.00           C  
ATOM   2028  O   LEU   130      26.681  48.368  23.012  1.00  0.00           O  
ATOM   2029  N   LEU   131      26.264  50.498  22.441  1.00  0.00           N  
ATOM   2030  H   LEU   131      26.743  51.367  22.252  1.00  0.00           H  
ATOM   2031  CA  LEU   131      24.890  50.622  22.889  1.00  0.00           C  
ATOM   2032  HA  LEU   131      24.879  50.405  23.958  1.00  0.00           H  
ATOM   2033  CB  LEU   131      24.400  52.066  22.748  1.00  0.00           C  
ATOM   2034  HB2 LEU   131      25.023  52.724  23.354  1.00  0.00           H  
ATOM   2035  HB3 LEU   131      24.545  52.332  21.701  1.00  0.00           H  
ATOM   2036  CG  LEU   131      22.929  52.297  23.075  1.00  0.00           C  
ATOM   2037  HG  LEU   131      22.284  51.746  22.391  1.00  0.00           H  
ATOM   2038  CD1 LEU   131      22.615  51.971  24.503  1.00  0.00           C  
ATOM   2039 HD11 LEU   131      23.168  52.581  25.218  1.00  0.00           H  
ATOM   2040 HD12 LEU   131      21.544  52.152  24.596  1.00  0.00           H  
ATOM   2041 HD13 LEU   131      22.759  50.915  24.730  1.00  0.00           H  
ATOM   2042  CD2 LEU   131      22.538  53.736  22.802  1.00  0.00           C  
ATOM   2043 HD21 LEU   131      22.834  54.137  21.833  1.00  0.00           H  
ATOM   2044 HD22 LEU   131      21.458  53.877  22.854  1.00  0.00           H  
ATOM   2045 HD23 LEU   131      23.030  54.467  23.445  1.00  0.00           H  
ATOM   2046  C   LEU   131      23.977  49.626  22.131  1.00  0.00           C  
ATOM   2047  O   LEU   131      23.401  48.767  22.795  1.00  0.00           O  
ATOM   2048  N   ARG   132      23.959  49.660  20.783  1.00  0.00           N  
ATOM   2049  H   ARG   132      24.382  50.447  20.313  1.00  0.00           H  
ATOM   2050  CA  ARG   132      23.233  48.669  19.916  1.00  0.00           C  
ATOM   2051  HA  ARG   132      22.152  48.797  19.972  1.00  0.00           H  
ATOM   2052  CB  ARG   132      23.689  48.886  18.460  1.00  0.00           C  
ATOM   2053  HB2 ARG   132      23.486  49.913  18.156  1.00  0.00           H  
ATOM   2054  HB3 ARG   132      24.772  48.770  18.464  1.00  0.00           H  
ATOM   2055  CG  ARG   132      23.219  48.010  17.307  1.00  0.00           C  
ATOM   2056  HG2 ARG   132      22.233  47.620  17.558  1.00  0.00           H  
ATOM   2057  HG3 ARG   132      23.206  48.588  16.383  1.00  0.00           H  
ATOM   2058  CD  ARG   132      24.030  46.777  17.042  1.00  0.00           C  
ATOM   2059  HD2 ARG   132      24.039  46.221  17.980  1.00  0.00           H  
ATOM   2060  HD3 ARG   132      23.569  46.130  16.296  1.00  0.00           H  
ATOM   2061  NE  ARG   132      25.345  47.199  16.673  1.00  0.00           N  
ATOM   2062  HE  ARG   132      25.467  48.092  16.218  1.00  0.00           H  
ATOM   2063  CZ  ARG   132      26.357  46.360  16.582  1.00  0.00           C  
ATOM   2064  NH1 ARG   132      26.464  45.102  16.905  1.00  0.00           N  
ATOM   2065 HH11 ARG   132      25.767  44.666  17.492  1.00  0.00           H  
ATOM   2066 HH12 ARG   132      27.155  44.550  16.418  1.00  0.00           H  
ATOM   2067  NH2 ARG   132      27.403  46.772  15.925  1.00  0.00           N  
ATOM   2068 HH21 ARG   132      27.412  47.715  15.562  1.00  0.00           H  
ATOM   2069 HH22 ARG   132      28.101  46.082  15.684  1.00  0.00           H  
ATOM   2070  C   ARG   132      23.598  47.249  20.387  1.00  0.00           C  
ATOM   2071  O   ARG   132      22.705  46.418  20.563  1.00  0.00           O  
ATOM   2072  N   PHE   133      24.865  46.981  20.715  1.00  0.00           N  
ATOM   2073  H   PHE   133      25.472  47.788  20.706  1.00  0.00           H  
ATOM   2074  CA  PHE   133      25.406  45.731  21.089  1.00  0.00           C  
ATOM   2075  HA  PHE   133      25.076  45.069  20.288  1.00  0.00           H  
ATOM   2076  CB  PHE   133      26.939  45.777  21.109  1.00  0.00           C  
ATOM   2077  HB2 PHE   133      27.352  45.976  20.120  1.00  0.00           H  
ATOM   2078  HB3 PHE   133      27.179  46.614  21.765  1.00  0.00           H  
ATOM   2079  CG  PHE   133      27.618  44.585  21.710  1.00  0.00           C  
ATOM   2080  CD1 PHE   133      27.592  43.343  21.104  1.00  0.00           C  
ATOM   2081  HD1 PHE   133      27.136  43.187  20.138  1.00  0.00           H  
ATOM   2082  CE1 PHE   133      28.049  42.208  21.831  1.00  0.00           C  
ATOM   2083  HE1 PHE   133      27.889  41.255  21.349  1.00  0.00           H  
ATOM   2084  CZ  PHE   133      28.455  42.276  23.163  1.00  0.00           C  
ATOM   2085  HZ  PHE   133      28.705  41.386  23.721  1.00  0.00           H  
ATOM   2086  CE2 PHE   133      28.551  43.505  23.816  1.00  0.00           C  
ATOM   2087  HE2 PHE   133      28.781  43.673  24.858  1.00  0.00           H  
ATOM   2088  CD2 PHE   133      28.170  44.662  23.039  1.00  0.00           C  
ATOM   2089  HD2 PHE   133      28.048  45.607  23.548  1.00  0.00           H  
ATOM   2090  C   PHE   133      24.858  45.200  22.388  1.00  0.00           C  
ATOM   2091  O   PHE   133      24.375  44.031  22.442  1.00  0.00           O  
ATOM   2092  N   TYR   134      24.602  46.040  23.352  1.00  0.00           N  
ATOM   2093  H   TYR   134      25.130  46.894  23.242  1.00  0.00           H  
ATOM   2094  CA  TYR   134      23.850  45.734  24.554  1.00  0.00           C  
ATOM   2095  HA  TYR   134      23.944  44.654  24.662  1.00  0.00           H  
ATOM   2096  CB  TYR   134      24.471  46.471  25.782  1.00  0.00           C  
ATOM   2097  HB2 TYR   134      24.339  47.550  25.699  1.00  0.00           H  
ATOM   2098  HB3 TYR   134      23.847  46.186  26.629  1.00  0.00           H  
ATOM   2099  CG  TYR   134      25.951  46.222  26.152  1.00  0.00           C  
ATOM   2100  CD1 TYR   134      26.967  47.201  26.103  1.00  0.00           C  
ATOM   2101  HD1 TYR   134      26.758  48.160  25.650  1.00  0.00           H  
ATOM   2102  CE1 TYR   134      28.277  46.867  26.477  1.00  0.00           C  
ATOM   2103  HE1 TYR   134      29.074  47.554  26.234  1.00  0.00           H  
ATOM   2104  CZ  TYR   134      28.527  45.651  27.083  1.00  0.00           C  
ATOM   2105  OH  TYR   134      29.819  45.266  27.364  1.00  0.00           O  
ATOM   2106  HH  TYR   134      29.938  44.827  28.210  1.00  0.00           H  
ATOM   2107  CE2 TYR   134      27.517  44.692  27.117  1.00  0.00           C  
ATOM   2108  HE2 TYR   134      27.737  43.719  27.531  1.00  0.00           H  
ATOM   2109  CD2 TYR   134      26.218  44.992  26.757  1.00  0.00           C  
ATOM   2110  HD2 TYR   134      25.475  44.216  26.655  1.00  0.00           H  
ATOM   2111  C   TYR   134      22.337  45.869  24.502  1.00  0.00           C  
ATOM   2112  O   TYR   134      21.615  45.075  25.169  1.00  0.00           O  
ATOM   2113  N   GLN   135      21.781  46.725  23.669  1.00  0.00           N  
ATOM   2114  H   GLN   135      22.434  47.401  23.301  1.00  0.00           H  
ATOM   2115  CA  GLN   135      20.313  46.858  23.383  1.00  0.00           C  
ATOM   2116  HA  GLN   135      19.764  46.887  24.324  1.00  0.00           H  
ATOM   2117  CB  GLN   135      19.968  48.115  22.661  1.00  0.00           C  
ATOM   2118  HB2 GLN   135      20.618  48.200  21.790  1.00  0.00           H  
ATOM   2119  HB3 GLN   135      18.936  48.150  22.315  1.00  0.00           H  
ATOM   2120  CG  GLN   135      20.106  49.473  23.465  1.00  0.00           C  
ATOM   2121  HG2 GLN   135      21.026  49.451  24.049  1.00  0.00           H  
ATOM   2122  HG3 GLN   135      20.228  50.211  22.672  1.00  0.00           H  
ATOM   2123  CD  GLN   135      18.826  49.860  24.257  1.00  0.00           C  
ATOM   2124  OE1 GLN   135      18.300  49.084  25.104  1.00  0.00           O  
ATOM   2125  NE2 GLN   135      18.204  50.990  23.911  1.00  0.00           N  
ATOM   2126 HE21 GLN   135      18.593  51.639  23.242  1.00  0.00           H  
ATOM   2127 HE22 GLN   135      17.255  51.108  24.235  1.00  0.00           H  
ATOM   2128  C   GLN   135      19.763  45.660  22.557  1.00  0.00           C  
ATOM   2129  O   GLN   135      18.637  45.230  22.705  1.00  0.00           O  
ATOM   2130  N   SER   136      20.614  45.049  21.637  1.00  0.00           N  
ATOM   2131  H   SER   136      21.441  45.575  21.396  1.00  0.00           H  
ATOM   2132  CA  SER   136      20.283  43.887  20.891  1.00  0.00           C  
ATOM   2133  HA  SER   136      19.215  43.694  20.989  1.00  0.00           H  
ATOM   2134  CB  SER   136      20.762  44.036  19.440  1.00  0.00           C  
ATOM   2135  HB2 SER   136      20.492  43.130  18.900  1.00  0.00           H  
ATOM   2136  HB3 SER   136      20.126  44.800  18.993  1.00  0.00           H  
ATOM   2137  OG  SER   136      22.089  44.357  19.216  1.00  0.00           O  
ATOM   2138  HG  SER   136      22.221  45.196  19.663  1.00  0.00           H  
ATOM   2139  C   SER   136      20.831  42.547  21.468  1.00  0.00           C  
ATOM   2140  O   SER   136      20.410  41.512  21.017  1.00  0.00           O  
ATOM   2141  N   TRP   137      21.654  42.611  22.505  1.00  0.00           N  
ATOM   2142  H   TRP   137      21.995  43.533  22.739  1.00  0.00           H  
ATOM   2143  CA  TRP   137      21.687  41.533  23.510  1.00  0.00           C  
ATOM   2144  HA  TRP   137      21.980  40.609  23.011  1.00  0.00           H  
ATOM   2145  CB  TRP   137      22.748  41.865  24.536  1.00  0.00           C  
ATOM   2146  HB2 TRP   137      23.712  42.100  24.085  1.00  0.00           H  
ATOM   2147  HB3 TRP   137      22.391  42.748  25.066  1.00  0.00           H  
ATOM   2148  CG  TRP   137      22.873  40.779  25.540  1.00  0.00           C  
ATOM   2149  CD1 TRP   137      23.395  39.535  25.379  1.00  0.00           C  
ATOM   2150  HD1 TRP   137      23.879  39.293  24.444  1.00  0.00           H  
ATOM   2151  NE1 TRP   137      23.296  38.787  26.528  1.00  0.00           N  
ATOM   2152  HE1 TRP   137      23.660  37.867  26.735  1.00  0.00           H  
ATOM   2153  CE2 TRP   137      22.609  39.515  27.527  1.00  0.00           C  
ATOM   2154  CZ2 TRP   137      22.325  39.222  28.825  1.00  0.00           C  
ATOM   2155  HZ2 TRP   137      22.625  38.323  29.343  1.00  0.00           H  
ATOM   2156  CH2 TRP   137      21.792  40.224  29.635  1.00  0.00           C  
ATOM   2157  HH2 TRP   137      21.525  40.083  30.672  1.00  0.00           H  
ATOM   2158  CZ3 TRP   137      21.487  41.465  29.066  1.00  0.00           C  
ATOM   2159  HZ3 TRP   137      20.965  42.196  29.667  1.00  0.00           H  
ATOM   2160  CE3 TRP   137      21.850  41.784  27.758  1.00  0.00           C  
ATOM   2161  HE3 TRP   137      21.531  42.780  27.490  1.00  0.00           H  
ATOM   2162  CD2 TRP   137      22.440  40.775  26.958  1.00  0.00           C  
ATOM   2163  C   TRP   137      20.328  41.245  24.074  1.00  0.00           C  
ATOM   2164  O   TRP   137      19.629  42.156  24.462  1.00  0.00           O  
ATOM   2165  N   GLN   138      19.987  39.924  24.164  1.00  0.00           N  
ATOM   2166  H   GLN   138      20.636  39.237  23.808  1.00  0.00           H  
ATOM   2167  CA  GLN   138      18.828  39.458  24.959  1.00  0.00           C  
ATOM   2168  HA  GLN   138      18.447  40.257  25.595  1.00  0.00           H  
ATOM   2169  CB  GLN   138      17.697  38.978  24.082  1.00  0.00           C  
ATOM   2170  HB2 GLN   138      17.579  39.802  23.378  1.00  0.00           H  
ATOM   2171  HB3 GLN   138      18.049  38.127  23.499  1.00  0.00           H  
ATOM   2172  CG  GLN   138      16.347  38.682  24.691  1.00  0.00           C  
ATOM   2173  HG2 GLN   138      15.879  38.101  23.897  1.00  0.00           H  
ATOM   2174  HG3 GLN   138      16.456  38.033  25.560  1.00  0.00           H  
ATOM   2175  CD  GLN   138      15.546  39.957  24.962  1.00  0.00           C  
ATOM   2176  OE1 GLN   138      15.336  40.431  26.024  1.00  0.00           O  
ATOM   2177  NE2 GLN   138      14.902  40.458  23.928  1.00  0.00           N  
ATOM   2178 HE21 GLN   138      15.022  40.015  23.029  1.00  0.00           H  
ATOM   2179 HE22 GLN   138      14.106  41.036  24.154  1.00  0.00           H  
ATOM   2180  C   GLN   138      19.375  38.331  25.864  1.00  0.00           C  
ATOM   2181  O   GLN   138      20.243  37.536  25.389  1.00  0.00           O  
ATOM   2182  N   PRO   139      19.019  38.217  27.193  1.00  0.00           N  
ATOM   2183  CD  PRO   139      18.297  39.226  27.922  1.00  0.00           C  
ATOM   2184  HD2 PRO   139      17.427  39.572  27.363  1.00  0.00           H  
ATOM   2185  HD3 PRO   139      18.906  40.098  28.161  1.00  0.00           H  
ATOM   2186  CG  PRO   139      17.908  38.451  29.231  1.00  0.00           C  
ATOM   2187  HG2 PRO   139      17.046  37.797  29.099  1.00  0.00           H  
ATOM   2188  HG3 PRO   139      17.614  39.077  30.073  1.00  0.00           H  
ATOM   2189  CB  PRO   139      19.104  37.600  29.544  1.00  0.00           C  
ATOM   2190  HB2 PRO   139      18.856  36.813  30.257  1.00  0.00           H  
ATOM   2191  HB3 PRO   139      19.943  38.233  29.833  1.00  0.00           H  
ATOM   2192  CA  PRO   139      19.531  37.192  28.129  1.00  0.00           C  
ATOM   2193  HA  PRO   139      20.620  37.218  28.099  1.00  0.00           H  
ATOM   2194  C   PRO   139      19.103  35.760  27.816  1.00  0.00           C  
ATOM   2195  O   PRO   139      17.965  35.495  27.374  1.00  0.00           O  
ATOM   2196  N   LYS   140      20.014  34.859  28.191  1.00  0.00           N  
ATOM   2197  H   LYS   140      20.895  35.256  28.482  1.00  0.00           H  
ATOM   2198  CA  LYS   140      19.767  33.430  28.339  1.00  0.00           C  
ATOM   2199  HA  LYS   140      19.090  33.052  27.573  1.00  0.00           H  
ATOM   2200  CB  LYS   140      21.060  32.593  28.098  1.00  0.00           C  
ATOM   2201  HB2 LYS   140      21.827  32.934  28.794  1.00  0.00           H  
ATOM   2202  HB3 LYS   140      20.947  31.526  28.290  1.00  0.00           H  
ATOM   2203  CG  LYS   140      21.440  32.728  26.586  1.00  0.00           C  
ATOM   2204  HG2 LYS   140      20.610  32.386  25.968  1.00  0.00           H  
ATOM   2205  HG3 LYS   140      21.546  33.772  26.292  1.00  0.00           H  
ATOM   2206  CD  LYS   140      22.770  31.954  26.363  1.00  0.00           C  
ATOM   2207  HD2 LYS   140      23.571  32.347  26.990  1.00  0.00           H  
ATOM   2208  HD3 LYS   140      22.669  30.906  26.645  1.00  0.00           H  
ATOM   2209  CE  LYS   140      23.050  32.035  24.824  1.00  0.00           C  
ATOM   2210  HE2 LYS   140      22.190  31.622  24.297  1.00  0.00           H  
ATOM   2211  HE3 LYS   140      23.339  33.030  24.486  1.00  0.00           H  
ATOM   2212  NZ  LYS   140      24.285  31.239  24.444  1.00  0.00           N  
ATOM   2213  HZ1 LYS   140      25.112  31.543  24.939  1.00  0.00           H  
ATOM   2214  HZ2 LYS   140      24.290  30.235  24.551  1.00  0.00           H  
ATOM   2215  HZ3 LYS   140      24.303  31.365  23.442  1.00  0.00           H  
ATOM   2216  C   LYS   140      19.237  32.999  29.699  1.00  0.00           C  
ATOM   2217  O   LYS   140      18.586  31.984  29.812  1.00  0.00           O  
ATOM   2218  N   TRP   141      19.394  33.812  30.697  1.00  0.00           N  
ATOM   2219  H   TRP   141      19.987  34.629  30.709  1.00  0.00           H  
ATOM   2220  CA  TRP   141      19.226  33.426  32.080  1.00  0.00           C  
ATOM   2221  HA  TRP   141      18.412  32.709  32.193  1.00  0.00           H  
ATOM   2222  CB  TRP   141      20.459  32.786  32.634  1.00  0.00           C  
ATOM   2223  HB2 TRP   141      21.245  33.518  32.818  1.00  0.00           H  
ATOM   2224  HB3 TRP   141      20.274  32.510  33.672  1.00  0.00           H  
ATOM   2225  CG  TRP   141      21.023  31.671  31.891  1.00  0.00           C  
ATOM   2226  CD1 TRP   141      22.215  31.637  31.211  1.00  0.00           C  
ATOM   2227  HD1 TRP   141      22.836  32.512  31.088  1.00  0.00           H  
ATOM   2228  NE1 TRP   141      22.397  30.390  30.672  1.00  0.00           N  
ATOM   2229  HE1 TRP   141      23.153  30.186  30.034  1.00  0.00           H  
ATOM   2230  CE2 TRP   141      21.362  29.544  31.022  1.00  0.00           C  
ATOM   2231  CZ2 TRP   141      21.125  28.157  30.677  1.00  0.00           C  
ATOM   2232  HZ2 TRP   141      21.901  27.519  30.280  1.00  0.00           H  
ATOM   2233  CH2 TRP   141      19.937  27.532  31.101  1.00  0.00           C  
ATOM   2234  HH2 TRP   141      19.763  26.471  31.000  1.00  0.00           H  
ATOM   2235  CZ3 TRP   141      19.150  28.272  32.023  1.00  0.00           C  
ATOM   2236  HZ3 TRP   141      18.313  27.802  32.519  1.00  0.00           H  
ATOM   2237  CE3 TRP   141      19.477  29.610  32.374  1.00  0.00           C  
ATOM   2238  HE3 TRP   141      18.859  30.142  33.082  1.00  0.00           H  
ATOM   2239  CD2 TRP   141      20.520  30.281  31.839  1.00  0.00           C  
ATOM   2240  C   TRP   141      18.759  34.705  32.847  1.00  0.00           C  
ATOM   2241  O   TRP   141      19.305  35.818  32.693  1.00  0.00           O  
ATOM   2242  N   ALA   142      17.944  34.429  33.834  1.00  0.00           N  
ATOM   2243  H   ALA   142      17.436  33.556  33.825  1.00  0.00           H  
ATOM   2244  CA  ALA   142      17.448  35.418  34.800  1.00  0.00           C  
ATOM   2245  HA  ALA   142      17.198  36.296  34.205  1.00  0.00           H  
ATOM   2246  CB  ALA   142      16.287  34.823  35.607  1.00  0.00           C  
ATOM   2247  HB1 ALA   142      16.565  33.857  36.029  1.00  0.00           H  
ATOM   2248  HB2 ALA   142      16.075  35.489  36.443  1.00  0.00           H  
ATOM   2249  HB3 ALA   142      15.370  34.727  35.026  1.00  0.00           H  
ATOM   2250  C   ALA   142      18.619  35.911  35.680  1.00  0.00           C  
ATOM   2251  O   ALA   142      19.664  35.259  35.804  1.00  0.00           O  
ATOM   2252  N   PRO   143      18.543  37.085  36.278  1.00  0.00           N  
ATOM   2253  CD  PRO   143      17.459  38.119  36.180  1.00  0.00           C  
ATOM   2254  HD2 PRO   143      16.487  37.657  36.353  1.00  0.00           H  
ATOM   2255  HD3 PRO   143      17.658  38.609  35.227  1.00  0.00           H  
ATOM   2256  CG  PRO   143      17.805  39.158  37.249  1.00  0.00           C  
ATOM   2257  HG2 PRO   143      17.479  38.853  38.243  1.00  0.00           H  
ATOM   2258  HG3 PRO   143      17.264  40.082  37.047  1.00  0.00           H  
ATOM   2259  CB  PRO   143      19.326  39.152  37.271  1.00  0.00           C  
ATOM   2260  HB2 PRO   143      19.839  39.477  38.177  1.00  0.00           H  
ATOM   2261  HB3 PRO   143      19.713  39.783  36.471  1.00  0.00           H  
ATOM   2262  CA  PRO   143      19.656  37.730  36.923  1.00  0.00           C  
ATOM   2263  HA  PRO   143      20.492  37.734  36.224  1.00  0.00           H  
ATOM   2264  C   PRO   143      19.960  36.965  38.223  1.00  0.00           C  
ATOM   2265  O   PRO   143      19.047  36.591  38.939  1.00  0.00           O  
ATOM   2266  N   GLY   144      21.234  36.742  38.502  1.00  0.00           N  
ATOM   2267  H   GLY   144      21.930  37.032  37.830  1.00  0.00           H  
ATOM   2268  CA  GLY   144      21.752  35.949  39.686  1.00  0.00           C  
ATOM   2269  HA2 GLY   144      22.783  36.232  39.897  1.00  0.00           H  
ATOM   2270  HA3 GLY   144      21.205  36.119  40.614  1.00  0.00           H  
ATOM   2271  C   GLY   144      21.667  34.433  39.603  1.00  0.00           C  
ATOM   2272  O   GLY   144      22.292  33.674  40.374  1.00  0.00           O  
ATOM   2273  N   THR   145      20.934  33.962  38.619  1.00  0.00           N  
ATOM   2274  H   THR   145      20.410  34.602  38.039  1.00  0.00           H  
ATOM   2275  CA  THR   145      20.889  32.495  38.301  1.00  0.00           C  
ATOM   2276  HA  THR   145      20.582  31.975  39.208  1.00  0.00           H  
ATOM   2277  CB  THR   145      19.953  32.321  37.110  1.00  0.00           C  
ATOM   2278  HB  THR   145      20.284  32.934  36.273  1.00  0.00           H  
ATOM   2279  CG2 THR   145      19.701  30.978  36.452  1.00  0.00           C  
ATOM   2280 HG21 THR   145      18.909  31.155  35.723  1.00  0.00           H  
ATOM   2281 HG22 THR   145      20.618  30.708  35.929  1.00  0.00           H  
ATOM   2282 HG23 THR   145      19.422  30.206  37.169  1.00  0.00           H  
ATOM   2283  OG1 THR   145      18.689  32.769  37.568  1.00  0.00           O  
ATOM   2284  HG1 THR   145      18.144  31.990  37.439  1.00  0.00           H  
ATOM   2285  C   THR   145      22.156  31.708  37.959  1.00  0.00           C  
ATOM   2286  O   THR   145      22.299  30.561  38.404  1.00  0.00           O  
ATOM   2287  N   THR   146      23.042  32.237  37.139  1.00  0.00           N  
ATOM   2288  H   THR   146      22.776  33.102  36.690  1.00  0.00           H  
ATOM   2289  CA  THR   146      24.415  31.749  36.791  1.00  0.00           C  
ATOM   2290  HA  THR   146      24.760  31.099  37.595  1.00  0.00           H  
ATOM   2291  CB  THR   146      24.241  30.809  35.556  1.00  0.00           C  
ATOM   2292  HB  THR   146      23.317  30.251  35.707  1.00  0.00           H  
ATOM   2293  CG2 THR   146      24.205  31.513  34.194  1.00  0.00           C  
ATOM   2294 HG21 THR   146      25.168  31.985  33.998  1.00  0.00           H  
ATOM   2295 HG22 THR   146      23.936  30.777  33.436  1.00  0.00           H  
ATOM   2296 HG23 THR   146      23.380  32.225  34.199  1.00  0.00           H  
ATOM   2297  OG1 THR   146      25.394  30.013  35.375  1.00  0.00           O  
ATOM   2298  HG1 THR   146      25.322  29.321  36.036  1.00  0.00           H  
ATOM   2299  C   THR   146      25.536  32.789  36.594  1.00  0.00           C  
ATOM   2300  O   THR   146      25.327  33.935  36.175  1.00  0.00           O  
ATOM   2301  N   ARG   147      26.758  32.302  36.945  1.00  0.00           N  
ATOM   2302  H   ARG   147      26.821  31.427  37.446  1.00  0.00           H  
ATOM   2303  CA  ARG   147      28.034  33.079  36.745  1.00  0.00           C  
ATOM   2304  HA  ARG   147      27.759  34.132  36.791  1.00  0.00           H  
ATOM   2305  CB  ARG   147      28.972  32.869  37.918  1.00  0.00           C  
ATOM   2306  HB2 ARG   147      28.426  32.836  38.861  1.00  0.00           H  
ATOM   2307  HB3 ARG   147      29.412  31.879  37.803  1.00  0.00           H  
ATOM   2308  CG  ARG   147      30.239  33.796  38.057  1.00  0.00           C  
ATOM   2309  HG2 ARG   147      30.794  33.762  37.119  1.00  0.00           H  
ATOM   2310  HG3 ARG   147      30.025  34.838  38.296  1.00  0.00           H  
ATOM   2311  CD  ARG   147      31.153  33.260  39.140  1.00  0.00           C  
ATOM   2312  HD2 ARG   147      30.701  33.471  40.108  1.00  0.00           H  
ATOM   2313  HD3 ARG   147      31.348  32.200  38.976  1.00  0.00           H  
ATOM   2314  NE  ARG   147      32.456  33.968  39.080  1.00  0.00           N  
ATOM   2315  HE  ARG   147      32.527  34.753  39.712  1.00  0.00           H  
ATOM   2316  CZ  ARG   147      33.491  33.642  38.362  1.00  0.00           C  
ATOM   2317  NH1 ARG   147      33.660  32.575  37.690  1.00  0.00           N  
ATOM   2318 HH11 ARG   147      32.876  32.045  37.337  1.00  0.00           H  
ATOM   2319 HH12 ARG   147      34.459  32.321  37.127  1.00  0.00           H  
ATOM   2320  NH2 ARG   147      34.532  34.421  38.373  1.00  0.00           N  
ATOM   2321 HH21 ARG   147      34.405  35.242  38.949  1.00  0.00           H  
ATOM   2322 HH22 ARG   147      35.408  34.112  37.977  1.00  0.00           H  
ATOM   2323  C   ARG   147      28.525  32.691  35.385  1.00  0.00           C  
ATOM   2324  O   ARG   147      29.360  31.786  35.279  1.00  0.00           O  
ATOM   2325  N   LEU   148      28.100  33.354  34.323  1.00  0.00           N  
ATOM   2326  H   LEU   148      27.465  34.127  34.465  1.00  0.00           H  
ATOM   2327  CA  LEU   148      28.647  33.145  33.027  1.00  0.00           C  
ATOM   2328  HA  LEU   148      29.118  32.164  32.967  1.00  0.00           H  
ATOM   2329  CB  LEU   148      27.503  33.271  31.963  1.00  0.00           C  
ATOM   2330  HB2 LEU   148      26.677  33.858  32.365  1.00  0.00           H  
ATOM   2331  HB3 LEU   148      27.811  33.713  31.015  1.00  0.00           H  
ATOM   2332  CG  LEU   148      27.053  31.895  31.497  1.00  0.00           C  
ATOM   2333  HG  LEU   148      26.773  31.350  32.398  1.00  0.00           H  
ATOM   2334  CD1 LEU   148      25.801  31.905  30.510  1.00  0.00           C  
ATOM   2335 HD11 LEU   148      25.938  32.589  29.673  1.00  0.00           H  
ATOM   2336 HD12 LEU   148      25.554  30.898  30.173  1.00  0.00           H  
ATOM   2337 HD13 LEU   148      24.981  32.387  31.043  1.00  0.00           H  
ATOM   2338  CD2 LEU   148      28.133  31.193  30.661  1.00  0.00           C  
ATOM   2339 HD21 LEU   148      28.796  31.852  30.101  1.00  0.00           H  
ATOM   2340 HD22 LEU   148      28.754  30.649  31.373  1.00  0.00           H  
ATOM   2341 HD23 LEU   148      27.699  30.433  30.010  1.00  0.00           H  
ATOM   2342  C   LEU   148      29.742  34.163  32.862  1.00  0.00           C  
ATOM   2343  O   LEU   148      29.495  35.293  32.455  1.00  0.00           O  
ATOM   2344  N   TYC   149      30.980  33.775  33.050  1.00  0.00           N  
ATOM   2345  H   TYC   149      31.184  32.808  33.256  1.00  0.00           H  
ATOM   2346  CA  TYC   149      32.178  34.624  32.894  1.00  0.00           C  
ATOM   2347  HA  TYC   149      32.079  35.356  33.695  1.00  0.00           H  
ATOM   2348  CB  TYC   149      33.423  33.783  33.267  1.00  0.00           C  
ATOM   2349  HB2 TYC   149      33.196  33.293  34.258  1.00  0.00           H  
ATOM   2350  HB3 TYC   149      33.560  33.021  32.368  1.00  0.00           H  
ATOM   2351  CG  TYC   149      34.704  34.503  33.472  1.00  0.00           C  
ATOM   2352  CD1 TYC   149      35.882  33.844  33.012  1.00  0.00           C  
ATOM   2353  HD1 TYC   149      35.782  32.905  32.468  1.00  0.00           H  
ATOM   2354  CE1 TYC   149      37.128  34.410  33.192  1.00  0.00           C  
ATOM   2355  HE1 TYC   149      37.995  33.914  32.814  1.00  0.00           H  
ATOM   2356  CZ  TYC   149      37.303  35.517  34.060  1.00  0.00           C  
ATOM   2357  OH  TYC   149      38.534  36.072  34.196  1.00  0.00           O  
ATOM   2358  CE2 TYC   149      36.164  36.185  34.628  1.00  0.00           C  
ATOM   2359  HE2 TYC   149      36.219  37.012  35.359  1.00  0.00           H  
ATOM   2360  CD2 TYC   149      34.929  35.616  34.370  1.00  0.00           C  
ATOM   2361  HD2 TYC   149      34.055  36.118  34.813  1.00  0.00           H  
ATOM   2362  C   TYC   149      32.410  35.316  31.547  1.00  0.00           C  
ATOM   2363  O   TYC   149      32.253  34.599  30.498  1.00  0.00           O  
ATOM   2364  N   ALA   150      32.777  36.562  31.436  1.00  0.00           N  
ATOM   2365  H   ALA   150      33.277  36.849  32.266  1.00  0.00           H  
ATOM   2366  CA  ALA   150      32.778  37.446  30.261  1.00  0.00           C  
ATOM   2367  HA  ALA   150      33.303  36.978  29.429  1.00  0.00           H  
ATOM   2368  CB  ALA   150      31.344  37.849  29.821  1.00  0.00           C  
ATOM   2369  HB1 ALA   150      31.281  38.646  29.080  1.00  0.00           H  
ATOM   2370  HB2 ALA   150      30.889  36.969  29.367  1.00  0.00           H  
ATOM   2371  HB3 ALA   150      30.770  38.182  30.686  1.00  0.00           H  
ATOM   2372  C   ALA   150      33.573  38.724  30.511  1.00  0.00           C  
ATOM   2373  O   ALA   150      33.372  39.421  31.488  1.00  0.00           O  
ATOM   2374  N   ASN   151      34.259  39.183  29.429  1.00  0.00           N  
ATOM   2375  H   ASN   151      34.376  38.698  28.550  1.00  0.00           H  
ATOM   2376  CA  ASN   151      35.105  40.416  29.421  1.00  0.00           C  
ATOM   2377  HA  ASN   151      35.588  40.575  30.385  1.00  0.00           H  
ATOM   2378  CB  ASN   151      36.157  40.271  28.336  1.00  0.00           C  
ATOM   2379  HB2 ASN   151      35.623  40.193  27.388  1.00  0.00           H  
ATOM   2380  HB3 ASN   151      36.600  41.259  28.214  1.00  0.00           H  
ATOM   2381  CG  ASN   151      37.081  39.072  28.494  1.00  0.00           C  
ATOM   2382  OD1 ASN   151      37.508  38.690  29.547  1.00  0.00           O  
ATOM   2383  ND2 ASN   151      37.488  38.570  27.429  1.00  0.00           N  
ATOM   2384 HD21 ASN   151      38.044  37.728  27.486  1.00  0.00           H  
ATOM   2385 HD22 ASN   151      37.241  39.023  26.560  1.00  0.00           H  
ATOM   2386  C   ASN   151      34.237  41.708  29.074  1.00  0.00           C  
ATOM   2387  O   ASN   151      34.530  42.831  29.405  1.00  0.00           O  
ATOM   2388  N   THR   152      33.096  41.441  28.523  1.00  0.00           N  
ATOM   2389  H   THR   152      32.836  40.479  28.356  1.00  0.00           H  
ATOM   2390  CA  THR   152      32.008  42.444  28.175  1.00  0.00           C  
ATOM   2391  HA  THR   152      32.462  43.261  27.614  1.00  0.00           H  
ATOM   2392  CB  THR   152      30.896  41.857  27.360  1.00  0.00           C  
ATOM   2393  HB  THR   152      30.091  42.592  27.342  1.00  0.00           H  
ATOM   2394  CG2 THR   152      31.186  41.490  25.949  1.00  0.00           C  
ATOM   2395 HG21 THR   152      30.386  40.845  25.586  1.00  0.00           H  
ATOM   2396 HG22 THR   152      31.180  42.465  25.462  1.00  0.00           H  
ATOM   2397 HG23 THR   152      32.179  41.044  25.896  1.00  0.00           H  
ATOM   2398  OG1 THR   152      30.376  40.723  27.983  1.00  0.00           O  
ATOM   2399  HG1 THR   152      30.558  39.938  27.461  1.00  0.00           H  
ATOM   2400  C   THR   152      31.357  43.033  29.489  1.00  0.00           C  
ATOM   2401  O   THR   152      30.860  44.142  29.512  1.00  0.00           O  
ATOM   2402  N   SER   153      31.226  42.177  30.538  1.00  0.00           N  
ATOM   2403  H   SER   153      31.358  41.183  30.410  1.00  0.00           H  
ATOM   2404  CA  SER   153      30.514  42.523  31.760  1.00  0.00           C  
ATOM   2405  HA  SER   153      29.591  43.079  31.597  1.00  0.00           H  
ATOM   2406  CB  SER   153      30.050  41.151  32.356  1.00  0.00           C  
ATOM   2407  HB2 SER   153      29.576  40.550  31.581  1.00  0.00           H  
ATOM   2408  HB3 SER   153      30.888  40.630  32.819  1.00  0.00           H  
ATOM   2409  OG  SER   153      29.222  41.547  33.385  1.00  0.00           O  
ATOM   2410  HG  SER   153      29.716  42.142  33.954  1.00  0.00           H  
ATOM   2411  C   SER   153      31.496  43.391  32.657  1.00  0.00           C  
ATOM   2412  O   SER   153      31.156  44.505  33.039  1.00  0.00           O  
ATOM   2413  N   ILE   154      32.587  42.870  33.057  1.00  0.00           N  
ATOM   2414  H   ILE   154      32.754  41.945  32.688  1.00  0.00           H  
ATOM   2415  CA  ILE   154      33.520  43.569  33.960  1.00  0.00           C  
ATOM   2416  HA  ILE   154      32.943  43.860  34.837  1.00  0.00           H  
ATOM   2417  CB  ILE   154      34.544  42.488  34.347  1.00  0.00           C  
ATOM   2418  HB  ILE   154      34.089  41.581  34.743  1.00  0.00           H  
ATOM   2419  CG2 ILE   154      35.344  41.941  33.138  1.00  0.00           C  
ATOM   2420 HG21 ILE   154      34.782  41.912  32.204  1.00  0.00           H  
ATOM   2421 HG22 ILE   154      36.223  42.573  33.010  1.00  0.00           H  
ATOM   2422 HG23 ILE   154      35.731  40.952  33.385  1.00  0.00           H  
ATOM   2423  CG1 ILE   154      35.537  42.882  35.450  1.00  0.00           C  
ATOM   2424 HG12 ILE   154      36.274  42.083  35.520  1.00  0.00           H  
ATOM   2425 HG13 ILE   154      36.083  43.821  35.363  1.00  0.00           H  
ATOM   2426  CD1 ILE   154      34.909  42.889  36.830  1.00  0.00           C  
ATOM   2427 HD11 ILE   154      34.309  41.991  36.975  1.00  0.00           H  
ATOM   2428 HD12 ILE   154      35.587  42.901  37.684  1.00  0.00           H  
ATOM   2429 HD13 ILE   154      34.175  43.673  37.013  1.00  0.00           H  
ATOM   2430  C   ILE   154      34.045  44.841  33.317  1.00  0.00           C  
ATOM   2431  O   ILE   154      34.205  45.836  33.993  1.00  0.00           O  
ATOM   2432  N   GLY   155      34.215  44.691  31.988  1.00  0.00           N  
ATOM   2433  H   GLY   155      34.072  43.761  31.621  1.00  0.00           H  
ATOM   2434  CA  GLY   155      34.643  45.824  31.126  1.00  0.00           C  
ATOM   2435  HA2 GLY   155      35.611  46.176  31.483  1.00  0.00           H  
ATOM   2436  HA3 GLY   155      34.717  45.486  30.092  1.00  0.00           H  
ATOM   2437  C   GLY   155      33.684  46.996  31.167  1.00  0.00           C  
ATOM   2438  O   GLY   155      34.077  48.155  31.326  1.00  0.00           O  
ATOM   2439  N   LEU   156      32.370  46.764  30.967  1.00  0.00           N  
ATOM   2440  H   LEU   156      32.066  45.828  30.742  1.00  0.00           H  
ATOM   2441  CA  LEU   156      31.368  47.964  31.068  1.00  0.00           C  
ATOM   2442  HA  LEU   156      31.680  48.695  30.322  1.00  0.00           H  
ATOM   2443  CB  LEU   156      30.020  47.433  30.525  1.00  0.00           C  
ATOM   2444  HB2 LEU   156      30.151  47.219  29.464  1.00  0.00           H  
ATOM   2445  HB3 LEU   156      29.678  46.550  31.064  1.00  0.00           H  
ATOM   2446  CG  LEU   156      29.009  48.533  30.666  1.00  0.00           C  
ATOM   2447  HG  LEU   156      28.890  48.877  31.693  1.00  0.00           H  
ATOM   2448  CD1 LEU   156      29.280  49.796  29.782  1.00  0.00           C  
ATOM   2449 HD11 LEU   156      29.629  49.649  28.760  1.00  0.00           H  
ATOM   2450 HD12 LEU   156      28.394  50.421  29.674  1.00  0.00           H  
ATOM   2451 HD13 LEU   156      30.040  50.358  30.325  1.00  0.00           H  
ATOM   2452  CD2 LEU   156      27.641  47.967  30.190  1.00  0.00           C  
ATOM   2453 HD21 LEU   156      27.221  47.168  30.801  1.00  0.00           H  
ATOM   2454 HD22 LEU   156      26.913  48.773  30.091  1.00  0.00           H  
ATOM   2455 HD23 LEU   156      27.754  47.546  29.192  1.00  0.00           H  
ATOM   2456  C   LEU   156      31.397  48.487  32.501  1.00  0.00           C  
ATOM   2457  O   LEU   156      31.378  49.726  32.713  1.00  0.00           O  
ATOM   2458  N   PHE   157      31.333  47.697  33.529  1.00  0.00           N  
ATOM   2459  H   PHE   157      31.096  46.722  33.411  1.00  0.00           H  
ATOM   2460  CA  PHE   157      31.450  48.101  34.939  1.00  0.00           C  
ATOM   2461  HA  PHE   157      30.616  48.787  35.090  1.00  0.00           H  
ATOM   2462  CB  PHE   157      31.408  46.883  35.780  1.00  0.00           C  
ATOM   2463  HB2 PHE   157      30.329  46.766  35.875  1.00  0.00           H  
ATOM   2464  HB3 PHE   157      31.824  45.989  35.315  1.00  0.00           H  
ATOM   2465  CG  PHE   157      32.030  46.968  37.152  1.00  0.00           C  
ATOM   2466  CD1 PHE   157      31.474  47.716  38.207  1.00  0.00           C  
ATOM   2467  HD1 PHE   157      30.568  48.293  38.095  1.00  0.00           H  
ATOM   2468  CE1 PHE   157      32.097  47.664  39.471  1.00  0.00           C  
ATOM   2469  HE1 PHE   157      31.637  48.178  40.303  1.00  0.00           H  
ATOM   2470  CZ  PHE   157      33.213  46.810  39.662  1.00  0.00           C  
ATOM   2471  HZ  PHE   157      33.541  46.768  40.690  1.00  0.00           H  
ATOM   2472  CE2 PHE   157      33.752  46.051  38.607  1.00  0.00           C  
ATOM   2473  HE2 PHE   157      34.638  45.464  38.799  1.00  0.00           H  
ATOM   2474  CD2 PHE   157      33.154  46.157  37.352  1.00  0.00           C  
ATOM   2475  HD2 PHE   157      33.608  45.616  36.535  1.00  0.00           H  
ATOM   2476  C   PHE   157      32.688  48.975  35.174  1.00  0.00           C  
ATOM   2477  O   PHE   157      32.643  50.030  35.845  1.00  0.00           O  
ATOM   2478  N   GLY   158      33.819  48.580  34.624  1.00  0.00           N  
ATOM   2479  H   GLY   158      33.870  47.599  34.387  1.00  0.00           H  
ATOM   2480  CA  GLY   158      35.084  49.256  34.569  1.00  0.00           C  
ATOM   2481  HA2 GLY   158      35.378  49.448  35.601  1.00  0.00           H  
ATOM   2482  HA3 GLY   158      35.851  48.672  34.061  1.00  0.00           H  
ATOM   2483  C   GLY   158      34.933  50.617  33.980  1.00  0.00           C  
ATOM   2484  O   GLY   158      35.528  51.595  34.448  1.00  0.00           O  
ATOM   2485  N   SER   159      34.241  50.716  32.782  1.00  0.00           N  
ATOM   2486  H   SER   159      33.876  49.878  32.351  1.00  0.00           H  
ATOM   2487  CA  SER   159      34.085  51.957  32.087  1.00  0.00           C  
ATOM   2488  HA  SER   159      35.040  52.464  31.950  1.00  0.00           H  
ATOM   2489  CB  SER   159      33.568  51.568  30.649  1.00  0.00           C  
ATOM   2490  HB2 SER   159      34.341  51.071  30.064  1.00  0.00           H  
ATOM   2491  HB3 SER   159      32.741  50.875  30.805  1.00  0.00           H  
ATOM   2492  OG  SER   159      33.125  52.648  29.919  1.00  0.00           O  
ATOM   2493  HG  SER   159      32.186  52.823  29.818  1.00  0.00           H  
ATOM   2494  C   SER   159      33.019  52.973  32.771  1.00  0.00           C  
ATOM   2495  O   SER   159      33.059  54.196  32.813  1.00  0.00           O  
ATOM   2496  N   LEU   160      31.979  52.373  33.337  1.00  0.00           N  
ATOM   2497  H   LEU   160      31.881  51.376  33.207  1.00  0.00           H  
ATOM   2498  CA  LEU   160      31.060  53.127  34.186  1.00  0.00           C  
ATOM   2499  HA  LEU   160      30.670  53.960  33.602  1.00  0.00           H  
ATOM   2500  CB  LEU   160      29.888  52.187  34.490  1.00  0.00           C  
ATOM   2501  HB2 LEU   160      30.228  51.259  34.949  1.00  0.00           H  
ATOM   2502  HB3 LEU   160      29.252  52.628  35.257  1.00  0.00           H  
ATOM   2503  CG  LEU   160      28.964  51.780  33.292  1.00  0.00           C  
ATOM   2504  HG  LEU   160      29.591  51.232  32.588  1.00  0.00           H  
ATOM   2505  CD1 LEU   160      27.856  50.834  33.785  1.00  0.00           C  
ATOM   2506 HD11 LEU   160      28.324  49.851  33.825  1.00  0.00           H  
ATOM   2507 HD12 LEU   160      27.483  51.144  34.761  1.00  0.00           H  
ATOM   2508 HD13 LEU   160      27.003  50.887  33.108  1.00  0.00           H  
ATOM   2509  CD2 LEU   160      28.271  52.918  32.493  1.00  0.00           C  
ATOM   2510 HD21 LEU   160      27.883  52.483  31.572  1.00  0.00           H  
ATOM   2511 HD22 LEU   160      27.466  53.429  33.021  1.00  0.00           H  
ATOM   2512 HD23 LEU   160      29.093  53.574  32.204  1.00  0.00           H  
ATOM   2513  C   LEU   160      31.638  53.801  35.500  1.00  0.00           C  
ATOM   2514  O   LEU   160      31.333  54.949  35.972  1.00  0.00           O  
ATOM   2515  N   ALA   161      32.527  53.029  36.158  1.00  0.00           N  
ATOM   2516  H   ALA   161      32.577  52.077  35.825  1.00  0.00           H  
ATOM   2517  CA  ALA   161      33.162  53.339  37.477  1.00  0.00           C  
ATOM   2518  HA  ALA   161      32.362  53.487  38.202  1.00  0.00           H  
ATOM   2519  CB  ALA   161      34.134  52.273  37.830  1.00  0.00           C  
ATOM   2520  HB1 ALA   161      34.560  52.694  38.741  1.00  0.00           H  
ATOM   2521  HB2 ALA   161      33.678  51.303  38.027  1.00  0.00           H  
ATOM   2522  HB3 ALA   161      34.963  52.283  37.123  1.00  0.00           H  
ATOM   2523  C   ALA   161      33.943  54.685  37.402  1.00  0.00           C  
ATOM   2524  O   ALA   161      33.940  55.378  38.430  1.00  0.00           O  
ATOM   2525  N   VAL   162      34.529  55.049  36.201  1.00  0.00           N  
ATOM   2526  H   VAL   162      34.625  54.417  35.420  1.00  0.00           H  
ATOM   2527  CA  VAL   162      35.321  56.320  36.061  1.00  0.00           C  
ATOM   2528  HA  VAL   162      35.696  56.470  37.073  1.00  0.00           H  
ATOM   2529  CB  VAL   162      36.514  56.138  35.149  1.00  0.00           C  
ATOM   2530  HB  VAL   162      37.096  57.059  35.115  1.00  0.00           H  
ATOM   2531  CG1 VAL   162      37.347  54.980  35.658  1.00  0.00           C  
ATOM   2532 HG11 VAL   162      37.345  54.950  36.748  1.00  0.00           H  
ATOM   2533 HG12 VAL   162      36.816  54.034  35.552  1.00  0.00           H  
ATOM   2534 HG13 VAL   162      38.302  54.874  35.144  1.00  0.00           H  
ATOM   2535  CG2 VAL   162      36.095  55.729  33.741  1.00  0.00           C  
ATOM   2536 HG21 VAL   162      37.034  55.607  33.202  1.00  0.00           H  
ATOM   2537 HG22 VAL   162      35.408  54.882  33.735  1.00  0.00           H  
ATOM   2538 HG23 VAL   162      35.667  56.556  33.174  1.00  0.00           H  
ATOM   2539  C   VAL   162      34.537  57.517  35.579  1.00  0.00           C  
ATOM   2540  O   VAL   162      34.886  58.604  35.824  1.00  0.00           O  
ATOM   2541  N   LYS   163      33.293  57.297  35.001  1.00  0.00           N  
ATOM   2542  H   LYS   163      32.916  56.361  35.038  1.00  0.00           H  
ATOM   2543  CA  LYS   163      32.361  58.271  34.471  1.00  0.00           C  
ATOM   2544  HA  LYS   163      32.814  58.789  33.625  1.00  0.00           H  
ATOM   2545  CB  LYS   163      31.176  57.416  33.938  1.00  0.00           C  
ATOM   2546  HB2 LYS   163      31.544  56.483  33.513  1.00  0.00           H  
ATOM   2547  HB3 LYS   163      30.555  57.103  34.778  1.00  0.00           H  
ATOM   2548  CG  LYS   163      30.306  58.183  33.029  1.00  0.00           C  
ATOM   2549  HG2 LYS   163      30.112  59.146  33.502  1.00  0.00           H  
ATOM   2550  HG3 LYS   163      30.850  58.351  32.099  1.00  0.00           H  
ATOM   2551  CD  LYS   163      28.949  57.527  32.808  1.00  0.00           C  
ATOM   2552  HD2 LYS   163      29.157  56.599  32.276  1.00  0.00           H  
ATOM   2553  HD3 LYS   163      28.490  57.305  33.772  1.00  0.00           H  
ATOM   2554  CE  LYS   163      28.049  58.422  31.983  1.00  0.00           C  
ATOM   2555  HE2 LYS   163      28.499  59.415  31.970  1.00  0.00           H  
ATOM   2556  HE3 LYS   163      28.081  58.022  30.970  1.00  0.00           H  
ATOM   2557  NZ  LYS   163      26.669  58.455  32.495  1.00  0.00           N  
ATOM   2558  HZ1 LYS   163      26.049  58.816  31.785  1.00  0.00           H  
ATOM   2559  HZ2 LYS   163      26.326  57.519  32.657  1.00  0.00           H  
ATOM   2560  HZ3 LYS   163      26.521  59.038  33.307  1.00  0.00           H  
ATOM   2561  C   LYS   163      32.066  59.407  35.473  1.00  0.00           C  
ATOM   2562  O   LYS   163      32.068  60.551  34.942  1.00  0.00           O  
ATOM   2563  N   PRO   164      31.785  59.301  36.766  1.00  0.00           N  
ATOM   2564  CD  PRO   164      31.498  58.105  37.491  1.00  0.00           C  
ATOM   2565  HD2 PRO   164      32.429  57.722  37.910  1.00  0.00           H  
ATOM   2566  HD3 PRO   164      30.806  57.521  36.885  1.00  0.00           H  
ATOM   2567  CG  PRO   164      30.700  58.488  38.688  1.00  0.00           C  
ATOM   2568  HG2 PRO   164      30.665  57.654  39.389  1.00  0.00           H  
ATOM   2569  HG3 PRO   164      29.705  58.787  38.358  1.00  0.00           H  
ATOM   2570  CB  PRO   164      31.429  59.781  39.068  1.00  0.00           C  
ATOM   2571  HB2 PRO   164      32.408  59.588  39.506  1.00  0.00           H  
ATOM   2572  HB3 PRO   164      30.854  60.428  39.731  1.00  0.00           H  
ATOM   2573  CA  PRO   164      31.623  60.479  37.666  1.00  0.00           C  
ATOM   2574  HA  PRO   164      30.736  61.048  37.387  1.00  0.00           H  
ATOM   2575  C   PRO   164      32.796  61.452  37.786  1.00  0.00           C  
ATOM   2576  O   PRO   164      32.656  62.606  38.126  1.00  0.00           O  
ATOM   2577  N   SER   165      34.027  61.043  37.520  1.00  0.00           N  
ATOM   2578  H   SER   165      34.217  60.074  37.307  1.00  0.00           H  
ATOM   2579  CA  SER   165      35.188  61.962  37.452  1.00  0.00           C  
ATOM   2580  HA  SER   165      35.117  62.802  38.143  1.00  0.00           H  
ATOM   2581  CB  SER   165      36.441  61.142  37.771  1.00  0.00           C  
ATOM   2582  HB2 SER   165      37.292  61.788  37.986  1.00  0.00           H  
ATOM   2583  HB3 SER   165      36.227  60.473  38.605  1.00  0.00           H  
ATOM   2584  OG  SER   165      36.807  60.270  36.712  1.00  0.00           O  
ATOM   2585  HG  SER   165      36.558  59.380  36.973  1.00  0.00           H  
ATOM   2586  C   SER   165      35.392  62.541  36.081  1.00  0.00           C  
ATOM   2587  O   SER   165      36.053  63.535  35.862  1.00  0.00           O  
ATOM   2588  N   GLY   166      34.813  61.836  35.086  1.00  0.00           N  
ATOM   2589  H   GLY   166      34.187  61.092  35.358  1.00  0.00           H  
ATOM   2590  CA  GLY   166      34.768  62.186  33.685  1.00  0.00           C  
ATOM   2591  HA2 GLY   166      33.998  61.583  33.204  1.00  0.00           H  
ATOM   2592  HA3 GLY   166      34.570  63.241  33.493  1.00  0.00           H  
ATOM   2593  C   GLY   166      36.135  61.886  33.034  1.00  0.00           C  
ATOM   2594  O   GLY   166      36.320  62.058  31.832  1.00  0.00           O  
ATOM   2595  N   MET   167      37.040  61.227  33.768  1.00  0.00           N  
ATOM   2596  H   MET   167      36.804  60.962  34.714  1.00  0.00           H  
ATOM   2597  CA  MET   167      38.388  60.933  33.262  1.00  0.00           C  
ATOM   2598  HA  MET   167      38.726  61.823  32.733  1.00  0.00           H  
ATOM   2599  CB  MET   167      39.410  60.623  34.336  1.00  0.00           C  
ATOM   2600  HB2 MET   167      38.770  60.003  34.963  1.00  0.00           H  
ATOM   2601  HB3 MET   167      40.325  60.232  33.891  1.00  0.00           H  
ATOM   2602  CG  MET   167      39.719  61.873  35.154  1.00  0.00           C  
ATOM   2603  HG2 MET   167      40.014  62.663  34.464  1.00  0.00           H  
ATOM   2604  HG3 MET   167      38.847  62.128  35.755  1.00  0.00           H  
ATOM   2605  SD  MET   167      41.075  61.547  36.276  1.00  0.00           S  
ATOM   2606  CE  MET   167      42.487  61.824  35.144  1.00  0.00           C  
ATOM   2607  HE1 MET   167      42.284  61.274  34.225  1.00  0.00           H  
ATOM   2608  HE2 MET   167      42.485  62.885  34.899  1.00  0.00           H  
ATOM   2609  HE3 MET   167      43.390  61.431  35.611  1.00  0.00           H  
ATOM   2610  C   MET   167      38.334  59.809  32.318  1.00  0.00           C  
ATOM   2611  O   MET   167      37.411  58.987  32.438  1.00  0.00           O  
ATOM   2612  N   ARG   168      39.308  59.747  31.445  1.00  0.00           N  
ATOM   2613  H   ARG   168      39.887  60.573  31.394  1.00  0.00           H  
ATOM   2614  CA  ARG   168      39.608  58.481  30.713  1.00  0.00           C  
ATOM   2615  HA  ARG   168      38.624  58.115  30.423  1.00  0.00           H  
ATOM   2616  CB  ARG   168      40.391  58.665  29.423  1.00  0.00           C  
ATOM   2617  HB2 ARG   168      40.500  57.669  28.994  1.00  0.00           H  
ATOM   2618  HB3 ARG   168      39.871  59.326  28.730  1.00  0.00           H  
ATOM   2619  CG  ARG   168      41.741  59.318  29.432  1.00  0.00           C  
ATOM   2620  HG2 ARG   168      41.679  60.296  29.908  1.00  0.00           H  
ATOM   2621  HG3 ARG   168      42.407  58.688  30.022  1.00  0.00           H  
ATOM   2622  CD  ARG   168      42.329  59.336  28.005  1.00  0.00           C  
ATOM   2623  HD2 ARG   168      43.354  59.705  28.035  1.00  0.00           H  
ATOM   2624  HD3 ARG   168      42.252  58.281  27.741  1.00  0.00           H  
ATOM   2625  NE  ARG   168      41.549  60.182  27.133  1.00  0.00           N  
ATOM   2626  HE  ARG   168      40.622  60.510  27.363  1.00  0.00           H  
ATOM   2627  CZ  ARG   168      42.012  60.749  26.006  1.00  0.00           C  
ATOM   2628  NH1 ARG   168      43.170  60.446  25.532  1.00  0.00           N  
ATOM   2629 HH11 ARG   168      43.507  60.712  24.618  1.00  0.00           H  
ATOM   2630 HH12 ARG   168      43.742  59.926  26.183  1.00  0.00           H  
ATOM   2631  NH2 ARG   168      41.273  61.615  25.388  1.00  0.00           N  
ATOM   2632 HH21 ARG   168      40.433  62.019  25.778  1.00  0.00           H  
ATOM   2633 HH22 ARG   168      41.580  62.037  24.523  1.00  0.00           H  
ATOM   2634  C   ARG   168      40.273  57.379  31.557  1.00  0.00           C  
ATOM   2635  O   ARG   168      41.122  57.665  32.430  1.00  0.00           O  
ATOM   2636  N   PHE   169      39.953  56.174  31.179  1.00  0.00           N  
ATOM   2637  H   PHE   169      39.546  55.956  30.281  1.00  0.00           H  
ATOM   2638  CA  PHE   169      40.204  55.004  32.075  1.00  0.00           C  
ATOM   2639  HA  PHE   169      39.844  55.155  33.093  1.00  0.00           H  
ATOM   2640  CB  PHE   169      39.554  53.676  31.472  1.00  0.00           C  
ATOM   2641  HB2 PHE   169      38.473  53.808  31.530  1.00  0.00           H  
ATOM   2642  HB3 PHE   169      39.907  53.633  30.442  1.00  0.00           H  
ATOM   2643  CG  PHE   169      39.833  52.391  32.278  1.00  0.00           C  
ATOM   2644  CD1 PHE   169      38.839  51.921  33.108  1.00  0.00           C  
ATOM   2645  HD1 PHE   169      38.005  52.591  33.260  1.00  0.00           H  
ATOM   2646  CE1 PHE   169      38.962  50.695  33.774  1.00  0.00           C  
ATOM   2647  HE1 PHE   169      38.172  50.470  34.475  1.00  0.00           H  
ATOM   2648  CZ  PHE   169      40.073  49.926  33.561  1.00  0.00           C  
ATOM   2649  HZ  PHE   169      40.091  48.966  34.055  1.00  0.00           H  
ATOM   2650  CE2 PHE   169      41.105  50.306  32.623  1.00  0.00           C  
ATOM   2651  HE2 PHE   169      41.874  49.585  32.388  1.00  0.00           H  
ATOM   2652  CD2 PHE   169      41.008  51.580  32.003  1.00  0.00           C  
ATOM   2653  HD2 PHE   169      41.750  52.035  31.363  1.00  0.00           H  
ATOM   2654  C   PHE   169      41.719  54.875  32.383  1.00  0.00           C  
ATOM   2655  O   PHE   169      42.053  54.552  33.518  1.00  0.00           O  
ATOM   2656  N   GLU   170      42.615  54.913  31.353  1.00  0.00           N  
ATOM   2657  H   GLU   170      42.120  54.934  30.472  1.00  0.00           H  
ATOM   2658  CA  GLU   170      44.124  54.915  31.333  1.00  0.00           C  
ATOM   2659  HA  GLU   170      44.414  53.992  31.834  1.00  0.00           H  
ATOM   2660  CB  GLU   170      44.558  54.906  29.910  1.00  0.00           C  
ATOM   2661  HB2 GLU   170      45.638  54.758  29.903  1.00  0.00           H  
ATOM   2662  HB3 GLU   170      44.048  54.030  29.509  1.00  0.00           H  
ATOM   2663  CG  GLU   170      44.296  56.033  28.903  1.00  0.00           C  
ATOM   2664  HG2 GLU   170      44.101  56.931  29.489  1.00  0.00           H  
ATOM   2665  HG3 GLU   170      45.179  56.318  28.332  1.00  0.00           H  
ATOM   2666  CD  GLU   170      43.107  55.802  27.909  1.00  0.00           C  
ATOM   2667  OE1 GLU   170      43.356  55.400  26.763  1.00  0.00           O  
ATOM   2668  OE2 GLU   170      41.937  55.735  28.361  1.00  0.00           O  
ATOM   2669  C   GLU   170      44.752  55.998  32.231  1.00  0.00           C  
ATOM   2670  O   GLU   170      45.843  55.773  32.769  1.00  0.00           O  
ATOM   2671  N   GLN   171      44.080  57.104  32.613  1.00  0.00           N  
ATOM   2672  H   GLN   171      43.132  57.229  32.288  1.00  0.00           H  
ATOM   2673  CA  GLN   171      44.558  58.191  33.492  1.00  0.00           C  
ATOM   2674  HA  GLN   171      45.589  58.019  33.803  1.00  0.00           H  
ATOM   2675  CB  GLN   171      44.451  59.545  32.774  1.00  0.00           C  
ATOM   2676  HB2 GLN   171      43.588  59.562  32.108  1.00  0.00           H  
ATOM   2677  HB3 GLN   171      44.291  60.338  33.505  1.00  0.00           H  
ATOM   2678  CG  GLN   171      45.726  59.750  31.977  1.00  0.00           C  
ATOM   2679  HG2 GLN   171      46.532  59.736  32.710  1.00  0.00           H  
ATOM   2680  HG3 GLN   171      45.916  58.873  31.359  1.00  0.00           H  
ATOM   2681  CD  GLN   171      45.889  61.096  31.255  1.00  0.00           C  
ATOM   2682  OE1 GLN   171      44.971  61.577  30.543  1.00  0.00           O  
ATOM   2683  NE2 GLN   171      47.128  61.592  31.161  1.00  0.00           N  
ATOM   2684 HE21 GLN   171      47.772  61.140  31.794  1.00  0.00           H  
ATOM   2685 HE22 GLN   171      47.238  62.493  30.717  1.00  0.00           H  
ATOM   2686  C   GLN   171      43.839  58.041  34.857  1.00  0.00           C  
ATOM   2687  O   GLN   171      44.555  58.048  35.859  1.00  0.00           O  
ATOM   2688  N   ALA   172      42.534  57.784  34.830  1.00  0.00           N  
ATOM   2689  H   ALA   172      42.048  57.840  33.947  1.00  0.00           H  
ATOM   2690  CA  ALA   172      41.817  57.411  36.105  1.00  0.00           C  
ATOM   2691  HA  ALA   172      41.859  58.125  36.928  1.00  0.00           H  
ATOM   2692  CB  ALA   172      40.372  57.172  35.760  1.00  0.00           C  
ATOM   2693  HB1 ALA   172      39.851  58.046  35.369  1.00  0.00           H  
ATOM   2694  HB2 ALA   172      40.433  56.454  34.942  1.00  0.00           H  
ATOM   2695  HB3 ALA   172      39.753  56.866  36.603  1.00  0.00           H  
ATOM   2696  C   ALA   172      42.364  56.144  36.750  1.00  0.00           C  
ATOM   2697  O   ALA   172      42.422  56.134  37.972  1.00  0.00           O  
ATOM   2698  N   MET   173      42.876  55.102  36.045  1.00  0.00           N  
ATOM   2699  H   MET   173      42.946  55.142  35.038  1.00  0.00           H  
ATOM   2700  CA  MET   173      43.593  54.046  36.705  1.00  0.00           C  
ATOM   2701  HA  MET   173      43.043  53.841  37.623  1.00  0.00           H  
ATOM   2702  CB  MET   173      43.746  52.872  35.726  1.00  0.00           C  
ATOM   2703  HB2 MET   173      42.873  52.722  35.090  1.00  0.00           H  
ATOM   2704  HB3 MET   173      44.647  53.059  35.142  1.00  0.00           H  
ATOM   2705  CG  MET   173      43.913  51.716  36.668  1.00  0.00           C  
ATOM   2706  HG2 MET   173      44.963  51.760  36.957  1.00  0.00           H  
ATOM   2707  HG3 MET   173      43.274  51.723  37.551  1.00  0.00           H  
ATOM   2708  SD  MET   173      43.760  50.081  36.032  1.00  0.00           S  
ATOM   2709  CE  MET   173      41.984  49.816  36.118  1.00  0.00           C  
ATOM   2710  HE1 MET   173      41.569  50.671  35.586  1.00  0.00           H  
ATOM   2711  HE2 MET   173      41.735  48.885  35.609  1.00  0.00           H  
ATOM   2712  HE3 MET   173      41.663  49.856  37.159  1.00  0.00           H  
ATOM   2713  C   MET   173      45.025  54.345  37.255  1.00  0.00           C  
ATOM   2714  O   MET   173      45.427  53.788  38.275  1.00  0.00           O  
ATOM   2715  N   ALA   174      45.730  55.342  36.661  1.00  0.00           N  
ATOM   2716  H   ALA   174      45.307  55.851  35.899  1.00  0.00           H  
ATOM   2717  CA  ALA   174      47.043  55.852  37.097  1.00  0.00           C  
ATOM   2718  HA  ALA   174      47.662  54.985  37.329  1.00  0.00           H  
ATOM   2719  CB  ALA   174      47.687  56.589  35.931  1.00  0.00           C  
ATOM   2720  HB1 ALA   174      48.684  56.866  36.275  1.00  0.00           H  
ATOM   2721  HB2 ALA   174      47.683  55.913  35.077  1.00  0.00           H  
ATOM   2722  HB3 ALA   174      47.185  57.519  35.664  1.00  0.00           H  
ATOM   2723  C   ALA   174      46.979  56.613  38.442  1.00  0.00           C  
ATOM   2724  O   ALA   174      47.705  56.337  39.377  1.00  0.00           O  
ATOM   2725  N   GLU   175      46.076  57.578  38.511  1.00  0.00           N  
ATOM   2726  H   GLU   175      45.403  57.717  37.770  1.00  0.00           H  
ATOM   2727  CA  GLU   175      45.864  58.367  39.720  1.00  0.00           C  
ATOM   2728  HA  GLU   175      46.769  58.645  40.260  1.00  0.00           H  
ATOM   2729  CB  GLU   175      45.080  59.631  39.295  1.00  0.00           C  
ATOM   2730  HB2 GLU   175      44.268  59.409  38.602  1.00  0.00           H  
ATOM   2731  HB3 GLU   175      44.638  60.185  40.123  1.00  0.00           H  
ATOM   2732  CG  GLU   175      45.831  60.644  38.463  1.00  0.00           C  
ATOM   2733  HG2 GLU   175      46.234  60.198  37.554  1.00  0.00           H  
ATOM   2734  HG3 GLU   175      45.188  61.491  38.227  1.00  0.00           H  
ATOM   2735  CD  GLU   175      47.047  61.132  39.251  1.00  0.00           C  
ATOM   2736  OE1 GLU   175      47.978  61.655  38.633  1.00  0.00           O  
ATOM   2737  OE2 GLU   175      47.107  61.112  40.482  1.00  0.00           O  
ATOM   2738  C   GLU   175      45.048  57.669  40.781  1.00  0.00           C  
ATOM   2739  O   GLU   175      45.361  57.828  41.932  1.00  0.00           O  
ATOM   2740  N   ARG   176      44.152  56.779  40.459  1.00  0.00           N  
ATOM   2741  H   ARG   176      43.961  56.494  39.509  1.00  0.00           H  
ATOM   2742  CA  ARG   176      43.385  56.108  41.564  1.00  0.00           C  
ATOM   2743  HA  ARG   176      43.483  56.659  42.500  1.00  0.00           H  
ATOM   2744  CB  ARG   176      41.960  55.945  41.146  1.00  0.00           C  
ATOM   2745  HB2 ARG   176      41.882  55.463  40.172  1.00  0.00           H  
ATOM   2746  HB3 ARG   176      41.502  55.332  41.922  1.00  0.00           H  
ATOM   2747  CG  ARG   176      41.256  57.331  41.118  1.00  0.00           C  
ATOM   2748  HG2 ARG   176      41.419  57.808  42.084  1.00  0.00           H  
ATOM   2749  HG3 ARG   176      41.663  57.983  40.345  1.00  0.00           H  
ATOM   2750  CD  ARG   176      39.757  57.161  40.873  1.00  0.00           C  
ATOM   2751  HD2 ARG   176      39.556  56.515  40.019  1.00  0.00           H  
ATOM   2752  HD3 ARG   176      39.462  56.618  41.771  1.00  0.00           H  
ATOM   2753  NE  ARG   176      39.030  58.406  40.955  1.00  0.00           N  
ATOM   2754  HE  ARG   176      39.557  59.266  40.890  1.00  0.00           H  
ATOM   2755  CZ  ARG   176      37.714  58.564  41.060  1.00  0.00           C  
ATOM   2756  NH1 ARG   176      36.986  57.525  41.117  1.00  0.00           N  
ATOM   2757 HH11 ARG   176      37.399  56.627  41.326  1.00  0.00           H  
ATOM   2758 HH12 ARG   176      35.992  57.690  41.192  1.00  0.00           H  
ATOM   2759  NH2 ARG   176      37.169  59.765  41.062  1.00  0.00           N  
ATOM   2760 HH21 ARG   176      37.743  60.586  40.928  1.00  0.00           H  
ATOM   2761 HH22 ARG   176      36.239  59.849  41.447  1.00  0.00           H  
ATOM   2762  C   ARG   176      44.063  54.762  42.016  1.00  0.00           C  
ATOM   2763  O   ARG   176      43.570  54.252  43.056  1.00  0.00           O  
ATOM   2764  N   VAL   177      45.153  54.247  41.358  1.00  0.00           N  
ATOM   2765  H   VAL   177      45.438  54.745  40.526  1.00  0.00           H  
ATOM   2766  CA  VAL   177      45.691  52.960  41.703  1.00  0.00           C  
ATOM   2767  HA  VAL   177      45.460  52.810  42.757  1.00  0.00           H  
ATOM   2768  CB  VAL   177      45.010  51.802  40.915  1.00  0.00           C  
ATOM   2769  HB  VAL   177      45.284  51.858  39.862  1.00  0.00           H  
ATOM   2770  CG1 VAL   177      45.576  50.486  41.495  1.00  0.00           C  
ATOM   2771 HG11 VAL   177      45.024  49.633  41.100  1.00  0.00           H  
ATOM   2772 HG12 VAL   177      46.641  50.325  41.333  1.00  0.00           H  
ATOM   2773 HG13 VAL   177      45.325  50.519  42.555  1.00  0.00           H  
ATOM   2774  CG2 VAL   177      43.479  51.751  40.974  1.00  0.00           C  
ATOM   2775 HG21 VAL   177      43.076  50.876  40.465  1.00  0.00           H  
ATOM   2776 HG22 VAL   177      43.235  51.823  42.033  1.00  0.00           H  
ATOM   2777 HG23 VAL   177      43.045  52.593  40.435  1.00  0.00           H  
ATOM   2778  C   VAL   177      47.216  52.936  41.582  1.00  0.00           C  
ATOM   2779  O   VAL   177      47.886  52.628  42.538  1.00  0.00           O  
ATOM   2780  N   PHE   178      47.764  53.404  40.427  1.00  0.00           N  
ATOM   2781  H   PHE   178      47.164  53.619  39.644  1.00  0.00           H  
ATOM   2782  CA  PHE   178      49.231  53.156  40.158  1.00  0.00           C  
ATOM   2783  HA  PHE   178      49.400  52.166  40.582  1.00  0.00           H  
ATOM   2784  CB  PHE   178      49.674  53.172  38.683  1.00  0.00           C  
ATOM   2785  HB2 PHE   178      49.470  54.172  38.301  1.00  0.00           H  
ATOM   2786  HB3 PHE   178      50.756  53.036  38.652  1.00  0.00           H  
ATOM   2787  CG  PHE   178      48.914  52.257  37.746  1.00  0.00           C  
ATOM   2788  CD1 PHE   178      48.138  51.147  38.250  1.00  0.00           C  
ATOM   2789  HD1 PHE   178      48.115  51.017  39.322  1.00  0.00           H  
ATOM   2790  CE1 PHE   178      47.406  50.356  37.398  1.00  0.00           C  
ATOM   2791  HE1 PHE   178      46.813  49.592  37.878  1.00  0.00           H  
ATOM   2792  CZ  PHE   178      47.390  50.631  35.992  1.00  0.00           C  
ATOM   2793  HZ  PHE   178      46.866  49.933  35.356  1.00  0.00           H  
ATOM   2794  CE2 PHE   178      48.165  51.701  35.497  1.00  0.00           C  
ATOM   2795  HE2 PHE   178      48.225  51.861  34.430  1.00  0.00           H  
ATOM   2796  CD2 PHE   178      48.965  52.484  36.356  1.00  0.00           C  
ATOM   2797  HD2 PHE   178      49.612  53.254  35.962  1.00  0.00           H  
ATOM   2798  C   PHE   178      50.108  54.121  40.977  1.00  0.00           C  
ATOM   2799  O   PHE   178      50.985  53.631  41.684  1.00  0.00           O  
ATOM   2800  N   LYS   179      49.896  55.473  40.902  1.00  0.00           N  
ATOM   2801  H   LYS   179      49.165  55.779  40.276  1.00  0.00           H  
ATOM   2802  CA  LYS   179      50.790  56.450  41.516  1.00  0.00           C  
ATOM   2803  HA  LYS   179      51.793  56.324  41.109  1.00  0.00           H  
ATOM   2804  CB  LYS   179      50.550  57.939  41.034  1.00  0.00           C  
ATOM   2805  HB2 LYS   179      50.387  57.919  39.956  1.00  0.00           H  
ATOM   2806  HB3 LYS   179      49.724  58.493  41.480  1.00  0.00           H  
ATOM   2807  CG  LYS   179      51.802  58.835  41.315  1.00  0.00           C  
ATOM   2808  HG2 LYS   179      51.801  59.151  42.358  1.00  0.00           H  
ATOM   2809  HG3 LYS   179      52.725  58.308  41.074  1.00  0.00           H  
ATOM   2810  CD  LYS   179      51.746  60.113  40.449  1.00  0.00           C  
ATOM   2811  HD2 LYS   179      51.726  59.826  39.398  1.00  0.00           H  
ATOM   2812  HD3 LYS   179      50.816  60.636  40.674  1.00  0.00           H  
ATOM   2813  CE  LYS   179      52.925  61.004  40.827  1.00  0.00           C  
ATOM   2814  HE2 LYS   179      52.830  61.480  41.803  1.00  0.00           H  
ATOM   2815  HE3 LYS   179      53.864  60.455  40.891  1.00  0.00           H  
ATOM   2816  NZ  LYS   179      53.103  62.124  39.807  1.00  0.00           N  
ATOM   2817  HZ1 LYS   179      53.600  62.948  40.116  1.00  0.00           H  
ATOM   2818  HZ2 LYS   179      53.559  61.759  38.983  1.00  0.00           H  
ATOM   2819  HZ3 LYS   179      52.187  62.399  39.484  1.00  0.00           H  
ATOM   2820  C   LYS   179      50.834  56.316  43.027  1.00  0.00           C  
ATOM   2821  O   LYS   179      51.950  56.383  43.652  1.00  0.00           O  
ATOM   2822  N   PRO   180      49.687  56.130  43.760  1.00  0.00           N  
ATOM   2823  CD  PRO   180      48.324  56.421  43.380  1.00  0.00           C  
ATOM   2824  HD2 PRO   180      47.902  55.506  42.965  1.00  0.00           H  
ATOM   2825  HD3 PRO   180      48.327  57.198  42.615  1.00  0.00           H  
ATOM   2826  CG  PRO   180      47.632  56.815  44.659  1.00  0.00           C  
ATOM   2827  HG2 PRO   180      46.586  56.650  44.399  1.00  0.00           H  
ATOM   2828  HG3 PRO   180      47.834  57.869  44.850  1.00  0.00           H  
ATOM   2829  CB  PRO   180      48.256  55.927  45.709  1.00  0.00           C  
ATOM   2830  HB2 PRO   180      47.863  54.918  45.589  1.00  0.00           H  
ATOM   2831  HB3 PRO   180      47.967  56.184  46.728  1.00  0.00           H  
ATOM   2832  CA  PRO   180      49.686  56.020  45.231  1.00  0.00           C  
ATOM   2833  HA  PRO   180      50.098  56.906  45.713  1.00  0.00           H  
ATOM   2834  C   PRO   180      50.496  54.866  45.691  1.00  0.00           C  
ATOM   2835  O   PRO   180      51.281  54.945  46.657  1.00  0.00           O  
ATOM   2836  N   LEU   181      50.430  53.742  44.916  1.00  0.00           N  
ATOM   2837  H   LEU   181      49.843  53.879  44.105  1.00  0.00           H  
ATOM   2838  CA  LEU   181      51.192  52.497  45.174  1.00  0.00           C  
ATOM   2839  HA  LEU   181      51.423  52.405  46.235  1.00  0.00           H  
ATOM   2840  CB  LEU   181      50.303  51.250  44.707  1.00  0.00           C  
ATOM   2841  HB2 LEU   181      49.952  51.543  43.718  1.00  0.00           H  
ATOM   2842  HB3 LEU   181      50.921  50.352  44.690  1.00  0.00           H  
ATOM   2843  CG  LEU   181      49.085  50.935  45.629  1.00  0.00           C  
ATOM   2844  HG  LEU   181      48.532  51.836  45.895  1.00  0.00           H  
ATOM   2845  CD1 LEU   181      48.158  49.892  44.923  1.00  0.00           C  
ATOM   2846 HD11 LEU   181      48.729  49.019  44.607  1.00  0.00           H  
ATOM   2847 HD12 LEU   181      47.353  49.535  45.566  1.00  0.00           H  
ATOM   2848 HD13 LEU   181      47.848  50.407  44.013  1.00  0.00           H  
ATOM   2849  CD2 LEU   181      49.446  50.276  46.969  1.00  0.00           C  
ATOM   2850 HD21 LEU   181      50.280  49.596  46.797  1.00  0.00           H  
ATOM   2851 HD22 LEU   181      49.845  51.096  47.566  1.00  0.00           H  
ATOM   2852 HD23 LEU   181      48.541  49.835  47.386  1.00  0.00           H  
ATOM   2853  C   LEU   181      52.616  52.489  44.567  1.00  0.00           C  
ATOM   2854  O   LEU   181      53.331  51.543  44.919  1.00  0.00           O  
ATOM   2855  N   LYS   182      53.131  53.427  43.784  1.00  0.00           N  
ATOM   2856  H   LYS   182      52.606  54.290  43.814  1.00  0.00           H  
ATOM   2857  CA  LYS   182      54.434  53.493  43.110  1.00  0.00           C  
ATOM   2858  HA  LYS   182      54.366  54.244  42.323  1.00  0.00           H  
ATOM   2859  CB  LYS   182      55.627  53.719  44.021  1.00  0.00           C  
ATOM   2860  HB2 LYS   182      55.598  53.056  44.886  1.00  0.00           H  
ATOM   2861  HB3 LYS   182      56.589  53.415  43.609  1.00  0.00           H  
ATOM   2862  CG  LYS   182      55.734  55.154  44.546  1.00  0.00           C  
ATOM   2863  HG2 LYS   182      55.721  55.774  43.649  1.00  0.00           H  
ATOM   2864  HG3 LYS   182      54.872  55.344  45.186  1.00  0.00           H  
ATOM   2865  CD  LYS   182      57.021  55.582  45.274  1.00  0.00           C  
ATOM   2866  HD2 LYS   182      56.946  55.384  46.343  1.00  0.00           H  
ATOM   2867  HD3 LYS   182      57.802  54.952  44.848  1.00  0.00           H  
ATOM   2868  CE  LYS   182      57.455  56.987  45.154  1.00  0.00           C  
ATOM   2869  HE2 LYS   182      58.429  56.983  45.642  1.00  0.00           H  
ATOM   2870  HE3 LYS   182      57.539  57.279  44.107  1.00  0.00           H  
ATOM   2871  NZ  LYS   182      56.706  57.963  45.937  1.00  0.00           N  
ATOM   2872  HZ1 LYS   182      55.771  58.045  45.563  1.00  0.00           H  
ATOM   2873  HZ2 LYS   182      56.666  57.680  46.905  1.00  0.00           H  
ATOM   2874  HZ3 LYS   182      57.132  58.869  45.806  1.00  0.00           H  
ATOM   2875  C   LYS   182      54.675  52.424  42.071  1.00  0.00           C  
ATOM   2876  O   LYS   182      55.753  51.846  42.031  1.00  0.00           O  
ATOM   2877  N   LEU   183      53.640  52.179  41.305  1.00  0.00           N  
ATOM   2878  H   LEU   183      52.825  52.771  41.374  1.00  0.00           H  
ATOM   2879  CA  LEU   183      53.705  51.215  40.237  1.00  0.00           C  
ATOM   2880  HA  LEU   183      54.522  50.510  40.387  1.00  0.00           H  
ATOM   2881  CB  LEU   183      52.303  50.476  40.151  1.00  0.00           C  
ATOM   2882  HB2 LEU   183      51.547  51.190  39.825  1.00  0.00           H  
ATOM   2883  HB3 LEU   183      52.423  49.689  39.406  1.00  0.00           H  
ATOM   2884  CG  LEU   183      51.931  49.780  41.408  1.00  0.00           C  
ATOM   2885  HG  LEU   183      51.854  50.556  42.169  1.00  0.00           H  
ATOM   2886  CD1 LEU   183      50.546  49.090  41.297  1.00  0.00           C  
ATOM   2887 HD11 LEU   183      50.217  48.740  42.276  1.00  0.00           H  
ATOM   2888 HD12 LEU   183      49.813  49.777  40.874  1.00  0.00           H  
ATOM   2889 HD13 LEU   183      50.679  48.202  40.679  1.00  0.00           H  
ATOM   2890  CD2 LEU   183      52.988  48.859  41.957  1.00  0.00           C  
ATOM   2891 HD21 LEU   183      52.465  48.173  42.623  1.00  0.00           H  
ATOM   2892 HD22 LEU   183      53.316  48.252  41.114  1.00  0.00           H  
ATOM   2893 HD23 LEU   183      53.729  49.421  42.526  1.00  0.00           H  
ATOM   2894  C   LEU   183      54.056  51.962  38.915  1.00  0.00           C  
ATOM   2895  O   LEU   183      53.332  52.099  37.944  1.00  0.00           O  
ATOM   2896  N   ASN   184      55.243  52.538  38.943  1.00  0.00           N  
ATOM   2897  H   ASN   184      55.795  52.221  39.727  1.00  0.00           H  
ATOM   2898  CA  ASN   184      55.965  53.383  38.061  1.00  0.00           C  
ATOM   2899  HA  ASN   184      55.468  54.353  38.023  1.00  0.00           H  
ATOM   2900  CB  ASN   184      57.349  53.556  38.696  1.00  0.00           C  
ATOM   2901  HB2 ASN   184      57.807  52.614  38.998  1.00  0.00           H  
ATOM   2902  HB3 ASN   184      58.096  53.965  38.016  1.00  0.00           H  
ATOM   2903  CG  ASN   184      57.288  54.429  39.953  1.00  0.00           C  
ATOM   2904  OD1 ASN   184      56.407  55.314  40.067  1.00  0.00           O  
ATOM   2905  ND2 ASN   184      58.297  54.261  40.810  1.00  0.00           N  
ATOM   2906 HD21 ASN   184      58.414  54.772  41.673  1.00  0.00           H  
ATOM   2907 HD22 ASN   184      59.138  53.862  40.418  1.00  0.00           H  
ATOM   2908  C   ASN   184      56.163  52.896  36.634  1.00  0.00           C  
ATOM   2909  O   ASN   184      56.591  53.636  35.749  1.00  0.00           O  
ATOM   2910  N   HIE   185      55.827  51.655  36.264  1.00  0.00           N  
ATOM   2911  H   HIE   185      55.502  51.045  37.000  1.00  0.00           H  
ATOM   2912  CA  HIE   185      56.134  51.050  34.928  1.00  0.00           C  
ATOM   2913  HA  HIE   185      56.198  51.830  34.168  1.00  0.00           H  
ATOM   2914  CB  HIE   185      57.590  50.498  34.969  1.00  0.00           C  
ATOM   2915  HB2 HIE   185      58.267  51.238  35.395  1.00  0.00           H  
ATOM   2916  HB3 HIE   185      57.599  49.706  35.718  1.00  0.00           H  
ATOM   2917  CG  HIE   185      58.106  49.884  33.664  1.00  0.00           C  
ATOM   2918  ND1 HIE   185      58.051  50.528  32.446  1.00  0.00           N  
ATOM   2919  CE1 HIE   185      58.796  49.829  31.576  1.00  0.00           C  
ATOM   2920  HE1 HIE   185      58.773  50.059  30.521  1.00  0.00           H  
ATOM   2921  NE2 HIE   185      59.333  48.765  32.258  1.00  0.00           N  
ATOM   2922  HE2 HIE   185      59.826  47.998  31.824  1.00  0.00           H  
ATOM   2923  CD2 HIE   185      58.833  48.749  33.550  1.00  0.00           C  
ATOM   2924  HD2 HIE   185      59.208  48.208  34.407  1.00  0.00           H  
ATOM   2925  C   HIE   185      55.046  50.105  34.596  1.00  0.00           C  
ATOM   2926  O   HIE   185      55.265  49.106  33.983  1.00  0.00           O  
ATOM   2927  N   THR   186      53.814  50.413  35.064  1.00  0.00           N  
ATOM   2928  H   THR   186      53.728  51.217  35.670  1.00  0.00           H  
ATOM   2929  CA  THR   186      52.563  49.666  34.871  1.00  0.00           C  
ATOM   2930  HA  THR   186      52.723  48.801  34.229  1.00  0.00           H  
ATOM   2931  CB  THR   186      52.037  49.247  36.260  1.00  0.00           C  
ATOM   2932  HB  THR   186      52.068  50.040  37.008  1.00  0.00           H  
ATOM   2933  CG2 THR   186      50.689  48.590  36.283  1.00  0.00           C  
ATOM   2934 HG21 THR   186      50.536  48.005  35.376  1.00  0.00           H  
ATOM   2935 HG22 THR   186      50.604  48.089  37.247  1.00  0.00           H  
ATOM   2936 HG23 THR   186      49.881  49.321  36.250  1.00  0.00           H  
ATOM   2937  OG1 THR   186      52.903  48.243  36.731  1.00  0.00           O  
ATOM   2938  HG1 THR   186      53.722  48.685  36.965  1.00  0.00           H  
ATOM   2939  C   THR   186      51.569  50.533  34.048  1.00  0.00           C  
ATOM   2940  O   THR   186      51.598  51.727  34.249  1.00  0.00           O  
ATOM   2941  N   TRP   187      50.926  50.024  33.023  1.00  0.00           N  
ATOM   2942  H   TRP   187      50.752  49.031  32.968  1.00  0.00           H  
ATOM   2943  CA  TRP   187      50.384  50.851  31.980  1.00  0.00           C  
ATOM   2944  HA  TRP   187      50.220  51.858  32.365  1.00  0.00           H  
ATOM   2945  CB  TRP   187      51.528  51.015  30.899  1.00  0.00           C  
ATOM   2946  HB2 TRP   187      51.719  50.057  30.415  1.00  0.00           H  
ATOM   2947  HB3 TRP   187      51.124  51.689  30.144  1.00  0.00           H  
ATOM   2948  CG  TRP   187      52.907  51.457  31.313  1.00  0.00           C  
ATOM   2949  CD1 TRP   187      54.034  50.674  31.207  1.00  0.00           C  
ATOM   2950  HD1 TRP   187      54.066  49.635  30.912  1.00  0.00           H  
ATOM   2951  NE1 TRP   187      55.126  51.381  31.631  1.00  0.00           N  
ATOM   2952  HE1 TRP   187      56.030  50.946  31.746  1.00  0.00           H  
ATOM   2953  CE2 TRP   187      54.784  52.652  31.832  1.00  0.00           C  
ATOM   2954  CZ2 TRP   187      55.644  53.707  32.252  1.00  0.00           C  
ATOM   2955  HZ2 TRP   187      56.696  53.508  32.394  1.00  0.00           H  
ATOM   2956  CH2 TRP   187      55.132  55.012  32.472  1.00  0.00           C  
ATOM   2957  HH2 TRP   187      55.746  55.857  32.743  1.00  0.00           H  
ATOM   2958  CZ3 TRP   187      53.793  55.164  32.198  1.00  0.00           C  
ATOM   2959  HZ3 TRP   187      53.389  56.164  32.254  1.00  0.00           H  
ATOM   2960  CE3 TRP   187      52.862  54.080  31.787  1.00  0.00           C  
ATOM   2961  HE3 TRP   187      51.805  54.299  31.784  1.00  0.00           H  
ATOM   2962  CD2 TRP   187      53.394  52.784  31.719  1.00  0.00           C  
ATOM   2963  C   TRP   187      49.208  50.187  31.328  1.00  0.00           C  
ATOM   2964  O   TRP   187      49.207  48.934  31.249  1.00  0.00           O  
ATOM   2965  N   ILE   188      48.229  50.936  30.816  1.00  0.00           N  
ATOM   2966  H   ILE   188      48.026  51.885  31.094  1.00  0.00           H  
ATOM   2967  CA  ILE   188      47.276  50.409  29.864  1.00  0.00           C  
ATOM   2968  HA  ILE   188      46.952  49.376  29.993  1.00  0.00           H  
ATOM   2969  CB  ILE   188      46.041  51.326  29.935  1.00  0.00           C  
ATOM   2970  HB  ILE   188      46.318  52.380  29.932  1.00  0.00           H  
ATOM   2971  CG2 ILE   188      45.091  51.022  28.742  1.00  0.00           C  
ATOM   2972 HG21 ILE   188      44.180  51.584  28.948  1.00  0.00           H  
ATOM   2973 HG22 ILE   188      45.418  51.381  27.766  1.00  0.00           H  
ATOM   2974 HG23 ILE   188      45.015  49.936  28.706  1.00  0.00           H  
ATOM   2975  CG1 ILE   188      45.186  51.047  31.143  1.00  0.00           C  
ATOM   2976 HG12 ILE   188      44.192  51.492  31.126  1.00  0.00           H  
ATOM   2977 HG13 ILE   188      45.126  49.959  31.175  1.00  0.00           H  
ATOM   2978  CD1 ILE   188      45.846  51.491  32.428  1.00  0.00           C  
ATOM   2979 HD11 ILE   188      46.380  52.407  32.174  1.00  0.00           H  
ATOM   2980 HD12 ILE   188      45.059  51.712  33.149  1.00  0.00           H  
ATOM   2981 HD13 ILE   188      46.487  50.684  32.781  1.00  0.00           H  
ATOM   2982  C   ILE   188      47.892  50.645  28.416  1.00  0.00           C  
ATOM   2983  O   ILE   188      47.910  49.648  27.673  1.00  0.00           O  
ATOM   2984  N   ASN   189      48.371  51.841  27.964  1.00  0.00           N  
ATOM   2985  H   ASN   189      48.424  52.552  28.679  1.00  0.00           H  
ATOM   2986  CA  ASN   189      49.025  52.143  26.649  1.00  0.00           C  
ATOM   2987  HA  ASN   189      48.778  51.353  25.940  1.00  0.00           H  
ATOM   2988  CB  ASN   189      48.383  53.466  26.093  1.00  0.00           C  
ATOM   2989  HB2 ASN   189      48.325  54.356  26.720  1.00  0.00           H  
ATOM   2990  HB3 ASN   189      49.025  53.703  25.245  1.00  0.00           H  
ATOM   2991  CG  ASN   189      47.034  53.184  25.606  1.00  0.00           C  
ATOM   2992  OD1 ASN   189      46.682  52.165  25.013  1.00  0.00           O  
ATOM   2993  ND2 ASN   189      46.103  54.087  25.756  1.00  0.00           N  
ATOM   2994 HD21 ASN   189      45.205  53.877  25.345  1.00  0.00           H  
ATOM   2995 HD22 ASN   189      46.339  55.013  26.084  1.00  0.00           H  
ATOM   2996  C   ASN   189      50.512  52.348  27.032  1.00  0.00           C  
ATOM   2997  O   ASN   189      50.753  53.269  27.912  1.00  0.00           O  
ATOM   2998  N   VAL   190      51.494  51.580  26.618  1.00  0.00           N  
ATOM   2999  H   VAL   190      51.177  50.892  25.949  1.00  0.00           H  
ATOM   3000  CA  VAL   190      52.906  51.743  26.999  1.00  0.00           C  
ATOM   3001  HA  VAL   190      52.889  51.917  28.075  1.00  0.00           H  
ATOM   3002  CB  VAL   190      53.712  50.350  26.757  1.00  0.00           C  
ATOM   3003  HB  VAL   190      53.667  50.115  25.694  1.00  0.00           H  
ATOM   3004  CG1 VAL   190      55.113  50.539  27.251  1.00  0.00           C  
ATOM   3005 HG11 VAL   190      55.585  51.378  26.738  1.00  0.00           H  
ATOM   3006 HG12 VAL   190      54.978  50.909  28.268  1.00  0.00           H  
ATOM   3007 HG13 VAL   190      55.728  49.641  27.308  1.00  0.00           H  
ATOM   3008  CG2 VAL   190      53.000  49.204  27.481  1.00  0.00           C  
ATOM   3009 HG21 VAL   190      53.415  48.254  27.142  1.00  0.00           H  
ATOM   3010 HG22 VAL   190      53.151  49.301  28.556  1.00  0.00           H  
ATOM   3011 HG23 VAL   190      51.923  49.259  27.320  1.00  0.00           H  
ATOM   3012  C   VAL   190      53.500  52.951  26.301  1.00  0.00           C  
ATOM   3013  O   VAL   190      53.431  52.944  25.084  1.00  0.00           O  
ATOM   3014  N   PRO   191      54.082  53.954  26.992  1.00  0.00           N  
ATOM   3015  CD  PRO   191      54.246  53.911  28.446  1.00  0.00           C  
ATOM   3016  HD2 PRO   191      54.639  52.940  28.744  1.00  0.00           H  
ATOM   3017  HD3 PRO   191      53.311  54.215  28.918  1.00  0.00           H  
ATOM   3018  CG  PRO   191      55.336  54.932  28.862  1.00  0.00           C  
ATOM   3019  HG2 PRO   191      56.333  54.499  28.779  1.00  0.00           H  
ATOM   3020  HG3 PRO   191      55.123  55.423  29.811  1.00  0.00           H  
ATOM   3021  CB  PRO   191      55.045  55.968  27.759  1.00  0.00           C  
ATOM   3022  HB2 PRO   191      55.919  56.563  27.494  1.00  0.00           H  
ATOM   3023  HB3 PRO   191      54.209  56.632  27.981  1.00  0.00           H  
ATOM   3024  CA  PRO   191      54.711  55.192  26.501  1.00  0.00           C  
ATOM   3025  HA  PRO   191      54.031  55.810  25.915  1.00  0.00           H  
ATOM   3026  C   PRO   191      55.986  54.860  25.712  1.00  0.00           C  
ATOM   3027  O   PRO   191      56.763  53.940  26.085  1.00  0.00           O  
ATOM   3028  N   HIE   192      56.276  55.528  24.640  1.00  0.00           N  
ATOM   3029  H   HIE   192      55.676  56.330  24.510  1.00  0.00           H  
ATOM   3030  CA  HIE   192      57.323  55.234  23.675  1.00  0.00           C  
ATOM   3031  HA  HIE   192      57.195  54.264  23.193  1.00  0.00           H  
ATOM   3032  CB  HIE   192      57.302  56.239  22.523  1.00  0.00           C  
ATOM   3033  HB2 HIE   192      57.329  57.203  23.030  1.00  0.00           H  
ATOM   3034  HB3 HIE   192      58.102  56.132  21.790  1.00  0.00           H  
ATOM   3035  CG  HIE   192      55.998  56.265  21.785  1.00  0.00           C  
ATOM   3036  ND1 HIE   192      54.758  56.626  22.315  1.00  0.00           N  
ATOM   3037  CE1 HIE   192      54.004  56.896  21.275  1.00  0.00           C  
ATOM   3038  HE1 HIE   192      52.970  57.196  21.360  1.00  0.00           H  
ATOM   3039  NE2 HIE   192      54.628  56.624  20.090  1.00  0.00           N  
ATOM   3040  HE2 HIE   192      54.186  56.708  19.185  1.00  0.00           H  
ATOM   3041  CD2 HIE   192      55.925  56.201  20.415  1.00  0.00           C  
ATOM   3042  HD2 HIE   192      56.800  56.092  19.792  1.00  0.00           H  
ATOM   3043  C   HIE   192      58.745  55.117  24.294  1.00  0.00           C  
ATOM   3044  O   HIE   192      59.511  54.230  23.957  1.00  0.00           O  
ATOM   3045  N   ALA   193      59.111  56.061  25.182  1.00  0.00           N  
ATOM   3046  H   ALA   193      58.502  56.848  25.351  1.00  0.00           H  
ATOM   3047  CA  ALA   193      60.409  56.149  25.815  1.00  0.00           C  
ATOM   3048  HA  ALA   193      61.187  56.114  25.053  1.00  0.00           H  
ATOM   3049  CB  ALA   193      60.601  57.553  26.424  1.00  0.00           C  
ATOM   3050  HB1 ALA   193      60.229  58.284  25.706  1.00  0.00           H  
ATOM   3051  HB2 ALA   193      59.943  57.711  27.278  1.00  0.00           H  
ATOM   3052  HB3 ALA   193      61.674  57.656  26.585  1.00  0.00           H  
ATOM   3053  C   ALA   193      60.756  54.929  26.715  1.00  0.00           C  
ATOM   3054  O   ALA   193      61.916  54.558  26.842  1.00  0.00           O  
ATOM   3055  N   GLU   194      59.663  54.334  27.283  1.00  0.00           N  
ATOM   3056  H   GLU   194      58.753  54.696  27.039  1.00  0.00           H  
ATOM   3057  CA  GLU   194      59.737  53.068  28.084  1.00  0.00           C  
ATOM   3058  HA  GLU   194      60.785  52.885  28.324  1.00  0.00           H  
ATOM   3059  CB  GLU   194      58.930  53.260  29.371  1.00  0.00           C  
ATOM   3060  HB2 GLU   194      57.877  53.051  29.183  1.00  0.00           H  
ATOM   3061  HB3 GLU   194      59.221  52.498  30.094  1.00  0.00           H  
ATOM   3062  CG  GLU   194      58.946  54.621  30.080  1.00  0.00           C  
ATOM   3063  HG2 GLU   194      58.344  55.381  29.582  1.00  0.00           H  
ATOM   3064  HG3 GLU   194      58.479  54.444  31.048  1.00  0.00           H  
ATOM   3065  CD  GLU   194      60.307  55.161  30.669  1.00  0.00           C  
ATOM   3066  OE1 GLU   194      61.200  54.326  30.923  1.00  0.00           O  
ATOM   3067  OE2 GLU   194      60.462  56.411  30.869  1.00  0.00           O  
ATOM   3068  C   GLU   194      59.284  51.843  27.220  1.00  0.00           C  
ATOM   3069  O   GLU   194      59.499  50.745  27.631  1.00  0.00           O  
ATOM   3070  N   GLU   195      58.708  52.004  26.042  1.00  0.00           N  
ATOM   3071  H   GLU   195      58.577  52.990  25.869  1.00  0.00           H  
ATOM   3072  CA  GLU   195      58.151  50.876  25.202  1.00  0.00           C  
ATOM   3073  HA  GLU   195      57.566  50.269  25.893  1.00  0.00           H  
ATOM   3074  CB  GLU   195      57.224  51.427  24.117  1.00  0.00           C  
ATOM   3075  HB2 GLU   195      56.465  52.058  24.581  1.00  0.00           H  
ATOM   3076  HB3 GLU   195      57.758  52.122  23.469  1.00  0.00           H  
ATOM   3077  CG  GLU   195      56.539  50.395  23.253  1.00  0.00           C  
ATOM   3078  HG2 GLU   195      56.457  49.582  23.974  1.00  0.00           H  
ATOM   3079  HG3 GLU   195      55.537  50.746  23.005  1.00  0.00           H  
ATOM   3080  CD  GLU   195      57.326  49.900  22.048  1.00  0.00           C  
ATOM   3081  OE1 GLU   195      57.047  48.811  21.467  1.00  0.00           O  
ATOM   3082  OE2 GLU   195      58.272  50.620  21.625  1.00  0.00           O  
ATOM   3083  C   GLU   195      59.266  49.932  24.590  1.00  0.00           C  
ATOM   3084  O   GLU   195      58.964  48.800  24.264  1.00  0.00           O  
ATOM   3085  N   SER   196      60.532  50.396  24.750  1.00  0.00           N  
ATOM   3086  H   SER   196      60.736  51.378  24.867  1.00  0.00           H  
ATOM   3087  CA  SER   196      61.733  49.534  24.522  1.00  0.00           C  
ATOM   3088  HA  SER   196      61.832  49.212  23.486  1.00  0.00           H  
ATOM   3089  CB  SER   196      62.984  50.486  24.768  1.00  0.00           C  
ATOM   3090  HB2 SER   196      63.925  49.935  24.791  1.00  0.00           H  
ATOM   3091  HB3 SER   196      62.934  51.305  24.051  1.00  0.00           H  
ATOM   3092  OG  SER   196      62.881  51.135  26.034  1.00  0.00           O  
ATOM   3093  HG  SER   196      63.738  51.554  26.149  1.00  0.00           H  
ATOM   3094  C   SER   196      61.798  48.294  25.411  1.00  0.00           C  
ATOM   3095  O   SER   196      62.522  47.354  25.163  1.00  0.00           O  
ATOM   3096  N   HID   197      60.938  48.225  26.452  1.00  0.00           N  
ATOM   3097  H   HID   197      60.398  49.060  26.630  1.00  0.00           H  
ATOM   3098  CA  HID   197      60.753  47.113  27.409  1.00  0.00           C  
ATOM   3099  HA  HID   197      61.595  46.443  27.238  1.00  0.00           H  
ATOM   3100  CB  HID   197      60.781  47.764  28.810  1.00  0.00           C  
ATOM   3101  HB2 HID   197      59.816  48.269  28.866  1.00  0.00           H  
ATOM   3102  HB3 HID   197      60.757  47.015  29.602  1.00  0.00           H  
ATOM   3103  CG  HID   197      61.897  48.763  29.199  1.00  0.00           C  
ATOM   3104  ND1 HID   197      62.044  50.095  28.823  1.00  0.00           N  
ATOM   3105  HD1 HID   197      61.361  50.614  28.290  1.00  0.00           H  
ATOM   3106  CE1 HID   197      63.237  50.570  29.179  1.00  0.00           C  
ATOM   3107  HE1 HID   197      63.646  51.534  28.913  1.00  0.00           H  
ATOM   3108  NE2 HID   197      63.932  49.607  29.783  1.00  0.00           N  
ATOM   3109  CD2 HID   197      63.065  48.488  29.870  1.00  0.00           C  
ATOM   3110  HD2 HID   197      63.366  47.519  30.239  1.00  0.00           H  
ATOM   3111  C   HID   197      59.523  46.253  27.229  1.00  0.00           C  
ATOM   3112  O   HID   197      59.181  45.473  28.119  1.00  0.00           O  
ATOM   3113  N   TYR   198      58.841  46.319  26.103  1.00  0.00           N  
ATOM   3114  H   TYR   198      59.273  46.961  25.454  1.00  0.00           H  
ATOM   3115  CA  TYR   198      57.726  45.404  25.646  1.00  0.00           C  
ATOM   3116  HA  TYR   198      57.084  45.204  26.503  1.00  0.00           H  
ATOM   3117  CB  TYR   198      56.806  46.061  24.607  1.00  0.00           C  
ATOM   3118  HB2 TYR   198      56.897  47.143  24.703  1.00  0.00           H  
ATOM   3119  HB3 TYR   198      57.226  45.893  23.615  1.00  0.00           H  
ATOM   3120  CG  TYR   198      55.323  45.632  24.674  1.00  0.00           C  
ATOM   3121  CD1 TYR   198      54.738  44.510  25.373  1.00  0.00           C  
ATOM   3122  HD1 TYR   198      55.265  43.853  26.049  1.00  0.00           H  
ATOM   3123  CE1 TYR   198      53.368  44.315  25.333  1.00  0.00           C  
ATOM   3124  HE1 TYR   198      53.030  43.387  25.770  1.00  0.00           H  
ATOM   3125  CZ  TYR   198      52.496  45.148  24.635  1.00  0.00           C  
ATOM   3126  OH  TYR   198      51.142  44.942  24.605  1.00  0.00           O  
ATOM   3127  HH  TYR   198      51.044  43.989  24.546  1.00  0.00           H  
ATOM   3128  CE2 TYR   198      53.010  46.293  23.990  1.00  0.00           C  
ATOM   3129  HE2 TYR   198      52.377  46.974  23.440  1.00  0.00           H  
ATOM   3130  CD2 TYR   198      54.453  46.453  23.930  1.00  0.00           C  
ATOM   3131  HD2 TYR   198      54.882  47.327  23.461  1.00  0.00           H  
ATOM   3132  C   TYR   198      58.168  43.982  25.158  1.00  0.00           C  
ATOM   3133  O   TYR   198      58.720  43.883  24.044  1.00  0.00           O  
ATOM   3134  N   ALA   199      57.828  42.906  25.886  1.00  0.00           N  
ATOM   3135  H   ALA   199      57.275  43.106  26.707  1.00  0.00           H  
ATOM   3136  CA  ALA   199      57.984  41.573  25.377  1.00  0.00           C  
ATOM   3137  HA  ALA   199      59.036  41.434  25.127  1.00  0.00           H  
ATOM   3138  CB  ALA   199      57.635  40.530  26.449  1.00  0.00           C  
ATOM   3139  HB1 ALA   199      58.170  40.704  27.383  1.00  0.00           H  
ATOM   3140  HB2 ALA   199      56.579  40.355  26.654  1.00  0.00           H  
ATOM   3141  HB3 ALA   199      58.035  39.567  26.132  1.00  0.00           H  
ATOM   3142  C   ALA   199      57.159  41.394  24.076  1.00  0.00           C  
ATOM   3143  O   ALA   199      56.209  42.107  23.837  1.00  0.00           O  
ATOM   3144  N   TRP   200      57.517  40.427  23.218  1.00  0.00           N  
ATOM   3145  H   TRP   200      58.360  39.878  23.309  1.00  0.00           H  
ATOM   3146  CA  TRP   200      56.549  39.774  22.279  1.00  0.00           C  
ATOM   3147  HA  TRP   200      55.770  40.470  21.968  1.00  0.00           H  
ATOM   3148  CB  TRP   200      57.211  39.519  20.894  1.00  0.00           C  
ATOM   3149  HB2 TRP   200      58.231  39.203  21.111  1.00  0.00           H  
ATOM   3150  HB3 TRP   200      56.724  38.773  20.266  1.00  0.00           H  
ATOM   3151  CG  TRP   200      57.314  40.691  19.955  1.00  0.00           C  
ATOM   3152  CD1 TRP   200      58.442  41.330  19.611  1.00  0.00           C  
ATOM   3153  HD1 TRP   200      59.418  41.094  20.011  1.00  0.00           H  
ATOM   3154  NE1 TRP   200      58.150  42.416  18.757  1.00  0.00           N  
ATOM   3155  HE1 TRP   200      58.818  43.019  18.299  1.00  0.00           H  
ATOM   3156  CE2 TRP   200      56.784  42.320  18.395  1.00  0.00           C  
ATOM   3157  CZ2 TRP   200      56.000  43.079  17.500  1.00  0.00           C  
ATOM   3158  HZ2 TRP   200      56.506  43.782  16.854  1.00  0.00           H  
ATOM   3159  CH2 TRP   200      54.602  42.846  17.365  1.00  0.00           C  
ATOM   3160  HH2 TRP   200      53.936  43.435  16.752  1.00  0.00           H  
ATOM   3161  CZ3 TRP   200      54.132  41.696  18.021  1.00  0.00           C  
ATOM   3162  HZ3 TRP   200      53.121  41.323  17.955  1.00  0.00           H  
ATOM   3163  CE3 TRP   200      54.893  40.999  18.957  1.00  0.00           C  
ATOM   3164  HE3 TRP   200      54.351  40.217  19.468  1.00  0.00           H  
ATOM   3165  CD2 TRP   200      56.258  41.306  19.185  1.00  0.00           C  
ATOM   3166  C   TRP   200      56.025  38.538  23.018  1.00  0.00           C  
ATOM   3167  O   TRP   200      56.687  38.040  23.949  1.00  0.00           O  
ATOM   3168  N   GLY   201      54.873  38.172  22.588  1.00  0.00           N  
ATOM   3169  H   GLY   201      54.496  38.534  21.723  1.00  0.00           H  
ATOM   3170  CA  GLY   201      54.043  37.040  23.032  1.00  0.00           C  
ATOM   3171  HA2 GLY   201      54.605  36.419  23.729  1.00  0.00           H  
ATOM   3172  HA3 GLY   201      53.129  37.256  23.585  1.00  0.00           H  
ATOM   3173  C   GLY   201      53.650  36.231  21.800  1.00  0.00           C  
ATOM   3174  O   GLY   201      53.405  36.836  20.724  1.00  0.00           O  
ATOM   3175  N   TYR   202      53.570  34.915  21.881  1.00  0.00           N  
ATOM   3176  H   TYR   202      53.711  34.422  22.751  1.00  0.00           H  
ATOM   3177  CA  TYR   202      53.541  34.038  20.694  1.00  0.00           C  
ATOM   3178  HA  TYR   202      53.366  34.627  19.793  1.00  0.00           H  
ATOM   3179  CB  TYR   202      54.892  33.306  20.591  1.00  0.00           C  
ATOM   3180  HB2 TYR   202      55.014  32.850  21.574  1.00  0.00           H  
ATOM   3181  HB3 TYR   202      54.854  32.461  19.904  1.00  0.00           H  
ATOM   3182  CG  TYR   202      56.090  34.162  20.364  1.00  0.00           C  
ATOM   3183  CD1 TYR   202      56.730  34.336  19.097  1.00  0.00           C  
ATOM   3184  HD1 TYR   202      56.265  34.024  18.173  1.00  0.00           H  
ATOM   3185  CE1 TYR   202      58.004  35.029  18.930  1.00  0.00           C  
ATOM   3186  HE1 TYR   202      58.521  35.011  17.982  1.00  0.00           H  
ATOM   3187  CZ  TYR   202      58.488  35.789  20.014  1.00  0.00           C  
ATOM   3188  OH  TYR   202      59.606  36.517  19.830  1.00  0.00           O  
ATOM   3189  HH  TYR   202      59.518  36.999  19.004  1.00  0.00           H  
ATOM   3190  CE2 TYR   202      57.920  35.523  21.284  1.00  0.00           C  
ATOM   3191  HE2 TYR   202      58.415  36.031  22.098  1.00  0.00           H  
ATOM   3192  CD2 TYR   202      56.716  34.847  21.470  1.00  0.00           C  
ATOM   3193  HD2 TYR   202      56.373  34.775  22.491  1.00  0.00           H  
ATOM   3194  C   TYR   202      52.363  33.059  20.787  1.00  0.00           C  
ATOM   3195  O   TYR   202      52.072  32.567  21.879  1.00  0.00           O  
ATOM   3196  N   ARG   203      51.694  32.750  19.617  1.00  0.00           N  
ATOM   3197  H   ARG   203      51.862  33.292  18.781  1.00  0.00           H  
ATOM   3198  CA  ARG   203      50.608  31.643  19.468  1.00  0.00           C  
ATOM   3199  HA  ARG   203      50.912  30.839  20.138  1.00  0.00           H  
ATOM   3200  CB  ARG   203      49.196  32.105  19.932  1.00  0.00           C  
ATOM   3201  HB2 ARG   203      48.678  31.149  20.016  1.00  0.00           H  
ATOM   3202  HB3 ARG   203      49.231  32.614  20.895  1.00  0.00           H  
ATOM   3203  CG  ARG   203      48.309  32.900  18.860  1.00  0.00           C  
ATOM   3204  HG2 ARG   203      48.964  33.720  18.563  1.00  0.00           H  
ATOM   3205  HG3 ARG   203      48.107  32.303  17.970  1.00  0.00           H  
ATOM   3206  CD  ARG   203      47.000  33.508  19.284  1.00  0.00           C  
ATOM   3207  HD2 ARG   203      47.189  34.412  19.864  1.00  0.00           H  
ATOM   3208  HD3 ARG   203      46.542  33.838  18.352  1.00  0.00           H  
ATOM   3209  NE  ARG   203      46.052  32.645  20.004  1.00  0.00           N  
ATOM   3210  HE  ARG   203      46.451  31.848  20.480  1.00  0.00           H  
ATOM   3211  CZ  ARG   203      44.791  32.936  20.280  1.00  0.00           C  
ATOM   3212  NH1 ARG   203      44.323  34.117  19.980  1.00  0.00           N  
ATOM   3213 HH11 ARG   203      43.439  34.412  20.369  1.00  0.00           H  
ATOM   3214 HH12 ARG   203      44.916  34.770  19.487  1.00  0.00           H  
ATOM   3215  NH2 ARG   203      43.970  32.130  20.917  1.00  0.00           N  
ATOM   3216 HH21 ARG   203      42.970  32.254  20.842  1.00  0.00           H  
ATOM   3217 HH22 ARG   203      44.336  31.222  21.165  1.00  0.00           H  
ATOM   3218  C   ARG   203      50.623  31.052  18.047  1.00  0.00           C  
ATOM   3219  O   ARG   203      50.616  31.833  17.077  1.00  0.00           O  
ATOM   3220  N   GLU   204      50.434  29.749  17.977  1.00  0.00           N  
ATOM   3221  H   GLU   204      50.383  29.251  18.855  1.00  0.00           H  
ATOM   3222  CA  GLU   204      50.010  29.034  16.716  1.00  0.00           C  
ATOM   3223  HA  GLU   204      50.057  27.958  16.883  1.00  0.00           H  
ATOM   3224  CB  GLU   204      48.534  29.386  16.395  1.00  0.00           C  
ATOM   3225  HB2 GLU   204      48.488  30.421  16.056  1.00  0.00           H  
ATOM   3226  HB3 GLU   204      48.313  28.718  15.562  1.00  0.00           H  
ATOM   3227  CG  GLU   204      47.539  29.331  17.593  1.00  0.00           C  
ATOM   3228  HG2 GLU   204      47.636  30.182  18.266  1.00  0.00           H  
ATOM   3229  HG3 GLU   204      46.557  29.532  17.165  1.00  0.00           H  
ATOM   3230  CD  GLU   204      47.626  28.015  18.246  1.00  0.00           C  
ATOM   3231  OE1 GLU   204      47.693  28.019  19.512  1.00  0.00           O  
ATOM   3232  OE2 GLU   204      47.740  26.950  17.617  1.00  0.00           O  
ATOM   3233  C   GLU   204      50.904  29.302  15.532  1.00  0.00           C  
ATOM   3234  O   GLU   204      50.633  28.855  14.415  1.00  0.00           O  
ATOM   3235  N   GLY   205      52.158  29.802  15.747  1.00  0.00           N  
ATOM   3236  H   GLY   205      52.364  29.965  16.722  1.00  0.00           H  
ATOM   3237  CA  GLY   205      53.154  30.065  14.731  1.00  0.00           C  
ATOM   3238  HA2 GLY   205      54.115  29.810  15.179  1.00  0.00           H  
ATOM   3239  HA3 GLY   205      53.067  29.548  13.776  1.00  0.00           H  
ATOM   3240  C   GLY   205      53.329  31.551  14.376  1.00  0.00           C  
ATOM   3241  O   GLY   205      54.003  31.893  13.430  1.00  0.00           O  
ATOM   3242  N   LYS   206      52.754  32.493  15.163  1.00  0.00           N  
ATOM   3243  H   LYS   206      52.197  32.191  15.949  1.00  0.00           H  
ATOM   3244  CA  LYS   206      52.733  33.989  14.978  1.00  0.00           C  
ATOM   3245  HA  LYS   206      53.443  34.268  14.200  1.00  0.00           H  
ATOM   3246  CB  LYS   206      51.403  34.504  14.415  1.00  0.00           C  
ATOM   3247  HB2 LYS   206      50.681  34.259  15.194  1.00  0.00           H  
ATOM   3248  HB3 LYS   206      51.472  35.573  14.209  1.00  0.00           H  
ATOM   3249  CG  LYS   206      51.026  33.843  13.041  1.00  0.00           C  
ATOM   3250  HG2 LYS   206      51.841  33.976  12.329  1.00  0.00           H  
ATOM   3251  HG3 LYS   206      50.987  32.759  13.143  1.00  0.00           H  
ATOM   3252  CD  LYS   206      49.699  34.286  12.453  1.00  0.00           C  
ATOM   3253  HD2 LYS   206      48.936  34.259  13.231  1.00  0.00           H  
ATOM   3254  HD3 LYS   206      49.777  35.280  12.014  1.00  0.00           H  
ATOM   3255  CE  LYS   206      49.377  33.387  11.244  1.00  0.00           C  
ATOM   3256  HE2 LYS   206      50.082  33.610  10.443  1.00  0.00           H  
ATOM   3257  HE3 LYS   206      49.514  32.329  11.465  1.00  0.00           H  
ATOM   3258  NZ  LYS   206      48.037  33.667  10.687  1.00  0.00           N  
ATOM   3259  HZ1 LYS   206      47.983  34.543  10.186  1.00  0.00           H  
ATOM   3260  HZ2 LYS   206      47.847  32.988   9.963  1.00  0.00           H  
ATOM   3261  HZ3 LYS   206      47.258  33.521  11.313  1.00  0.00           H  
ATOM   3262  C   LYS   206      53.124  34.770  16.236  1.00  0.00           C  
ATOM   3263  O   LYS   206      52.719  34.500  17.337  1.00  0.00           O  
ATOM   3264  N   ALA   207      53.920  35.784  16.143  1.00  0.00           N  
ATOM   3265  H   ALA   207      54.286  35.991  15.225  1.00  0.00           H  
ATOM   3266  CA  ALA   207      54.163  36.759  17.189  1.00  0.00           C  
ATOM   3267  HA  ALA   207      53.994  36.373  18.195  1.00  0.00           H  
ATOM   3268  CB  ALA   207      55.581  37.252  17.077  1.00  0.00           C  
ATOM   3269  HB1 ALA   207      55.606  37.978  16.265  1.00  0.00           H  
ATOM   3270  HB2 ALA   207      55.921  37.673  18.023  1.00  0.00           H  
ATOM   3271  HB3 ALA   207      56.125  36.353  16.786  1.00  0.00           H  
ATOM   3272  C   ALA   207      53.145  37.898  17.121  1.00  0.00           C  
ATOM   3273  O   ALA   207      52.741  38.379  16.045  1.00  0.00           O  
ATOM   3274  N   VAL   208      52.549  38.190  18.268  1.00  0.00           N  
ATOM   3275  H   VAL   208      52.839  37.766  19.138  1.00  0.00           H  
ATOM   3276  CA  VAL   208      51.340  38.969  18.372  1.00  0.00           C  
ATOM   3277  HA  VAL   208      51.161  39.725  17.607  1.00  0.00           H  
ATOM   3278  CB  VAL   208      50.160  38.053  18.089  1.00  0.00           C  
ATOM   3279  HB  VAL   208      50.421  37.266  17.382  1.00  0.00           H  
ATOM   3280  CG1 VAL   208      49.666  37.406  19.313  1.00  0.00           C  
ATOM   3281 HG11 VAL   208      50.428  36.715  19.674  1.00  0.00           H  
ATOM   3282 HG12 VAL   208      49.405  38.241  19.963  1.00  0.00           H  
ATOM   3283 HG13 VAL   208      48.775  36.860  19.000  1.00  0.00           H  
ATOM   3284  CG2 VAL   208      48.952  38.912  17.600  1.00  0.00           C  
ATOM   3285 HG21 VAL   208      49.274  39.336  16.648  1.00  0.00           H  
ATOM   3286 HG22 VAL   208      48.080  38.290  17.401  1.00  0.00           H  
ATOM   3287 HG23 VAL   208      48.780  39.803  18.203  1.00  0.00           H  
ATOM   3288  C   VAL   208      51.349  39.867  19.645  1.00  0.00           C  
ATOM   3289  O   VAL   208      51.685  39.419  20.720  1.00  0.00           O  
ATOM   3290  N   HIP   209      50.705  41.042  19.610  1.00  0.00           N  
ATOM   3291  H   HIP   209      50.254  41.291  18.741  1.00  0.00           H  
ATOM   3292  CA  HIP   209      50.403  41.975  20.696  1.00  0.00           C  
ATOM   3293  HA  HIP   209      50.685  41.623  21.688  1.00  0.00           H  
ATOM   3294  CB  HIP   209      51.091  43.306  20.487  1.00  0.00           C  
ATOM   3295  HB2 HIP   209      51.114  43.510  19.417  1.00  0.00           H  
ATOM   3296  HB3 HIP   209      50.697  44.167  21.026  1.00  0.00           H  
ATOM   3297  CG  HIP   209      52.554  43.359  20.840  1.00  0.00           C  
ATOM   3298  ND1 HIP   209      53.496  44.004  20.135  1.00  0.00           N  
ATOM   3299  HD1 HIP   209      53.295  44.577  19.328  1.00  0.00           H  
ATOM   3300  CE1 HIP   209      54.617  43.955  20.814  1.00  0.00           C  
ATOM   3301  HE1 HIP   209      55.578  44.334  20.499  1.00  0.00           H  
ATOM   3302  NE2 HIP   209      54.426  43.244  21.955  1.00  0.00           N  
ATOM   3303  HE2 HIP   209      55.131  42.867  22.572  1.00  0.00           H  
ATOM   3304  CD2 HIP   209      53.080  42.962  22.034  1.00  0.00           C  
ATOM   3305  HD2 HIP   209      52.516  42.462  22.807  1.00  0.00           H  
ATOM   3306  C   HIP   209      48.873  42.148  20.692  1.00  0.00           C  
ATOM   3307  O   HIP   209      48.181  42.127  19.645  1.00  0.00           O  
ATOM   3308  N   VAL   210      48.367  42.265  21.930  1.00  0.00           N  
ATOM   3309  H   VAL   210      48.977  42.350  22.731  1.00  0.00           H  
ATOM   3310  CA  VAL   210      46.919  42.271  22.244  1.00  0.00           C  
ATOM   3311  HA  VAL   210      46.599  41.264  21.976  1.00  0.00           H  
ATOM   3312  CB  VAL   210      46.625  42.505  23.703  1.00  0.00           C  
ATOM   3313  HB  VAL   210      47.200  41.782  24.281  1.00  0.00           H  
ATOM   3314  CG1 VAL   210      47.123  43.848  24.203  1.00  0.00           C  
ATOM   3315 HG11 VAL   210      46.899  43.944  25.266  1.00  0.00           H  
ATOM   3316 HG12 VAL   210      48.190  43.869  23.983  1.00  0.00           H  
ATOM   3317 HG13 VAL   210      46.591  44.671  23.727  1.00  0.00           H  
ATOM   3318  CG2 VAL   210      45.144  42.230  23.870  1.00  0.00           C  
ATOM   3319 HG21 VAL   210      45.010  41.958  24.917  1.00  0.00           H  
ATOM   3320 HG22 VAL   210      44.497  43.097  23.744  1.00  0.00           H  
ATOM   3321 HG23 VAL   210      44.869  41.417  23.198  1.00  0.00           H  
ATOM   3322  C   VAL   210      46.110  43.275  21.338  1.00  0.00           C  
ATOM   3323  O   VAL   210      46.453  44.429  21.208  1.00  0.00           O  
ATOM   3324  N   SER   211      45.258  42.725  20.491  1.00  0.00           N  
ATOM   3325  H   SER   211      45.027  41.763  20.694  1.00  0.00           H  
ATOM   3326  CA  SER   211      44.518  43.528  19.471  1.00  0.00           C  
ATOM   3327  HA  SER   211      45.262  43.970  18.809  1.00  0.00           H  
ATOM   3328  CB  SER   211      43.576  42.762  18.613  1.00  0.00           C  
ATOM   3329  HB2 SER   211      44.097  41.921  18.155  1.00  0.00           H  
ATOM   3330  HB3 SER   211      42.830  42.262  19.230  1.00  0.00           H  
ATOM   3331  OG  SER   211      42.960  43.627  17.610  1.00  0.00           O  
ATOM   3332  HG  SER   211      42.610  43.064  16.916  1.00  0.00           H  
ATOM   3333  C   SER   211      43.734  44.607  20.216  1.00  0.00           C  
ATOM   3334  O   SER   211      43.104  44.244  21.225  1.00  0.00           O  
ATOM   3335  N   PRO   212      43.701  45.883  19.729  1.00  0.00           N  
ATOM   3336  CD  PRO   212      44.304  46.358  18.478  1.00  0.00           C  
ATOM   3337  HD2 PRO   212      44.462  45.678  17.641  1.00  0.00           H  
ATOM   3338  HD3 PRO   212      45.296  46.764  18.673  1.00  0.00           H  
ATOM   3339  CG  PRO   212      43.489  47.525  18.000  1.00  0.00           C  
ATOM   3340  HG2 PRO   212      42.650  47.449  17.308  1.00  0.00           H  
ATOM   3341  HG3 PRO   212      44.116  48.297  17.554  1.00  0.00           H  
ATOM   3342  CB  PRO   212      43.020  48.164  19.334  1.00  0.00           C  
ATOM   3343  HB2 PRO   212      42.140  48.795  19.206  1.00  0.00           H  
ATOM   3344  HB3 PRO   212      43.830  48.750  19.768  1.00  0.00           H  
ATOM   3345  CA  PRO   212      42.787  46.899  20.187  1.00  0.00           C  
ATOM   3346  HA  PRO   212      42.999  47.142  21.228  1.00  0.00           H  
ATOM   3347  C   PRO   212      41.316  46.519  20.145  1.00  0.00           C  
ATOM   3348  O   PRO   212      40.808  45.932  19.183  1.00  0.00           O  
ATOM   3349  N   GLY   213      40.525  46.977  21.122  1.00  0.00           N  
ATOM   3350  H   GLY   213      40.837  47.427  21.972  1.00  0.00           H  
ATOM   3351  CA  GLY   213      39.070  46.921  21.038  1.00  0.00           C  
ATOM   3352  HA2 GLY   213      38.708  47.040  20.017  1.00  0.00           H  
ATOM   3353  HA3 GLY   213      38.830  45.936  21.438  1.00  0.00           H  
ATOM   3354  C   GLY   213      38.295  48.000  21.831  1.00  0.00           C  
ATOM   3355  O   GLY   213      38.932  48.694  22.650  1.00  0.00           O  
ATOM   3356  N   MET   214      36.972  48.054  21.723  1.00  0.00           N  
ATOM   3357  H   MET   214      36.550  47.314  21.183  1.00  0.00           H  
ATOM   3358  CA  MET   214      36.136  48.612  22.810  1.00  0.00           C  
ATOM   3359  HA  MET   214      36.598  49.509  23.221  1.00  0.00           H  
ATOM   3360  CB  MET   214      34.814  49.019  22.362  1.00  0.00           C  
ATOM   3361  HB2 MET   214      34.333  48.064  22.155  1.00  0.00           H  
ATOM   3362  HB3 MET   214      34.180  49.515  23.097  1.00  0.00           H  
ATOM   3363  CG  MET   214      34.752  49.988  21.191  1.00  0.00           C  
ATOM   3364  HG2 MET   214      35.329  49.680  20.319  1.00  0.00           H  
ATOM   3365  HG3 MET   214      33.743  49.985  20.780  1.00  0.00           H  
ATOM   3366  SD  MET   214      35.118  51.729  21.486  1.00  0.00           S  
ATOM   3367  CE  MET   214      33.667  52.355  22.557  1.00  0.00           C  
ATOM   3368  HE1 MET   214      33.842  51.946  23.552  1.00  0.00           H  
ATOM   3369  HE2 MET   214      33.826  53.433  22.528  1.00  0.00           H  
ATOM   3370  HE3 MET   214      32.668  52.158  22.170  1.00  0.00           H  
ATOM   3371  C   MET   214      36.109  47.696  24.020  1.00  0.00           C  
ATOM   3372  O   MET   214      36.039  46.479  23.831  1.00  0.00           O  
ATOM   3373  N   LEU   215      36.112  48.314  25.240  1.00  0.00           N  
ATOM   3374  H   LEU   215      36.182  49.321  25.260  1.00  0.00           H  
ATOM   3375  CA  LEU   215      36.151  47.635  26.578  1.00  0.00           C  
ATOM   3376  HA  LEU   215      36.142  48.407  27.348  1.00  0.00           H  
ATOM   3377  CB  LEU   215      34.781  46.882  26.794  1.00  0.00           C  
ATOM   3378  HB2 LEU   215      34.733  46.107  26.029  1.00  0.00           H  
ATOM   3379  HB3 LEU   215      34.892  46.289  27.702  1.00  0.00           H  
ATOM   3380  CG  LEU   215      33.561  47.834  26.782  1.00  0.00           C  
ATOM   3381  HG  LEU   215      33.457  48.268  25.788  1.00  0.00           H  
ATOM   3382  CD1 LEU   215      32.283  47.105  27.106  1.00  0.00           C  
ATOM   3383 HD11 LEU   215      32.176  46.321  26.356  1.00  0.00           H  
ATOM   3384 HD12 LEU   215      32.261  46.710  28.122  1.00  0.00           H  
ATOM   3385 HD13 LEU   215      31.526  47.846  26.847  1.00  0.00           H  
ATOM   3386  CD2 LEU   215      33.672  48.868  27.843  1.00  0.00           C  
ATOM   3387 HD21 LEU   215      32.715  49.320  28.103  1.00  0.00           H  
ATOM   3388 HD22 LEU   215      34.144  48.290  28.637  1.00  0.00           H  
ATOM   3389 HD23 LEU   215      34.181  49.724  27.398  1.00  0.00           H  
ATOM   3390  C   LEU   215      37.434  46.735  26.877  1.00  0.00           C  
ATOM   3391  O   LEU   215      37.385  45.851  27.795  1.00  0.00           O  
ATOM   3392  N   ASP   216      38.493  47.005  26.097  1.00  0.00           N  
ATOM   3393  H   ASP   216      38.404  47.691  25.361  1.00  0.00           H  
ATOM   3394  CA  ASP   216      39.769  46.195  26.187  1.00  0.00           C  
ATOM   3395  HA  ASP   216      39.477  45.146  26.247  1.00  0.00           H  
ATOM   3396  CB  ASP   216      40.586  46.332  24.863  1.00  0.00           C  
ATOM   3397  HB2 ASP   216      41.371  45.575  24.860  1.00  0.00           H  
ATOM   3398  HB3 ASP   216      39.903  45.964  24.098  1.00  0.00           H  
ATOM   3399  CG  ASP   216      41.244  47.734  24.533  1.00  0.00           C  
ATOM   3400  OD1 ASP   216      41.012  48.691  25.219  1.00  0.00           O  
ATOM   3401  OD2 ASP   216      42.009  47.772  23.526  1.00  0.00           O  
ATOM   3402  C   ASP   216      40.612  46.349  27.519  1.00  0.00           C  
ATOM   3403  O   ASP   216      40.638  45.405  28.331  1.00  0.00           O  
ATOM   3404  N   ALA   217      41.121  47.543  27.779  1.00  0.00           N  
ATOM   3405  H   ALA   217      40.931  48.191  27.028  1.00  0.00           H  
ATOM   3406  CA  ALA   217      41.787  47.989  29.011  1.00  0.00           C  
ATOM   3407  HA  ALA   217      42.739  47.461  29.058  1.00  0.00           H  
ATOM   3408  CB  ALA   217      42.111  49.467  28.940  1.00  0.00           C  
ATOM   3409  HB1 ALA   217      42.533  49.796  29.889  1.00  0.00           H  
ATOM   3410  HB2 ALA   217      42.727  49.870  28.135  1.00  0.00           H  
ATOM   3411  HB3 ALA   217      41.124  49.902  28.787  1.00  0.00           H  
ATOM   3412  C   ALA   217      40.859  47.573  30.173  1.00  0.00           C  
ATOM   3413  O   ALA   217      41.383  47.032  31.158  1.00  0.00           O  
ATOM   3414  N   GLU   218      39.515  47.831  30.096  1.00  0.00           N  
ATOM   3415  H   GLU   218      39.197  48.322  29.273  1.00  0.00           H  
ATOM   3416  CA  GLU   218      38.523  47.578  31.118  1.00  0.00           C  
ATOM   3417  HA  GLU   218      38.827  48.100  32.026  1.00  0.00           H  
ATOM   3418  CB  GLU   218      37.220  48.262  30.659  1.00  0.00           C  
ATOM   3419  HB2 GLU   218      36.826  47.744  29.784  1.00  0.00           H  
ATOM   3420  HB3 GLU   218      36.434  48.113  31.400  1.00  0.00           H  
ATOM   3421  CG  GLU   218      37.254  49.852  30.512  1.00  0.00           C  
ATOM   3422  HG2 GLU   218      36.356  50.315  30.920  1.00  0.00           H  
ATOM   3423  HG3 GLU   218      38.049  50.334  31.081  1.00  0.00           H  
ATOM   3424  CD  GLU   218      37.381  50.274  29.084  1.00  0.00           C  
ATOM   3425  OE1 GLU   218      38.100  49.648  28.268  1.00  0.00           O  
ATOM   3426  OE2 GLU   218      36.793  51.296  28.720  1.00  0.00           O  
ATOM   3427  C   GLU   218      38.283  46.140  31.536  1.00  0.00           C  
ATOM   3428  O   GLU   218      37.715  45.943  32.608  1.00  0.00           O  
ATOM   3429  N   ALA   219      38.779  45.135  30.796  1.00  0.00           N  
ATOM   3430  H   ALA   219      39.176  45.390  29.903  1.00  0.00           H  
ATOM   3431  CA  ALA   219      38.705  43.725  31.200  1.00  0.00           C  
ATOM   3432  HA  ALA   219      38.439  43.699  32.257  1.00  0.00           H  
ATOM   3433  CB  ALA   219      37.515  43.155  30.393  1.00  0.00           C  
ATOM   3434  HB1 ALA   219      37.465  42.071  30.497  1.00  0.00           H  
ATOM   3435  HB2 ALA   219      36.540  43.588  30.616  1.00  0.00           H  
ATOM   3436  HB3 ALA   219      37.711  43.305  29.331  1.00  0.00           H  
ATOM   3437  C   ALA   219      39.924  42.789  30.874  1.00  0.00           C  
ATOM   3438  O   ALA   219      39.991  41.690  31.413  1.00  0.00           O  
ATOM   3439  N   TYR   220      40.867  43.230  30.014  1.00  0.00           N  
ATOM   3440  H   TYR   220      40.768  44.164  29.642  1.00  0.00           H  
ATOM   3441  CA  TYR   220      41.949  42.387  29.533  1.00  0.00           C  
ATOM   3442  HA  TYR   220      42.302  41.797  30.378  1.00  0.00           H  
ATOM   3443  CB  TYR   220      41.343  41.414  28.472  1.00  0.00           C  
ATOM   3444  HB2 TYR   220      42.166  40.739  28.238  1.00  0.00           H  
ATOM   3445  HB3 TYR   220      40.578  40.817  28.968  1.00  0.00           H  
ATOM   3446  CG  TYR   220      40.857  42.000  27.170  1.00  0.00           C  
ATOM   3447  CD1 TYR   220      41.707  42.492  26.121  1.00  0.00           C  
ATOM   3448  HD1 TYR   220      42.778  42.596  26.209  1.00  0.00           H  
ATOM   3449  CE1 TYR   220      41.179  42.991  24.951  1.00  0.00           C  
ATOM   3450  HE1 TYR   220      41.794  43.444  24.188  1.00  0.00           H  
ATOM   3451  CZ  TYR   220      39.756  42.930  24.733  1.00  0.00           C  
ATOM   3452  OH  TYR   220      39.255  43.355  23.520  1.00  0.00           O  
ATOM   3453  HH  TYR   220      38.302  43.465  23.531  1.00  0.00           H  
ATOM   3454  CE2 TYR   220      38.911  42.401  25.760  1.00  0.00           C  
ATOM   3455  HE2 TYR   220      37.876  42.338  25.458  1.00  0.00           H  
ATOM   3456  CD2 TYR   220      39.474  42.004  27.038  1.00  0.00           C  
ATOM   3457  HD2 TYR   220      38.776  41.576  27.742  1.00  0.00           H  
ATOM   3458  C   TYR   220      43.226  43.101  29.023  1.00  0.00           C  
ATOM   3459  O   TYR   220      44.292  42.473  28.965  1.00  0.00           O  
ATOM   3460  N   GLY   221      43.230  44.375  28.560  1.00  0.00           N  
ATOM   3461  H   GLY   221      42.412  44.956  28.671  1.00  0.00           H  
ATOM   3462  CA  GLY   221      44.358  44.919  27.687  1.00  0.00           C  
ATOM   3463  HA2 GLY   221      44.861  44.093  27.185  1.00  0.00           H  
ATOM   3464  HA3 GLY   221      43.948  45.782  27.163  1.00  0.00           H  
ATOM   3465  C   GLY   221      45.446  45.558  28.582  1.00  0.00           C  
ATOM   3466  O   GLY   221      46.401  46.073  28.003  1.00  0.00           O  
ATOM   3467  N   VAL   222      45.494  45.356  29.924  1.00  0.00           N  
ATOM   3468  H   VAL   222      44.798  44.792  30.390  1.00  0.00           H  
ATOM   3469  CA  VAL   222      46.456  46.080  30.765  1.00  0.00           C  
ATOM   3470  HA  VAL   222      46.634  47.069  30.341  1.00  0.00           H  
ATOM   3471  CB  VAL   222      45.977  46.272  32.218  1.00  0.00           C  
ATOM   3472  HB  VAL   222      45.956  45.268  32.642  1.00  0.00           H  
ATOM   3473  CG1 VAL   222      46.855  47.183  33.122  1.00  0.00           C  
ATOM   3474 HG11 VAL   222      47.915  46.932  33.087  1.00  0.00           H  
ATOM   3475 HG12 VAL   222      46.991  48.189  32.725  1.00  0.00           H  
ATOM   3476 HG13 VAL   222      46.438  47.072  34.123  1.00  0.00           H  
ATOM   3477  CG2 VAL   222      44.508  46.759  32.368  1.00  0.00           C  
ATOM   3478 HG21 VAL   222      44.298  47.757  31.985  1.00  0.00           H  
ATOM   3479 HG22 VAL   222      43.978  46.159  31.629  1.00  0.00           H  
ATOM   3480 HG23 VAL   222      44.074  46.734  33.368  1.00  0.00           H  
ATOM   3481  C   VAL   222      47.834  45.346  30.677  1.00  0.00           C  
ATOM   3482  O   VAL   222      47.860  44.152  30.485  1.00  0.00           O  
ATOM   3483  N   LYS   223      48.961  46.018  30.762  1.00  0.00           N  
ATOM   3484  H   LYS   223      48.893  46.986  31.041  1.00  0.00           H  
ATOM   3485  CA  LYS   223      50.323  45.575  30.668  1.00  0.00           C  
ATOM   3486  HA  LYS   223      50.256  44.493  30.554  1.00  0.00           H  
ATOM   3487  CB  LYS   223      51.093  46.231  29.502  1.00  0.00           C  
ATOM   3488  HB2 LYS   223      50.957  47.300  29.665  1.00  0.00           H  
ATOM   3489  HB3 LYS   223      52.142  45.957  29.611  1.00  0.00           H  
ATOM   3490  CG  LYS   223      50.575  45.898  28.030  1.00  0.00           C  
ATOM   3491  HG2 LYS   223      51.435  45.916  27.361  1.00  0.00           H  
ATOM   3492  HG3 LYS   223      50.082  44.930  28.118  1.00  0.00           H  
ATOM   3493  CD  LYS   223      49.611  47.019  27.592  1.00  0.00           C  
ATOM   3494  HD2 LYS   223      48.758  47.133  28.261  1.00  0.00           H  
ATOM   3495  HD3 LYS   223      50.158  47.957  27.496  1.00  0.00           H  
ATOM   3496  CE  LYS   223      49.022  46.646  26.229  1.00  0.00           C  
ATOM   3497  HE2 LYS   223      49.825  46.726  25.496  1.00  0.00           H  
ATOM   3498  HE3 LYS   223      48.934  45.564  26.329  1.00  0.00           H  
ATOM   3499  NZ  LYS   223      47.748  47.281  25.980  1.00  0.00           N  
ATOM   3500  HZ1 LYS   223      47.385  46.969  25.091  1.00  0.00           H  
ATOM   3501  HZ2 LYS   223      47.123  46.976  26.713  1.00  0.00           H  
ATOM   3502  HZ3 LYS   223      47.747  48.291  25.997  1.00  0.00           H  
ATOM   3503  C   LYS   223      51.135  45.886  32.022  1.00  0.00           C  
ATOM   3504  O   LYS   223      50.894  46.936  32.562  1.00  0.00           O  
ATOM   3505  N   SER   224      52.051  44.986  32.459  1.00  0.00           N  
ATOM   3506  H   SER   224      52.182  44.242  31.788  1.00  0.00           H  
ATOM   3507  CA  SER   224      53.048  45.192  33.591  1.00  0.00           C  
ATOM   3508  HA  SER   224      53.408  46.219  33.532  1.00  0.00           H  
ATOM   3509  CB  SER   224      52.379  45.004  34.982  1.00  0.00           C  
ATOM   3510  HB2 SER   224      51.395  45.457  35.101  1.00  0.00           H  
ATOM   3511  HB3 SER   224      52.166  43.940  35.090  1.00  0.00           H  
ATOM   3512  OG  SER   224      53.125  45.472  36.056  1.00  0.00           O  
ATOM   3513  HG  SER   224      52.946  46.404  35.910  1.00  0.00           H  
ATOM   3514  C   SER   224      54.279  44.264  33.512  1.00  0.00           C  
ATOM   3515  O   SER   224      54.340  43.344  32.718  1.00  0.00           O  
ATOM   3516  N   ASN   225      55.244  44.575  34.408  1.00  0.00           N  
ATOM   3517  H   ASN   225      54.965  45.271  35.085  1.00  0.00           H  
ATOM   3518  CA  ASN   225      56.436  43.838  34.710  1.00  0.00           C  
ATOM   3519  HA  ASN   225      56.694  43.193  33.871  1.00  0.00           H  
ATOM   3520  CB  ASN   225      57.554  44.914  34.748  1.00  0.00           C  
ATOM   3521  HB2 ASN   225      58.512  44.429  34.931  1.00  0.00           H  
ATOM   3522  HB3 ASN   225      57.642  45.385  33.769  1.00  0.00           H  
ATOM   3523  CG  ASN   225      57.347  45.892  35.826  1.00  0.00           C  
ATOM   3524  OD1 ASN   225      57.759  45.665  36.951  1.00  0.00           O  
ATOM   3525  ND2 ASN   225      56.809  47.094  35.616  1.00  0.00           N  
ATOM   3526 HD21 ASN   225      56.531  47.654  36.410  1.00  0.00           H  
ATOM   3527 HD22 ASN   225      56.420  47.377  34.728  1.00  0.00           H  
ATOM   3528  C   ASN   225      56.336  43.039  36.021  1.00  0.00           C  
ATOM   3529  O   ASN   225      55.323  43.221  36.684  1.00  0.00           O  
ATOM   3530  N   VAL   226      57.284  42.126  36.302  1.00  0.00           N  
ATOM   3531  H   VAL   226      58.116  42.062  35.733  1.00  0.00           H  
ATOM   3532  CA  VAL   226      57.079  41.262  37.405  1.00  0.00           C  
ATOM   3533  HA  VAL   226      56.089  40.808  37.366  1.00  0.00           H  
ATOM   3534  CB  VAL   226      58.125  40.130  37.306  1.00  0.00           C  
ATOM   3535  HB  VAL   226      58.240  39.900  36.247  1.00  0.00           H  
ATOM   3536  CG1 VAL   226      59.543  40.404  37.866  1.00  0.00           C  
ATOM   3537 HG11 VAL   226      59.503  40.506  38.951  1.00  0.00           H  
ATOM   3538 HG12 VAL   226      60.128  39.523  37.604  1.00  0.00           H  
ATOM   3539 HG13 VAL   226      59.998  41.309  37.464  1.00  0.00           H  
ATOM   3540  CG2 VAL   226      57.492  38.866  37.963  1.00  0.00           C  
ATOM   3541 HG21 VAL   226      57.161  39.034  38.987  1.00  0.00           H  
ATOM   3542 HG22 VAL   226      56.595  38.569  37.419  1.00  0.00           H  
ATOM   3543 HG23 VAL   226      58.189  38.028  37.984  1.00  0.00           H  
ATOM   3544  C   VAL   226      57.209  41.890  38.817  1.00  0.00           C  
ATOM   3545  O   VAL   226      56.509  41.503  39.744  1.00  0.00           O  
ATOM   3546  N   LYS   227      57.940  43.015  38.915  1.00  0.00           N  
ATOM   3547  H   LYS   227      58.455  43.276  38.086  1.00  0.00           H  
ATOM   3548  CA  LYS   227      58.353  43.748  40.165  1.00  0.00           C  
ATOM   3549  HA  LYS   227      58.519  42.977  40.918  1.00  0.00           H  
ATOM   3550  CB  LYS   227      59.607  44.643  39.827  1.00  0.00           C  
ATOM   3551  HB2 LYS   227      60.421  44.041  39.423  1.00  0.00           H  
ATOM   3552  HB3 LYS   227      59.343  45.351  39.042  1.00  0.00           H  
ATOM   3553  CG  LYS   227      60.218  45.293  41.068  1.00  0.00           C  
ATOM   3554  HG2 LYS   227      59.458  45.883  41.580  1.00  0.00           H  
ATOM   3555  HG3 LYS   227      60.449  44.557  41.838  1.00  0.00           H  
ATOM   3556  CD  LYS   227      61.379  46.275  40.763  1.00  0.00           C  
ATOM   3557  HD2 LYS   227      62.172  45.825  40.165  1.00  0.00           H  
ATOM   3558  HD3 LYS   227      61.010  47.095  40.147  1.00  0.00           H  
ATOM   3559  CE  LYS   227      61.791  46.854  42.035  1.00  0.00           C  
ATOM   3560  HE2 LYS   227      60.926  47.062  42.665  1.00  0.00           H  
ATOM   3561  HE3 LYS   227      62.453  46.194  42.595  1.00  0.00           H  
ATOM   3562  NZ  LYS   227      62.473  48.168  41.819  1.00  0.00           N  
ATOM   3563  HZ1 LYS   227      62.777  48.464  42.735  1.00  0.00           H  
ATOM   3564  HZ2 LYS   227      63.358  48.112  41.335  1.00  0.00           H  
ATOM   3565  HZ3 LYS   227      61.831  48.841  41.425  1.00  0.00           H  
ATOM   3566  C   LYS   227      57.235  44.612  40.717  1.00  0.00           C  
ATOM   3567  O   LYS   227      56.888  44.662  41.854  1.00  0.00           O  
ATOM   3568  N   ASP   228      56.619  45.329  39.829  1.00  0.00           N  
ATOM   3569  H   ASP   228      57.012  45.242  38.902  1.00  0.00           H  
ATOM   3570  CA  ASP   228      55.346  46.074  40.020  1.00  0.00           C  
ATOM   3571  HA  ASP   228      55.456  46.676  40.922  1.00  0.00           H  
ATOM   3572  CB  ASP   228      54.908  46.893  38.844  1.00  0.00           C  
ATOM   3573  HB2 ASP   228      54.994  46.239  37.977  1.00  0.00           H  
ATOM   3574  HB3 ASP   228      53.907  47.255  39.082  1.00  0.00           H  
ATOM   3575  CG  ASP   228      55.697  48.180  38.699  1.00  0.00           C  
ATOM   3576  OD1 ASP   228      56.247  48.669  39.678  1.00  0.00           O  
ATOM   3577  OD2 ASP   228      55.629  48.747  37.540  1.00  0.00           O  
ATOM   3578  C   ASP   228      54.069  45.166  40.325  1.00  0.00           C  
ATOM   3579  O   ASP   228      53.518  45.309  41.424  1.00  0.00           O  
ATOM   3580  N   MET   229      53.843  44.102  39.543  1.00  0.00           N  
ATOM   3581  H   MET   229      54.351  44.039  38.672  1.00  0.00           H  
ATOM   3582  CA  MET   229      52.944  43.023  39.886  1.00  0.00           C  
ATOM   3583  HA  MET   229      51.986  43.536  39.971  1.00  0.00           H  
ATOM   3584  CB  MET   229      52.895  42.056  38.667  1.00  0.00           C  
ATOM   3585  HB2 MET   229      52.759  42.589  37.726  1.00  0.00           H  
ATOM   3586  HB3 MET   229      53.828  41.501  38.576  1.00  0.00           H  
ATOM   3587  CG  MET   229      51.798  41.042  38.820  1.00  0.00           C  
ATOM   3588  HG2 MET   229      51.841  40.491  37.880  1.00  0.00           H  
ATOM   3589  HG3 MET   229      52.063  40.476  39.713  1.00  0.00           H  
ATOM   3590  SD  MET   229      50.022  41.592  39.038  1.00  0.00           S  
ATOM   3591  CE  MET   229      49.881  42.396  37.406  1.00  0.00           C  
ATOM   3592  HE1 MET   229      50.473  43.311  37.396  1.00  0.00           H  
ATOM   3593  HE2 MET   229      50.326  41.756  36.644  1.00  0.00           H  
ATOM   3594  HE3 MET   229      48.840  42.550  37.121  1.00  0.00           H  
ATOM   3595  C   MET   229      53.203  42.289  41.230  1.00  0.00           C  
ATOM   3596  O   MET   229      52.281  41.883  42.014  1.00  0.00           O  
ATOM   3597  N   ALA   230      54.438  41.963  41.573  1.00  0.00           N  
ATOM   3598  H   ALA   230      55.178  42.203  40.929  1.00  0.00           H  
ATOM   3599  CA  ALA   230      54.766  41.527  42.948  1.00  0.00           C  
ATOM   3600  HA  ALA   230      54.117  40.725  43.302  1.00  0.00           H  
ATOM   3601  CB  ALA   230      56.188  40.902  42.883  1.00  0.00           C  
ATOM   3602  HB1 ALA   230      56.864  41.650  42.470  1.00  0.00           H  
ATOM   3603  HB2 ALA   230      56.449  40.697  43.921  1.00  0.00           H  
ATOM   3604  HB3 ALA   230      56.215  40.003  42.267  1.00  0.00           H  
ATOM   3605  C   ALA   230      54.570  42.725  43.932  1.00  0.00           C  
ATOM   3606  O   ALA   230      54.127  42.399  45.008  1.00  0.00           O  
ATOM   3607  N   SER   231      54.815  43.994  43.687  1.00  0.00           N  
ATOM   3608  H   SER   231      55.236  44.179  42.788  1.00  0.00           H  
ATOM   3609  CA  SER   231      54.343  45.083  44.575  1.00  0.00           C  
ATOM   3610  HA  SER   231      54.884  44.947  45.512  1.00  0.00           H  
ATOM   3611  CB  SER   231      54.951  46.468  44.211  1.00  0.00           C  
ATOM   3612  HB2 SER   231      56.041  46.441  44.213  1.00  0.00           H  
ATOM   3613  HB3 SER   231      54.515  46.769  43.259  1.00  0.00           H  
ATOM   3614  OG  SER   231      54.479  47.432  45.182  1.00  0.00           O  
ATOM   3615  HG  SER   231      54.825  48.278  44.887  1.00  0.00           H  
ATOM   3616  C   SER   231      52.883  45.018  44.772  1.00  0.00           C  
ATOM   3617  O   SER   231      52.378  45.171  45.831  1.00  0.00           O  
ATOM   3618  N   TRP   232      52.117  44.673  43.721  1.00  0.00           N  
ATOM   3619  H   TRP   232      52.548  44.533  42.818  1.00  0.00           H  
ATOM   3620  CA  TRP   232      50.617  44.665  43.716  1.00  0.00           C  
ATOM   3621  HA  TRP   232      50.285  45.576  44.212  1.00  0.00           H  
ATOM   3622  CB  TRP   232      50.167  44.498  42.221  1.00  0.00           C  
ATOM   3623  HB2 TRP   232      50.422  45.391  41.650  1.00  0.00           H  
ATOM   3624  HB3 TRP   232      50.598  43.584  41.813  1.00  0.00           H  
ATOM   3625  CG  TRP   232      48.698  44.379  42.011  1.00  0.00           C  
ATOM   3626  CD1 TRP   232      47.980  43.289  41.483  1.00  0.00           C  
ATOM   3627  HD1 TRP   232      48.382  42.320  41.227  1.00  0.00           H  
ATOM   3628  NE1 TRP   232      46.690  43.612  41.229  1.00  0.00           N  
ATOM   3629  HE1 TRP   232      46.034  42.985  40.786  1.00  0.00           H  
ATOM   3630  CE2 TRP   232      46.364  44.846  41.767  1.00  0.00           C  
ATOM   3631  CZ2 TRP   232      45.250  45.699  41.687  1.00  0.00           C  
ATOM   3632  HZ2 TRP   232      44.326  45.291  41.304  1.00  0.00           H  
ATOM   3633  CH2 TRP   232      45.287  47.010  42.154  1.00  0.00           C  
ATOM   3634  HH2 TRP   232      44.451  47.687  42.052  1.00  0.00           H  
ATOM   3635  CZ3 TRP   232      46.418  47.497  42.721  1.00  0.00           C  
ATOM   3636  HZ3 TRP   232      46.446  48.489  43.146  1.00  0.00           H  
ATOM   3637  CE3 TRP   232      47.611  46.726  42.841  1.00  0.00           C  
ATOM   3638  HE3 TRP   232      48.465  47.121  43.372  1.00  0.00           H  
ATOM   3639  CD2 TRP   232      47.633  45.436  42.215  1.00  0.00           C  
ATOM   3640  C   TRP   232      50.050  43.554  44.590  1.00  0.00           C  
ATOM   3641  O   TRP   232      49.169  43.788  45.402  1.00  0.00           O  
ATOM   3642  N   VAL   233      50.653  42.411  44.463  1.00  0.00           N  
ATOM   3643  H   VAL   233      51.350  42.298  43.740  1.00  0.00           H  
ATOM   3644  CA  VAL   233      50.352  41.262  45.280  1.00  0.00           C  
ATOM   3645  HA  VAL   233      49.272  41.135  45.203  1.00  0.00           H  
ATOM   3646  CB  VAL   233      51.113  39.998  44.763  1.00  0.00           C  
ATOM   3647  HB  VAL   233      52.123  40.292  44.476  1.00  0.00           H  
ATOM   3648  CG1 VAL   233      51.308  38.904  45.766  1.00  0.00           C  
ATOM   3649 HG11 VAL   233      50.419  38.463  46.217  1.00  0.00           H  
ATOM   3650 HG12 VAL   233      51.804  38.080  45.255  1.00  0.00           H  
ATOM   3651 HG13 VAL   233      51.944  39.356  46.527  1.00  0.00           H  
ATOM   3652  CG2 VAL   233      50.496  39.496  43.454  1.00  0.00           C  
ATOM   3653 HG21 VAL   233      49.575  38.974  43.717  1.00  0.00           H  
ATOM   3654 HG22 VAL   233      50.202  40.344  42.837  1.00  0.00           H  
ATOM   3655 HG23 VAL   233      51.243  38.863  42.975  1.00  0.00           H  
ATOM   3656  C   VAL   233      50.730  41.512  46.805  1.00  0.00           C  
ATOM   3657  O   VAL   233      49.908  41.305  47.709  1.00  0.00           O  
ATOM   3658  N   MET   234      51.928  42.049  47.112  1.00  0.00           N  
ATOM   3659  H   MET   234      52.596  42.205  46.371  1.00  0.00           H  
ATOM   3660  CA  MET   234      52.306  42.452  48.431  1.00  0.00           C  
ATOM   3661  HA  MET   234      52.196  41.494  48.940  1.00  0.00           H  
ATOM   3662  CB  MET   234      53.809  42.642  48.466  1.00  0.00           C  
ATOM   3663  HB2 MET   234      54.141  42.233  49.420  1.00  0.00           H  
ATOM   3664  HB3 MET   234      54.235  42.040  47.663  1.00  0.00           H  
ATOM   3665  CG  MET   234      54.423  44.053  48.355  1.00  0.00           C  
ATOM   3666  HG2 MET   234      54.123  44.579  47.448  1.00  0.00           H  
ATOM   3667  HG3 MET   234      54.019  44.589  49.214  1.00  0.00           H  
ATOM   3668  SD  MET   234      56.253  44.102  48.458  1.00  0.00           S  
ATOM   3669  CE  MET   234      56.293  43.670  50.238  1.00  0.00           C  
ATOM   3670  HE1 MET   234      56.893  42.771  50.378  1.00  0.00           H  
ATOM   3671  HE2 MET   234      56.573  44.579  50.770  1.00  0.00           H  
ATOM   3672  HE3 MET   234      55.229  43.547  50.443  1.00  0.00           H  
ATOM   3673  C   MET   234      51.400  43.514  49.012  1.00  0.00           C  
ATOM   3674  O   MET   234      50.937  43.395  50.151  1.00  0.00           O  
ATOM   3675  N   ALA   235      51.021  44.560  48.274  1.00  0.00           N  
ATOM   3676  H   ALA   235      51.291  44.670  47.307  1.00  0.00           H  
ATOM   3677  CA  ALA   235      50.087  45.551  48.789  1.00  0.00           C  
ATOM   3678  HA  ALA   235      50.492  45.786  49.773  1.00  0.00           H  
ATOM   3679  CB  ALA   235      50.141  46.808  47.872  1.00  0.00           C  
ATOM   3680  HB1 ALA   235      51.157  47.169  47.711  1.00  0.00           H  
ATOM   3681  HB2 ALA   235      49.726  46.665  46.875  1.00  0.00           H  
ATOM   3682  HB3 ALA   235      49.493  47.600  48.246  1.00  0.00           H  
ATOM   3683  C   ALA   235      48.684  44.990  48.915  1.00  0.00           C  
ATOM   3684  O   ALA   235      47.985  45.280  49.919  1.00  0.00           O  
ATOM   3685  N   ASN   236      48.150  44.182  47.944  1.00  0.00           N  
ATOM   3686  H   ASN   236      48.628  43.905  47.098  1.00  0.00           H  
ATOM   3687  CA  ASN   236      46.817  43.591  48.039  1.00  0.00           C  
ATOM   3688  HA  ASN   236      46.093  44.363  48.302  1.00  0.00           H  
ATOM   3689  CB  ASN   236      46.414  42.934  46.751  1.00  0.00           C  
ATOM   3690  HB2 ASN   236      47.250  42.437  46.259  1.00  0.00           H  
ATOM   3691  HB3 ASN   236      45.685  42.162  46.995  1.00  0.00           H  
ATOM   3692  CG  ASN   236      45.743  43.937  45.714  1.00  0.00           C  
ATOM   3693  OD1 ASN   236      44.561  44.177  45.732  1.00  0.00           O  
ATOM   3694  ND2 ASN   236      46.497  44.733  44.948  1.00  0.00           N  
ATOM   3695 HD21 ASN   236      46.079  45.398  44.314  1.00  0.00           H  
ATOM   3696 HD22 ASN   236      47.507  44.705  44.948  1.00  0.00           H  
ATOM   3697  C   ASN   236      46.814  42.563  49.200  1.00  0.00           C  
ATOM   3698  O   ASN   236      45.786  42.451  49.868  1.00  0.00           O  
ATOM   3699  N   MET   237      47.915  41.795  49.429  1.00  0.00           N  
ATOM   3700  H   MET   237      48.627  41.926  48.725  1.00  0.00           H  
ATOM   3701  CA  MET   237      48.131  40.922  50.615  1.00  0.00           C  
ATOM   3702  HA  MET   237      47.276  40.272  50.798  1.00  0.00           H  
ATOM   3703  CB  MET   237      49.432  40.158  50.262  1.00  0.00           C  
ATOM   3704  HB2 MET   237      49.285  39.572  49.356  1.00  0.00           H  
ATOM   3705  HB3 MET   237      50.277  40.833  50.125  1.00  0.00           H  
ATOM   3706  CG  MET   237      49.862  39.229  51.411  1.00  0.00           C  
ATOM   3707  HG2 MET   237      50.304  39.829  52.207  1.00  0.00           H  
ATOM   3708  HG3 MET   237      49.079  38.613  51.852  1.00  0.00           H  
ATOM   3709  SD  MET   237      51.083  38.147  50.887  1.00  0.00           S  
ATOM   3710  CE  MET   237      52.607  39.040  50.962  1.00  0.00           C  
ATOM   3711  HE1 MET   237      52.655  39.247  52.031  1.00  0.00           H  
ATOM   3712  HE2 MET   237      53.495  38.486  50.660  1.00  0.00           H  
ATOM   3713  HE3 MET   237      52.544  39.961  50.383  1.00  0.00           H  
ATOM   3714  C   MET   237      48.217  41.637  51.946  1.00  0.00           C  
ATOM   3715  O   MET   237      47.767  41.085  52.895  1.00  0.00           O  
ATOM   3716  N   ALA   238      48.649  42.898  52.026  1.00  0.00           N  
ATOM   3717  H   ALA   238      49.094  43.262  51.196  1.00  0.00           H  
ATOM   3718  CA  ALA   238      48.516  43.690  53.227  1.00  0.00           C  
ATOM   3719  HA  ALA   238      47.659  43.406  53.837  1.00  0.00           H  
ATOM   3720  CB  ALA   238      49.749  43.353  54.138  1.00  0.00           C  
ATOM   3721  HB1 ALA   238      50.653  43.524  53.554  1.00  0.00           H  
ATOM   3722  HB2 ALA   238      49.792  43.956  55.045  1.00  0.00           H  
ATOM   3723  HB3 ALA   238      49.735  42.314  54.464  1.00  0.00           H  
ATOM   3724  C   ALA   238      48.364  45.185  52.943  1.00  0.00           C  
ATOM   3725  O   ALA   238      49.305  46.005  52.914  1.00  0.00           O  
ATOM   3726  N   PRO   239      47.073  45.651  52.824  1.00  0.00           N  
ATOM   3727  CD  PRO   239      45.867  44.932  52.600  1.00  0.00           C  
ATOM   3728  HD2 PRO   239      45.563  44.222  53.370  1.00  0.00           H  
ATOM   3729  HD3 PRO   239      45.956  44.466  51.619  1.00  0.00           H  
ATOM   3730  CG  PRO   239      44.745  45.958  52.609  1.00  0.00           C  
ATOM   3731  HG2 PRO   239      44.430  46.146  53.635  1.00  0.00           H  
ATOM   3732  HG3 PRO   239      43.915  45.698  51.952  1.00  0.00           H  
ATOM   3733  CB  PRO   239      45.514  47.154  51.974  1.00  0.00           C  
ATOM   3734  HB2 PRO   239      45.092  48.127  52.225  1.00  0.00           H  
ATOM   3735  HB3 PRO   239      45.637  46.971  50.906  1.00  0.00           H  
ATOM   3736  CA  PRO   239      46.850  47.124  52.678  1.00  0.00           C  
ATOM   3737  HA  PRO   239      47.668  47.476  52.050  1.00  0.00           H  
ATOM   3738  C   PRO   239      46.965  47.878  54.011  1.00  0.00           C  
ATOM   3739  O   PRO   239      47.131  49.137  54.051  1.00  0.00           O  
ATOM   3740  N   GLU   240      47.080  47.160  55.140  1.00  0.00           N  
ATOM   3741  H   GLU   240      46.936  46.162  55.188  1.00  0.00           H  
ATOM   3742  CA  GLU   240      47.436  47.740  56.444  1.00  0.00           C  
ATOM   3743  HA  GLU   240      46.712  48.551  56.522  1.00  0.00           H  
ATOM   3744  CB  GLU   240      47.231  46.771  57.577  1.00  0.00           C  
ATOM   3745  HB2 GLU   240      47.447  47.346  58.478  1.00  0.00           H  
ATOM   3746  HB3 GLU   240      46.161  46.563  57.585  1.00  0.00           H  
ATOM   3747  CG  GLU   240      47.936  45.385  57.533  1.00  0.00           C  
ATOM   3748  HG2 GLU   240      48.935  45.611  57.159  1.00  0.00           H  
ATOM   3749  HG3 GLU   240      47.994  44.979  58.542  1.00  0.00           H  
ATOM   3750  CD  GLU   240      47.234  44.320  56.691  1.00  0.00           C  
ATOM   3751  OE1 GLU   240      47.808  43.247  56.558  1.00  0.00           O  
ATOM   3752  OE2 GLU   240      46.174  44.603  56.077  1.00  0.00           O  
ATOM   3753  C   GLU   240      48.840  48.323  56.541  1.00  0.00           C  
ATOM   3754  O   GLU   240      49.059  49.118  57.450  1.00  0.00           O  
ATOM   3755  N   THR   241      49.682  48.101  55.539  1.00  0.00           N  
ATOM   3756  H   THR   241      49.305  47.606  54.744  1.00  0.00           H  
ATOM   3757  CA  THR   241      50.928  48.885  55.280  1.00  0.00           C  
ATOM   3758  HA  THR   241      51.459  49.000  56.225  1.00  0.00           H  
ATOM   3759  CB  THR   241      51.953  48.232  54.307  1.00  0.00           C  
ATOM   3760  HB  THR   241      51.928  47.170  54.550  1.00  0.00           H  
ATOM   3761  CG2 THR   241      51.723  48.417  52.773  1.00  0.00           C  
ATOM   3762 HG21 THR   241      52.025  47.490  52.285  1.00  0.00           H  
ATOM   3763 HG22 THR   241      50.678  48.681  52.615  1.00  0.00           H  
ATOM   3764 HG23 THR   241      52.387  49.154  52.319  1.00  0.00           H  
ATOM   3765  OG1 THR   241      53.259  48.622  54.452  1.00  0.00           O  
ATOM   3766  HG1 THR   241      53.506  48.404  55.354  1.00  0.00           H  
ATOM   3767  C   THR   241      50.764  50.345  54.892  1.00  0.00           C  
ATOM   3768  O   THR   241      51.670  51.120  54.923  1.00  0.00           O  
ATOM   3769  N   LEU   242      49.501  50.666  54.411  1.00  0.00           N  
ATOM   3770  H   LEU   242      48.904  49.872  54.226  1.00  0.00           H  
ATOM   3771  CA  LEU   242      49.237  51.966  53.734  1.00  0.00           C  
ATOM   3772  HA  LEU   242      50.206  52.243  53.318  1.00  0.00           H  
ATOM   3773  CB  LEU   242      48.308  51.823  52.581  1.00  0.00           C  
ATOM   3774  HB2 LEU   242      47.295  51.593  52.913  1.00  0.00           H  
ATOM   3775  HB3 LEU   242      48.133  52.807  52.145  1.00  0.00           H  
ATOM   3776  CG  LEU   242      48.685  50.837  51.434  1.00  0.00           C  
ATOM   3777  HG  LEU   242      48.966  49.905  51.925  1.00  0.00           H  
ATOM   3778  CD1 LEU   242      47.534  50.545  50.558  1.00  0.00           C  
ATOM   3779 HD11 LEU   242      46.623  50.381  51.134  1.00  0.00           H  
ATOM   3780 HD12 LEU   242      47.396  51.314  49.798  1.00  0.00           H  
ATOM   3781 HD13 LEU   242      47.798  49.639  50.013  1.00  0.00           H  
ATOM   3782  CD2 LEU   242      49.911  51.374  50.699  1.00  0.00           C  
ATOM   3783 HD21 LEU   242      50.054  50.628  49.917  1.00  0.00           H  
ATOM   3784 HD22 LEU   242      49.778  52.360  50.252  1.00  0.00           H  
ATOM   3785 HD23 LEU   242      50.820  51.392  51.300  1.00  0.00           H  
ATOM   3786  C   LEU   242      48.849  53.117  54.685  1.00  0.00           C  
ATOM   3787  O   LEU   242      48.341  52.803  55.752  1.00  0.00           O  
ATOM   3788  N   PRO   243      48.994  54.366  54.253  1.00  0.00           N  
ATOM   3789  CD  PRO   243      49.806  54.793  53.137  1.00  0.00           C  
ATOM   3790  HD2 PRO   243      49.791  54.186  52.232  1.00  0.00           H  
ATOM   3791  HD3 PRO   243      50.817  54.946  53.513  1.00  0.00           H  
ATOM   3792  CG  PRO   243      49.217  56.172  52.743  1.00  0.00           C  
ATOM   3793  HG2 PRO   243      48.468  56.061  51.959  1.00  0.00           H  
ATOM   3794  HG3 PRO   243      50.123  56.674  52.403  1.00  0.00           H  
ATOM   3795  CB  PRO   243      48.561  56.737  53.985  1.00  0.00           C  
ATOM   3796  HB2 PRO   243      47.700  57.359  53.741  1.00  0.00           H  
ATOM   3797  HB3 PRO   243      49.302  57.419  54.404  1.00  0.00           H  
ATOM   3798  CA  PRO   243      48.180  55.405  54.687  1.00  0.00           C  
ATOM   3799  HA  PRO   243      48.418  55.560  55.739  1.00  0.00           H  
ATOM   3800  C   PRO   243      46.642  55.140  54.460  1.00  0.00           C  
ATOM   3801  O   PRO   243      46.219  54.545  53.515  1.00  0.00           O  
ATOM   3802  N   PRO   244      45.724  55.628  55.330  1.00  0.00           N  
ATOM   3803  CD  PRO   244      46.068  56.426  56.496  1.00  0.00           C  
ATOM   3804  HD2 PRO   244      46.766  57.235  56.276  1.00  0.00           H  
ATOM   3805  HD3 PRO   244      46.533  55.765  57.227  1.00  0.00           H  
ATOM   3806  CG  PRO   244      44.709  56.888  57.156  1.00  0.00           C  
ATOM   3807  HG2 PRO   244      44.542  57.837  56.646  1.00  0.00           H  
ATOM   3808  HG3 PRO   244      44.721  56.814  58.243  1.00  0.00           H  
ATOM   3809  CB  PRO   244      43.641  56.017  56.398  1.00  0.00           C  
ATOM   3810  HB2 PRO   244      42.692  56.530  56.241  1.00  0.00           H  
ATOM   3811  HB3 PRO   244      43.461  55.099  56.958  1.00  0.00           H  
ATOM   3812  CA  PRO   244      44.290  55.461  55.134  1.00  0.00           C  
ATOM   3813  HA  PRO   244      43.977  54.452  54.869  1.00  0.00           H  
ATOM   3814  C   PRO   244      43.904  56.311  53.929  1.00  0.00           C  
ATOM   3815  O   PRO   244      44.278  57.466  53.766  1.00  0.00           O  
ATOM   3816  N   SER   245      43.042  55.730  53.075  1.00  0.00           N  
ATOM   3817  H   SER   245      42.541  54.900  53.359  1.00  0.00           H  
ATOM   3818  CA  SER   245      42.419  56.375  51.907  1.00  0.00           C  
ATOM   3819  HA  SER   245      41.919  57.287  52.236  1.00  0.00           H  
ATOM   3820  CB  SER   245      43.412  56.663  50.865  1.00  0.00           C  
ATOM   3821  HB2 SER   245      43.080  57.541  50.311  1.00  0.00           H  
ATOM   3822  HB3 SER   245      44.369  56.868  51.345  1.00  0.00           H  
ATOM   3823  OG  SER   245      43.637  55.561  50.036  1.00  0.00           O  
ATOM   3824  HG  SER   245      44.398  55.077  50.364  1.00  0.00           H  
ATOM   3825  C   SER   245      41.391  55.502  51.325  1.00  0.00           C  
ATOM   3826  O   SER   245      41.295  54.290  51.561  1.00  0.00           O  
ATOM   3827  N   THR   246      40.639  56.064  50.382  1.00  0.00           N  
ATOM   3828  H   THR   246      40.748  57.059  50.252  1.00  0.00           H  
ATOM   3829  CA  THR   246      39.657  55.384  49.507  1.00  0.00           C  
ATOM   3830  HA  THR   246      38.832  55.069  50.146  1.00  0.00           H  
ATOM   3831  CB  THR   246      39.055  56.378  48.461  1.00  0.00           C  
ATOM   3832  HB  THR   246      38.565  55.664  47.799  1.00  0.00           H  
ATOM   3833  CG2 THR   246      38.288  57.477  49.167  1.00  0.00           C  
ATOM   3834 HG21 THR   246      38.874  58.390  49.277  1.00  0.00           H  
ATOM   3835 HG22 THR   246      37.357  57.734  48.661  1.00  0.00           H  
ATOM   3836 HG23 THR   246      38.011  57.221  50.190  1.00  0.00           H  
ATOM   3837  OG1 THR   246      40.182  56.917  47.803  1.00  0.00           O  
ATOM   3838  HG1 THR   246      40.130  56.599  46.899  1.00  0.00           H  
ATOM   3839  C   THR   246      40.275  54.199  48.737  1.00  0.00           C  
ATOM   3840  O   THR   246      39.491  53.309  48.332  1.00  0.00           O  
ATOM   3841  N   LEU   247      41.584  54.261  48.483  1.00  0.00           N  
ATOM   3842  H   LEU   247      42.116  55.017  48.889  1.00  0.00           H  
ATOM   3843  CA  LEU   247      42.275  53.116  47.855  1.00  0.00           C  
ATOM   3844  HA  LEU   247      41.661  52.596  47.119  1.00  0.00           H  
ATOM   3845  CB  LEU   247      43.545  53.632  47.152  1.00  0.00           C  
ATOM   3846  HB2 LEU   247      43.176  54.210  46.304  1.00  0.00           H  
ATOM   3847  HB3 LEU   247      44.122  54.356  47.727  1.00  0.00           H  
ATOM   3848  CG  LEU   247      44.366  52.537  46.452  1.00  0.00           C  
ATOM   3849  HG  LEU   247      44.759  51.835  47.187  1.00  0.00           H  
ATOM   3850  CD1 LEU   247      43.563  51.791  45.395  1.00  0.00           C  
ATOM   3851 HD11 LEU   247      44.229  50.994  45.064  1.00  0.00           H  
ATOM   3852 HD12 LEU   247      42.637  51.467  45.869  1.00  0.00           H  
ATOM   3853 HD13 LEU   247      43.370  52.276  44.438  1.00  0.00           H  
ATOM   3854  CD2 LEU   247      45.638  53.014  45.857  1.00  0.00           C  
ATOM   3855 HD21 LEU   247      45.423  53.764  45.096  1.00  0.00           H  
ATOM   3856 HD22 LEU   247      46.402  53.356  46.556  1.00  0.00           H  
ATOM   3857 HD23 LEU   247      46.104  52.146  45.390  1.00  0.00           H  
ATOM   3858  C   LEU   247      42.647  51.976  48.876  1.00  0.00           C  
ATOM   3859  O   LEU   247      42.447  50.782  48.441  1.00  0.00           O  
ATOM   3860  N   GLN   248      42.938  52.278  50.128  1.00  0.00           N  
ATOM   3861  H   GLN   248      43.062  53.245  50.393  1.00  0.00           H  
ATOM   3862  CA  GLN   248      43.035  51.197  51.222  1.00  0.00           C  
ATOM   3863  HA  GLN   248      43.663  50.383  50.859  1.00  0.00           H  
ATOM   3864  CB  GLN   248      43.688  51.892  52.394  1.00  0.00           C  
ATOM   3865  HB2 GLN   248      44.683  52.306  52.229  1.00  0.00           H  
ATOM   3866  HB3 GLN   248      43.075  52.712  52.768  1.00  0.00           H  
ATOM   3867  CG  GLN   248      43.880  50.921  53.551  1.00  0.00           C  
ATOM   3868  HG2 GLN   248      42.945  50.446  53.848  1.00  0.00           H  
ATOM   3869  HG3 GLN   248      44.527  50.069  53.345  1.00  0.00           H  
ATOM   3870  CD  GLN   248      44.362  51.610  54.800  1.00  0.00           C  
ATOM   3871  OE1 GLN   248      43.579  52.205  55.581  1.00  0.00           O  
ATOM   3872  NE2 GLN   248      45.630  51.412  55.043  1.00  0.00           N  
ATOM   3873 HE21 GLN   248      46.194  50.814  54.456  1.00  0.00           H  
ATOM   3874 HE22 GLN   248      46.019  51.897  55.839  1.00  0.00           H  
ATOM   3875  C   GLN   248      41.626  50.570  51.431  1.00  0.00           C  
ATOM   3876  O   GLN   248      41.562  49.417  51.707  1.00  0.00           O  
ATOM   3877  N   GLN   249      40.593  51.412  51.372  1.00  0.00           N  
ATOM   3878  H   GLN   249      40.802  52.399  51.333  1.00  0.00           H  
ATOM   3879  CA  GLN   249      39.188  51.025  51.471  1.00  0.00           C  
ATOM   3880  HA  GLN   249      39.068  50.350  52.318  1.00  0.00           H  
ATOM   3881  CB  GLN   249      38.211  52.207  51.509  1.00  0.00           C  
ATOM   3882  HB2 GLN   249      38.421  52.788  50.610  1.00  0.00           H  
ATOM   3883  HB3 GLN   249      37.218  51.758  51.523  1.00  0.00           H  
ATOM   3884  CG  GLN   249      38.249  53.173  52.756  1.00  0.00           C  
ATOM   3885  HG2 GLN   249      39.235  53.638  52.750  1.00  0.00           H  
ATOM   3886  HG3 GLN   249      37.456  53.888  52.534  1.00  0.00           H  
ATOM   3887  CD  GLN   249      37.944  52.492  54.085  1.00  0.00           C  
ATOM   3888  OE1 GLN   249      38.738  52.299  55.002  1.00  0.00           O  
ATOM   3889  NE2 GLN   249      36.716  52.111  54.296  1.00  0.00           N  
ATOM   3890 HE21 GLN   249      36.442  51.681  55.168  1.00  0.00           H  
ATOM   3891 HE22 GLN   249      36.073  52.283  53.536  1.00  0.00           H  
ATOM   3892  C   GLN   249      38.874  50.183  50.231  1.00  0.00           C  
ATOM   3893  O   GLN   249      38.467  49.025  50.296  1.00  0.00           O  
ATOM   3894  N   GLY   250      39.311  50.676  49.044  1.00  0.00           N  
ATOM   3895  H   GLY   250      39.642  51.630  49.012  1.00  0.00           H  
ATOM   3896  CA  GLY   250      39.038  49.995  47.750  1.00  0.00           C  
ATOM   3897  HA2 GLY   250      37.982  49.975  47.481  1.00  0.00           H  
ATOM   3898  HA3 GLY   250      39.579  50.539  46.976  1.00  0.00           H  
ATOM   3899  C   GLY   250      39.605  48.580  47.649  1.00  0.00           C  
ATOM   3900  O   GLY   250      38.942  47.651  47.162  1.00  0.00           O  
ATOM   3901  N   ILE   251      40.841  48.216  48.083  1.00  0.00           N  
ATOM   3902  H   ILE   251      41.433  48.984  48.365  1.00  0.00           H  
ATOM   3903  CA  ILE   251      41.404  46.826  48.229  1.00  0.00           C  
ATOM   3904  HA  ILE   251      41.479  46.473  47.200  1.00  0.00           H  
ATOM   3905  CB  ILE   251      42.813  46.857  48.796  1.00  0.00           C  
ATOM   3906  HB  ILE   251      42.804  47.369  49.759  1.00  0.00           H  
ATOM   3907  CG2 ILE   251      43.504  45.508  49.025  1.00  0.00           C  
ATOM   3908 HG21 ILE   251      44.433  45.568  49.592  1.00  0.00           H  
ATOM   3909 HG22 ILE   251      42.831  44.905  49.636  1.00  0.00           H  
ATOM   3910 HG23 ILE   251      43.729  45.013  48.080  1.00  0.00           H  
ATOM   3911  CG1 ILE   251      43.778  47.390  47.690  1.00  0.00           C  
ATOM   3912 HG12 ILE   251      43.840  46.671  46.873  1.00  0.00           H  
ATOM   3913 HG13 ILE   251      43.424  48.255  47.128  1.00  0.00           H  
ATOM   3914  CD1 ILE   251      45.211  47.811  48.180  1.00  0.00           C  
ATOM   3915 HD11 ILE   251      45.861  48.072  47.344  1.00  0.00           H  
ATOM   3916 HD12 ILE   251      45.097  48.717  48.776  1.00  0.00           H  
ATOM   3917 HD13 ILE   251      45.800  47.130  48.795  1.00  0.00           H  
ATOM   3918  C   ILE   251      40.474  45.978  49.059  1.00  0.00           C  
ATOM   3919  O   ILE   251      40.006  44.949  48.541  1.00  0.00           O  
ATOM   3920  N   ALA   252      40.075  46.353  50.247  1.00  0.00           N  
ATOM   3921  H   ALA   252      40.300  47.323  50.412  1.00  0.00           H  
ATOM   3922  CA  ALA   252      39.246  45.720  51.210  1.00  0.00           C  
ATOM   3923  HA  ALA   252      39.606  44.695  51.306  1.00  0.00           H  
ATOM   3924  CB  ALA   252      39.341  46.480  52.515  1.00  0.00           C  
ATOM   3925  HB1 ALA   252      40.318  46.267  52.948  1.00  0.00           H  
ATOM   3926  HB2 ALA   252      39.321  47.551  52.311  1.00  0.00           H  
ATOM   3927  HB3 ALA   252      38.690  46.039  53.269  1.00  0.00           H  
ATOM   3928  C   ALA   252      37.824  45.496  50.711  1.00  0.00           C  
ATOM   3929  O   ALA   252      37.160  44.465  51.014  1.00  0.00           O  
ATOM   3930  N   LEU   253      37.332  46.431  49.943  1.00  0.00           N  
ATOM   3931  H   LEU   253      37.830  47.292  49.771  1.00  0.00           H  
ATOM   3932  CA  LEU   253      36.109  46.229  49.138  1.00  0.00           C  
ATOM   3933  HA  LEU   253      35.289  45.875  49.763  1.00  0.00           H  
ATOM   3934  CB  LEU   253      35.601  47.614  48.601  1.00  0.00           C  
ATOM   3935  HB2 LEU   253      36.416  48.162  48.129  1.00  0.00           H  
ATOM   3936  HB3 LEU   253      34.884  47.391  47.811  1.00  0.00           H  
ATOM   3937  CG  LEU   253      34.964  48.549  49.635  1.00  0.00           C  
ATOM   3938  HG  LEU   253      35.575  48.614  50.536  1.00  0.00           H  
ATOM   3939  CD1 LEU   253      34.686  49.972  49.079  1.00  0.00           C  
ATOM   3940 HD11 LEU   253      34.154  50.572  49.817  1.00  0.00           H  
ATOM   3941 HD12 LEU   253      35.576  50.471  48.696  1.00  0.00           H  
ATOM   3942 HD13 LEU   253      33.950  49.838  48.286  1.00  0.00           H  
ATOM   3943  CD2 LEU   253      33.608  47.899  50.019  1.00  0.00           C  
ATOM   3944 HD21 LEU   253      33.658  46.939  50.532  1.00  0.00           H  
ATOM   3945 HD22 LEU   253      33.113  48.629  50.660  1.00  0.00           H  
ATOM   3946 HD23 LEU   253      32.946  47.797  49.159  1.00  0.00           H  
ATOM   3947  C   LEU   253      36.264  45.192  48.058  1.00  0.00           C  
ATOM   3948  O   LEU   253      35.391  44.308  47.958  1.00  0.00           O  
ATOM   3949  N   ALA   254      37.373  45.132  47.254  1.00  0.00           N  
ATOM   3950  H   ALA   254      37.962  45.952  47.279  1.00  0.00           H  
ATOM   3951  CA  ALA   254      37.584  44.225  46.168  1.00  0.00           C  
ATOM   3952  HA  ALA   254      36.748  44.407  45.492  1.00  0.00           H  
ATOM   3953  CB  ALA   254      38.880  44.725  45.523  1.00  0.00           C  
ATOM   3954  HB1 ALA   254      38.800  45.798  45.348  1.00  0.00           H  
ATOM   3955  HB2 ALA   254      39.704  44.411  46.164  1.00  0.00           H  
ATOM   3956  HB3 ALA   254      39.032  44.195  44.583  1.00  0.00           H  
ATOM   3957  C   ALA   254      37.633  42.760  46.721  1.00  0.00           C  
ATOM   3958  O   ALA   254      37.092  41.903  46.067  1.00  0.00           O  
ATOM   3959  N   GLN   255      38.245  42.661  47.925  1.00  0.00           N  
ATOM   3960  H   GLN   255      38.616  43.559  48.202  1.00  0.00           H  
ATOM   3961  CA  GLN   255      38.511  41.426  48.618  1.00  0.00           C  
ATOM   3962  HA  GLN   255      38.578  40.672  47.834  1.00  0.00           H  
ATOM   3963  CB  GLN   255      39.873  41.533  49.290  1.00  0.00           C  
ATOM   3964  HB2 GLN   255      40.538  42.080  48.621  1.00  0.00           H  
ATOM   3965  HB3 GLN   255      39.709  42.001  50.260  1.00  0.00           H  
ATOM   3966  CG  GLN   255      40.708  40.242  49.437  1.00  0.00           C  
ATOM   3967  HG2 GLN   255      40.081  39.671  50.122  1.00  0.00           H  
ATOM   3968  HG3 GLN   255      40.723  39.659  48.516  1.00  0.00           H  
ATOM   3969  CD  GLN   255      42.175  40.269  49.928  1.00  0.00           C  
ATOM   3970  OE1 GLN   255      42.630  39.441  50.739  1.00  0.00           O  
ATOM   3971  NE2 GLN   255      42.844  41.394  49.702  1.00  0.00           N  
ATOM   3972 HE21 GLN   255      43.844  41.402  49.842  1.00  0.00           H  
ATOM   3973 HE22 GLN   255      42.518  42.115  49.074  1.00  0.00           H  
ATOM   3974  C   GLN   255      37.408  41.037  49.631  1.00  0.00           C  
ATOM   3975  O   GLN   255      37.460  40.071  50.366  1.00  0.00           O  
ATOM   3976  N   SER   256      36.259  41.668  49.499  1.00  0.00           N  
ATOM   3977  H   SER   256      36.196  42.336  48.745  1.00  0.00           H  
ATOM   3978  CA  SER   256      35.101  41.262  50.263  1.00  0.00           C  
ATOM   3979  HA  SER   256      35.383  40.914  51.256  1.00  0.00           H  
ATOM   3980  CB  SER   256      34.222  42.488  50.541  1.00  0.00           C  
ATOM   3981  HB2 SER   256      34.054  43.110  49.662  1.00  0.00           H  
ATOM   3982  HB3 SER   256      33.258  42.067  50.826  1.00  0.00           H  
ATOM   3983  OG  SER   256      34.747  43.348  51.541  1.00  0.00           O  
ATOM   3984  HG  SER   256      35.693  43.438  51.403  1.00  0.00           H  
ATOM   3985  C   SER   256      34.336  40.136  49.480  1.00  0.00           C  
ATOM   3986  O   SER   256      34.359  40.135  48.253  1.00  0.00           O  
ATOM   3987  N   ARG   257      33.435  39.356  50.130  1.00  0.00           N  
ATOM   3988  H   ARG   257      33.243  39.570  51.098  1.00  0.00           H  
ATOM   3989  CA  ARG   257      32.667  38.282  49.491  1.00  0.00           C  
ATOM   3990  HA  ARG   257      33.182  38.065  48.554  1.00  0.00           H  
ATOM   3991  CB  ARG   257      32.617  37.049  50.355  1.00  0.00           C  
ATOM   3992  HB2 ARG   257      32.002  37.283  51.224  1.00  0.00           H  
ATOM   3993  HB3 ARG   257      32.140  36.288  49.739  1.00  0.00           H  
ATOM   3994  CG  ARG   257      33.908  36.455  50.851  1.00  0.00           C  
ATOM   3995  HG2 ARG   257      34.413  35.961  50.022  1.00  0.00           H  
ATOM   3996  HG3 ARG   257      34.573  37.135  51.383  1.00  0.00           H  
ATOM   3997  CD  ARG   257      33.584  35.432  51.892  1.00  0.00           C  
ATOM   3998  HD2 ARG   257      33.279  35.905  52.825  1.00  0.00           H  
ATOM   3999  HD3 ARG   257      32.746  34.844  51.519  1.00  0.00           H  
ATOM   4000  NE  ARG   257      34.734  34.573  52.023  1.00  0.00           N  
ATOM   4001  HE  ARG   257      35.476  34.675  51.345  1.00  0.00           H  
ATOM   4002  CZ  ARG   257      34.981  33.592  52.906  1.00  0.00           C  
ATOM   4003  NH1 ARG   257      33.997  33.044  53.600  1.00  0.00           N  
ATOM   4004 HH11 ARG   257      33.026  33.190  53.364  1.00  0.00           H  
ATOM   4005 HH12 ARG   257      34.129  32.426  54.387  1.00  0.00           H  
ATOM   4006  NH2 ARG   257      36.212  33.136  53.066  1.00  0.00           N  
ATOM   4007 HH21 ARG   257      36.940  33.647  52.587  1.00  0.00           H  
ATOM   4008 HH22 ARG   257      36.388  32.404  53.739  1.00  0.00           H  
ATOM   4009  C   ARG   257      31.352  38.814  49.106  1.00  0.00           C  
ATOM   4010  O   ARG   257      30.618  39.251  49.976  1.00  0.00           O  
ATOM   4011  N   TYR   258      31.009  38.813  47.824  1.00  0.00           N  
ATOM   4012  H   TYR   258      31.683  38.500  47.139  1.00  0.00           H  
ATOM   4013  CA  TYR   258      29.773  39.326  47.245  1.00  0.00           C  
ATOM   4014  HA  TYR   258      29.256  40.041  47.885  1.00  0.00           H  
ATOM   4015  CB  TYR   258      30.055  40.266  46.058  1.00  0.00           C  
ATOM   4016  HB2 TYR   258      30.784  39.783  45.409  1.00  0.00           H  
ATOM   4017  HB3 TYR   258      29.110  40.426  45.539  1.00  0.00           H  
ATOM   4018  CG  TYR   258      30.668  41.566  46.344  1.00  0.00           C  
ATOM   4019  CD1 TYR   258      32.077  41.515  46.465  1.00  0.00           C  
ATOM   4020  HD1 TYR   258      32.629  40.589  46.525  1.00  0.00           H  
ATOM   4021  CE1 TYR   258      32.828  42.668  46.794  1.00  0.00           C  
ATOM   4022  HE1 TYR   258      33.871  42.583  47.065  1.00  0.00           H  
ATOM   4023  CZ  TYR   258      32.166  43.877  46.934  1.00  0.00           C  
ATOM   4024  OH  TYR   258      32.850  45.040  47.227  1.00  0.00           O  
ATOM   4025  HH  TYR   258      33.772  44.828  47.390  1.00  0.00           H  
ATOM   4026  CE2 TYR   258      30.739  43.918  46.887  1.00  0.00           C  
ATOM   4027  HE2 TYR   258      30.250  44.876  46.976  1.00  0.00           H  
ATOM   4028  CD2 TYR   258      30.011  42.787  46.545  1.00  0.00           C  
ATOM   4029  HD2 TYR   258      28.964  42.905  46.310  1.00  0.00           H  
ATOM   4030  C   TYR   258      28.833  38.218  46.691  1.00  0.00           C  
ATOM   4031  O   TYR   258      27.627  38.418  46.452  1.00  0.00           O  
ATOM   4032  N   TRP   259      29.276  36.965  46.456  1.00  0.00           N  
ATOM   4033  H   TRP   259      30.238  36.774  46.698  1.00  0.00           H  
ATOM   4034  CA  TRP   259      28.474  35.842  45.986  1.00  0.00           C  
ATOM   4035  HA  TRP   259      27.484  35.763  46.436  1.00  0.00           H  
ATOM   4036  CB  TRP   259      28.357  35.816  44.431  1.00  0.00           C  
ATOM   4037  HB2 TRP   259      29.332  35.778  43.946  1.00  0.00           H  
ATOM   4038  HB3 TRP   259      27.832  34.870  44.299  1.00  0.00           H  
ATOM   4039  CG  TRP   259      27.545  36.956  43.817  1.00  0.00           C  
ATOM   4040  CD1 TRP   259      28.003  38.128  43.333  1.00  0.00           C  
ATOM   4041  HD1 TRP   259      29.040  38.419  43.251  1.00  0.00           H  
ATOM   4042  NE1 TRP   259      27.039  38.943  42.867  1.00  0.00           N  
ATOM   4043  HE1 TRP   259      27.248  39.713  42.248  1.00  0.00           H  
ATOM   4044  CE2 TRP   259      25.828  38.293  42.960  1.00  0.00           C  
ATOM   4045  CZ2 TRP   259      24.619  38.567  42.294  1.00  0.00           C  
ATOM   4046  HZ2 TRP   259      24.509  39.501  41.762  1.00  0.00           H  
ATOM   4047  CH2 TRP   259      23.658  37.582  42.327  1.00  0.00           C  
ATOM   4048  HH2 TRP   259      22.700  37.717  41.848  1.00  0.00           H  
ATOM   4049  CZ3 TRP   259      23.908  36.342  42.997  1.00  0.00           C  
ATOM   4050  HZ3 TRP   259      23.182  35.545  42.933  1.00  0.00           H  
ATOM   4051  CE3 TRP   259      25.238  36.053  43.424  1.00  0.00           C  
ATOM   4052  HE3 TRP   259      25.453  35.091  43.866  1.00  0.00           H  
ATOM   4053  CD2 TRP   259      26.139  37.086  43.581  1.00  0.00           C  
ATOM   4054  C   TRP   259      29.252  34.504  46.342  1.00  0.00           C  
ATOM   4055  O   TRP   259      30.484  34.539  46.434  1.00  0.00           O  
ATOM   4056  N   ARG   260      28.527  33.345  46.361  1.00  0.00           N  
ATOM   4057  H   ARG   260      27.528  33.388  46.216  1.00  0.00           H  
ATOM   4058  CA  ARG   260      29.116  32.053  46.585  1.00  0.00           C  
ATOM   4059  HA  ARG   260      30.197  32.130  46.707  1.00  0.00           H  
ATOM   4060  CB  ARG   260      28.637  31.472  47.896  1.00  0.00           C  
ATOM   4061  HB2 ARG   260      29.048  32.164  48.631  1.00  0.00           H  
ATOM   4062  HB3 ARG   260      27.547  31.478  47.909  1.00  0.00           H  
ATOM   4063  CG  ARG   260      29.290  30.185  48.374  1.00  0.00           C  
ATOM   4064  HG2 ARG   260      29.188  29.373  47.655  1.00  0.00           H  
ATOM   4065  HG3 ARG   260      30.369  30.256  48.509  1.00  0.00           H  
ATOM   4066  CD  ARG   260      28.497  29.433  49.511  1.00  0.00           C  
ATOM   4067  HD2 ARG   260      27.442  29.705  49.496  1.00  0.00           H  
ATOM   4068  HD3 ARG   260      28.540  28.360  49.324  1.00  0.00           H  
ATOM   4069  NE  ARG   260      28.962  29.727  50.868  1.00  0.00           N  
ATOM   4070  HE  ARG   260      28.736  30.604  51.314  1.00  0.00           H  
ATOM   4071  CZ  ARG   260      29.451  28.908  51.756  1.00  0.00           C  
ATOM   4072  NH1 ARG   260      29.637  27.656  51.475  1.00  0.00           N  
ATOM   4073 HH11 ARG   260      29.279  27.248  50.624  1.00  0.00           H  
ATOM   4074 HH12 ARG   260      29.971  27.048  52.209  1.00  0.00           H  
ATOM   4075  NH2 ARG   260      29.710  29.240  52.953  1.00  0.00           N  
ATOM   4076 HH21 ARG   260      29.744  30.246  53.037  1.00  0.00           H  
ATOM   4077 HH22 ARG   260      30.137  28.628  53.634  1.00  0.00           H  
ATOM   4078  C   ARG   260      28.814  31.050  45.496  1.00  0.00           C  
ATOM   4079  O   ARG   260      27.711  30.916  45.053  1.00  0.00           O  
ATOM   4080  N   VAL   261      29.863  30.321  45.135  1.00  0.00           N  
ATOM   4081  H   VAL   261      30.743  30.564  45.568  1.00  0.00           H  
ATOM   4082  CA  VAL   261      29.968  29.372  44.003  1.00  0.00           C  
ATOM   4083  HA  VAL   261      28.933  29.260  43.682  1.00  0.00           H  
ATOM   4084  CB  VAL   261      30.835  29.841  42.787  1.00  0.00           C  
ATOM   4085  HB  VAL   261      31.881  29.546  42.865  1.00  0.00           H  
ATOM   4086  CG1 VAL   261      30.310  29.218  41.503  1.00  0.00           C  
ATOM   4087 HG11 VAL   261      31.041  29.516  40.751  1.00  0.00           H  
ATOM   4088 HG12 VAL   261      30.416  28.134  41.543  1.00  0.00           H  
ATOM   4089 HG13 VAL   261      29.278  29.490  41.283  1.00  0.00           H  
ATOM   4090  CG2 VAL   261      30.755  31.331  42.539  1.00  0.00           C  
ATOM   4091 HG21 VAL   261      31.243  31.618  41.608  1.00  0.00           H  
ATOM   4092 HG22 VAL   261      29.707  31.629  42.563  1.00  0.00           H  
ATOM   4093 HG23 VAL   261      31.353  31.842  43.293  1.00  0.00           H  
ATOM   4094  C   VAL   261      30.445  27.984  44.513  1.00  0.00           C  
ATOM   4095  O   VAL   261      31.392  27.460  43.937  1.00  0.00           O  
ATOM   4096  N   GLY   262      29.816  27.467  45.559  1.00  0.00           N  
ATOM   4097  H   GLY   262      28.873  27.798  45.704  1.00  0.00           H  
ATOM   4098  CA  GLY   262      30.239  26.278  46.297  1.00  0.00           C  
ATOM   4099  HA2 GLY   262      29.493  25.742  46.885  1.00  0.00           H  
ATOM   4100  HA3 GLY   262      30.481  25.599  45.479  1.00  0.00           H  
ATOM   4101  C   GLY   262      31.337  26.740  47.305  1.00  0.00           C  
ATOM   4102  O   GLY   262      31.118  27.569  48.208  1.00  0.00           O  
ATOM   4103  N   ALA   263      32.491  26.139  47.146  1.00  0.00           N  
ATOM   4104  H   ALA   263      32.464  25.345  46.523  1.00  0.00           H  
ATOM   4105  CA  ALA   263      33.772  26.404  47.767  1.00  0.00           C  
ATOM   4106  HA  ALA   263      33.678  26.361  48.852  1.00  0.00           H  
ATOM   4107  CB  ALA   263      34.742  25.299  47.320  1.00  0.00           C  
ATOM   4108  HB1 ALA   263      34.392  24.289  47.532  1.00  0.00           H  
ATOM   4109  HB2 ALA   263      35.039  25.310  46.272  1.00  0.00           H  
ATOM   4110  HB3 ALA   263      35.700  25.421  47.825  1.00  0.00           H  
ATOM   4111  C   ALA   263      34.408  27.724  47.257  1.00  0.00           C  
ATOM   4112  O   ALA   263      35.313  28.260  47.895  1.00  0.00           O  
ATOM   4113  N   MET   264      33.927  28.348  46.140  1.00  0.00           N  
ATOM   4114  H   MET   264      33.020  28.095  45.776  1.00  0.00           H  
ATOM   4115  CA  MET   264      34.480  29.639  45.646  1.00  0.00           C  
ATOM   4116  HA  MET   264      35.366  29.862  46.241  1.00  0.00           H  
ATOM   4117  CB  MET   264      34.966  29.425  44.279  1.00  0.00           C  
ATOM   4118  HB2 MET   264      35.871  28.826  44.382  1.00  0.00           H  
ATOM   4119  HB3 MET   264      34.231  28.988  43.604  1.00  0.00           H  
ATOM   4120  CG  MET   264      35.427  30.711  43.617  1.00  0.00           C  
ATOM   4121  HG2 MET   264      35.721  31.337  44.460  1.00  0.00           H  
ATOM   4122  HG3 MET   264      36.330  30.422  43.080  1.00  0.00           H  
ATOM   4123  SD  MET   264      34.297  31.511  42.397  1.00  0.00           S  
ATOM   4124  CE  MET   264      34.094  30.252  41.165  1.00  0.00           C  
ATOM   4125  HE1 MET   264      33.647  29.407  41.690  1.00  0.00           H  
ATOM   4126  HE2 MET   264      33.497  30.626  40.334  1.00  0.00           H  
ATOM   4127  HE3 MET   264      35.074  29.871  40.877  1.00  0.00           H  
ATOM   4128  C   MET   264      33.552  30.867  45.903  1.00  0.00           C  
ATOM   4129  O   MET   264      32.360  30.726  45.818  1.00  0.00           O  
ATOM   4130  N   TYR   265      34.083  32.018  46.257  1.00  0.00           N  
ATOM   4131  H   TYR   265      35.092  32.065  46.261  1.00  0.00           H  
ATOM   4132  CA  TYR   265      33.417  33.331  46.296  1.00  0.00           C  
ATOM   4133  HA  TYR   265      32.352  33.112  46.213  1.00  0.00           H  
ATOM   4134  CB  TYR   265      33.624  33.931  47.659  1.00  0.00           C  
ATOM   4135  HB2 TYR   265      34.709  34.018  47.710  1.00  0.00           H  
ATOM   4136  HB3 TYR   265      33.183  34.928  47.687  1.00  0.00           H  
ATOM   4137  CG  TYR   265      33.021  33.219  48.891  1.00  0.00           C  
ATOM   4138  CD1 TYR   265      31.637  33.318  49.215  1.00  0.00           C  
ATOM   4139  HD1 TYR   265      31.009  34.005  48.667  1.00  0.00           H  
ATOM   4140  CE1 TYR   265      31.278  32.781  50.404  1.00  0.00           C  
ATOM   4141  HE1 TYR   265      30.292  32.957  50.807  1.00  0.00           H  
ATOM   4142  CZ  TYR   265      32.105  31.864  51.179  1.00  0.00           C  
ATOM   4143  OH  TYR   265      31.722  31.298  52.297  1.00  0.00           O  
ATOM   4144  HH  TYR   265      32.558  31.007  52.668  1.00  0.00           H  
ATOM   4145  CE2 TYR   265      33.367  31.549  50.649  1.00  0.00           C  
ATOM   4146  HE2 TYR   265      34.016  30.889  51.204  1.00  0.00           H  
ATOM   4147  CD2 TYR   265      33.834  32.250  49.533  1.00  0.00           C  
ATOM   4148  HD2 TYR   265      34.876  32.148  49.266  1.00  0.00           H  
ATOM   4149  C   TYR   265      33.918  34.358  45.226  1.00  0.00           C  
ATOM   4150  O   TYR   265      35.087  34.372  44.731  1.00  0.00           O  
ATOM   4151  N   GLN   266      33.034  35.245  44.809  1.00  0.00           N  
ATOM   4152  H   GLN   266      32.172  35.369  45.320  1.00  0.00           H  
ATOM   4153  CA  GLN   266      33.267  36.348  43.875  1.00  0.00           C  
ATOM   4154  HA  GLN   266      34.127  36.121  43.245  1.00  0.00           H  
ATOM   4155  CB  GLN   266      32.011  36.499  43.059  1.00  0.00           C  
ATOM   4156  HB2 GLN   266      31.802  35.565  42.538  1.00  0.00           H  
ATOM   4157  HB3 GLN   266      31.255  36.759  43.800  1.00  0.00           H  
ATOM   4158  CG  GLN   266      32.174  37.459  41.862  1.00  0.00           C  
ATOM   4159  HG2 GLN   266      31.279  37.548  41.246  1.00  0.00           H  
ATOM   4160  HG3 GLN   266      32.216  38.452  42.309  1.00  0.00           H  
ATOM   4161  CD  GLN   266      33.389  37.234  40.989  1.00  0.00           C  
ATOM   4162  OE1 GLN   266      33.304  36.362  40.172  1.00  0.00           O  
ATOM   4163  NE2 GLN   266      34.496  37.974  41.121  1.00  0.00           N  
ATOM   4164 HE21 GLN   266      34.467  38.778  41.731  1.00  0.00           H  
ATOM   4165 HE22 GLN   266      35.349  37.552  40.781  1.00  0.00           H  
ATOM   4166  C   GLN   266      33.618  37.617  44.654  1.00  0.00           C  
ATOM   4167  O   GLN   266      32.750  38.051  45.429  1.00  0.00           O  
ATOM   4168  N   GLY   267      34.766  38.218  44.384  1.00  0.00           N  
ATOM   4169  H   GLY   267      35.435  37.691  43.842  1.00  0.00           H  
ATOM   4170  CA  GLY   267      35.062  39.687  44.769  1.00  0.00           C  
ATOM   4171  HA2 GLY   267      34.583  39.954  45.711  1.00  0.00           H  
ATOM   4172  HA3 GLY   267      36.138  39.842  44.850  1.00  0.00           H  
ATOM   4173  C   GLY   267      34.693  40.742  43.699  1.00  0.00           C  
ATOM   4174  O   GLY   267      34.188  40.436  42.632  1.00  0.00           O  
ATOM   4175  N   LEU   268      35.156  41.963  43.892  1.00  0.00           N  
ATOM   4176  H   LEU   268      35.703  42.054  44.736  1.00  0.00           H  
ATOM   4177  CA  LEU   268      35.430  42.827  42.675  1.00  0.00           C  
ATOM   4178  HA  LEU   268      34.605  42.628  41.992  1.00  0.00           H  
ATOM   4179  CB  LEU   268      35.261  44.338  42.919  1.00  0.00           C  
ATOM   4180  HB2 LEU   268      36.183  44.699  43.375  1.00  0.00           H  
ATOM   4181  HB3 LEU   268      35.234  44.930  42.003  1.00  0.00           H  
ATOM   4182  CG  LEU   268      33.886  44.735  43.562  1.00  0.00           C  
ATOM   4183  HG  LEU   268      33.668  44.127  44.440  1.00  0.00           H  
ATOM   4184  CD1 LEU   268      33.926  46.175  44.039  1.00  0.00           C  
ATOM   4185 HD11 LEU   268      34.083  46.768  43.139  1.00  0.00           H  
ATOM   4186 HD12 LEU   268      32.967  46.552  44.397  1.00  0.00           H  
ATOM   4187 HD13 LEU   268      34.799  46.370  44.662  1.00  0.00           H  
ATOM   4188  CD2 LEU   268      32.723  44.557  42.531  1.00  0.00           C  
ATOM   4189 HD21 LEU   268      31.758  44.889  42.915  1.00  0.00           H  
ATOM   4190 HD22 LEU   268      32.918  45.001  41.555  1.00  0.00           H  
ATOM   4191 HD23 LEU   268      32.556  43.495  42.352  1.00  0.00           H  
ATOM   4192  C   LEU   268      36.788  42.435  42.137  1.00  0.00           C  
ATOM   4193  O   LEU   268      37.796  42.727  42.802  1.00  0.00           O  
ATOM   4194  N   GLY   269      36.845  41.932  40.878  1.00  0.00           N  
ATOM   4195  H   GLY   269      36.015  41.557  40.443  1.00  0.00           H  
ATOM   4196  CA  GLY   269      38.132  41.726  40.091  1.00  0.00           C  
ATOM   4197  HA2 GLY   269      37.914  41.709  39.023  1.00  0.00           H  
ATOM   4198  HA3 GLY   269      38.802  42.540  40.366  1.00  0.00           H  
ATOM   4199  C   GLY   269      38.706  40.313  40.463  1.00  0.00           C  
ATOM   4200  O   GLY   269      39.086  39.571  39.559  1.00  0.00           O  
ATOM   4201  N   TRP   270      38.776  40.036  41.799  1.00  0.00           N  
ATOM   4202  H   TRP   270      38.421  40.757  42.410  1.00  0.00           H  
ATOM   4203  CA  TRP   270      39.318  38.794  42.330  1.00  0.00           C  
ATOM   4204  HA  TRP   270      40.115  38.419  41.688  1.00  0.00           H  
ATOM   4205  CB  TRP   270      39.978  39.185  43.652  1.00  0.00           C  
ATOM   4206  HB2 TRP   270      39.260  39.779  44.219  1.00  0.00           H  
ATOM   4207  HB3 TRP   270      40.301  38.242  44.092  1.00  0.00           H  
ATOM   4208  CG  TRP   270      41.218  40.100  43.548  1.00  0.00           C  
ATOM   4209  CD1 TRP   270      41.229  41.485  43.573  1.00  0.00           C  
ATOM   4210  HD1 TRP   270      40.447  42.158  43.891  1.00  0.00           H  
ATOM   4211  NE1 TRP   270      42.546  41.922  43.466  1.00  0.00           N  
ATOM   4212  HE1 TRP   270      42.908  42.833  43.708  1.00  0.00           H  
ATOM   4213  CE2 TRP   270      43.435  40.938  43.294  1.00  0.00           C  
ATOM   4214  CZ2 TRP   270      44.868  40.946  43.230  1.00  0.00           C  
ATOM   4215  HZ2 TRP   270      45.341  41.909  43.104  1.00  0.00           H  
ATOM   4216  CH2 TRP   270      45.507  39.675  43.195  1.00  0.00           C  
ATOM   4217  HH2 TRP   270      46.578  39.544  43.252  1.00  0.00           H  
ATOM   4218  CZ3 TRP   270      44.759  38.486  43.331  1.00  0.00           C  
ATOM   4219  HZ3 TRP   270      45.187  37.505  43.474  1.00  0.00           H  
ATOM   4220  CE3 TRP   270      43.342  38.520  43.448  1.00  0.00           C  
ATOM   4221  HE3 TRP   270      42.633  37.725  43.629  1.00  0.00           H  
ATOM   4222  CD2 TRP   270      42.645  39.712  43.461  1.00  0.00           C  
ATOM   4223  C   TRP   270      38.382  37.661  42.595  1.00  0.00           C  
ATOM   4224  O   TRP   270      37.216  37.828  42.742  1.00  0.00           O  
ATOM   4225  N   GLU   271      38.911  36.490  42.703  1.00  0.00           N  
ATOM   4226  H   GLU   271      39.911  36.404  42.592  1.00  0.00           H  
ATOM   4227  CA  GLU   271      38.201  35.367  43.310  1.00  0.00           C  
ATOM   4228  HA  GLU   271      37.214  35.733  43.592  1.00  0.00           H  
ATOM   4229  CB  GLU   271      37.835  34.328  42.329  1.00  0.00           C  
ATOM   4230  HB2 GLU   271      38.722  33.952  41.820  1.00  0.00           H  
ATOM   4231  HB3 GLU   271      37.382  33.501  42.876  1.00  0.00           H  
ATOM   4232  CG  GLU   271      36.764  34.631  41.319  1.00  0.00           C  
ATOM   4233  HG2 GLU   271      36.379  33.664  40.996  1.00  0.00           H  
ATOM   4234  HG3 GLU   271      35.987  35.211  41.817  1.00  0.00           H  
ATOM   4235  CD  GLU   271      37.283  35.308  40.014  1.00  0.00           C  
ATOM   4236  OE1 GLU   271      38.270  34.804  39.369  1.00  0.00           O  
ATOM   4237  OE2 GLU   271      36.692  36.326  39.595  1.00  0.00           O  
ATOM   4238  C   GLU   271      38.838  34.831  44.536  1.00  0.00           C  
ATOM   4239  O   GLU   271      40.001  35.238  44.922  1.00  0.00           O  
ATOM   4240  N   MET   272      38.094  34.110  45.385  1.00  0.00           N  
ATOM   4241  H   MET   272      37.120  33.950  45.169  1.00  0.00           H  
ATOM   4242  CA  MET   272      38.624  33.581  46.668  1.00  0.00           C  
ATOM   4243  HA  MET   272      39.676  33.385  46.460  1.00  0.00           H  
ATOM   4244  CB  MET   272      38.414  34.691  47.687  1.00  0.00           C  
ATOM   4245  HB2 MET   272      38.945  34.541  48.627  1.00  0.00           H  
ATOM   4246  HB3 MET   272      38.960  35.505  47.210  1.00  0.00           H  
ATOM   4247  CG  MET   272      37.000  35.215  47.919  1.00  0.00           C  
ATOM   4248  HG2 MET   272      36.373  35.078  47.038  1.00  0.00           H  
ATOM   4249  HG3 MET   272      36.601  34.535  48.672  1.00  0.00           H  
ATOM   4250  SD  MET   272      36.792  36.856  48.594  1.00  0.00           S  
ATOM   4251  CE  MET   272      37.304  37.904  47.191  1.00  0.00           C  
ATOM   4252  HE1 MET   272      38.359  37.728  46.981  1.00  0.00           H  
ATOM   4253  HE2 MET   272      36.803  37.702  46.244  1.00  0.00           H  
ATOM   4254  HE3 MET   272      37.130  38.924  47.532  1.00  0.00           H  
ATOM   4255  C   MET   272      37.945  32.252  47.068  1.00  0.00           C  
ATOM   4256  O   MET   272      36.780  31.997  46.734  1.00  0.00           O  
ATOM   4257  N   LEU   273      38.646  31.490  47.854  1.00  0.00           N  
ATOM   4258  H   LEU   273      39.619  31.734  47.972  1.00  0.00           H  
ATOM   4259  CA  LEU   273      38.241  30.292  48.517  1.00  0.00           C  
ATOM   4260  HA  LEU   273      37.155  30.307  48.420  1.00  0.00           H  
ATOM   4261  CB  LEU   273      38.823  29.073  47.755  1.00  0.00           C  
ATOM   4262  HB2 LEU   273      39.869  29.336  47.596  1.00  0.00           H  
ATOM   4263  HB3 LEU   273      38.790  28.165  48.357  1.00  0.00           H  
ATOM   4264  CG  LEU   273      38.200  28.785  46.332  1.00  0.00           C  
ATOM   4265  HG  LEU   273      37.239  29.300  46.323  1.00  0.00           H  
ATOM   4266  CD1 LEU   273      38.991  29.367  45.124  1.00  0.00           C  
ATOM   4267 HD11 LEU   273      39.900  28.780  44.996  1.00  0.00           H  
ATOM   4268 HD12 LEU   273      38.432  29.161  44.211  1.00  0.00           H  
ATOM   4269 HD13 LEU   273      39.144  30.441  45.234  1.00  0.00           H  
ATOM   4270  CD2 LEU   273      38.084  27.256  46.236  1.00  0.00           C  
ATOM   4271 HD21 LEU   273      37.862  26.883  45.236  1.00  0.00           H  
ATOM   4272 HD22 LEU   273      38.905  26.656  46.627  1.00  0.00           H  
ATOM   4273 HD23 LEU   273      37.264  26.981  46.900  1.00  0.00           H  
ATOM   4274  C   LEU   273      38.788  30.263  49.947  1.00  0.00           C  
ATOM   4275  O   LEU   273      39.881  30.781  50.172  1.00  0.00           O  
ATOM   4276  N   ASN   274      37.956  29.833  50.936  1.00  0.00           N  
ATOM   4277  H   ASN   274      37.124  29.313  50.694  1.00  0.00           H  
ATOM   4278  CA  ASN   274      38.318  29.903  52.412  1.00  0.00           C  
ATOM   4279  HA  ASN   274      38.559  30.952  52.580  1.00  0.00           H  
ATOM   4280  CB  ASN   274      37.049  29.512  53.230  1.00  0.00           C  
ATOM   4281  HB2 ASN   274      36.198  30.096  52.879  1.00  0.00           H  
ATOM   4282  HB3 ASN   274      36.903  28.442  53.088  1.00  0.00           H  
ATOM   4283  CG  ASN   274      37.064  29.800  54.761  1.00  0.00           C  
ATOM   4284  OD1 ASN   274      36.949  30.937  55.182  1.00  0.00           O  
ATOM   4285  ND2 ASN   274      37.190  28.761  55.577  1.00  0.00           N  
ATOM   4286 HD21 ASN   274      37.293  28.997  56.553  1.00  0.00           H  
ATOM   4287 HD22 ASN   274      37.562  27.880  55.251  1.00  0.00           H  
ATOM   4288  C   ASN   274      39.462  28.932  52.739  1.00  0.00           C  
ATOM   4289  O   ASN   274      39.400  27.805  52.300  1.00  0.00           O  
ATOM   4290  N   TRP   275      40.474  29.332  53.476  1.00  0.00           N  
ATOM   4291  H   TRP   275      40.395  30.218  53.955  1.00  0.00           H  
ATOM   4292  CA  TRP   275      41.584  28.529  53.947  1.00  0.00           C  
ATOM   4293  HA  TRP   275      41.844  27.905  53.092  1.00  0.00           H  
ATOM   4294  CB  TRP   275      42.724  29.516  54.210  1.00  0.00           C  
ATOM   4295  HB2 TRP   275      42.700  30.329  53.485  1.00  0.00           H  
ATOM   4296  HB3 TRP   275      42.470  29.907  55.195  1.00  0.00           H  
ATOM   4297  CG  TRP   275      44.057  28.895  54.320  1.00  0.00           C  
ATOM   4298  CD1 TRP   275      44.823  28.638  55.443  1.00  0.00           C  
ATOM   4299  HD1 TRP   275      44.457  28.903  56.423  1.00  0.00           H  
ATOM   4300  NE1 TRP   275      45.974  27.908  55.118  1.00  0.00           N  
ATOM   4301  HE1 TRP   275      46.484  27.456  55.863  1.00  0.00           H  
ATOM   4302  CE2 TRP   275      46.044  27.708  53.789  1.00  0.00           C  
ATOM   4303  CZ2 TRP   275      46.984  26.986  53.000  1.00  0.00           C  
ATOM   4304  HZ2 TRP   275      47.822  26.460  53.435  1.00  0.00           H  
ATOM   4305  CH2 TRP   275      46.710  26.887  51.556  1.00  0.00           C  
ATOM   4306  HH2 TRP   275      47.366  26.283  50.947  1.00  0.00           H  
ATOM   4307  CZ3 TRP   275      45.582  27.555  51.066  1.00  0.00           C  
ATOM   4308  HZ3 TRP   275      45.407  27.517  50.001  1.00  0.00           H  
ATOM   4309  CE3 TRP   275      44.784  28.342  51.898  1.00  0.00           C  
ATOM   4310  HE3 TRP   275      43.937  28.853  51.465  1.00  0.00           H  
ATOM   4311  CD2 TRP   275      44.884  28.406  53.271  1.00  0.00           C  
ATOM   4312  C   TRP   275      41.379  27.701  55.257  1.00  0.00           C  
ATOM   4313  O   TRP   275      40.608  28.207  56.150  1.00  0.00           O  
ATOM   4314  N   PRO   276      41.979  26.530  55.428  1.00  0.00           N  
ATOM   4315  CD  PRO   276      42.193  25.905  56.729  1.00  0.00           C  
ATOM   4316  HD2 PRO   276      41.273  25.596  57.224  1.00  0.00           H  
ATOM   4317  HD3 PRO   276      42.745  26.572  57.392  1.00  0.00           H  
ATOM   4318  CG  PRO   276      43.108  24.796  56.462  1.00  0.00           C  
ATOM   4319  HG2 PRO   276      42.498  23.894  56.415  1.00  0.00           H  
ATOM   4320  HG3 PRO   276      43.825  24.649  57.270  1.00  0.00           H  
ATOM   4321  CB  PRO   276      43.771  24.940  55.120  1.00  0.00           C  
ATOM   4322  HB2 PRO   276      43.974  23.965  54.677  1.00  0.00           H  
ATOM   4323  HB3 PRO   276      44.743  25.400  55.295  1.00  0.00           H  
ATOM   4324  CA  PRO   276      42.772  25.857  54.366  1.00  0.00           C  
ATOM   4325  HA  PRO   276      43.349  26.572  53.779  1.00  0.00           H  
ATOM   4326  C   PRO   276      41.869  25.030  53.422  1.00  0.00           C  
ATOM   4327  O   PRO   276      40.804  24.563  53.888  1.00  0.00           O  
ATOM   4328  N   VAL   277      42.354  24.819  52.197  1.00  0.00           N  
ATOM   4329  H   VAL   277      43.311  25.122  52.084  1.00  0.00           H  
ATOM   4330  CA  VAL   277      41.710  24.379  50.987  1.00  0.00           C  
ATOM   4331  HA  VAL   277      41.006  23.589  51.248  1.00  0.00           H  
ATOM   4332  CB  VAL   277      40.904  25.413  50.289  1.00  0.00           C  
ATOM   4333  HB  VAL   277      40.077  25.740  50.918  1.00  0.00           H  
ATOM   4334  CG1 VAL   277      41.712  26.673  50.079  1.00  0.00           C  
ATOM   4335 HG11 VAL   277      41.209  27.245  49.300  1.00  0.00           H  
ATOM   4336 HG12 VAL   277      41.761  27.217  51.023  1.00  0.00           H  
ATOM   4337 HG13 VAL   277      42.710  26.441  49.709  1.00  0.00           H  
ATOM   4338  CG2 VAL   277      40.309  24.886  48.987  1.00  0.00           C  
ATOM   4339 HG21 VAL   277      39.635  25.596  48.509  1.00  0.00           H  
ATOM   4340 HG22 VAL   277      41.047  24.677  48.212  1.00  0.00           H  
ATOM   4341 HG23 VAL   277      39.689  24.012  49.188  1.00  0.00           H  
ATOM   4342  C   VAL   277      42.789  23.691  50.081  1.00  0.00           C  
ATOM   4343  O   VAL   277      43.893  24.152  49.832  1.00  0.00           O  
ATOM   4344  N   ASP   278      42.439  22.472  49.656  1.00  0.00           N  
ATOM   4345  H   ASP   278      41.451  22.270  49.610  1.00  0.00           H  
ATOM   4346  CA  ASP   278      43.380  21.714  48.917  1.00  0.00           C  
ATOM   4347  HA  ASP   278      44.328  21.868  49.433  1.00  0.00           H  
ATOM   4348  CB  ASP   278      42.967  20.264  48.811  1.00  0.00           C  
ATOM   4349  HB2 ASP   278      43.584  19.838  48.020  1.00  0.00           H  
ATOM   4350  HB3 ASP   278      43.151  19.816  49.788  1.00  0.00           H  
ATOM   4351  CG  ASP   278      41.505  19.891  48.543  1.00  0.00           C  
ATOM   4352  OD1 ASP   278      40.732  19.975  49.546  1.00  0.00           O  
ATOM   4353  OD2 ASP   278      41.114  19.781  47.338  1.00  0.00           O  
ATOM   4354  C   ASP   278      43.429  22.351  47.461  1.00  0.00           C  
ATOM   4355  O   ASP   278      42.539  22.941  46.935  1.00  0.00           O  
ATOM   4356  N   VAL   279      44.570  22.086  46.799  1.00  0.00           N  
ATOM   4357  H   VAL   279      45.298  21.699  47.383  1.00  0.00           H  
ATOM   4358  CA  VAL   279      44.820  22.530  45.389  1.00  0.00           C  
ATOM   4359  HA  VAL   279      44.832  23.618  45.458  1.00  0.00           H  
ATOM   4360  CB  VAL   279      46.106  21.868  44.853  1.00  0.00           C  
ATOM   4361  HB  VAL   279      46.815  21.990  45.672  1.00  0.00           H  
ATOM   4362  CG1 VAL   279      46.072  20.344  44.472  1.00  0.00           C  
ATOM   4363 HG11 VAL   279      45.487  20.203  43.564  1.00  0.00           H  
ATOM   4364 HG12 VAL   279      47.041  19.871  44.315  1.00  0.00           H  
ATOM   4365 HG13 VAL   279      45.486  19.772  45.192  1.00  0.00           H  
ATOM   4366  CG2 VAL   279      46.601  22.662  43.655  1.00  0.00           C  
ATOM   4367 HG21 VAL   279      47.461  22.097  43.296  1.00  0.00           H  
ATOM   4368 HG22 VAL   279      45.910  22.690  42.812  1.00  0.00           H  
ATOM   4369 HG23 VAL   279      46.904  23.664  43.958  1.00  0.00           H  
ATOM   4370  C   VAL   279      43.728  22.179  44.402  1.00  0.00           C  
ATOM   4371  O   VAL   279      43.299  22.981  43.653  1.00  0.00           O  
ATOM   4372  N   LYS   280      43.169  20.971  44.439  1.00  0.00           N  
ATOM   4373  H   LYS   280      43.627  20.270  45.004  1.00  0.00           H  
ATOM   4374  CA  LYS   280      42.128  20.401  43.524  1.00  0.00           C  
ATOM   4375  HA  LYS   280      42.433  20.668  42.512  1.00  0.00           H  
ATOM   4376  CB  LYS   280      42.111  18.910  43.506  1.00  0.00           C  
ATOM   4377  HB2 LYS   280      43.000  18.435  43.091  1.00  0.00           H  
ATOM   4378  HB3 LYS   280      42.022  18.492  44.508  1.00  0.00           H  
ATOM   4379  CG  LYS   280      40.881  18.338  42.796  1.00  0.00           C  
ATOM   4380  HG2 LYS   280      40.885  17.248  42.825  1.00  0.00           H  
ATOM   4381  HG3 LYS   280      40.006  18.633  43.374  1.00  0.00           H  
ATOM   4382  CD  LYS   280      40.566  18.770  41.277  1.00  0.00           C  
ATOM   4383  HD2 LYS   280      39.951  19.668  41.312  1.00  0.00           H  
ATOM   4384  HD3 LYS   280      41.484  18.945  40.716  1.00  0.00           H  
ATOM   4385  CE  LYS   280      39.713  17.738  40.433  1.00  0.00           C  
ATOM   4386  HE2 LYS   280      39.579  18.201  39.456  1.00  0.00           H  
ATOM   4387  HE3 LYS   280      40.320  16.833  40.473  1.00  0.00           H  
ATOM   4388  NZ  LYS   280      38.345  17.563  40.967  1.00  0.00           N  
ATOM   4389  HZ1 LYS   280      37.973  18.477  41.181  1.00  0.00           H  
ATOM   4390  HZ2 LYS   280      37.712  17.084  40.343  1.00  0.00           H  
ATOM   4391  HZ3 LYS   280      38.379  17.125  41.876  1.00  0.00           H  
ATOM   4392  C   LYS   280      40.790  21.143  43.648  1.00  0.00           C  
ATOM   4393  O   LYS   280      40.221  21.607  42.692  1.00  0.00           O  
ATOM   4394  N   THR   281      40.355  21.329  44.869  1.00  0.00           N  
ATOM   4395  H   THR   281      40.782  20.781  45.602  1.00  0.00           H  
ATOM   4396  CA  THR   281      39.306  22.320  45.098  1.00  0.00           C  
ATOM   4397  HA  THR   281      38.444  21.974  44.528  1.00  0.00           H  
ATOM   4398  CB  THR   281      39.021  22.443  46.633  1.00  0.00           C  
ATOM   4399  HB  THR   281      39.880  22.871  47.150  1.00  0.00           H  
ATOM   4400  CG2 THR   281      37.669  23.140  47.023  1.00  0.00           C  
ATOM   4401 HG21 THR   281      37.513  24.149  46.640  1.00  0.00           H  
ATOM   4402 HG22 THR   281      36.859  22.509  46.658  1.00  0.00           H  
ATOM   4403 HG23 THR   281      37.637  23.279  48.104  1.00  0.00           H  
ATOM   4404  OG1 THR   281      38.797  21.204  47.291  1.00  0.00           O  
ATOM   4405  HG1 THR   281      39.570  20.641  47.211  1.00  0.00           H  
ATOM   4406  C   THR   281      39.525  23.730  44.397  1.00  0.00           C  
ATOM   4407  O   THR   281      38.540  24.214  43.843  1.00  0.00           O  
ATOM   4408  N   VAL   282      40.702  24.336  44.424  1.00  0.00           N  
ATOM   4409  H   VAL   282      41.413  23.851  44.952  1.00  0.00           H  
ATOM   4410  CA  VAL   282      41.036  25.618  43.748  1.00  0.00           C  
ATOM   4411  HA  VAL   282      40.221  26.295  44.001  1.00  0.00           H  
ATOM   4412  CB  VAL   282      42.344  26.213  44.259  1.00  0.00           C  
ATOM   4413  HB  VAL   282      43.122  25.524  43.930  1.00  0.00           H  
ATOM   4414  CG1 VAL   282      42.603  27.640  43.650  1.00  0.00           C  
ATOM   4415 HG11 VAL   282      42.605  27.696  42.562  1.00  0.00           H  
ATOM   4416 HG12 VAL   282      41.896  28.389  44.006  1.00  0.00           H  
ATOM   4417 HG13 VAL   282      43.623  28.015  43.731  1.00  0.00           H  
ATOM   4418  CG2 VAL   282      42.436  26.287  45.797  1.00  0.00           C  
ATOM   4419 HG21 VAL   282      41.859  27.157  46.113  1.00  0.00           H  
ATOM   4420 HG22 VAL   282      42.198  25.366  46.328  1.00  0.00           H  
ATOM   4421 HG23 VAL   282      43.492  26.415  46.034  1.00  0.00           H  
ATOM   4422  C   VAL   282      40.874  25.511  42.168  1.00  0.00           C  
ATOM   4423  O   VAL   282      40.338  26.368  41.474  1.00  0.00           O  
ATOM   4424  N   VAL   283      41.282  24.379  41.582  1.00  0.00           N  
ATOM   4425  H   VAL   283      41.794  23.747  42.181  1.00  0.00           H  
ATOM   4426  CA  VAL   283      41.103  24.020  40.127  1.00  0.00           C  
ATOM   4427  HA  VAL   283      41.306  24.827  39.423  1.00  0.00           H  
ATOM   4428  CB  VAL   283      41.890  22.768  39.720  1.00  0.00           C  
ATOM   4429  HB  VAL   283      41.717  21.855  40.290  1.00  0.00           H  
ATOM   4430  CG1 VAL   283      41.726  22.523  38.229  1.00  0.00           C  
ATOM   4431 HG11 VAL   283      40.686  22.432  37.915  1.00  0.00           H  
ATOM   4432 HG12 VAL   283      42.209  23.316  37.658  1.00  0.00           H  
ATOM   4433 HG13 VAL   283      42.079  21.530  37.951  1.00  0.00           H  
ATOM   4434  CG2 VAL   283      43.351  22.957  39.885  1.00  0.00           C  
ATOM   4435 HG21 VAL   283      43.677  23.716  39.174  1.00  0.00           H  
ATOM   4436 HG22 VAL   283      43.604  23.229  40.909  1.00  0.00           H  
ATOM   4437 HG23 VAL   283      43.739  21.942  39.793  1.00  0.00           H  
ATOM   4438  C   VAL   283      39.640  23.721  39.793  1.00  0.00           C  
ATOM   4439  O   VAL   283      39.099  24.254  38.816  1.00  0.00           O  
ATOM   4440  N   ASP   284      38.877  23.059  40.713  1.00  0.00           N  
ATOM   4441  H   ASP   284      39.353  22.601  41.478  1.00  0.00           H  
ATOM   4442  CA  ASP   284      37.429  22.953  40.507  1.00  0.00           C  
ATOM   4443  HA  ASP   284      37.173  22.432  39.585  1.00  0.00           H  
ATOM   4444  CB  ASP   284      36.950  21.934  41.533  1.00  0.00           C  
ATOM   4445  HB2 ASP   284      37.321  22.115  42.542  1.00  0.00           H  
ATOM   4446  HB3 ASP   284      35.865  22.029  41.506  1.00  0.00           H  
ATOM   4447  CG  ASP   284      37.357  20.522  41.226  1.00  0.00           C  
ATOM   4448  OD1 ASP   284      37.814  20.109  40.121  1.00  0.00           O  
ATOM   4449  OD2 ASP   284      37.127  19.756  42.207  1.00  0.00           O  
ATOM   4450  C   ASP   284      36.605  24.240  40.526  1.00  0.00           C  
ATOM   4451  O   ASP   284      35.598  24.408  39.804  1.00  0.00           O  
ATOM   4452  N   GLY   285      37.130  25.169  41.309  1.00  0.00           N  
ATOM   4453  H   GLY   285      37.969  24.965  41.833  1.00  0.00           H  
ATOM   4454  CA  GLY   285      36.637  26.535  41.314  1.00  0.00           C  
ATOM   4455  HA2 GLY   285      35.586  26.680  41.065  1.00  0.00           H  
ATOM   4456  HA3 GLY   285      36.620  26.841  42.360  1.00  0.00           H  
ATOM   4457  C   GLY   285      37.485  27.557  40.468  1.00  0.00           C  
ATOM   4458  O   GLY   285      37.311  28.764  40.716  1.00  0.00           O  
ATOM   4459  N   SER   286      38.244  27.128  39.443  1.00  0.00           N  
ATOM   4460  H   SER   286      38.204  26.137  39.253  1.00  0.00           H  
ATOM   4461  CA  SER   286      38.841  28.019  38.439  1.00  0.00           C  
ATOM   4462  HA  SER   286      38.272  28.947  38.387  1.00  0.00           H  
ATOM   4463  CB  SER   286      40.187  28.579  38.863  1.00  0.00           C  
ATOM   4464  HB2 SER   286      40.500  29.295  38.103  1.00  0.00           H  
ATOM   4465  HB3 SER   286      40.009  29.018  39.844  1.00  0.00           H  
ATOM   4466  OG  SER   286      41.166  27.584  38.806  1.00  0.00           O  
ATOM   4467  HG  SER   286      41.041  26.984  39.544  1.00  0.00           H  
ATOM   4468  C   SER   286      38.883  27.615  36.958  1.00  0.00           C  
ATOM   4469  O   SER   286      39.088  28.479  36.133  1.00  0.00           O  
ATOM   4470  N   ASP   287      38.908  26.320  36.645  1.00  0.00           N  
ATOM   4471  H   ASP   287      38.911  25.614  37.368  1.00  0.00           H  
ATOM   4472  CA  ASP   287      38.966  25.691  35.287  1.00  0.00           C  
ATOM   4473  HA  ASP   287      39.785  26.154  34.737  1.00  0.00           H  
ATOM   4474  CB  ASP   287      39.497  24.251  35.400  1.00  0.00           C  
ATOM   4475  HB2 ASP   287      40.262  24.179  36.173  1.00  0.00           H  
ATOM   4476  HB3 ASP   287      38.697  23.704  35.901  1.00  0.00           H  
ATOM   4477  CG  ASP   287      39.950  23.571  34.046  1.00  0.00           C  
ATOM   4478  OD1 ASP   287      40.132  24.238  33.014  1.00  0.00           O  
ATOM   4479  OD2 ASP   287      39.801  22.303  33.923  1.00  0.00           O  
ATOM   4480  C   ASP   287      37.672  25.751  34.469  1.00  0.00           C  
ATOM   4481  O   ASP   287      36.720  26.345  35.009  1.00  0.00           O  
ATOM   4482  N   ASN   288      37.509  25.262  33.232  1.00  0.00           N  
ATOM   4483  H   ASN   288      38.353  24.863  32.846  1.00  0.00           H  
ATOM   4484  CA  ASN   288      36.291  25.261  32.442  1.00  0.00           C  
ATOM   4485  HA  ASN   288      36.194  26.188  31.877  1.00  0.00           H  
ATOM   4486  CB  ASN   288      36.460  24.153  31.435  1.00  0.00           C  
ATOM   4487  HB2 ASN   288      37.338  24.382  30.831  1.00  0.00           H  
ATOM   4488  HB3 ASN   288      36.450  23.171  31.908  1.00  0.00           H  
ATOM   4489  CG  ASN   288      35.247  24.031  30.447  1.00  0.00           C  
ATOM   4490  OD1 ASN   288      35.213  24.637  29.384  1.00  0.00           O  
ATOM   4491  ND2 ASN   288      34.181  23.236  30.753  1.00  0.00           N  
ATOM   4492 HD21 ASN   288      33.389  23.403  30.148  1.00  0.00           H  
ATOM   4493 HD22 ASN   288      34.260  22.705  31.608  1.00  0.00           H  
ATOM   4494  C   ASN   288      35.001  25.119  33.185  1.00  0.00           C  
ATOM   4495  O   ASN   288      34.154  25.848  32.844  1.00  0.00           O  
ATOM   4496  N   LYS   289      34.839  24.207  34.235  1.00  0.00           N  
ATOM   4497  H   LYS   289      35.571  23.523  34.360  1.00  0.00           H  
ATOM   4498  CA  LYS   289      33.633  24.158  35.004  1.00  0.00           C  
ATOM   4499  HA  LYS   289      32.879  23.914  34.255  1.00  0.00           H  
ATOM   4500  CB  LYS   289      33.684  22.935  35.902  1.00  0.00           C  
ATOM   4501  HB2 LYS   289      32.659  22.862  36.266  1.00  0.00           H  
ATOM   4502  HB3 LYS   289      34.004  22.026  35.392  1.00  0.00           H  
ATOM   4503  CG  LYS   289      34.481  23.162  37.261  1.00  0.00           C  
ATOM   4504  HG2 LYS   289      35.457  23.557  36.979  1.00  0.00           H  
ATOM   4505  HG3 LYS   289      33.990  23.924  37.867  1.00  0.00           H  
ATOM   4506  CD  LYS   289      34.520  21.861  38.090  1.00  0.00           C  
ATOM   4507  HD2 LYS   289      35.230  21.246  37.537  1.00  0.00           H  
ATOM   4508  HD3 LYS   289      35.042  22.082  39.021  1.00  0.00           H  
ATOM   4509  CE  LYS   289      33.166  21.062  38.386  1.00  0.00           C  
ATOM   4510  HE2 LYS   289      32.668  20.682  37.494  1.00  0.00           H  
ATOM   4511  HE3 LYS   289      33.439  20.183  38.971  1.00  0.00           H  
ATOM   4512  NZ  LYS   289      32.208  21.777  39.304  1.00  0.00           N  
ATOM   4513  HZ1 LYS   289      32.694  21.947  40.173  1.00  0.00           H  
ATOM   4514  HZ2 LYS   289      32.020  22.703  38.946  1.00  0.00           H  
ATOM   4515  HZ3 LYS   289      31.405  21.220  39.556  1.00  0.00           H  
ATOM   4516  C   LYS   289      33.177  25.434  35.767  1.00  0.00           C  
ATOM   4517  O   LYS   289      32.113  25.404  36.361  1.00  0.00           O  
ATOM   4518  N   VAL   290      34.005  26.499  35.762  1.00  0.00           N  
ATOM   4519  H   VAL   290      34.940  26.357  35.405  1.00  0.00           H  
ATOM   4520  CA  VAL   290      33.541  27.929  35.879  1.00  0.00           C  
ATOM   4521  HA  VAL   290      32.478  27.926  35.639  1.00  0.00           H  
ATOM   4522  CB  VAL   290      33.728  28.454  37.319  1.00  0.00           C  
ATOM   4523  HB  VAL   290      33.236  29.421  37.425  1.00  0.00           H  
ATOM   4524  CG1 VAL   290      33.278  27.478  38.383  1.00  0.00           C  
ATOM   4525 HG11 VAL   290      33.472  27.953  39.345  1.00  0.00           H  
ATOM   4526 HG12 VAL   290      32.208  27.304  38.273  1.00  0.00           H  
ATOM   4527 HG13 VAL   290      33.897  26.604  38.180  1.00  0.00           H  
ATOM   4528  CG2 VAL   290      35.211  28.751  37.502  1.00  0.00           C  
ATOM   4529 HG21 VAL   290      35.826  27.971  37.053  1.00  0.00           H  
ATOM   4530 HG22 VAL   290      35.357  29.644  36.895  1.00  0.00           H  
ATOM   4531 HG23 VAL   290      35.411  28.861  38.568  1.00  0.00           H  
ATOM   4532  C   VAL   290      34.094  28.843  34.725  1.00  0.00           C  
ATOM   4533  O   VAL   290      33.460  29.838  34.415  1.00  0.00           O  
ATOM   4534  N   ALA   291      35.226  28.454  34.102  1.00  0.00           N  
ATOM   4535  H   ALA   291      35.536  27.502  34.230  1.00  0.00           H  
ATOM   4536  CA  ALA   291      35.805  29.361  33.110  1.00  0.00           C  
ATOM   4537  HA  ALA   291      35.849  30.355  33.556  1.00  0.00           H  
ATOM   4538  CB  ALA   291      37.334  29.149  32.855  1.00  0.00           C  
ATOM   4539  HB1 ALA   291      37.429  28.107  32.550  1.00  0.00           H  
ATOM   4540  HB2 ALA   291      37.819  29.907  32.240  1.00  0.00           H  
ATOM   4541  HB3 ALA   291      37.906  29.171  33.782  1.00  0.00           H  
ATOM   4542  C   ALA   291      35.049  29.496  31.771  1.00  0.00           C  
ATOM   4543  O   ALA   291      35.165  30.575  31.140  1.00  0.00           O  
ATOM   4544  N   LEU   292      34.181  28.510  31.411  1.00  0.00           N  
ATOM   4545  H   LEU   292      34.297  27.674  31.966  1.00  0.00           H  
ATOM   4546  CA  LEU   292      33.207  28.495  30.316  1.00  0.00           C  
ATOM   4547  HA  LEU   292      33.214  29.508  29.912  1.00  0.00           H  
ATOM   4548  CB  LEU   292      33.803  27.595  29.176  1.00  0.00           C  
ATOM   4549  HB2 LEU   292      34.811  27.947  28.956  1.00  0.00           H  
ATOM   4550  HB3 LEU   292      33.788  26.549  29.483  1.00  0.00           H  
ATOM   4551  CG  LEU   292      33.001  27.624  27.850  1.00  0.00           C  
ATOM   4552  HG  LEU   292      31.980  27.344  28.110  1.00  0.00           H  
ATOM   4553  CD1 LEU   292      32.974  28.998  27.207  1.00  0.00           C  
ATOM   4554 HD11 LEU   292      33.989  29.248  26.897  1.00  0.00           H  
ATOM   4555 HD12 LEU   292      32.220  29.002  26.420  1.00  0.00           H  
ATOM   4556 HD13 LEU   292      32.714  29.812  27.883  1.00  0.00           H  
ATOM   4557  CD2 LEU   292      33.452  26.586  26.839  1.00  0.00           C  
ATOM   4558 HD21 LEU   292      34.513  26.775  26.674  1.00  0.00           H  
ATOM   4559 HD22 LEU   292      33.334  25.566  27.204  1.00  0.00           H  
ATOM   4560 HD23 LEU   292      32.965  26.704  25.871  1.00  0.00           H  
ATOM   4561  C   LEU   292      31.779  27.982  30.649  1.00  0.00           C  
ATOM   4562  O   LEU   292      30.796  28.576  30.168  1.00  0.00           O  
ATOM   4563  N   ALA   293      31.578  26.869  31.373  1.00  0.00           N  
ATOM   4564  H   ALA   293      32.379  26.270  31.514  1.00  0.00           H  
ATOM   4565  CA  ALA   293      30.247  26.380  31.604  1.00  0.00           C  
ATOM   4566  HA  ALA   293      29.883  26.248  30.585  1.00  0.00           H  
ATOM   4567  CB  ALA   293      30.240  25.080  32.440  1.00  0.00           C  
ATOM   4568  HB1 ALA   293      29.235  24.822  32.775  1.00  0.00           H  
ATOM   4569  HB2 ALA   293      30.722  24.254  31.918  1.00  0.00           H  
ATOM   4570  HB3 ALA   293      30.899  25.407  33.244  1.00  0.00           H  
ATOM   4571  C   ALA   293      29.372  27.444  32.341  1.00  0.00           C  
ATOM   4572  O   ALA   293      29.950  28.232  33.084  1.00  0.00           O  
ATOM   4573  N   PRO   294      28.010  27.431  32.244  1.00  0.00           N  
ATOM   4574  CD  PRO   294      27.320  26.742  31.154  1.00  0.00           C  
ATOM   4575  HD2 PRO   294      27.735  25.735  31.108  1.00  0.00           H  
ATOM   4576  HD3 PRO   294      27.367  27.186  30.160  1.00  0.00           H  
ATOM   4577  CG  PRO   294      25.874  26.708  31.687  1.00  0.00           C  
ATOM   4578  HG2 PRO   294      25.802  25.793  32.275  1.00  0.00           H  
ATOM   4579  HG3 PRO   294      25.172  26.853  30.865  1.00  0.00           H  
ATOM   4580  CB  PRO   294      25.708  27.879  32.675  1.00  0.00           C  
ATOM   4581  HB2 PRO   294      24.961  27.658  33.437  1.00  0.00           H  
ATOM   4582  HB3 PRO   294      25.603  28.767  32.051  1.00  0.00           H  
ATOM   4583  CA  PRO   294      27.125  28.030  33.251  1.00  0.00           C  
ATOM   4584  HA  PRO   294      27.306  29.089  33.436  1.00  0.00           H  
ATOM   4585  C   PRO   294      27.330  27.332  34.580  1.00  0.00           C  
ATOM   4586  O   PRO   294      27.658  26.177  34.601  1.00  0.00           O  
ATOM   4587  N   VAL   295      27.100  28.022  35.764  1.00  0.00           N  
ATOM   4588  H   VAL   295      26.818  28.986  35.656  1.00  0.00           H  
ATOM   4589  CA  VAL   295      27.215  27.475  37.150  1.00  0.00           C  
ATOM   4590  HA  VAL   295      26.869  26.448  37.035  1.00  0.00           H  
ATOM   4591  CB  VAL   295      28.730  27.418  37.540  1.00  0.00           C  
ATOM   4592  HB  VAL   295      29.351  26.886  36.819  1.00  0.00           H  
ATOM   4593  CG1 VAL   295      29.392  28.824  37.713  1.00  0.00           C  
ATOM   4594 HG11 VAL   295      30.455  28.654  37.880  1.00  0.00           H  
ATOM   4595 HG12 VAL   295      29.347  29.477  36.842  1.00  0.00           H  
ATOM   4596 HG13 VAL   295      28.981  29.365  38.566  1.00  0.00           H  
ATOM   4597  CG2 VAL   295      28.924  26.718  38.868  1.00  0.00           C  
ATOM   4598 HG21 VAL   295      28.621  25.673  38.799  1.00  0.00           H  
ATOM   4599 HG22 VAL   295      29.961  26.861  39.171  1.00  0.00           H  
ATOM   4600 HG23 VAL   295      28.287  27.122  39.654  1.00  0.00           H  
ATOM   4601  C   VAL   295      26.312  28.146  38.109  1.00  0.00           C  
ATOM   4602  O   VAL   295      26.292  29.387  38.136  1.00  0.00           O  
ATOM   4603  N   PRO   296      25.550  27.475  39.014  1.00  0.00           N  
ATOM   4604  CD  PRO   296      25.470  26.095  39.226  1.00  0.00           C  
ATOM   4605  HD2 PRO   296      26.420  25.563  39.261  1.00  0.00           H  
ATOM   4606  HD3 PRO   296      24.809  25.612  38.506  1.00  0.00           H  
ATOM   4607  CG  PRO   296      24.763  25.826  40.507  1.00  0.00           C  
ATOM   4608  HG2 PRO   296      25.506  25.755  41.302  1.00  0.00           H  
ATOM   4609  HG3 PRO   296      24.125  24.943  40.526  1.00  0.00           H  
ATOM   4610  CB  PRO   296      23.900  27.084  40.561  1.00  0.00           C  
ATOM   4611  HB2 PRO   296      23.490  27.309  41.545  1.00  0.00           H  
ATOM   4612  HB3 PRO   296      23.053  26.802  39.936  1.00  0.00           H  
ATOM   4613  CA  PRO   296      24.727  28.236  39.986  1.00  0.00           C  
ATOM   4614  HA  PRO   296      24.118  28.978  39.469  1.00  0.00           H  
ATOM   4615  C   PRO   296      25.589  28.890  41.087  1.00  0.00           C  
ATOM   4616  O   PRO   296      26.771  28.556  41.277  1.00  0.00           O  
ATOM   4617  N   VAL   297      24.897  29.773  41.808  1.00  0.00           N  
ATOM   4618  H   VAL   297      23.949  29.996  41.540  1.00  0.00           H  
ATOM   4619  CA  VAL   297      25.595  30.790  42.694  1.00  0.00           C  
ATOM   4620  HA  VAL   297      26.372  30.224  43.208  1.00  0.00           H  
ATOM   4621  CB  VAL   297      26.417  31.762  41.745  1.00  0.00           C  
ATOM   4622  HB  VAL   297      27.180  31.232  41.175  1.00  0.00           H  
ATOM   4623  CG1 VAL   297      25.568  32.529  40.645  1.00  0.00           C  
ATOM   4624 HG11 VAL   297      25.194  31.657  40.108  1.00  0.00           H  
ATOM   4625 HG12 VAL   297      24.749  33.127  41.045  1.00  0.00           H  
ATOM   4626 HG13 VAL   297      26.229  33.090  39.985  1.00  0.00           H  
ATOM   4627  CG2 VAL   297      27.106  32.873  42.544  1.00  0.00           C  
ATOM   4628 HG21 VAL   297      26.423  33.290  43.284  1.00  0.00           H  
ATOM   4629 HG22 VAL   297      28.028  32.532  43.015  1.00  0.00           H  
ATOM   4630 HG23 VAL   297      27.405  33.675  41.870  1.00  0.00           H  
ATOM   4631  C   VAL   297      24.579  31.354  43.683  1.00  0.00           C  
ATOM   4632  O   VAL   297      23.378  31.476  43.428  1.00  0.00           O  
ATOM   4633  N   ALA   298      24.954  31.712  44.901  1.00  0.00           N  
ATOM   4634  H   ALA   298      25.946  31.708  45.087  1.00  0.00           H  
ATOM   4635  CA  ALA   298      24.033  32.352  45.853  1.00  0.00           C  
ATOM   4636  HA  ALA   298      23.137  32.667  45.319  1.00  0.00           H  
ATOM   4637  CB  ALA   298      23.709  31.397  47.000  1.00  0.00           C  
ATOM   4638  HB1 ALA   298      23.047  31.661  47.824  1.00  0.00           H  
ATOM   4639  HB2 ALA   298      23.208  30.529  46.572  1.00  0.00           H  
ATOM   4640  HB3 ALA   298      24.648  30.981  47.366  1.00  0.00           H  
ATOM   4641  C   ALA   298      24.582  33.684  46.322  1.00  0.00           C  
ATOM   4642  O   ALA   298      25.815  33.715  46.735  1.00  0.00           O  
ATOM   4643  N   GLU   299      23.843  34.839  46.320  1.00  0.00           N  
ATOM   4644  H   GLU   299      22.867  34.769  46.066  1.00  0.00           H  
ATOM   4645  CA  GLU   299      24.245  36.244  46.685  1.00  0.00           C  
ATOM   4646  HA  GLU   299      24.982  36.606  45.968  1.00  0.00           H  
ATOM   4647  CB  GLU   299      23.070  37.206  46.409  1.00  0.00           C  
ATOM   4648  HB2 GLU   299      22.729  36.962  45.403  1.00  0.00           H  
ATOM   4649  HB3 GLU   299      22.217  37.024  47.063  1.00  0.00           H  
ATOM   4650  CG  GLU   299      23.462  38.708  46.400  1.00  0.00           C  
ATOM   4651  HG2 GLU   299      23.824  38.991  47.388  1.00  0.00           H  
ATOM   4652  HG3 GLU   299      24.289  38.848  45.704  1.00  0.00           H  
ATOM   4653  CD  GLU   299      22.305  39.513  45.956  1.00  0.00           C  
ATOM   4654  OE1 GLU   299      22.049  40.633  46.475  1.00  0.00           O  
ATOM   4655  OE2 GLU   299      21.576  39.162  45.037  1.00  0.00           O  
ATOM   4656  C   GLU   299      24.681  36.289  48.199  1.00  0.00           C  
ATOM   4657  O   GLU   299      24.101  35.690  49.115  1.00  0.00           O  
ATOM   4658  N   VAL   300      25.727  37.095  48.455  1.00  0.00           N  
ATOM   4659  H   VAL   300      26.107  37.630  47.687  1.00  0.00           H  
ATOM   4660  CA  VAL   300      26.101  37.658  49.752  1.00  0.00           C  
ATOM   4661  HA  VAL   300      25.555  37.179  50.566  1.00  0.00           H  
ATOM   4662  CB  VAL   300      27.542  37.364  50.127  1.00  0.00           C  
ATOM   4663  HB  VAL   300      28.210  37.637  49.310  1.00  0.00           H  
ATOM   4664  CG1 VAL   300      27.939  38.102  51.394  1.00  0.00           C  
ATOM   4665 HG11 VAL   300      28.904  37.728  51.735  1.00  0.00           H  
ATOM   4666 HG12 VAL   300      27.977  39.182  51.246  1.00  0.00           H  
ATOM   4667 HG13 VAL   300      27.241  37.870  52.199  1.00  0.00           H  
ATOM   4668  CG2 VAL   300      27.731  35.939  50.450  1.00  0.00           C  
ATOM   4669 HG21 VAL   300      27.473  35.759  51.494  1.00  0.00           H  
ATOM   4670 HG22 VAL   300      27.021  35.301  49.924  1.00  0.00           H  
ATOM   4671 HG23 VAL   300      28.773  35.652  50.305  1.00  0.00           H  
ATOM   4672  C   VAL   300      25.764  39.151  49.621  1.00  0.00           C  
ATOM   4673  O   VAL   300      26.406  39.775  48.727  1.00  0.00           O  
ATOM   4674  N   ASN   301      24.781  39.541  50.383  1.00  0.00           N  
ATOM   4675  H   ASN   301      24.429  38.877  51.058  1.00  0.00           H  
ATOM   4676  CA  ASN   301      24.386  40.973  50.417  1.00  0.00           C  
ATOM   4677  HA  ASN   301      25.250  41.585  50.157  1.00  0.00           H  
ATOM   4678  CB  ASN   301      23.365  41.222  49.311  1.00  0.00           C  
ATOM   4679  HB2 ASN   301      23.807  40.847  48.388  1.00  0.00           H  
ATOM   4680  HB3 ASN   301      22.414  40.763  49.580  1.00  0.00           H  
ATOM   4681  CG  ASN   301      23.131  42.690  48.958  1.00  0.00           C  
ATOM   4682  OD1 ASN   301      23.782  43.669  49.315  1.00  0.00           O  
ATOM   4683  ND2 ASN   301      22.217  42.924  48.050  1.00  0.00           N  
ATOM   4684 HD21 ASN   301      21.878  42.105  47.566  1.00  0.00           H  
ATOM   4685 HD22 ASN   301      22.178  43.870  47.700  1.00  0.00           H  
ATOM   4686  C   ASN   301      23.840  41.399  51.855  1.00  0.00           C  
ATOM   4687  O   ASN   301      22.760  40.996  52.095  1.00  0.00           O  
ATOM   4688  N   PRO   302      24.471  42.259  52.664  1.00  0.00           N  
ATOM   4689  CD  PRO   302      23.895  42.773  53.914  1.00  0.00           C  
ATOM   4690  HD2 PRO   302      23.611  41.975  54.600  1.00  0.00           H  
ATOM   4691  HD3 PRO   302      22.993  43.315  53.630  1.00  0.00           H  
ATOM   4692  CG  PRO   302      24.957  43.545  54.683  1.00  0.00           C  
ATOM   4693  HG2 PRO   302      25.595  42.897  55.283  1.00  0.00           H  
ATOM   4694  HG3 PRO   302      24.543  44.292  55.360  1.00  0.00           H  
ATOM   4695  CB  PRO   302      25.714  44.195  53.471  1.00  0.00           C  
ATOM   4696  HB2 PRO   302      26.740  44.468  53.715  1.00  0.00           H  
ATOM   4697  HB3 PRO   302      25.087  45.013  53.117  1.00  0.00           H  
ATOM   4698  CA  PRO   302      25.586  43.191  52.288  1.00  0.00           C  
ATOM   4699  HA  PRO   302      25.230  43.802  51.459  1.00  0.00           H  
ATOM   4700  C   PRO   302      26.922  42.433  52.023  1.00  0.00           C  
ATOM   4701  O   PRO   302      27.120  41.360  52.542  1.00  0.00           O  
ATOM   4702  N   PRO   303      27.890  43.039  51.295  1.00  0.00           N  
ATOM   4703  CD  PRO   303      27.738  44.132  50.424  1.00  0.00           C  
ATOM   4704  HD2 PRO   303      27.673  45.091  50.939  1.00  0.00           H  
ATOM   4705  HD3 PRO   303      26.782  43.895  49.956  1.00  0.00           H  
ATOM   4706  CG  PRO   303      28.851  44.094  49.358  1.00  0.00           C  
ATOM   4707  HG2 PRO   303      29.342  45.001  49.005  1.00  0.00           H  
ATOM   4708  HG3 PRO   303      28.371  43.694  48.465  1.00  0.00           H  
ATOM   4709  CB  PRO   303      29.842  43.113  49.990  1.00  0.00           C  
ATOM   4710  HB2 PRO   303      30.712  43.622  50.405  1.00  0.00           H  
ATOM   4711  HB3 PRO   303      30.133  42.333  49.286  1.00  0.00           H  
ATOM   4712  CA  PRO   303      29.075  42.332  51.034  1.00  0.00           C  
ATOM   4713  HA  PRO   303      28.835  41.359  50.604  1.00  0.00           H  
ATOM   4714  C   PRO   303      29.903  42.043  52.275  1.00  0.00           C  
ATOM   4715  O   PRO   303      29.968  42.953  53.113  1.00  0.00           O  
ATOM   4716  N   ALA   304      30.604  40.938  52.307  1.00  0.00           N  
ATOM   4717  H   ALA   304      30.590  40.401  51.452  1.00  0.00           H  
ATOM   4718  CA  ALA   304      31.293  40.429  53.546  1.00  0.00           C  
ATOM   4719  HA  ALA   304      30.760  40.875  54.386  1.00  0.00           H  
ATOM   4720  CB  ALA   304      30.966  38.988  53.628  1.00  0.00           C  
ATOM   4721  HB1 ALA   304      29.902  38.755  53.575  1.00  0.00           H  
ATOM   4722  HB2 ALA   304      31.399  38.451  52.784  1.00  0.00           H  
ATOM   4723  HB3 ALA   304      31.354  38.593  54.567  1.00  0.00           H  
ATOM   4724  C   ALA   304      32.818  40.689  53.670  1.00  0.00           C  
ATOM   4725  O   ALA   304      33.543  40.284  52.809  1.00  0.00           O  
ATOM   4726  N   PRO   305      33.208  41.392  54.747  1.00  0.00           N  
ATOM   4727  CD  PRO   305      32.431  41.810  55.897  1.00  0.00           C  
ATOM   4728  HD2 PRO   305      32.098  40.903  56.403  1.00  0.00           H  
ATOM   4729  HD3 PRO   305      31.536  42.376  55.636  1.00  0.00           H  
ATOM   4730  CG  PRO   305      33.293  42.751  56.742  1.00  0.00           C  
ATOM   4731  HG2 PRO   305      33.108  42.441  57.770  1.00  0.00           H  
ATOM   4732  HG3 PRO   305      33.015  43.797  56.614  1.00  0.00           H  
ATOM   4733  CB  PRO   305      34.742  42.402  56.391  1.00  0.00           C  
ATOM   4734  HB2 PRO   305      35.091  41.541  56.962  1.00  0.00           H  
ATOM   4735  HB3 PRO   305      35.396  43.273  56.364  1.00  0.00           H  
ATOM   4736  CA  PRO   305      34.632  41.933  54.900  1.00  0.00           C  
ATOM   4737  HA  PRO   305      34.724  42.771  54.210  1.00  0.00           H  
ATOM   4738  C   PRO   305      35.732  40.772  54.726  1.00  0.00           C  
ATOM   4739  O   PRO   305      35.563  39.597  55.142  1.00  0.00           O  
ATOM   4740  N   PRO   306      36.888  41.084  54.151  1.00  0.00           N  
ATOM   4741  CD  PRO   306      37.314  42.462  53.896  1.00  0.00           C  
ATOM   4742  HD2 PRO   306      37.767  42.929  54.770  1.00  0.00           H  
ATOM   4743  HD3 PRO   306      36.598  43.148  53.442  1.00  0.00           H  
ATOM   4744  CG  PRO   306      38.539  42.337  53.015  1.00  0.00           C  
ATOM   4745  HG2 PRO   306      39.197  43.201  53.112  1.00  0.00           H  
ATOM   4746  HG3 PRO   306      38.224  42.250  51.975  1.00  0.00           H  
ATOM   4747  CB  PRO   306      39.127  41.057  53.555  1.00  0.00           C  
ATOM   4748  HB2 PRO   306      39.729  41.283  54.435  1.00  0.00           H  
ATOM   4749  HB3 PRO   306      39.745  40.628  52.765  1.00  0.00           H  
ATOM   4750  CA  PRO   306      37.953  40.116  53.858  1.00  0.00           C  
ATOM   4751  HA  PRO   306      37.728  39.537  52.962  1.00  0.00           H  
ATOM   4752  C   PRO   306      38.311  39.170  55.004  1.00  0.00           C  
ATOM   4753  O   PRO   306      38.985  39.532  56.039  1.00  0.00           O  
ATOM   4754  N   VAL   307      37.968  37.929  54.888  1.00  0.00           N  
ATOM   4755  H   VAL   307      37.530  37.770  53.992  1.00  0.00           H  
ATOM   4756  CA  VAL   307      38.524  36.798  55.730  1.00  0.00           C  
ATOM   4757  HA  VAL   307      38.371  37.062  56.777  1.00  0.00           H  
ATOM   4758  CB  VAL   307      37.652  35.562  55.498  1.00  0.00           C  
ATOM   4759  HB  VAL   307      37.687  35.203  54.469  1.00  0.00           H  
ATOM   4760  CG1 VAL   307      38.027  34.377  56.375  1.00  0.00           C  
ATOM   4761 HG11 VAL   307      38.088  34.721  57.408  1.00  0.00           H  
ATOM   4762 HG12 VAL   307      37.255  33.609  56.434  1.00  0.00           H  
ATOM   4763 HG13 VAL   307      38.952  33.962  55.976  1.00  0.00           H  
ATOM   4764  CG2 VAL   307      36.173  35.860  55.805  1.00  0.00           C  
ATOM   4765 HG21 VAL   307      35.773  36.484  55.005  1.00  0.00           H  
ATOM   4766 HG22 VAL   307      35.567  34.968  55.963  1.00  0.00           H  
ATOM   4767 HG23 VAL   307      36.223  36.373  56.765  1.00  0.00           H  
ATOM   4768  C   VAL   307      40.063  36.565  55.345  1.00  0.00           C  
ATOM   4769  O   VAL   307      40.460  36.136  54.254  1.00  0.00           O  
ATOM   4770  N   LYS   308      40.972  36.803  56.292  1.00  0.00           N  
ATOM   4771  H   LYS   308      40.692  37.171  57.190  1.00  0.00           H  
ATOM   4772  CA  LYS   308      42.414  36.626  56.031  1.00  0.00           C  
ATOM   4773  HA  LYS   308      42.669  37.190  55.133  1.00  0.00           H  
ATOM   4774  CB  LYS   308      43.172  37.112  57.243  1.00  0.00           C  
ATOM   4775  HB2 LYS   308      42.677  36.700  58.122  1.00  0.00           H  
ATOM   4776  HB3 LYS   308      44.230  36.850  57.273  1.00  0.00           H  
ATOM   4777  CG  LYS   308      43.076  38.615  57.328  1.00  0.00           C  
ATOM   4778  HG2 LYS   308      43.680  39.064  56.539  1.00  0.00           H  
ATOM   4779  HG3 LYS   308      42.049  38.981  57.354  1.00  0.00           H  
ATOM   4780  CD  LYS   308      43.786  38.981  58.610  1.00  0.00           C  
ATOM   4781  HD2 LYS   308      43.305  38.451  59.433  1.00  0.00           H  
ATOM   4782  HD3 LYS   308      44.799  38.589  58.526  1.00  0.00           H  
ATOM   4783  CE  LYS   308      43.702  40.442  58.899  1.00  0.00           C  
ATOM   4784  HE2 LYS   308      44.220  41.045  58.154  1.00  0.00           H  
ATOM   4785  HE3 LYS   308      42.674  40.802  58.928  1.00  0.00           H  
ATOM   4786  NZ  LYS   308      44.344  40.685  60.149  1.00  0.00           N  
ATOM   4787  HZ1 LYS   308      43.721  40.388  60.886  1.00  0.00           H  
ATOM   4788  HZ2 LYS   308      45.262  40.271  60.229  1.00  0.00           H  
ATOM   4789  HZ3 LYS   308      44.560  41.662  60.292  1.00  0.00           H  
ATOM   4790  C   LYS   308      42.833  35.216  55.789  1.00  0.00           C  
ATOM   4791  O   LYS   308      43.601  34.893  54.956  1.00  0.00           O  
ATOM   4792  N   ALA   309      42.236  34.200  56.486  1.00  0.00           N  
ATOM   4793  H   ALA   309      41.640  34.532  57.231  1.00  0.00           H  
ATOM   4794  CA  ALA   309      42.094  32.764  56.086  1.00  0.00           C  
ATOM   4795  HA  ALA   309      43.116  32.385  56.124  1.00  0.00           H  
ATOM   4796  CB  ALA   309      41.379  32.020  57.239  1.00  0.00           C  
ATOM   4797  HB1 ALA   309      40.297  31.939  57.133  1.00  0.00           H  
ATOM   4798  HB2 ALA   309      41.774  31.004  57.230  1.00  0.00           H  
ATOM   4799  HB3 ALA   309      41.617  32.419  58.225  1.00  0.00           H  
ATOM   4800  C   ALA   309      41.495  32.561  54.713  1.00  0.00           C  
ATOM   4801  O   ALA   309      40.359  32.125  54.624  1.00  0.00           O  
ATOM   4802  N   SER   310      42.131  32.907  53.622  1.00  0.00           N  
ATOM   4803  H   SER   310      43.032  33.335  53.781  1.00  0.00           H  
ATOM   4804  CA  SER   310      41.609  32.607  52.281  1.00  0.00           C  
ATOM   4805  HA  SER   310      41.080  31.654  52.270  1.00  0.00           H  
ATOM   4806  CB  SER   310      40.869  33.720  51.577  1.00  0.00           C  
ATOM   4807  HB2 SER   310      41.435  34.647  51.485  1.00  0.00           H  
ATOM   4808  HB3 SER   310      40.441  33.507  50.597  1.00  0.00           H  
ATOM   4809  OG  SER   310      39.867  34.184  52.460  1.00  0.00           O  
ATOM   4810  HG  SER   310      40.189  34.922  52.982  1.00  0.00           H  
ATOM   4811  C   SER   310      42.768  32.284  51.333  1.00  0.00           C  
ATOM   4812  O   SER   310      43.838  32.830  51.546  1.00  0.00           O  
ATOM   4813  N   TRP   311      42.587  31.411  50.316  1.00  0.00           N  
ATOM   4814  H   TRP   311      41.624  31.139  50.182  1.00  0.00           H  
ATOM   4815  CA  TRP   311      43.288  31.518  49.083  1.00  0.00           C  
ATOM   4816  HA  TRP   311      44.320  31.843  49.218  1.00  0.00           H  
ATOM   4817  CB  TRP   311      43.275  30.110  48.398  1.00  0.00           C  
ATOM   4818  HB2 TRP   311      43.589  29.265  49.010  1.00  0.00           H  
ATOM   4819  HB3 TRP   311      42.216  29.977  48.176  1.00  0.00           H  
ATOM   4820  CG  TRP   311      43.948  30.009  47.060  1.00  0.00           C  
ATOM   4821  CD1 TRP   311      43.336  30.377  45.913  1.00  0.00           C  
ATOM   4822  HD1 TRP   311      42.328  30.766  45.894  1.00  0.00           H  
ATOM   4823  NE1 TRP   311      44.220  30.308  44.875  1.00  0.00           N  
ATOM   4824  HE1 TRP   311      44.008  30.546  43.917  1.00  0.00           H  
ATOM   4825  CE2 TRP   311      45.476  29.922  45.299  1.00  0.00           C  
ATOM   4826  CZ2 TRP   311      46.732  29.611  44.681  1.00  0.00           C  
ATOM   4827  HZ2 TRP   311      46.754  29.639  43.602  1.00  0.00           H  
ATOM   4828  CH2 TRP   311      47.817  29.120  45.396  1.00  0.00           C  
ATOM   4829  HH2 TRP   311      48.720  28.831  44.879  1.00  0.00           H  
ATOM   4830  CZ3 TRP   311      47.652  28.856  46.795  1.00  0.00           C  
ATOM   4831  HZ3 TRP   311      48.512  28.492  47.338  1.00  0.00           H  
ATOM   4832  CE3 TRP   311      46.459  29.165  47.384  1.00  0.00           C  
ATOM   4833  HE3 TRP   311      46.393  29.040  48.454  1.00  0.00           H  
ATOM   4834  CD2 TRP   311      45.345  29.690  46.703  1.00  0.00           C  
ATOM   4835  C   TRP   311      42.666  32.610  48.188  1.00  0.00           C  
ATOM   4836  O   TRP   311      41.503  32.492  47.891  1.00  0.00           O  
ATOM   4837  N   VAL   312      43.407  33.639  47.677  1.00  0.00           N  
ATOM   4838  H   VAL   312      44.371  33.747  47.959  1.00  0.00           H  
ATOM   4839  CA  VAL   312      42.890  34.739  46.853  1.00  0.00           C  
ATOM   4840  HA  VAL   312      41.870  34.537  46.527  1.00  0.00           H  
ATOM   4841  CB  VAL   312      42.905  36.153  47.526  1.00  0.00           C  
ATOM   4842  HB  VAL   312      43.898  36.523  47.778  1.00  0.00           H  
ATOM   4843  CG1 VAL   312      42.144  37.261  46.787  1.00  0.00           C  
ATOM   4844 HG11 VAL   312      42.111  38.155  47.409  1.00  0.00           H  
ATOM   4845 HG12 VAL   312      42.701  37.554  45.897  1.00  0.00           H  
ATOM   4846 HG13 VAL   312      41.121  36.954  46.571  1.00  0.00           H  
ATOM   4847  CG2 VAL   312      42.101  35.935  48.866  1.00  0.00           C  
ATOM   4848 HG21 VAL   312      42.720  35.360  49.555  1.00  0.00           H  
ATOM   4849 HG22 VAL   312      41.750  36.904  49.221  1.00  0.00           H  
ATOM   4850 HG23 VAL   312      41.116  35.518  48.657  1.00  0.00           H  
ATOM   4851  C   VAL   312      43.712  34.864  45.541  1.00  0.00           C  
ATOM   4852  O   VAL   312      44.916  34.854  45.634  1.00  0.00           O  
ATOM   4853  N   HIE   313      43.018  34.866  44.397  1.00  0.00           N  
ATOM   4854  H   HIE   313      42.032  35.081  44.422  1.00  0.00           H  
ATOM   4855  CA  HIE   313      43.638  34.750  43.153  1.00  0.00           C  
ATOM   4856  HA  HIE   313      44.637  35.159  43.304  1.00  0.00           H  
ATOM   4857  CB  HIE   313      43.905  33.334  42.681  1.00  0.00           C  
ATOM   4858  HB2 HIE   313      44.635  33.297  41.873  1.00  0.00           H  
ATOM   4859  HB3 HIE   313      44.537  32.900  43.456  1.00  0.00           H  
ATOM   4860  CG  HIE   313      42.728  32.352  42.474  1.00  0.00           C  
ATOM   4861  ND1 HIE   313      42.824  30.953  42.295  1.00  0.00           N  
ATOM   4862  CE1 HIE   313      41.535  30.503  42.112  1.00  0.00           C  
ATOM   4863  HE1 HIE   313      41.190  29.496  41.928  1.00  0.00           H  
ATOM   4864  NE2 HIE   313      40.651  31.530  42.237  1.00  0.00           N  
ATOM   4865  HE2 HIE   313      39.651  31.406  42.164  1.00  0.00           H  
ATOM   4866  CD2 HIE   313      41.388  32.676  42.538  1.00  0.00           C  
ATOM   4867  HD2 HIE   313      41.025  33.692  42.483  1.00  0.00           H  
ATOM   4868  C   HIE   313      43.052  35.631  42.037  1.00  0.00           C  
ATOM   4869  O   HIE   313      41.880  36.064  42.091  1.00  0.00           O  
ATOM   4870  N   LYS   314      43.830  35.718  40.968  1.00  0.00           N  
ATOM   4871  H   LYS   314      44.681  35.177  40.918  1.00  0.00           H  
ATOM   4872  CA  LYS   314      43.269  35.900  39.554  1.00  0.00           C  
ATOM   4873  HA  LYS   314      42.389  35.261  39.622  1.00  0.00           H  
ATOM   4874  CB  LYS   314      42.927  37.446  39.347  1.00  0.00           C  
ATOM   4875  HB2 LYS   314      42.379  37.750  40.239  1.00  0.00           H  
ATOM   4876  HB3 LYS   314      43.815  38.042  39.138  1.00  0.00           H  
ATOM   4877  CG  LYS   314      42.059  37.802  38.133  1.00  0.00           C  
ATOM   4878  HG2 LYS   314      41.743  38.838  38.251  1.00  0.00           H  
ATOM   4879  HG3 LYS   314      42.639  37.683  37.218  1.00  0.00           H  
ATOM   4880  CD  LYS   314      40.760  36.971  38.118  1.00  0.00           C  
ATOM   4881  HD2 LYS   314      40.948  35.920  37.897  1.00  0.00           H  
ATOM   4882  HD3 LYS   314      40.316  37.024  39.112  1.00  0.00           H  
ATOM   4883  CE  LYS   314      39.728  37.377  37.094  1.00  0.00           C  
ATOM   4884  HE2 LYS   314      39.414  38.408  37.258  1.00  0.00           H  
ATOM   4885  HE3 LYS   314      40.063  37.296  36.060  1.00  0.00           H  
ATOM   4886  NZ  LYS   314      38.516  36.517  37.208  1.00  0.00           N  
ATOM   4887  HZ1 LYS   314      38.473  36.174  38.157  1.00  0.00           H  
ATOM   4888  HZ2 LYS   314      37.636  36.909  36.905  1.00  0.00           H  
ATOM   4889  HZ3 LYS   314      38.606  35.609  36.774  1.00  0.00           H  
ATOM   4890  C   LYS   314      44.170  35.287  38.558  1.00  0.00           C  
ATOM   4891  O   LYS   314      45.325  34.985  38.861  1.00  0.00           O  
ATOM   4892  N   THR   315      43.628  34.990  37.353  1.00  0.00           N  
ATOM   4893  H   THR   315      42.711  35.373  37.172  1.00  0.00           H  
ATOM   4894  CA  THR   315      44.306  34.212  36.342  1.00  0.00           C  
ATOM   4895  HA  THR   315      45.394  34.241  36.403  1.00  0.00           H  
ATOM   4896  CB  THR   315      43.772  32.758  36.422  1.00  0.00           C  
ATOM   4897  HB  THR   315      43.743  32.374  37.441  1.00  0.00           H  
ATOM   4898  CG2 THR   315      42.450  32.381  35.693  1.00  0.00           C  
ATOM   4899 HG21 THR   315      42.336  32.890  34.736  1.00  0.00           H  
ATOM   4900 HG22 THR   315      42.373  31.343  35.368  1.00  0.00           H  
ATOM   4901 HG23 THR   315      41.627  32.548  36.387  1.00  0.00           H  
ATOM   4902  OG1 THR   315      44.763  32.034  35.684  1.00  0.00           O  
ATOM   4903  HG1 THR   315      44.516  31.113  35.570  1.00  0.00           H  
ATOM   4904  C   THR   315      43.925  34.773  34.969  1.00  0.00           C  
ATOM   4905  O   THR   315      42.905  35.506  34.968  1.00  0.00           O  
ATOM   4906  N   GLY   316      44.641  34.556  33.885  1.00  0.00           N  
ATOM   4907  H   GLY   316      45.303  33.794  33.921  1.00  0.00           H  
ATOM   4908  CA  GLY   316      44.108  35.046  32.601  1.00  0.00           C  
ATOM   4909  HA2 GLY   316      43.204  34.509  32.314  1.00  0.00           H  
ATOM   4910  HA3 GLY   316      43.959  36.118  32.732  1.00  0.00           H  
ATOM   4911  C   GLY   316      45.135  34.888  31.414  1.00  0.00           C  
ATOM   4912  O   GLY   316      46.237  34.388  31.631  1.00  0.00           O  
ATOM   4913  N   SER   317      44.815  35.301  30.132  1.00  0.00           N  
ATOM   4914  H   SER   317      43.947  35.812  30.048  1.00  0.00           H  
ATOM   4915  CA  SER   317      45.590  35.187  28.874  1.00  0.00           C  
ATOM   4916  HA  SER   317      46.658  35.241  29.087  1.00  0.00           H  
ATOM   4917  CB  SER   317      45.337  33.791  28.195  1.00  0.00           C  
ATOM   4918  HB2 SER   317      44.270  33.813  27.975  1.00  0.00           H  
ATOM   4919  HB3 SER   317      45.875  33.749  27.249  1.00  0.00           H  
ATOM   4920  OG  SER   317      45.504  32.612  29.037  1.00  0.00           O  
ATOM   4921  HG  SER   317      44.851  32.658  29.739  1.00  0.00           H  
ATOM   4922  C   SER   317      45.190  36.218  27.870  1.00  0.00           C  
ATOM   4923  O   SER   317      44.030  36.672  28.020  1.00  0.00           O  
ATOM   4924  N   THR   318      46.028  36.636  26.938  1.00  0.00           N  
ATOM   4925  H   THR   318      46.947  36.220  26.951  1.00  0.00           H  
ATOM   4926  CA  THR   318      45.536  37.254  25.695  1.00  0.00           C  
ATOM   4927  HA  THR   318      44.529  37.657  25.804  1.00  0.00           H  
ATOM   4928  CB  THR   318      46.344  38.465  25.355  1.00  0.00           C  
ATOM   4929  HB  THR   318      45.831  38.978  24.542  1.00  0.00           H  
ATOM   4930  CG2 THR   318      46.352  39.352  26.607  1.00  0.00           C  
ATOM   4931 HG21 THR   318      45.508  39.305  27.296  1.00  0.00           H  
ATOM   4932 HG22 THR   318      47.113  39.011  27.309  1.00  0.00           H  
ATOM   4933 HG23 THR   318      46.572  40.388  26.352  1.00  0.00           H  
ATOM   4934  OG1 THR   318      47.702  38.132  24.998  1.00  0.00           O  
ATOM   4935  HG1 THR   318      48.161  38.967  24.883  1.00  0.00           H  
ATOM   4936  C   THR   318      45.508  36.155  24.615  1.00  0.00           C  
ATOM   4937  O   THR   318      45.288  35.008  24.938  1.00  0.00           O
[truncated: 4,139,095 more chars]
