# Supplementary material for: Insights into the Enhanced Ceftazidime Hydrolysis by Ent385 AmpC β‑Lactamase from Multiscale Simulations
Source: ACS Catal. 2025 Jun 23;15(13):11739–48. doi: 10.1021/acscatal.5c02383 (PMC12235585; doi:10.1021/acscatal.5c02383)
Supplement: Supplementary file 2 [file cs5c02383_si_002.zip › SI_paper_AmpC_Ent385/representative-structures-ReactionSimulations/Ent385-Path2/Ent385.path2.TI.c2.pdb]

CRYST1   85.676   80.197   74.054  90.00  90.00  90.00 P 1           1
ATOM      1  N   PRO     1      73.760  35.109  44.054  1.00  0.00           N  
ATOM      2  H2  PRO     1      74.497  34.735  43.474  1.00  0.00           H  
ATOM      3  H3  PRO     1      73.803  34.645  44.950  1.00  0.00           H  
ATOM      4  CD  PRO     1      73.767  36.576  44.113  1.00  0.00           C  
ATOM      5  HD2 PRO     1      74.791  36.943  44.189  1.00  0.00           H  
ATOM      6  HD3 PRO     1      73.209  36.789  45.024  1.00  0.00           H  
ATOM      7  CG  PRO     1      73.042  37.227  42.947  1.00  0.00           C  
ATOM      8  HG2 PRO     1      73.731  37.612  42.195  1.00  0.00           H  
ATOM      9  HG3 PRO     1      72.312  37.987  43.226  1.00  0.00           H  
ATOM     10  CB  PRO     1      72.300  36.025  42.301  1.00  0.00           C  
ATOM     11  HB2 PRO     1      72.875  35.702  41.433  1.00  0.00           H  
ATOM     12  HB3 PRO     1      71.292  36.317  42.003  1.00  0.00           H  
ATOM     13  CA  PRO     1      72.453  34.926  43.354  1.00  0.00           C  
ATOM     14  HA  PRO     1      71.667  34.950  44.109  1.00  0.00           H  
ATOM     15  C   PRO     1      72.357  33.556  42.617  1.00  0.00           C  
ATOM     16  O   PRO     1      73.369  33.064  42.085  1.00  0.00           O  
ATOM     17  N   MET     2      71.190  32.928  42.550  1.00  0.00           N  
ATOM     18  H   MET     2      70.369  33.343  42.966  1.00  0.00           H  
ATOM     19  CA  MET     2      71.052  31.675  41.759  1.00  0.00           C  
ATOM     20  HA  MET     2      71.907  31.014  41.903  1.00  0.00           H  
ATOM     21  CB  MET     2      69.916  30.837  42.342  1.00  0.00           C  
ATOM     22  HB2 MET     2      70.089  29.797  42.066  1.00  0.00           H  
ATOM     23  HB3 MET     2      69.921  30.742  43.428  1.00  0.00           H  
ATOM     24  CG  MET     2      68.488  31.388  41.878  1.00  0.00           C  
ATOM     25  HG2 MET     2      68.336  32.365  42.336  1.00  0.00           H  
ATOM     26  HG3 MET     2      68.485  31.488  40.792  1.00  0.00           H  
ATOM     27  SD  MET     2      67.239  30.153  42.195  1.00  0.00           S  
ATOM     28  CE  MET     2      66.916  30.538  43.907  1.00  0.00           C  
ATOM     29  HE1 MET     2      67.840  30.304  44.435  1.00  0.00           H  
ATOM     30  HE2 MET     2      66.570  31.561  44.055  1.00  0.00           H  
ATOM     31  HE3 MET     2      66.107  29.851  44.152  1.00  0.00           H  
ATOM     32  C   MET     2      70.993  31.889  40.205  1.00  0.00           C  
ATOM     33  O   MET     2      70.874  33.004  39.672  1.00  0.00           O  
ATOM     34  N   SER     3      71.212  30.812  39.479  1.00  0.00           N  
ATOM     35  H   SER     3      71.385  29.928  39.935  1.00  0.00           H  
ATOM     36  CA  SER     3      71.039  30.797  37.970  1.00  0.00           C  
ATOM     37  HA  SER     3      71.276  31.783  37.570  1.00  0.00           H  
ATOM     38  CB  SER     3      71.961  29.683  37.374  1.00  0.00           C  
ATOM     39  HB2 SER     3      71.856  29.738  36.290  1.00  0.00           H  
ATOM     40  HB3 SER     3      72.977  29.920  37.690  1.00  0.00           H  
ATOM     41  OG  SER     3      71.616  28.333  37.882  1.00  0.00           O  
ATOM     42  HG  SER     3      72.335  27.767  37.590  1.00  0.00           H  
ATOM     43  C   SER     3      69.570  30.497  37.558  1.00  0.00           C  
ATOM     44  O   SER     3      68.726  29.946  38.259  1.00  0.00           O  
ATOM     45  N   GLU     4      69.269  30.675  36.241  1.00  0.00           N  
ATOM     46  H   GLU     4      70.036  30.980  35.658  1.00  0.00           H  
ATOM     47  CA  GLU     4      68.009  30.253  35.666  1.00  0.00           C  
ATOM     48  HA  GLU     4      67.223  30.568  36.352  1.00  0.00           H  
ATOM     49  CB  GLU     4      67.736  30.891  34.316  1.00  0.00           C  
ATOM     50  HB2 GLU     4      67.930  31.943  34.529  1.00  0.00           H  
ATOM     51  HB3 GLU     4      68.459  30.590  33.559  1.00  0.00           H  
ATOM     52  CG  GLU     4      66.335  30.632  33.860  1.00  0.00           C  
ATOM     53  HG2 GLU     4      66.303  29.607  33.491  1.00  0.00           H  
ATOM     54  HG3 GLU     4      65.636  30.619  34.695  1.00  0.00           H  
ATOM     55  CD  GLU     4      65.889  31.532  32.759  1.00  0.00           C  
ATOM     56  OE1 GLU     4      65.339  31.035  31.782  1.00  0.00           O  
ATOM     57  OE2 GLU     4      66.235  32.719  32.755  1.00  0.00           O  
ATOM     58  C   GLU     4      67.982  28.674  35.683  1.00  0.00           C  
ATOM     59  O   GLU     4      66.874  28.167  36.076  1.00  0.00           O  
ATOM     60  N   LYS     5      69.083  27.918  35.574  1.00  0.00           N  
ATOM     61  H   LYS     5      69.958  28.387  35.390  1.00  0.00           H  
ATOM     62  CA  LYS     5      69.001  26.442  35.754  1.00  0.00           C  
ATOM     63  HA  LYS     5      68.194  26.036  35.145  1.00  0.00           H  
ATOM     64  CB  LYS     5      70.349  25.848  35.305  1.00  0.00           C  
ATOM     65  HB2 LYS     5      71.211  26.284  35.810  1.00  0.00           H  
ATOM     66  HB3 LYS     5      70.209  24.798  35.562  1.00  0.00           H  
ATOM     67  CG  LYS     5      70.691  25.961  33.838  1.00  0.00           C  
ATOM     68  HG2 LYS     5      69.874  25.613  33.206  1.00  0.00           H  
ATOM     69  HG3 LYS     5      70.867  27.021  33.654  1.00  0.00           H  
ATOM     70  CD  LYS     5      72.022  25.248  33.468  1.00  0.00           C  
ATOM     71  HD2 LYS     5      72.777  26.024  33.599  1.00  0.00           H  
ATOM     72  HD3 LYS     5      72.213  24.432  34.164  1.00  0.00           H  
ATOM     73  CE  LYS     5      72.065  24.729  31.996  1.00  0.00           C  
ATOM     74  HE2 LYS     5      71.284  23.990  31.813  1.00  0.00           H  
ATOM     75  HE3 LYS     5      71.792  25.514  31.292  1.00  0.00           H  
ATOM     76  NZ  LYS     5      73.394  24.071  31.748  1.00  0.00           N  
ATOM     77  HZ1 LYS     5      73.451  23.316  32.416  1.00  0.00           H  
ATOM     78  HZ2 LYS     5      73.471  23.559  30.880  1.00  0.00           H  
ATOM     79  HZ3 LYS     5      74.135  24.714  31.988  1.00  0.00           H  
ATOM     80  C   LYS     5      68.614  25.992  37.169  1.00  0.00           C  
ATOM     81  O   LYS     5      68.341  24.808  37.361  1.00  0.00           O  
ATOM     82  N   GLN     6      68.909  26.801  38.116  1.00  0.00           N  
ATOM     83  H   GLN     6      69.157  27.759  37.915  1.00  0.00           H  
ATOM     84  CA  GLN     6      68.526  26.577  39.541  1.00  0.00           C  
ATOM     85  HA  GLN     6      68.533  25.502  39.720  1.00  0.00           H  
ATOM     86  CB  GLN     6      69.467  27.392  40.533  1.00  0.00           C  
ATOM     87  HB2 GLN     6      69.644  28.386  40.120  1.00  0.00           H  
ATOM     88  HB3 GLN     6      68.921  27.550  41.463  1.00  0.00           H  
ATOM     89  CG  GLN     6      70.717  26.442  40.801  1.00  0.00           C  
ATOM     90  HG2 GLN     6      70.640  25.846  41.710  1.00  0.00           H  
ATOM     91  HG3 GLN     6      70.822  25.745  39.969  1.00  0.00           H  
ATOM     92  CD  GLN     6      72.020  27.230  40.880  1.00  0.00           C  
ATOM     93  OE1 GLN     6      72.061  28.442  41.181  1.00  0.00           O  
ATOM     94  NE2 GLN     6      73.130  26.664  40.519  1.00  0.00           N  
ATOM     95 HE21 GLN     6      73.113  25.828  39.952  1.00  0.00           H  
ATOM     96 HE22 GLN     6      73.940  27.261  40.610  1.00  0.00           H  
ATOM     97  C   GLN     6      67.048  26.902  39.714  1.00  0.00           C  
ATOM     98  O   GLN     6      66.305  25.981  40.006  1.00  0.00           O  
ATOM     99  N   LEU     7      66.544  28.117  39.377  1.00  0.00           N  
ATOM    100  H   LEU     7      67.189  28.826  39.056  1.00  0.00           H  
ATOM    101  CA  LEU     7      65.188  28.547  39.605  1.00  0.00           C  
ATOM    102  HA  LEU     7      65.007  28.538  40.680  1.00  0.00           H  
ATOM    103  CB  LEU     7      65.197  30.025  39.138  1.00  0.00           C  
ATOM    104  HB2 LEU     7      65.860  30.603  39.783  1.00  0.00           H  
ATOM    105  HB3 LEU     7      65.534  29.934  38.105  1.00  0.00           H  
ATOM    106  CG  LEU     7      63.837  30.735  39.313  1.00  0.00           C  
ATOM    107  HG  LEU     7      63.073  30.176  38.773  1.00  0.00           H  
ATOM    108  CD1 LEU     7      63.350  30.839  40.791  1.00  0.00           C  
ATOM    109 HD11 LEU     7      62.454  31.443  40.937  1.00  0.00           H  
ATOM    110 HD12 LEU     7      63.116  29.844  41.169  1.00  0.00           H  
ATOM    111 HD13 LEU     7      64.121  31.375  41.344  1.00  0.00           H  
ATOM    112  CD2 LEU     7      63.929  32.098  38.707  1.00  0.00           C  
ATOM    113 HD21 LEU     7      64.778  32.670  39.082  1.00  0.00           H  
ATOM    114 HD22 LEU     7      63.888  32.076  37.618  1.00  0.00           H  
ATOM    115 HD23 LEU     7      63.010  32.614  38.985  1.00  0.00           H  
ATOM    116  C   LEU     7      64.152  27.682  38.883  1.00  0.00           C  
ATOM    117  O   LEU     7      63.048  27.474  39.426  1.00  0.00           O  
ATOM    118  N   ALA     8      64.596  27.166  37.738  1.00  0.00           N  
ATOM    119  H   ALA     8      65.494  27.390  37.333  1.00  0.00           H  
ATOM    120  CA  ALA     8      63.737  26.293  36.923  1.00  0.00           C  
ATOM    121  HA  ALA     8      62.849  26.841  36.607  1.00  0.00           H  
ATOM    122  CB  ALA     8      64.533  25.915  35.687  1.00  0.00           C  
ATOM    123  HB1 ALA     8      63.935  25.165  35.169  1.00  0.00           H  
ATOM    124  HB2 ALA     8      64.586  26.825  35.089  1.00  0.00           H  
ATOM    125  HB3 ALA     8      65.535  25.534  35.880  1.00  0.00           H  
ATOM    126  C   ALA     8      63.285  24.976  37.651  1.00  0.00           C  
ATOM    127  O   ALA     8      62.148  24.584  37.587  1.00  0.00           O  
ATOM    128  N   ASP     9      64.273  24.288  38.278  1.00  0.00           N  
ATOM    129  H   ASP     9      65.201  24.678  38.365  1.00  0.00           H  
ATOM    130  CA  ASP     9      64.072  23.068  39.146  1.00  0.00           C  
ATOM    131  HA  ASP     9      63.493  22.331  38.588  1.00  0.00           H  
ATOM    132  CB  ASP     9      65.505  22.547  39.483  1.00  0.00           C  
ATOM    133  HB2 ASP     9      65.830  21.944  38.634  1.00  0.00           H  
ATOM    134  HB3 ASP     9      66.213  23.370  39.580  1.00  0.00           H  
ATOM    135  CG  ASP     9      65.620  21.722  40.776  1.00  0.00           C  
ATOM    136  OD1 ASP     9      65.137  20.554  40.830  1.00  0.00           O  
ATOM    137  OD2 ASP     9      66.080  22.255  41.859  1.00  0.00           O  
ATOM    138  C   ASP     9      63.241  23.460  40.422  1.00  0.00           C  
ATOM    139  O   ASP     9      62.366  22.671  40.746  1.00  0.00           O  
ATOM    140  N   VAL    10      63.441  24.625  41.033  1.00  0.00           N  
ATOM    141  H   VAL    10      64.208  25.253  40.837  1.00  0.00           H  
ATOM    142  CA  VAL    10      62.579  25.035  42.100  1.00  0.00           C  
ATOM    143  HA  VAL    10      62.596  24.277  42.883  1.00  0.00           H  
ATOM    144  CB  VAL    10      63.025  26.402  42.715  1.00  0.00           C  
ATOM    145  HB  VAL    10      63.013  27.227  42.003  1.00  0.00           H  
ATOM    146  CG1 VAL    10      62.127  26.826  43.922  1.00  0.00           C  
ATOM    147 HG11 VAL    10      61.892  27.887  44.016  1.00  0.00           H  
ATOM    148 HG12 VAL    10      61.120  26.411  43.874  1.00  0.00           H  
ATOM    149 HG13 VAL    10      62.562  26.604  44.897  1.00  0.00           H  
ATOM    150  CG2 VAL    10      64.429  26.357  43.259  1.00  0.00           C  
ATOM    151 HG21 VAL    10      65.097  26.177  42.417  1.00  0.00           H  
ATOM    152 HG22 VAL    10      64.718  27.324  43.671  1.00  0.00           H  
ATOM    153 HG23 VAL    10      64.525  25.603  44.040  1.00  0.00           H  
ATOM    154  C   VAL    10      61.126  25.119  41.604  1.00  0.00           C  
ATOM    155  O   VAL    10      60.223  24.597  42.293  1.00  0.00           O  
ATOM    156  N   VAL    11      60.902  25.748  40.480  1.00  0.00           N  
ATOM    157  H   VAL    11      61.655  26.069  39.888  1.00  0.00           H  
ATOM    158  CA  VAL    11      59.541  26.000  40.041  1.00  0.00           C  
ATOM    159  HA  VAL    11      58.920  26.295  40.886  1.00  0.00           H  
ATOM    160  CB  VAL    11      59.504  27.065  38.947  1.00  0.00           C  
ATOM    161  HB  VAL    11      60.379  26.834  38.341  1.00  0.00           H  
ATOM    162  CG1 VAL    11      58.161  27.073  38.164  1.00  0.00           C  
ATOM    163 HG11 VAL    11      57.331  27.210  38.856  1.00  0.00           H  
ATOM    164 HG12 VAL    11      58.213  27.897  37.452  1.00  0.00           H  
ATOM    165 HG13 VAL    11      58.002  26.197  37.535  1.00  0.00           H  
ATOM    166  CG2 VAL    11      59.619  28.478  39.446  1.00  0.00           C  
ATOM    167 HG21 VAL    11      58.775  28.590  40.126  1.00  0.00           H  
ATOM    168 HG22 VAL    11      60.622  28.548  39.868  1.00  0.00           H  
ATOM    169 HG23 VAL    11      59.575  29.267  38.696  1.00  0.00           H  
ATOM    170  C   VAL    11      58.951  24.573  39.642  1.00  0.00           C  
ATOM    171  O   VAL    11      57.931  24.148  40.104  1.00  0.00           O  
ATOM    172  N   GLU    12      59.689  23.836  38.793  1.00  0.00           N  
ATOM    173  H   GLU    12      60.611  24.194  38.588  1.00  0.00           H  
ATOM    174  CA  GLU    12      59.391  22.465  38.419  1.00  0.00           C  
ATOM    175  HA  GLU    12      58.432  22.455  37.899  1.00  0.00           H  
ATOM    176  CB  GLU    12      60.527  21.953  37.459  1.00  0.00           C  
ATOM    177  HB2 GLU    12      60.560  22.600  36.582  1.00  0.00           H  
ATOM    178  HB3 GLU    12      61.463  22.053  38.008  1.00  0.00           H  
ATOM    179  CG  GLU    12      60.319  20.534  36.981  1.00  0.00           C  
ATOM    180  HG2 GLU    12      60.204  19.853  37.824  1.00  0.00           H  
ATOM    181  HG3 GLU    12      59.436  20.482  36.344  1.00  0.00           H  
ATOM    182  CD  GLU    12      61.536  20.132  36.153  1.00  0.00           C  
ATOM    183  OE1 GLU    12      62.439  19.474  36.680  1.00  0.00           O  
ATOM    184  OE2 GLU    12      61.641  20.541  34.987  1.00  0.00           O  
ATOM    185  C   GLU    12      59.097  21.500  39.540  1.00  0.00           C  
ATOM    186  O   GLU    12      58.165  20.673  39.499  1.00  0.00           O  
ATOM    187  N   ARG    13      59.778  21.560  40.735  1.00  0.00           N  
ATOM    188  H   ARG    13      60.620  22.116  40.790  1.00  0.00           H  
ATOM    189  CA  ARG    13      59.486  20.715  41.979  1.00  0.00           C  
ATOM    190  HA  ARG    13      59.205  19.712  41.658  1.00  0.00           H  
ATOM    191  CB  ARG    13      60.668  20.594  42.895  1.00  0.00           C  
ATOM    192  HB2 ARG    13      61.124  21.584  42.927  1.00  0.00           H  
ATOM    193  HB3 ARG    13      60.396  20.317  43.914  1.00  0.00           H  
ATOM    194  CG  ARG    13      61.846  19.680  42.365  1.00  0.00           C  
ATOM    195  HG2 ARG    13      61.497  18.650  42.287  1.00  0.00           H  
ATOM    196  HG3 ARG    13      62.093  20.007  41.355  1.00  0.00           H  
ATOM    197  CD  ARG    13      63.046  19.721  43.340  1.00  0.00           C  
ATOM    198  HD2 ARG    13      62.835  19.428  44.369  1.00  0.00           H  
ATOM    199  HD3 ARG    13      63.781  18.999  42.983  1.00  0.00           H  
ATOM    200  NE  ARG    13      63.788  20.962  43.348  1.00  0.00           N  
ATOM    201  HE  ARG    13      64.332  21.144  42.516  1.00  0.00           H  
ATOM    202  CZ  ARG    13      63.632  21.905  44.200  1.00  0.00           C  
ATOM    203  NH1 ARG    13      62.764  21.750  45.212  1.00  0.00           N  
ATOM    204 HH11 ARG    13      62.499  22.439  45.901  1.00  0.00           H  
ATOM    205 HH12 ARG    13      62.299  20.876  45.415  1.00  0.00           H  
ATOM    206  NH2 ARG    13      64.406  22.927  44.325  1.00  0.00           N  
ATOM    207 HH21 ARG    13      65.211  22.938  43.715  1.00  0.00           H  
ATOM    208 HH22 ARG    13      64.451  23.417  45.206  1.00  0.00           H  
ATOM    209  C   ARG    13      58.219  21.193  42.653  1.00  0.00           C  
ATOM    210  O   ARG    13      57.671  20.414  43.435  1.00  0.00           O  
ATOM    211  N   THR    14      57.663  22.382  42.458  1.00  0.00           N  
ATOM    212  H   THR    14      58.216  23.012  41.895  1.00  0.00           H  
ATOM    213  CA  THR    14      56.533  22.913  43.208  1.00  0.00           C  
ATOM    214  HA  THR    14      56.413  22.344  44.129  1.00  0.00           H  
ATOM    215  CB  THR    14      56.874  24.380  43.541  1.00  0.00           C  
ATOM    216  HB  THR    14      56.874  24.929  42.599  1.00  0.00           H  
ATOM    217  CG2 THR    14      55.788  24.958  44.426  1.00  0.00           C  
ATOM    218 HG21 THR    14      56.340  25.649  45.063  1.00  0.00           H  
ATOM    219 HG22 THR    14      55.120  25.583  43.834  1.00  0.00           H  
ATOM    220 HG23 THR    14      55.201  24.283  45.049  1.00  0.00           H  
ATOM    221  OG1 THR    14      58.133  24.565  44.152  1.00  0.00           O  
ATOM    222  HG1 THR    14      58.780  24.401  43.462  1.00  0.00           H  
ATOM    223  C   THR    14      55.269  22.773  42.284  1.00  0.00           C  
ATOM    224  O   THR    14      54.146  22.513  42.808  1.00  0.00           O  
ATOM    225  N   VAL    15      55.443  22.894  40.935  1.00  0.00           N  
ATOM    226  H   VAL    15      56.343  23.075  40.516  1.00  0.00           H  
ATOM    227  CA  VAL    15      54.309  22.692  39.967  1.00  0.00           C  
ATOM    228  HA  VAL    15      53.454  23.072  40.526  1.00  0.00           H  
ATOM    229  CB  VAL    15      54.551  23.542  38.692  1.00  0.00           C  
ATOM    230  HB  VAL    15      55.565  23.303  38.371  1.00  0.00           H  
ATOM    231  CG1 VAL    15      53.492  23.428  37.588  1.00  0.00           C  
ATOM    232 HG11 VAL    15      53.722  24.181  36.833  1.00  0.00           H  
ATOM    233 HG12 VAL    15      53.513  22.436  37.136  1.00  0.00           H  
ATOM    234 HG13 VAL    15      52.487  23.671  37.930  1.00  0.00           H  
ATOM    235  CG2 VAL    15      54.522  25.068  39.022  1.00  0.00           C  
ATOM    236 HG21 VAL    15      55.265  25.246  39.799  1.00  0.00           H  
ATOM    237 HG22 VAL    15      54.734  25.673  38.141  1.00  0.00           H  
ATOM    238 HG23 VAL    15      53.545  25.267  39.463  1.00  0.00           H  
ATOM    239  C   VAL    15      53.995  21.264  39.562  1.00  0.00           C  
ATOM    240  O   VAL    15      52.819  20.951  39.409  1.00  0.00           O  
ATOM    241  N   THR    16      54.980  20.457  39.323  1.00  0.00           N  
ATOM    242  H   THR    16      55.911  20.733  39.601  1.00  0.00           H  
ATOM    243  CA  THR    16      54.752  19.061  39.028  1.00  0.00           C  
ATOM    244  HA  THR    16      54.273  19.042  38.049  1.00  0.00           H  
ATOM    245  CB  THR    16      56.143  18.366  38.907  1.00  0.00           C  
ATOM    246  HB  THR    16      56.719  18.454  39.828  1.00  0.00           H  
ATOM    247  CG2 THR    16      56.076  16.872  38.656  1.00  0.00           C  
ATOM    248 HG21 THR    16      57.042  16.384  38.524  1.00  0.00           H  
ATOM    249 HG22 THR    16      55.520  16.427  39.482  1.00  0.00           H  
ATOM    250 HG23 THR    16      55.496  16.685  37.751  1.00  0.00           H  
ATOM    251  OG1 THR    16      56.930  18.838  37.852  1.00  0.00           O  
ATOM    252  HG1 THR    16      57.415  19.588  38.205  1.00  0.00           H  
ATOM    253  C   THR    16      53.804  18.319  39.912  1.00  0.00           C  
ATOM    254  O   THR    16      52.889  17.764  39.323  1.00  0.00           O  
ATOM    255  N   PRO    17      53.816  18.348  41.273  1.00  0.00           N  
ATOM    256  CD  PRO    17      54.827  18.898  42.225  1.00  0.00           C  
ATOM    257  HD2 PRO    17      55.074  19.933  41.987  1.00  0.00           H  
ATOM    258  HD3 PRO    17      55.659  18.194  42.259  1.00  0.00           H  
ATOM    259  CG  PRO    17      54.254  18.746  43.654  1.00  0.00           C  
ATOM    260  HG2 PRO    17      53.708  19.682  43.775  1.00  0.00           H  
ATOM    261  HG3 PRO    17      55.051  18.583  44.379  1.00  0.00           H  
ATOM    262  CB  PRO    17      53.333  17.576  43.532  1.00  0.00           C  
ATOM    263  HB2 PRO    17      52.525  17.584  44.264  1.00  0.00           H  
ATOM    264  HB3 PRO    17      53.967  16.693  43.597  1.00  0.00           H  
ATOM    265  CA  PRO    17      52.800  17.727  42.127  1.00  0.00           C  
ATOM    266  HA  PRO    17      52.645  16.731  41.713  1.00  0.00           H  
ATOM    267  C   PRO    17      51.457  18.417  41.999  1.00  0.00           C  
ATOM    268  O   PRO    17      50.403  17.817  41.896  1.00  0.00           O  
ATOM    269  N   LEU    18      51.501  19.731  41.753  1.00  0.00           N  
ATOM    270  H   LEU    18      52.412  20.163  41.684  1.00  0.00           H  
ATOM    271  CA  LEU    18      50.276  20.574  41.621  1.00  0.00           C  
ATOM    272  HA  LEU    18      49.792  20.310  42.561  1.00  0.00           H  
ATOM    273  CB  LEU    18      50.660  22.062  41.593  1.00  0.00           C  
ATOM    274  HB2 LEU    18      51.108  22.345  42.546  1.00  0.00           H  
ATOM    275  HB3 LEU    18      51.358  22.189  40.765  1.00  0.00           H  
ATOM    276  CG  LEU    18      49.437  22.995  41.192  1.00  0.00           C  
ATOM    277  HG  LEU    18      48.799  22.580  40.412  1.00  0.00           H  
ATOM    278  CD1 LEU    18      48.517  23.115  42.410  1.00  0.00           C  
ATOM    279 HD11 LEU    18      48.879  23.814  43.164  1.00  0.00           H  
ATOM    280 HD12 LEU    18      47.510  23.355  42.070  1.00  0.00           H  
ATOM    281 HD13 LEU    18      48.366  22.218  43.011  1.00  0.00           H  
ATOM    282  CD2 LEU    18      49.963  24.362  40.921  1.00  0.00           C  
ATOM    283 HD21 LEU    18      49.172  25.039  40.596  1.00  0.00           H  
ATOM    284 HD22 LEU    18      50.454  24.818  41.781  1.00  0.00           H  
ATOM    285 HD23 LEU    18      50.535  24.285  39.997  1.00  0.00           H  
ATOM    286  C   LEU    18      49.395  20.162  40.497  1.00  0.00           C  
ATOM    287  O   LEU    18      48.248  19.869  40.668  1.00  0.00           O  
ATOM    288  N   MET    19      49.957  20.056  39.278  1.00  0.00           N  
ATOM    289  H   MET    19      50.945  20.264  39.232  1.00  0.00           H  
ATOM    290  CA  MET    19      49.250  19.547  38.051  1.00  0.00           C  
ATOM    291  HA  MET    19      48.417  20.225  37.865  1.00  0.00           H  
ATOM    292  CB  MET    19      50.164  19.584  36.813  1.00  0.00           C  
ATOM    293  HB2 MET    19      50.942  18.837  36.968  1.00  0.00           H  
ATOM    294  HB3 MET    19      49.547  19.252  35.978  1.00  0.00           H  
ATOM    295  CG  MET    19      50.785  20.881  36.417  1.00  0.00           C  
ATOM    296  HG2 MET    19      50.009  21.629  36.255  1.00  0.00           H  
ATOM    297  HG3 MET    19      51.371  21.204  37.277  1.00  0.00           H  
ATOM    298  SD  MET    19      51.732  20.968  34.930  1.00  0.00           S  
ATOM    299  CE  MET    19      53.279  20.129  35.409  1.00  0.00           C  
ATOM    300  HE1 MET    19      53.526  20.376  36.441  1.00  0.00           H  
ATOM    301  HE2 MET    19      52.945  19.094  35.330  1.00  0.00           H  
ATOM    302  HE3 MET    19      54.098  20.234  34.698  1.00  0.00           H  
ATOM    303  C   MET    19      48.648  18.108  38.289  1.00  0.00           C  
ATOM    304  O   MET    19      47.469  17.852  37.938  1.00  0.00           O  
ATOM    305  N   LYS    20      49.500  17.211  38.878  1.00  0.00           N  
ATOM    306  H   LYS    20      50.389  17.596  39.163  1.00  0.00           H  
ATOM    307  CA  LYS    20      49.090  15.881  39.282  1.00  0.00           C  
ATOM    308  HA  LYS    20      48.712  15.302  38.439  1.00  0.00           H  
ATOM    309  CB  LYS    20      50.305  15.156  39.808  1.00  0.00           C  
ATOM    310  HB2 LYS    20      50.687  15.706  40.668  1.00  0.00           H  
ATOM    311  HB3 LYS    20      50.076  14.138  40.122  1.00  0.00           H  
ATOM    312  CG  LYS    20      51.291  14.935  38.695  1.00  0.00           C  
ATOM    313  HG2 LYS    20      50.907  14.288  37.906  1.00  0.00           H  
ATOM    314  HG3 LYS    20      51.511  15.890  38.219  1.00  0.00           H  
ATOM    315  CD  LYS    20      52.658  14.423  39.306  1.00  0.00           C  
ATOM    316  HD2 LYS    20      53.118  15.242  39.860  1.00  0.00           H  
ATOM    317  HD3 LYS    20      52.431  13.545  39.912  1.00  0.00           H  
ATOM    318  CE  LYS    20      53.570  13.920  38.145  1.00  0.00           C  
ATOM    319  HE2 LYS    20      52.956  13.246  37.548  1.00  0.00           H  
ATOM    320  HE3 LYS    20      53.849  14.760  37.507  1.00  0.00           H  
ATOM    321  NZ  LYS    20      54.704  13.160  38.709  1.00  0.00           N  
ATOM    322  HZ1 LYS    20      54.410  12.456  39.371  1.00  0.00           H  
ATOM    323  HZ2 LYS    20      55.293  12.866  37.943  1.00  0.00           H  
ATOM    324  HZ3 LYS    20      55.260  13.785  39.274  1.00  0.00           H  
ATOM    325  C   LYS    20      47.833  15.949  40.268  1.00  0.00           C  
ATOM    326  O   LYS    20      46.735  15.577  39.900  1.00  0.00           O  
ATOM    327  N   ALA    21      47.970  16.521  41.459  1.00  0.00           N  
ATOM    328  H   ALA    21      48.880  16.881  41.708  1.00  0.00           H  
ATOM    329  CA  ALA    21      46.899  16.531  42.475  1.00  0.00           C  
ATOM    330  HA  ALA    21      46.499  15.517  42.455  1.00  0.00           H  
ATOM    331  CB  ALA    21      47.567  16.837  43.802  1.00  0.00           C  
ATOM    332  HB1 ALA    21      48.422  16.238  44.116  1.00  0.00           H  
ATOM    333  HB2 ALA    21      47.770  17.908  43.826  1.00  0.00           H  
ATOM    334  HB3 ALA    21      46.778  16.754  44.549  1.00  0.00           H  
ATOM    335  C   ALA    21      45.714  17.371  42.109  1.00  0.00           C  
ATOM    336  O   ALA    21      44.644  17.025  42.629  1.00  0.00           O  
ATOM    337  N   GLN    22      45.659  18.371  41.201  1.00  0.00           N  
ATOM    338  H   GLN    22      46.499  18.714  40.757  1.00  0.00           H  
ATOM    339  CA  GLN    22      44.461  19.099  40.763  1.00  0.00           C  
ATOM    340  HA  GLN    22      43.612  18.822  41.389  1.00  0.00           H  
ATOM    341  CB  GLN    22      44.851  20.608  40.925  1.00  0.00           C  
ATOM    342  HB2 GLN    22      45.760  20.906  40.403  1.00  0.00           H  
ATOM    343  HB3 GLN    22      44.153  21.227  40.361  1.00  0.00           H  
ATOM    344  CG  GLN    22      44.999  21.145  42.326  1.00  0.00           C  
ATOM    345  HG2 GLN    22      45.817  20.631  42.830  1.00  0.00           H  
ATOM    346  HG3 GLN    22      45.412  22.143  42.182  1.00  0.00           H  
ATOM    347  CD  GLN    22      43.794  21.262  43.197  1.00  0.00           C  
ATOM    348  OE1 GLN    22      42.705  21.015  42.744  1.00  0.00           O  
ATOM    349  NE2 GLN    22      43.961  21.619  44.473  1.00  0.00           N  
ATOM    350 HE21 GLN    22      44.929  21.702  44.749  1.00  0.00           H  
ATOM    351 HE22 GLN    22      43.205  21.471  45.126  1.00  0.00           H  
ATOM    352  C   GLN    22      44.063  18.810  39.195  1.00  0.00           C  
ATOM    353  O   GLN    22      43.217  19.493  38.721  1.00  0.00           O  
ATOM    354  N   ALA    23      44.581  17.843  38.504  1.00  0.00           N  
ATOM    355  H   ALA    23      45.315  17.380  39.022  1.00  0.00           H  
ATOM    356  CA  ALA    23      44.432  17.478  37.107  1.00  0.00           C  
ATOM    357  HA  ALA    23      45.310  16.864  36.909  1.00  0.00           H  
ATOM    358  CB  ALA    23      43.248  16.562  36.841  1.00  0.00           C  
ATOM    359  HB1 ALA    23      43.223  15.648  37.435  1.00  0.00           H  
ATOM    360  HB2 ALA    23      42.354  17.183  36.893  1.00  0.00           H  
ATOM    361  HB3 ALA    23      43.433  16.302  35.799  1.00  0.00           H  
ATOM    362  C   ALA    23      44.556  18.618  36.108  1.00  0.00           C  
ATOM    363  O   ALA    23      43.681  18.792  35.287  1.00  0.00           O  
ATOM    364  N   ILE    24      45.536  19.449  36.297  1.00  0.00           N  
ATOM    365  H   ILE    24      46.260  19.170  36.943  1.00  0.00           H  
ATOM    366  CA  ILE    24      45.670  20.656  35.429  1.00  0.00           C  
ATOM    367  HA  ILE    24      44.679  21.047  35.196  1.00  0.00           H  
ATOM    368  CB  ILE    24      46.408  21.796  36.072  1.00  0.00           C  
ATOM    369  HB  ILE    24      47.471  21.558  36.051  1.00  0.00           H  
ATOM    370  CG2 ILE    24      46.257  23.136  35.369  1.00  0.00           C  
ATOM    371 HG21 ILE    24      46.892  23.911  35.799  1.00  0.00           H  
ATOM    372 HG22 ILE    24      46.611  23.083  34.339  1.00  0.00           H  
ATOM    373 HG23 ILE    24      45.216  23.404  35.189  1.00  0.00           H  
ATOM    374  CG1 ILE    24      45.795  22.085  37.486  1.00  0.00           C  
ATOM    375 HG12 ILE    24      44.711  22.144  37.584  1.00  0.00           H  
ATOM    376 HG13 ILE    24      45.970  21.163  38.042  1.00  0.00           H  
ATOM    377  CD1 ILE    24      46.501  23.185  38.314  1.00  0.00           C  
ATOM    378 HD11 ILE    24      47.543  22.920  38.493  1.00  0.00           H  
ATOM    379 HD12 ILE    24      46.366  24.190  37.914  1.00  0.00           H  
ATOM    380 HD13 ILE    24      45.971  23.215  39.266  1.00  0.00           H  
ATOM    381  C   ILE    24      46.298  20.254  34.056  1.00  0.00           C  
ATOM    382  O   ILE    24      47.237  19.500  34.095  1.00  0.00           O  
ATOM    383  N   PRO    25      45.631  20.624  32.909  1.00  0.00           N  
ATOM    384  CD  PRO    25      44.286  21.261  32.706  1.00  0.00           C  
ATOM    385  HD2 PRO    25      44.305  22.319  32.965  1.00  0.00           H  
ATOM    386  HD3 PRO    25      43.703  20.697  33.434  1.00  0.00           H  
ATOM    387  CG  PRO    25      43.842  20.961  31.236  1.00  0.00           C  
ATOM    388  HG2 PRO    25      43.238  21.761  30.807  1.00  0.00           H  
ATOM    389  HG3 PRO    25      43.372  19.978  31.262  1.00  0.00           H  
ATOM    390  CB  PRO    25      45.141  20.707  30.540  1.00  0.00           C  
ATOM    391  HB2 PRO    25      45.599  21.611  30.138  1.00  0.00           H  
ATOM    392  HB3 PRO    25      45.060  20.034  29.686  1.00  0.00           H  
ATOM    393  CA  PRO    25      46.091  20.199  31.590  1.00  0.00           C  
ATOM    394  HA  PRO    25      46.153  19.113  31.525  1.00  0.00           H  
ATOM    395  C   PRO    25      47.519  20.783  31.267  1.00  0.00           C  
ATOM    396  O   PRO    25      48.369  20.016  30.781  1.00  0.00           O  
ATOM    397  N   GLY    26      47.674  22.090  31.606  1.00  0.00           N  
ATOM    398  H   GLY    26      46.804  22.569  31.789  1.00  0.00           H  
ATOM    399  CA  GLY    26      48.959  22.814  31.534  1.00  0.00           C  
ATOM    400  HA2 GLY    26      49.692  22.240  32.100  1.00  0.00           H  
ATOM    401  HA3 GLY    26      49.276  22.996  30.507  1.00  0.00           H  
ATOM    402  C   GLY    26      48.889  24.213  32.232  1.00  0.00           C  
ATOM    403  O   GLY    26      47.929  24.797  32.681  1.00  0.00           O  
ATOM    404  N   MET    27      50.114  24.669  32.503  1.00  0.00           N  
ATOM    405  H   MET    27      50.891  24.207  32.052  1.00  0.00           H  
ATOM    406  CA  MET    27      50.374  25.926  33.269  1.00  0.00           C  
ATOM    407  HA  MET    27      49.498  26.569  33.184  1.00  0.00           H  
ATOM    408  CB  MET    27      50.767  25.579  34.761  1.00  0.00           C  
ATOM    409  HB2 MET    27      51.504  24.790  34.913  1.00  0.00           H  
ATOM    410  HB3 MET    27      51.215  26.435  35.266  1.00  0.00           H  
ATOM    411  CG  MET    27      49.533  25.262  35.664  1.00  0.00           C  
ATOM    412  HG2 MET    27      48.699  25.954  35.552  1.00  0.00           H  
ATOM    413  HG3 MET    27      49.163  24.271  35.400  1.00  0.00           H  
ATOM    414  SD  MET    27      49.851  25.154  37.410  1.00  0.00           S  
ATOM    415  CE  MET    27      49.949  26.952  37.803  1.00  0.00           C  
ATOM    416  HE1 MET    27      50.783  27.437  37.296  1.00  0.00           H  
ATOM    417  HE2 MET    27      48.924  27.260  37.597  1.00  0.00           H  
ATOM    418  HE3 MET    27      50.220  27.048  38.854  1.00  0.00           H  
ATOM    419  C   MET    27      51.488  26.750  32.642  1.00  0.00           C  
ATOM    420  O   MET    27      52.338  26.197  31.954  1.00  0.00           O  
ATOM    421  N   ALA    28      51.484  28.063  32.903  1.00  0.00           N  
ATOM    422  H   ALA    28      50.822  28.493  33.534  1.00  0.00           H  
ATOM    423  CA  ALA    28      52.480  28.931  32.300  1.00  0.00           C  
ATOM    424  HA  ALA    28      53.418  28.411  32.107  1.00  0.00           H  
ATOM    425  CB  ALA    28      51.955  29.633  31.010  1.00  0.00           C  
ATOM    426  HB1 ALA    28      52.499  30.481  30.594  1.00  0.00           H  
ATOM    427  HB2 ALA    28      51.924  28.823  30.281  1.00  0.00           H  
ATOM    428  HB3 ALA    28      50.924  29.982  31.072  1.00  0.00           H  
ATOM    429  C   ALA    28      52.849  29.982  33.414  1.00  0.00           C  
ATOM    430  O   ALA    28      51.945  30.615  34.038  1.00  0.00           O  
ATOM    431  N   VAL    29      54.135  30.261  33.543  1.00  0.00           N  
ATOM    432  H   VAL    29      54.775  29.890  32.855  1.00  0.00           H  
ATOM    433  CA  VAL    29      54.656  30.851  34.774  1.00  0.00           C  
ATOM    434  HA  VAL    29      53.882  31.376  35.334  1.00  0.00           H  
ATOM    435  CB  VAL    29      55.345  29.707  35.618  1.00  0.00           C  
ATOM    436  HB  VAL    29      56.194  29.340  35.042  1.00  0.00           H  
ATOM    437  CG1 VAL    29      55.934  30.264  36.913  1.00  0.00           C  
ATOM    438 HG11 VAL    29      56.599  31.089  36.656  1.00  0.00           H  
ATOM    439 HG12 VAL    29      55.185  30.664  37.597  1.00  0.00           H  
ATOM    440 HG13 VAL    29      56.482  29.553  37.532  1.00  0.00           H  
ATOM    441  CG2 VAL    29      54.312  28.600  36.013  1.00  0.00           C  
ATOM    442 HG21 VAL    29      54.485  28.098  36.965  1.00  0.00           H  
ATOM    443 HG22 VAL    29      53.328  28.981  36.285  1.00  0.00           H  
ATOM    444 HG23 VAL    29      54.268  27.900  35.178  1.00  0.00           H  
ATOM    445  C   VAL    29      55.664  31.938  34.377  1.00  0.00           C  
ATOM    446  O   VAL    29      56.555  31.597  33.535  1.00  0.00           O  
ATOM    447  N   ALA    30      55.669  33.124  34.999  1.00  0.00           N  
ATOM    448  H   ALA    30      55.046  33.274  35.780  1.00  0.00           H  
ATOM    449  CA  ALA    30      56.919  33.935  35.078  1.00  0.00           C  
ATOM    450  HA  ALA    30      57.709  33.372  34.582  1.00  0.00           H  
ATOM    451  CB  ALA    30      56.748  35.278  34.424  1.00  0.00           C  
ATOM    452  HB1 ALA    30      57.753  35.690  34.327  1.00  0.00           H  
ATOM    453  HB2 ALA    30      56.294  35.183  33.438  1.00  0.00           H  
ATOM    454  HB3 ALA    30      56.209  35.979  35.062  1.00  0.00           H  
ATOM    455  C   ALA    30      57.324  34.304  36.514  1.00  0.00           C  
ATOM    456  O   ALA    30      56.489  34.577  37.354  1.00  0.00           O  
ATOM    457  N   VAL    31      58.643  34.424  36.707  1.00  0.00           N  
ATOM    458  H   VAL    31      59.266  34.157  35.959  1.00  0.00           H  
ATOM    459  CA  VAL    31      59.363  34.949  37.909  1.00  0.00           C  
ATOM    460  HA  VAL    31      58.694  35.448  38.610  1.00  0.00           H  
ATOM    461  CB  VAL    31      60.204  33.866  38.670  1.00  0.00           C  
ATOM    462  HB  VAL    31      61.091  33.571  38.110  1.00  0.00           H  
ATOM    463  CG1 VAL    31      60.630  34.346  40.098  1.00  0.00           C  
ATOM    464 HG11 VAL    31      59.782  34.856  40.556  1.00  0.00           H  
ATOM    465 HG12 VAL    31      60.820  33.486  40.740  1.00  0.00           H  
ATOM    466 HG13 VAL    31      61.442  35.067  40.008  1.00  0.00           H  
ATOM    467  CG2 VAL    31      59.411  32.583  38.865  1.00  0.00           C  
ATOM    468 HG21 VAL    31      59.133  32.061  37.950  1.00  0.00           H  
ATOM    469 HG22 VAL    31      60.129  31.917  39.343  1.00  0.00           H  
ATOM    470 HG23 VAL    31      58.540  32.682  39.514  1.00  0.00           H  
ATOM    471  C   VAL    31      60.276  36.116  37.515  1.00  0.00           C  
ATOM    472  O   VAL    31      61.060  36.051  36.614  1.00  0.00           O  
ATOM    473  N   ILE    32      60.219  37.185  38.379  1.00  0.00           N  
ATOM    474  H   ILE    32      59.635  37.301  39.195  1.00  0.00           H  
ATOM    475  CA  ILE    32      61.220  38.254  38.243  1.00  0.00           C  
ATOM    476  HA  ILE    32      61.634  38.169  37.238  1.00  0.00           H  
ATOM    477  CB  ILE    32      60.685  39.697  38.325  1.00  0.00           C  
ATOM    478  HB  ILE    32      60.633  39.977  39.377  1.00  0.00           H  
ATOM    479  CG2 ILE    32      61.719  40.684  37.799  1.00  0.00           C  
ATOM    480 HG21 ILE    32      61.246  41.665  37.836  1.00  0.00           H  
ATOM    481 HG22 ILE    32      62.659  40.621  38.349  1.00  0.00           H  
ATOM    482 HG23 ILE    32      61.729  40.406  36.745  1.00  0.00           H  
ATOM    483  CG1 ILE    32      59.274  39.774  37.651  1.00  0.00           C  
ATOM    484 HG12 ILE    32      58.540  39.219  38.235  1.00  0.00           H  
ATOM    485 HG13 ILE    32      59.039  40.835  37.567  1.00  0.00           H  
ATOM    486  CD1 ILE    32      59.125  39.348  36.193  1.00  0.00           C  
ATOM    487 HD11 ILE    32      59.989  39.713  35.638  1.00  0.00           H  
ATOM    488 HD12 ILE    32      59.219  38.262  36.216  1.00  0.00           H  
ATOM    489 HD13 ILE    32      58.165  39.682  35.801  1.00  0.00           H  
ATOM    490  C   ILE    32      62.363  37.997  39.274  1.00  0.00           C  
ATOM    491  O   ILE    32      62.060  37.709  40.397  1.00  0.00           O  
ATOM    492  N   TYR    33      63.665  38.053  38.824  1.00  0.00           N  
ATOM    493  H   TYR    33      63.726  38.388  37.873  1.00  0.00           H  
ATOM    494  CA  TYR    33      64.863  37.858  39.623  1.00  0.00           C  
ATOM    495  HA  TYR    33      64.689  38.196  40.644  1.00  0.00           H  
ATOM    496  CB  TYR    33      65.135  36.314  39.715  1.00  0.00           C  
ATOM    497  HB2 TYR    33      64.253  35.816  40.117  1.00  0.00           H  
ATOM    498  HB3 TYR    33      65.467  35.902  38.762  1.00  0.00           H  
ATOM    499  CG  TYR    33      66.292  36.151  40.770  1.00  0.00           C  
ATOM    500  CD1 TYR    33      66.022  36.362  42.172  1.00  0.00           C  
ATOM    501  HD1 TYR    33      65.092  36.791  42.515  1.00  0.00           H  
ATOM    502  CE1 TYR    33      67.057  36.082  43.150  1.00  0.00           C  
ATOM    503  HE1 TYR    33      66.839  36.320  44.180  1.00  0.00           H  
ATOM    504  CZ  TYR    33      68.304  35.574  42.682  1.00  0.00           C  
ATOM    505  OH  TYR    33      69.289  35.216  43.568  1.00  0.00           O  
ATOM    506  HH  TYR    33      69.104  35.681  44.388  1.00  0.00           H  
ATOM    507  CE2 TYR    33      68.533  35.293  41.316  1.00  0.00           C  
ATOM    508  HE2 TYR    33      69.457  34.849  40.976  1.00  0.00           H  
ATOM    509  CD2 TYR    33      67.480  35.568  40.360  1.00  0.00           C  
ATOM    510  HD2 TYR    33      67.676  35.400  39.311  1.00  0.00           H  
ATOM    511  C   TYR    33      65.978  38.584  38.902  1.00  0.00           C  
ATOM    512  O   TYR    33      65.977  38.639  37.619  1.00  0.00           O  
ATOM    513  N   GLN    34      66.979  39.151  39.657  1.00  0.00           N  
ATOM    514  H   GLN    34      66.917  38.989  40.652  1.00  0.00           H  
ATOM    515  CA  GLN    34      68.187  39.735  39.017  1.00  0.00           C  
ATOM    516  HA  GLN    34      68.705  40.284  39.804  1.00  0.00           H  
ATOM    517  CB  GLN    34      69.157  38.555  38.637  1.00  0.00           C  
ATOM    518  HB2 GLN    34      69.184  37.843  39.462  1.00  0.00           H  
ATOM    519  HB3 GLN    34      68.758  38.078  37.742  1.00  0.00           H  
ATOM    520  CG  GLN    34      70.587  39.013  38.383  1.00  0.00           C  
ATOM    521  HG2 GLN    34      70.670  39.768  37.601  1.00  0.00           H  
ATOM    522  HG3 GLN    34      70.897  39.526  39.293  1.00  0.00           H  
ATOM    523  CD  GLN    34      71.613  37.861  38.222  1.00  0.00           C  
ATOM    524  OE1 GLN    34      71.238  36.803  37.794  1.00  0.00           O  
ATOM    525  NE2 GLN    34      72.867  38.093  38.545  1.00  0.00           N  
ATOM    526 HE21 GLN    34      73.039  38.941  39.066  1.00  0.00           H  
ATOM    527 HE22 GLN    34      73.581  37.384  38.622  1.00  0.00           H  
ATOM    528  C   GLN    34      67.834  40.800  37.880  1.00  0.00           C  
ATOM    529  O   GLN    34      68.509  40.758  36.854  1.00  0.00           O  
ATOM    530  N   GLY    35      66.924  41.688  38.083  1.00  0.00           N  
ATOM    531  H   GLY    35      66.456  41.653  38.977  1.00  0.00           H  
ATOM    532  CA  GLY    35      66.469  42.648  37.090  1.00  0.00           C  
ATOM    533  HA2 GLY    35      65.816  43.300  37.670  1.00  0.00           H  
ATOM    534  HA3 GLY    35      67.272  43.276  36.705  1.00  0.00           H  
ATOM    535  C   GLY    35      65.723  42.210  35.808  1.00  0.00           C  
ATOM    536  O   GLY    35      65.603  43.022  34.864  1.00  0.00           O  
ATOM    537  N   GLN    36      65.325  40.938  35.727  1.00  0.00           N  
ATOM    538  H   GLN    36      65.324  40.279  36.492  1.00  0.00           H  
ATOM    539  CA  GLN    36      64.798  40.388  34.449  1.00  0.00           C  
ATOM    540  HA  GLN    36      64.374  41.232  33.905  1.00  0.00           H  
ATOM    541  CB  GLN    36      65.905  39.771  33.627  1.00  0.00           C  
ATOM    542  HB2 GLN    36      66.356  38.959  34.198  1.00  0.00           H  
ATOM    543  HB3 GLN    36      65.435  39.445  32.699  1.00  0.00           H  
ATOM    544  CG  GLN    36      67.166  40.627  33.312  1.00  0.00           C  
ATOM    545  HG2 GLN    36      66.892  41.674  33.186  1.00  0.00           H  
ATOM    546  HG3 GLN    36      67.759  40.555  34.224  1.00  0.00           H  
ATOM    547  CD  GLN    36      67.924  40.076  32.110  1.00  0.00           C  
ATOM    548  OE1 GLN    36      67.847  38.925  31.735  1.00  0.00           O  
ATOM    549  NE2 GLN    36      68.772  40.952  31.632  1.00  0.00           N  
ATOM    550 HE21 GLN    36      68.832  41.870  32.050  1.00  0.00           H  
ATOM    551 HE22 GLN    36      69.527  40.632  31.043  1.00  0.00           H  
ATOM    552  C   GLN    36      63.675  39.377  34.744  1.00  0.00           C  
ATOM    553  O   GLN    36      63.720  38.796  35.829  1.00  0.00           O  
ATOM    554  N   PRO    37      62.646  39.190  33.904  1.00  0.00           N  
ATOM    555  CD  PRO    37      62.372  40.050  32.791  1.00  0.00           C  
ATOM    556  HD2 PRO    37      63.318  40.327  32.326  1.00  0.00           H  
ATOM    557  HD3 PRO    37      62.062  41.021  33.177  1.00  0.00           H  
ATOM    558  CG  PRO    37      61.456  39.262  31.839  1.00  0.00           C  
ATOM    559  HG2 PRO    37      62.001  38.572  31.194  1.00  0.00           H  
ATOM    560  HG3 PRO    37      60.775  39.919  31.299  1.00  0.00           H  
ATOM    561  CB  PRO    37      60.704  38.421  32.878  1.00  0.00           C  
ATOM    562  HB2 PRO    37      60.175  37.593  32.406  1.00  0.00           H  
ATOM    563  HB3 PRO    37      59.880  38.989  33.311  1.00  0.00           H  
ATOM    564  CA  PRO    37      61.763  38.034  33.957  1.00  0.00           C  
ATOM    565  HA  PRO    37      61.208  37.871  34.882  1.00  0.00           H  
ATOM    566  C   PRO    37      62.548  36.803  33.478  1.00  0.00           C  
ATOM    567  O   PRO    37      63.560  36.866  32.732  1.00  0.00           O  
ATOM    568  N   HIP    38      61.997  35.645  33.936  1.00  0.00           N  
ATOM    569  H   HIP    38      61.236  35.643  34.600  1.00  0.00           H  
ATOM    570  CA  HIP    38      62.381  34.213  33.610  1.00  0.00           C  
ATOM    571  HA  HIP    38      62.930  34.088  32.676  1.00  0.00           H  
ATOM    572  CB  HIP    38      63.205  33.758  34.843  1.00  0.00           C  
ATOM    573  HB2 HIP    38      62.654  33.805  35.782  1.00  0.00           H  
ATOM    574  HB3 HIP    38      63.464  32.700  34.856  1.00  0.00           H  
ATOM    575  CG  HIP    38      64.371  34.631  35.110  1.00  0.00           C  
ATOM    576  ND1 HIP    38      65.586  34.692  34.351  1.00  0.00           N  
ATOM    577  HD1 HIP    38      65.809  34.066  33.589  1.00  0.00           H  
ATOM    578  CE1 HIP    38      66.304  35.708  34.857  1.00  0.00           C  
ATOM    579  HE1 HIP    38      67.286  35.963  34.486  1.00  0.00           H  
ATOM    580  NE2 HIP    38      65.604  36.336  35.769  1.00  0.00           N  
ATOM    581  HE2 HIP    38      65.981  37.164  36.208  1.00  0.00           H  
ATOM    582  CD2 HIP    38      64.408  35.712  35.955  1.00  0.00           C  
ATOM    583  HD2 HIP    38      63.603  36.140  36.534  1.00  0.00           H  
ATOM    584  C   HIP    38      61.005  33.523  33.457  1.00  0.00           C  
ATOM    585  O   HIP    38      60.141  33.654  34.377  1.00  0.00           O  
ATOM    586  N   TYR    39      60.788  32.777  32.399  1.00  0.00           N  
ATOM    587  H   TYR    39      61.443  32.937  31.648  1.00  0.00           H  
ATOM    588  CA  TYR    39      59.534  32.220  32.097  1.00  0.00           C  
ATOM    589  HA  TYR    39      58.826  32.534  32.864  1.00  0.00           H  
ATOM    590  CB  TYR    39      59.066  32.849  30.805  1.00  0.00           C  
ATOM    591  HB2 TYR    39      59.621  32.342  30.015  1.00  0.00           H  
ATOM    592  HB3 TYR    39      58.004  32.642  30.671  1.00  0.00           H  
ATOM    593  CG  TYR    39      59.303  34.355  30.546  1.00  0.00           C  
ATOM    594  CD1 TYR    39      58.372  35.311  30.912  1.00  0.00           C  
ATOM    595  HD1 TYR    39      57.499  34.983  31.457  1.00  0.00           H  
ATOM    596  CE1 TYR    39      58.441  36.638  30.526  1.00  0.00           C  
ATOM    597  HE1 TYR    39      57.774  37.423  30.851  1.00  0.00           H  
ATOM    598  CZ  TYR    39      59.529  37.046  29.763  1.00  0.00           C  
ATOM    599  OH  TYR    39      59.666  38.341  29.442  1.00  0.00           O  
ATOM    600  HH  TYR    39      58.985  38.891  29.836  1.00  0.00           H  
ATOM    601  CE2 TYR    39      60.454  36.116  29.283  1.00  0.00           C  
ATOM    602  HE2 TYR    39      61.162  36.504  28.565  1.00  0.00           H  
ATOM    603  CD2 TYR    39      60.324  34.758  29.669  1.00  0.00           C  
ATOM    604  HD2 TYR    39      60.960  34.042  29.169  1.00  0.00           H  
ATOM    605  C   TYR    39      59.573  30.667  32.048  1.00  0.00           C  
ATOM    606  O   TYR    39      60.582  30.104  31.615  1.00  0.00           O  
ATOM    607  N   PHE    40      58.426  30.026  32.259  1.00  0.00           N  
ATOM    608  H   PHE    40      57.710  30.514  32.777  1.00  0.00           H  
ATOM    609  CA  PHE    40      58.339  28.530  32.124  1.00  0.00           C  
ATOM    610  HA  PHE    40      58.977  28.150  31.326  1.00  0.00           H  
ATOM    611  CB  PHE    40      58.763  27.852  33.381  1.00  0.00           C  
ATOM    612  HB2 PHE    40      57.947  27.988  34.092  1.00  0.00           H  
ATOM    613  HB3 PHE    40      58.742  26.776  33.211  1.00  0.00           H  
ATOM    614  CG  PHE    40      60.075  28.215  34.138  1.00  0.00           C  
ATOM    615  CD1 PHE    40      61.340  27.906  33.711  1.00  0.00           C  
ATOM    616  HD1 PHE    40      61.388  27.295  32.822  1.00  0.00           H  
ATOM    617  CE1 PHE    40      62.487  28.449  34.300  1.00  0.00           C  
ATOM    618  HE1 PHE    40      63.483  28.310  33.905  1.00  0.00           H  
ATOM    619  CZ  PHE    40      62.323  29.398  35.307  1.00  0.00           C  
ATOM    620  HZ  PHE    40      63.257  29.827  35.641  1.00  0.00           H  
ATOM    621  CE2 PHE    40      61.066  29.659  35.903  1.00  0.00           C  
ATOM    622  HE2 PHE    40      60.967  30.433  36.650  1.00  0.00           H  
ATOM    623  CD2 PHE    40      59.959  29.127  35.254  1.00  0.00           C  
ATOM    624  HD2 PHE    40      58.983  29.404  35.625  1.00  0.00           H  
ATOM    625  C   PHE    40      56.882  28.092  31.828  1.00  0.00           C  
ATOM    626  O   PHE    40      55.937  28.748  32.271  1.00  0.00           O  
ATOM    627  N   THR    41      56.786  27.063  31.048  1.00  0.00           N  
ATOM    628  H   THR    41      57.657  26.694  30.694  1.00  0.00           H  
ATOM    629  CA  THR    41      55.585  26.494  30.483  1.00  0.00           C  
ATOM    630  HA  THR    41      54.822  26.947  31.117  1.00  0.00           H  
ATOM    631  CB  THR    41      55.269  26.994  29.047  1.00  0.00           C  
ATOM    632  HB  THR    41      54.257  26.663  28.810  1.00  0.00           H  
ATOM    633  CG2 THR    41      55.378  28.501  28.834  1.00  0.00           C  
ATOM    634 HG21 THR    41      56.396  28.849  29.007  1.00  0.00           H  
ATOM    635 HG22 THR    41      55.095  28.720  27.805  1.00  0.00           H  
ATOM    636 HG23 THR    41      54.617  29.094  29.343  1.00  0.00           H  
ATOM    637  OG1 THR    41      56.126  26.401  28.084  1.00  0.00           O  
ATOM    638  HG1 THR    41      56.979  26.396  28.525  1.00  0.00           H  
ATOM    639  C   THR    41      55.530  24.943  30.558  1.00  0.00           C  
ATOM    640  O   THR    41      56.448  24.159  30.323  1.00  0.00           O  
ATOM    641  N   PHE    42      54.361  24.456  30.927  1.00  0.00           N  
ATOM    642  H   PHE    42      53.633  25.152  31.009  1.00  0.00           H  
ATOM    643  CA  PHE    42      54.043  23.000  31.178  1.00  0.00           C  
ATOM    644  HA  PHE    42      54.851  22.342  30.858  1.00  0.00           H  
ATOM    645  CB  PHE    42      53.918  22.876  32.722  1.00  0.00           C  
ATOM    646  HB2 PHE    42      52.973  23.349  32.990  1.00  0.00           H  
ATOM    647  HB3 PHE    42      53.665  21.844  32.967  1.00  0.00           H  
ATOM    648  CG  PHE    42      55.020  23.293  33.663  1.00  0.00           C  
ATOM    649  CD1 PHE    42      54.887  24.524  34.319  1.00  0.00           C  
ATOM    650  HD1 PHE    42      54.056  25.177  34.097  1.00  0.00           H  
ATOM    651  CE1 PHE    42      55.896  24.864  35.258  1.00  0.00           C  
ATOM    652  HE1 PHE    42      55.723  25.749  35.852  1.00  0.00           H  
ATOM    653  CZ  PHE    42      57.100  24.109  35.327  1.00  0.00           C  
ATOM    654  HZ  PHE    42      57.981  24.532  35.786  1.00  0.00           H  
ATOM    655  CE2 PHE    42      57.244  22.946  34.610  1.00  0.00           C  
ATOM    656  HE2 PHE    42      58.110  22.324  34.781  1.00  0.00           H  
ATOM    657  CD2 PHE    42      56.216  22.561  33.797  1.00  0.00           C  
ATOM    658  HD2 PHE    42      56.271  21.613  33.281  1.00  0.00           H  
ATOM    659  C   PHE    42      52.763  22.449  30.575  1.00  0.00           C  
ATOM    660  O   PHE    42      51.728  23.123  30.554  1.00  0.00           O  
ATOM    661  N   GLY    43      52.713  21.193  30.185  1.00  0.00           N  
ATOM    662  H   GLY    43      53.580  20.682  30.102  1.00  0.00           H  
ATOM    663  CA  GLY    43      51.386  20.563  29.832  1.00  0.00           C  
ATOM    664  HA2 GLY    43      51.406  19.474  29.881  1.00  0.00           H  
ATOM    665  HA3 GLY    43      50.678  20.787  30.630  1.00  0.00           H  
ATOM    666  C   GLY    43      50.875  21.088  28.488  1.00  0.00           C  
ATOM    667  O   GLY    43      51.592  21.554  27.580  1.00  0.00           O  
ATOM    668  N   LYS    44      49.553  20.777  28.241  1.00  0.00           N  
ATOM    669  H   LYS    44      49.132  20.475  29.108  1.00  0.00           H  
ATOM    670  CA  LYS    44      48.746  20.916  27.031  1.00  0.00           C  
ATOM    671  HA  LYS    44      49.405  21.012  26.168  1.00  0.00           H  
ATOM    672  CB  LYS    44      47.894  19.627  26.822  1.00  0.00           C  
ATOM    673  HB2 LYS    44      47.164  19.622  27.632  1.00  0.00           H  
ATOM    674  HB3 LYS    44      47.302  19.685  25.909  1.00  0.00           H  
ATOM    675  CG  LYS    44      48.573  18.255  26.792  1.00  0.00           C  
ATOM    676  HG2 LYS    44      49.219  18.175  27.667  1.00  0.00           H  
ATOM    677  HG3 LYS    44      47.882  17.414  26.849  1.00  0.00           H  
ATOM    678  CD  LYS    44      49.499  18.179  25.575  1.00  0.00           C  
ATOM    679  HD2 LYS    44      48.904  18.184  24.661  1.00  0.00           H  
ATOM    680  HD3 LYS    44      50.223  18.981  25.426  1.00  0.00           H  
ATOM    681  CE  LYS    44      50.232  16.870  25.662  1.00  0.00           C  
ATOM    682  HE2 LYS    44      50.769  16.861  26.610  1.00  0.00           H  
ATOM    683  HE3 LYS    44      49.515  16.050  25.695  1.00  0.00           H  
ATOM    684  NZ  LYS    44      51.138  16.656  24.488  1.00  0.00           N  
ATOM    685  HZ1 LYS    44      50.542  16.694  23.674  1.00  0.00           H  
ATOM    686  HZ2 LYS    44      51.802  17.416  24.470  1.00  0.00           H  
ATOM    687  HZ3 LYS    44      51.618  15.769  24.428  1.00  0.00           H  
ATOM    688  C   LYS    44      47.815  22.153  27.096  1.00  0.00           C  
ATOM    689  O   LYS    44      47.021  22.249  28.050  1.00  0.00           O  
ATOM    690  N   ALA    45      47.913  23.049  26.140  1.00  0.00           N  
ATOM    691  H   ALA    45      48.538  22.898  25.362  1.00  0.00           H  
ATOM    692  CA  ALA    45      46.967  24.173  26.012  1.00  0.00           C  
ATOM    693  HA  ALA    45      46.696  24.596  26.980  1.00  0.00           H  
ATOM    694  CB  ALA    45      47.614  25.163  24.978  1.00  0.00           C  
ATOM    695  HB1 ALA    45      46.923  26.000  24.874  1.00  0.00           H  
ATOM    696  HB2 ALA    45      48.595  25.438  25.365  1.00  0.00           H  
ATOM    697  HB3 ALA    45      47.986  24.693  24.067  1.00  0.00           H  
ATOM    698  C   ALA    45      45.595  23.704  25.439  1.00  0.00           C  
ATOM    699  O   ALA    45      44.551  24.316  25.655  1.00  0.00           O  
ATOM    700  N   ASP    46      45.543  22.572  24.679  1.00  0.00           N  
ATOM    701  H   ASP    46      46.408  22.052  24.638  1.00  0.00           H  
ATOM    702  CA  ASP    46      44.355  21.768  24.267  1.00  0.00           C  
ATOM    703  HA  ASP    46      43.549  21.879  24.993  1.00  0.00           H  
ATOM    704  CB  ASP    46      43.710  22.243  22.912  1.00  0.00           C  
ATOM    705  HB2 ASP    46      43.287  23.238  23.052  1.00  0.00           H  
ATOM    706  HB3 ASP    46      44.573  22.199  22.248  1.00  0.00           H  
ATOM    707  CG  ASP    46      42.491  21.384  22.443  1.00  0.00           C  
ATOM    708  OD1 ASP    46      42.272  20.266  22.822  1.00  0.00           O  
ATOM    709  OD2 ASP    46      41.765  21.885  21.592  1.00  0.00           O  
ATOM    710  C   ASP    46      44.805  20.297  24.181  1.00  0.00           C  
ATOM    711  O   ASP    46      45.925  20.044  23.736  1.00  0.00           O  
ATOM    712  N   VAL    47      44.049  19.310  24.878  1.00  0.00           N  
ATOM    713  H   VAL    47      43.164  19.569  25.291  1.00  0.00           H  
ATOM    714  CA  VAL    47      44.315  17.890  24.930  1.00  0.00           C  
ATOM    715  HA  VAL    47      45.399  17.773  24.952  1.00  0.00           H  
ATOM    716  CB  VAL    47      43.602  17.427  26.176  1.00  0.00           C  
ATOM    717  HB  VAL    47      42.580  17.800  26.102  1.00  0.00           H  
ATOM    718  CG1 VAL    47      43.700  15.893  26.409  1.00  0.00           C  
ATOM    719 HG11 VAL    47      44.711  15.583  26.670  1.00  0.00           H  
ATOM    720 HG12 VAL    47      43.067  15.633  27.258  1.00  0.00           H  
ATOM    721 HG13 VAL    47      43.423  15.293  25.541  1.00  0.00           H  
ATOM    722  CG2 VAL    47      44.217  18.109  27.440  1.00  0.00           C  
ATOM    723 HG21 VAL    47      45.260  17.839  27.609  1.00  0.00           H  
ATOM    724 HG22 VAL    47      44.027  19.179  27.359  1.00  0.00           H  
ATOM    725 HG23 VAL    47      43.586  17.792  28.271  1.00  0.00           H  
ATOM    726  C   VAL    47      43.780  17.088  23.718  1.00  0.00           C  
ATOM    727  O   VAL    47      44.547  16.334  23.115  1.00  0.00           O  
ATOM    728  N   ALA    48      42.583  17.328  23.285  1.00  0.00           N  
ATOM    729  H   ALA    48      42.119  18.140  23.666  1.00  0.00           H  
ATOM    730  CA  ALA    48      42.056  16.720  22.080  1.00  0.00           C  
ATOM    731  HA  ALA    48      42.294  15.670  22.254  1.00  0.00           H  
ATOM    732  CB  ALA    48      40.494  16.819  21.980  1.00  0.00           C  
ATOM    733  HB1 ALA    48      40.138  17.849  21.959  1.00  0.00           H  
ATOM    734  HB2 ALA    48      40.199  16.275  21.083  1.00  0.00           H  
ATOM    735  HB3 ALA    48      40.135  16.363  22.902  1.00  0.00           H  
ATOM    736  C   ALA    48      42.818  17.107  20.821  1.00  0.00           C  
ATOM    737  O   ALA    48      43.095  16.223  20.055  1.00  0.00           O  
ATOM    738  N   ALA    49      43.181  18.367  20.654  1.00  0.00           N  
ATOM    739  H   ALA    49      42.965  19.095  21.320  1.00  0.00           H  
ATOM    740  CA  ALA    49      44.040  18.751  19.522  1.00  0.00           C  
ATOM    741  HA  ALA    49      43.692  18.360  18.566  1.00  0.00           H  
ATOM    742  CB  ALA    49      43.869  20.254  19.314  1.00  0.00           C  
ATOM    743  HB1 ALA    49      44.538  20.559  18.509  1.00  0.00           H  
ATOM    744  HB2 ALA    49      42.801  20.429  19.187  1.00  0.00           H  
ATOM    745  HB3 ALA    49      44.198  20.827  20.181  1.00  0.00           H  
ATOM    746  C   ALA    49      45.517  18.333  19.740  1.00  0.00           C  
ATOM    747  O   ALA    49      46.351  18.175  18.770  1.00  0.00           O  
ATOM    748  N   ASN    50      45.867  18.062  20.989  1.00  0.00           N  
ATOM    749  H   ASN    50      45.178  18.048  21.727  1.00  0.00           H  
ATOM    750  CA  ASN    50      47.254  17.766  21.485  1.00  0.00           C  
ATOM    751  HA  ASN    50      47.214  17.753  22.575  1.00  0.00           H  
ATOM    752  CB  ASN    50      47.503  16.282  21.118  1.00  0.00           C  
ATOM    753  HB2 ASN    50      46.726  15.640  21.532  1.00  0.00           H  
ATOM    754  HB3 ASN    50      47.456  16.201  20.032  1.00  0.00           H  
ATOM    755  CG  ASN    50      48.818  15.676  21.546  1.00  0.00           C  
ATOM    756  OD1 ASN    50      49.422  16.210  22.393  1.00  0.00           O  
ATOM    757  ND2 ASN    50      49.337  14.663  20.878  1.00  0.00           N  
ATOM    758 HD21 ASN    50      50.294  14.435  21.108  1.00  0.00           H  
ATOM    759 HD22 ASN    50      48.809  14.148  20.188  1.00  0.00           H  
ATOM    760  C   ASN    50      48.300  18.840  21.144  1.00  0.00           C  
ATOM    761  O   ASN    50      49.236  18.694  20.346  1.00  0.00           O  
ATOM    762  N   LYS    51      48.054  20.005  21.730  1.00  0.00           N  
ATOM    763  H   LYS    51      47.283  20.007  22.382  1.00  0.00           H  
ATOM    764  CA  LYS    51      48.876  21.247  21.645  1.00  0.00           C  
ATOM    765  HA  LYS    51      49.695  20.921  21.004  1.00  0.00           H  
ATOM    766  CB  LYS    51      48.155  22.331  20.863  1.00  0.00           C  
ATOM    767  HB2 LYS    51      47.119  22.331  21.203  1.00  0.00           H  
ATOM    768  HB3 LYS    51      48.475  23.307  21.227  1.00  0.00           H  
ATOM    769  CG  LYS    51      48.415  22.185  19.305  1.00  0.00           C  
ATOM    770  HG2 LYS    51      49.472  22.333  19.081  1.00  0.00           H  
ATOM    771  HG3 LYS    51      48.135  21.178  18.998  1.00  0.00           H  
ATOM    772  CD  LYS    51      47.584  23.134  18.502  1.00  0.00           C  
ATOM    773  HD2 LYS    51      47.911  23.010  17.470  1.00  0.00           H  
ATOM    774  HD3 LYS    51      46.578  22.802  18.763  1.00  0.00           H  
ATOM    775  CE  LYS    51      47.856  24.573  19.012  1.00  0.00           C  
ATOM    776  HE2 LYS    51      47.564  24.634  20.060  1.00  0.00           H  
ATOM    777  HE3 LYS    51      48.920  24.805  18.972  1.00  0.00           H  
ATOM    778  NZ  LYS    51      47.010  25.625  18.422  1.00  0.00           N  
ATOM    779  HZ1 LYS    51      46.842  26.444  18.989  1.00  0.00           H  
ATOM    780  HZ2 LYS    51      47.454  25.943  17.572  1.00  0.00           H  
ATOM    781  HZ3 LYS    51      46.081  25.305  18.188  1.00  0.00           H  
ATOM    782  C   LYS    51      49.561  21.677  22.930  1.00  0.00           C  
ATOM    783  O   LYS    51      48.874  21.729  23.932  1.00  0.00           O  
ATOM    784  N   PRO    52      50.872  21.944  22.991  1.00  0.00           N  
ATOM    785  CD  PRO    52      51.723  22.297  21.805  1.00  0.00           C  
ATOM    786  HD2 PRO    52      51.292  22.985  21.077  1.00  0.00           H  
ATOM    787  HD3 PRO    52      52.113  21.438  21.260  1.00  0.00           H  
ATOM    788  CG  PRO    52      52.945  23.007  22.493  1.00  0.00           C  
ATOM    789  HG2 PRO    52      52.808  24.084  22.593  1.00  0.00           H  
ATOM    790  HG3 PRO    52      53.829  22.893  21.866  1.00  0.00           H  
ATOM    791  CB  PRO    52      53.021  22.341  23.828  1.00  0.00           C  
ATOM    792  HB2 PRO    52      53.566  23.026  24.478  1.00  0.00           H  
ATOM    793  HB3 PRO    52      53.426  21.332  23.895  1.00  0.00           H  
ATOM    794  CA  PRO    52      51.532  22.321  24.220  1.00  0.00           C  
ATOM    795  HA  PRO    52      51.319  21.567  24.978  1.00  0.00           H  
ATOM    796  C   PRO    52      51.145  23.636  24.720  1.00  0.00           C  
ATOM    797  O   PRO    52      50.502  24.405  23.984  1.00  0.00           O  
ATOM    798  N   VAL    53      51.530  23.878  25.952  1.00  0.00           N  
ATOM    799  H   VAL    53      52.052  23.215  26.506  1.00  0.00           H  
ATOM    800  CA  VAL    53      51.566  25.324  26.451  1.00  0.00           C  
ATOM    801  HA  VAL    53      50.735  25.873  26.009  1.00  0.00           H  
ATOM    802  CB  VAL    53      51.335  25.504  28.017  1.00  0.00           C  
ATOM    803  HB  VAL    53      52.111  25.066  28.644  1.00  0.00           H  
ATOM    804  CG1 VAL    53      51.260  26.965  28.369  1.00  0.00           C  
ATOM    805 HG11 VAL    53      51.153  26.996  29.453  1.00  0.00           H  
ATOM    806 HG12 VAL    53      52.154  27.516  28.076  1.00  0.00           H  
ATOM    807 HG13 VAL    53      50.418  27.394  27.827  1.00  0.00           H  
ATOM    808  CG2 VAL    53      49.978  24.996  28.496  1.00  0.00           C  
ATOM    809 HG21 VAL    53      49.899  25.017  29.583  1.00  0.00           H  
ATOM    810 HG22 VAL    53      49.154  25.546  28.040  1.00  0.00           H  
ATOM    811 HG23 VAL    53      49.833  23.950  28.226  1.00  0.00           H  
ATOM    812  C   VAL    53      52.794  26.005  25.960  1.00  0.00           C  
ATOM    813  O   VAL    53      53.880  25.466  26.132  1.00  0.00           O  
ATOM    814  N   THR    54      52.670  27.235  25.495  1.00  0.00           N  
ATOM    815  H   THR    54      51.782  27.715  25.479  1.00  0.00           H  
ATOM    816  CA  THR    54      53.799  28.039  25.074  1.00  0.00           C  
ATOM    817  HA  THR    54      54.721  27.617  25.474  1.00  0.00           H  
ATOM    818  CB  THR    54      53.990  28.179  23.532  1.00  0.00           C  
ATOM    819  HB  THR    54      55.016  28.459  23.297  1.00  0.00           H  
ATOM    820  CG2 THR    54      53.767  26.816  22.879  1.00  0.00           C  
ATOM    821 HG21 THR    54      54.304  26.011  23.381  1.00  0.00           H  
ATOM    822 HG22 THR    54      52.707  26.566  22.920  1.00  0.00           H  
ATOM    823 HG23 THR    54      54.049  26.718  21.831  1.00  0.00           H  
ATOM    824  OG1 THR    54      53.193  29.205  22.973  1.00  0.00           O  
ATOM    825  HG1 THR    54      53.780  29.724  22.418  1.00  0.00           H  
ATOM    826  C   THR    54      53.805  29.507  25.716  1.00  0.00           C  
ATOM    827  O   THR    54      52.813  29.999  26.188  1.00  0.00           O  
ATOM    828  N   PRO    55      54.922  30.233  25.613  1.00  0.00           N  
ATOM    829  CD  PRO    55      56.323  29.747  25.280  1.00  0.00           C  
ATOM    830  HD2 PRO    55      56.496  29.874  24.212  1.00  0.00           H  
ATOM    831  HD3 PRO    55      56.667  28.732  25.475  1.00  0.00           H  
ATOM    832  CG  PRO    55      57.190  30.740  26.065  1.00  0.00           C  
ATOM    833  HG2 PRO    55      58.193  30.934  25.687  1.00  0.00           H  
ATOM    834  HG3 PRO    55      57.254  30.426  27.107  1.00  0.00           H  
ATOM    835  CB  PRO    55      56.449  31.983  25.808  1.00  0.00           C  
ATOM    836  HB2 PRO    55      56.536  32.331  24.779  1.00  0.00           H  
ATOM    837  HB3 PRO    55      56.728  32.663  26.613  1.00  0.00           H  
ATOM    838  CA  PRO    55      55.005  31.618  25.980  1.00  0.00           C  
ATOM    839  HA  PRO    55      54.934  31.671  27.066  1.00  0.00           H  
ATOM    840  C   PRO    55      54.063  32.497  25.294  1.00  0.00           C  
ATOM    841  O   PRO    55      53.827  33.581  25.875  1.00  0.00           O  
ATOM    842  N   GLN    56      53.464  32.154  24.133  1.00  0.00           N  
ATOM    843  H   GLN    56      53.782  31.359  23.598  1.00  0.00           H  
ATOM    844  CA  GLN    56      52.497  32.978  23.435  1.00  0.00           C  
ATOM    845  HA  GLN    56      52.598  34.044  23.640  1.00  0.00           H  
ATOM    846  CB  GLN    56      52.666  32.728  21.931  1.00  0.00           C  
ATOM    847  HB2 GLN    56      52.408  31.691  21.715  1.00  0.00           H  
ATOM    848  HB3 GLN    56      52.008  33.400  21.379  1.00  0.00           H  
ATOM    849  CG  GLN    56      54.045  32.970  21.295  1.00  0.00           C  
ATOM    850  HG2 GLN    56      53.877  33.156  20.234  1.00  0.00           H  
ATOM    851  HG3 GLN    56      54.338  33.940  21.696  1.00  0.00           H  
ATOM    852  CD  GLN    56      55.123  31.946  21.427  1.00  0.00           C  
ATOM    853  OE1 GLN    56      54.790  30.827  21.862  1.00  0.00           O  
ATOM    854  NE2 GLN    56      56.365  32.228  21.259  1.00  0.00           N  
ATOM    855 HE21 GLN    56      56.972  31.523  21.654  1.00  0.00           H  
ATOM    856 HE22 GLN    56      56.658  33.119  20.884  1.00  0.00           H  
ATOM    857  C   GLN    56      51.034  32.503  23.746  1.00  0.00           C  
ATOM    858  O   GLN    56      50.078  33.208  23.411  1.00  0.00           O  
ATOM    859  N   THR    57      50.863  31.432  24.484  1.00  0.00           N  
ATOM    860  H   THR    57      51.678  30.893  24.741  1.00  0.00           H  
ATOM    861  CA  THR    57      49.549  30.865  24.859  1.00  0.00           C  
ATOM    862  HA  THR    57      49.071  30.692  23.895  1.00  0.00           H  
ATOM    863  CB  THR    57      49.699  29.566  25.627  1.00  0.00           C  
ATOM    864  HB  THR    57      50.415  29.695  26.439  1.00  0.00           H  
ATOM    865  CG2 THR    57      48.345  29.049  26.099  1.00  0.00           C  
ATOM    866 HG21 THR    57      47.989  29.695  26.901  1.00  0.00           H  
ATOM    867 HG22 THR    57      47.579  29.046  25.323  1.00  0.00           H  
ATOM    868 HG23 THR    57      48.501  28.105  26.621  1.00  0.00           H  
ATOM    869  OG1 THR    57      50.185  28.477  24.909  1.00  0.00           O  
ATOM    870  HG1 THR    57      49.539  28.221  24.246  1.00  0.00           H  
ATOM    871  C   THR    57      48.636  31.825  25.568  1.00  0.00           C  
ATOM    872  O   THR    57      49.029  32.159  26.706  1.00  0.00           O  
ATOM    873  N   LEU    58      47.450  32.245  25.029  1.00  0.00           N  
ATOM    874  H   LEU    58      47.156  31.894  24.128  1.00  0.00           H  
ATOM    875  CA  LEU    58      46.450  33.031  25.768  1.00  0.00           C  
ATOM    876  HA  LEU    58      46.974  33.813  26.317  1.00  0.00           H  
ATOM    877  CB  LEU    58      45.458  33.707  24.801  1.00  0.00           C  
ATOM    878  HB2 LEU    58      45.049  32.893  24.202  1.00  0.00           H  
ATOM    879  HB3 LEU    58      44.678  34.200  25.380  1.00  0.00           H  
ATOM    880  CG  LEU    58      46.073  34.542  23.740  1.00  0.00           C  
ATOM    881  HG  LEU    58      46.669  33.990  23.014  1.00  0.00           H  
ATOM    882  CD1 LEU    58      44.946  35.383  23.017  1.00  0.00           C  
ATOM    883 HD11 LEU    58      44.273  35.974  23.638  1.00  0.00           H  
ATOM    884 HD12 LEU    58      45.481  36.112  22.408  1.00  0.00           H  
ATOM    885 HD13 LEU    58      44.421  34.713  22.337  1.00  0.00           H  
ATOM    886  CD2 LEU    58      47.078  35.539  24.361  1.00  0.00           C  
ATOM    887 HD21 LEU    58      47.649  36.139  23.653  1.00  0.00           H  
ATOM    888 HD22 LEU    58      46.593  36.270  25.008  1.00  0.00           H  
ATOM    889 HD23 LEU    58      47.874  34.996  24.871  1.00  0.00           H  
ATOM    890  C   LEU    58      45.675  32.196  26.762  1.00  0.00           C  
ATOM    891  O   LEU    58      45.340  31.039  26.495  1.00  0.00           O  
ATOM    892  N   PHE    59      45.545  32.760  27.986  1.00  0.00           N  
ATOM    893  H   PHE    59      45.875  33.709  28.085  1.00  0.00           H  
ATOM    894  CA  PHE    59      44.640  32.281  29.020  1.00  0.00           C  
ATOM    895  HA  PHE    59      44.031  31.437  28.696  1.00  0.00           H  
ATOM    896  CB  PHE    59      45.387  32.055  30.290  1.00  0.00           C  
ATOM    897  HB2 PHE    59      46.037  32.925  30.382  1.00  0.00           H  
ATOM    898  HB3 PHE    59      44.778  31.992  31.192  1.00  0.00           H  
ATOM    899  CG  PHE    59      46.334  30.820  30.262  1.00  0.00           C  
ATOM    900  CD1 PHE    59      47.532  30.936  29.520  1.00  0.00           C  
ATOM    901  HD1 PHE    59      47.914  31.829  29.048  1.00  0.00           H  
ATOM    902  CE1 PHE    59      48.487  29.870  29.432  1.00  0.00           C  
ATOM    903  HE1 PHE    59      49.361  30.042  28.821  1.00  0.00           H  
ATOM    904  CZ  PHE    59      48.250  28.630  30.005  1.00  0.00           C  
ATOM    905  HZ  PHE    59      48.942  27.808  29.897  1.00  0.00           H  
ATOM    906  CE2 PHE    59      47.040  28.494  30.697  1.00  0.00           C  
ATOM    907  HE2 PHE    59      46.744  27.526  31.072  1.00  0.00           H  
ATOM    908  CD2 PHE    59      46.114  29.626  30.875  1.00  0.00           C  
ATOM    909  HD2 PHE    59      45.135  29.463  31.302  1.00  0.00           H  
ATOM    910  C   PHE    59      43.560  33.392  29.303  1.00  0.00           C  
ATOM    911  O   PHE    59      43.857  34.590  29.124  1.00  0.00           O  
ATOM    912  N   GLU    60      42.384  32.975  29.664  1.00  0.00           N  
ATOM    913  H   GLU    60      42.210  31.980  29.640  1.00  0.00           H  
ATOM    914  CA  GLU    60      41.397  33.898  30.283  1.00  0.00           C  
ATOM    915  HA  GLU    60      41.240  34.766  29.643  1.00  0.00           H  
ATOM    916  CB  GLU    60      40.053  33.153  30.432  1.00  0.00           C  
ATOM    917  HB2 GLU    60      40.306  32.118  30.661  1.00  0.00           H  
ATOM    918  HB3 GLU    60      39.414  33.519  31.235  1.00  0.00           H  
ATOM    919  CG  GLU    60      39.239  33.160  29.109  1.00  0.00           C  
ATOM    920  HG2 GLU    60      38.606  34.047  29.079  1.00  0.00           H  
ATOM    921  HG3 GLU    60      39.742  33.128  28.142  1.00  0.00           H  
ATOM    922  CD  GLU    60      38.288  32.045  28.984  1.00  0.00           C  
ATOM    923  OE1 GLU    60      37.805  31.584  30.073  1.00  0.00           O  
ATOM    924  OE2 GLU    60      37.912  31.735  27.800  1.00  0.00           O  
ATOM    925  C   GLU    60      41.829  34.331  31.701  1.00  0.00           C  
ATOM    926  O   GLU    60      42.055  33.516  32.595  1.00  0.00           O  
ATOM    927  N   LEU    61      41.907  35.657  31.992  1.00  0.00           N  
ATOM    928  H   LEU    61      41.686  36.349  31.291  1.00  0.00           H  
ATOM    929  CA  LEU    61      42.256  36.248  33.258  1.00  0.00           C  
ATOM    930  HA  LEU    61      43.160  35.704  33.531  1.00  0.00           H  
ATOM    931  CB  LEU    61      42.713  37.722  32.982  1.00  0.00           C  
ATOM    932  HB2 LEU    61      41.862  38.226  32.523  1.00  0.00           H  
ATOM    933  HB3 LEU    61      42.959  38.176  33.942  1.00  0.00           H  
ATOM    934  CG  LEU    61      43.980  37.726  32.034  1.00  0.00           C  
ATOM    935  HG  LEU    61      43.739  37.357  31.037  1.00  0.00           H  
ATOM    936  CD1 LEU    61      44.331  39.233  31.890  1.00  0.00           C  
ATOM    937 HD11 LEU    61      44.751  39.604  32.825  1.00  0.00           H  
ATOM    938 HD12 LEU    61      45.119  39.317  31.141  1.00  0.00           H  
ATOM    939 HD13 LEU    61      43.491  39.814  31.512  1.00  0.00           H  
ATOM    940  CD2 LEU    61      45.285  37.002  32.426  1.00  0.00           C  
ATOM    941 HD21 LEU    61      46.121  37.227  31.763  1.00  0.00           H  
ATOM    942 HD22 LEU    61      45.539  37.284  33.448  1.00  0.00           H  
ATOM    943 HD23 LEU    61      45.102  35.929  32.366  1.00  0.00           H  
ATOM    944  C   LEU    61      41.235  36.093  34.338  1.00  0.00           C  
ATOM    945  O   LEU    61      41.619  36.304  35.461  1.00  0.00           O  
ATOM    946  N   GLY    62      39.934  35.967  34.041  1.00  0.00           N  
ATOM    947  H   GLY    62      39.744  35.987  33.049  1.00  0.00           H  
ATOM    948  CA  GLY    62      38.876  36.307  34.945  1.00  0.00           C  
ATOM    949  HA2 GLY    62      37.938  36.286  34.390  1.00  0.00           H  
ATOM    950  HA3 GLY    62      38.639  35.566  35.707  1.00  0.00           H  
ATOM    951  C   GLY    62      39.097  37.674  35.638  1.00  0.00           C  
ATOM    952  O   GLY    62      39.428  38.644  34.962  1.00  0.00           O  
ATOM    953  N   CTZ    63      38.951  37.749  36.970  1.00  0.00           N  
ATOM    954  H4  CTZ    63      38.710  36.891  37.446  1.00  0.00           H  
ATOM    955  C9  CTZ    63      39.094  38.937  37.763  1.00  0.00           C  
ATOM    956  H5  CTZ    63      38.337  39.693  37.554  1.00  0.00           H  
ATOM    957  C   CTZ    63      40.435  39.640  37.721  1.00  0.00           C  
ATOM    958  O   CTZ    63      40.445  40.750  38.047  1.00  0.00           O  
ATOM    959  CB  CTZ    63      38.834  38.478  39.176  1.00  0.00           C  
ATOM    960  H6  CTZ    63      39.767  38.028  39.499  1.00  0.00           H  
ATOM    961  H7  CTZ    63      38.764  39.510  39.663  1.00  0.00           H  
ATOM    962  OG  CTZ    63      37.637  37.765  39.324  1.00  0.00           O  
ATOM    963  S1  CTZ    63      34.425  34.976  42.172  1.00  0.00           S  
ATOM    964  C2  CTZ    63      34.077  35.110  44.008  1.00  0.00           C  
ATOM    965  H12 CTZ    63      33.193  34.577  44.198  1.00  0.00           H  
ATOM    966  H13 CTZ    63      33.973  36.201  44.279  1.00  0.00           H  
ATOM    967  C3  CTZ    63      35.336  34.526  44.571  1.00  0.00           C  
ATOM    968  C3' CTZ    63      35.261  33.444  45.421  1.00  0.00           C  
ATOM    969  H14 CTZ    63      34.345  32.951  45.813  1.00  0.00           H  
ATOM    970  H15 CTZ    63      36.237  33.100  45.793  1.00  0.00           H  
ATOM    971  CA  CTZ    63      36.677  35.097  44.271  1.00  0.00           C  
ATOM    972  C4' CTZ    63      38.057  34.985  45.009  1.00  0.00           C  
ATOM    973  O4A CTZ    63      38.928  35.732  44.419  1.00  0.00           O  
ATOM    974  O4B CTZ    63      38.063  34.309  46.102  1.00  0.00           O  
ATOM    975  N5  CTZ    63      36.811  35.823  43.183  1.00  0.00           N  
ATOM    976  C6  CTZ    63      35.750  36.243  42.227  1.00  0.00           C  
ATOM    977  H16 CTZ    63      35.441  37.282  42.617  1.00  0.00           H  
ATOM    978  C7  CTZ    63      36.101  36.505  40.742  1.00  0.00           C  
ATOM    979  H17 CTZ    63      35.575  37.479  40.539  1.00  0.00           H  
ATOM    980  C8  CTZ    63      37.646  36.635  40.497  1.00  0.00           C  
ATOM    981  O9  CTZ    63      38.182  35.469  40.178  1.00  0.00           O  
ATOM    982  N10 CTZ    63      35.468  35.464  39.994  1.00  0.00           N  
ATOM    983  H18 CTZ    63      36.180  34.690  39.858  1.00  0.00           H  
ATOM    984  C11 CTZ    63      34.508  35.773  39.035  1.00  0.00           C  
ATOM    985  O12 CTZ    63      33.939  36.900  39.095  1.00  0.00           O  
ATOM    986  C13 CTZ    63      33.941  34.691  38.178  1.00  0.00           C  
ATOM    987  C14 CTZ    63      33.768  34.830  36.730  1.00  0.00           C  
ATOM    988  C15 CTZ    63      34.115  35.798  35.810  1.00  0.00           C  
ATOM    989  H19 CTZ    63      34.539  36.781  36.015  1.00  0.00           H  
ATOM    990  N16 CTZ    63      33.461  33.636  38.682  1.00  0.00           N  
ATOM    991  S16 CTZ    63      33.578  35.376  34.240  1.00  0.00           S  
ATOM    992  C17 CTZ    63      33.046  33.853  34.824  1.00  0.00           C  
ATOM    993  N18 CTZ    63      32.548  32.840  34.093  1.00  0.00           N  
ATOM    994  H20 CTZ    63      32.082  32.861  33.188  1.00  0.00           H  
ATOM    995  H21 CTZ    63      32.324  32.017  34.628  1.00  0.00           H  
ATOM    996  O17 CTZ    63      33.526  33.521  40.076  1.00  0.00           O  
ATOM    997  C18 CTZ    63      32.730  32.287  40.477  1.00  0.00           C  
ATOM    998  C19 CTZ    63      31.344  32.475  39.941  1.00  0.00           C  
ATOM    999  H22 CTZ    63      30.947  33.503  40.124  1.00  0.00           H  
ATOM   1000  H23 CTZ    63      31.422  32.324  38.856  1.00  0.00           H  
ATOM   1001  H24 CTZ    63      30.626  31.782  40.388  1.00  0.00           H  
ATOM   1002  C20 CTZ    63      32.749  32.254  41.981  1.00  0.00           C  
ATOM   1003  H25 CTZ    63      33.742  32.120  42.379  1.00  0.00           H  
ATOM   1004  H26 CTZ    63      32.452  33.199  42.420  1.00  0.00           H  
ATOM   1005  H27 CTZ    63      32.132  31.389  42.281  1.00  0.00           H  
ATOM   1006  C21 CTZ    63      33.433  30.987  39.969  1.00  0.00           C  
ATOM   1007  O2A CTZ    63      34.607  31.095  39.561  1.00  0.00           O  
ATOM   1008  O2B CTZ    63      32.778  29.883  40.021  1.00  0.00           O  
ATOM   1009  N19 CTZ    63      33.172  33.726  36.140  1.00  0.00           N  
ATOM   1010  N   VAL    64      41.608  39.078  37.264  1.00  0.00           N  
ATOM   1011  H   VAL    64      41.550  38.112  36.974  1.00  0.00           H  
ATOM   1012  CA  VAL    64      42.830  39.901  36.988  1.00  0.00           C  
ATOM   1013  HA  VAL    64      43.078  40.498  37.865  1.00  0.00           H  
ATOM   1014  CB  VAL    64      44.126  38.924  36.813  1.00  0.00           C  
ATOM   1015  HB  VAL    64      43.903  38.178  36.051  1.00  0.00           H  
ATOM   1016  CG1 VAL    64      45.411  39.724  36.355  1.00  0.00           C  
ATOM   1017 HG11 VAL    64      46.308  39.135  36.547  1.00  0.00           H  
ATOM   1018 HG12 VAL    64      45.341  39.989  35.300  1.00  0.00           H  
ATOM   1019 HG13 VAL    64      45.393  40.663  36.908  1.00  0.00           H  
ATOM   1020  CG2 VAL    64      44.424  38.103  38.073  1.00  0.00           C  
ATOM   1021 HG21 VAL    64      43.539  37.533  38.356  1.00  0.00           H  
ATOM   1022 HG22 VAL    64      45.218  37.371  37.925  1.00  0.00           H  
ATOM   1023 HG23 VAL    64      44.622  38.712  38.955  1.00  0.00           H  
ATOM   1024  C   VAL    64      42.623  40.903  35.850  1.00  0.00           C  
ATOM   1025  O   VAL    64      43.376  41.870  35.862  1.00  0.00           O  
ATOM   1026  N   SER    65      41.660  40.803  34.981  1.00  0.00           N  
ATOM   1027  H   SER    65      41.038  40.021  35.125  1.00  0.00           H  
ATOM   1028  CA  SER    65      41.168  41.944  34.142  1.00  0.00           C  
ATOM   1029  HA  SER    65      41.784  42.186  33.276  1.00  0.00           H  
ATOM   1030  CB  SER    65      39.806  41.555  33.457  1.00  0.00           C  
ATOM   1031  HB2 SER    65      38.968  41.564  34.154  1.00  0.00           H  
ATOM   1032  HB3 SER    65      39.763  42.289  32.653  1.00  0.00           H  
ATOM   1033  OG  SER    65      39.901  40.271  32.934  1.00  0.00           O  
ATOM   1034  HG  SER    65      39.616  39.568  33.523  1.00  0.00           H  
ATOM   1035  C   SER    65      40.922  43.213  34.950  1.00  0.00           C  
ATOM   1036  O   SER    65      41.195  44.282  34.392  1.00  0.00           O  
ATOM   1037  N   LYS    66      40.448  43.137  36.215  1.00  0.00           N  
ATOM   1038  H   LYS    66      40.085  42.261  36.563  1.00  0.00           H  
ATOM   1039  CA  LYS    66      40.193  44.314  37.064  1.00  0.00           C  
ATOM   1040  HA  LYS    66      39.539  44.973  36.493  1.00  0.00           H  
ATOM   1041  CB  LYS    66      39.560  43.747  38.412  1.00  0.00           C  
ATOM   1042  HB2 LYS    66      40.276  43.198  39.024  1.00  0.00           H  
ATOM   1043  HB3 LYS    66      39.242  44.601  39.009  1.00  0.00           H  
ATOM   1044  CG  LYS    66      38.263  42.991  38.243  1.00  0.00           C  
ATOM   1045  HG2 LYS    66      37.488  43.653  37.857  1.00  0.00           H  
ATOM   1046  HG3 LYS    66      38.310  42.200  37.494  1.00  0.00           H  
ATOM   1047  CD  LYS    66      37.841  42.352  39.580  1.00  0.00           C  
ATOM   1048  HD2 LYS    66      38.611  41.680  39.960  1.00  0.00           H  
ATOM   1049  HD3 LYS    66      37.761  43.260  40.178  1.00  0.00           H  
ATOM   1050  CE  LYS    66      36.420  41.742  39.531  1.00  0.00           C  
ATOM   1051  HE2 LYS    66      36.209  41.581  40.588  1.00  0.00           H  
ATOM   1052  HE3 LYS    66      35.647  42.330  39.037  1.00  0.00           H  
ATOM   1053  NZ  LYS    66      36.448  40.389  38.985  1.00  0.00           N  
ATOM   1054  HZ1 LYS    66      37.092  39.772  39.459  1.00  0.00           H  
ATOM   1055  HZ2 LYS    66      35.544  39.978  39.167  1.00  0.00           H  
ATOM   1056  HZ3 LYS    66      36.611  40.407  37.988  1.00  0.00           H  
ATOM   1057  C   LYS    66      41.491  45.109  37.172  1.00  0.00           C  
ATOM   1058  O   LYS    66      41.400  46.308  37.232  1.00  0.00           O  
ATOM   1059  N   THR    67      42.689  44.443  37.110  1.00  0.00           N  
ATOM   1060  H   THR    67      42.706  43.434  37.069  1.00  0.00           H  
ATOM   1061  CA  THR    67      43.933  45.240  37.304  1.00  0.00           C  
ATOM   1062  HA  THR    67      43.848  45.725  38.276  1.00  0.00           H  
ATOM   1063  CB  THR    67      45.151  44.275  37.467  1.00  0.00           C  
ATOM   1064  HB  THR    67      45.983  44.978  37.511  1.00  0.00           H  
ATOM   1065  CG2 THR    67      45.027  43.306  38.630  1.00  0.00           C  
ATOM   1066 HG21 THR    67      44.531  42.372  38.367  1.00  0.00           H  
ATOM   1067 HG22 THR    67      46.066  43.106  38.890  1.00  0.00           H  
ATOM   1068 HG23 THR    67      44.575  43.748  39.518  1.00  0.00           H  
ATOM   1069  OG1 THR    67      45.372  43.440  36.301  1.00  0.00           O  
ATOM   1070  HG1 THR    67      44.587  42.916  36.124  1.00  0.00           H  
ATOM   1071  C   THR    67      44.089  46.388  36.299  1.00  0.00           C  
ATOM   1072  O   THR    67      44.338  47.549  36.639  1.00  0.00           O  
ATOM   1073  N   PHE    68      43.772  46.076  35.030  1.00  0.00           N  
ATOM   1074  H   PHE    68      43.701  45.080  34.880  1.00  0.00           H  
ATOM   1075  CA  PHE    68      43.619  47.056  33.915  1.00  0.00           C  
ATOM   1076  HA  PHE    68      44.485  47.713  33.993  1.00  0.00           H  
ATOM   1077  CB  PHE    68      43.526  46.370  32.605  1.00  0.00           C  
ATOM   1078  HB2 PHE    68      42.527  45.942  32.517  1.00  0.00           H  
ATOM   1079  HB3 PHE    68      43.588  47.151  31.848  1.00  0.00           H  
ATOM   1080  CG  PHE    68      44.598  45.293  32.273  1.00  0.00           C  
ATOM   1081  CD1 PHE    68      45.855  45.668  31.769  1.00  0.00           C  
ATOM   1082  HD1 PHE    68      46.109  46.708  31.623  1.00  0.00           H  
ATOM   1083  CE1 PHE    68      46.863  44.735  31.411  1.00  0.00           C  
ATOM   1084  HE1 PHE    68      47.791  45.115  31.009  1.00  0.00           H  
ATOM   1085  CZ  PHE    68      46.561  43.332  31.521  1.00  0.00           C  
ATOM   1086  HZ  PHE    68      47.282  42.550  31.334  1.00  0.00           H  
ATOM   1087  CE2 PHE    68      45.360  42.951  32.098  1.00  0.00           C  
ATOM   1088  HE2 PHE    68      45.114  41.899  32.095  1.00  0.00           H  
ATOM   1089  CD2 PHE    68      44.397  43.932  32.312  1.00  0.00           C  
ATOM   1090  HD2 PHE    68      43.414  43.678  32.680  1.00  0.00           H  
ATOM   1091  C   PHE    68      42.525  48.107  34.055  1.00  0.00           C  
ATOM   1092  O   PHE    68      42.811  49.278  33.924  1.00  0.00           O  
ATOM   1093  N   THR    69      41.322  47.714  34.607  1.00  0.00           N  
ATOM   1094  H   THR    69      41.133  46.722  34.637  1.00  0.00           H  
ATOM   1095  CA  THR    69      40.216  48.646  34.720  1.00  0.00           C  
ATOM   1096  HA  THR    69      40.090  49.119  33.746  1.00  0.00           H  
ATOM   1097  CB  THR    69      38.915  48.086  35.172  1.00  0.00           C  
ATOM   1098  HB  THR    69      38.994  47.599  36.144  1.00  0.00           H  
ATOM   1099  CG2 THR    69      37.798  49.073  35.152  1.00  0.00           C  
ATOM   1100 HG21 THR    69      38.056  49.988  34.620  1.00  0.00           H  
ATOM   1101 HG22 THR    69      36.889  48.731  34.657  1.00  0.00           H  
ATOM   1102 HG23 THR    69      37.561  49.325  36.186  1.00  0.00           H  
ATOM   1103  OG1 THR    69      38.543  47.067  34.268  1.00  0.00           O  
ATOM   1104  HG1 THR    69      37.590  46.969  34.222  1.00  0.00           H  
ATOM   1105  C   THR    69      40.568  49.696  35.715  1.00  0.00           C  
ATOM   1106  O   THR    69      40.293  50.871  35.479  1.00  0.00           O  
ATOM   1107  N   GLY    70      41.091  49.276  36.910  1.00  0.00           N  
ATOM   1108  H   GLY    70      41.099  48.284  37.097  1.00  0.00           H  
ATOM   1109  CA  GLY    70      41.601  50.279  37.918  1.00  0.00           C  
ATOM   1110  HA2 GLY    70      40.763  50.855  38.311  1.00  0.00           H  
ATOM   1111  HA3 GLY    70      41.973  49.733  38.785  1.00  0.00           H  
ATOM   1112  C   GLY    70      42.617  51.288  37.491  1.00  0.00           C  
ATOM   1113  O   GLY    70      42.463  52.407  37.921  1.00  0.00           O  
ATOM   1114  N   VAL    71      43.572  50.803  36.702  1.00  0.00           N  
ATOM   1115  H   VAL    71      43.339  49.901  36.312  1.00  0.00           H  
ATOM   1116  CA  VAL    71      44.613  51.639  36.120  1.00  0.00           C  
ATOM   1117  HA  VAL    71      45.097  52.268  36.866  1.00  0.00           H  
ATOM   1118  CB  VAL    71      45.779  50.781  35.626  1.00  0.00           C  
ATOM   1119  HB  VAL    71      45.434  49.925  35.047  1.00  0.00           H  
ATOM   1120  CG1 VAL    71      46.718  51.584  34.735  1.00  0.00           C  
ATOM   1121 HG11 VAL    71      47.135  52.464  35.225  1.00  0.00           H  
ATOM   1122 HG12 VAL    71      47.474  50.970  34.244  1.00  0.00           H  
ATOM   1123 HG13 VAL    71      46.107  51.893  33.887  1.00  0.00           H  
ATOM   1124  CG2 VAL    71      46.624  50.304  36.829  1.00  0.00           C  
ATOM   1125 HG21 VAL    71      47.369  49.545  36.592  1.00  0.00           H  
ATOM   1126 HG22 VAL    71      47.121  51.176  37.252  1.00  0.00           H  
ATOM   1127 HG23 VAL    71      45.896  49.900  37.533  1.00  0.00           H  
ATOM   1128  C   VAL    71      44.149  52.614  35.018  1.00  0.00           C  
ATOM   1129  O   VAL    71      44.581  53.787  34.887  1.00  0.00           O  
ATOM   1130  N   LEU    72      43.214  52.047  34.199  1.00  0.00           N  
ATOM   1131  H   LEU    72      42.922  51.085  34.297  1.00  0.00           H  
ATOM   1132  CA  LEU    72      42.424  52.922  33.300  1.00  0.00           C  
ATOM   1133  HA  LEU    72      43.130  53.408  32.627  1.00  0.00           H  
ATOM   1134  CB  LEU    72      41.537  52.021  32.407  1.00  0.00           C  
ATOM   1135  HB2 LEU    72      42.270  51.529  31.768  1.00  0.00           H  
ATOM   1136  HB3 LEU    72      41.013  51.277  33.006  1.00  0.00           H  
ATOM   1137  CG  LEU    72      40.539  52.670  31.435  1.00  0.00           C  
ATOM   1138  HG  LEU    72      40.958  53.629  31.130  1.00  0.00           H  
ATOM   1139  CD1 LEU    72      40.650  51.849  30.176  1.00  0.00           C  
ATOM   1140 HD11 LEU    72      41.658  51.613  29.834  1.00  0.00           H  
ATOM   1141 HD12 LEU    72      40.265  50.836  30.297  1.00  0.00           H  
ATOM   1142 HD13 LEU    72      40.159  52.479  29.434  1.00  0.00           H  
ATOM   1143  CD2 LEU    72      39.117  52.791  32.021  1.00  0.00           C  
ATOM   1144 HD21 LEU    72      38.807  51.972  32.669  1.00  0.00           H  
ATOM   1145 HD22 LEU    72      39.341  53.617  32.696  1.00  0.00           H  
ATOM   1146 HD23 LEU    72      38.314  53.094  31.348  1.00  0.00           H  
ATOM   1147  C   LEU    72      41.547  53.940  34.033  1.00  0.00           C  
ATOM   1148  O   LEU    72      41.753  55.056  33.558  1.00  0.00           O  
ATOM   1149  N   GLY    73      40.925  53.659  35.165  1.00  0.00           N  
ATOM   1150  H   GLY    73      40.822  52.701  35.469  1.00  0.00           H  
ATOM   1151  CA  GLY    73      40.176  54.626  35.864  1.00  0.00           C  
ATOM   1152  HA2 GLY    73      39.434  55.104  35.224  1.00  0.00           H  
ATOM   1153  HA3 GLY    73      39.620  54.085  36.631  1.00  0.00           H  
ATOM   1154  C   GLY    73      41.185  55.652  36.588  1.00  0.00           C  
ATOM   1155  O   GLY    73      40.989  56.868  36.464  1.00  0.00           O  
ATOM   1156  N   GLY    74      42.351  55.152  37.013  1.00  0.00           N  
ATOM   1157  H   GLY    74      42.548  54.163  37.059  1.00  0.00           H  
ATOM   1158  CA  GLY    74      43.488  55.945  37.499  1.00  0.00           C  
ATOM   1159  HA2 GLY    74      43.174  56.475  38.398  1.00  0.00           H  
ATOM   1160  HA3 GLY    74      44.306  55.272  37.755  1.00  0.00           H  
ATOM   1161  C   GLY    74      43.943  56.994  36.514  1.00  0.00           C  
ATOM   1162  O   GLY    74      43.988  58.185  36.818  1.00  0.00           O  
ATOM   1163  N   ASP    75      44.301  56.543  35.292  1.00  0.00           N  
ATOM   1164  H   ASP    75      44.265  55.547  35.126  1.00  0.00           H  
ATOM   1165  CA  ASP    75      44.662  57.415  34.170  1.00  0.00           C  
ATOM   1166  HA  ASP    75      45.415  58.165  34.413  1.00  0.00           H  
ATOM   1167  CB  ASP    75      45.175  56.441  33.068  1.00  0.00           C  
ATOM   1168  HB2 ASP    75      46.105  56.009  33.436  1.00  0.00           H  
ATOM   1169  HB3 ASP    75      44.494  55.604  32.915  1.00  0.00           H  
ATOM   1170  CG  ASP    75      45.359  57.070  31.707  1.00  0.00           C  
ATOM   1171  OD1 ASP    75      46.266  57.845  31.509  1.00  0.00           O  
ATOM   1172  OD2 ASP    75      44.641  56.724  30.768  1.00  0.00           O  
ATOM   1173  C   ASP    75      43.498  58.357  33.752  1.00  0.00           C  
ATOM   1174  O   ASP    75      43.818  59.545  33.470  1.00  0.00           O  
ATOM   1175  N   ALA    76      42.156  57.977  33.778  1.00  0.00           N  
ATOM   1176  H   ALA    76      41.949  57.017  34.013  1.00  0.00           H  
ATOM   1177  CA  ALA    76      41.042  58.904  33.433  1.00  0.00           C  
ATOM   1178  HA  ALA    76      41.177  59.461  32.506  1.00  0.00           H  
ATOM   1179  CB  ALA    76      39.766  58.047  33.246  1.00  0.00           C  
ATOM   1180  HB1 ALA    76      39.697  57.491  34.181  1.00  0.00           H  
ATOM   1181  HB2 ALA    76      38.893  58.624  32.943  1.00  0.00           H  
ATOM   1182  HB3 ALA    76      39.825  57.265  32.489  1.00  0.00           H  
ATOM   1183  C   ALA    76      40.913  60.035  34.492  1.00  0.00           C  
ATOM   1184  O   ALA    76      40.741  61.212  34.177  1.00  0.00           O  
ATOM   1185  N   ILE    77      41.154  59.722  35.734  1.00  0.00           N  
ATOM   1186  H   ILE    77      41.228  58.733  35.925  1.00  0.00           H  
ATOM   1187  CA  ILE    77      41.234  60.704  36.837  1.00  0.00           C  
ATOM   1188  HA  ILE    77      40.349  61.340  36.868  1.00  0.00           H  
ATOM   1189  CB  ILE    77      41.290  59.788  38.124  1.00  0.00           C  
ATOM   1190  HB  ILE    77      42.113  59.075  38.090  1.00  0.00           H  
ATOM   1191  CG2 ILE    77      41.558  60.738  39.341  1.00  0.00           C  
ATOM   1192 HG21 ILE    77      40.841  61.554  39.440  1.00  0.00           H  
ATOM   1193 HG22 ILE    77      41.706  60.197  40.275  1.00  0.00           H  
ATOM   1194 HG23 ILE    77      42.547  61.158  39.158  1.00  0.00           H  
ATOM   1195  CG1 ILE    77      39.986  58.989  38.375  1.00  0.00           C  
ATOM   1196 HG12 ILE    77      39.308  59.695  38.856  1.00  0.00           H  
ATOM   1197 HG13 ILE    77      39.576  58.621  37.434  1.00  0.00           H  
ATOM   1198  CD1 ILE    77      40.176  57.783  39.352  1.00  0.00           C  
ATOM   1199 HD11 ILE    77      39.198  57.360  39.579  1.00  0.00           H  
ATOM   1200 HD12 ILE    77      40.846  56.972  39.066  1.00  0.00           H  
ATOM   1201 HD13 ILE    77      40.499  58.169  40.319  1.00  0.00           H  
ATOM   1202  C   ILE    77      42.471  61.615  36.818  1.00  0.00           C  
ATOM   1203  O   ILE    77      42.278  62.810  36.961  1.00  0.00           O  
ATOM   1204  N   ALA    78      43.672  61.144  36.499  1.00  0.00           N  
ATOM   1205  H   ALA    78      43.755  60.149  36.349  1.00  0.00           H  
ATOM   1206  CA  ALA    78      44.841  61.990  36.246  1.00  0.00           C  
ATOM   1207  HA  ALA    78      45.185  62.690  37.007  1.00  0.00           H  
ATOM   1208  CB  ALA    78      46.062  61.120  35.926  1.00  0.00           C  
ATOM   1209  HB1 ALA    78      46.372  60.584  36.823  1.00  0.00           H  
ATOM   1210  HB2 ALA    78      45.724  60.411  35.170  1.00  0.00           H  
ATOM   1211  HB3 ALA    78      46.834  61.728  35.454  1.00  0.00           H  
ATOM   1212  C   ALA    78      44.594  62.932  35.011  1.00  0.00           C  
ATOM   1213  O   ALA    78      44.735  64.156  35.104  1.00  0.00           O  
ATOM   1214  N   ARG    79      44.019  62.415  33.895  1.00  0.00           N  
ATOM   1215  H   ARG    79      43.759  61.440  33.855  1.00  0.00           H  
ATOM   1216  CA  ARG    79      43.444  63.139  32.698  1.00  0.00           C  
ATOM   1217  HA  ARG    79      44.152  63.833  32.245  1.00  0.00           H  
ATOM   1218  CB  ARG    79      42.929  62.146  31.662  1.00  0.00           C  
ATOM   1219  HB2 ARG    79      42.242  61.447  32.138  1.00  0.00           H  
ATOM   1220  HB3 ARG    79      42.388  62.697  30.892  1.00  0.00           H  
ATOM   1221  CG  ARG    79      44.080  61.437  30.901  1.00  0.00           C  
ATOM   1222  HG2 ARG    79      44.563  62.144  30.227  1.00  0.00           H  
ATOM   1223  HG3 ARG    79      44.871  61.223  31.619  1.00  0.00           H  
ATOM   1224  CD  ARG    79      43.460  60.234  30.113  1.00  0.00           C  
ATOM   1225  HD2 ARG    79      42.960  59.504  30.749  1.00  0.00           H  
ATOM   1226  HD3 ARG    79      42.719  60.616  29.411  1.00  0.00           H  
ATOM   1227  NE  ARG    79      44.457  59.439  29.410  1.00  0.00           N  
ATOM   1228  HE  ARG    79      44.745  58.581  29.858  1.00  0.00           H  
ATOM   1229  CZ  ARG    79      45.089  59.757  28.343  1.00  0.00           C  
ATOM   1230  NH1 ARG    79      44.758  60.863  27.661  1.00  0.00           N  
ATOM   1231 HH11 ARG    79      43.986  61.417  28.005  1.00  0.00           H  
ATOM   1232 HH12 ARG    79      45.087  60.982  26.714  1.00  0.00           H  
ATOM   1233  NH2 ARG    79      45.914  58.951  27.783  1.00  0.00           N  
ATOM   1234 HH21 ARG    79      46.072  58.076  28.260  1.00  0.00           H  
ATOM   1235 HH22 ARG    79      46.494  59.271  27.020  1.00  0.00           H  
ATOM   1236  C   ARG    79      42.275  64.114  33.100  1.00  0.00           C  
ATOM   1237  O   ARG    79      41.923  64.983  32.323  1.00  0.00           O  
ATOM   1238  N   LYS    80      41.749  64.016  34.312  1.00  0.00           N  
ATOM   1239  H   LYS    80      41.974  63.207  34.873  1.00  0.00           H  
ATOM   1240  CA  LYS    80      40.628  64.808  34.886  1.00  0.00           C  
ATOM   1241  HA  LYS    80      40.498  64.488  35.920  1.00  0.00           H  
ATOM   1242  CB  LYS    80      41.011  66.274  34.889  1.00  0.00           C  
ATOM   1243  HB2 LYS    80      41.179  66.561  33.851  1.00  0.00           H  
ATOM   1244  HB3 LYS    80      40.117  66.791  35.237  1.00  0.00           H  
ATOM   1245  CG  LYS    80      42.149  66.587  35.890  1.00  0.00           C  
ATOM   1246  HG2 LYS    80      41.941  66.292  36.919  1.00  0.00           H  
ATOM   1247  HG3 LYS    80      43.121  66.149  35.662  1.00  0.00           H  
ATOM   1248  CD  LYS    80      42.380  68.063  35.968  1.00  0.00           C  
ATOM   1249  HD2 LYS    80      42.550  68.426  34.955  1.00  0.00           H  
ATOM   1250  HD3 LYS    80      41.495  68.495  36.434  1.00  0.00           H  
ATOM   1251  CE  LYS    80      43.643  68.516  36.727  1.00  0.00           C  
ATOM   1252  HE2 LYS    80      44.517  68.211  36.153  1.00  0.00           H  
ATOM   1253  HE3 LYS    80      43.686  69.560  37.035  1.00  0.00           H  
ATOM   1254  NZ  LYS    80      43.741  67.820  38.011  1.00  0.00           N  
ATOM   1255  HZ1 LYS    80      42.927  67.964  38.591  1.00  0.00           H  
ATOM   1256  HZ2 LYS    80      43.962  66.836  37.950  1.00  0.00           H  
ATOM   1257  HZ3 LYS    80      44.544  68.241  38.456  1.00  0.00           H  
ATOM   1258  C   LYS    80      39.296  64.525  34.155  1.00  0.00           C  
ATOM   1259  O   LYS    80      38.357  65.287  34.178  1.00  0.00           O  
ATOM   1260  N   GLU    81      39.078  63.358  33.555  1.00  0.00           N  
ATOM   1261  H   GLU    81      39.783  62.637  33.604  1.00  0.00           H  
ATOM   1262  CA  GLU    81      37.844  62.958  32.926  1.00  0.00           C  
ATOM   1263  HA  GLU    81      37.408  63.788  32.370  1.00  0.00           H  
ATOM   1264  CB  GLU    81      38.212  61.872  31.934  1.00  0.00           C  
ATOM   1265  HB2 GLU    81      38.526  60.954  32.430  1.00  0.00           H  
ATOM   1266  HB3 GLU    81      37.318  61.543  31.405  1.00  0.00           H  
ATOM   1267  CG  GLU    81      39.252  62.321  30.854  1.00  0.00           C  
ATOM   1268  HG2 GLU    81      38.853  63.128  30.239  1.00  0.00           H  
ATOM   1269  HG3 GLU    81      40.180  62.509  31.394  1.00  0.00           H  
ATOM   1270  CD  GLU    81      39.536  61.246  29.795  1.00  0.00           C  
ATOM   1271  OE1 GLU    81      39.086  60.103  30.032  1.00  0.00           O  
ATOM   1272  OE2 GLU    81      40.199  61.508  28.825  1.00  0.00           O  
ATOM   1273  C   GLU    81      36.763  62.618  33.986  1.00  0.00           C  
ATOM   1274  O   GLU    81      35.564  62.711  33.723  1.00  0.00           O  
ATOM   1275  N   ILE    82      37.094  62.031  35.144  1.00  0.00           N  
ATOM   1276  H   ILE    82      38.069  61.877  35.357  1.00  0.00           H  
ATOM   1277  CA  ILE    82      36.095  61.672  36.184  1.00  0.00           C  
ATOM   1278  HA  ILE    82      35.308  62.419  36.292  1.00  0.00           H  
ATOM   1279  CB  ILE    82      35.557  60.215  36.006  1.00  0.00           C  
ATOM   1280  HB  ILE    82      34.998  59.973  36.910  1.00  0.00           H  
ATOM   1281  CG2 ILE    82      34.669  60.022  34.774  1.00  0.00           C  
ATOM   1282 HG21 ILE    82      35.316  59.997  33.897  1.00  0.00           H  
ATOM   1283 HG22 ILE    82      34.079  59.107  34.837  1.00  0.00           H  
ATOM   1284 HG23 ILE    82      33.934  60.826  34.742  1.00  0.00           H  
ATOM   1285  CG1 ILE    82      36.704  59.161  35.960  1.00  0.00           C  
ATOM   1286 HG12 ILE    82      36.906  58.766  34.964  1.00  0.00           H  
ATOM   1287 HG13 ILE    82      37.624  59.695  36.197  1.00  0.00           H  
ATOM   1288  CD1 ILE    82      36.527  57.919  36.838  1.00  0.00           C  
ATOM   1289 HD11 ILE    82      36.163  58.341  37.775  1.00  0.00           H  
ATOM   1290 HD12 ILE    82      35.762  57.303  36.366  1.00  0.00           H  
ATOM   1291 HD13 ILE    82      37.481  57.404  36.951  1.00  0.00           H  
ATOM   1292  C   ILE    82      36.857  61.724  37.611  1.00  0.00           C  
ATOM   1293  O   ILE    82      38.074  61.978  37.754  1.00  0.00           O  
ATOM   1294  N   SER    83      36.160  61.491  38.687  1.00  0.00           N  
ATOM   1295  H   SER    83      35.268  61.031  38.574  1.00  0.00           H  
ATOM   1296  CA  SER    83      36.702  61.589  40.039  1.00  0.00           C  
ATOM   1297  HA  SER    83      37.746  61.286  40.118  1.00  0.00           H  
ATOM   1298  CB  SER    83      36.638  63.114  40.462  1.00  0.00           C  
ATOM   1299  HB2 SER    83      37.099  63.759  39.714  1.00  0.00           H  
ATOM   1300  HB3 SER    83      35.596  63.403  40.600  1.00  0.00           H  
ATOM   1301  OG  SER    83      37.262  63.288  41.686  1.00  0.00           O  
ATOM   1302  HG  SER    83      37.693  64.143  41.621  1.00  0.00           H  
ATOM   1303  C   SER    83      36.013  60.686  41.056  1.00  0.00           C  
ATOM   1304  O   SER    83      34.847  60.446  40.935  1.00  0.00           O  
ATOM   1305  N   LEU    84      36.734  60.193  42.107  1.00  0.00           N  
ATOM   1306  H   LEU    84      37.646  60.600  42.259  1.00  0.00           H  
ATOM   1307  CA  LEU    84      36.236  59.129  43.129  1.00  0.00           C  
ATOM   1308  HA  LEU    84      35.585  58.466  42.560  1.00  0.00           H  
ATOM   1309  CB  LEU    84      37.412  58.288  43.621  1.00  0.00           C  
ATOM   1310  HB2 LEU    84      38.026  58.901  44.281  1.00  0.00           H  
ATOM   1311  HB3 LEU    84      36.933  57.487  44.185  1.00  0.00           H  
ATOM   1312  CG  LEU    84      38.231  57.653  42.484  1.00  0.00           C  
ATOM   1313  HG  LEU    84      38.466  58.447  41.775  1.00  0.00           H  
ATOM   1314  CD1 LEU    84      39.473  57.055  42.958  1.00  0.00           C  
ATOM   1315 HD11 LEU    84      39.907  57.752  43.674  1.00  0.00           H  
ATOM   1316 HD12 LEU    84      39.146  56.150  43.471  1.00  0.00           H  
ATOM   1317 HD13 LEU    84      40.193  56.790  42.183  1.00  0.00           H  
ATOM   1318  CD2 LEU    84      37.490  56.578  41.676  1.00  0.00           C  
ATOM   1319 HD21 LEU    84      36.894  55.857  42.236  1.00  0.00           H  
ATOM   1320 HD22 LEU    84      36.857  57.165  41.010  1.00  0.00           H  
ATOM   1321 HD23 LEU    84      38.117  56.011  40.988  1.00  0.00           H  
ATOM   1322  C   LEU    84      35.424  59.616  44.261  1.00  0.00           C  
ATOM   1323  O   LEU    84      34.493  59.010  44.821  1.00  0.00           O  
ATOM   1324  N   ALA    85      35.616  60.913  44.591  1.00  0.00           N  
ATOM   1325  H   ALA    85      36.384  61.374  44.125  1.00  0.00           H  
ATOM   1326  CA  ALA    85      34.898  61.646  45.597  1.00  0.00           C  
ATOM   1327  HA  ALA    85      34.680  60.977  46.430  1.00  0.00           H  
ATOM   1328  CB  ALA    85      35.734  62.781  46.175  1.00  0.00           C  
ATOM   1329  HB1 ALA    85      35.079  63.569  46.546  1.00  0.00           H  
ATOM   1330  HB2 ALA    85      36.267  62.357  47.027  1.00  0.00           H  
ATOM   1331  HB3 ALA    85      36.443  63.114  45.418  1.00  0.00           H  
ATOM   1332  C   ALA    85      33.485  62.088  45.047  1.00  0.00           C  
ATOM   1333  O   ALA    85      32.784  62.718  45.842  1.00  0.00           O  
ATOM   1334  N   ASP    86      33.097  61.806  43.815  1.00  0.00           N  
ATOM   1335  H   ASP    86      33.694  61.293  43.181  1.00  0.00           H  
ATOM   1336  CA  ASP    86      31.791  62.202  43.204  1.00  0.00           C  
ATOM   1337  HA  ASP    86      31.442  63.099  43.716  1.00  0.00           H  
ATOM   1338  CB  ASP    86      31.951  62.602  41.748  1.00  0.00           C  
ATOM   1339  HB2 ASP    86      32.491  61.796  41.250  1.00  0.00           H  
ATOM   1340  HB3 ASP    86      31.040  62.860  41.208  1.00  0.00           H  
ATOM   1341  CG  ASP    86      32.836  63.855  41.477  1.00  0.00           C  
ATOM   1342  OD1 ASP    86      33.374  64.666  42.348  1.00  0.00           O  
ATOM   1343  OD2 ASP    86      33.006  64.147  40.282  1.00  0.00           O  
ATOM   1344  C   ASP    86      30.732  61.098  43.258  1.00  0.00           C  
ATOM   1345  O   ASP    86      31.052  59.883  43.041  1.00  0.00           O  
ATOM   1346  N   PRO    87      29.430  61.460  43.439  1.00  0.00           N  
ATOM   1347  CD  PRO    87      29.055  62.867  43.840  1.00  0.00           C  
ATOM   1348  HD2 PRO    87      29.542  63.589  43.184  1.00  0.00           H  
ATOM   1349  HD3 PRO    87      29.261  62.987  44.903  1.00  0.00           H  
ATOM   1350  CG  PRO    87      27.539  62.919  43.783  1.00  0.00           C  
ATOM   1351  HG2 PRO    87      27.160  63.466  42.920  1.00  0.00           H  
ATOM   1352  HG3 PRO    87      27.123  63.469  44.627  1.00  0.00           H  
ATOM   1353  CB  PRO    87      26.984  61.496  43.659  1.00  0.00           C  
ATOM   1354  HB2 PRO    87      26.269  61.384  42.844  1.00  0.00           H  
ATOM   1355  HB3 PRO    87      26.531  61.095  44.566  1.00  0.00           H  
ATOM   1356  CA  PRO    87      28.178  60.677  43.313  1.00  0.00           C  
ATOM   1357  HA  PRO    87      28.238  59.885  44.059  1.00  0.00           H  
ATOM   1358  C   PRO    87      28.036  60.010  41.908  1.00  0.00           C  
ATOM   1359  O   PRO    87      28.430  60.575  40.906  1.00  0.00           O  
ATOM   1360  N   VAL    88      27.541  58.764  41.829  1.00  0.00           N  
ATOM   1361  H   VAL    88      27.189  58.322  42.666  1.00  0.00           H  
ATOM   1362  CA  VAL    88      27.261  58.124  40.588  1.00  0.00           C  
ATOM   1363  HA  VAL    88      28.172  58.094  39.990  1.00  0.00           H  
ATOM   1364  CB  VAL    88      26.951  56.627  40.833  1.00  0.00           C  
ATOM   1365  HB  VAL    88      26.194  56.479  41.603  1.00  0.00           H  
ATOM   1366  CG1 VAL    88      26.510  55.962  39.552  1.00  0.00           C  
ATOM   1367 HG11 VAL    88      26.325  54.902  39.728  1.00  0.00           H  
ATOM   1368 HG12 VAL    88      25.549  56.336  39.200  1.00  0.00           H  
ATOM   1369 HG13 VAL    88      27.317  56.031  38.822  1.00  0.00           H  
ATOM   1370  CG2 VAL    88      28.103  55.718  41.338  1.00  0.00           C  
ATOM   1371 HG21 VAL    88      27.727  54.770  41.722  1.00  0.00           H  
ATOM   1372 HG22 VAL    88      28.598  55.402  40.419  1.00  0.00           H  
ATOM   1373 HG23 VAL    88      28.729  56.177  42.103  1.00  0.00           H  
ATOM   1374  C   VAL    88      26.155  58.825  39.709  1.00  0.00           C  
ATOM   1375  O   VAL    88      26.406  58.948  38.511  1.00  0.00           O  
ATOM   1376  N   THR    89      25.147  59.536  40.285  1.00  0.00           N  
ATOM   1377  H   THR    89      25.273  59.612  41.284  1.00  0.00           H  
ATOM   1378  CA  THR    89      24.153  60.427  39.597  1.00  0.00           C  
ATOM   1379  HA  THR    89      23.601  59.808  38.890  1.00  0.00           H  
ATOM   1380  CB  THR    89      23.021  60.889  40.619  1.00  0.00           C  
ATOM   1381  HB  THR    89      22.354  61.582  40.105  1.00  0.00           H  
ATOM   1382  CG2 THR    89      22.134  59.805  41.186  1.00  0.00           C  
ATOM   1383 HG21 THR    89      21.460  60.274  41.902  1.00  0.00           H  
ATOM   1384 HG22 THR    89      21.499  59.375  40.411  1.00  0.00           H  
ATOM   1385 HG23 THR    89      22.557  58.922  41.666  1.00  0.00           H  
ATOM   1386  OG1 THR    89      23.629  61.621  41.625  1.00  0.00           O  
ATOM   1387  HG1 THR    89      23.301  62.522  41.580  1.00  0.00           H  
ATOM   1388  C   THR    89      24.769  61.636  38.868  1.00  0.00           C  
ATOM   1389  O   THR    89      24.064  62.243  38.082  1.00  0.00           O  
ATOM   1390  N   LYS    90      26.052  61.980  39.115  1.00  0.00           N  
ATOM   1391  H   LYS    90      26.592  61.434  39.772  1.00  0.00           H  
ATOM   1392  CA  LYS    90      26.860  62.899  38.227  1.00  0.00           C  
ATOM   1393  HA  LYS    90      26.334  63.851  38.156  1.00  0.00           H  
ATOM   1394  CB  LYS    90      28.171  63.164  38.874  1.00  0.00           C  
ATOM   1395  HB2 LYS    90      28.106  63.605  39.868  1.00  0.00           H  
ATOM   1396  HB3 LYS    90      28.670  62.215  39.069  1.00  0.00           H  
ATOM   1397  CG  LYS    90      29.041  64.140  38.068  1.00  0.00           C  
ATOM   1398  HG2 LYS    90      29.438  63.552  37.241  1.00  0.00           H  
ATOM   1399  HG3 LYS    90      28.427  64.905  37.593  1.00  0.00           H  
ATOM   1400  CD  LYS    90      30.226  64.824  38.842  1.00  0.00           C  
ATOM   1401  HD2 LYS    90      29.902  65.575  39.561  1.00  0.00           H  
ATOM   1402  HD3 LYS    90      30.750  63.987  39.305  1.00  0.00           H  
ATOM   1403  CE  LYS    90      31.166  65.500  37.759  1.00  0.00           C  
ATOM   1404  HE2 LYS    90      31.372  64.712  37.035  1.00  0.00           H  
ATOM   1405  HE3 LYS    90      30.650  66.276  37.195  1.00  0.00           H  
ATOM   1406  NZ  LYS    90      32.435  65.940  38.276  1.00  0.00           N  
ATOM   1407  HZ1 LYS    90      32.928  66.274  37.460  1.00  0.00           H  
ATOM   1408  HZ2 LYS    90      32.299  66.696  38.932  1.00  0.00           H  
ATOM   1409  HZ3 LYS    90      33.049  65.241  38.668  1.00  0.00           H  
ATOM   1410  C   LYS    90      27.081  62.389  36.800  1.00  0.00           C  
ATOM   1411  O   LYS    90      27.015  63.188  35.855  1.00  0.00           O  
ATOM   1412  N   TYR    91      27.370  61.049  36.736  1.00  0.00           N  
ATOM   1413  H   TYR    91      27.310  60.540  37.607  1.00  0.00           H  
ATOM   1414  CA  TYR    91      27.883  60.465  35.513  1.00  0.00           C  
ATOM   1415  HA  TYR    91      28.213  61.305  34.901  1.00  0.00           H  
ATOM   1416  CB  TYR    91      29.124  59.657  35.778  1.00  0.00           C  
ATOM   1417  HB2 TYR    91      28.809  58.823  36.405  1.00  0.00           H  
ATOM   1418  HB3 TYR    91      29.477  59.174  34.867  1.00  0.00           H  
ATOM   1419  CG  TYR    91      30.224  60.374  36.441  1.00  0.00           C  
ATOM   1420  CD1 TYR    91      30.976  61.249  35.677  1.00  0.00           C  
ATOM   1421  HD1 TYR    91      30.837  61.219  34.606  1.00  0.00           H  
ATOM   1422  CE1 TYR    91      32.053  62.015  36.261  1.00  0.00           C  
ATOM   1423  HE1 TYR    91      32.701  62.649  35.674  1.00  0.00           H  
ATOM   1424  CZ  TYR    91      32.257  61.975  37.658  1.00  0.00           C  
ATOM   1425  OH  TYR    91      33.334  62.672  38.179  1.00  0.00           O  
ATOM   1426  HH  TYR    91      33.238  62.824  39.121  1.00  0.00           H  
ATOM   1427  CE2 TYR    91      31.554  61.022  38.414  1.00  0.00           C  
ATOM   1428  HE2 TYR    91      31.818  60.953  39.459  1.00  0.00           H  
ATOM   1429  CD2 TYR    91      30.513  60.305  37.820  1.00  0.00           C  
ATOM   1430  HD2 TYR    91      29.947  59.666  38.482  1.00  0.00           H  
ATOM   1431  C   TYR    91      26.748  59.614  34.863  1.00  0.00           C  
ATOM   1432  O   TYR    91      26.724  59.471  33.636  1.00  0.00           O  
ATOM   1433  N   TRP    92      25.772  59.100  35.627  1.00  0.00           N  
ATOM   1434  H   TRP    92      25.840  59.099  36.635  1.00  0.00           H  
ATOM   1435  CA  TRP    92      24.560  58.407  35.255  1.00  0.00           C  
ATOM   1436  HA  TRP    92      24.349  58.655  34.215  1.00  0.00           H  
ATOM   1437  CB  TRP    92      24.757  56.888  35.194  1.00  0.00           C  
ATOM   1438  HB2 TRP    92      25.636  56.792  34.557  1.00  0.00           H  
ATOM   1439  HB3 TRP    92      24.987  56.418  36.150  1.00  0.00           H  
ATOM   1440  CG  TRP    92      23.677  56.087  34.558  1.00  0.00           C  
ATOM   1441  CD1 TRP    92      22.716  56.430  33.618  1.00  0.00           C  
ATOM   1442  HD1 TRP    92      22.564  57.427  33.232  1.00  0.00           H  
ATOM   1443  NE1 TRP    92      22.032  55.332  33.237  1.00  0.00           N  
ATOM   1444  HE1 TRP    92      21.269  55.327  32.576  1.00  0.00           H  
ATOM   1445  CE2 TRP    92      22.423  54.149  33.869  1.00  0.00           C  
ATOM   1446  CZ2 TRP    92      22.132  52.780  33.647  1.00  0.00           C  
ATOM   1447  HZ2 TRP    92      21.374  52.544  32.914  1.00  0.00           H  
ATOM   1448  CH2 TRP    92      22.852  51.859  34.483  1.00  0.00           C  
ATOM   1449  HH2 TRP    92      22.717  50.803  34.302  1.00  0.00           H  
ATOM   1450  CZ3 TRP    92      23.677  52.308  35.476  1.00  0.00           C  
ATOM   1451  HZ3 TRP    92      24.029  51.610  36.221  1.00  0.00           H  
ATOM   1452  CE3 TRP    92      24.020  53.692  35.570  1.00  0.00           C  
ATOM   1453  HE3 TRP    92      24.758  53.900  36.331  1.00  0.00           H  
ATOM   1454  CD2 TRP    92      23.423  54.659  34.786  1.00  0.00           C  
ATOM   1455  C   TRP    92      23.365  58.820  36.150  1.00  0.00           C  
ATOM   1456  O   TRP    92      23.044  58.143  37.154  1.00  0.00           O  
ATOM   1457  N   PRO    93      22.643  59.935  35.861  1.00  0.00           N  
ATOM   1458  CD  PRO    93      23.043  60.863  34.816  1.00  0.00           C  
ATOM   1459  HD2 PRO    93      23.104  60.283  33.896  1.00  0.00           H  
ATOM   1460  HD3 PRO    93      23.971  61.370  35.081  1.00  0.00           H  
ATOM   1461  CG  PRO    93      21.843  61.846  34.653  1.00  0.00           C  
ATOM   1462  HG2 PRO    93      21.017  61.539  34.011  1.00  0.00           H  
ATOM   1463  HG3 PRO    93      22.191  62.842  34.379  1.00  0.00           H  
ATOM   1464  CB  PRO    93      21.411  61.902  36.093  1.00  0.00           C  
ATOM   1465  HB2 PRO    93      20.405  62.322  36.113  1.00  0.00           H  
ATOM   1466  HB3 PRO    93      22.020  62.521  36.751  1.00  0.00           H  
ATOM   1467  CA  PRO    93      21.578  60.556  36.647  1.00  0.00           C  
ATOM   1468  HA  PRO    93      21.868  60.523  37.697  1.00  0.00           H  
ATOM   1469  C   PRO    93      20.202  59.857  36.718  1.00  0.00           C  
ATOM   1470  O   PRO    93      19.111  60.415  37.018  1.00  0.00           O  
ATOM   1471  N   GLU    94      20.195  58.543  36.336  1.00  0.00           N  
ATOM   1472  H   GLU    94      21.122  58.142  36.335  1.00  0.00           H  
ATOM   1473  CA  GLU    94      19.029  57.651  36.321  1.00  0.00           C  
ATOM   1474  HA  GLU    94      18.131  58.269  36.318  1.00  0.00           H  
ATOM   1475  CB  GLU    94      19.168  56.605  35.129  1.00  0.00           C  
ATOM   1476  HB2 GLU    94      20.146  56.124  35.163  1.00  0.00           H  
ATOM   1477  HB3 GLU    94      18.311  55.935  35.200  1.00  0.00           H  
ATOM   1478  CG  GLU    94      19.014  57.281  33.721  1.00  0.00           C  
ATOM   1479  HG2 GLU    94      19.734  58.093  33.623  1.00  0.00           H  
ATOM   1480  HG3 GLU    94      19.264  56.410  33.115  1.00  0.00           H  
ATOM   1481  CD  GLU    94      17.576  57.726  33.294  1.00  0.00           C  
ATOM   1482  OE1 GLU    94      17.334  58.935  33.109  1.00  0.00           O  
ATOM   1483  OE2 GLU    94      16.664  56.824  33.187  1.00  0.00           O  
ATOM   1484  C   GLU    94      18.839  56.851  37.605  1.00  0.00           C  
ATOM   1485  O   GLU    94      17.822  56.231  37.809  1.00  0.00           O  
ATOM   1486  N   LEU    95      19.845  56.830  38.477  1.00  0.00           N  
ATOM   1487  H   LEU    95      20.670  57.381  38.291  1.00  0.00           H  
ATOM   1488  CA  LEU    95      19.881  56.217  39.799  1.00  0.00           C  
ATOM   1489  HA  LEU    95      19.240  55.343  39.913  1.00  0.00           H  
ATOM   1490  CB  LEU    95      21.248  55.671  40.090  1.00  0.00           C  
ATOM   1491  HB2 LEU    95      21.960  56.487  40.207  1.00  0.00           H  
ATOM   1492  HB3 LEU    95      21.189  55.132  41.036  1.00  0.00           H  
ATOM   1493  CG  LEU    95      21.881  54.696  39.035  1.00  0.00           C  
ATOM   1494  HG  LEU    95      21.989  55.352  38.171  1.00  0.00           H  
ATOM   1495  CD1 LEU    95      23.269  54.245  39.563  1.00  0.00           C  
ATOM   1496 HD11 LEU    95      23.838  55.123  39.868  1.00  0.00           H  
ATOM   1497 HD12 LEU    95      23.193  53.530  40.382  1.00  0.00           H  
ATOM   1498 HD13 LEU    95      23.781  53.825  38.698  1.00  0.00           H  
ATOM   1499  CD2 LEU    95      21.104  53.493  38.734  1.00  0.00           C  
ATOM   1500 HD21 LEU    95      20.111  53.729  38.349  1.00  0.00           H  
ATOM   1501 HD22 LEU    95      21.577  52.807  38.032  1.00  0.00           H  
ATOM   1502 HD23 LEU    95      20.983  52.889  39.633  1.00  0.00           H  
ATOM   1503  C   LEU    95      19.387  57.158  40.873  1.00  0.00           C  
ATOM   1504  O   LEU    95      20.134  57.618  41.754  1.00  0.00           O  
ATOM   1505  N   THR    96      18.067  57.537  40.790  1.00  0.00           N  
ATOM   1506  H   THR    96      17.589  57.056  40.041  1.00  0.00           H  
ATOM   1507  CA  THR    96      17.471  58.597  41.571  1.00  0.00           C  
ATOM   1508  HA  THR    96      18.264  59.345  41.589  1.00  0.00           H  
ATOM   1509  CB  THR    96      16.416  59.209  40.640  1.00  0.00           C  
ATOM   1510  HB  THR    96      15.927  59.997  41.213  1.00  0.00           H  
ATOM   1511  CG2 THR    96      17.042  59.835  39.361  1.00  0.00           C  
ATOM   1512 HG21 THR    96      16.241  60.355  38.835  1.00  0.00           H  
ATOM   1513 HG22 THR    96      17.778  60.543  39.742  1.00  0.00           H  
ATOM   1514 HG23 THR    96      17.552  59.063  38.784  1.00  0.00           H  
ATOM   1515  OG1 THR    96      15.486  58.228  40.276  1.00  0.00           O  
ATOM   1516  HG1 THR    96      15.303  58.328  39.339  1.00  0.00           H  
ATOM   1517  C   THR    96      16.862  58.236  42.962  1.00  0.00           C  
ATOM   1518  O   THR    96      16.122  58.943  43.641  1.00  0.00           O  
ATOM   1519  N   GLY    97      16.949  56.970  43.369  1.00  0.00           N  
ATOM   1520  H   GLY    97      17.367  56.360  42.681  1.00  0.00           H  
ATOM   1521  CA  GLY    97      16.380  56.423  44.622  1.00  0.00           C  
ATOM   1522  HA2 GLY    97      15.380  56.829  44.776  1.00  0.00           H  
ATOM   1523  HA3 GLY    97      16.387  55.340  44.500  1.00  0.00           H  
ATOM   1524  C   GLY    97      17.247  56.789  45.826  1.00  0.00           C  
ATOM   1525  O   GLY    97      18.434  56.995  45.613  1.00  0.00           O  
ATOM   1526  N   LYS    98      16.741  56.985  47.088  1.00  0.00           N  
ATOM   1527  H   LYS    98      15.772  56.719  47.190  1.00  0.00           H  
ATOM   1528  CA  LYS    98      17.481  57.527  48.196  1.00  0.00           C  
ATOM   1529  HA  LYS    98      17.822  58.495  47.829  1.00  0.00           H  
ATOM   1530  CB  LYS    98      16.606  57.627  49.484  1.00  0.00           C  
ATOM   1531  HB2 LYS    98      15.936  56.771  49.565  1.00  0.00           H  
ATOM   1532  HB3 LYS    98      17.318  57.842  50.280  1.00  0.00           H  
ATOM   1533  CG  LYS    98      15.656  58.898  49.290  1.00  0.00           C  
ATOM   1534  HG2 LYS    98      16.236  59.817  49.209  1.00  0.00           H  
ATOM   1535  HG3 LYS    98      15.194  58.837  48.304  1.00  0.00           H  
ATOM   1536  CD  LYS    98      14.424  59.145  50.197  1.00  0.00           C  
ATOM   1537  HD2 LYS    98      14.020  58.180  50.503  1.00  0.00           H  
ATOM   1538  HD3 LYS    98      14.828  59.550  51.124  1.00  0.00           H  
ATOM   1539  CE  LYS    98      13.406  60.165  49.628  1.00  0.00           C  
ATOM   1540  HE2 LYS    98      13.987  61.042  49.342  1.00  0.00           H  
ATOM   1541  HE3 LYS    98      13.013  59.853  48.661  1.00  0.00           H  
ATOM   1542  NZ  LYS    98      12.309  60.405  50.653  1.00  0.00           N  
ATOM   1543  HZ1 LYS    98      12.789  60.648  51.508  1.00  0.00           H  
ATOM   1544  HZ2 LYS    98      11.554  60.998  50.340  1.00  0.00           H  
ATOM   1545  HZ3 LYS    98      11.932  59.474  50.758  1.00  0.00           H  
ATOM   1546  C   LYS    98      18.812  56.853  48.417  1.00  0.00           C  
ATOM   1547  O   LYS    98      19.839  57.465  48.608  1.00  0.00           O  
ATOM   1548  N   GLN    99      18.804  55.493  48.469  1.00  0.00           N  
ATOM   1549  H   GLN    99      17.884  55.123  48.279  1.00  0.00           H  
ATOM   1550  CA  GLN    99      19.883  54.512  48.708  1.00  0.00           C  
ATOM   1551  HA  GLN    99      20.269  54.812  49.682  1.00  0.00           H  
ATOM   1552  CB  GLN    99      19.395  53.088  48.725  1.00  0.00           C  
ATOM   1553  HB2 GLN    99      20.076  52.625  49.438  1.00  0.00           H  
ATOM   1554  HB3 GLN    99      18.443  53.118  49.255  1.00  0.00           H  
ATOM   1555  CG  GLN    99      19.262  52.206  47.440  1.00  0.00           C  
ATOM   1556  HG2 GLN    99      20.156  52.032  46.841  1.00  0.00           H  
ATOM   1557  HG3 GLN    99      19.119  51.185  47.793  1.00  0.00           H  
ATOM   1558  CD  GLN    99      18.129  52.535  46.522  1.00  0.00           C  
ATOM   1559  OE1 GLN    99      17.772  53.716  46.277  1.00  0.00           O  
ATOM   1560  NE2 GLN    99      17.589  51.561  45.851  1.00  0.00           N  
ATOM   1561 HE21 GLN    99      17.947  50.621  45.944  1.00  0.00           H  
ATOM   1562 HE22 GLN    99      16.984  51.732  45.061  1.00  0.00           H  
ATOM   1563  C   GLN    99      20.938  54.633  47.638  1.00  0.00           C  
ATOM   1564  O   GLN    99      22.113  54.294  47.972  1.00  0.00           O  
ATOM   1565  N   TRP   100      20.662  55.213  46.431  1.00  0.00           N  
ATOM   1566  H   TRP   100      19.747  55.583  46.221  1.00  0.00           H  
ATOM   1567  CA  TRP   100      21.729  55.587  45.507  1.00  0.00           C  
ATOM   1568  HA  TRP   100      22.628  54.975  45.581  1.00  0.00           H  
ATOM   1569  CB  TRP   100      21.183  55.407  44.065  1.00  0.00           C  
ATOM   1570  HB2 TRP   100      20.197  55.867  44.006  1.00  0.00           H  
ATOM   1571  HB3 TRP   100      21.839  56.081  43.514  1.00  0.00           H  
ATOM   1572  CG  TRP   100      21.251  54.004  43.572  1.00  0.00           C  
ATOM   1573  CD1 TRP   100      20.189  53.194  43.347  1.00  0.00           C  
ATOM   1574  HD1 TRP   100      19.163  53.472  43.534  1.00  0.00           H  
ATOM   1575  NE1 TRP   100      20.657  51.996  42.872  1.00  0.00           N  
ATOM   1576  HE1 TRP   100      20.134  51.139  42.754  1.00  0.00           H  
ATOM   1577  CE2 TRP   100      22.025  51.966  42.855  1.00  0.00           C  
ATOM   1578  CZ2 TRP   100      22.925  50.999  42.501  1.00  0.00           C  
ATOM   1579  HZ2 TRP   100      22.566  49.987  42.386  1.00  0.00           H  
ATOM   1580  CH2 TRP   100      24.325  51.285  42.295  1.00  0.00           C  
ATOM   1581  HH2 TRP   100      24.960  50.515  41.880  1.00  0.00           H  
ATOM   1582  CZ3 TRP   100      24.693  52.603  42.650  1.00  0.00           C  
ATOM   1583  HZ3 TRP   100      25.722  52.910  42.537  1.00  0.00           H  
ATOM   1584  CE3 TRP   100      23.763  53.600  43.086  1.00  0.00           C  
ATOM   1585  HE3 TRP   100      24.113  54.618  43.172  1.00  0.00           H  
ATOM   1586  CD2 TRP   100      22.440  53.288  43.209  1.00  0.00           C  
ATOM   1587  C   TRP   100      22.458  56.988  45.708  1.00  0.00           C  
ATOM   1588  O   TRP   100      23.527  57.151  45.158  1.00  0.00           O  
ATOM   1589  N   GLN   101      21.793  57.914  46.486  1.00  0.00           N  
ATOM   1590  H   GLN   101      20.916  57.618  46.889  1.00  0.00           H  
ATOM   1591  CA  GLN   101      22.306  59.294  46.618  1.00  0.00           C  
ATOM   1592  HA  GLN   101      22.706  59.622  45.658  1.00  0.00           H  
ATOM   1593  CB  GLN   101      21.219  60.299  46.977  1.00  0.00           C  
ATOM   1594  HB2 GLN   101      21.114  60.223  48.059  1.00  0.00           H  
ATOM   1595  HB3 GLN   101      21.622  61.294  46.786  1.00  0.00           H  
ATOM   1596  CG  GLN   101      19.923  60.184  46.226  1.00  0.00           C  
ATOM   1597  HG2 GLN   101      19.364  59.294  46.516  1.00  0.00           H  
ATOM   1598  HG3 GLN   101      19.323  61.049  46.510  1.00  0.00           H  
ATOM   1599  CD  GLN   101      20.204  60.154  44.728  1.00  0.00           C  
ATOM   1600  OE1 GLN   101      20.616  61.140  44.182  1.00  0.00           O  
ATOM   1601  NE2 GLN   101      19.903  59.088  44.021  1.00  0.00           N  
ATOM   1602 HE21 GLN   101      19.523  58.288  44.507  1.00  0.00           H  
ATOM   1603 HE22 GLN   101      20.083  58.968  43.035  1.00  0.00           H  
ATOM   1604  C   GLN   101      23.594  59.495  47.483  1.00  0.00           C  
ATOM   1605  O   GLN   101      24.261  60.560  47.523  1.00  0.00           O  
ATOM   1606  N   GLY   102      23.995  58.484  48.285  1.00  0.00           N  
ATOM   1607  H   GLY   102      23.397  57.687  48.447  1.00  0.00           H  
ATOM   1608  CA  GLY   102      25.349  58.418  48.929  1.00  0.00           C  
ATOM   1609  HA2 GLY   102      25.706  59.440  49.050  1.00  0.00           H  
ATOM   1610  HA3 GLY   102      25.201  58.004  49.926  1.00  0.00           H  
ATOM   1611  C   GLY   102      26.474  57.595  48.198  1.00  0.00           C  
ATOM   1612  O   GLY   102      27.595  57.625  48.673  1.00  0.00           O  
ATOM   1613  N   ILE   103      26.166  56.824  47.172  1.00  0.00           N  
ATOM   1614  H   ILE   103      25.288  56.992  46.701  1.00  0.00           H  
ATOM   1615  CA  ILE   103      27.113  55.847  46.511  1.00  0.00           C  
ATOM   1616  HA  ILE   103      27.830  55.493  47.253  1.00  0.00           H  
ATOM   1617  CB  ILE   103      26.362  54.646  45.944  1.00  0.00           C  
ATOM   1618  HB  ILE   103      25.566  54.960  45.269  1.00  0.00           H  
ATOM   1619  CG2 ILE   103      27.284  53.772  45.113  1.00  0.00           C  
ATOM   1620 HG21 ILE   103      26.885  52.825  44.748  1.00  0.00           H  
ATOM   1621 HG22 ILE   103      27.710  54.331  44.280  1.00  0.00           H  
ATOM   1622 HG23 ILE   103      28.056  53.309  45.728  1.00  0.00           H  
ATOM   1623  CG1 ILE   103      25.840  53.727  47.051  1.00  0.00           C  
ATOM   1624 HG12 ILE   103      26.651  53.201  47.554  1.00  0.00           H  
ATOM   1625 HG13 ILE   103      25.366  54.312  47.839  1.00  0.00           H  
ATOM   1626  CD1 ILE   103      24.812  52.653  46.627  1.00  0.00           C  
ATOM   1627 HD11 ILE   103      25.369  52.000  45.955  1.00  0.00           H  
ATOM   1628 HD12 ILE   103      24.448  52.140  47.517  1.00  0.00           H  
ATOM   1629 HD13 ILE   103      23.999  53.117  46.069  1.00  0.00           H  
ATOM   1630  C   ILE   103      27.922  56.563  45.437  1.00  0.00           C  
ATOM   1631  O   ILE   103      27.330  57.077  44.451  1.00  0.00           O  
ATOM   1632  N   ARG   104      29.253  56.673  45.541  1.00  0.00           N  
ATOM   1633  H   ARG   104      29.656  56.332  46.402  1.00  0.00           H  
ATOM   1634  CA  ARG   104      30.203  57.345  44.564  1.00  0.00           C  
ATOM   1635  HA  ARG   104      29.654  58.080  43.975  1.00  0.00           H  
ATOM   1636  CB  ARG   104      31.283  58.066  45.435  1.00  0.00           C  
ATOM   1637  HB2 ARG   104      31.802  57.300  46.012  1.00  0.00           H  
ATOM   1638  HB3 ARG   104      31.928  58.673  44.800  1.00  0.00           H  
ATOM   1639  CG  ARG   104      30.801  59.128  46.427  1.00  0.00           C  
ATOM   1640  HG2 ARG   104      30.844  60.067  45.876  1.00  0.00           H  
ATOM   1641  HG3 ARG   104      29.720  59.151  46.565  1.00  0.00           H  
ATOM   1642  CD  ARG   104      31.593  59.185  47.677  1.00  0.00           C  
ATOM   1643  HD2 ARG   104      32.605  59.434  47.358  1.00  0.00           H  
ATOM   1644  HD3 ARG   104      31.162  60.025  48.223  1.00  0.00           H  
ATOM   1645  NE  ARG   104      31.531  57.885  48.428  1.00  0.00           N  
ATOM   1646  HE  ARG   104      30.855  57.192  48.140  1.00  0.00           H  
ATOM   1647  CZ  ARG   104      32.063  57.530  49.542  1.00  0.00           C  
ATOM   1648  NH1 ARG   104      32.904  58.320  50.128  1.00  0.00           N  
ATOM   1649 HH11 ARG   104      33.042  59.233  49.718  1.00  0.00           H  
ATOM   1650 HH12 ARG   104      33.229  58.054  51.046  1.00  0.00           H  
ATOM   1651  NH2 ARG   104      31.817  56.391  50.158  1.00  0.00           N  
ATOM   1652 HH21 ARG   104      31.247  55.671  49.737  1.00  0.00           H  
ATOM   1653 HH22 ARG   104      32.068  56.336  51.134  1.00  0.00           H  
ATOM   1654  C   ARG   104      30.829  56.386  43.636  1.00  0.00           C  
ATOM   1655  O   ARG   104      30.949  55.214  43.941  1.00  0.00           O  
ATOM   1656  N   LEU   105      31.525  56.929  42.631  1.00  0.00           N  
ATOM   1657  H   LEU   105      31.469  57.930  42.507  1.00  0.00           H  
ATOM   1658  CA  LEU   105      32.612  56.201  41.960  1.00  0.00           C  
ATOM   1659  HA  LEU   105      32.241  55.279  41.512  1.00  0.00           H  
ATOM   1660  CB  LEU   105      33.216  56.993  40.799  1.00  0.00           C  
ATOM   1661  HB2 LEU   105      33.790  57.836  41.184  1.00  0.00           H  
ATOM   1662  HB3 LEU   105      33.989  56.301  40.463  1.00  0.00           H  
ATOM   1663  CG  LEU   105      32.301  57.592  39.701  1.00  0.00           C  
ATOM   1664  HG  LEU   105      31.672  58.374  40.126  1.00  0.00           H  
ATOM   1665  CD1 LEU   105      33.158  58.191  38.563  1.00  0.00           C  
ATOM   1666 HD11 LEU   105      33.975  58.838  38.883  1.00  0.00           H  
ATOM   1667 HD12 LEU   105      33.614  57.379  37.997  1.00  0.00           H  
ATOM   1668 HD13 LEU   105      32.509  58.639  37.810  1.00  0.00           H  
ATOM   1669  CD2 LEU   105      31.414  56.502  39.183  1.00  0.00           C  
ATOM   1670 HD21 LEU   105      30.631  56.372  39.930  1.00  0.00           H  
ATOM   1671 HD22 LEU   105      30.982  56.819  38.233  1.00  0.00           H  
ATOM   1672 HD23 LEU   105      31.948  55.553  39.128  1.00  0.00           H  
ATOM   1673  C   LEU   105      33.678  55.545  42.871  1.00  0.00           C  
ATOM   1674  O   LEU   105      34.171  54.515  42.474  1.00  0.00           O  
ATOM   1675  N   LEU   106      33.913  56.143  44.073  1.00  0.00           N  
ATOM   1676  H   LEU   106      33.611  57.092  44.245  1.00  0.00           H  
ATOM   1677  CA  LEU   106      34.704  55.446  45.110  1.00  0.00           C  
ATOM   1678  HA  LEU   106      35.702  55.326  44.686  1.00  0.00           H  
ATOM   1679  CB  LEU   106      34.856  56.250  46.428  1.00  0.00           C  
ATOM   1680  HB2 LEU   106      35.363  57.161  46.107  1.00  0.00           H  
ATOM   1681  HB3 LEU   106      33.859  56.455  46.817  1.00  0.00           H  
ATOM   1682  CG  LEU   106      35.785  55.636  47.557  1.00  0.00           C  
ATOM   1683  HG  LEU   106      35.228  54.727  47.784  1.00  0.00           H  
ATOM   1684  CD1 LEU   106      37.170  55.369  47.062  1.00  0.00           C  
ATOM   1685 HD11 LEU   106      37.935  55.400  47.838  1.00  0.00           H  
ATOM   1686 HD12 LEU   106      37.203  54.447  46.481  1.00  0.00           H  
ATOM   1687 HD13 LEU   106      37.443  56.094  46.295  1.00  0.00           H  
ATOM   1688  CD2 LEU   106      35.825  56.557  48.729  1.00  0.00           C  
ATOM   1689 HD21 LEU   106      36.451  56.135  49.515  1.00  0.00           H  
ATOM   1690 HD22 LEU   106      36.162  57.556  48.452  1.00  0.00           H  
ATOM   1691 HD23 LEU   106      34.827  56.636  49.159  1.00  0.00           H  
ATOM   1692  C   LEU   106      34.099  54.101  45.371  1.00  0.00           C  
ATOM   1693  O   LEU   106      34.721  53.071  45.285  1.00  0.00           O  
ATOM   1694  N   ASP   107      32.857  54.105  45.746  1.00  0.00           N  
ATOM   1695  H   ASP   107      32.335  54.970  45.742  1.00  0.00           H  
ATOM   1696  CA  ASP   107      32.128  52.921  46.210  1.00  0.00           C  
ATOM   1697  HA  ASP   107      32.536  52.483  47.121  1.00  0.00           H  
ATOM   1698  CB  ASP   107      30.746  53.355  46.695  1.00  0.00           C  
ATOM   1699  HB2 ASP   107      30.138  53.817  45.918  1.00  0.00           H  
ATOM   1700  HB3 ASP   107      30.179  52.446  46.897  1.00  0.00           H  
ATOM   1701  CG  ASP   107      30.797  54.263  47.895  1.00  0.00           C  
ATOM   1702  OD1 ASP   107      31.144  53.745  48.998  1.00  0.00           O  
ATOM   1703  OD2 ASP   107      30.356  55.408  47.729  1.00  0.00           O  
ATOM   1704  C   ASP   107      32.068  51.840  45.192  1.00  0.00           C  
ATOM   1705  O   ASP   107      31.972  50.694  45.602  1.00  0.00           O  
ATOM   1706  N   LEU   108      31.955  52.197  43.860  1.00  0.00           N  
ATOM   1707  H   LEU   108      32.040  53.172  43.610  1.00  0.00           H  
ATOM   1708  CA  LEU   108      31.925  51.174  42.807  1.00  0.00           C  
ATOM   1709  HA  LEU   108      31.330  50.290  43.036  1.00  0.00           H  
ATOM   1710  CB  LEU   108      31.309  51.760  41.514  1.00  0.00           C  
ATOM   1711  HB2 LEU   108      31.983  52.549  41.180  1.00  0.00           H  
ATOM   1712  HB3 LEU   108      31.209  51.016  40.724  1.00  0.00           H  
ATOM   1713  CG  LEU   108      29.896  52.456  41.567  1.00  0.00           C  
ATOM   1714  HG  LEU   108      29.880  53.381  42.144  1.00  0.00           H  
ATOM   1715  CD1 LEU   108      29.427  52.886  40.182  1.00  0.00           C  
ATOM   1716 HD11 LEU   108      30.121  53.659  39.853  1.00  0.00           H  
ATOM   1717 HD12 LEU   108      29.443  52.077  39.452  1.00  0.00           H  
ATOM   1718 HD13 LEU   108      28.406  53.266  40.230  1.00  0.00           H  
ATOM   1719  CD2 LEU   108      28.944  51.364  42.228  1.00  0.00           C  
ATOM   1720 HD21 LEU   108      27.972  51.775  42.502  1.00  0.00           H  
ATOM   1721 HD22 LEU   108      28.810  50.526  41.544  1.00  0.00           H  
ATOM   1722 HD23 LEU   108      29.338  50.838  43.097  1.00  0.00           H  
ATOM   1723  C   LEU   108      33.304  50.638  42.469  1.00  0.00           C  
ATOM   1724  O   LEU   108      33.428  49.425  42.472  1.00  0.00           O  
ATOM   1725  N   ALA   109      34.341  51.487  42.247  1.00  0.00           N  
ATOM   1726  H   ALA   109      34.155  52.479  42.203  1.00  0.00           H  
ATOM   1727  CA  ALA   109      35.746  51.129  42.038  1.00  0.00           C  
ATOM   1728  HA  ALA   109      35.837  50.485  41.163  1.00  0.00           H  
ATOM   1729  CB  ALA   109      36.558  52.387  41.742  1.00  0.00           C  
ATOM   1730  HB1 ALA   109      37.574  52.079  41.498  1.00  0.00           H  
ATOM   1731  HB2 ALA   109      36.151  52.976  40.920  1.00  0.00           H  
ATOM   1732  HB3 ALA   109      36.619  53.018  42.629  1.00  0.00           H  
ATOM   1733  C   ALA   109      36.329  50.256  43.190  1.00  0.00           C  
ATOM   1734  O   ALA   109      36.931  49.235  42.871  1.00  0.00           O  
ATOM   1735  N   THR   110      36.125  50.542  44.487  1.00  0.00           N  
ATOM   1736  H   THR   110      35.557  51.368  44.610  1.00  0.00           H  
ATOM   1737  CA  THR   110      36.774  49.926  45.647  1.00  0.00           C  
ATOM   1738  HA  THR   110      37.537  49.209  45.343  1.00  0.00           H  
ATOM   1739  CB  THR   110      37.424  51.073  46.508  1.00  0.00           C  
ATOM   1740  HB  THR   110      37.847  50.538  47.359  1.00  0.00           H  
ATOM   1741  CG2 THR   110      38.597  51.781  45.839  1.00  0.00           C  
ATOM   1742 HG21 THR   110      38.595  52.770  46.297  1.00  0.00           H  
ATOM   1743 HG22 THR   110      39.538  51.246  45.968  1.00  0.00           H  
ATOM   1744 HG23 THR   110      38.367  51.943  44.786  1.00  0.00           H  
ATOM   1745  OG1 THR   110      36.461  51.984  46.997  1.00  0.00           O  
ATOM   1746  HG1 THR   110      35.827  52.312  46.355  1.00  0.00           H  
ATOM   1747  C   THR   110      35.801  49.029  46.530  1.00  0.00           C  
ATOM   1748  O   THR   110      36.031  48.770  47.683  1.00  0.00           O  
ATOM   1749  N   TYR   111      34.623  48.667  45.969  1.00  0.00           N  
ATOM   1750  H   TYR   111      34.434  49.245  45.163  1.00  0.00           H  
ATOM   1751  CA  TYR   111      33.700  47.672  46.453  1.00  0.00           C  
ATOM   1752  HA  TYR   111      32.934  47.567  45.685  1.00  0.00           H  
ATOM   1753  CB  TYR   111      34.384  46.314  46.503  1.00  0.00           C  
ATOM   1754  HB2 TYR   111      35.124  46.377  47.301  1.00  0.00           H  
ATOM   1755  HB3 TYR   111      33.705  45.518  46.810  1.00  0.00           H  
ATOM   1756  CG  TYR   111      35.150  45.909  45.330  1.00  0.00           C  
ATOM   1757  CD1 TYR   111      34.408  45.421  44.218  1.00  0.00           C  
ATOM   1758  HD1 TYR   111      33.330  45.419  44.290  1.00  0.00           H  
ATOM   1759  CE1 TYR   111      35.133  45.069  43.051  1.00  0.00           C  
ATOM   1760  HE1 TYR   111      34.630  44.685  42.176  1.00  0.00           H  
ATOM   1761  CZ  TYR   111      36.578  44.980  43.146  1.00  0.00           C  
ATOM   1762  OH  TYR   111      37.401  44.588  42.108  1.00  0.00           O  
ATOM   1763  HH  TYR   111      38.234  44.390  42.542  1.00  0.00           H  
ATOM   1764  CE2 TYR   111      37.264  45.475  44.290  1.00  0.00           C  
ATOM   1765  HE2 TYR   111      38.335  45.371  44.382  1.00  0.00           H  
ATOM   1766  CD2 TYR   111      36.525  45.966  45.360  1.00  0.00           C  
ATOM   1767  HD2 TYR   111      37.024  46.394  46.216  1.00  0.00           H  
ATOM   1768  C   TYR   111      33.000  48.022  47.709  1.00  0.00           C  
ATOM   1769  O   TYR   111      32.588  47.071  48.419  1.00  0.00           O  
ATOM   1770  N   THR   112      32.804  49.305  48.082  1.00  0.00           N  
ATOM   1771  H   THR   112      33.241  49.961  47.451  1.00  0.00           H  
ATOM   1772  CA  THR   112      32.142  49.792  49.328  1.00  0.00           C  
ATOM   1773  HA  THR   112      31.933  48.871  49.873  1.00  0.00           H  
ATOM   1774  CB  THR   112      33.048  50.708  50.168  1.00  0.00           C  
ATOM   1775  HB  THR   112      32.457  51.066  51.011  1.00  0.00           H  
ATOM   1776  CG2 THR   112      34.359  50.049  50.740  1.00  0.00           C  
ATOM   1777 HG21 THR   112      35.204  49.870  50.075  1.00  0.00           H  
ATOM   1778 HG22 THR   112      34.797  50.683  51.511  1.00  0.00           H  
ATOM   1779 HG23 THR   112      34.159  49.049  51.124  1.00  0.00           H  
ATOM   1780  OG1 THR   112      33.393  51.804  49.422  1.00  0.00           O  
ATOM   1781  HG1 THR   112      32.597  52.333  49.517  1.00  0.00           H  
ATOM   1782  C   THR   112      30.747  50.403  49.149  1.00  0.00           C  
ATOM   1783  O   THR   112      30.208  51.163  50.008  1.00  0.00           O  
ATOM   1784  N   ALA   113      29.963  50.061  48.075  1.00  0.00           N  
ATOM   1785  H   ALA   113      30.430  49.383  47.489  1.00  0.00           H  
ATOM   1786  CA  ALA   113      28.562  50.492  47.881  1.00  0.00           C  
ATOM   1787  HA  ALA   113      28.579  51.581  47.845  1.00  0.00           H  
ATOM   1788  CB  ALA   113      28.196  50.102  46.443  1.00  0.00           C  
ATOM   1789  HB1 ALA   113      28.935  50.517  45.758  1.00  0.00           H  
ATOM   1790  HB2 ALA   113      28.073  49.023  46.347  1.00  0.00           H  
ATOM   1791  HB3 ALA   113      27.322  50.677  46.137  1.00  0.00           H  
ATOM   1792  C   ALA   113      27.449  50.024  48.865  1.00  0.00           C  
ATOM   1793  O   ALA   113      26.393  50.603  49.103  1.00  0.00           O  
ATOM   1794  N   GLY   114      27.783  48.931  49.549  1.00  0.00           N  
ATOM   1795  H   GLY   114      28.751  48.656  49.463  1.00  0.00           H  
ATOM   1796  CA  GLY   114      27.031  48.306  50.629  1.00  0.00           C  
ATOM   1797  HA2 GLY   114      27.780  48.132  51.402  1.00  0.00           H  
ATOM   1798  HA3 GLY   114      26.250  48.991  50.959  1.00  0.00           H  
ATOM   1799  C   GLY   114      26.370  46.910  50.282  1.00  0.00           C  
ATOM   1800  O   GLY   114      25.502  46.516  51.102  1.00  0.00           O  
ATOM   1801  N   GLY   115      26.783  46.301  49.153  1.00  0.00           N  
ATOM   1802  H   GLY   115      27.564  46.703  48.654  1.00  0.00           H  
ATOM   1803  CA  GLY   115      26.426  44.926  48.834  1.00  0.00           C  
ATOM   1804  HA2 GLY   115      27.216  44.281  49.219  1.00  0.00           H  
ATOM   1805  HA3 GLY   115      25.531  44.698  49.414  1.00  0.00           H  
ATOM   1806  C   GLY   115      25.934  44.672  47.404  1.00  0.00           C  
ATOM   1807  O   GLY   115      25.045  43.909  47.166  1.00  0.00           O  
ATOM   1808  N   LEU   116      26.537  45.367  46.424  1.00  0.00           N  
ATOM   1809  H   LEU   116      27.449  45.782  46.552  1.00  0.00           H  
ATOM   1810  CA  LEU   116      26.215  45.048  45.012  1.00  0.00           C  
ATOM   1811  HA  LEU   116      25.158  45.157  44.768  1.00  0.00           H  
ATOM   1812  CB  LEU   116      27.054  45.959  44.105  1.00  0.00           C  
ATOM   1813  HB2 LEU   116      28.076  46.022  44.480  1.00  0.00           H  
ATOM   1814  HB3 LEU   116      27.114  45.446  43.145  1.00  0.00           H  
ATOM   1815  CG  LEU   116      26.503  47.389  43.929  1.00  0.00           C  
ATOM   1816  HG  LEU   116      26.363  47.876  44.894  1.00  0.00           H  
ATOM   1817  CD1 LEU   116      27.646  48.159  43.150  1.00  0.00           C  
ATOM   1818 HD11 LEU   116      27.228  49.085  42.756  1.00  0.00           H  
ATOM   1819 HD12 LEU   116      28.520  48.349  43.774  1.00  0.00           H  
ATOM   1820 HD13 LEU   116      27.932  47.548  42.294  1.00  0.00           H  
ATOM   1821  CD2 LEU   116      25.213  47.422  43.070  1.00  0.00           C  
ATOM   1822 HD21 LEU   116      24.345  46.937  43.516  1.00  0.00           H  
ATOM   1823 HD22 LEU   116      24.904  48.457  42.923  1.00  0.00           H  
ATOM   1824 HD23 LEU   116      25.363  46.917  42.116  1.00  0.00           H  
ATOM   1825  C   LEU   116      26.547  43.503  44.720  1.00  0.00           C  
ATOM   1826  O   LEU   116      27.515  42.922  45.215  1.00  0.00           O  
ATOM   1827  N   PRO   117      25.675  42.760  44.007  1.00  0.00           N  
ATOM   1828  CD  PRO   117      24.331  43.165  43.647  1.00  0.00           C  
ATOM   1829  HD2 PRO   117      24.405  43.554  42.631  1.00  0.00           H  
ATOM   1830  HD3 PRO   117      23.869  43.849  44.359  1.00  0.00           H  
ATOM   1831  CG  PRO   117      23.502  41.860  43.660  1.00  0.00           C  
ATOM   1832  HG2 PRO   117      22.712  41.997  42.921  1.00  0.00           H  
ATOM   1833  HG3 PRO   117      23.186  41.572  44.663  1.00  0.00           H  
ATOM   1834  CB  PRO   117      24.487  40.810  43.133  1.00  0.00           C  
ATOM   1835  HB2 PRO   117      24.430  40.778  42.045  1.00  0.00           H  
ATOM   1836  HB3 PRO   117      24.157  39.859  43.552  1.00  0.00           H  
ATOM   1837  CA  PRO   117      25.900  41.282  43.738  1.00  0.00           C  
ATOM   1838  HA  PRO   117      26.012  40.831  44.724  1.00  0.00           H  
ATOM   1839  C   PRO   117      27.139  40.950  42.774  1.00  0.00           C  
ATOM   1840  O   PRO   117      27.604  41.860  42.055  1.00  0.00           O  
ATOM   1841  N   LEU   118      27.596  39.688  42.816  1.00  0.00           N  
ATOM   1842  H   LEU   118      27.159  39.066  43.481  1.00  0.00           H  
ATOM   1843  CA  LEU   118      28.840  39.223  42.078  1.00  0.00           C  
ATOM   1844  HA  LEU   118      29.707  39.842  42.311  1.00  0.00           H  
ATOM   1845  CB  LEU   118      29.226  37.805  42.561  1.00  0.00           C  
ATOM   1846  HB2 LEU   118      29.425  37.804  43.633  1.00  0.00           H  
ATOM   1847  HB3 LEU   118      28.416  37.120  42.312  1.00  0.00           H  
ATOM   1848  CG  LEU   118      30.512  37.301  41.860  1.00  0.00           C  
ATOM   1849  HG  LEU   118      30.384  37.349  40.779  1.00  0.00           H  
ATOM   1850  CD1 LEU   118      31.718  38.114  42.260  1.00  0.00           C  
ATOM   1851 HD11 LEU   118      32.690  37.789  41.890  1.00  0.00           H  
ATOM   1852 HD12 LEU   118      31.545  39.177  42.096  1.00  0.00           H  
ATOM   1853 HD13 LEU   118      31.840  38.035  43.340  1.00  0.00           H  
ATOM   1854  CD2 LEU   118      30.778  35.825  42.190  1.00  0.00           C  
ATOM   1855 HD21 LEU   118      31.693  35.464  41.721  1.00  0.00           H  
ATOM   1856 HD22 LEU   118      30.836  35.763  43.277  1.00  0.00           H  
ATOM   1857 HD23 LEU   118      29.962  35.127  42.005  1.00  0.00           H  
ATOM   1858  C   LEU   118      28.551  39.414  40.565  1.00  0.00           C  
ATOM   1859  O   LEU   118      29.463  39.692  39.839  1.00  0.00           O  
ATOM   1860  N   GLN   119      27.278  39.275  40.100  1.00  0.00           N  
ATOM   1861  H   GLN   119      26.690  39.047  40.889  1.00  0.00           H  
ATOM   1862  CA  GLN   119      26.756  38.977  38.685  1.00  0.00           C  
ATOM   1863  HA  GLN   119      27.456  39.447  37.995  1.00  0.00           H  
ATOM   1864  CB  GLN   119      26.757  37.494  38.367  1.00  0.00           C  
ATOM   1865  HB2 GLN   119      25.778  37.128  38.678  1.00  0.00           H  
ATOM   1866  HB3 GLN   119      26.869  37.388  37.288  1.00  0.00           H  
ATOM   1867  CG  GLN   119      27.897  36.605  39.021  1.00  0.00           C  
ATOM   1868  HG2 GLN   119      28.884  37.021  38.814  1.00  0.00           H  
ATOM   1869  HG3 GLN   119      27.697  36.432  40.079  1.00  0.00           H  
ATOM   1870  CD  GLN   119      27.801  35.183  38.308  1.00  0.00           C  
ATOM   1871  OE1 GLN   119      27.592  34.977  37.116  1.00  0.00           O  
ATOM   1872  NE2 GLN   119      27.923  34.145  39.129  1.00  0.00           N  
ATOM   1873 HE21 GLN   119      28.143  34.338  40.095  1.00  0.00           H  
ATOM   1874 HE22 GLN   119      27.867  33.273  38.622  1.00  0.00           H  
ATOM   1875  C   GLN   119      25.382  39.611  38.462  1.00  0.00           C  
ATOM   1876  O   GLN   119      24.496  39.687  39.359  1.00  0.00           O  
ATOM   1877  N   VAL   120      25.211  40.052  37.125  1.00  0.00           N  
ATOM   1878  H   VAL   120      25.973  39.755  36.532  1.00  0.00           H  
ATOM   1879  CA  VAL   120      24.031  40.703  36.581  1.00  0.00           C  
ATOM   1880  HA  VAL   120      23.727  41.357  37.398  1.00  0.00           H  
ATOM   1881  CB  VAL   120      24.250  41.450  35.182  1.00  0.00           C  
ATOM   1882  HB  VAL   120      24.714  40.761  34.476  1.00  0.00           H  
ATOM   1883  CG1 VAL   120      22.922  41.919  34.560  1.00  0.00           C  
ATOM   1884 HG11 VAL   120      22.398  41.054  34.153  1.00  0.00           H  
ATOM   1885 HG12 VAL   120      22.318  42.462  35.288  1.00  0.00           H  
ATOM   1886 HG13 VAL   120      23.196  42.542  33.709  1.00  0.00           H  
ATOM   1887  CG2 VAL   120      25.053  42.756  35.343  1.00  0.00           C  
ATOM   1888 HG21 VAL   120      25.212  43.211  34.366  1.00  0.00           H  
ATOM   1889 HG22 VAL   120      24.523  43.434  36.012  1.00  0.00           H  
ATOM   1890 HG23 VAL   120      26.022  42.547  35.797  1.00  0.00           H  
ATOM   1891  C   VAL   120      22.864  39.566  36.372  1.00  0.00           C  
ATOM   1892  O   VAL   120      23.085  38.510  35.790  1.00  0.00           O  
ATOM   1893  N   PRO   121      21.634  39.887  36.897  1.00  0.00           N  
ATOM   1894  CD  PRO   121      21.329  41.014  37.817  1.00  0.00           C  
ATOM   1895  HD2 PRO   121      21.166  41.989  37.358  1.00  0.00           H  
ATOM   1896  HD3 PRO   121      22.130  41.037  38.557  1.00  0.00           H  
ATOM   1897  CG  PRO   121      20.041  40.613  38.422  1.00  0.00           C  
ATOM   1898  HG2 PRO   121      19.334  41.428  38.574  1.00  0.00           H  
ATOM   1899  HG3 PRO   121      20.169  40.251  39.442  1.00  0.00           H  
ATOM   1900  CB  PRO   121      19.339  39.612  37.496  1.00  0.00           C  
ATOM   1901  HB2 PRO   121      18.694  40.057  36.738  1.00  0.00           H  
ATOM   1902  HB3 PRO   121      18.713  38.987  38.132  1.00  0.00           H  
ATOM   1903  CA  PRO   121      20.539  38.853  36.949  1.00  0.00           C  
ATOM   1904  HA  PRO   121      20.912  38.079  37.619  1.00  0.00           H  
ATOM   1905  C   PRO   121      20.191  38.164  35.568  1.00  0.00           C  
ATOM   1906  O   PRO   121      20.331  38.754  34.467  1.00  0.00           O  
ATOM   1907  N   ASP   122      19.746  36.915  35.493  1.00  0.00           N  
ATOM   1908  H   ASP   122      19.410  36.517  36.359  1.00  0.00           H  
ATOM   1909  CA  ASP   122      19.733  36.104  34.233  1.00  0.00           C  
ATOM   1910  HA  ASP   122      20.765  35.987  33.901  1.00  0.00           H  
ATOM   1911  CB  ASP   122      19.283  34.666  34.583  1.00  0.00           C  
ATOM   1912  HB2 ASP   122      18.248  34.717  34.921  1.00  0.00           H  
ATOM   1913  HB3 ASP   122      19.192  34.114  33.647  1.00  0.00           H  
ATOM   1914  CG  ASP   122      20.138  33.903  35.632  1.00  0.00           C  
ATOM   1915  OD1 ASP   122      19.575  33.014  36.303  1.00  0.00           O  
ATOM   1916  OD2 ASP   122      21.412  34.103  35.789  1.00  0.00           O  
ATOM   1917  C   ASP   122      18.796  36.703  33.185  1.00  0.00           C  
ATOM   1918  O   ASP   122      19.075  36.521  32.024  1.00  0.00           O  
ATOM   1919  N   ASN   123      17.739  37.467  33.553  1.00  0.00           N  
ATOM   1920  H   ASN   123      17.417  37.461  34.511  1.00  0.00           H  
ATOM   1921  CA  ASN   123      16.846  38.026  32.503  1.00  0.00           C  
ATOM   1922  HA  ASN   123      16.676  37.316  31.693  1.00  0.00           H  
ATOM   1923  CB  ASN   123      15.509  38.437  33.153  1.00  0.00           C  
ATOM   1924  HB2 ASN   123      14.726  38.757  32.466  1.00  0.00           H  
ATOM   1925  HB3 ASN   123      15.118  37.531  33.617  1.00  0.00           H  
ATOM   1926  CG  ASN   123      15.651  39.393  34.330  1.00  0.00           C  
ATOM   1927  OD1 ASN   123      15.631  39.012  35.455  1.00  0.00           O  
ATOM   1928  ND2 ASN   123      15.829  40.642  34.006  1.00  0.00           N  
ATOM   1929 HD21 ASN   123      15.926  41.352  34.718  1.00  0.00           H  
ATOM   1930 HD22 ASN   123      15.628  40.993  33.080  1.00  0.00           H  
ATOM   1931  C   ASN   123      17.435  39.247  31.811  1.00  0.00           C  
ATOM   1932  O   ASN   123      16.770  39.739  30.888  1.00  0.00           O  
ATOM   1933  N   VAL   124      18.698  39.658  32.107  1.00  0.00           N  
ATOM   1934  H   VAL   124      19.241  39.243  32.851  1.00  0.00           H  
ATOM   1935  CA  VAL   124      19.163  40.978  31.629  1.00  0.00           C  
ATOM   1936  HA  VAL   124      18.303  41.610  31.409  1.00  0.00           H  
ATOM   1937  CB  VAL   124      19.934  41.754  32.681  1.00  0.00           C  
ATOM   1938  HB  VAL   124      20.753  41.067  32.895  1.00  0.00           H  
ATOM   1939  CG1 VAL   124      20.718  43.009  32.157  1.00  0.00           C  
ATOM   1940 HG11 VAL   124      20.142  43.631  31.472  1.00  0.00           H  
ATOM   1941 HG12 VAL   124      21.126  43.658  32.933  1.00  0.00           H  
ATOM   1942 HG13 VAL   124      21.588  42.628  31.623  1.00  0.00           H  
ATOM   1943  CG2 VAL   124      19.258  41.967  34.048  1.00  0.00           C  
ATOM   1944 HG21 VAL   124      18.334  42.498  33.820  1.00  0.00           H  
ATOM   1945 HG22 VAL   124      18.995  40.967  34.393  1.00  0.00           H  
ATOM   1946 HG23 VAL   124      19.907  42.502  34.742  1.00  0.00           H  
ATOM   1947  C   VAL   124      19.976  40.855  30.355  1.00  0.00           C  
ATOM   1948  O   VAL   124      20.911  40.113  30.323  1.00  0.00           O  
ATOM   1949  N   THR   125      19.538  41.624  29.374  1.00  0.00           N  
ATOM   1950  H   THR   125      18.713  42.182  29.540  1.00  0.00           H  
ATOM   1951  CA  THR   125      20.166  41.572  27.918  1.00  0.00           C  
ATOM   1952  HA  THR   125      20.944  40.810  27.903  1.00  0.00           H  
ATOM   1953  CB  THR   125      19.118  41.026  26.855  1.00  0.00           C  
ATOM   1954  HB  THR   125      19.723  40.847  25.967  1.00  0.00           H  
ATOM   1955  CG2 THR   125      18.566  39.656  27.094  1.00  0.00           C  
ATOM   1956 HG21 THR   125      17.772  39.757  27.835  1.00  0.00           H  
ATOM   1957 HG22 THR   125      18.046  39.337  26.191  1.00  0.00           H  
ATOM   1958 HG23 THR   125      19.274  38.905  27.446  1.00  0.00           H  
ATOM   1959  OG1 THR   125      18.068  41.908  26.484  1.00  0.00           O  
ATOM   1960  HG1 THR   125      18.214  42.039  25.544  1.00  0.00           H  
ATOM   1961  C   THR   125      20.806  42.890  27.535  1.00  0.00           C  
ATOM   1962  O   THR   125      21.602  42.901  26.576  1.00  0.00           O  
ATOM   1963  N   ASP   126      20.365  43.980  28.117  1.00  0.00           N  
ATOM   1964  H   ASP   126      19.827  43.882  28.966  1.00  0.00           H  
ATOM   1965  CA  ASP   126      20.525  45.343  27.570  1.00  0.00           C  
ATOM   1966  HA  ASP   126      21.454  45.550  27.040  1.00  0.00           H  
ATOM   1967  CB  ASP   126      19.366  45.641  26.584  1.00  0.00           C  
ATOM   1968  HB2 ASP   126      19.489  46.623  26.127  1.00  0.00           H  
ATOM   1969  HB3 ASP   126      19.466  44.913  25.779  1.00  0.00           H  
ATOM   1970  CG  ASP   126      17.972  45.606  27.135  1.00  0.00           C  
ATOM   1971  OD1 ASP   126      17.701  45.341  28.319  1.00  0.00           O  
ATOM   1972  OD2 ASP   126      16.992  45.895  26.400  1.00  0.00           O  
ATOM   1973  C   ASP   126      20.483  46.455  28.715  1.00  0.00           C  
ATOM   1974  O   ASP   126      20.260  46.052  29.851  1.00  0.00           O  
ATOM   1975  N   ASN   127      20.660  47.663  28.446  1.00  0.00           N  
ATOM   1976  H   ASN   127      20.761  47.864  27.461  1.00  0.00           H  
ATOM   1977  CA  ASN   127      20.935  48.743  29.437  1.00  0.00           C  
ATOM   1978  HA  ASN   127      21.632  48.324  30.162  1.00  0.00           H  
ATOM   1979  CB  ASN   127      21.728  49.963  28.766  1.00  0.00           C  
ATOM   1980  HB2 ASN   127      20.994  50.585  28.253  1.00  0.00           H  
ATOM   1981  HB3 ASN   127      22.171  50.501  29.604  1.00  0.00           H  
ATOM   1982  CG  ASN   127      22.904  49.665  27.851  1.00  0.00           C  
ATOM   1983  OD1 ASN   127      23.730  48.796  28.181  1.00  0.00           O  
ATOM   1984  ND2 ASN   127      23.017  50.320  26.702  1.00  0.00           N  
ATOM   1985 HD21 ASN   127      22.309  50.995  26.450  1.00  0.00           H  
ATOM   1986 HD22 ASN   127      23.754  50.220  26.018  1.00  0.00           H  
ATOM   1987  C   ASN   127      19.731  49.156  30.193  1.00  0.00           C  
ATOM   1988  O   ASN   127      19.948  49.680  31.315  1.00  0.00           O  
ATOM   1989  N   ALA   128      18.528  48.917  29.650  1.00  0.00           N  
ATOM   1990  H   ALA   128      18.521  48.567  28.703  1.00  0.00           H  
ATOM   1991  CA  ALA   128      17.290  49.036  30.455  1.00  0.00           C  
ATOM   1992  HA  ALA   128      17.368  49.946  31.050  1.00  0.00           H  
ATOM   1993  CB  ALA   128      16.096  49.246  29.530  1.00  0.00           C  
ATOM   1994  HB1 ALA   128      15.287  49.509  30.211  1.00  0.00           H  
ATOM   1995  HB2 ALA   128      16.187  50.104  28.864  1.00  0.00           H  
ATOM   1996  HB3 ALA   128      15.794  48.315  29.050  1.00  0.00           H  
ATOM   1997  C   ALA   128      17.097  47.849  31.533  1.00  0.00           C  
ATOM   1998  O   ALA   128      16.779  48.154  32.679  1.00  0.00           O  
ATOM   1999  N   SER   129      17.243  46.565  31.055  1.00  0.00           N  
ATOM   2000  H   SER   129      17.348  46.349  30.074  1.00  0.00           H  
ATOM   2001  CA  SER   129      17.232  45.457  32.068  1.00  0.00           C  
ATOM   2002  HA  SER   129      16.349  45.519  32.704  1.00  0.00           H  
ATOM   2003  CB  SER   129      16.978  44.177  31.342  1.00  0.00           C  
ATOM   2004  HB2 SER   129      16.848  43.393  32.087  1.00  0.00           H  
ATOM   2005  HB3 SER   129      16.094  44.236  30.707  1.00  0.00           H  
ATOM   2006  OG  SER   129      18.049  43.886  30.519  1.00  0.00           O  
ATOM   2007  HG  SER   129      18.125  44.592  29.873  1.00  0.00           H  
ATOM   2008  C   SER   129      18.271  45.524  33.106  1.00  0.00           C  
ATOM   2009  O   SER   129      18.117  45.051  34.253  1.00  0.00           O  
ATOM   2010  N   LEU   130      19.450  46.088  32.738  1.00  0.00           N  
ATOM   2011  H   LEU   130      19.591  46.283  31.757  1.00  0.00           H  
ATOM   2012  CA  LEU   130      20.530  46.422  33.692  1.00  0.00           C  
ATOM   2013  HA  LEU   130      20.726  45.552  34.319  1.00  0.00           H  
ATOM   2014  CB  LEU   130      21.792  46.771  32.848  1.00  0.00           C  
ATOM   2015  HB2 LEU   130      21.990  46.087  32.023  1.00  0.00           H  
ATOM   2016  HB3 LEU   130      21.529  47.696  32.336  1.00  0.00           H  
ATOM   2017  CG  LEU   130      23.096  47.241  33.450  1.00  0.00           C  
ATOM   2018  HG  LEU   130      22.828  47.987  34.199  1.00  0.00           H  
ATOM   2019  CD1 LEU   130      23.893  46.178  34.162  1.00  0.00           C  
ATOM   2020 HD11 LEU   130      24.797  46.607  34.594  1.00  0.00           H  
ATOM   2021 HD12 LEU   130      23.244  45.693  34.891  1.00  0.00           H  
ATOM   2022 HD13 LEU   130      24.063  45.470  33.350  1.00  0.00           H  
ATOM   2023  CD2 LEU   130      23.997  47.799  32.388  1.00  0.00           C  
ATOM   2024 HD21 LEU   130      23.541  48.658  31.896  1.00  0.00           H  
ATOM   2025 HD22 LEU   130      24.976  48.061  32.787  1.00  0.00           H  
ATOM   2026 HD23 LEU   130      24.181  47.086  31.584  1.00  0.00           H  
ATOM   2027  C   LEU   130      20.108  47.578  34.573  1.00  0.00           C  
ATOM   2028  O   LEU   130      20.062  47.386  35.784  1.00  0.00           O  
ATOM   2029  N   LEU   131      19.615  48.670  34.020  1.00  0.00           N  
ATOM   2030  H   LEU   131      19.684  48.814  33.022  1.00  0.00           H  
ATOM   2031  CA  LEU   131      19.084  49.778  34.868  1.00  0.00           C  
ATOM   2032  HA  LEU   131      19.924  50.103  35.482  1.00  0.00           H  
ATOM   2033  CB  LEU   131      18.746  50.964  33.944  1.00  0.00           C  
ATOM   2034  HB2 LEU   131      19.607  51.209  33.322  1.00  0.00           H  
ATOM   2035  HB3 LEU   131      17.983  50.679  33.220  1.00  0.00           H  
ATOM   2036  CG  LEU   131      18.190  52.075  34.718  1.00  0.00           C  
ATOM   2037  HG  LEU   131      17.421  51.736  35.412  1.00  0.00           H  
ATOM   2038  CD1 LEU   131      19.235  52.775  35.563  1.00  0.00           C  
ATOM   2039 HD11 LEU   131      18.822  53.473  36.291  1.00  0.00           H  
ATOM   2040 HD12 LEU   131      19.882  52.028  36.024  1.00  0.00           H  
ATOM   2041 HD13 LEU   131      19.807  53.454  34.931  1.00  0.00           H  
ATOM   2042  CD2 LEU   131      17.602  53.240  33.886  1.00  0.00           C  
ATOM   2043 HD21 LEU   131      16.877  53.757  34.514  1.00  0.00           H  
ATOM   2044 HD22 LEU   131      18.311  53.972  33.498  1.00  0.00           H  
ATOM   2045 HD23 LEU   131      17.037  52.814  33.057  1.00  0.00           H  
ATOM   2046  C   LEU   131      18.016  49.261  35.831  1.00  0.00           C  
ATOM   2047  O   LEU   131      17.997  49.649  37.012  1.00  0.00           O  
ATOM   2048  N   ARG   132      17.032  48.437  35.442  1.00  0.00           N  
ATOM   2049  H   ARG   132      16.890  48.294  34.452  1.00  0.00           H  
ATOM   2050  CA  ARG   132      15.958  47.964  36.325  1.00  0.00           C  
ATOM   2051  HA  ARG   132      15.506  48.789  36.875  1.00  0.00           H  
ATOM   2052  CB  ARG   132      14.971  47.107  35.482  1.00  0.00           C  
ATOM   2053  HB2 ARG   132      15.419  46.533  34.670  1.00  0.00           H  
ATOM   2054  HB3 ARG   132      14.712  46.230  36.076  1.00  0.00           H  
ATOM   2055  CG  ARG   132      13.761  47.907  34.982  1.00  0.00           C  
ATOM   2056  HG2 ARG   132      13.399  48.531  35.799  1.00  0.00           H  
ATOM   2057  HG3 ARG   132      14.262  48.606  34.313  1.00  0.00           H  
ATOM   2058  CD  ARG   132      12.616  47.145  34.306  1.00  0.00           C  
ATOM   2059  HD2 ARG   132      12.117  46.495  35.025  1.00  0.00           H  
ATOM   2060  HD3 ARG   132      11.966  47.883  33.837  1.00  0.00           H  
ATOM   2061  NE  ARG   132      13.207  46.294  33.214  1.00  0.00           N  
ATOM   2062  HE  ARG   132      13.503  45.400  33.579  1.00  0.00           H  
ATOM   2063  CZ  ARG   132      13.025  46.394  31.904  1.00  0.00           C  
ATOM   2064  NH1 ARG   132      12.613  47.549  31.384  1.00  0.00           N  
ATOM   2065 HH11 ARG   132      12.555  48.399  31.927  1.00  0.00           H  
ATOM   2066 HH12 ARG   132      12.392  47.705  30.411  1.00  0.00           H  
ATOM   2067  NH2 ARG   132      13.297  45.391  31.160  1.00  0.00           N  
ATOM   2068 HH21 ARG   132      13.374  44.473  31.574  1.00  0.00           H  
ATOM   2069 HH22 ARG   132      13.274  45.517  30.158  1.00  0.00           H  
ATOM   2070  C   ARG   132      16.555  47.045  37.464  1.00  0.00           C  
ATOM   2071  O   ARG   132      16.090  47.184  38.619  1.00  0.00           O  
ATOM   2072  N   PHE   133      17.659  46.358  37.178  1.00  0.00           N  
ATOM   2073  H   PHE   133      18.079  46.381  36.259  1.00  0.00           H  
ATOM   2074  CA  PHE   133      18.342  45.603  38.252  1.00  0.00           C  
ATOM   2075  HA  PHE   133      17.578  45.159  38.891  1.00  0.00           H  
ATOM   2076  CB  PHE   133      19.201  44.492  37.655  1.00  0.00           C  
ATOM   2077  HB2 PHE   133      18.641  43.563  37.766  1.00  0.00           H  
ATOM   2078  HB3 PHE   133      19.291  44.719  36.593  1.00  0.00           H  
ATOM   2079  CG  PHE   133      20.535  44.276  38.317  1.00  0.00           C  
ATOM   2080  CD1 PHE   133      20.520  43.633  39.560  1.00  0.00           C  
ATOM   2081  HD1 PHE   133      19.603  43.356  40.060  1.00  0.00           H  
ATOM   2082  CE1 PHE   133      21.792  43.384  40.148  1.00  0.00           C  
ATOM   2083  HE1 PHE   133      21.939  42.922  41.113  1.00  0.00           H  
ATOM   2084  CZ  PHE   133      23.010  43.856  39.639  1.00  0.00           C  
ATOM   2085  HZ  PHE   133      23.931  43.771  40.196  1.00  0.00           H  
ATOM   2086  CE2 PHE   133      22.950  44.656  38.476  1.00  0.00           C  
ATOM   2087  HE2 PHE   133      23.856  45.109  38.100  1.00  0.00           H  
ATOM   2088  CD2 PHE   133      21.700  44.788  37.778  1.00  0.00           C  
ATOM   2089  HD2 PHE   133      21.648  45.275  36.816  1.00  0.00           H  
ATOM   2090  C   PHE   133      19.139  46.532  39.210  1.00  0.00           C  
ATOM   2091  O   PHE   133      19.124  46.255  40.411  1.00  0.00           O  
ATOM   2092  N   TYR   134      19.575  47.639  38.754  1.00  0.00           N  
ATOM   2093  H   TYR   134      19.563  47.728  37.748  1.00  0.00           H  
ATOM   2094  CA  TYR   134      20.267  48.593  39.603  1.00  0.00           C  
ATOM   2095  HA  TYR   134      20.826  48.052  40.367  1.00  0.00           H  
ATOM   2096  CB  TYR   134      21.243  49.492  38.892  1.00  0.00           C  
ATOM   2097  HB2 TYR   134      20.785  49.907  37.994  1.00  0.00           H  
ATOM   2098  HB3 TYR   134      21.571  50.192  39.660  1.00  0.00           H  
ATOM   2099  CG  TYR   134      22.578  48.855  38.491  1.00  0.00           C  
ATOM   2100  CD1 TYR   134      23.362  48.150  39.428  1.00  0.00           C  
ATOM   2101  HD1 TYR   134      23.032  48.206  40.455  1.00  0.00           H  
ATOM   2102  CE1 TYR   134      24.659  47.672  39.127  1.00  0.00           C  
ATOM   2103  HE1 TYR   134      25.291  47.308  39.924  1.00  0.00           H  
ATOM   2104  CZ  TYR   134      25.084  47.820  37.773  1.00  0.00           C  
ATOM   2105  OH  TYR   134      26.322  47.410  37.381  1.00  0.00           O  
ATOM   2106  HH  TYR   134      27.048  47.465  38.007  1.00  0.00           H  
ATOM   2107  CE2 TYR   134      24.340  48.602  36.863  1.00  0.00           C  
ATOM   2108  HE2 TYR   134      24.858  48.728  35.924  1.00  0.00           H  
ATOM   2109  CD2 TYR   134      23.071  49.040  37.187  1.00  0.00           C  
ATOM   2110  HD2 TYR   134      22.483  49.586  36.464  1.00  0.00           H  
ATOM   2111  C   TYR   134      19.246  49.419  40.446  1.00  0.00           C  
ATOM   2112  O   TYR   134      19.503  49.644  41.647  1.00  0.00           O  
ATOM   2113  N   GLN   135      18.122  49.869  39.864  1.00  0.00           N  
ATOM   2114  H   GLN   135      17.936  49.633  38.900  1.00  0.00           H  
ATOM   2115  CA  GLN   135      17.235  50.758  40.544  1.00  0.00           C  
ATOM   2116  HA  GLN   135      17.816  51.526  41.056  1.00  0.00           H  
ATOM   2117  CB  GLN   135      16.322  51.398  39.467  1.00  0.00           C  
ATOM   2118  HB2 GLN   135      15.825  50.542  39.010  1.00  0.00           H  
ATOM   2119  HB3 GLN   135      15.467  51.906  39.914  1.00  0.00           H  
ATOM   2120  CG  GLN   135      16.938  52.392  38.468  1.00  0.00           C  
ATOM   2121  HG2 GLN   135      17.372  53.295  38.897  1.00  0.00           H  
ATOM   2122  HG3 GLN   135      17.799  51.991  37.933  1.00  0.00           H  
ATOM   2123  CD  GLN   135      15.912  52.963  37.471  1.00  0.00           C  
ATOM   2124  OE1 GLN   135      15.030  52.265  36.998  1.00  0.00           O  
ATOM   2125  NE2 GLN   135      16.066  54.192  37.071  1.00  0.00           N  
ATOM   2126 HE21 GLN   135      16.851  54.632  37.531  1.00  0.00           H  
ATOM   2127 HE22 GLN   135      15.269  54.602  36.606  1.00  0.00           H  
ATOM   2128  C   GLN   135      16.356  50.050  41.652  1.00  0.00           C  
ATOM   2129  O   GLN   135      15.992  50.685  42.636  1.00  0.00           O  
ATOM   2130  N   SER   136      16.023  48.748  41.525  1.00  0.00           N  
ATOM   2131  H   SER   136      16.398  48.361  40.670  1.00  0.00           H  
ATOM   2132  CA  SER   136      15.265  47.864  42.407  1.00  0.00           C  
ATOM   2133  HA  SER   136      14.536  48.498  42.910  1.00  0.00           H  
ATOM   2134  CB  SER   136      14.516  46.840  41.553  1.00  0.00           C  
ATOM   2135  HB2 SER   136      13.903  46.316  42.286  1.00  0.00           H  
ATOM   2136  HB3 SER   136      13.918  47.299  40.765  1.00  0.00           H  
ATOM   2137  OG  SER   136      15.437  46.011  40.822  1.00  0.00           O  
ATOM   2138  HG  SER   136      15.468  46.362  39.929  1.00  0.00           H  
ATOM   2139  C   SER   136      16.048  47.142  43.498  1.00  0.00           C  
ATOM   2140  O   SER   136      15.508  46.520  44.408  1.00  0.00           O  
ATOM   2141  N   TRP   137      17.393  47.353  43.458  1.00  0.00           N  
ATOM   2142  H   TRP   137      17.775  47.547  42.544  1.00  0.00           H  
ATOM   2143  CA  TRP   137      18.380  46.825  44.431  1.00  0.00           C  
ATOM   2144  HA  TRP   137      17.917  45.875  44.698  1.00  0.00           H  
ATOM   2145  CB  TRP   137      19.767  46.500  43.734  1.00  0.00           C  
ATOM   2146  HB2 TRP   137      19.735  45.528  43.243  1.00  0.00           H  
ATOM   2147  HB3 TRP   137      19.916  47.379  43.108  1.00  0.00           H  
ATOM   2148  CG  TRP   137      20.927  46.476  44.671  1.00  0.00           C  
ATOM   2149  CD1 TRP   137      21.277  45.373  45.388  1.00  0.00           C  
ATOM   2150  HD1 TRP   137      20.761  44.435  45.245  1.00  0.00           H  
ATOM   2151  NE1 TRP   137      22.320  45.657  46.192  1.00  0.00           N  
ATOM   2152  HE1 TRP   137      22.827  44.906  46.638  1.00  0.00           H  
ATOM   2153  CE2 TRP   137      22.697  46.997  46.111  1.00  0.00           C  
ATOM   2154  CZ2 TRP   137      23.744  47.708  46.721  1.00  0.00           C  
ATOM   2155  HZ2 TRP   137      24.366  47.158  47.412  1.00  0.00           H  
ATOM   2156  CH2 TRP   137      23.842  49.094  46.440  1.00  0.00           C  
ATOM   2157  HH2 TRP   137      24.537  49.703  46.997  1.00  0.00           H  
ATOM   2158  CZ3 TRP   137      22.874  49.740  45.615  1.00  0.00           C  
ATOM   2159  HZ3 TRP   137      22.931  50.796  45.394  1.00  0.00           H  
ATOM   2160  CE3 TRP   137      21.826  48.946  45.019  1.00  0.00           C  
ATOM   2161  HE3 TRP   137      21.149  49.446  44.341  1.00  0.00           H  
ATOM   2162  CD2 TRP   137      21.696  47.558  45.284  1.00  0.00           C  
ATOM   2163  C   TRP   137      18.448  47.714  45.685  1.00  0.00           C  
ATOM   2164  O   TRP   137      18.119  48.910  45.724  1.00  0.00           O  
ATOM   2165  N   GLN   138      18.887  47.039  46.760  1.00  0.00           N  
ATOM   2166  H   GLN   138      19.209  46.087  46.659  1.00  0.00           H  
ATOM   2167  CA  GLN   138      18.966  47.653  48.084  1.00  0.00           C  
ATOM   2168  HA  GLN   138      19.021  48.727  47.907  1.00  0.00           H  
ATOM   2169  CB  GLN   138      17.762  47.331  48.864  1.00  0.00           C  
ATOM   2170  HB2 GLN   138      17.586  46.263  48.991  1.00  0.00           H  
ATOM   2171  HB3 GLN   138      17.873  47.660  49.898  1.00  0.00           H  
ATOM   2172  CG  GLN   138      16.372  47.873  48.211  1.00  0.00           C  
ATOM   2173  HG2 GLN   138      16.167  47.380  47.261  1.00  0.00           H  
ATOM   2174  HG3 GLN   138      15.567  47.701  48.926  1.00  0.00           H  
ATOM   2175  CD  GLN   138      16.147  49.435  47.987  1.00  0.00           C  
ATOM   2176  OE1 GLN   138      16.740  50.268  48.713  1.00  0.00           O  
ATOM   2177  NE2 GLN   138      15.274  49.862  47.096  1.00  0.00           N  
ATOM   2178 HE21 GLN   138      14.742  49.166  46.592  1.00  0.00           H  
ATOM   2179 HE22 GLN   138      15.030  50.833  47.227  1.00  0.00           H  
ATOM   2180  C   GLN   138      20.200  47.104  48.812  1.00  0.00           C  
ATOM   2181  O   GLN   138      20.228  45.902  48.995  1.00  0.00           O  
ATOM   2182  N   PRO   139      21.131  47.926  49.213  1.00  0.00           N  
ATOM   2183  CD  PRO   139      21.151  49.352  48.958  1.00  0.00           C  
ATOM   2184  HD2 PRO   139      20.238  49.753  49.399  1.00  0.00           H  
ATOM   2185  HD3 PRO   139      21.185  49.642  47.908  1.00  0.00           H  
ATOM   2186  CG  PRO   139      22.301  50.047  49.679  1.00  0.00           C  
ATOM   2187  HG2 PRO   139      21.892  50.317  50.652  1.00  0.00           H  
ATOM   2188  HG3 PRO   139      22.810  50.840  49.131  1.00  0.00           H  
ATOM   2189  CB  PRO   139      23.258  48.842  49.905  1.00  0.00           C  
ATOM   2190  HB2 PRO   139      23.878  48.958  50.794  1.00  0.00           H  
ATOM   2191  HB3 PRO   139      23.991  48.715  49.108  1.00  0.00           H  
ATOM   2192  CA  PRO   139      22.309  47.612  49.915  1.00  0.00           C  
ATOM   2193  HA  PRO   139      22.712  46.741  49.398  1.00  0.00           H  
ATOM   2194  C   PRO   139      21.957  47.204  51.357  1.00  0.00           C  
ATOM   2195  O   PRO   139      21.068  47.772  52.000  1.00  0.00           O  
ATOM   2196  N   LYS   140      22.809  46.416  52.043  1.00  0.00           N  
ATOM   2197  H   LYS   140      23.719  46.173  51.677  1.00  0.00           H  
ATOM   2198  CA  LYS   140      22.684  46.137  53.476  1.00  0.00           C  
ATOM   2199  HA  LYS   140      21.638  45.877  53.641  1.00  0.00           H  
ATOM   2200  CB  LYS   140      23.604  44.940  53.657  1.00  0.00           C  
ATOM   2201  HB2 LYS   140      23.376  44.260  52.837  1.00  0.00           H  
ATOM   2202  HB3 LYS   140      24.607  45.263  53.380  1.00  0.00           H  
ATOM   2203  CG  LYS   140      23.649  44.151  55.012  1.00  0.00           C  
ATOM   2204  HG2 LYS   140      24.353  43.324  54.919  1.00  0.00           H  
ATOM   2205  HG3 LYS   140      24.101  44.703  55.836  1.00  0.00           H  
ATOM   2206  CD  LYS   140      22.300  43.658  55.314  1.00  0.00           C  
ATOM   2207  HD2 LYS   140      21.639  44.517  55.433  1.00  0.00           H  
ATOM   2208  HD3 LYS   140      22.024  43.011  54.482  1.00  0.00           H  
ATOM   2209  CE  LYS   140      22.205  42.953  56.685  1.00  0.00           C  
ATOM   2210  HE2 LYS   140      22.384  43.695  57.463  1.00  0.00           H  
ATOM   2211  HE3 LYS   140      21.195  42.555  56.780  1.00  0.00           H  
ATOM   2212  NZ  LYS   140      23.145  41.805  56.657  1.00  0.00           N  
ATOM   2213  HZ1 LYS   140      22.843  41.179  55.924  1.00  0.00           H  
ATOM   2214  HZ2 LYS   140      24.062  42.110  56.362  1.00  0.00           H  
ATOM   2215  HZ3 LYS   140      23.178  41.299  57.530  1.00  0.00           H  
ATOM   2216  C   LYS   140      23.155  47.219  54.456  1.00  0.00           C  
ATOM   2217  O   LYS   140      22.680  47.310  55.600  1.00  0.00           O  
ATOM   2218  N   TRP   141      24.065  48.069  53.988  1.00  0.00           N  
ATOM   2219  H   TRP   141      24.392  48.074  53.033  1.00  0.00           H  
ATOM   2220  CA  TRP   141      24.614  49.212  54.840  1.00  0.00           C  
ATOM   2221  HA  TRP   141      23.981  49.472  55.688  1.00  0.00           H  
ATOM   2222  CB  TRP   141      26.001  48.841  55.313  1.00  0.00           C  
ATOM   2223  HB2 TRP   141      26.687  48.622  54.495  1.00  0.00           H  
ATOM   2224  HB3 TRP   141      26.281  49.772  55.805  1.00  0.00           H  
ATOM   2225  CG  TRP   141      25.987  47.684  56.237  1.00  0.00           C  
ATOM   2226  CD1 TRP   141      26.356  46.478  55.838  1.00  0.00           C  
ATOM   2227  HD1 TRP   141      26.629  46.221  54.826  1.00  0.00           H  
ATOM   2228  NE1 TRP   141      26.542  45.644  56.914  1.00  0.00           N  
ATOM   2229  HE1 TRP   141      26.860  44.686  56.874  1.00  0.00           H  
ATOM   2230  CE2 TRP   141      26.002  46.249  58.055  1.00  0.00           C  
ATOM   2231  CZ2 TRP   141      25.839  45.823  59.389  1.00  0.00           C  
ATOM   2232  HZ2 TRP   141      26.253  44.878  59.708  1.00  0.00           H  
ATOM   2233  CH2 TRP   141      25.137  46.637  60.324  1.00  0.00           C  
ATOM   2234  HH2 TRP   141      24.931  46.202  61.291  1.00  0.00           H  
ATOM   2235  CZ3 TRP   141      24.607  47.865  59.880  1.00  0.00           C  
ATOM   2236  HZ3 TRP   141      23.947  48.390  60.555  1.00  0.00           H  
ATOM   2237  CE3 TRP   141      24.876  48.283  58.518  1.00  0.00           C  
ATOM   2238  HE3 TRP   141      24.545  49.260  58.199  1.00  0.00           H  
ATOM   2239  CD2 TRP   141      25.530  47.492  57.555  1.00  0.00           C  
ATOM   2240  C   TRP   141      24.745  50.446  53.998  1.00  0.00           C  
ATOM   2241  O   TRP   141      24.786  50.329  52.783  1.00  0.00           O  
ATOM   2242  N   ALA   142      25.079  51.609  54.598  1.00  0.00           N  
ATOM   2243  H   ALA   142      25.125  51.633  55.607  1.00  0.00           H  
ATOM   2244  CA  ALA   142      25.365  52.842  53.927  1.00  0.00           C  
ATOM   2245  HA  ALA   142      24.547  53.088  53.249  1.00  0.00           H  
ATOM   2246  CB  ALA   142      25.349  53.917  55.055  1.00  0.00           C  
ATOM   2247  HB1 ALA   142      26.089  53.548  55.765  1.00  0.00           H  
ATOM   2248  HB2 ALA   142      25.679  54.932  54.832  1.00  0.00           H  
ATOM   2249  HB3 ALA   142      24.411  53.863  55.607  1.00  0.00           H  
ATOM   2250  C   ALA   142      26.694  52.805  53.104  1.00  0.00           C  
ATOM   2251  O   ALA   142      27.544  51.961  53.327  1.00  0.00           O  
ATOM   2252  N   PRO   143      27.036  53.715  52.183  1.00  0.00           N  
ATOM   2253  CD  PRO   143      26.161  54.861  51.918  1.00  0.00           C  
ATOM   2254  HD2 PRO   143      26.241  55.591  52.723  1.00  0.00           H  
ATOM   2255  HD3 PRO   143      25.129  54.534  51.790  1.00  0.00           H  
ATOM   2256  CG  PRO   143      26.615  55.350  50.546  1.00  0.00           C  
ATOM   2257  HG2 PRO   143      26.518  56.436  50.547  1.00  0.00           H  
ATOM   2258  HG3 PRO   143      26.066  54.799  49.783  1.00  0.00           H  
ATOM   2259  CB  PRO   143      28.092  54.940  50.490  1.00  0.00           C  
ATOM   2260  HB2 PRO   143      28.702  55.827  50.658  1.00  0.00           H  
ATOM   2261  HB3 PRO   143      28.308  54.586  49.482  1.00  0.00           H  
ATOM   2262  CA  PRO   143      28.252  53.762  51.445  1.00  0.00           C  
ATOM   2263  HA  PRO   143      28.370  52.790  50.967  1.00  0.00           H  
ATOM   2264  C   PRO   143      29.515  53.975  52.292  1.00  0.00           C  
ATOM   2265  O   PRO   143      29.414  54.579  53.332  1.00  0.00           O  
ATOM   2266  N   GLY   144      30.667  53.426  51.944  1.00  0.00           N  
ATOM   2267  H   GLY   144      30.664  52.889  51.089  1.00  0.00           H  
ATOM   2268  CA  GLY   144      31.972  53.476  52.657  1.00  0.00           C  
ATOM   2269  HA2 GLY   144      32.670  52.988  51.976  1.00  0.00           H  
ATOM   2270  HA3 GLY   144      32.185  54.531  52.830  1.00  0.00           H  
ATOM   2271  C   GLY   144      31.952  52.899  54.056  1.00  0.00           C  
ATOM   2272  O   GLY   144      32.796  53.307  54.896  1.00  0.00           O  
ATOM   2273  N   THR   145      31.071  51.981  54.386  1.00  0.00           N  
ATOM   2274  H   THR   145      30.512  51.637  53.619  1.00  0.00           H  
ATOM   2275  CA  THR   145      30.908  51.245  55.631  1.00  0.00           C  
ATOM   2276  HA  THR   145      31.492  51.712  56.425  1.00  0.00           H  
ATOM   2277  CB  THR   145      29.477  51.147  56.185  1.00  0.00           C  
ATOM   2278  HB  THR   145      29.556  50.636  57.145  1.00  0.00           H  
ATOM   2279  CG2 THR   145      28.847  52.541  56.500  1.00  0.00           C  
ATOM   2280 HG21 THR   145      27.819  52.344  56.803  1.00  0.00           H  
ATOM   2281 HG22 THR   145      29.412  53.102  57.244  1.00  0.00           H  
ATOM   2282 HG23 THR   145      28.834  53.174  55.613  1.00  0.00           H  
ATOM   2283  OG1 THR   145      28.560  50.413  55.440  1.00  0.00           O  
ATOM   2284  HG1 THR   145      28.031  51.020  54.916  1.00  0.00           H  
ATOM   2285  C   THR   145      31.407  49.840  55.589  1.00  0.00           C  
ATOM   2286  O   THR   145      32.174  49.439  56.465  1.00  0.00           O  
ATOM   2287  N   THR   146      31.172  49.061  54.546  1.00  0.00           N  
ATOM   2288  H   THR   146      30.605  49.415  53.788  1.00  0.00           H  
ATOM   2289  CA  THR   146      31.599  47.647  54.464  1.00  0.00           C  
ATOM   2290  HA  THR   146      32.383  47.431  55.189  1.00  0.00           H  
ATOM   2291  CB  THR   146      30.417  46.728  54.792  1.00  0.00           C  
ATOM   2292  HB  THR   146      30.694  45.724  54.469  1.00  0.00           H  
ATOM   2293  CG2 THR   146      29.846  46.746  56.193  1.00  0.00           C  
ATOM   2294 HG21 THR   146      29.192  47.611  56.303  1.00  0.00           H  
ATOM   2295 HG22 THR   146      29.362  45.780  56.336  1.00  0.00           H  
ATOM   2296 HG23 THR   146      30.728  46.793  56.831  1.00  0.00           H  
ATOM   2297  OG1 THR   146      29.341  47.054  53.956  1.00  0.00           O  
ATOM   2298  HG1 THR   146      29.192  47.950  54.270  1.00  0.00           H  
ATOM   2299  C   THR   146      32.029  47.298  53.054  1.00  0.00           C  
ATOM   2300  O   THR   146      31.649  48.001  52.146  1.00  0.00           O  
ATOM   2301  N   ARG   147      32.835  46.212  52.858  1.00  0.00           N  
ATOM   2302  H   ARG   147      33.155  45.787  53.717  1.00  0.00           H  
ATOM   2303  CA  ARG   147      33.125  45.603  51.526  1.00  0.00           C  
ATOM   2304  HA  ARG   147      33.065  46.391  50.776  1.00  0.00           H  
ATOM   2305  CB  ARG   147      34.556  45.003  51.552  1.00  0.00           C  
ATOM   2306  HB2 ARG   147      35.179  45.710  52.101  1.00  0.00           H  
ATOM   2307  HB3 ARG   147      34.642  44.081  52.128  1.00  0.00           H  
ATOM   2308  CG  ARG   147      35.235  44.817  50.176  1.00  0.00           C  
ATOM   2309  HG2 ARG   147      34.811  44.037  49.544  1.00  0.00           H  
ATOM   2310  HG3 ARG   147      35.163  45.820  49.755  1.00  0.00           H  
ATOM   2311  CD  ARG   147      36.758  44.504  50.300  1.00  0.00           C  
ATOM   2312  HD2 ARG   147      37.191  45.321  50.877  1.00  0.00           H  
ATOM   2313  HD3 ARG   147      36.791  43.604  50.913  1.00  0.00           H  
ATOM   2314  NE  ARG   147      37.434  44.284  49.001  1.00  0.00           N  
ATOM   2315  HE  ARG   147      38.062  44.997  48.658  1.00  0.00           H  
ATOM   2316  CZ  ARG   147      37.414  43.274  48.128  1.00  0.00           C  
ATOM   2317  NH1 ARG   147      36.717  42.182  48.324  1.00  0.00           N  
ATOM   2318 HH11 ARG   147      36.386  42.018  49.264  1.00  0.00           H  
ATOM   2319 HH12 ARG   147      36.844  41.400  47.698  1.00  0.00           H  
ATOM   2320  NH2 ARG   147      38.230  43.133  47.149  1.00  0.00           N  
ATOM   2321 HH21 ARG   147      38.871  43.881  46.926  1.00  0.00           H  
ATOM   2322 HH22 ARG   147      38.211  42.267  46.629  1.00  0.00           H  
ATOM   2323  C   ARG   147      32.091  44.555  51.116  1.00  0.00           C  
ATOM   2324  O   ARG   147      31.722  43.705  51.862  1.00  0.00           O  
ATOM   2325  N   LEU   148      31.878  44.506  49.779  1.00  0.00           N  
ATOM   2326  H   LEU   148      32.012  45.337  49.222  1.00  0.00           H  
ATOM   2327  CA  LEU   148      31.395  43.280  49.151  1.00  0.00           C  
ATOM   2328  HA  LEU   148      31.811  42.369  49.584  1.00  0.00           H  
ATOM   2329  CB  LEU   148      29.920  43.087  49.368  1.00  0.00           C  
ATOM   2330  HB2 LEU   148      29.546  43.239  50.381  1.00  0.00           H  
ATOM   2331  HB3 LEU   148      29.486  43.907  48.795  1.00  0.00           H  
ATOM   2332  CG  LEU   148      29.368  41.675  48.821  1.00  0.00           C  
ATOM   2333  HG  LEU   148      29.765  41.486  47.824  1.00  0.00           H  
ATOM   2334  CD1 LEU   148      29.820  40.492  49.773  1.00  0.00           C  
ATOM   2335 HD11 LEU   148      29.662  39.530  49.285  1.00  0.00           H  
ATOM   2336 HD12 LEU   148      30.870  40.575  50.053  1.00  0.00           H  
ATOM   2337 HD13 LEU   148      29.467  40.479  50.804  1.00  0.00           H  
ATOM   2338  CD2 LEU   148      27.837  41.595  48.926  1.00  0.00           C  
ATOM   2339 HD21 LEU   148      27.374  42.254  48.191  1.00  0.00           H  
ATOM   2340 HD22 LEU   148      27.513  40.592  48.648  1.00  0.00           H  
ATOM   2341 HD23 LEU   148      27.534  41.858  49.940  1.00  0.00           H  
ATOM   2342  C   LEU   148      31.830  43.293  47.648  1.00  0.00           C  
ATOM   2343  O   LEU   148      31.496  44.282  46.968  1.00  0.00           O  
ATOM   2344  N   TYC   149      32.671  42.365  47.245  1.00  0.00           N  
ATOM   2345  H   TYC   149      32.911  41.638  47.905  1.00  0.00           H  
ATOM   2346  CA  TYC   149      33.184  42.185  45.905  1.00  0.00           C  
ATOM   2347  HA  TYC   149      33.744  43.077  45.624  1.00  0.00           H  
ATOM   2348  CB  TYC   149      34.220  41.044  45.912  1.00  0.00           C  
ATOM   2349  HB2 TYC   149      34.940  41.118  46.749  1.00  0.00           H  
ATOM   2350  HB3 TYC   149      33.663  40.227  46.149  1.00  0.00           H  
ATOM   2351  CG  TYC   149      34.957  40.938  44.583  1.00  0.00           C  
ATOM   2352  CD1 TYC   149      34.527  39.888  43.716  1.00  0.00           C  
ATOM   2353  HD1 TYC   149      33.586  39.393  43.997  1.00  0.00           H  
ATOM   2354  CE1 TYC   149      35.314  39.562  42.585  1.00  0.00           C  
ATOM   2355  HE1 TYC   149      34.904  38.953  41.735  1.00  0.00           H  
ATOM   2356  CZ  TYC   149      36.636  40.125  42.474  1.00  0.00           C  
ATOM   2357  OH  TYC   149      37.537  39.869  41.569  1.00  0.00           O  
ATOM   2358  CE2 TYC   149      36.911  41.307  43.323  1.00  0.00           C  
ATOM   2359  HE2 TYC   149      37.811  41.909  43.015  1.00  0.00           H  
ATOM   2360  CD2 TYC   149      36.107  41.709  44.369  1.00  0.00           C  
ATOM   2361  HD2 TYC   149      36.218  42.612  44.959  1.00  0.00           H  
ATOM   2362  C   TYC   149      32.074  41.836  44.873  1.00  0.00           C  
ATOM   2363  O   TYC   149      31.062  41.120  45.149  1.00  0.00           O  
ATOM   2364  N   ALA   150      32.248  42.387  43.684  1.00  0.00           N  
ATOM   2365  H   ALA   150      33.039  43.014  43.640  1.00  0.00           H  
ATOM   2366  CA  ALA   150      31.288  42.361  42.664  1.00  0.00           C  
ATOM   2367  HA  ALA   150      30.732  41.426  42.731  1.00  0.00           H  
ATOM   2368  CB  ALA   150      30.192  43.385  43.041  1.00  0.00           C  
ATOM   2369  HB1 ALA   150      29.589  43.555  42.149  1.00  0.00           H  
ATOM   2370  HB2 ALA   150      29.431  42.906  43.657  1.00  0.00           H  
ATOM   2371  HB3 ALA   150      30.572  44.246  43.591  1.00  0.00           H  
ATOM   2372  C   ALA   150      31.896  42.755  41.294  1.00  0.00           C  
ATOM   2373  O   ALA   150      32.554  43.817  41.141  1.00  0.00           O  
ATOM   2374  N   ASN   151      31.533  41.997  40.232  1.00  0.00           N  
ATOM   2375  H   ASN   151      31.209  41.049  40.357  1.00  0.00           H  
ATOM   2376  CA  ASN   151      31.730  42.431  38.841  1.00  0.00           C  
ATOM   2377  HA  ASN   151      32.773  42.734  38.756  1.00  0.00           H  
ATOM   2378  CB  ASN   151      31.459  41.237  37.878  1.00  0.00           C  
ATOM   2379  HB2 ASN   151      30.406  40.971  37.966  1.00  0.00           H  
ATOM   2380  HB3 ASN   151      31.614  41.671  36.890  1.00  0.00           H  
ATOM   2381  CG  ASN   151      32.457  40.119  38.116  1.00  0.00           C  
ATOM   2382  OD1 ASN   151      33.556  40.418  38.543  1.00  0.00           O  
ATOM   2383  ND2 ASN   151      32.172  38.892  37.904  1.00  0.00           N  
ATOM   2384 HD21 ASN   151      32.707  38.138  38.310  1.00  0.00           H  
ATOM   2385 HD22 ASN   151      31.283  38.802  37.431  1.00  0.00           H  
ATOM   2386  C   ASN   151      30.863  43.709  38.506  1.00  0.00           C  
ATOM   2387  O   ASN   151      31.283  44.593  37.747  1.00  0.00           O  
ATOM   2388  N   THR   152      29.637  43.718  39.007  1.00  0.00           N  
ATOM   2389  H   THR   152      29.314  42.866  39.441  1.00  0.00           H  
ATOM   2390  CA  THR   152      28.701  44.835  38.840  1.00  0.00           C  
ATOM   2391  HA  THR   152      28.524  44.852  37.765  1.00  0.00           H  
ATOM   2392  CB  THR   152      27.312  44.591  39.484  1.00  0.00           C  
ATOM   2393  HB  THR   152      26.738  45.496  39.285  1.00  0.00           H  
ATOM   2394  CG2 THR   152      26.619  43.407  38.766  1.00  0.00           C  
ATOM   2395 HG21 THR   152      26.759  43.433  37.686  1.00  0.00           H  
ATOM   2396 HG22 THR   152      27.093  42.479  39.086  1.00  0.00           H  
ATOM   2397 HG23 THR   152      25.536  43.387  38.892  1.00  0.00           H  
ATOM   2398  OG1 THR   152      27.501  44.363  40.838  1.00  0.00           O  
ATOM   2399  HG1 THR   152      26.953  43.581  40.940  1.00  0.00           H  
ATOM   2400  C   THR   152      29.237  46.126  39.303  1.00  0.00           C  
ATOM   2401  O   THR   152      28.704  47.153  38.874  1.00  0.00           O  
ATOM   2402  N   SER   153      30.257  46.074  40.162  1.00  0.00           N  
ATOM   2403  H   SER   153      30.566  45.136  40.374  1.00  0.00           H  
ATOM   2404  CA  SER   153      30.740  47.214  40.925  1.00  0.00           C  
ATOM   2405  HA  SER   153      29.987  47.992  41.055  1.00  0.00           H  
ATOM   2406  CB  SER   153      31.013  46.814  42.435  1.00  0.00           C  
ATOM   2407  HB2 SER   153      30.136  46.398  42.931  1.00  0.00           H  
ATOM   2408  HB3 SER   153      31.808  46.071  42.499  1.00  0.00           H  
ATOM   2409  OG  SER   153      31.435  47.833  43.275  1.00  0.00           O  
ATOM   2410  HG  SER   153      32.301  48.111  42.970  1.00  0.00           H  
ATOM   2411  C   SER   153      31.913  47.784  40.152  1.00  0.00           C  
ATOM   2412  O   SER   153      31.770  48.862  39.557  1.00  0.00           O  
ATOM   2413  N   ILE   154      32.978  47.018  40.039  1.00  0.00           N  
ATOM   2414  H   ILE   154      32.969  46.163  40.577  1.00  0.00           H  
ATOM   2415  CA  ILE   154      34.145  47.453  39.305  1.00  0.00           C  
ATOM   2416  HA  ILE   154      34.416  48.448  39.657  1.00  0.00           H  
ATOM   2417  CB  ILE   154      35.242  46.414  39.530  1.00  0.00           C  
ATOM   2418  HB  ILE   154      35.207  46.302  40.613  1.00  0.00           H  
ATOM   2419  CG2 ILE   154      34.924  45.043  38.837  1.00  0.00           C  
ATOM   2420 HG21 ILE   154      35.732  44.358  39.091  1.00  0.00           H  
ATOM   2421 HG22 ILE   154      33.997  44.602  39.204  1.00  0.00           H  
ATOM   2422 HG23 ILE   154      34.943  45.155  37.753  1.00  0.00           H  
ATOM   2423  CG1 ILE   154      36.654  46.859  39.069  1.00  0.00           C  
ATOM   2424 HG12 ILE   154      37.309  46.235  39.677  1.00  0.00           H  
ATOM   2425 HG13 ILE   154      36.704  46.668  37.998  1.00  0.00           H  
ATOM   2426  CD1 ILE   154      37.063  48.318  39.353  1.00  0.00           C  
ATOM   2427 HD11 ILE   154      36.852  48.848  38.424  1.00  0.00           H  
ATOM   2428 HD12 ILE   154      36.570  48.677  40.257  1.00  0.00           H  
ATOM   2429 HD13 ILE   154      38.132  48.235  39.547  1.00  0.00           H  
ATOM   2430  C   ILE   154      33.840  47.641  37.758  1.00  0.00           C  
ATOM   2431  O   ILE   154      34.244  48.614  37.227  1.00  0.00           O  
ATOM   2432  N   GLY   155      32.977  46.716  37.224  1.00  0.00           N  
ATOM   2433  H   GLY   155      32.654  45.984  37.840  1.00  0.00           H  
ATOM   2434  CA  GLY   155      32.377  46.828  35.905  1.00  0.00           C  
ATOM   2435  HA2 GLY   155      33.211  46.606  35.240  1.00  0.00           H  
ATOM   2436  HA3 GLY   155      31.595  46.105  35.673  1.00  0.00           H  
ATOM   2437  C   GLY   155      31.724  48.203  35.601  1.00  0.00           C  
ATOM   2438  O   GLY   155      32.004  48.873  34.596  1.00  0.00           O  
ATOM   2439  N   LEU   156      30.764  48.604  36.422  1.00  0.00           N  
ATOM   2440  H   LEU   156      30.643  48.048  37.256  1.00  0.00           H  
ATOM   2441  CA  LEU   156      30.016  49.805  36.182  1.00  0.00           C  
ATOM   2442  HA  LEU   156      29.717  49.740  35.136  1.00  0.00           H  
ATOM   2443  CB  LEU   156      28.739  49.844  37.105  1.00  0.00           C  
ATOM   2444  HB2 LEU   156      28.033  49.066  36.816  1.00  0.00           H  
ATOM   2445  HB3 LEU   156      29.016  49.592  38.129  1.00  0.00           H  
ATOM   2446  CG  LEU   156      27.979  51.216  37.068  1.00  0.00           C  
ATOM   2447  HG  LEU   156      28.671  52.020  37.317  1.00  0.00           H  
ATOM   2448  CD1 LEU   156      27.531  51.524  35.648  1.00  0.00           C  
ATOM   2449 HD11 LEU   156      28.334  51.949  35.046  1.00  0.00           H  
ATOM   2450 HD12 LEU   156      27.271  50.595  35.140  1.00  0.00           H  
ATOM   2451 HD13 LEU   156      26.779  52.281  35.870  1.00  0.00           H  
ATOM   2452  CD2 LEU   156      26.829  51.188  38.003  1.00  0.00           C  
ATOM   2453 HD21 LEU   156      27.142  51.061  39.039  1.00  0.00           H  
ATOM   2454 HD22 LEU   156      26.316  52.146  37.910  1.00  0.00           H  
ATOM   2455 HD23 LEU   156      26.083  50.433  37.754  1.00  0.00           H  
ATOM   2456  C   LEU   156      30.891  51.079  36.325  1.00  0.00           C  
ATOM   2457  O   LEU   156      30.735  52.069  35.555  1.00  0.00           O  
ATOM   2458  N   PHE   157      31.924  50.982  37.193  1.00  0.00           N  
ATOM   2459  H   PHE   157      31.985  50.121  37.717  1.00  0.00           H  
ATOM   2460  CA  PHE   157      32.919  51.983  37.240  1.00  0.00           C  
ATOM   2461  HA  PHE   157      32.486  52.969  37.411  1.00  0.00           H  
ATOM   2462  CB  PHE   157      33.811  51.813  38.490  1.00  0.00           C  
ATOM   2463  HB2 PHE   157      33.149  52.011  39.333  1.00  0.00           H  
ATOM   2464  HB3 PHE   157      34.249  50.819  38.573  1.00  0.00           H  
ATOM   2465  CG  PHE   157      35.055  52.622  38.451  1.00  0.00           C  
ATOM   2466  CD1 PHE   157      34.908  54.012  38.753  1.00  0.00           C  
ATOM   2467  HD1 PHE   157      33.973  54.482  39.019  1.00  0.00           H  
ATOM   2468  CE1 PHE   157      36.051  54.775  38.645  1.00  0.00           C  
ATOM   2469  HE1 PHE   157      35.959  55.838  38.814  1.00  0.00           H  
ATOM   2470  CZ  PHE   157      37.326  54.265  38.315  1.00  0.00           C  
ATOM   2471  HZ  PHE   157      38.234  54.833  38.458  1.00  0.00           H  
ATOM   2472  CE2 PHE   157      37.457  52.869  38.057  1.00  0.00           C  
ATOM   2473  HE2 PHE   157      38.416  52.419  37.848  1.00  0.00           H  
ATOM   2474  CD2 PHE   157      36.305  52.083  38.120  1.00  0.00           C  
ATOM   2475  HD2 PHE   157      36.313  51.008  38.022  1.00  0.00           H  
ATOM   2476  C   PHE   157      33.738  52.111  35.922  1.00  0.00           C  
ATOM   2477  O   PHE   157      33.869  53.268  35.516  1.00  0.00           O  
ATOM   2478  N   GLY   158      34.341  50.996  35.443  1.00  0.00           N  
ATOM   2479  H   GLY   158      34.181  50.143  35.961  1.00  0.00           H  
ATOM   2480  CA  GLY   158      35.100  51.097  34.202  1.00  0.00           C  
ATOM   2481  HA2 GLY   158      35.990  51.654  34.495  1.00  0.00           H  
ATOM   2482  HA3 GLY   158      35.395  50.099  33.877  1.00  0.00           H  
ATOM   2483  C   GLY   158      34.367  51.779  33.066  1.00  0.00           C  
ATOM   2484  O   GLY   158      34.896  52.563  32.318  1.00  0.00           O  
ATOM   2485  N   SER   159      33.158  51.327  32.832  1.00  0.00           N  
ATOM   2486  H   SER   159      32.688  50.686  33.455  1.00  0.00           H  
ATOM   2487  CA  SER   159      32.255  51.930  31.865  1.00  0.00           C  
ATOM   2488  HA  SER   159      32.693  51.778  30.879  1.00  0.00           H  
ATOM   2489  CB  SER   159      30.910  51.288  31.806  1.00  0.00           C  
ATOM   2490  HB2 SER   159      31.086  50.218  31.700  1.00  0.00           H  
ATOM   2491  HB3 SER   159      30.360  51.357  32.745  1.00  0.00           H  
ATOM   2492  OG  SER   159      30.106  51.690  30.691  1.00  0.00           O  
ATOM   2493  HG  SER   159      30.477  51.188  29.962  1.00  0.00           H  
ATOM   2494  C   SER   159      32.046  53.458  32.117  1.00  0.00           C  
ATOM   2495  O   SER   159      32.208  54.226  31.191  1.00  0.00           O  
ATOM   2496  N   LEU   160      31.681  53.933  33.310  1.00  0.00           N  
ATOM   2497  H   LEU   160      31.678  53.303  34.099  1.00  0.00           H  
ATOM   2498  CA  LEU   160      31.573  55.347  33.609  1.00  0.00           C  
ATOM   2499  HA  LEU   160      30.962  55.852  32.861  1.00  0.00           H  
ATOM   2500  CB  LEU   160      30.870  55.605  34.982  1.00  0.00           C  
ATOM   2501  HB2 LEU   160      31.480  55.093  35.726  1.00  0.00           H  
ATOM   2502  HB3 LEU   160      31.020  56.646  35.267  1.00  0.00           H  
ATOM   2503  CG  LEU   160      29.402  55.115  35.004  1.00  0.00           C  
ATOM   2504  HG  LEU   160      29.364  54.035  34.860  1.00  0.00           H  
ATOM   2505  CD1 LEU   160      28.864  55.446  36.386  1.00  0.00           C  
ATOM   2506 HD11 LEU   160      29.491  54.907  37.096  1.00  0.00           H  
ATOM   2507 HD12 LEU   160      28.925  56.495  36.675  1.00  0.00           H  
ATOM   2508 HD13 LEU   160      27.822  55.128  36.420  1.00  0.00           H  
ATOM   2509  CD2 LEU   160      28.572  55.891  33.851  1.00  0.00           C  
ATOM   2510 HD21 LEU   160      28.917  55.672  32.840  1.00  0.00           H  
ATOM   2511 HD22 LEU   160      27.538  55.549  33.902  1.00  0.00           H  
ATOM   2512 HD23 LEU   160      28.578  56.959  34.067  1.00  0.00           H  
ATOM   2513  C   LEU   160      32.877  56.122  33.505  1.00  0.00           C  
ATOM   2514  O   LEU   160      32.853  57.306  33.296  1.00  0.00           O  
ATOM   2515  N   ALA   161      34.047  55.492  33.497  1.00  0.00           N  
ATOM   2516  H   ALA   161      34.014  54.565  33.897  1.00  0.00           H  
ATOM   2517  CA  ALA   161      35.315  56.094  33.208  1.00  0.00           C  
ATOM   2518  HA  ALA   161      35.270  57.072  33.687  1.00  0.00           H  
ATOM   2519  CB  ALA   161      36.453  55.335  33.772  1.00  0.00           C  
ATOM   2520  HB1 ALA   161      37.313  56.004  33.743  1.00  0.00           H  
ATOM   2521  HB2 ALA   161      36.201  55.115  34.809  1.00  0.00           H  
ATOM   2522  HB3 ALA   161      36.599  54.405  33.222  1.00  0.00           H  
ATOM   2523  C   ALA   161      35.555  56.355  31.698  1.00  0.00           C  
ATOM   2524  O   ALA   161      36.345  57.202  31.274  1.00  0.00           O  
ATOM   2525  N   VAL   162      34.871  55.603  30.794  1.00  0.00           N  
ATOM   2526  H   VAL   162      34.184  54.994  31.215  1.00  0.00           H  
ATOM   2527  CA  VAL   162      34.976  55.810  29.315  1.00  0.00           C  
ATOM   2528  HA  VAL   162      35.905  56.329  29.079  1.00  0.00           H  
ATOM   2529  CB  VAL   162      35.143  54.530  28.521  1.00  0.00           C  
ATOM   2530  HB  VAL   162      35.154  54.811  27.468  1.00  0.00           H  
ATOM   2531  CG1 VAL   162      36.431  53.812  28.778  1.00  0.00           C  
ATOM   2532 HG11 VAL   162      36.548  53.463  29.804  1.00  0.00           H  
ATOM   2533 HG12 VAL   162      36.553  53.070  27.988  1.00  0.00           H  
ATOM   2534 HG13 VAL   162      37.257  54.506  28.625  1.00  0.00           H  
ATOM   2535  CG2 VAL   162      34.057  53.448  28.737  1.00  0.00           C  
ATOM   2536 HG21 VAL   162      33.050  53.744  28.442  1.00  0.00           H  
ATOM   2537 HG22 VAL   162      34.373  52.518  28.265  1.00  0.00           H  
ATOM   2538 HG23 VAL   162      33.887  53.340  29.809  1.00  0.00           H  
ATOM   2539  C   VAL   162      33.828  56.612  28.735  1.00  0.00           C  
ATOM   2540  O   VAL   162      34.007  57.100  27.643  1.00  0.00           O  
ATOM   2541  N   LYS   163      32.742  56.912  29.459  1.00  0.00           N  
ATOM   2542  H   LYS   163      32.663  56.497  30.377  1.00  0.00           H  
ATOM   2543  CA  LYS   163      31.753  57.893  29.101  1.00  0.00           C  
ATOM   2544  HA  LYS   163      31.287  57.554  28.175  1.00  0.00           H  
ATOM   2545  CB  LYS   163      30.619  58.026  30.156  1.00  0.00           C  
ATOM   2546  HB2 LYS   163      30.232  57.148  30.672  1.00  0.00           H  
ATOM   2547  HB3 LYS   163      31.017  58.777  30.839  1.00  0.00           H  
ATOM   2548  CG  LYS   163      29.442  58.708  29.474  1.00  0.00           C  
ATOM   2549  HG2 LYS   163      29.799  59.615  28.985  1.00  0.00           H  
ATOM   2550  HG3 LYS   163      28.925  58.114  28.721  1.00  0.00           H  
ATOM   2551  CD  LYS   163      28.336  58.995  30.462  1.00  0.00           C  
ATOM   2552  HD2 LYS   163      28.076  58.062  30.962  1.00  0.00           H  
ATOM   2553  HD3 LYS   163      28.773  59.668  31.199  1.00  0.00           H  
ATOM   2554  CE  LYS   163      27.110  59.582  29.778  1.00  0.00           C  
ATOM   2555  HE2 LYS   163      27.319  60.482  29.198  1.00  0.00           H  
ATOM   2556  HE3 LYS   163      26.670  58.794  29.167  1.00  0.00           H  
ATOM   2557  NZ  LYS   163      26.109  59.963  30.816  1.00  0.00           N  
ATOM   2558  HZ1 LYS   163      25.199  60.106  30.401  1.00  0.00           H  
ATOM   2559  HZ2 LYS   163      26.027  59.243  31.519  1.00  0.00           H  
ATOM   2560  HZ3 LYS   163      26.475  60.795  31.257  1.00  0.00           H  
ATOM   2561  C   LYS   163      32.292  59.296  28.682  1.00  0.00           C  
ATOM   2562  O   LYS   163      31.889  59.734  27.619  1.00  0.00           O  
ATOM   2563  N   PRO   164      33.228  60.029  29.424  1.00  0.00           N  
ATOM   2564  CD  PRO   164      33.925  59.535  30.617  1.00  0.00           C  
ATOM   2565  HD2 PRO   164      34.629  58.731  30.406  1.00  0.00           H  
ATOM   2566  HD3 PRO   164      33.163  59.165  31.303  1.00  0.00           H  
ATOM   2567  CG  PRO   164      34.606  60.720  31.262  1.00  0.00           C  
ATOM   2568  HG2 PRO   164      35.502  60.405  31.799  1.00  0.00           H  
ATOM   2569  HG3 PRO   164      33.923  61.191  31.969  1.00  0.00           H  
ATOM   2570  CB  PRO   164      34.884  61.591  30.035  1.00  0.00           C  
ATOM   2571  HB2 PRO   164      35.863  61.352  29.619  1.00  0.00           H  
ATOM   2572  HB3 PRO   164      34.781  62.605  30.420  1.00  0.00           H  
ATOM   2573  CA  PRO   164      33.771  61.290  28.985  1.00  0.00           C  
ATOM   2574  HA  PRO   164      32.934  61.986  28.937  1.00  0.00           H  
ATOM   2575  C   PRO   164      34.341  61.366  27.556  1.00  0.00           C  
ATOM   2576  O   PRO   164      33.941  62.256  26.820  1.00  0.00           O  
ATOM   2577  N   SER   165      35.230  60.416  27.174  1.00  0.00           N  
ATOM   2578  H   SER   165      35.531  59.697  27.815  1.00  0.00           H  
ATOM   2579  CA  SER   165      35.852  60.418  25.839  1.00  0.00           C  
ATOM   2580  HA  SER   165      36.091  61.464  25.647  1.00  0.00           H  
ATOM   2581  CB  SER   165      37.124  59.652  25.896  1.00  0.00           C  
ATOM   2582  HB2 SER   165      37.768  59.661  25.016  1.00  0.00           H  
ATOM   2583  HB3 SER   165      37.804  59.987  26.679  1.00  0.00           H  
ATOM   2584  OG  SER   165      36.892  58.309  26.279  1.00  0.00           O  
ATOM   2585  HG  SER   165      36.977  58.335  27.235  1.00  0.00           H  
ATOM   2586  C   SER   165      34.935  59.775  24.799  1.00  0.00           C  
ATOM   2587  O   SER   165      35.086  59.921  23.598  1.00  0.00           O  
ATOM   2588  N   GLY   166      33.913  58.985  25.277  1.00  0.00           N  
ATOM   2589  H   GLY   166      33.723  58.922  26.267  1.00  0.00           H  
ATOM   2590  CA  GLY   166      32.930  58.400  24.373  1.00  0.00           C  
ATOM   2591  HA2 GLY   166      32.121  57.995  24.981  1.00  0.00           H  
ATOM   2592  HA3 GLY   166      32.674  59.160  23.635  1.00  0.00           H  
ATOM   2593  C   GLY   166      33.463  57.203  23.518  1.00  0.00           C  
ATOM   2594  O   GLY   166      32.600  56.619  22.884  1.00  0.00           O  
ATOM   2595  N   MET   167      34.707  56.749  23.693  1.00  0.00           N  
ATOM   2596  H   MET   167      35.336  57.224  24.324  1.00  0.00           H  
ATOM   2597  CA  MET   167      35.268  55.511  22.966  1.00  0.00           C  
ATOM   2598  HA  MET   167      34.777  55.501  21.993  1.00  0.00           H  
ATOM   2599  CB  MET   167      36.772  55.692  22.992  1.00  0.00           C  
ATOM   2600  HB2 MET   167      37.008  55.775  24.053  1.00  0.00           H  
ATOM   2601  HB3 MET   167      37.256  54.793  22.611  1.00  0.00           H  
ATOM   2602  CG  MET   167      37.421  56.883  22.195  1.00  0.00           C  
ATOM   2603  HG2 MET   167      37.073  57.009  21.170  1.00  0.00           H  
ATOM   2604  HG3 MET   167      37.143  57.795  22.724  1.00  0.00           H  
ATOM   2605  SD  MET   167      39.231  56.935  22.027  1.00  0.00           S  
ATOM   2606  CE  MET   167      39.673  55.463  21.086  1.00  0.00           C  
ATOM   2607  HE1 MET   167      39.186  55.652  20.129  1.00  0.00           H  
ATOM   2608  HE2 MET   167      40.761  55.420  21.041  1.00  0.00           H  
ATOM   2609  HE3 MET   167      39.272  54.651  21.692  1.00  0.00           H  
ATOM   2610  C   MET   167      34.896  54.206  23.661  1.00  0.00           C  
ATOM   2611  O   MET   167      34.893  54.118  24.946  1.00  0.00           O  
ATOM   2612  N   ARG   168      34.621  53.207  22.833  1.00  0.00           N  
ATOM   2613  H   ARG   168      34.829  53.343  21.854  1.00  0.00           H  
ATOM   2614  CA  ARG   168      34.177  51.852  23.283  1.00  0.00           C  
ATOM   2615  HA  ARG   168      33.251  52.073  23.814  1.00  0.00           H  
ATOM   2616  CB  ARG   168      33.895  51.090  21.971  1.00  0.00           C  
ATOM   2617  HB2 ARG   168      32.925  51.352  21.549  1.00  0.00           H  
ATOM   2618  HB3 ARG   168      34.633  51.504  21.284  1.00  0.00           H  
ATOM   2619  CG  ARG   168      33.967  49.572  22.075  1.00  0.00           C  
ATOM   2620  HG2 ARG   168      35.006  49.366  22.334  1.00  0.00           H  
ATOM   2621  HG3 ARG   168      33.303  49.197  22.854  1.00  0.00           H  
ATOM   2622  CD  ARG   168      33.620  48.951  20.648  1.00  0.00           C  
ATOM   2623  HD2 ARG   168      32.563  49.065  20.409  1.00  0.00           H  
ATOM   2624  HD3 ARG   168      34.170  49.509  19.890  1.00  0.00           H  
ATOM   2625  NE  ARG   168      34.086  47.554  20.753  1.00  0.00           N  
ATOM   2626  HE  ARG   168      34.930  47.317  20.252  1.00  0.00           H  
ATOM   2627  CZ  ARG   168      33.484  46.611  21.435  1.00  0.00           C  
ATOM   2628  NH1 ARG   168      32.358  46.781  22.113  1.00  0.00           N  
ATOM   2629 HH11 ARG   168      32.268  46.216  22.945  1.00  0.00           H  
ATOM   2630 HH12 ARG   168      31.926  47.684  21.975  1.00  0.00           H  
ATOM   2631  NH2 ARG   168      34.034  45.436  21.578  1.00  0.00           N  
ATOM   2632 HH21 ARG   168      34.963  45.289  21.209  1.00  0.00           H  
ATOM   2633 HH22 ARG   168      33.511  44.719  22.061  1.00  0.00           H  
ATOM   2634  C   ARG   168      35.283  51.246  24.188  1.00  0.00           C  
ATOM   2635  O   ARG   168      36.496  51.425  23.876  1.00  0.00           O  
ATOM   2636  N   PHE   169      34.919  50.513  25.247  1.00  0.00           N  
ATOM   2637  H   PHE   169      33.917  50.443  25.358  1.00  0.00           H  
ATOM   2638  CA  PHE   169      35.849  50.157  26.356  1.00  0.00           C  
ATOM   2639  HA  PHE   169      36.278  51.082  26.741  1.00  0.00           H  
ATOM   2640  CB  PHE   169      35.120  49.446  27.486  1.00  0.00           C  
ATOM   2641  HB2 PHE   169      34.270  50.101  27.682  1.00  0.00           H  
ATOM   2642  HB3 PHE   169      34.730  48.515  27.075  1.00  0.00           H  
ATOM   2643  CG  PHE   169      36.008  49.154  28.708  1.00  0.00           C  
ATOM   2644  CD1 PHE   169      36.132  50.054  29.756  1.00  0.00           C  
ATOM   2645  HD1 PHE   169      35.531  50.951  29.725  1.00  0.00           H  
ATOM   2646  CE1 PHE   169      36.779  49.703  30.970  1.00  0.00           C  
ATOM   2647  HE1 PHE   169      36.655  50.359  31.819  1.00  0.00           H  
ATOM   2648  CZ  PHE   169      37.447  48.468  31.030  1.00  0.00           C  
ATOM   2649  HZ  PHE   169      37.930  48.200  31.958  1.00  0.00           H  
ATOM   2650  CE2 PHE   169      37.526  47.677  29.868  1.00  0.00           C  
ATOM   2651  HE2 PHE   169      37.979  46.697  29.834  1.00  0.00           H  
ATOM   2652  CD2 PHE   169      36.713  47.939  28.788  1.00  0.00           C  
ATOM   2653  HD2 PHE   169      36.505  47.173  28.055  1.00  0.00           H  
ATOM   2654  C   PHE   169      37.070  49.316  25.892  1.00  0.00           C  
ATOM   2655  O   PHE   169      38.177  49.463  26.303  1.00  0.00           O  
ATOM   2656  N   GLU   170      36.887  48.527  24.815  1.00  0.00           N  
ATOM   2657  H   GLU   170      35.913  48.420  24.569  1.00  0.00           H  
ATOM   2658  CA  GLU   170      37.903  47.784  24.045  1.00  0.00           C  
ATOM   2659  HA  GLU   170      38.417  47.160  24.776  1.00  0.00           H  
ATOM   2660  CB  GLU   170      37.278  46.843  23.075  1.00  0.00           C  
ATOM   2661  HB2 GLU   170      36.580  46.131  23.514  1.00  0.00           H  
ATOM   2662  HB3 GLU   170      36.785  47.436  22.304  1.00  0.00           H  
ATOM   2663  CG  GLU   170      38.251  46.011  22.244  1.00  0.00           C  
ATOM   2664  HG2 GLU   170      38.704  46.706  21.537  1.00  0.00           H  
ATOM   2665  HG3 GLU   170      38.969  45.594  22.950  1.00  0.00           H  
ATOM   2666  CD  GLU   170      37.659  44.902  21.345  1.00  0.00           C  
ATOM   2667  OE1 GLU   170      36.657  45.222  20.689  1.00  0.00           O  
ATOM   2668  OE2 GLU   170      38.305  43.840  21.267  1.00  0.00           O  
ATOM   2669  C   GLU   170      38.906  48.781  23.461  1.00  0.00           C  
ATOM   2670  O   GLU   170      40.107  48.742  23.677  1.00  0.00           O  
ATOM   2671  N   GLN   171      38.468  49.733  22.590  1.00  0.00           N  
ATOM   2672  H   GLN   171      37.471  49.731  22.425  1.00  0.00           H  
ATOM   2673  CA  GLN   171      39.322  50.549  21.748  1.00  0.00           C  
ATOM   2674  HA  GLN   171      40.102  49.917  21.324  1.00  0.00           H  
ATOM   2675  CB  GLN   171      38.406  51.211  20.709  1.00  0.00           C  
ATOM   2676  HB2 GLN   171      37.579  51.644  21.271  1.00  0.00           H  
ATOM   2677  HB3 GLN   171      38.914  52.052  20.237  1.00  0.00           H  
ATOM   2678  CG  GLN   171      37.980  50.268  19.607  1.00  0.00           C  
ATOM   2679  HG2 GLN   171      38.840  50.112  18.956  1.00  0.00           H  
ATOM   2680  HG3 GLN   171      37.867  49.269  20.029  1.00  0.00           H  
ATOM   2681  CD  GLN   171      36.882  50.768  18.735  1.00  0.00           C  
ATOM   2682  OE1 GLN   171      36.805  51.987  18.564  1.00  0.00           O  
ATOM   2683  NE2 GLN   171      35.954  50.012  18.312  1.00  0.00           N  
ATOM   2684 HE21 GLN   171      35.907  49.019  18.491  1.00  0.00           H  
ATOM   2685 HE22 GLN   171      35.193  50.381  17.760  1.00  0.00           H  
ATOM   2686  C   GLN   171      40.048  51.565  22.538  1.00  0.00           C  
ATOM   2687  O   GLN   171      41.184  51.902  22.255  1.00  0.00           O  
ATOM   2688  N   ALA   172      39.401  52.013  23.584  1.00  0.00           N  
ATOM   2689  H   ALA   172      38.425  51.777  23.688  1.00  0.00           H  
ATOM   2690  CA  ALA   172      39.959  52.931  24.558  1.00  0.00           C  
ATOM   2691  HA  ALA   172      40.526  53.694  24.026  1.00  0.00           H  
ATOM   2692  CB  ALA   172      38.761  53.495  25.354  1.00  0.00           C  
ATOM   2693  HB1 ALA   172      39.130  53.859  26.313  1.00  0.00           H  
ATOM   2694  HB2 ALA   172      38.417  54.389  24.834  1.00  0.00           H  
ATOM   2695  HB3 ALA   172      38.002  52.723  25.481  1.00  0.00           H  
ATOM   2696  C   ALA   172      40.986  52.337  25.436  1.00  0.00           C  
ATOM   2697  O   ALA   172      42.051  52.903  25.715  1.00  0.00           O  
ATOM   2698  N   MET   173      40.674  51.100  25.875  1.00  0.00           N  
ATOM   2699  H   MET   173      39.797  50.707  25.565  1.00  0.00           H  
ATOM   2700  CA  MET   173      41.615  50.309  26.661  1.00  0.00           C  
ATOM   2701  HA  MET   173      41.910  50.966  27.479  1.00  0.00           H  
ATOM   2702  CB  MET   173      41.020  49.014  27.271  1.00  0.00           C  
ATOM   2703  HB2 MET   173      40.170  49.259  27.907  1.00  0.00           H  
ATOM   2704  HB3 MET   173      40.658  48.410  26.439  1.00  0.00           H  
ATOM   2705  CG  MET   173      41.961  48.119  28.093  1.00  0.00           C  
ATOM   2706  HG2 MET   173      41.458  47.154  28.158  1.00  0.00           H  
ATOM   2707  HG3 MET   173      42.908  48.034  27.560  1.00  0.00           H  
ATOM   2708  SD  MET   173      42.420  48.674  29.716  1.00  0.00           S  
ATOM   2709  CE  MET   173      40.963  48.074  30.539  1.00  0.00           C  
ATOM   2710  HE1 MET   173      41.032  48.137  31.625  1.00  0.00           H  
ATOM   2711  HE2 MET   173      40.056  48.640  30.330  1.00  0.00           H  
ATOM   2712  HE3 MET   173      40.783  47.019  30.334  1.00  0.00           H  
ATOM   2713  C   MET   173      42.936  50.005  25.991  1.00  0.00           C  
ATOM   2714  O   MET   173      44.026  50.306  26.547  1.00  0.00           O  
ATOM   2715  N   ALA   174      42.820  49.583  24.700  1.00  0.00           N  
ATOM   2716  H   ALA   174      41.878  49.536  24.337  1.00  0.00           H  
ATOM   2717  CA  ALA   174      43.933  49.524  23.736  1.00  0.00           C  
ATOM   2718  HA  ALA   174      44.598  48.677  23.909  1.00  0.00           H  
ATOM   2719  CB  ALA   174      43.313  49.255  22.367  1.00  0.00           C  
ATOM   2720  HB1 ALA   174      44.052  48.841  21.681  1.00  0.00           H  
ATOM   2721  HB2 ALA   174      42.595  48.451  22.525  1.00  0.00           H  
ATOM   2722  HB3 ALA   174      42.770  50.139  22.034  1.00  0.00           H  
ATOM   2723  C   ALA   174      44.758  50.792  23.662  1.00  0.00           C  
ATOM   2724  O   ALA   174      45.939  50.801  23.979  1.00  0.00           O  
ATOM   2725  N   GLU   175      44.147  51.961  23.348  1.00  0.00           N  
ATOM   2726  H   GLU   175      43.220  51.732  23.020  1.00  0.00           H  
ATOM   2727  CA  GLU   175      44.715  53.307  23.166  1.00  0.00           C  
ATOM   2728  HA  GLU   175      45.460  53.136  22.389  1.00  0.00           H  
ATOM   2729  CB  GLU   175      43.630  54.217  22.562  1.00  0.00           C  
ATOM   2730  HB2 GLU   175      43.105  53.749  21.730  1.00  0.00           H  
ATOM   2731  HB3 GLU   175      42.789  54.394  23.232  1.00  0.00           H  
ATOM   2732  CG  GLU   175      44.268  55.536  22.068  1.00  0.00           C  
ATOM   2733  HG2 GLU   175      43.541  56.343  21.986  1.00  0.00           H  
ATOM   2734  HG3 GLU   175      45.084  55.835  22.727  1.00  0.00           H  
ATOM   2735  CD  GLU   175      44.856  55.331  20.646  1.00  0.00           C  
ATOM   2736  OE1 GLU   175      45.728  56.072  20.258  1.00  0.00           O  
ATOM   2737  OE2 GLU   175      44.510  54.353  19.939  1.00  0.00           O  
ATOM   2738  C   GLU   175      45.481  53.869  24.441  1.00  0.00           C  
ATOM   2739  O   GLU   175      46.552  54.486  24.436  1.00  0.00           O  
ATOM   2740  N   ARG   176      44.893  53.677  25.633  1.00  0.00           N  
ATOM   2741  H   ARG   176      44.061  53.107  25.679  1.00  0.00           H  
ATOM   2742  CA  ARG   176      45.266  54.274  26.895  1.00  0.00           C  
ATOM   2743  HA  ARG   176      45.876  55.147  26.662  1.00  0.00           H  
ATOM   2744  CB  ARG   176      43.973  54.550  27.690  1.00  0.00           C  
ATOM   2745  HB2 ARG   176      43.399  53.632  27.819  1.00  0.00           H  
ATOM   2746  HB3 ARG   176      44.350  54.955  28.629  1.00  0.00           H  
ATOM   2747  CG  ARG   176      43.110  55.621  27.032  1.00  0.00           C  
ATOM   2748  HG2 ARG   176      43.683  56.480  26.684  1.00  0.00           H  
ATOM   2749  HG3 ARG   176      42.577  55.343  26.122  1.00  0.00           H  
ATOM   2750  CD  ARG   176      42.033  55.924  28.099  1.00  0.00           C  
ATOM   2751  HD2 ARG   176      41.557  55.018  28.471  1.00  0.00           H  
ATOM   2752  HD3 ARG   176      42.630  56.363  28.899  1.00  0.00           H  
ATOM   2753  NE  ARG   176      41.034  56.920  27.636  1.00  0.00           N  
ATOM   2754  HE  ARG   176      40.793  57.019  26.660  1.00  0.00           H  
ATOM   2755  CZ  ARG   176      40.429  57.854  28.333  1.00  0.00           C  
ATOM   2756  NH1 ARG   176      40.617  57.864  29.612  1.00  0.00           N  
ATOM   2757 HH11 ARG   176      41.239  57.231  30.095  1.00  0.00           H  
ATOM   2758 HH12 ARG   176      40.013  58.464  30.155  1.00  0.00           H  
ATOM   2759  NH2 ARG   176      39.799  58.747  27.725  1.00  0.00           N  
ATOM   2760 HH21 ARG   176      39.614  58.622  26.740  1.00  0.00           H  
ATOM   2761 HH22 ARG   176      39.586  59.535  28.321  1.00  0.00           H  
ATOM   2762  C   ARG   176      46.250  53.350  27.618  1.00  0.00           C  
ATOM   2763  O   ARG   176      47.190  53.941  28.063  1.00  0.00           O  
ATOM   2764  N   VAL   177      46.159  52.052  27.671  1.00  0.00           N  
ATOM   2765  H   VAL   177      45.331  51.624  27.283  1.00  0.00           H  
ATOM   2766  CA  VAL   177      47.085  51.153  28.394  1.00  0.00           C  
ATOM   2767  HA  VAL   177      47.791  51.826  28.881  1.00  0.00           H  
ATOM   2768  CB  VAL   177      46.305  50.396  29.562  1.00  0.00           C  
ATOM   2769  HB  VAL   177      45.881  49.516  29.079  1.00  0.00           H  
ATOM   2770  CG1 VAL   177      47.258  49.880  30.647  1.00  0.00           C  
ATOM   2771 HG11 VAL   177      48.043  49.334  30.122  1.00  0.00           H  
ATOM   2772 HG12 VAL   177      47.762  50.713  31.137  1.00  0.00           H  
ATOM   2773 HG13 VAL   177      46.725  49.325  31.419  1.00  0.00           H  
ATOM   2774  CG2 VAL   177      45.232  51.152  30.251  1.00  0.00           C  
ATOM   2775 HG21 VAL   177      45.488  52.171  30.538  1.00  0.00           H  
ATOM   2776 HG22 VAL   177      44.354  51.177  29.606  1.00  0.00           H  
ATOM   2777 HG23 VAL   177      44.873  50.590  31.113  1.00  0.00           H  
ATOM   2778  C   VAL   177      47.851  50.120  27.564  1.00  0.00           C  
ATOM   2779  O   VAL   177      49.068  50.139  27.651  1.00  0.00           O  
ATOM   2780  N   PHE   178      47.227  49.263  26.788  1.00  0.00           N  
ATOM   2781  H   PHE   178      46.218  49.294  26.769  1.00  0.00           H  
ATOM   2782  CA  PHE   178      47.941  48.283  25.981  1.00  0.00           C  
ATOM   2783  HA  PHE   178      48.610  47.777  26.676  1.00  0.00           H  
ATOM   2784  CB  PHE   178      46.936  47.344  25.323  1.00  0.00           C  
ATOM   2785  HB2 PHE   178      46.493  47.960  24.541  1.00  0.00           H  
ATOM   2786  HB3 PHE   178      47.360  46.505  24.771  1.00  0.00           H  
ATOM   2787  CG  PHE   178      45.955  46.712  26.279  1.00  0.00           C  
ATOM   2788  CD1 PHE   178      46.224  46.461  27.628  1.00  0.00           C  
ATOM   2789  HD1 PHE   178      47.212  46.635  28.026  1.00  0.00           H  
ATOM   2790  CE1 PHE   178      45.243  45.919  28.412  1.00  0.00           C  
ATOM   2791  HE1 PHE   178      45.471  45.753  29.455  1.00  0.00           H  
ATOM   2792  CZ  PHE   178      43.991  45.551  27.899  1.00  0.00           C  
ATOM   2793  HZ  PHE   178      43.304  45.040  28.558  1.00  0.00           H  
ATOM   2794  CE2 PHE   178      43.653  45.827  26.534  1.00  0.00           C  
ATOM   2795  HE2 PHE   178      42.727  45.425  26.151  1.00  0.00           H  
ATOM   2796  CD2 PHE   178      44.703  46.350  25.756  1.00  0.00           C  
ATOM   2797  HD2 PHE   178      44.480  46.628  24.737  1.00  0.00           H  
ATOM   2798  C   PHE   178      48.952  48.882  24.957  1.00  0.00           C  
ATOM   2799  O   PHE   178      50.110  48.410  24.790  1.00  0.00           O  
ATOM   2800  N   LYS   179      48.584  49.952  24.271  1.00  0.00           N  
ATOM   2801  H   LYS   179      47.688  50.332  24.540  1.00  0.00           H  
ATOM   2802  CA  LYS   179      49.396  50.656  23.255  1.00  0.00           C  
ATOM   2803  HA  LYS   179      49.712  49.893  22.544  1.00  0.00           H  
ATOM   2804  CB  LYS   179      48.579  51.667  22.500  1.00  0.00           C  
ATOM   2805  HB2 LYS   179      48.065  51.028  21.782  1.00  0.00           H  
ATOM   2806  HB3 LYS   179      47.837  52.098  23.173  1.00  0.00           H  
ATOM   2807  CG  LYS   179      49.236  52.903  21.714  1.00  0.00           C  
ATOM   2808  HG2 LYS   179      49.868  53.513  22.360  1.00  0.00           H  
ATOM   2809  HG3 LYS   179      49.866  52.412  20.972  1.00  0.00           H  
ATOM   2810  CD  LYS   179      48.216  53.766  21.003  1.00  0.00           C  
ATOM   2811  HD2 LYS   179      47.454  53.229  20.438  1.00  0.00           H  
ATOM   2812  HD3 LYS   179      47.739  54.352  21.789  1.00  0.00           H  
ATOM   2813  CE  LYS   179      49.041  54.648  20.114  1.00  0.00           C  
ATOM   2814  HE2 LYS   179      50.012  54.911  20.533  1.00  0.00           H  
ATOM   2815  HE3 LYS   179      49.215  54.154  19.158  1.00  0.00           H  
ATOM   2816  NZ  LYS   179      48.339  55.953  19.732  1.00  0.00           N  
ATOM   2817  HZ1 LYS   179      48.400  56.172  18.748  1.00  0.00           H  
ATOM   2818  HZ2 LYS   179      47.341  55.819  19.807  1.00  0.00           H  
ATOM   2819  HZ3 LYS   179      48.593  56.749  20.298  1.00  0.00           H  
ATOM   2820  C   LYS   179      50.678  51.224  23.849  1.00  0.00           C  
ATOM   2821  O   LYS   179      51.682  50.749  23.284  1.00  0.00           O  
ATOM   2822  N   PRO   180      50.712  52.099  24.891  1.00  0.00           N  
ATOM   2823  CD  PRO   180      49.611  52.663  25.662  1.00  0.00           C  
ATOM   2824  HD2 PRO   180      48.994  51.826  25.989  1.00  0.00           H  
ATOM   2825  HD3 PRO   180      49.072  53.331  24.991  1.00  0.00           H  
ATOM   2826  CG  PRO   180      50.194  53.406  26.865  1.00  0.00           C  
ATOM   2827  HG2 PRO   180      50.267  52.720  27.708  1.00  0.00           H  
ATOM   2828  HG3 PRO   180      49.795  54.380  27.148  1.00  0.00           H  
ATOM   2829  CB  PRO   180      51.597  53.777  26.354  1.00  0.00           C  
ATOM   2830  HB2 PRO   180      52.295  53.928  27.177  1.00  0.00           H  
ATOM   2831  HB3 PRO   180      51.516  54.666  25.728  1.00  0.00           H  
ATOM   2832  CA  PRO   180      51.962  52.618  25.396  1.00  0.00           C  
ATOM   2833  HA  PRO   180      52.534  53.008  24.554  1.00  0.00           H  
ATOM   2834  C   PRO   180      52.752  51.560  26.139  1.00  0.00           C  
ATOM   2835  O   PRO   180      53.955  51.626  26.115  1.00  0.00           O  
ATOM   2836  N   LEU   181      52.068  50.521  26.654  1.00  0.00           N  
ATOM   2837  H   LEU   181      51.060  50.484  26.689  1.00  0.00           H  
ATOM   2838  CA  LEU   181      52.806  49.448  27.440  1.00  0.00           C  
ATOM   2839  HA  LEU   181      53.698  49.906  27.869  1.00  0.00           H  
ATOM   2840  CB  LEU   181      51.955  48.998  28.690  1.00  0.00           C  
ATOM   2841  HB2 LEU   181      50.999  48.635  28.313  1.00  0.00           H  
ATOM   2842  HB3 LEU   181      52.432  48.087  29.053  1.00  0.00           H  
ATOM   2843  CG  LEU   181      51.750  50.106  29.746  1.00  0.00           C  
ATOM   2844  HG  LEU   181      51.036  50.792  29.290  1.00  0.00           H  
ATOM   2845  CD1 LEU   181      51.129  49.553  31.021  1.00  0.00           C  
ATOM   2846 HD11 LEU   181      50.195  49.089  30.702  1.00  0.00           H  
ATOM   2847 HD12 LEU   181      51.712  48.726  31.424  1.00  0.00           H  
ATOM   2848 HD13 LEU   181      50.980  50.399  31.692  1.00  0.00           H  
ATOM   2849  CD2 LEU   181      53.006  50.868  30.207  1.00  0.00           C  
ATOM   2850 HD21 LEU   181      52.935  51.379  31.166  1.00  0.00           H  
ATOM   2851 HD22 LEU   181      53.848  50.186  30.085  1.00  0.00           H  
ATOM   2852 HD23 LEU   181      53.259  51.599  29.439  1.00  0.00           H  
ATOM   2853  C   LEU   181      53.429  48.303  26.581  1.00  0.00           C  
ATOM   2854  O   LEU   181      54.085  47.287  26.993  1.00  0.00           O  
ATOM   2855  N   LYS   182      53.211  48.473  25.257  1.00  0.00           N  
ATOM   2856  H   LYS   182      52.588  49.249  25.082  1.00  0.00           H  
ATOM   2857  CA  LYS   182      53.507  47.480  24.258  1.00  0.00           C  
ATOM   2858  HA  LYS   182      52.903  47.722  23.383  1.00  0.00           H  
ATOM   2859  CB  LYS   182      54.933  47.620  23.647  1.00  0.00           C  
ATOM   2860  HB2 LYS   182      55.018  46.830  22.900  1.00  0.00           H  
ATOM   2861  HB3 LYS   182      54.977  48.599  23.170  1.00  0.00           H  
ATOM   2862  CG  LYS   182      55.991  47.480  24.680  1.00  0.00           C  
ATOM   2863  HG2 LYS   182      56.077  48.379  25.291  1.00  0.00           H  
ATOM   2864  HG3 LYS   182      55.698  46.593  25.241  1.00  0.00           H  
ATOM   2865  CD  LYS   182      57.451  47.308  24.138  1.00  0.00           C  
ATOM   2866  HD2 LYS   182      57.528  46.445  23.476  1.00  0.00           H  
ATOM   2867  HD3 LYS   182      57.667  48.148  23.478  1.00  0.00           H  
ATOM   2868  CE  LYS   182      58.528  47.190  25.211  1.00  0.00           C  
ATOM   2869  HE2 LYS   182      58.612  48.149  25.723  1.00  0.00           H  
ATOM   2870  HE3 LYS   182      58.203  46.374  25.856  1.00  0.00           H  
ATOM   2871  NZ  LYS   182      59.801  46.760  24.562  1.00  0.00           N  
ATOM   2872  HZ1 LYS   182      59.754  46.106  23.793  1.00  0.00           H  
ATOM   2873  HZ2 LYS   182      60.314  47.561  24.225  1.00  0.00           H  
ATOM   2874  HZ3 LYS   182      60.513  46.439  25.202  1.00  0.00           H  
ATOM   2875  C   LYS   182      52.945  46.032  24.440  1.00  0.00           C  
ATOM   2876  O   LYS   182      53.433  45.059  23.886  1.00  0.00           O  
ATOM   2877  N   LEU   183      51.743  45.937  25.042  1.00  0.00           N  
ATOM   2878  H   LEU   183      51.313  46.784  25.385  1.00  0.00           H  
ATOM   2879  CA  LEU   183      51.019  44.745  25.390  1.00  0.00           C  
ATOM   2880  HA  LEU   183      51.793  44.008  25.604  1.00  0.00           H  
ATOM   2881  CB  LEU   183      50.205  44.918  26.663  1.00  0.00           C  
ATOM   2882  HB2 LEU   183      49.317  45.461  26.339  1.00  0.00           H  
ATOM   2883  HB3 LEU   183      49.815  43.956  26.995  1.00  0.00           H  
ATOM   2884  CG  LEU   183      50.972  45.682  27.844  1.00  0.00           C  
ATOM   2885  HG  LEU   183      51.396  46.620  27.486  1.00  0.00           H  
ATOM   2886  CD1 LEU   183      49.868  45.987  28.873  1.00  0.00           C  
ATOM   2887 HD11 LEU   183      49.198  46.733  28.445  1.00  0.00           H  
ATOM   2888 HD12 LEU   183      49.332  45.055  29.055  1.00  0.00           H  
ATOM   2889 HD13 LEU   183      50.308  46.479  29.741  1.00  0.00           H  
ATOM   2890  CD2 LEU   183      52.001  44.852  28.592  1.00  0.00           C  
ATOM   2891 HD21 LEU   183      51.454  43.972  28.931  1.00  0.00           H  
ATOM   2892 HD22 LEU   183      52.816  44.448  27.992  1.00  0.00           H  
ATOM   2893 HD23 LEU   183      52.473  45.324  29.453  1.00  0.00           H  
ATOM   2894  C   LEU   183      50.271  44.154  24.190  1.00  0.00           C  
ATOM   2895  O   LEU   183      49.003  44.151  24.200  1.00  0.00           O  
ATOM   2896  N   ASN   184      50.965  43.703  23.141  1.00  0.00           N  
ATOM   2897  H   ASN   184      51.946  43.737  23.379  1.00  0.00           H  
ATOM   2898  CA  ASN   184      50.456  43.415  21.822  1.00  0.00           C  
ATOM   2899  HA  ASN   184      49.782  44.226  21.547  1.00  0.00           H  
ATOM   2900  CB  ASN   184      51.614  43.294  20.778  1.00  0.00           C  
ATOM   2901  HB2 ASN   184      52.317  42.556  21.163  1.00  0.00           H  
ATOM   2902  HB3 ASN   184      51.237  43.059  19.783  1.00  0.00           H  
ATOM   2903  CG  ASN   184      52.333  44.618  20.563  1.00  0.00           C  
ATOM   2904  OD1 ASN   184      51.838  45.664  20.833  1.00  0.00           O  
ATOM   2905  ND2 ASN   184      53.495  44.566  19.975  1.00  0.00           N  
ATOM   2906 HD21 ASN   184      54.069  45.397  19.999  1.00  0.00           H  
ATOM   2907 HD22 ASN   184      53.951  43.699  19.732  1.00  0.00           H  
ATOM   2908  C   ASN   184      49.729  42.093  21.893  1.00  0.00           C  
ATOM   2909  O   ASN   184      49.069  41.794  20.899  1.00  0.00           O  
ATOM   2910  N   HIE   185      49.628  41.421  23.057  1.00  0.00           N  
ATOM   2911  H   HIE   185      50.054  41.745  23.913  1.00  0.00           H  
ATOM   2912  CA  HIE   185      48.929  40.186  23.120  1.00  0.00           C  
ATOM   2913  HA  HIE   185      48.384  40.035  22.188  1.00  0.00           H  
ATOM   2914  CB  HIE   185      49.963  39.029  23.282  1.00  0.00           C  
ATOM   2915  HB2 HIE   185      50.513  39.216  24.205  1.00  0.00           H  
ATOM   2916  HB3 HIE   185      49.525  38.047  23.457  1.00  0.00           H  
ATOM   2917  CG  HIE   185      51.053  38.976  22.209  1.00  0.00           C  
ATOM   2918  ND1 HIE   185      52.462  38.947  22.509  1.00  0.00           N  
ATOM   2919  CE1 HIE   185      53.041  39.027  21.321  1.00  0.00           C  
ATOM   2920  HE1 HIE   185      54.101  39.019  21.117  1.00  0.00           H  
ATOM   2921  NE2 HIE   185      52.214  39.131  20.334  1.00  0.00           N  
ATOM   2922  HE2 HIE   185      52.407  39.203  19.345  1.00  0.00           H  
ATOM   2923  CD2 HIE   185      50.952  39.178  20.831  1.00  0.00           C  
ATOM   2924  HD2 HIE   185      50.013  39.501  20.406  1.00  0.00           H  
ATOM   2925  C   HIE   185      47.860  40.193  24.243  1.00  0.00           C  
ATOM   2926  O   HIE   185      47.490  39.150  24.658  1.00  0.00           O  
ATOM   2927  N   THR   186      47.344  41.342  24.630  1.00  0.00           N  
ATOM   2928  H   THR   186      47.753  42.127  24.143  1.00  0.00           H  
ATOM   2929  CA  THR   186      46.287  41.506  25.661  1.00  0.00           C  
ATOM   2930  HA  THR   186      46.120  40.596  26.238  1.00  0.00           H  
ATOM   2931  CB  THR   186      46.805  42.500  26.702  1.00  0.00           C  
ATOM   2932  HB  THR   186      46.915  43.497  26.276  1.00  0.00           H  
ATOM   2933  CG2 THR   186      45.927  42.543  27.947  1.00  0.00           C  
ATOM   2934 HG21 THR   186      44.888  42.831  27.786  1.00  0.00           H  
ATOM   2935 HG22 THR   186      45.812  41.565  28.414  1.00  0.00           H  
ATOM   2936 HG23 THR   186      46.417  43.245  28.621  1.00  0.00           H  
ATOM   2937  OG1 THR   186      48.056  42.010  27.182  1.00  0.00           O  
ATOM   2938  HG1 THR   186      48.693  41.846  26.483  1.00  0.00           H  
ATOM   2939  C   THR   186      44.994  42.010  25.008  1.00  0.00           C  
ATOM   2940  O   THR   186      45.026  42.912  24.189  1.00  0.00           O  
ATOM   2941  N   TRP   187      43.899  41.314  25.285  1.00  0.00           N  
ATOM   2942  H   TRP   187      43.911  40.465  25.833  1.00  0.00           H  
ATOM   2943  CA  TRP   187      42.643  41.503  24.518  1.00  0.00           C  
ATOM   2944  HA  TRP   187      42.557  42.494  24.071  1.00  0.00           H  
ATOM   2945  CB  TRP   187      42.645  40.425  23.334  1.00  0.00           C  
ATOM   2946  HB2 TRP   187      42.546  39.456  23.823  1.00  0.00           H  
ATOM   2947  HB3 TRP   187      41.756  40.584  22.724  1.00  0.00           H  
ATOM   2948  CG  TRP   187      43.831  40.369  22.456  1.00  0.00           C  
ATOM   2949  CD1 TRP   187      44.831  39.484  22.635  1.00  0.00           C  
ATOM   2950  HD1 TRP   187      44.834  38.759  23.436  1.00  0.00           H  
ATOM   2951  NE1 TRP   187      45.721  39.589  21.566  1.00  0.00           N  
ATOM   2952  HE1 TRP   187      46.605  39.104  21.503  1.00  0.00           H  
ATOM   2953  CE2 TRP   187      45.406  40.695  20.811  1.00  0.00           C  
ATOM   2954  CZ2 TRP   187      46.043  41.267  19.712  1.00  0.00           C  
ATOM   2955  HZ2 TRP   187      46.899  40.839  19.211  1.00  0.00           H  
ATOM   2956  CH2 TRP   187      45.540  42.497  19.264  1.00  0.00           C  
ATOM   2957  HH2 TRP   187      45.874  42.910  18.324  1.00  0.00           H  
ATOM   2958  CZ3 TRP   187      44.375  43.066  19.772  1.00  0.00           C  
ATOM   2959  HZ3 TRP   187      44.016  43.973  19.307  1.00  0.00           H  
ATOM   2960  CE3 TRP   187      43.728  42.460  20.817  1.00  0.00           C  
ATOM   2961  HE3 TRP   187      42.775  42.783  21.208  1.00  0.00           H  
ATOM   2962  CD2 TRP   187      44.196  41.233  21.335  1.00  0.00           C  
ATOM   2963  C   TRP   187      41.344  41.339  25.328  1.00  0.00           C  
ATOM   2964  O   TRP   187      41.254  40.414  26.142  1.00  0.00           O  
ATOM   2965  N   ILE   188      40.363  42.151  25.082  1.00  0.00           N  
ATOM   2966  H   ILE   188      40.635  42.852  24.408  1.00  0.00           H  
ATOM   2967  CA  ILE   188      38.917  41.979  25.324  1.00  0.00           C  
ATOM   2968  HA  ILE   188      38.638  41.637  26.321  1.00  0.00           H  
ATOM   2969  CB  ILE   188      38.194  43.351  25.052  1.00  0.00           C  
ATOM   2970  HB  ILE   188      38.742  43.833  24.243  1.00  0.00           H  
ATOM   2971  CG2 ILE   188      36.757  43.174  24.687  1.00  0.00           C  
ATOM   2972 HG21 ILE   188      36.237  42.496  25.364  1.00  0.00           H  
ATOM   2973 HG22 ILE   188      36.215  44.119  24.642  1.00  0.00           H  
ATOM   2974 HG23 ILE   188      36.648  42.960  23.623  1.00  0.00           H  
ATOM   2975  CG1 ILE   188      38.270  44.330  26.227  1.00  0.00           C  
ATOM   2976 HG12 ILE   188      37.594  45.154  26.000  1.00  0.00           H  
ATOM   2977 HG13 ILE   188      37.906  43.843  27.132  1.00  0.00           H  
ATOM   2978  CD1 ILE   188      39.607  45.025  26.424  1.00  0.00           C  
ATOM   2979 HD11 ILE   188      39.477  45.715  27.257  1.00  0.00           H  
ATOM   2980 HD12 ILE   188      40.433  44.331  26.580  1.00  0.00           H  
ATOM   2981 HD13 ILE   188      39.862  45.579  25.520  1.00  0.00           H  
ATOM   2982  C   ILE   188      38.545  40.782  24.448  1.00  0.00           C  
ATOM   2983  O   ILE   188      37.951  39.858  24.922  1.00  0.00           O  
ATOM   2984  N   ASN   189      38.767  40.767  23.116  1.00  0.00           N  
ATOM   2985  H   ASN   189      39.283  41.499  22.648  1.00  0.00           H  
ATOM   2986  CA  ASN   189      38.333  39.619  22.225  1.00  0.00           C  
ATOM   2987  HA  ASN   189      38.093  38.737  22.818  1.00  0.00           H  
ATOM   2988  CB  ASN   189      37.052  40.080  21.462  1.00  0.00           C  
ATOM   2989  HB2 ASN   189      37.129  41.089  21.056  1.00  0.00           H  
ATOM   2990  HB3 ASN   189      36.902  39.503  20.549  1.00  0.00           H  
ATOM   2991  CG  ASN   189      35.812  39.871  22.296  1.00  0.00           C  
ATOM   2992  OD1 ASN   189      35.526  38.839  22.806  1.00  0.00           O  
ATOM   2993  ND2 ASN   189      35.067  40.892  22.436  1.00  0.00           N  
ATOM   2994 HD21 ASN   189      34.136  40.711  22.781  1.00  0.00           H  
ATOM   2995 HD22 ASN   189      35.342  41.705  21.904  1.00  0.00           H  
ATOM   2996  C   ASN   189      39.552  39.156  21.402  1.00  0.00           C  
ATOM   2997  O   ASN   189      40.172  39.945  20.749  1.00  0.00           O  
ATOM   2998  N   VAL   190      39.820  37.866  21.329  1.00  0.00           N  
ATOM   2999  H   VAL   190      39.302  37.250  21.940  1.00  0.00           H  
ATOM   3000  CA  VAL   190      41.026  37.293  20.609  1.00  0.00           C  
ATOM   3001  HA  VAL   190      41.987  37.702  20.923  1.00  0.00           H  
ATOM   3002  CB  VAL   190      41.142  35.899  21.117  1.00  0.00           C  
ATOM   3003  HB  VAL   190      40.268  35.275  20.926  1.00  0.00           H  
ATOM   3004  CG1 VAL   190      42.289  35.165  20.392  1.00  0.00           C  
ATOM   3005 HG11 VAL   190      42.268  34.118  20.692  1.00  0.00           H  
ATOM   3006 HG12 VAL   190      42.046  35.160  19.330  1.00  0.00           H  
ATOM   3007 HG13 VAL   190      43.199  35.750  20.523  1.00  0.00           H  
ATOM   3008  CG2 VAL   190      41.513  35.895  22.623  1.00  0.00           C  
ATOM   3009 HG21 VAL   190      40.628  36.156  23.203  1.00  0.00           H  
ATOM   3010 HG22 VAL   190      41.971  34.969  22.970  1.00  0.00           H  
ATOM   3011 HG23 VAL   190      42.295  36.640  22.770  1.00  0.00           H  
ATOM   3012  C   VAL   190      40.816  37.543  19.066  1.00  0.00           C  
ATOM   3013  O   VAL   190      39.772  37.090  18.552  1.00  0.00           O  
ATOM   3014  N   PRO   191      41.742  38.242  18.389  1.00  0.00           N  
ATOM   3015  CD  PRO   191      42.813  38.988  18.968  1.00  0.00           C  
ATOM   3016  HD2 PRO   191      43.696  38.381  19.165  1.00  0.00           H  
ATOM   3017  HD3 PRO   191      42.637  39.400  19.961  1.00  0.00           H  
ATOM   3018  CG  PRO   191      42.998  40.079  17.949  1.00  0.00           C  
ATOM   3019  HG2 PRO   191      44.011  40.475  18.024  1.00  0.00           H  
ATOM   3020  HG3 PRO   191      42.271  40.865  18.153  1.00  0.00           H  
ATOM   3021  CB  PRO   191      42.657  39.475  16.590  1.00  0.00           C  
ATOM   3022  HB2 PRO   191      43.535  38.940  16.226  1.00  0.00           H  
ATOM   3023  HB3 PRO   191      42.243  40.191  15.881  1.00  0.00           H  
ATOM   3024  CA  PRO   191      41.583  38.427  16.989  1.00  0.00           C  
ATOM   3025  HA  PRO   191      40.598  38.817  16.732  1.00  0.00           H  
ATOM   3026  C   PRO   191      41.759  37.139  16.207  1.00  0.00           C  
ATOM   3027  O   PRO   191      42.461  36.269  16.666  1.00  0.00           O  
ATOM   3028  N   HIE   192      41.257  37.046  15.017  1.00  0.00           N  
ATOM   3029  H   HIE   192      40.813  37.891  14.686  1.00  0.00           H  
ATOM   3030  CA  HIE   192      41.328  35.852  14.155  1.00  0.00           C  
ATOM   3031  HA  HIE   192      40.854  34.999  14.642  1.00  0.00           H  
ATOM   3032  CB  HIE   192      40.585  36.135  12.823  1.00  0.00           C  
ATOM   3033  HB2 HIE   192      39.753  36.797  13.063  1.00  0.00           H  
ATOM   3034  HB3 HIE   192      41.313  36.648  12.195  1.00  0.00           H  
ATOM   3035  CG  HIE   192      40.163  34.917  12.012  1.00  0.00           C  
ATOM   3036  ND1 HIE   192      38.977  34.241  12.245  1.00  0.00           N  
ATOM   3037  CE1 HIE   192      38.897  33.397  11.201  1.00  0.00           C  
ATOM   3038  HE1 HIE   192      38.070  32.737  10.984  1.00  0.00           H  
ATOM   3039  NE2 HIE   192      39.948  33.532  10.356  1.00  0.00           N  
ATOM   3040  HE2 HIE   192      40.249  32.926   9.606  1.00  0.00           H  
ATOM   3041  CD2 HIE   192      40.811  34.391  10.917  1.00  0.00           C  
ATOM   3042  HD2 HIE   192      41.716  34.788  10.481  1.00  0.00           H  
ATOM   3043  C   HIE   192      42.793  35.343  13.821  1.00  0.00           C  
ATOM   3044  O   HIE   192      43.051  34.138  13.796  1.00  0.00           O  
ATOM   3045  N   ALA   193      43.769  36.270  13.677  1.00  0.00           N  
ATOM   3046  H   ALA   193      43.624  37.270  13.656  1.00  0.00           H  
ATOM   3047  CA  ALA   193      45.172  35.936  13.489  1.00  0.00           C  
ATOM   3048  HA  ALA   193      45.217  35.071  12.827  1.00  0.00           H  
ATOM   3049  CB  ALA   193      45.726  37.089  12.722  1.00  0.00           C  
ATOM   3050  HB1 ALA   193      46.749  36.957  12.370  1.00  0.00           H  
ATOM   3051  HB2 ALA   193      45.187  37.352  11.812  1.00  0.00           H  
ATOM   3052  HB3 ALA   193      45.736  37.973  13.359  1.00  0.00           H  
ATOM   3053  C   ALA   193      46.035  35.513  14.706  1.00  0.00           C  
ATOM   3054  O   ALA   193      47.185  35.025  14.519  1.00  0.00           O  
ATOM   3055  N   GLU   194      45.427  35.453  15.897  1.00  0.00           N  
ATOM   3056  H   GLU   194      44.529  35.894  16.038  1.00  0.00           H  
ATOM   3057  CA  GLU   194      46.131  35.123  17.117  1.00  0.00           C  
ATOM   3058  HA  GLU   194      47.176  34.851  16.969  1.00  0.00           H  
ATOM   3059  CB  GLU   194      45.920  36.320  18.131  1.00  0.00           C  
ATOM   3060  HB2 GLU   194      44.861  36.442  18.359  1.00  0.00           H  
ATOM   3061  HB3 GLU   194      46.450  36.024  19.037  1.00  0.00           H  
ATOM   3062  CG  GLU   194      46.360  37.744  17.626  1.00  0.00           C  
ATOM   3063  HG2 GLU   194      45.835  38.086  16.735  1.00  0.00           H  
ATOM   3064  HG3 GLU   194      46.034  38.430  18.408  1.00  0.00           H  
ATOM   3065  CD  GLU   194      47.867  37.803  17.295  1.00  0.00           C  
ATOM   3066  OE1 GLU   194      48.699  37.198  18.000  1.00  0.00           O  
ATOM   3067  OE2 GLU   194      48.319  38.523  16.389  1.00  0.00           O  
ATOM   3068  C   GLU   194      45.494  33.845  17.733  1.00  0.00           C  
ATOM   3069  O   GLU   194      45.989  33.452  18.775  1.00  0.00           O  
ATOM   3070  N   GLU   195      44.453  33.342  17.132  1.00  0.00           N  
ATOM   3071  H   GLU   195      44.171  33.724  16.241  1.00  0.00           H  
ATOM   3072  CA  GLU   195      43.522  32.414  17.725  1.00  0.00           C  
ATOM   3073  HA  GLU   195      43.222  32.759  18.715  1.00  0.00           H  
ATOM   3074  CB  GLU   195      42.224  32.249  16.882  1.00  0.00           C  
ATOM   3075  HB2 GLU   195      41.852  33.268  16.773  1.00  0.00           H  
ATOM   3076  HB3 GLU   195      42.491  31.933  15.874  1.00  0.00           H  
ATOM   3077  CG  GLU   195      40.978  31.451  17.324  1.00  0.00           C  
ATOM   3078  HG2 GLU   195      40.544  31.880  18.227  1.00  0.00           H  
ATOM   3079  HG3 GLU   195      40.177  31.588  16.598  1.00  0.00           H  
ATOM   3080  CD  GLU   195      41.133  29.979  17.487  1.00  0.00           C  
ATOM   3081  OE1 GLU   195      40.652  29.394  18.453  1.00  0.00           O  
ATOM   3082  OE2 GLU   195      41.822  29.353  16.623  1.00  0.00           O  
ATOM   3083  C   GLU   195      44.112  31.068  17.910  1.00  0.00           C  
ATOM   3084  O   GLU   195      43.741  30.371  18.890  1.00  0.00           O  
ATOM   3085  N   SER   196      45.126  30.592  17.171  1.00  0.00           N  
ATOM   3086  H   SER   196      45.412  31.095  16.343  1.00  0.00           H  
ATOM   3087  CA  SER   196      45.853  29.350  17.469  1.00  0.00           C  
ATOM   3088  HA  SER   196      45.152  28.522  17.574  1.00  0.00           H  
ATOM   3089  CB  SER   196      46.701  29.036  16.246  1.00  0.00           C  
ATOM   3090  HB2 SER   196      46.075  29.307  15.396  1.00  0.00           H  
ATOM   3091  HB3 SER   196      47.644  29.573  16.348  1.00  0.00           H  
ATOM   3092  OG  SER   196      46.963  27.614  16.117  1.00  0.00           O  
ATOM   3093  HG  SER   196      46.263  27.300  15.541  1.00  0.00           H  
ATOM   3094  C   SER   196      46.604  29.342  18.823  1.00  0.00           C  
ATOM   3095  O   SER   196      47.071  28.249  19.194  1.00  0.00           O  
ATOM   3096  N   HID   197      46.655  30.472  19.493  1.00  0.00           N  
ATOM   3097  H   HID   197      46.219  31.278  19.068  1.00  0.00           H  
ATOM   3098  CA  HID   197      47.243  30.579  20.816  1.00  0.00           C  
ATOM   3099  HA  HID   197      47.918  29.732  20.936  1.00  0.00           H  
ATOM   3100  CB  HID   197      47.877  31.876  20.946  1.00  0.00           C  
ATOM   3101  HB2 HID   197      47.274  32.783  20.908  1.00  0.00           H  
ATOM   3102  HB3 HID   197      48.347  31.811  21.927  1.00  0.00           H  
ATOM   3103  CG  HID   197      49.139  32.016  20.090  1.00  0.00           C  
ATOM   3104  ND1 HID   197      50.162  31.104  20.140  1.00  0.00           N  
ATOM   3105  HD1 HID   197      50.241  30.323  20.775  1.00  0.00           H  
ATOM   3106  CE1 HID   197      50.988  31.408  19.209  1.00  0.00           C  
ATOM   3107  HE1 HID   197      51.981  31.011  19.063  1.00  0.00           H  
ATOM   3108  NE2 HID   197      50.507  32.393  18.478  1.00  0.00           N  
ATOM   3109  CD2 HID   197      49.337  32.867  19.035  1.00  0.00           C  
ATOM   3110  HD2 HID   197      48.780  33.708  18.648  1.00  0.00           H  
ATOM   3111  C   HID   197      46.176  30.484  21.909  1.00  0.00           C  
ATOM   3112  O   HID   197      46.515  30.426  23.077  1.00  0.00           O  
ATOM   3113  N   TYR   198      44.845  30.504  21.630  1.00  0.00           N  
ATOM   3114  H   TYR   198      44.559  30.653  20.673  1.00  0.00           H  
ATOM   3115  CA  TYR   198      43.763  30.503  22.639  1.00  0.00           C  
ATOM   3116  HA  TYR   198      44.073  31.166  23.446  1.00  0.00           H  
ATOM   3117  CB  TYR   198      42.452  31.074  22.103  1.00  0.00           C  
ATOM   3118  HB2 TYR   198      42.734  31.849  21.391  1.00  0.00           H  
ATOM   3119  HB3 TYR   198      41.886  30.398  21.462  1.00  0.00           H  
ATOM   3120  CG  TYR   198      41.412  31.542  23.074  1.00  0.00           C  
ATOM   3121  CD1 TYR   198      41.630  31.526  24.508  1.00  0.00           C  
ATOM   3122  HD1 TYR   198      42.520  31.061  24.907  1.00  0.00           H  
ATOM   3123  CE1 TYR   198      40.636  32.084  25.377  1.00  0.00           C  
ATOM   3124  HE1 TYR   198      40.666  31.959  26.449  1.00  0.00           H  
ATOM   3125  CZ  TYR   198      39.450  32.626  24.859  1.00  0.00           C  
ATOM   3126  OH  TYR   198      38.412  33.080  25.674  1.00  0.00           O  
ATOM   3127  HH  TYR   198      38.412  32.601  26.506  1.00  0.00           H  
ATOM   3128  CE2 TYR   198      39.283  32.608  23.441  1.00  0.00           C  
ATOM   3129  HE2 TYR   198      38.378  32.950  22.962  1.00  0.00           H  
ATOM   3130  CD2 TYR   198      40.243  32.130  22.577  1.00  0.00           C  
ATOM   3131  HD2 TYR   198      40.044  32.182  21.517  1.00  0.00           H  
ATOM   3132  C   TYR   198      43.630  29.038  23.085  1.00  0.00           C  
ATOM   3133  O   TYR   198      42.997  28.209  22.431  1.00  0.00           O  
ATOM   3134  N   ALA   199      44.266  28.702  24.224  1.00  0.00           N  
ATOM   3135  H   ALA   199      44.757  29.443  24.702  1.00  0.00           H  
ATOM   3136  CA  ALA   199      43.952  27.502  25.012  1.00  0.00           C  
ATOM   3137  HA  ALA   199      44.420  26.687  24.458  1.00  0.00           H  
ATOM   3138  CB  ALA   199      44.713  27.577  26.389  1.00  0.00           C  
ATOM   3139  HB1 ALA   199      44.616  26.617  26.895  1.00  0.00           H  
ATOM   3140  HB2 ALA   199      45.768  27.669  26.131  1.00  0.00           H  
ATOM   3141  HB3 ALA   199      44.364  28.433  26.967  1.00  0.00           H  
ATOM   3142  C   ALA   199      42.463  27.298  25.340  1.00  0.00           C  
ATOM   3143  O   ALA   199      41.867  28.282  25.685  1.00  0.00           O  
ATOM   3144  N   TRP   200      41.928  26.112  25.228  1.00  0.00           N  
ATOM   3145  H   TRP   200      42.481  25.361  24.840  1.00  0.00           H  
ATOM   3146  CA  TRP   200      40.681  25.767  25.942  1.00  0.00           C  
ATOM   3147  HA  TRP   200      39.906  26.532  25.889  1.00  0.00           H  
ATOM   3148  CB  TRP   200      39.985  24.536  25.361  1.00  0.00           C  
ATOM   3149  HB2 TRP   200      40.635  23.662  25.394  1.00  0.00           H  
ATOM   3150  HB3 TRP   200      39.080  24.357  25.942  1.00  0.00           H  
ATOM   3151  CG  TRP   200      39.418  24.660  23.976  1.00  0.00           C  
ATOM   3152  CD1 TRP   200      40.166  24.630  22.849  1.00  0.00           C  
ATOM   3153  HD1 TRP   200      41.241  24.542  22.908  1.00  0.00           H  
ATOM   3154  NE1 TRP   200      39.458  24.965  21.734  1.00  0.00           N  
ATOM   3155  HE1 TRP   200      39.915  25.001  20.833  1.00  0.00           H  
ATOM   3156  CE2 TRP   200      38.136  25.245  22.040  1.00  0.00           C  
ATOM   3157  CZ2 TRP   200      36.966  25.543  21.276  1.00  0.00           C  
ATOM   3158  HZ2 TRP   200      36.991  25.724  20.212  1.00  0.00           H  
ATOM   3159  CH2 TRP   200      35.752  25.836  21.949  1.00  0.00           C  
ATOM   3160  HH2 TRP   200      34.912  26.146  21.345  1.00  0.00           H  
ATOM   3161  CZ3 TRP   200      35.668  25.735  23.342  1.00  0.00           C  
ATOM   3162  HZ3 TRP   200      34.747  25.940  23.866  1.00  0.00           H  
ATOM   3163  CE3 TRP   200      36.825  25.351  24.060  1.00  0.00           C  
ATOM   3164  HE3 TRP   200      36.838  25.443  25.136  1.00  0.00           H  
ATOM   3165  CD2 TRP   200      38.081  25.086  23.484  1.00  0.00           C  
ATOM   3166  C   TRP   200      40.974  25.587  27.400  1.00  0.00           C  
ATOM   3167  O   TRP   200      41.960  24.979  27.820  1.00  0.00           O  
ATOM   3168  N   GLY   201      40.038  26.135  28.168  1.00  0.00           N  
ATOM   3169  H   GLY   201      39.238  26.588  27.750  1.00  0.00           H  
ATOM   3170  CA  GLY   201      39.907  25.814  29.617  1.00  0.00           C  
ATOM   3171  HA2 GLY   201      40.887  25.482  29.960  1.00  0.00           H  
ATOM   3172  HA3 GLY   201      39.484  26.711  30.068  1.00  0.00           H  
ATOM   3173  C   GLY   201      39.005  24.610  29.778  1.00  0.00           C  
ATOM   3174  O   GLY   201      38.226  24.221  28.888  1.00  0.00           O  
ATOM   3175  N   TYR   202      39.028  24.048  30.986  1.00  0.00           N  
ATOM   3176  H   TYR   202      39.683  24.430  31.653  1.00  0.00           H  
ATOM   3177  CA  TYR   202      38.499  22.686  31.204  1.00  0.00           C  
ATOM   3178  HA  TYR   202      37.913  22.346  30.350  1.00  0.00           H  
ATOM   3179  CB  TYR   202      39.704  21.703  31.275  1.00  0.00           C  
ATOM   3180  HB2 TYR   202      40.531  22.015  31.913  1.00  0.00           H  
ATOM   3181  HB3 TYR   202      39.357  20.805  31.786  1.00  0.00           H  
ATOM   3182  CG  TYR   202      40.265  21.353  29.890  1.00  0.00           C  
ATOM   3183  CD1 TYR   202      39.589  20.387  29.143  1.00  0.00           C  
ATOM   3184  HD1 TYR   202      38.710  19.893  29.531  1.00  0.00           H  
ATOM   3185  CE1 TYR   202      39.999  19.990  27.838  1.00  0.00           C  
ATOM   3186  HE1 TYR   202      39.507  19.195  27.296  1.00  0.00           H  
ATOM   3187  CZ  TYR   202      41.146  20.610  27.299  1.00  0.00           C  
ATOM   3188  OH  TYR   202      41.529  20.407  26.029  1.00  0.00           O  
ATOM   3189  HH  TYR   202      40.851  20.021  25.471  1.00  0.00           H  
ATOM   3190  CE2 TYR   202      41.771  21.680  28.028  1.00  0.00           C  
ATOM   3191  HE2 TYR   202      42.640  22.083  27.528  1.00  0.00           H  
ATOM   3192  CD2 TYR   202      41.310  22.097  29.320  1.00  0.00           C  
ATOM   3193  HD2 TYR   202      41.795  22.910  29.840  1.00  0.00           H  
ATOM   3194  C   TYR   202      37.740  22.670  32.543  1.00  0.00           C  
ATOM   3195  O   TYR   202      38.182  23.390  33.467  1.00  0.00           O  
ATOM   3196  N   ARG   203      36.585  22.023  32.668  1.00  0.00           N  
ATOM   3197  H   ARG   203      36.234  21.616  31.813  1.00  0.00           H  
ATOM   3198  CA  ARG   203      35.714  21.968  33.894  1.00  0.00           C  
ATOM   3199  HA  ARG   203      36.357  21.798  34.757  1.00  0.00           H  
ATOM   3200  CB  ARG   203      34.810  23.197  34.015  1.00  0.00           C  
ATOM   3201  HB2 ARG   203      35.396  24.097  33.828  1.00  0.00           H  
ATOM   3202  HB3 ARG   203      34.013  23.164  33.272  1.00  0.00           H  
ATOM   3203  CG  ARG   203      34.189  23.377  35.445  1.00  0.00           C  
ATOM   3204  HG2 ARG   203      33.834  22.450  35.896  1.00  0.00           H  
ATOM   3205  HG3 ARG   203      34.981  23.613  36.155  1.00  0.00           H  
ATOM   3206  CD  ARG   203      33.267  24.549  35.456  1.00  0.00           C  
ATOM   3207  HD2 ARG   203      33.652  25.411  34.910  1.00  0.00           H  
ATOM   3208  HD3 ARG   203      32.339  24.318  34.933  1.00  0.00           H  
ATOM   3209  NE  ARG   203      32.856  25.019  36.830  1.00  0.00           N  
ATOM   3210  HE  ARG   203      31.955  24.712  37.168  1.00  0.00           H  
ATOM   3211  CZ  ARG   203      33.537  25.770  37.651  1.00  0.00           C  
ATOM   3212  NH1 ARG   203      34.679  26.315  37.304  1.00  0.00           N  
ATOM   3213 HH11 ARG   203      35.283  26.816  37.939  1.00  0.00           H  
ATOM   3214 HH12 ARG   203      34.925  26.133  36.341  1.00  0.00           H  
ATOM   3215  NH2 ARG   203      33.202  25.910  38.897  1.00  0.00           N  
ATOM   3216 HH21 ARG   203      33.784  26.534  39.438  1.00  0.00           H  
ATOM   3217 HH22 ARG   203      32.258  25.608  39.093  1.00  0.00           H  
ATOM   3218  C   ARG   203      34.955  20.630  33.819  1.00  0.00           C  
ATOM   3219  O   ARG   203      34.108  20.514  32.937  1.00  0.00           O  
ATOM   3220  N   GLU   204      35.044  19.792  34.841  1.00  0.00           N  
ATOM   3221  H   GLU   204      35.615  20.088  35.619  1.00  0.00           H  
ATOM   3222  CA  GLU   204      34.514  18.432  34.730  1.00  0.00           C  
ATOM   3223  HA  GLU   204      34.913  17.978  35.637  1.00  0.00           H  
ATOM   3224  CB  GLU   204      32.964  18.237  34.881  1.00  0.00           C  
ATOM   3225  HB2 GLU   204      32.406  18.552  34.000  1.00  0.00           H  
ATOM   3226  HB3 GLU   204      32.868  17.199  35.200  1.00  0.00           H  
ATOM   3227  CG  GLU   204      32.378  19.079  36.067  1.00  0.00           C  
ATOM   3228  HG2 GLU   204      32.500  20.129  35.799  1.00  0.00           H  
ATOM   3229  HG3 GLU   204      31.289  19.054  36.078  1.00  0.00           H  
ATOM   3230  CD  GLU   204      32.937  18.559  37.429  1.00  0.00           C  
ATOM   3231  OE1 GLU   204      33.586  19.362  38.179  1.00  0.00           O  
ATOM   3232  OE2 GLU   204      32.633  17.388  37.798  1.00  0.00           O  
ATOM   3233  C   GLU   204      35.121  17.622  33.582  1.00  0.00           C  
ATOM   3234  O   GLU   204      34.474  16.758  33.046  1.00  0.00           O  
ATOM   3235  N   GLY   205      36.282  18.033  33.045  1.00  0.00           N  
ATOM   3236  H   GLY   205      36.759  18.834  33.433  1.00  0.00           H  
ATOM   3237  CA  GLY   205      36.918  17.443  31.826  1.00  0.00           C  
ATOM   3238  HA2 GLY   205      37.973  17.711  31.878  1.00  0.00           H  
ATOM   3239  HA3 GLY   205      36.707  16.380  31.701  1.00  0.00           H  
ATOM   3240  C   GLY   205      36.381  17.949  30.405  1.00  0.00           C  
ATOM   3241  O   GLY   205      36.991  17.672  29.429  1.00  0.00           O  
ATOM   3242  N   LYS   206      35.266  18.664  30.374  1.00  0.00           N  
ATOM   3243  H   LYS   206      34.882  18.920  31.273  1.00  0.00           H  
ATOM   3244  CA  LYS   206      34.658  19.330  29.145  1.00  0.00           C  
ATOM   3245  HA  LYS   206      34.884  18.658  28.317  1.00  0.00           H  
ATOM   3246  CB  LYS   206      33.174  19.611  29.422  1.00  0.00           C  
ATOM   3247  HB2 LYS   206      32.634  18.686  29.622  1.00  0.00           H  
ATOM   3248  HB3 LYS   206      33.174  20.157  30.365  1.00  0.00           H  
ATOM   3249  CG  LYS   206      32.447  20.412  28.339  1.00  0.00           C  
ATOM   3250  HG2 LYS   206      32.806  21.435  28.445  1.00  0.00           H  
ATOM   3251  HG3 LYS   206      32.702  20.025  27.353  1.00  0.00           H  
ATOM   3252  CD  LYS   206      30.984  20.603  28.641  1.00  0.00           C  
ATOM   3253  HD2 LYS   206      30.925  21.035  29.640  1.00  0.00           H  
ATOM   3254  HD3 LYS   206      30.496  21.293  27.952  1.00  0.00           H  
ATOM   3255  CE  LYS   206      30.282  19.259  28.713  1.00  0.00           C  
ATOM   3256  HE2 LYS   206      30.612  18.738  27.814  1.00  0.00           H  
ATOM   3257  HE3 LYS   206      30.576  18.700  29.601  1.00  0.00           H  
ATOM   3258  NZ  LYS   206      28.779  19.460  28.717  1.00  0.00           N  
ATOM   3259  HZ1 LYS   206      28.382  18.572  28.988  1.00  0.00           H  
ATOM   3260  HZ2 LYS   206      28.424  20.228  29.269  1.00  0.00           H  
ATOM   3261  HZ3 LYS   206      28.527  19.735  27.778  1.00  0.00           H  
ATOM   3262  C   LYS   206      35.362  20.616  28.816  1.00  0.00           C  
ATOM   3263  O   LYS   206      35.671  21.329  29.741  1.00  0.00           O  
ATOM   3264  N   ALA   207      35.730  20.880  27.552  1.00  0.00           N  
ATOM   3265  H   ALA   207      35.549  20.192  26.835  1.00  0.00           H  
ATOM   3266  CA  ALA   207      36.416  22.087  27.046  1.00  0.00           C  
ATOM   3267  HA  ALA   207      37.261  22.361  27.678  1.00  0.00           H  
ATOM   3268  CB  ALA   207      36.997  21.778  25.660  1.00  0.00           C  
ATOM   3269  HB1 ALA   207      37.163  22.750  25.196  1.00  0.00           H  
ATOM   3270  HB2 ALA   207      37.937  21.239  25.777  1.00  0.00           H  
ATOM   3271  HB3 ALA   207      36.345  21.159  25.043  1.00  0.00           H  
ATOM   3272  C   ALA   207      35.460  23.312  27.053  1.00  0.00           C  
ATOM   3273  O   ALA   207      34.388  23.259  26.432  1.00  0.00           O  
ATOM   3274  N   VAL   208      35.851  24.480  27.564  1.00  0.00           N  
ATOM   3275  H   VAL   208      36.738  24.489  28.047  1.00  0.00           H  
ATOM   3276  CA  VAL   208      35.067  25.752  27.535  1.00  0.00           C  
ATOM   3277  HA  VAL   208      34.337  25.684  26.729  1.00  0.00           H  
ATOM   3278  CB  VAL   208      34.261  25.891  28.883  1.00  0.00           C  
ATOM   3279  HB  VAL   208      33.803  26.880  28.892  1.00  0.00           H  
ATOM   3280  CG1 VAL   208      33.078  24.848  28.834  1.00  0.00           C  
ATOM   3281 HG11 VAL   208      32.411  24.913  29.694  1.00  0.00           H  
ATOM   3282 HG12 VAL   208      32.473  25.037  27.948  1.00  0.00           H  
ATOM   3283 HG13 VAL   208      33.476  23.834  28.825  1.00  0.00           H  
ATOM   3284  CG2 VAL   208      35.112  25.706  30.150  1.00  0.00           C  
ATOM   3285 HG21 VAL   208      35.951  26.400  30.204  1.00  0.00           H  
ATOM   3286 HG22 VAL   208      34.569  25.851  31.083  1.00  0.00           H  
ATOM   3287 HG23 VAL   208      35.429  24.683  30.351  1.00  0.00           H  
ATOM   3288  C   VAL   208      35.970  27.065  27.459  1.00  0.00           C  
ATOM   3289  O   VAL   208      37.195  27.083  27.654  1.00  0.00           O  
ATOM   3290  N   HIP   209      35.265  28.189  27.257  1.00  0.00           N  
ATOM   3291  H   HIP   209      34.270  28.103  27.103  1.00  0.00           H  
ATOM   3292  CA  HIP   209      35.717  29.568  27.113  1.00  0.00           C  
ATOM   3293  HA  HIP   209      36.610  29.764  27.707  1.00  0.00           H  
ATOM   3294  CB  HIP   209      36.029  29.844  25.648  1.00  0.00           C  
ATOM   3295  HB2 HIP   209      35.201  29.579  24.990  1.00  0.00           H  
ATOM   3296  HB3 HIP   209      36.196  30.918  25.574  1.00  0.00           H  
ATOM   3297  CG  HIP   209      37.248  29.168  25.063  1.00  0.00           C  
ATOM   3298  ND1 HIP   209      37.309  28.890  23.711  1.00  0.00           N  
ATOM   3299  HD1 HIP   209      36.559  28.802  23.040  1.00  0.00           H  
ATOM   3300  CE1 HIP   209      38.565  28.454  23.422  1.00  0.00           C  
ATOM   3301  HE1 HIP   209      38.858  28.058  22.461  1.00  0.00           H  
ATOM   3302  NE2 HIP   209      39.359  28.804  24.483  1.00  0.00           N  
ATOM   3303  HE2 HIP   209      40.365  28.729  24.540  1.00  0.00           H  
ATOM   3304  CD2 HIP   209      38.526  29.197  25.537  1.00  0.00           C  
ATOM   3305  HD2 HIP   209      38.797  29.543  26.523  1.00  0.00           H  
ATOM   3306  C   HIP   209      34.642  30.486  27.699  1.00  0.00           C  
ATOM   3307  O   HIP   209      33.443  30.186  27.601  1.00  0.00           O  
ATOM   3308  N   VAL   210      35.060  31.624  28.293  1.00  0.00           N  
ATOM   3309  H   VAL   210      36.040  31.870  28.288  1.00  0.00           H  
ATOM   3310  CA  VAL   210      34.218  32.630  29.071  1.00  0.00           C  
ATOM   3311  HA  VAL   210      33.675  32.024  29.796  1.00  0.00           H  
ATOM   3312  CB  VAL   210      34.930  33.617  29.953  1.00  0.00           C  
ATOM   3313  HB  VAL   210      35.706  33.016  30.427  1.00  0.00           H  
ATOM   3314  CG1 VAL   210      35.584  34.800  29.173  1.00  0.00           C  
ATOM   3315 HG11 VAL   210      36.391  35.128  29.827  1.00  0.00           H  
ATOM   3316 HG12 VAL   210      35.949  34.466  28.202  1.00  0.00           H  
ATOM   3317 HG13 VAL   210      34.917  35.645  29.000  1.00  0.00           H  
ATOM   3318  CG2 VAL   210      34.019  34.131  31.050  1.00  0.00           C  
ATOM   3319 HG21 VAL   210      34.671  34.611  31.781  1.00  0.00           H  
ATOM   3320 HG22 VAL   210      33.253  34.819  30.692  1.00  0.00           H  
ATOM   3321 HG23 VAL   210      33.567  33.277  31.555  1.00  0.00           H  
ATOM   3322  C   VAL   210      33.132  33.201  28.202  1.00  0.00           C  
ATOM   3323  O   VAL   210      33.404  33.830  27.164  1.00  0.00           O  
ATOM   3324  N   SER   211      31.890  33.068  28.770  1.00  0.00           N  
ATOM   3325  H   SER   211      31.757  32.601  29.656  1.00  0.00           H  
ATOM   3326  CA  SER   211      30.764  33.694  28.143  1.00  0.00           C  
ATOM   3327  HA  SER   211      30.845  33.543  27.067  1.00  0.00           H  
ATOM   3328  CB  SER   211      29.543  32.875  28.473  1.00  0.00           C  
ATOM   3329  HB2 SER   211      29.637  31.969  27.875  1.00  0.00           H  
ATOM   3330  HB3 SER   211      29.548  32.794  29.560  1.00  0.00           H  
ATOM   3331  OG  SER   211      28.446  33.613  28.044  1.00  0.00           O  
ATOM   3332  HG  SER   211      28.220  33.295  27.167  1.00  0.00           H  
ATOM   3333  C   SER   211      30.789  35.231  28.419  1.00  0.00           C  
ATOM   3334  O   SER   211      31.031  35.720  29.524  1.00  0.00           O  
ATOM   3335  N   PRO   212      30.570  36.099  27.361  1.00  0.00           N  
ATOM   3336  CD  PRO   212      30.579  35.696  25.949  1.00  0.00           C  
ATOM   3337  HD2 PRO   212      29.880  34.867  25.838  1.00  0.00           H  
ATOM   3338  HD3 PRO   212      31.556  35.417  25.553  1.00  0.00           H  
ATOM   3339  CG  PRO   212      30.017  36.902  25.245  1.00  0.00           C  
ATOM   3340  HG2 PRO   212      28.938  36.759  25.181  1.00  0.00           H  
ATOM   3341  HG3 PRO   212      30.391  37.049  24.232  1.00  0.00           H  
ATOM   3342  CB  PRO   212      30.349  38.080  26.083  1.00  0.00           C  
ATOM   3343  HB2 PRO   212      29.609  38.879  26.127  1.00  0.00           H  
ATOM   3344  HB3 PRO   212      31.361  38.447  25.912  1.00  0.00           H  
ATOM   3345  CA  PRO   212      30.371  37.505  27.510  1.00  0.00           C  
ATOM   3346  HA  PRO   212      31.166  37.925  28.126  1.00  0.00           H  
ATOM   3347  C   PRO   212      29.110  37.756  28.305  1.00  0.00           C  
ATOM   3348  O   PRO   212      28.216  36.923  28.457  1.00  0.00           O  
ATOM   3349  N   GLY   213      28.945  38.966  28.777  1.00  0.00           N  
ATOM   3350  H   GLY   213      29.560  39.725  28.521  1.00  0.00           H  
ATOM   3351  CA  GLY   213      27.664  39.383  29.334  1.00  0.00           C  
ATOM   3352  HA2 GLY   213      26.830  38.960  28.774  1.00  0.00           H  
ATOM   3353  HA3 GLY   213      27.689  39.086  30.382  1.00  0.00           H  
ATOM   3354  C   GLY   213      27.510  40.903  29.351  1.00  0.00           C  
ATOM   3355  O   GLY   213      28.145  41.563  28.539  1.00  0.00           O  
ATOM   3356  N   MET   214      26.821  41.552  30.331  1.00  0.00           N  
ATOM   3357  H   MET   214      26.482  40.991  31.100  1.00  0.00           H  
ATOM   3358  CA  MET   214      26.879  42.953  30.634  1.00  0.00           C  
ATOM   3359  HA  MET   214      27.090  43.517  29.726  1.00  0.00           H  
ATOM   3360  CB  MET   214      25.544  43.328  31.371  1.00  0.00           C  
ATOM   3361  HB2 MET   214      25.503  42.712  32.270  1.00  0.00           H  
ATOM   3362  HB3 MET   214      25.603  44.377  31.661  1.00  0.00           H  
ATOM   3363  CG  MET   214      24.441  43.018  30.296  1.00  0.00           C  
ATOM   3364  HG2 MET   214      24.958  42.905  29.344  1.00  0.00           H  
ATOM   3365  HG3 MET   214      23.881  42.177  30.705  1.00  0.00           H  
ATOM   3366  SD  MET   214      23.156  44.344  30.104  1.00  0.00           S  
ATOM   3367  CE  MET   214      23.787  45.515  28.973  1.00  0.00           C  
ATOM   3368  HE1 MET   214      24.039  44.976  28.060  1.00  0.00           H  
ATOM   3369  HE2 MET   214      23.129  46.361  28.773  1.00  0.00           H  
ATOM   3370  HE3 MET   214      24.750  45.880  29.330  1.00  0.00           H  
ATOM   3371  C   MET   214      28.041  43.287  31.566  1.00  0.00           C  
ATOM   3372  O   MET   214      28.340  42.564  32.540  1.00  0.00           O  
ATOM   3373  N   LEU   215      28.749  44.355  31.208  1.00  0.00           N  
ATOM   3374  H   LEU   215      28.411  44.757  30.346  1.00  0.00           H  
ATOM   3375  CA  LEU   215      29.979  44.883  31.821  1.00  0.00           C  
ATOM   3376  HA  LEU   215      30.470  45.594  31.157  1.00  0.00           H  
ATOM   3377  CB  LEU   215      29.666  45.686  33.116  1.00  0.00           C  
ATOM   3378  HB2 LEU   215      29.312  44.915  33.800  1.00  0.00           H  
ATOM   3379  HB3 LEU   215      30.553  46.233  33.436  1.00  0.00           H  
ATOM   3380  CG  LEU   215      28.515  46.706  32.989  1.00  0.00           C  
ATOM   3381  HG  LEU   215      27.665  46.381  32.391  1.00  0.00           H  
ATOM   3382  CD1 LEU   215      27.949  47.154  34.338  1.00  0.00           C  
ATOM   3383 HD11 LEU   215      27.453  48.114  34.195  1.00  0.00           H  
ATOM   3384 HD12 LEU   215      27.311  46.397  34.793  1.00  0.00           H  
ATOM   3385 HD13 LEU   215      28.751  47.401  35.034  1.00  0.00           H  
ATOM   3386  CD2 LEU   215      29.046  47.939  32.198  1.00  0.00           C  
ATOM   3387 HD21 LEU   215      29.981  48.238  32.671  1.00  0.00           H  
ATOM   3388 HD22 LEU   215      29.304  47.722  31.161  1.00  0.00           H  
ATOM   3389 HD23 LEU   215      28.391  48.809  32.152  1.00  0.00           H  
ATOM   3390  C   LEU   215      31.046  43.781  31.959  1.00  0.00           C  
ATOM   3391  O   LEU   215      31.807  43.836  32.969  1.00  0.00           O  
ATOM   3392  N   ASP   216      31.216  42.881  31.017  1.00  0.00           N  
ATOM   3393  H   ASP   216      30.447  42.766  30.373  1.00  0.00           H  
ATOM   3394  CA  ASP   216      32.182  41.796  30.958  1.00  0.00           C  
ATOM   3395  HA  ASP   216      32.131  41.283  31.918  1.00  0.00           H  
ATOM   3396  CB  ASP   216      31.712  40.709  29.928  1.00  0.00           C  
ATOM   3397  HB2 ASP   216      32.542  40.005  29.977  1.00  0.00           H  
ATOM   3398  HB3 ASP   216      30.777  40.282  30.289  1.00  0.00           H  
ATOM   3399  CG  ASP   216      31.587  41.229  28.470  1.00  0.00           C  
ATOM   3400  OD1 ASP   216      31.693  42.441  28.142  1.00  0.00           O  
ATOM   3401  OD2 ASP   216      31.265  40.438  27.605  1.00  0.00           O  
ATOM   3402  C   ASP   216      33.620  42.156  30.758  1.00  0.00           C  
ATOM   3403  O   ASP   216      34.408  41.692  31.580  1.00  0.00           O  
ATOM   3404  N   ALA   217      33.952  42.958  29.735  1.00  0.00           N  
ATOM   3405  H   ALA   217      33.253  43.241  29.062  1.00  0.00           H  
ATOM   3406  CA  ALA   217      35.267  43.494  29.667  1.00  0.00           C  
ATOM   3407  HA  ALA   217      35.954  42.650  29.596  1.00  0.00           H  
ATOM   3408  CB  ALA   217      35.378  44.310  28.347  1.00  0.00           C  
ATOM   3409  HB1 ALA   217      35.363  43.688  27.452  1.00  0.00           H  
ATOM   3410  HB2 ALA   217      34.497  44.929  28.175  1.00  0.00           H  
ATOM   3411  HB3 ALA   217      36.247  44.963  28.269  1.00  0.00           H  
ATOM   3412  C   ALA   217      35.639  44.370  30.834  1.00  0.00           C  
ATOM   3413  O   ALA   217      36.717  44.336  31.367  1.00  0.00           O  
ATOM   3414  N   GLU   218      34.677  45.135  31.299  1.00  0.00           N  
ATOM   3415  H   GLU   218      33.829  45.119  30.751  1.00  0.00           H  
ATOM   3416  CA  GLU   218      34.861  46.087  32.385  1.00  0.00           C  
ATOM   3417  HA  GLU   218      35.723  46.697  32.114  1.00  0.00           H  
ATOM   3418  CB  GLU   218      33.633  46.989  32.423  1.00  0.00           C  
ATOM   3419  HB2 GLU   218      32.684  46.480  32.594  1.00  0.00           H  
ATOM   3420  HB3 GLU   218      33.834  47.559  33.330  1.00  0.00           H  
ATOM   3421  CG  GLU   218      33.558  47.951  31.215  1.00  0.00           C  
ATOM   3422  HG2 GLU   218      32.913  48.716  31.647  1.00  0.00           H  
ATOM   3423  HG3 GLU   218      34.492  48.443  30.944  1.00  0.00           H  
ATOM   3424  CD  GLU   218      32.780  47.429  29.989  1.00  0.00           C  
ATOM   3425  OE1 GLU   218      32.500  46.250  29.879  1.00  0.00           O  
ATOM   3426  OE2 GLU   218      32.348  48.289  29.216  1.00  0.00           O  
ATOM   3427  C   GLU   218      35.108  45.458  33.784  1.00  0.00           C  
ATOM   3428  O   GLU   218      35.679  46.154  34.593  1.00  0.00           O  
ATOM   3429  N   ALA   219      34.848  44.182  33.986  1.00  0.00           N  
ATOM   3430  H   ALA   219      34.423  43.627  33.257  1.00  0.00           H  
ATOM   3431  CA  ALA   219      34.944  43.418  35.224  1.00  0.00           C  
ATOM   3432  HA  ALA   219      35.533  44.012  35.922  1.00  0.00           H  
ATOM   3433  CB  ALA   219      33.497  43.076  35.746  1.00  0.00           C  
ATOM   3434  HB1 ALA   219      32.951  44.018  35.681  1.00  0.00           H  
ATOM   3435  HB2 ALA   219      32.941  42.369  35.131  1.00  0.00           H  
ATOM   3436  HB3 ALA   219      33.640  42.624  36.727  1.00  0.00           H  
ATOM   3437  C   ALA   219      35.721  42.095  35.108  1.00  0.00           C  
ATOM   3438  O   ALA   219      36.287  41.626  36.107  1.00  0.00           O  
ATOM   3439  N   TYR   220      35.738  41.396  33.947  1.00  0.00           N  
ATOM   3440  H   TYR   220      35.151  41.748  33.203  1.00  0.00           H  
ATOM   3441  CA  TYR   220      36.299  40.002  33.886  1.00  0.00           C  
ATOM   3442  HA  TYR   220      37.151  39.927  34.562  1.00  0.00           H  
ATOM   3443  CB  TYR   220      35.335  38.984  34.462  1.00  0.00           C  
ATOM   3444  HB2 TYR   220      35.864  38.031  34.422  1.00  0.00           H  
ATOM   3445  HB3 TYR   220      35.141  39.146  35.523  1.00  0.00           H  
ATOM   3446  CG  TYR   220      34.058  38.808  33.634  1.00  0.00           C  
ATOM   3447  CD1 TYR   220      34.097  37.884  32.582  1.00  0.00           C  
ATOM   3448  HD1 TYR   220      35.053  37.456  32.320  1.00  0.00           H  
ATOM   3449  CE1 TYR   220      32.876  37.509  31.971  1.00  0.00           C  
ATOM   3450  HE1 TYR   220      32.937  36.777  31.180  1.00  0.00           H  
ATOM   3451  CZ  TYR   220      31.631  38.027  32.384  1.00  0.00           C  
ATOM   3452  OH  TYR   220      30.484  37.569  31.786  1.00  0.00           O  
ATOM   3453  HH  TYR   220      30.685  37.254  30.901  1.00  0.00           H  
ATOM   3454  CE2 TYR   220      31.642  39.006  33.425  1.00  0.00           C  
ATOM   3455  HE2 TYR   220      30.725  39.442  33.794  1.00  0.00           H  
ATOM   3456  CD2 TYR   220      32.884  39.394  34.008  1.00  0.00           C  
ATOM   3457  HD2 TYR   220      32.865  40.168  34.761  1.00  0.00           H  
ATOM   3458  C   TYR   220      36.831  39.381  32.569  1.00  0.00           C  
ATOM   3459  O   TYR   220      37.351  38.281  32.598  1.00  0.00           O  
ATOM   3460  N   GLY   221      36.547  39.997  31.369  1.00  0.00           N  
ATOM   3461  H   GLY   221      36.124  40.913  31.413  1.00  0.00           H  
ATOM   3462  CA  GLY   221      36.570  39.329  30.110  1.00  0.00           C  
ATOM   3463  HA2 GLY   221      36.074  38.360  30.156  1.00  0.00           H  
ATOM   3464  HA3 GLY   221      35.912  39.923  29.476  1.00  0.00           H  
ATOM   3465  C   GLY   221      37.928  39.133  29.374  1.00  0.00           C  
ATOM   3466  O   GLY   221      37.989  38.603  28.297  1.00  0.00           O  
ATOM   3467  N   VAL   222      39.074  39.617  29.961  1.00  0.00           N  
ATOM   3468  H   VAL   222      38.978  40.016  30.883  1.00  0.00           H  
ATOM   3469  CA  VAL   222      40.331  39.844  29.274  1.00  0.00           C  
ATOM   3470  HA  VAL   222      40.109  40.148  28.251  1.00  0.00           H  
ATOM   3471  CB  VAL   222      41.102  40.983  29.929  1.00  0.00           C  
ATOM   3472  HB  VAL   222      41.363  40.717  30.953  1.00  0.00           H  
ATOM   3473  CG1 VAL   222      42.448  41.339  29.365  1.00  0.00           C  
ATOM   3474 HG11 VAL   222      42.875  42.219  29.844  1.00  0.00           H  
ATOM   3475 HG12 VAL   222      43.139  40.498  29.407  1.00  0.00           H  
ATOM   3476 HG13 VAL   222      42.358  41.540  28.297  1.00  0.00           H  
ATOM   3477  CG2 VAL   222      40.287  42.336  30.032  1.00  0.00           C  
ATOM   3478 HG21 VAL   222      39.964  42.565  29.016  1.00  0.00           H  
ATOM   3479 HG22 VAL   222      39.388  42.173  30.625  1.00  0.00           H  
ATOM   3480 HG23 VAL   222      40.880  43.121  30.501  1.00  0.00           H  
ATOM   3481  C   VAL   222      41.196  38.528  29.210  1.00  0.00           C  
ATOM   3482  O   VAL   222      41.189  37.747  30.096  1.00  0.00           O  
ATOM   3483  N   LYS   223      41.829  38.358  28.032  1.00  0.00           N  
ATOM   3484  H   LYS   223      41.640  39.162  27.451  1.00  0.00           H  
ATOM   3485  CA  LYS   223      42.742  37.301  27.710  1.00  0.00           C  
ATOM   3486  HA  LYS   223      42.773  36.562  28.511  1.00  0.00           H  
ATOM   3487  CB  LYS   223      42.254  36.677  26.390  1.00  0.00           C  
ATOM   3488  HB2 LYS   223      42.261  37.467  25.639  1.00  0.00           H  
ATOM   3489  HB3 LYS   223      43.044  35.942  26.235  1.00  0.00           H  
ATOM   3490  CG  LYS   223      40.840  35.851  26.376  1.00  0.00           C  
ATOM   3491  HG2 LYS   223      40.813  35.257  25.462  1.00  0.00           H  
ATOM   3492  HG3 LYS   223      40.728  35.247  27.276  1.00  0.00           H  
ATOM   3493  CD  LYS   223      39.663  36.825  26.247  1.00  0.00           C  
ATOM   3494  HD2 LYS   223      39.733  37.297  27.227  1.00  0.00           H  
ATOM   3495  HD3 LYS   223      39.855  37.587  25.491  1.00  0.00           H  
ATOM   3496  CE  LYS   223      38.318  36.183  26.061  1.00  0.00           C  
ATOM   3497  HE2 LYS   223      38.199  35.674  25.104  1.00  0.00           H  
ATOM   3498  HE3 LYS   223      38.146  35.423  26.822  1.00  0.00           H  
ATOM   3499  NZ  LYS   223      37.245  37.208  26.079  1.00  0.00           N  
ATOM   3500  HZ1 LYS   223      37.152  37.612  27.000  1.00  0.00           H  
ATOM   3501  HZ2 LYS   223      37.382  37.904  25.360  1.00  0.00           H  
ATOM   3502  HZ3 LYS   223      36.327  36.839  25.874  1.00  0.00           H  
ATOM   3503  C   LYS   223      44.185  37.938  27.451  1.00  0.00           C  
ATOM   3504  O   LYS   223      44.272  39.030  26.966  1.00  0.00           O  
ATOM   3505  N   SER   224      45.279  37.301  27.925  1.00  0.00           N  
ATOM   3506  H   SER   224      45.111  36.460  28.458  1.00  0.00           H  
ATOM   3507  CA  SER   224      46.737  37.619  27.669  1.00  0.00           C  
ATOM   3508  HA  SER   224      46.881  37.804  26.605  1.00  0.00           H  
ATOM   3509  CB  SER   224      47.094  38.920  28.359  1.00  0.00           C  
ATOM   3510  HB2 SER   224      46.416  39.686  27.981  1.00  0.00           H  
ATOM   3511  HB3 SER   224      47.000  38.767  29.434  1.00  0.00           H  
ATOM   3512  OG  SER   224      48.433  39.273  28.068  1.00  0.00           O  
ATOM   3513  HG  SER   224      48.304  40.209  27.900  1.00  0.00           H  
ATOM   3514  C   SER   224      47.637  36.364  27.869  1.00  0.00           C  
ATOM   3515  O   SER   224      47.101  35.395  28.383  1.00  0.00           O  
ATOM   3516  N   ASN   225      48.890  36.334  27.273  1.00  0.00           N  
ATOM   3517  H   ASN   225      49.112  37.170  26.752  1.00  0.00           H  
ATOM   3518  CA  ASN   225      49.928  35.320  27.542  1.00  0.00           C  
ATOM   3519  HA  ASN   225      49.438  34.399  27.858  1.00  0.00           H  
ATOM   3520  CB  ASN   225      50.653  34.972  26.219  1.00  0.00           C  
ATOM   3521  HB2 ASN   225      51.147  34.012  26.372  1.00  0.00           H  
ATOM   3522  HB3 ASN   225      49.890  34.752  25.471  1.00  0.00           H  
ATOM   3523  CG  ASN   225      51.542  36.079  25.636  1.00  0.00           C  
ATOM   3524  OD1 ASN   225      52.369  36.615  26.336  1.00  0.00           O  
ATOM   3525  ND2 ASN   225      51.378  36.573  24.446  1.00  0.00           N  
ATOM   3526 HD21 ASN   225      52.057  37.264  24.160  1.00  0.00           H  
ATOM   3527 HD22 ASN   225      50.615  36.148  23.937  1.00  0.00           H  
ATOM   3528  C   ASN   225      50.939  35.680  28.628  1.00  0.00           C  
ATOM   3529  O   ASN   225      51.034  36.795  28.990  1.00  0.00           O  
ATOM   3530  N   VAL   226      51.744  34.742  29.088  1.00  0.00           N  
ATOM   3531  H   VAL   226      51.527  33.819  28.740  1.00  0.00           H  
ATOM   3532  CA  VAL   226      52.524  34.881  30.296  1.00  0.00           C  
ATOM   3533  HA  VAL   226      51.839  35.127  31.108  1.00  0.00           H  
ATOM   3534  CB  VAL   226      53.223  33.569  30.564  1.00  0.00           C  
ATOM   3535  HB  VAL   226      52.545  32.738  30.366  1.00  0.00           H  
ATOM   3536  CG1 VAL   226      54.600  33.355  29.762  1.00  0.00           C  
ATOM   3537 HG11 VAL   226      55.297  34.180  29.907  1.00  0.00           H  
ATOM   3538 HG12 VAL   226      55.049  32.378  29.938  1.00  0.00           H  
ATOM   3539 HG13 VAL   226      54.386  33.297  28.695  1.00  0.00           H  
ATOM   3540  CG2 VAL   226      53.574  33.528  32.075  1.00  0.00           C  
ATOM   3541 HG21 VAL   226      52.655  33.327  32.625  1.00  0.00           H  
ATOM   3542 HG22 VAL   226      54.245  32.682  32.223  1.00  0.00           H  
ATOM   3543 HG23 VAL   226      54.123  34.396  32.438  1.00  0.00           H  
ATOM   3544  C   VAL   226      53.578  36.026  30.121  1.00  0.00           C  
ATOM   3545  O   VAL   226      53.984  36.578  31.149  1.00  0.00           O  
ATOM   3546  N   LYS   227      53.981  36.384  28.910  1.00  0.00           N  
ATOM   3547  H   LYS   227      53.416  36.093  28.125  1.00  0.00           H  
ATOM   3548  CA  LYS   227      55.051  37.369  28.645  1.00  0.00           C  
ATOM   3549  HA  LYS   227      55.772  37.308  29.460  1.00  0.00           H  
ATOM   3550  CB  LYS   227      55.922  37.097  27.361  1.00  0.00           C  
ATOM   3551  HB2 LYS   227      55.255  37.200  26.505  1.00  0.00           H  
ATOM   3552  HB3 LYS   227      56.718  37.843  27.359  1.00  0.00           H  
ATOM   3553  CG  LYS   227      56.461  35.712  27.425  1.00  0.00           C  
ATOM   3554  HG2 LYS   227      56.832  35.369  28.391  1.00  0.00           H  
ATOM   3555  HG3 LYS   227      55.684  34.971  27.237  1.00  0.00           H  
ATOM   3556  CD  LYS   227      57.539  35.403  26.385  1.00  0.00           C  
ATOM   3557  HD2 LYS   227      58.251  36.222  26.279  1.00  0.00           H  
ATOM   3558  HD3 LYS   227      57.978  34.432  26.613  1.00  0.00           H  
ATOM   3559  CE  LYS   227      56.919  35.361  25.013  1.00  0.00           C  
ATOM   3560  HE2 LYS   227      56.238  34.510  24.986  1.00  0.00           H  
ATOM   3561  HE3 LYS   227      56.313  36.240  24.795  1.00  0.00           H  
ATOM   3562  NZ  LYS   227      57.984  35.218  23.889  1.00  0.00           N  
ATOM   3563  HZ1 LYS   227      58.647  35.978  23.925  1.00  0.00           H  
ATOM   3564  HZ2 LYS   227      58.346  34.290  24.053  1.00  0.00           H  
ATOM   3565  HZ3 LYS   227      57.612  35.444  22.978  1.00  0.00           H  
ATOM   3566  C   LYS   227      54.461  38.790  28.628  1.00  0.00           C  
ATOM   3567  O   LYS   227      54.992  39.608  29.368  1.00  0.00           O  
ATOM   3568  N   ASP   228      53.343  39.067  27.932  1.00  0.00           N  
ATOM   3569  H   ASP   228      52.841  38.252  27.610  1.00  0.00           H  
ATOM   3570  CA  ASP   228      52.559  40.231  28.248  1.00  0.00           C  
ATOM   3571  HA  ASP   228      53.199  41.073  27.983  1.00  0.00           H  
ATOM   3572  CB  ASP   228      51.296  40.303  27.314  1.00  0.00           C  
ATOM   3573  HB2 ASP   228      50.874  39.308  27.172  1.00  0.00           H  
ATOM   3574  HB3 ASP   228      50.536  40.953  27.748  1.00  0.00           H  
ATOM   3575  CG  ASP   228      51.640  40.976  25.958  1.00  0.00           C  
ATOM   3576  OD1 ASP   228      52.794  40.851  25.456  1.00  0.00           O  
ATOM   3577  OD2 ASP   228      50.714  41.737  25.599  1.00  0.00           O  
ATOM   3578  C   ASP   228      52.142  40.315  29.731  1.00  0.00           C  
ATOM   3579  O   ASP   228      52.268  41.402  30.349  1.00  0.00           O  
ATOM   3580  N   MET   229      51.681  39.229  30.367  1.00  0.00           N  
ATOM   3581  H   MET   229      51.521  38.394  29.822  1.00  0.00           H  
ATOM   3582  CA  MET   229      51.334  39.155  31.827  1.00  0.00           C  
ATOM   3583  HA  MET   229      50.614  39.930  32.089  1.00  0.00           H  
ATOM   3584  CB  MET   229      50.684  37.856  32.118  1.00  0.00           C  
ATOM   3585  HB2 MET   229      51.040  37.024  31.510  1.00  0.00           H  
ATOM   3586  HB3 MET   229      50.697  37.730  33.200  1.00  0.00           H  
ATOM   3587  CG  MET   229      49.162  37.953  31.831  1.00  0.00           C  
ATOM   3588  HG2 MET   229      49.071  38.089  30.754  1.00  0.00           H  
ATOM   3589  HG3 MET   229      48.652  37.006  32.008  1.00  0.00           H  
ATOM   3590  SD  MET   229      48.232  39.216  32.688  1.00  0.00           S  
ATOM   3591  CE  MET   229      48.350  38.541  34.353  1.00  0.00           C  
ATOM   3592  HE1 MET   229      47.526  38.989  34.909  1.00  0.00           H  
ATOM   3593  HE2 MET   229      48.236  37.459  34.278  1.00  0.00           H  
ATOM   3594  HE3 MET   229      49.245  38.846  34.894  1.00  0.00           H  
ATOM   3595  C   MET   229      52.504  39.593  32.691  1.00  0.00           C  
ATOM   3596  O   MET   229      52.392  40.201  33.721  1.00  0.00           O  
ATOM   3597  N   ALA   230      53.669  39.123  32.331  1.00  0.00           N  
ATOM   3598  H   ALA   230      53.760  38.432  31.600  1.00  0.00           H  
ATOM   3599  CA  ALA   230      54.920  39.445  33.114  1.00  0.00           C  
ATOM   3600  HA  ALA   230      54.727  39.207  34.161  1.00  0.00           H  
ATOM   3601  CB  ALA   230      56.027  38.559  32.662  1.00  0.00           C  
ATOM   3602  HB1 ALA   230      55.713  37.532  32.476  1.00  0.00           H  
ATOM   3603  HB2 ALA   230      56.378  38.819  31.664  1.00  0.00           H  
ATOM   3604  HB3 ALA   230      56.899  38.572  33.316  1.00  0.00           H  
ATOM   3605  C   ALA   230      55.262  40.924  32.910  1.00  0.00           C  
ATOM   3606  O   ALA   230      55.623  41.562  33.917  1.00  0.00           O  
ATOM   3607  N   SER   231      55.188  41.446  31.674  1.00  0.00           N  
ATOM   3608  H   SER   231      55.127  40.762  30.934  1.00  0.00           H  
ATOM   3609  CA  SER   231      55.472  42.867  31.387  1.00  0.00           C  
ATOM   3610  HA  SER   231      56.477  43.081  31.752  1.00  0.00           H  
ATOM   3611  CB  SER   231      55.378  43.219  29.882  1.00  0.00           C  
ATOM   3612  HB2 SER   231      54.466  42.843  29.420  1.00  0.00           H  
ATOM   3613  HB3 SER   231      55.406  44.298  29.733  1.00  0.00           H  
ATOM   3614  OG  SER   231      56.429  42.601  29.119  1.00  0.00           O  
ATOM   3615  HG  SER   231      56.369  42.731  28.170  1.00  0.00           H  
ATOM   3616  C   SER   231      54.528  43.885  32.049  1.00  0.00           C  
ATOM   3617  O   SER   231      54.892  44.955  32.407  1.00  0.00           O  
ATOM   3618  N   TRP   232      53.250  43.450  32.226  1.00  0.00           N  
ATOM   3619  H   TRP   232      52.973  42.713  31.593  1.00  0.00           H  
ATOM   3620  CA  TRP   232      52.298  44.112  33.041  1.00  0.00           C  
ATOM   3621  HA  TRP   232      52.246  45.163  32.754  1.00  0.00           H  
ATOM   3622  CB  TRP   232      50.912  43.560  32.719  1.00  0.00           C  
ATOM   3623  HB2 TRP   232      50.591  43.970  31.761  1.00  0.00           H  
ATOM   3624  HB3 TRP   232      50.870  42.471  32.758  1.00  0.00           H  
ATOM   3625  CG  TRP   232      49.790  43.975  33.616  1.00  0.00           C  
ATOM   3626  CD1 TRP   232      48.966  43.157  34.325  1.00  0.00           C  
ATOM   3627  HD1 TRP   232      49.068  42.087  34.432  1.00  0.00           H  
ATOM   3628  NE1 TRP   232      47.889  43.928  34.813  1.00  0.00           N  
ATOM   3629  HE1 TRP   232      47.155  43.480  35.343  1.00  0.00           H  
ATOM   3630  CE2 TRP   232      47.961  45.258  34.401  1.00  0.00           C  
ATOM   3631  CZ2 TRP   232      47.178  46.417  34.609  1.00  0.00           C  
ATOM   3632  HZ2 TRP   232      46.337  46.457  35.286  1.00  0.00           H  
ATOM   3633  CH2 TRP   232      47.641  47.672  34.116  1.00  0.00           C  
ATOM   3634  HH2 TRP   232      47.053  48.556  34.317  1.00  0.00           H  
ATOM   3635  CZ3 TRP   232      48.776  47.765  33.344  1.00  0.00           C  
ATOM   3636  HZ3 TRP   232      49.171  48.728  33.055  1.00  0.00           H  
ATOM   3637  CE3 TRP   232      49.532  46.627  33.050  1.00  0.00           C  
ATOM   3638  HE3 TRP   232      50.483  46.703  32.544  1.00  0.00           H  
ATOM   3639  CD2 TRP   232      49.191  45.368  33.647  1.00  0.00           C  
ATOM   3640  C   TRP   232      52.665  44.061  34.531  1.00  0.00           C  
ATOM   3641  O   TRP   232      52.647  45.158  35.069  1.00  0.00           O  
ATOM   3642  N   VAL   233      53.201  42.938  35.105  1.00  0.00           N  
ATOM   3643  H   VAL   233      53.109  42.010  34.716  1.00  0.00           H  
ATOM   3644  CA  VAL   233      53.736  42.929  36.485  1.00  0.00           C  
ATOM   3645  HA  VAL   233      52.915  43.268  37.117  1.00  0.00           H  
ATOM   3646  CB  VAL   233      54.023  41.477  36.957  1.00  0.00           C  
ATOM   3647  HB  VAL   233      54.496  40.881  36.176  1.00  0.00           H  
ATOM   3648  CG1 VAL   233      54.846  41.532  38.206  1.00  0.00           C  
ATOM   3649 HG11 VAL   233      55.887  41.774  37.990  1.00  0.00           H  
ATOM   3650 HG12 VAL   233      54.517  42.249  38.959  1.00  0.00           H  
ATOM   3651 HG13 VAL   233      54.949  40.567  38.703  1.00  0.00           H  
ATOM   3652  CG2 VAL   233      52.648  40.822  37.368  1.00  0.00           C  
ATOM   3653 HG21 VAL   233      51.988  40.897  36.504  1.00  0.00           H  
ATOM   3654 HG22 VAL   233      52.781  39.777  37.650  1.00  0.00           H  
ATOM   3655 HG23 VAL   233      52.263  41.325  38.255  1.00  0.00           H  
ATOM   3656  C   VAL   233      55.013  43.816  36.612  1.00  0.00           C  
ATOM   3657  O   VAL   233      55.020  44.724  37.483  1.00  0.00           O  
ATOM   3658  N   MET   234      56.007  43.740  35.699  1.00  0.00           N  
ATOM   3659  H   MET   234      55.925  42.994  35.024  1.00  0.00           H  
ATOM   3660  CA  MET   234      57.202  44.691  35.714  1.00  0.00           C  
ATOM   3661  HA  MET   234      57.816  44.409  36.569  1.00  0.00           H  
ATOM   3662  CB  MET   234      58.012  44.474  34.382  1.00  0.00           C  
ATOM   3663  HB2 MET   234      57.471  44.427  33.437  1.00  0.00           H  
ATOM   3664  HB3 MET   234      58.850  45.164  34.287  1.00  0.00           H  
ATOM   3665  CG  MET   234      58.594  43.110  34.588  1.00  0.00           C  
ATOM   3666  HG2 MET   234      58.824  42.872  35.627  1.00  0.00           H  
ATOM   3667  HG3 MET   234      57.841  42.371  34.317  1.00  0.00           H  
ATOM   3668  SD  MET   234      60.109  42.837  33.602  1.00  0.00           S  
ATOM   3669  CE  MET   234      59.365  42.573  32.036  1.00  0.00           C  
ATOM   3670  HE1 MET   234      60.188  42.846  31.376  1.00  0.00           H  
ATOM   3671  HE2 MET   234      59.099  41.516  32.037  1.00  0.00           H  
ATOM   3672  HE3 MET   234      58.491  43.208  31.893  1.00  0.00           H  
ATOM   3673  C   MET   234      56.832  46.195  35.715  1.00  0.00           C  
ATOM   3674  O   MET   234      57.289  46.977  36.524  1.00  0.00           O  
ATOM   3675  N   ALA   235      55.821  46.598  34.872  1.00  0.00           N  
ATOM   3676  H   ALA   235      55.416  45.942  34.220  1.00  0.00           H  
ATOM   3677  CA  ALA   235      55.362  47.995  34.826  1.00  0.00           C  
ATOM   3678  HA  ALA   235      56.267  48.601  34.799  1.00  0.00           H  
ATOM   3679  CB  ALA   235      54.491  48.262  33.542  1.00  0.00           C  
ATOM   3680  HB1 ALA   235      54.560  47.503  32.762  1.00  0.00           H  
ATOM   3681  HB2 ALA   235      53.450  48.198  33.860  1.00  0.00           H  
ATOM   3682  HB3 ALA   235      54.831  49.202  33.108  1.00  0.00           H  
ATOM   3683  C   ALA   235      54.604  48.453  36.075  1.00  0.00           C  
ATOM   3684  O   ALA   235      54.711  49.657  36.454  1.00  0.00           O  
ATOM   3685  N   ASN   236      53.755  47.621  36.703  1.00  0.00           N  
ATOM   3686  H   ASN   236      53.615  46.679  36.366  1.00  0.00           H  
ATOM   3687  CA  ASN   236      53.193  47.955  37.960  1.00  0.00           C  
ATOM   3688  HA  ASN   236      52.887  49.000  37.899  1.00  0.00           H  
ATOM   3689  CB  ASN   236      51.937  47.058  38.151  1.00  0.00           C  
ATOM   3690  HB2 ASN   236      52.108  45.985  38.064  1.00  0.00           H  
ATOM   3691  HB3 ASN   236      51.672  47.138  39.205  1.00  0.00           H  
ATOM   3692  CG  ASN   236      50.702  47.445  37.338  1.00  0.00           C  
ATOM   3693  OD1 ASN   236      49.749  48.116  37.763  1.00  0.00           O  
ATOM   3694  ND2 ASN   236      50.563  46.851  36.215  1.00  0.00           N  
ATOM   3695 HD21 ASN   236      49.720  47.066  35.702  1.00  0.00           H  
ATOM   3696 HD22 ASN   236      51.254  46.232  35.816  1.00  0.00           H  
ATOM   3697  C   ASN   236      54.229  47.844  39.132  1.00  0.00           C  
ATOM   3698  O   ASN   236      54.093  48.686  40.013  1.00  0.00           O  
ATOM   3699  N   MET   237      55.292  47.119  39.086  1.00  0.00           N  
ATOM   3700  H   MET   237      55.420  46.518  38.285  1.00  0.00           H  
ATOM   3701  CA  MET   237      56.297  47.022  40.140  1.00  0.00           C  
ATOM   3702  HA  MET   237      55.767  46.968  41.092  1.00  0.00           H  
ATOM   3703  CB  MET   237      56.972  45.670  39.960  1.00  0.00           C  
ATOM   3704  HB2 MET   237      56.248  44.855  39.966  1.00  0.00           H  
ATOM   3705  HB3 MET   237      57.504  45.677  39.009  1.00  0.00           H  
ATOM   3706  CG  MET   237      57.908  45.366  41.143  1.00  0.00           C  
ATOM   3707  HG2 MET   237      58.750  46.058  41.167  1.00  0.00           H  
ATOM   3708  HG3 MET   237      57.293  45.443  42.040  1.00  0.00           H  
ATOM   3709  SD  MET   237      58.574  43.660  41.324  1.00  0.00           S  
ATOM   3710  CE  MET   237      59.807  43.794  40.030  1.00  0.00           C  
ATOM   3711  HE1 MET   237      60.505  42.978  40.216  1.00  0.00           H  
ATOM   3712  HE2 MET   237      59.422  43.515  39.049  1.00  0.00           H  
ATOM   3713  HE3 MET   237      60.279  44.777  40.011  1.00  0.00           H  
ATOM   3714  C   MET   237      57.418  48.148  40.035  1.00  0.00           C  
ATOM   3715  O   MET   237      57.926  48.762  40.954  1.00  0.00           O  
ATOM   3716  N   ALA   238      57.724  48.528  38.771  1.00  0.00           N  
ATOM   3717  H   ALA   238      57.263  48.166  37.948  1.00  0.00           H  
ATOM   3718  CA  ALA   238      58.813  49.394  38.428  1.00  0.00           C  
ATOM   3719  HA  ALA   238      59.178  49.966  39.282  1.00  0.00           H  
ATOM   3720  CB  ALA   238      59.921  48.540  37.905  1.00  0.00           C  
ATOM   3721  HB1 ALA   238      60.711  49.143  37.457  1.00  0.00           H  
ATOM   3722  HB2 ALA   238      60.366  47.902  38.669  1.00  0.00           H  
ATOM   3723  HB3 ALA   238      59.619  47.884  37.088  1.00  0.00           H  
ATOM   3724  C   ALA   238      58.350  50.423  37.425  1.00  0.00           C  
ATOM   3725  O   ALA   238      58.820  50.481  36.293  1.00  0.00           O  
ATOM   3726  N   PRO   239      57.316  51.270  37.756  1.00  0.00           N  
ATOM   3727  CD  PRO   239      56.388  51.041  38.857  1.00  0.00           C  
ATOM   3728  HD2 PRO   239      56.869  50.981  39.833  1.00  0.00           H  
ATOM   3729  HD3 PRO   239      55.658  50.266  38.624  1.00  0.00           H  
ATOM   3730  CG  PRO   239      55.578  52.303  38.963  1.00  0.00           C  
ATOM   3731  HG2 PRO   239      56.075  52.999  39.638  1.00  0.00           H  
ATOM   3732  HG3 PRO   239      54.599  52.078  39.386  1.00  0.00           H  
ATOM   3733  CB  PRO   239      55.569  52.907  37.522  1.00  0.00           C  
ATOM   3734  HB2 PRO   239      55.557  53.992  37.621  1.00  0.00           H  
ATOM   3735  HB3 PRO   239      54.700  52.511  36.997  1.00  0.00           H  
ATOM   3736  CA  PRO   239      56.864  52.393  36.898  1.00  0.00           C  
ATOM   3737  HA  PRO   239      56.613  51.954  35.933  1.00  0.00           H  
ATOM   3738  C   PRO   239      57.929  53.526  36.732  1.00  0.00           C  
ATOM   3739  O   PRO   239      57.743  54.429  35.953  1.00  0.00           O  
ATOM   3740  N   GLU   240      59.080  53.518  37.423  1.00  0.00           N  
ATOM   3741  H   GLU   240      59.249  52.884  38.191  1.00  0.00           H  
ATOM   3742  CA  GLU   240      60.234  54.465  37.165  1.00  0.00           C  
ATOM   3743  HA  GLU   240      59.794  55.462  37.178  1.00  0.00           H  
ATOM   3744  CB  GLU   240      61.391  54.311  38.181  1.00  0.00           C  
ATOM   3745  HB2 GLU   240      62.132  55.045  37.867  1.00  0.00           H  
ATOM   3746  HB3 GLU   240      61.087  54.581  39.192  1.00  0.00           H  
ATOM   3747  CG  GLU   240      62.013  52.852  38.215  1.00  0.00           C  
ATOM   3748  HG2 GLU   240      61.854  52.429  37.223  1.00  0.00           H  
ATOM   3749  HG3 GLU   240      63.090  52.868  38.385  1.00  0.00           H  
ATOM   3750  CD  GLU   240      61.357  51.931  39.326  1.00  0.00           C  
ATOM   3751  OE1 GLU   240      60.183  52.184  39.690  1.00  0.00           O  
ATOM   3752  OE2 GLU   240      62.019  50.934  39.623  1.00  0.00           O  
ATOM   3753  C   GLU   240      60.767  54.253  35.744  1.00  0.00           C  
ATOM   3754  O   GLU   240      61.436  55.104  35.201  1.00  0.00           O  
ATOM   3755  N   THR   241      60.514  53.124  35.045  1.00  0.00           N  
ATOM   3756  H   THR   241      59.950  52.426  35.509  1.00  0.00           H  
ATOM   3757  CA  THR   241      60.865  52.921  33.595  1.00  0.00           C  
ATOM   3758  HA  THR   241      61.906  53.215  33.460  1.00  0.00           H  
ATOM   3759  CB  THR   241      60.713  51.414  33.292  1.00  0.00           C  
ATOM   3760  HB  THR   241      61.064  51.225  32.278  1.00  0.00           H  
ATOM   3761  CG2 THR   241      61.651  50.583  34.266  1.00  0.00           C  
ATOM   3762 HG21 THR   241      61.732  49.519  34.041  1.00  0.00           H  
ATOM   3763 HG22 THR   241      62.651  51.016  34.220  1.00  0.00           H  
ATOM   3764 HG23 THR   241      61.237  50.624  35.273  1.00  0.00           H  
ATOM   3765  OG1 THR   241      59.349  50.923  33.370  1.00  0.00           O  
ATOM   3766  HG1 THR   241      59.068  50.981  34.286  1.00  0.00           H  
ATOM   3767  C   THR   241      60.022  53.654  32.539  1.00  0.00           C  
ATOM   3768  O   THR   241      60.447  53.687  31.359  1.00  0.00           O  
ATOM   3769  N   LEU   242      58.824  54.198  32.982  1.00  0.00           N  
ATOM   3770  H   LEU   242      58.517  54.128  33.941  1.00  0.00           H  
ATOM   3771  CA  LEU   242      57.918  54.981  32.223  1.00  0.00           C  
ATOM   3772  HA  LEU   242      57.790  54.547  31.231  1.00  0.00           H  
ATOM   3773  CB  LEU   242      56.556  54.826  32.927  1.00  0.00           C  
ATOM   3774  HB2 LEU   242      56.543  55.469  33.807  1.00  0.00           H  
ATOM   3775  HB3 LEU   242      55.873  55.322  32.238  1.00  0.00           H  
ATOM   3776  CG  LEU   242      56.016  53.394  33.178  1.00  0.00           C  
ATOM   3777  HG  LEU   242      56.662  52.975  33.949  1.00  0.00           H  
ATOM   3778  CD1 LEU   242      54.601  53.512  33.657  1.00  0.00           C  
ATOM   3779 HD11 LEU   242      53.952  53.705  32.803  1.00  0.00           H  
ATOM   3780 HD12 LEU   242      54.398  52.575  34.176  1.00  0.00           H  
ATOM   3781 HD13 LEU   242      54.593  54.220  34.485  1.00  0.00           H  
ATOM   3782  CD2 LEU   242      56.149  52.455  31.948  1.00  0.00           C  
ATOM   3783 HD21 LEU   242      55.628  52.879  31.090  1.00  0.00           H  
ATOM   3784 HD22 LEU   242      57.190  52.184  31.773  1.00  0.00           H  
ATOM   3785 HD23 LEU   242      55.609  51.532  32.161  1.00  0.00           H  
ATOM   3786  C   LEU   242      58.313  56.516  32.047  1.00  0.00           C  
ATOM   3787  O   LEU   242      58.868  57.009  33.046  1.00  0.00           O  
ATOM   3788  N   PRO   243      57.822  57.252  30.999  1.00  0.00           N  
ATOM   3789  CD  PRO   243      57.017  56.813  29.880  1.00  0.00           C  
ATOM   3790  HD2 PRO   243      56.168  56.155  30.068  1.00  0.00           H  
ATOM   3791  HD3 PRO   243      57.570  56.199  29.169  1.00  0.00           H  
ATOM   3792  CG  PRO   243      56.496  58.080  29.239  1.00  0.00           C  
ATOM   3793  HG2 PRO   243      55.492  58.305  29.597  1.00  0.00           H  
ATOM   3794  HG3 PRO   243      56.493  58.012  28.151  1.00  0.00           H  
ATOM   3795  CB  PRO   243      57.511  59.210  29.659  1.00  0.00           C  
ATOM   3796  HB2 PRO   243      57.066  60.202  29.584  1.00  0.00           H  
ATOM   3797  HB3 PRO   243      58.404  59.132  29.039  1.00  0.00           H  
ATOM   3798  CA  PRO   243      57.821  58.773  31.106  1.00  0.00           C  
ATOM   3799  HA  PRO   243      58.834  59.146  31.255  1.00  0.00           H  
ATOM   3800  C   PRO   243      56.863  59.343  32.164  1.00  0.00           C  
ATOM   3801  O   PRO   243      56.043  58.539  32.649  1.00  0.00           O  
ATOM   3802  N   PRO   244      56.841  60.668  32.547  1.00  0.00           N  
ATOM   3803  CD  PRO   244      57.820  61.652  32.180  1.00  0.00           C  
ATOM   3804  HD2 PRO   244      57.942  61.664  31.097  1.00  0.00           H  
ATOM   3805  HD3 PRO   244      58.739  61.385  32.701  1.00  0.00           H  
ATOM   3806  CG  PRO   244      57.204  62.986  32.670  1.00  0.00           C  
ATOM   3807  HG2 PRO   244      56.379  63.406  32.094  1.00  0.00           H  
ATOM   3808  HG3 PRO   244      58.007  63.711  32.808  1.00  0.00           H  
ATOM   3809  CB  PRO   244      56.556  62.408  33.958  1.00  0.00           C  
ATOM   3810  HB2 PRO   244      55.857  63.063  34.478  1.00  0.00           H  
ATOM   3811  HB3 PRO   244      57.274  62.192  34.750  1.00  0.00           H  
ATOM   3812  CA  PRO   244      55.824  61.154  33.466  1.00  0.00           C  
ATOM   3813  HA  PRO   244      55.788  60.386  34.238  1.00  0.00           H  
ATOM   3814  C   PRO   244      54.381  61.314  32.769  1.00  0.00           C  
ATOM   3815  O   PRO   244      53.671  62.320  32.992  1.00  0.00           O  
ATOM   3816  N   SER   245      53.990  60.329  31.944  1.00  0.00           N  
ATOM   3817  H   SER   245      54.495  59.456  31.881  1.00  0.00           H  
ATOM   3818  CA  SER   245      52.641  60.339  31.331  1.00  0.00           C  
ATOM   3819  HA  SER   245      52.480  61.354  30.968  1.00  0.00           H  
ATOM   3820  CB  SER   245      52.499  59.327  30.246  1.00  0.00           C  
ATOM   3821  HB2 SER   245      51.479  59.254  29.870  1.00  0.00           H  
ATOM   3822  HB3 SER   245      53.218  59.636  29.487  1.00  0.00           H  
ATOM   3823  OG  SER   245      52.823  58.062  30.736  1.00  0.00           O  
ATOM   3824  HG  SER   245      52.963  57.593  29.910  1.00  0.00           H  
ATOM   3825  C   SER   245      51.561  60.131  32.392  1.00  0.00           C  
ATOM   3826  O   SER   245      51.823  59.697  33.497  1.00  0.00           O  
ATOM   3827  N   THR   246      50.298  60.313  31.971  1.00  0.00           N  
ATOM   3828  H   THR   246      50.119  60.467  30.989  1.00  0.00           H  
ATOM   3829  CA  THR   246      49.095  60.150  32.870  1.00  0.00           C  
ATOM   3830  HA  THR   246      49.248  60.771  33.752  1.00  0.00           H  
ATOM   3831  CB  THR   246      47.839  60.650  32.079  1.00  0.00           C  
ATOM   3832  HB  THR   246      46.958  60.529  32.709  1.00  0.00           H  
ATOM   3833  CG2 THR   246      47.955  62.102  31.690  1.00  0.00           C  
ATOM   3834 HG21 THR   246      47.084  62.380  31.096  1.00  0.00           H  
ATOM   3835 HG22 THR   246      47.974  62.689  32.608  1.00  0.00           H  
ATOM   3836 HG23 THR   246      48.874  62.343  31.157  1.00  0.00           H  
ATOM   3837  OG1 THR   246      47.569  59.949  30.821  1.00  0.00           O  
ATOM   3838  HG1 THR   246      47.010  59.206  31.061  1.00  0.00           H  
ATOM   3839  C   THR   246      48.984  58.666  33.306  1.00  0.00           C  
ATOM   3840  O   THR   246      48.687  58.395  34.459  1.00  0.00           O  
ATOM   3841  N   LEU   247      49.409  57.731  32.474  1.00  0.00           N  
ATOM   3842  H   LEU   247      49.530  57.945  31.494  1.00  0.00           H  
ATOM   3843  CA  LEU   247      49.435  56.337  32.807  1.00  0.00           C  
ATOM   3844  HA  LEU   247      48.473  56.030  33.218  1.00  0.00           H  
ATOM   3845  CB  LEU   247      49.660  55.542  31.453  1.00  0.00           C  
ATOM   3846  HB2 LEU   247      49.020  55.836  30.622  1.00  0.00           H  
ATOM   3847  HB3 LEU   247      50.699  55.693  31.158  1.00  0.00           H  
ATOM   3848  CG  LEU   247      49.553  54.037  31.737  1.00  0.00           C  
ATOM   3849  HG  LEU   247      50.321  53.758  32.458  1.00  0.00           H  
ATOM   3850  CD1 LEU   247      48.147  53.614  32.074  1.00  0.00           C  
ATOM   3851 HD11 LEU   247      48.057  52.529  32.123  1.00  0.00           H  
ATOM   3852 HD12 LEU   247      47.937  54.112  33.020  1.00  0.00           H  
ATOM   3853 HD13 LEU   247      47.446  53.995  31.331  1.00  0.00           H  
ATOM   3854  CD2 LEU   247      49.905  53.306  30.435  1.00  0.00           C  
ATOM   3855 HD21 LEU   247      49.861  52.248  30.697  1.00  0.00           H  
ATOM   3856 HD22 LEU   247      49.116  53.354  29.685  1.00  0.00           H  
ATOM   3857 HD23 LEU   247      50.843  53.693  30.036  1.00  0.00           H  
ATOM   3858  C   LEU   247      50.391  56.053  33.974  1.00  0.00           C  
ATOM   3859  O   LEU   247      50.019  55.204  34.825  1.00  0.00           O  
ATOM   3860  N   GLN   248      51.429  56.815  34.243  1.00  0.00           N  
ATOM   3861  H   GLN   248      51.648  57.584  33.625  1.00  0.00           H  
ATOM   3862  CA  GLN   248      52.353  56.499  35.319  1.00  0.00           C  
ATOM   3863  HA  GLN   248      52.473  55.425  35.462  1.00  0.00           H  
ATOM   3864  CB  GLN   248      53.763  57.103  34.999  1.00  0.00           C  
ATOM   3865  HB2 GLN   248      54.136  56.430  34.227  1.00  0.00           H  
ATOM   3866  HB3 GLN   248      53.750  58.164  34.751  1.00  0.00           H  
ATOM   3867  CG  GLN   248      54.776  56.823  36.152  1.00  0.00           C  
ATOM   3868  HG2 GLN   248      54.572  55.916  36.721  1.00  0.00           H  
ATOM   3869  HG3 GLN   248      55.714  56.831  35.596  1.00  0.00           H  
ATOM   3870  CD  GLN   248      54.874  57.921  37.220  1.00  0.00           C  
ATOM   3871  OE1 GLN   248      53.972  58.710  37.484  1.00  0.00           O  
ATOM   3872  NE2 GLN   248      56.082  58.233  37.676  1.00  0.00           N  
ATOM   3873 HE21 GLN   248      56.847  57.657  37.353  1.00  0.00           H  
ATOM   3874 HE22 GLN   248      56.152  59.060  38.252  1.00  0.00           H  
ATOM   3875  C   GLN   248      51.685  57.013  36.632  1.00  0.00           C  
ATOM   3876  O   GLN   248      51.661  56.324  37.654  1.00  0.00           O  
ATOM   3877  N   GLN   249      50.968  58.137  36.584  1.00  0.00           N  
ATOM   3878  H   GLN   249      50.804  58.681  35.750  1.00  0.00           H  
ATOM   3879  CA  GLN   249      50.170  58.462  37.812  1.00  0.00           C  
ATOM   3880  HA  GLN   249      50.763  58.363  38.721  1.00  0.00           H  
ATOM   3881  CB  GLN   249      49.808  59.939  37.711  1.00  0.00           C  
ATOM   3882  HB2 GLN   249      49.142  60.034  36.854  1.00  0.00           H  
ATOM   3883  HB3 GLN   249      49.222  60.127  38.611  1.00  0.00           H  
ATOM   3884  CG  GLN   249      50.943  61.018  37.780  1.00  0.00           C  
ATOM   3885  HG2 GLN   249      50.514  61.914  38.229  1.00  0.00           H  
ATOM   3886  HG3 GLN   249      51.767  60.704  38.421  1.00  0.00           H  
ATOM   3887  CD  GLN   249      51.518  61.362  36.386  1.00  0.00           C  
ATOM   3888  OE1 GLN   249      50.781  61.897  35.589  1.00  0.00           O  
ATOM   3889  NE2 GLN   249      52.786  61.109  36.047  1.00  0.00           N  
ATOM   3890 HE21 GLN   249      53.062  61.056  35.077  1.00  0.00           H  
ATOM   3891 HE22 GLN   249      53.360  60.665  36.750  1.00  0.00           H  
ATOM   3892  C   GLN   249      48.893  57.581  37.925  1.00  0.00           C  
ATOM   3893  O   GLN   249      48.344  57.435  38.993  1.00  0.00           O  
ATOM   3894  N   GLY   250      48.375  56.980  36.855  1.00  0.00           N  
ATOM   3895  H   GLY   250      48.766  57.266  35.968  1.00  0.00           H  
ATOM   3896  CA  GLY   250      47.209  56.155  36.853  1.00  0.00           C  
ATOM   3897  HA2 GLY   250      46.505  56.695  37.486  1.00  0.00           H  
ATOM   3898  HA3 GLY   250      46.797  55.868  35.885  1.00  0.00           H  
ATOM   3899  C   GLY   250      47.489  54.856  37.535  1.00  0.00           C  
ATOM   3900  O   GLY   250      46.649  54.366  38.293  1.00  0.00           O  
ATOM   3901  N   ILE   251      48.650  54.251  37.318  1.00  0.00           N  
ATOM   3902  H   ILE   251      49.313  54.826  36.817  1.00  0.00           H  
ATOM   3903  CA  ILE   251      49.271  53.211  38.151  1.00  0.00           C  
ATOM   3904  HA  ILE   251      48.564  52.382  38.174  1.00  0.00           H  
ATOM   3905  CB  ILE   251      50.677  52.844  37.626  1.00  0.00           C  
ATOM   3906  HB  ILE   251      51.273  53.738  37.442  1.00  0.00           H  
ATOM   3907  CG2 ILE   251      51.625  52.063  38.619  1.00  0.00           C  
ATOM   3908 HG21 ILE   251      52.606  51.919  38.166  1.00  0.00           H  
ATOM   3909 HG22 ILE   251      51.757  52.655  39.524  1.00  0.00           H  
ATOM   3910 HG23 ILE   251      51.250  51.046  38.732  1.00  0.00           H  
ATOM   3911  CG1 ILE   251      50.533  52.027  36.314  1.00  0.00           C  
ATOM   3912 HG12 ILE   251      49.953  51.129  36.529  1.00  0.00           H  
ATOM   3913 HG13 ILE   251      50.022  52.533  35.496  1.00  0.00           H  
ATOM   3914  CD1 ILE   251      51.883  51.511  35.741  1.00  0.00           C  
ATOM   3915 HD11 ILE   251      52.362  50.787  36.401  1.00  0.00           H  
ATOM   3916 HD12 ILE   251      51.716  51.029  34.778  1.00  0.00           H  
ATOM   3917 HD13 ILE   251      52.558  52.365  35.688  1.00  0.00           H  
ATOM   3918  C   ILE   251      49.334  53.726  39.681  1.00  0.00           C  
ATOM   3919  O   ILE   251      48.909  53.128  40.648  1.00  0.00           O  
ATOM   3920  N   ALA   252      49.833  54.972  39.865  1.00  0.00           N  
ATOM   3921  H   ALA   252      50.276  55.519  39.140  1.00  0.00           H  
ATOM   3922  CA  ALA   252      50.049  55.578  41.236  1.00  0.00           C  
ATOM   3923  HA  ALA   252      50.687  54.888  41.789  1.00  0.00           H  
ATOM   3924  CB  ALA   252      50.874  56.857  41.154  1.00  0.00           C  
ATOM   3925  HB1 ALA   252      51.681  56.685  40.441  1.00  0.00           H  
ATOM   3926  HB2 ALA   252      50.168  57.564  40.719  1.00  0.00           H  
ATOM   3927  HB3 ALA   252      51.272  57.235  42.095  1.00  0.00           H  
ATOM   3928  C   ALA   252      48.776  55.820  42.049  1.00  0.00           C  
ATOM   3929  O   ALA   252      48.844  55.572  43.259  1.00  0.00           O  
ATOM   3930  N   LEU   253      47.635  56.080  41.402  1.00  0.00           N  
ATOM   3931  H   LEU   253      47.708  56.387  40.442  1.00  0.00           H  
ATOM   3932  CA  LEU   253      46.262  56.051  41.957  1.00  0.00           C  
ATOM   3933  HA  LEU   253      46.300  56.459  42.967  1.00  0.00           H  
ATOM   3934  CB  LEU   253      45.318  56.787  40.941  1.00  0.00           C  
ATOM   3935  HB2 LEU   253      45.761  56.618  39.960  1.00  0.00           H  
ATOM   3936  HB3 LEU   253      44.279  56.501  41.105  1.00  0.00           H  
ATOM   3937  CG  LEU   253      45.326  58.290  41.154  1.00  0.00           C  
ATOM   3938  HG  LEU   253      46.243  58.564  41.677  1.00  0.00           H  
ATOM   3939  CD1 LEU   253      45.189  58.990  39.762  1.00  0.00           C  
ATOM   3940 HD11 LEU   253      44.275  58.585  39.327  1.00  0.00           H  
ATOM   3941 HD12 LEU   253      45.069  60.070  39.837  1.00  0.00           H  
ATOM   3942 HD13 LEU   253      46.022  58.889  39.066  1.00  0.00           H  
ATOM   3943  CD2 LEU   253      44.236  58.764  42.064  1.00  0.00           C  
ATOM   3944 HD21 LEU   253      44.579  59.743  42.401  1.00  0.00           H  
ATOM   3945 HD22 LEU   253      43.244  58.724  41.614  1.00  0.00           H  
ATOM   3946 HD23 LEU   253      44.169  58.158  42.967  1.00  0.00           H  
ATOM   3947  C   LEU   253      45.785  54.600  42.217  1.00  0.00           C  
ATOM   3948  O   LEU   253      45.049  54.345  43.170  1.00  0.00           O  
ATOM   3949  N   ALA   254      46.155  53.664  41.335  1.00  0.00           N  
ATOM   3950  H   ALA   254      46.742  53.889  40.545  1.00  0.00           H  
ATOM   3951  CA  ALA   254      45.712  52.311  41.461  1.00  0.00           C  
ATOM   3952  HA  ALA   254      44.627  52.282  41.557  1.00  0.00           H  
ATOM   3953  CB  ALA   254      45.934  51.607  40.131  1.00  0.00           C  
ATOM   3954  HB1 ALA   254      45.476  52.160  39.312  1.00  0.00           H  
ATOM   3955  HB2 ALA   254      46.988  51.334  40.072  1.00  0.00           H  
ATOM   3956  HB3 ALA   254      45.577  50.585  40.262  1.00  0.00           H  
ATOM   3957  C   ALA   254      46.404  51.653  42.685  1.00  0.00           C  
ATOM   3958  O   ALA   254      45.797  50.965  43.482  1.00  0.00           O  
ATOM   3959  N   GLN   255      47.678  52.009  42.944  1.00  0.00           N  
ATOM   3960  H   GLN   255      48.063  52.570  42.197  1.00  0.00           H  
ATOM   3961  CA  GLN   255      48.399  51.561  44.135  1.00  0.00           C  
ATOM   3962  HA  GLN   255      47.943  50.625  44.458  1.00  0.00           H  
ATOM   3963  CB  GLN   255      49.906  51.209  43.804  1.00  0.00           C  
ATOM   3964  HB2 GLN   255      50.377  51.877  43.083  1.00  0.00           H  
ATOM   3965  HB3 GLN   255      50.402  51.170  44.774  1.00  0.00           H  
ATOM   3966  CG  GLN   255      50.033  49.806  43.217  1.00  0.00           C  
ATOM   3967  HG2 GLN   255      49.805  49.020  43.938  1.00  0.00           H  
ATOM   3968  HG3 GLN   255      49.298  49.669  42.424  1.00  0.00           H  
ATOM   3969  CD  GLN   255      51.451  49.407  42.684  1.00  0.00           C  
ATOM   3970  OE1 GLN   255      52.437  49.256  43.442  1.00  0.00           O  
ATOM   3971  NE2 GLN   255      51.603  49.327  41.390  1.00  0.00           N  
ATOM   3972 HE21 GLN   255      52.507  49.059  41.026  1.00  0.00           H  
ATOM   3973 HE22 GLN   255      50.790  49.543  40.832  1.00  0.00           H  
ATOM   3974  C   GLN   255      48.243  52.506  45.380  1.00  0.00           C  
ATOM   3975  O   GLN   255      49.005  52.435  46.369  1.00  0.00           O  
ATOM   3976  N   SER   256      47.401  53.512  45.289  1.00  0.00           N  
ATOM   3977  H   SER   256      46.753  53.553  44.515  1.00  0.00           H  
ATOM   3978  CA  SER   256      47.013  54.305  46.573  1.00  0.00           C  
ATOM   3979  HA  SER   256      47.959  54.324  47.115  1.00  0.00           H  
ATOM   3980  CB  SER   256      46.455  55.643  46.120  1.00  0.00           C  
ATOM   3981  HB2 SER   256      45.598  55.457  45.472  1.00  0.00           H  
ATOM   3982  HB3 SER   256      45.968  56.268  46.868  1.00  0.00           H  
ATOM   3983  OG  SER   256      47.397  56.451  45.416  1.00  0.00           O  
ATOM   3984  HG  SER   256      47.800  55.923  44.724  1.00  0.00           H  
ATOM   3985  C   SER   256      45.961  53.511  47.392  1.00  0.00           C  
ATOM   3986  O   SER   256      45.408  52.521  46.900  1.00  0.00           O  
ATOM   3987  N   ARG   257      45.793  53.856  48.670  1.00  0.00           N  
ATOM   3988  H   ARG   257      46.482  54.502  49.028  1.00  0.00           H  
ATOM   3989  CA  ARG   257      45.068  53.019  49.693  1.00  0.00           C  
ATOM   3990  HA  ARG   257      44.804  52.039  49.295  1.00  0.00           H  
ATOM   3991  CB  ARG   257      45.944  52.797  50.888  1.00  0.00           C  
ATOM   3992  HB2 ARG   257      46.246  53.775  51.265  1.00  0.00           H  
ATOM   3993  HB3 ARG   257      45.312  52.270  51.603  1.00  0.00           H  
ATOM   3994  CG  ARG   257      47.132  51.924  50.487  1.00  0.00           C  
ATOM   3995  HG2 ARG   257      46.851  50.879  50.613  1.00  0.00           H  
ATOM   3996  HG3 ARG   257      47.306  51.993  49.413  1.00  0.00           H  
ATOM   3997  CD  ARG   257      48.313  52.173  51.409  1.00  0.00           C  
ATOM   3998  HD2 ARG   257      48.669  53.178  51.185  1.00  0.00           H  
ATOM   3999  HD3 ARG   257      48.012  52.028  52.447  1.00  0.00           H  
ATOM   4000  NE  ARG   257      49.487  51.269  51.081  1.00  0.00           N  
ATOM   4001  HE  ARG   257      49.770  51.188  50.115  1.00  0.00           H  
ATOM   4002  CZ  ARG   257      50.144  50.565  51.959  1.00  0.00           C  
ATOM   4003  NH1 ARG   257      49.972  50.766  53.309  1.00  0.00           N  
ATOM   4004 HH11 ARG   257      49.526  51.592  53.683  1.00  0.00           H  
ATOM   4005 HH12 ARG   257      50.363  50.051  53.906  1.00  0.00           H  
ATOM   4006  NH2 ARG   257      50.917  49.548  51.606  1.00  0.00           N  
ATOM   4007 HH21 ARG   257      50.949  49.221  50.651  1.00  0.00           H  
ATOM   4008 HH22 ARG   257      51.272  48.889  52.284  1.00  0.00           H  
ATOM   4009  C   ARG   257      43.792  53.810  50.080  1.00  0.00           C  
ATOM   4010  O   ARG   257      43.925  54.930  50.648  1.00  0.00           O  
ATOM   4011  N   TYR   258      42.625  53.272  49.653  1.00  0.00           N  
ATOM   4012  H   TYR   258      42.682  52.392  49.161  1.00  0.00           H  
ATOM   4013  CA  TYR   258      41.420  53.904  49.868  1.00  0.00           C  
ATOM   4014  HA  TYR   258      41.663  54.905  50.224  1.00  0.00           H  
ATOM   4015  CB  TYR   258      40.503  54.090  48.664  1.00  0.00           C  
ATOM   4016  HB2 TYR   258      40.163  53.090  48.394  1.00  0.00           H  
ATOM   4017  HB3 TYR   258      39.785  54.848  48.978  1.00  0.00           H  
ATOM   4018  CG  TYR   258      41.224  54.634  47.517  1.00  0.00           C  
ATOM   4019  CD1 TYR   258      41.924  53.684  46.673  1.00  0.00           C  
ATOM   4020  HD1 TYR   258      42.009  52.656  46.994  1.00  0.00           H  
ATOM   4021  CE1 TYR   258      42.533  54.131  45.512  1.00  0.00           C  
ATOM   4022  HE1 TYR   258      43.132  53.403  44.985  1.00  0.00           H  
ATOM   4023  CZ  TYR   258      42.441  55.486  45.051  1.00  0.00           C  
ATOM   4024  OH  TYR   258      43.119  56.005  44.046  1.00  0.00           O  
ATOM   4025  HH  TYR   258      43.841  55.436  43.769  1.00  0.00           H  
ATOM   4026  CE2 TYR   258      41.627  56.324  45.829  1.00  0.00           C  
ATOM   4027  HE2 TYR   258      41.415  57.325  45.482  1.00  0.00           H  
ATOM   4028  CD2 TYR   258      41.047  55.914  47.062  1.00  0.00           C  
ATOM   4029  HD2 TYR   258      40.535  56.612  47.707  1.00  0.00           H  
ATOM   4030  C   TYR   258      40.663  53.344  51.067  1.00  0.00           C  
ATOM   4031  O   TYR   258      39.902  54.023  51.665  1.00  0.00           O  
ATOM   4032  N   TRP   259      40.921  52.056  51.344  1.00  0.00           N  
ATOM   4033  H   TRP   259      41.530  51.512  50.748  1.00  0.00           H  
ATOM   4034  CA  TRP   259      40.421  51.361  52.496  1.00  0.00           C  
ATOM   4035  HA  TRP   259      40.162  51.953  53.373  1.00  0.00           H  
ATOM   4036  CB  TRP   259      39.174  50.531  52.052  1.00  0.00           C  
ATOM   4037  HB2 TRP   259      39.606  49.783  51.387  1.00  0.00           H  
ATOM   4038  HB3 TRP   259      38.778  50.081  52.962  1.00  0.00           H  
ATOM   4039  CG  TRP   259      38.169  51.337  51.334  1.00  0.00           C  
ATOM   4040  CD1 TRP   259      37.896  51.261  49.982  1.00  0.00           C  
ATOM   4041  HD1 TRP   259      38.398  50.633  49.261  1.00  0.00           H  
ATOM   4042  NE1 TRP   259      36.729  51.976  49.725  1.00  0.00           N  
ATOM   4043  HE1 TRP   259      36.324  52.108  48.809  1.00  0.00           H  
ATOM   4044  CE2 TRP   259      36.299  52.673  50.857  1.00  0.00           C  
ATOM   4045  CZ2 TRP   259      35.334  53.673  51.047  1.00  0.00           C  
ATOM   4046  HZ2 TRP   259      34.819  54.078  50.189  1.00  0.00           H  
ATOM   4047  CH2 TRP   259      34.998  54.177  52.303  1.00  0.00           C  
ATOM   4048  HH2 TRP   259      34.198  54.884  52.463  1.00  0.00           H  
ATOM   4049  CZ3 TRP   259      35.725  53.662  53.407  1.00  0.00           C  
ATOM   4050  HZ3 TRP   259      35.422  53.966  54.398  1.00  0.00           H  
ATOM   4051  CE3 TRP   259      36.842  52.804  53.216  1.00  0.00           C  
ATOM   4052  HE3 TRP   259      37.397  52.332  54.013  1.00  0.00           H  
ATOM   4053  CD2 TRP   259      37.165  52.200  51.955  1.00  0.00           C  
ATOM   4054  C   TRP   259      41.503  50.441  52.956  1.00  0.00           C  
ATOM   4055  O   TRP   259      42.236  49.949  52.109  1.00  0.00           O  
ATOM   4056  N   ARG   260      41.665  50.183  54.242  1.00  0.00           N  
ATOM   4057  H   ARG   260      41.249  50.825  54.902  1.00  0.00           H  
ATOM   4058  CA  ARG   260      42.175  48.933  54.832  1.00  0.00           C  
ATOM   4059  HA  ARG   260      42.990  48.482  54.266  1.00  0.00           H  
ATOM   4060  CB  ARG   260      42.810  49.242  56.197  1.00  0.00           C  
ATOM   4061  HB2 ARG   260      43.535  50.054  56.152  1.00  0.00           H  
ATOM   4062  HB3 ARG   260      42.042  49.406  56.953  1.00  0.00           H  
ATOM   4063  CG  ARG   260      43.581  47.941  56.649  1.00  0.00           C  
ATOM   4064  HG2 ARG   260      42.866  47.205  57.019  1.00  0.00           H  
ATOM   4065  HG3 ARG   260      44.058  47.398  55.833  1.00  0.00           H  
ATOM   4066  CD  ARG   260      44.673  48.149  57.791  1.00  0.00           C  
ATOM   4067  HD2 ARG   260      45.336  47.289  57.696  1.00  0.00           H  
ATOM   4068  HD3 ARG   260      45.292  49.012  57.549  1.00  0.00           H  
ATOM   4069  NE  ARG   260      44.161  48.433  59.130  1.00  0.00           N  
ATOM   4070  HE  ARG   260      44.204  49.412  59.373  1.00  0.00           H  
ATOM   4071  CZ  ARG   260      43.388  47.748  59.947  1.00  0.00           C  
ATOM   4072  NH1 ARG   260      43.408  46.449  60.039  1.00  0.00           N  
ATOM   4073 HH11 ARG   260      43.935  45.937  59.345  1.00  0.00           H  
ATOM   4074 HH12 ARG   260      42.925  45.913  60.745  1.00  0.00           H  
ATOM   4075  NH2 ARG   260      42.600  48.291  60.713  1.00  0.00           N  
ATOM   4076 HH21 ARG   260      42.597  49.293  60.590  1.00  0.00           H  
ATOM   4077 HH22 ARG   260      42.062  47.718  61.348  1.00  0.00           H  
ATOM   4078  C   ARG   260      40.957  47.910  54.975  1.00  0.00           C  
ATOM   4079  O   ARG   260      39.853  48.419  55.126  1.00  0.00           O  
ATOM   4080  N   VAL   261      41.073  46.591  55.045  1.00  0.00           N  
ATOM   4081  H   VAL   261      42.015  46.226  55.082  1.00  0.00           H  
ATOM   4082  CA  VAL   261      40.081  45.580  55.240  1.00  0.00           C  
ATOM   4083  HA  VAL   261      39.315  46.001  55.891  1.00  0.00           H  
ATOM   4084  CB  VAL   261      39.476  45.181  53.842  1.00  0.00           C  
ATOM   4085  HB  VAL   261      40.114  44.441  53.360  1.00  0.00           H  
ATOM   4086  CG1 VAL   261      38.132  44.536  54.076  1.00  0.00           C  
ATOM   4087 HG11 VAL   261      38.286  43.600  54.613  1.00  0.00           H  
ATOM   4088 HG12 VAL   261      37.580  45.233  54.707  1.00  0.00           H  
ATOM   4089 HG13 VAL   261      37.668  44.364  53.105  1.00  0.00           H  
ATOM   4090  CG2 VAL   261      39.122  46.372  52.891  1.00  0.00           C  
ATOM   4091 HG21 VAL   261      38.932  45.908  51.923  1.00  0.00           H  
ATOM   4092 HG22 VAL   261      38.309  46.978  53.291  1.00  0.00           H  
ATOM   4093 HG23 VAL   261      39.941  47.084  52.784  1.00  0.00           H  
ATOM   4094  C   VAL   261      40.565  44.426  56.075  1.00  0.00           C  
ATOM   4095  O   VAL   261      40.766  43.358  55.540  1.00  0.00           O  
ATOM   4096  N   GLY   262      40.740  44.534  57.358  1.00  0.00           N  
ATOM   4097  H   GLY   262      40.328  45.305  57.864  1.00  0.00           H  
ATOM   4098  CA  GLY   262      41.630  43.665  58.103  1.00  0.00           C  
ATOM   4099  HA2 GLY   262      41.627  44.034  59.129  1.00  0.00           H  
ATOM   4100  HA3 GLY   262      41.346  42.621  57.974  1.00  0.00           H  
ATOM   4101  C   GLY   262      43.134  43.724  57.577  1.00  0.00           C  
ATOM   4102  O   GLY   262      43.732  44.821  57.676  1.00  0.00           O  
ATOM   4103  N   ALA   263      43.688  42.614  57.030  1.00  0.00           N  
ATOM   4104  H   ALA   263      43.151  41.838  56.671  1.00  0.00           H  
ATOM   4105  CA  ALA   263      45.123  42.677  56.637  1.00  0.00           C  
ATOM   4106  HA  ALA   263      45.748  43.101  57.423  1.00  0.00           H  
ATOM   4107  CB  ALA   263      45.532  41.199  56.641  1.00  0.00           C  
ATOM   4108  HB1 ALA   263      44.831  40.533  56.138  1.00  0.00           H  
ATOM   4109  HB2 ALA   263      46.499  41.185  56.139  1.00  0.00           H  
ATOM   4110  HB3 ALA   263      45.666  40.932  57.690  1.00  0.00           H  
ATOM   4111  C   ALA   263      45.296  43.391  55.284  1.00  0.00           C  
ATOM   4112  O   ALA   263      46.252  44.064  55.125  1.00  0.00           O  
ATOM   4113  N   MET   264      44.258  43.258  54.456  1.00  0.00           N  
ATOM   4114  H   MET   264      43.431  42.821  54.837  1.00  0.00           H  
ATOM   4115  CA  MET   264      44.220  43.718  53.079  1.00  0.00           C  
ATOM   4116  HA  MET   264      45.199  43.553  52.627  1.00  0.00           H  
ATOM   4117  CB  MET   264      43.220  42.856  52.203  1.00  0.00           C  
ATOM   4118  HB2 MET   264      43.700  41.879  52.165  1.00  0.00           H  
ATOM   4119  HB3 MET   264      42.235  42.994  52.650  1.00  0.00           H  
ATOM   4120  CG  MET   264      43.142  43.376  50.756  1.00  0.00           C  
ATOM   4121  HG2 MET   264      44.043  43.956  50.556  1.00  0.00           H  
ATOM   4122  HG3 MET   264      43.047  42.523  50.084  1.00  0.00           H  
ATOM   4123  SD  MET   264      41.760  44.526  50.650  1.00  0.00           S  
ATOM   4124  CE  MET   264      40.519  43.217  50.280  1.00  0.00           C  
ATOM   4125  HE1 MET   264      39.510  43.600  50.435  1.00  0.00           H  
ATOM   4126  HE2 MET   264      40.534  42.890  49.241  1.00  0.00           H  
ATOM   4127  HE3 MET   264      40.485  42.320  50.899  1.00  0.00           H  
ATOM   4128  C   MET   264      43.963  45.285  53.021  1.00  0.00           C  
ATOM   4129  O   MET   264      43.313  45.850  53.882  1.00  0.00           O  
ATOM   4130  N   TYR   265      44.586  45.980  52.018  1.00  0.00           N  
ATOM   4131  H   TYR   265      45.303  45.553  51.449  1.00  0.00           H  
ATOM   4132  CA  TYR   265      44.145  47.282  51.529  1.00  0.00           C  
ATOM   4133  HA  TYR   265      43.314  47.690  52.105  1.00  0.00           H  
ATOM   4134  CB  TYR   265      45.265  48.365  51.581  1.00  0.00           C  
ATOM   4135  HB2 TYR   265      46.073  48.141  50.884  1.00  0.00           H  
ATOM   4136  HB3 TYR   265      44.853  49.328  51.279  1.00  0.00           H  
ATOM   4137  CG  TYR   265      45.940  48.628  52.916  1.00  0.00           C  
ATOM   4138  CD1 TYR   265      45.615  49.776  53.620  1.00  0.00           C  
ATOM   4139  HD1 TYR   265      44.790  50.417  53.347  1.00  0.00           H  
ATOM   4140  CE1 TYR   265      46.276  50.020  54.794  1.00  0.00           C  
ATOM   4141  HE1 TYR   265      45.954  50.817  55.447  1.00  0.00           H  
ATOM   4142  CZ  TYR   265      47.334  49.235  55.237  1.00  0.00           C  
ATOM   4143  OH  TYR   265      47.898  49.509  56.516  1.00  0.00           O  
ATOM   4144  HH  TYR   265      48.108  50.439  56.631  1.00  0.00           H  
ATOM   4145  CE2 TYR   265      47.628  48.042  54.528  1.00  0.00           C  
ATOM   4146  HE2 TYR   265      48.309  47.319  54.951  1.00  0.00           H  
ATOM   4147  CD2 TYR   265      46.855  47.693  53.420  1.00  0.00           C  
ATOM   4148  HD2 TYR   265      46.977  46.713  52.984  1.00  0.00           H  
ATOM   4149  C   TYR   265      43.637  47.253  50.055  1.00  0.00           C  
ATOM   4150  O   TYR   265      44.210  46.543  49.176  1.00  0.00           O  
ATOM   4151  N   GLN   266      42.561  47.971  49.856  1.00  0.00           N  
ATOM   4152  H   GLN   266      42.197  48.599  50.558  1.00  0.00           H  
ATOM   4153  CA  GLN   266      41.893  48.000  48.560  1.00  0.00           C  
ATOM   4154  HA  GLN   266      42.169  47.082  48.040  1.00  0.00           H  
ATOM   4155  CB  GLN   266      40.359  48.062  48.785  1.00  0.00           C  
ATOM   4156  HB2 GLN   266      39.995  47.290  49.463  1.00  0.00           H  
ATOM   4157  HB3 GLN   266      39.989  49.008  49.181  1.00  0.00           H  
ATOM   4158  CG  GLN   266      39.560  47.886  47.456  1.00  0.00           C  
ATOM   4159  HG2 GLN   266      38.494  47.845  47.684  1.00  0.00           H  
ATOM   4160  HG3 GLN   266      39.814  48.697  46.774  1.00  0.00           H  
ATOM   4161  CD  GLN   266      39.874  46.569  46.734  1.00  0.00           C  
ATOM   4162  OE1 GLN   266      39.566  45.458  47.222  1.00  0.00           O  
ATOM   4163  NE2 GLN   266      40.488  46.502  45.578  1.00  0.00           N  
ATOM   4164 HE21 GLN   266      40.790  47.290  45.023  1.00  0.00           H  
ATOM   4165 HE22 GLN   266      40.796  45.564  45.365  1.00  0.00           H  
ATOM   4166  C   GLN   266      42.413  49.195  47.798  1.00  0.00           C  
ATOM   4167  O   GLN   266      42.259  50.364  48.168  1.00  0.00           O  
ATOM   4168  N   GLY   267      43.009  48.913  46.646  1.00  0.00           N  
ATOM   4169  H   GLY   267      42.994  47.931  46.414  1.00  0.00           H  
ATOM   4170  CA  GLY   267      43.478  49.815  45.617  1.00  0.00           C  
ATOM   4171  HA2 GLY   267      43.726  50.729  46.157  1.00  0.00           H  
ATOM   4172  HA3 GLY   267      44.419  49.460  45.198  1.00  0.00           H  
ATOM   4173  C   GLY   267      42.356  49.998  44.563  1.00  0.00           C  
ATOM   4174  O   GLY   267      41.247  49.436  44.703  1.00  0.00           O  
ATOM   4175  N   LEU   268      42.651  50.725  43.449  1.00  0.00           N  
ATOM   4176  H   LEU   268      43.520  51.239  43.414  1.00  0.00           H  
ATOM   4177  CA  LEU   268      41.936  50.542  42.164  1.00  0.00           C  
ATOM   4178  HA  LEU   268      40.876  50.344  42.323  1.00  0.00           H  
ATOM   4179  CB  LEU   268      42.104  51.804  41.263  1.00  0.00           C  
ATOM   4180  HB2 LEU   268      43.062  51.768  40.744  1.00  0.00           H  
ATOM   4181  HB3 LEU   268      41.389  51.818  40.440  1.00  0.00           H  
ATOM   4182  CG  LEU   268      42.070  53.203  41.897  1.00  0.00           C  
ATOM   4183  HG  LEU   268      42.915  53.373  42.564  1.00  0.00           H  
ATOM   4184  CD1 LEU   268      42.055  54.331  40.842  1.00  0.00           C  
ATOM   4185 HD11 LEU   268      41.128  54.364  40.268  1.00  0.00           H  
ATOM   4186 HD12 LEU   268      42.180  55.247  41.420  1.00  0.00           H  
ATOM   4187 HD13 LEU   268      42.878  54.231  40.134  1.00  0.00           H  
ATOM   4188  CD2 LEU   268      40.769  53.389  42.755  1.00  0.00           C  
ATOM   4189 HD21 LEU   268      40.575  52.702  43.579  1.00  0.00           H  
ATOM   4190 HD22 LEU   268      40.634  54.349  43.254  1.00  0.00           H  
ATOM   4191 HD23 LEU   268      39.925  53.331  42.069  1.00  0.00           H  
ATOM   4192  C   LEU   268      42.449  49.311  41.453  1.00  0.00           C  
ATOM   4193  O   LEU   268      43.589  49.266  40.937  1.00  0.00           O  
ATOM   4194  N   GLY   269      41.556  48.361  41.277  1.00  0.00           N  
ATOM   4195  H   GLY   269      40.712  48.415  41.829  1.00  0.00           H  
ATOM   4196  CA  GLY   269      41.788  47.065  40.617  1.00  0.00           C  
ATOM   4197  HA2 GLY   269      40.943  46.382  40.707  1.00  0.00           H  
ATOM   4198  HA3 GLY   269      42.138  47.263  39.604  1.00  0.00           H  
ATOM   4199  C   GLY   269      42.779  46.160  41.275  1.00  0.00           C  
ATOM   4200  O   GLY   269      42.507  44.972  41.471  1.00  0.00           O  
ATOM   4201  N   TRP   270      43.914  46.716  41.712  1.00  0.00           N  
ATOM   4202  H   TRP   270      44.113  47.630  41.331  1.00  0.00           H  
ATOM   4203  CA  TRP   270      44.930  46.070  42.567  1.00  0.00           C  
ATOM   4204  HA  TRP   270      45.058  45.048  42.211  1.00  0.00           H  
ATOM   4205  CB  TRP   270      46.275  46.782  42.523  1.00  0.00           C  
ATOM   4206  HB2 TRP   270      46.082  47.850  42.626  1.00  0.00           H  
ATOM   4207  HB3 TRP   270      46.919  46.411  43.320  1.00  0.00           H  
ATOM   4208  CG  TRP   270      46.954  46.524  41.201  1.00  0.00           C  
ATOM   4209  CD1 TRP   270      47.007  47.343  40.152  1.00  0.00           C  
ATOM   4210  HD1 TRP   270      46.512  48.302  40.196  1.00  0.00           H  
ATOM   4211  NE1 TRP   270      47.703  46.796  39.155  1.00  0.00           N  
ATOM   4212  HE1 TRP   270      47.930  47.220  38.267  1.00  0.00           H  
ATOM   4213  CE2 TRP   270      47.956  45.476  39.382  1.00  0.00           C  
ATOM   4214  CZ2 TRP   270      48.594  44.493  38.650  1.00  0.00           C  
ATOM   4215  HZ2 TRP   270      48.754  44.557  37.584  1.00  0.00           H  
ATOM   4216  CH2 TRP   270      48.740  43.187  39.199  1.00  0.00           C  
ATOM   4217  HH2 TRP   270      49.111  42.404  38.555  1.00  0.00           H  
ATOM   4218  CZ3 TRP   270      48.395  42.973  40.567  1.00  0.00           C  
ATOM   4219  HZ3 TRP   270      48.582  42.012  41.022  1.00  0.00           H  
ATOM   4220  CE3 TRP   270      47.809  43.997  41.329  1.00  0.00           C  
ATOM   4221  HE3 TRP   270      47.514  43.790  42.347  1.00  0.00           H  
ATOM   4222  CD2 TRP   270      47.612  45.299  40.758  1.00  0.00           C  
ATOM   4223  C   TRP   270      44.500  45.985  44.047  1.00  0.00           C  
ATOM   4224  O   TRP   270      43.766  46.853  44.553  1.00  0.00           O  
ATOM   4225  N   GLU   271      45.044  45.022  44.802  1.00  0.00           N  
ATOM   4226  H   GLU   271      45.663  44.318  44.423  1.00  0.00           H  
ATOM   4227  CA  GLU   271      44.928  44.988  46.284  1.00  0.00           C  
ATOM   4228  HA  GLU   271      44.525  45.961  46.565  1.00  0.00           H  
ATOM   4229  CB  GLU   271      43.991  43.878  46.871  1.00  0.00           C  
ATOM   4230  HB2 GLU   271      44.026  42.966  46.275  1.00  0.00           H  
ATOM   4231  HB3 GLU   271      44.148  43.596  47.912  1.00  0.00           H  
ATOM   4232  CG  GLU   271      42.533  44.340  46.807  1.00  0.00           C  
ATOM   4233  HG2 GLU   271      42.249  44.870  47.716  1.00  0.00           H  
ATOM   4234  HG3 GLU   271      42.529  44.996  45.936  1.00  0.00           H  
ATOM   4235  CD  GLU   271      41.533  43.149  46.439  1.00  0.00           C  
ATOM   4236  OE1 GLU   271      41.640  42.015  46.972  1.00  0.00           O  
ATOM   4237  OE2 GLU   271      40.767  43.240  45.422  1.00  0.00           O  
ATOM   4238  C   GLU   271      46.358  44.759  46.813  1.00  0.00           C  
ATOM   4239  O   GLU   271      47.210  44.391  46.002  1.00  0.00           O  
ATOM   4240  N   MET   272      46.559  45.021  48.080  1.00  0.00           N  
ATOM   4241  H   MET   272      45.791  45.364  48.640  1.00  0.00           H  
ATOM   4242  CA  MET   272      47.889  45.167  48.737  1.00  0.00           C  
ATOM   4243  HA  MET   272      48.660  44.618  48.198  1.00  0.00           H  
ATOM   4244  CB  MET   272      48.330  46.569  48.765  1.00  0.00           C  
ATOM   4245  HB2 MET   272      47.498  47.133  49.186  1.00  0.00           H  
ATOM   4246  HB3 MET   272      49.275  46.583  49.309  1.00  0.00           H  
ATOM   4247  CG  MET   272      48.535  47.111  47.347  1.00  0.00           C  
ATOM   4248  HG2 MET   272      49.324  46.522  46.879  1.00  0.00           H  
ATOM   4249  HG3 MET   272      47.562  46.897  46.905  1.00  0.00           H  
ATOM   4250  SD  MET   272      48.889  48.833  47.164  1.00  0.00           S  
ATOM   4251  CE  MET   272      47.232  49.506  46.982  1.00  0.00           C  
ATOM   4252  HE1 MET   272      47.124  50.584  47.098  1.00  0.00           H  
ATOM   4253  HE2 MET   272      46.877  49.281  45.977  1.00  0.00           H  
ATOM   4254  HE3 MET   272      46.555  48.968  47.646  1.00  0.00           H  
ATOM   4255  C   MET   272      47.917  44.706  50.212  1.00  0.00           C  
ATOM   4256  O   MET   272      46.910  44.700  50.912  1.00  0.00           O  
ATOM   4257  N   LEU   273      49.117  44.355  50.761  1.00  0.00           N  
ATOM   4258  H   LEU   273      49.882  44.240  50.112  1.00  0.00           H  
ATOM   4259  CA  LEU   273      49.402  44.098  52.164  1.00  0.00           C  
ATOM   4260  HA  LEU   273      48.679  44.684  52.733  1.00  0.00           H  
ATOM   4261  CB  LEU   273      49.273  42.619  52.571  1.00  0.00           C  
ATOM   4262  HB2 LEU   273      49.978  42.045  51.970  1.00  0.00           H  
ATOM   4263  HB3 LEU   273      49.659  42.626  53.590  1.00  0.00           H  
ATOM   4264  CG  LEU   273      47.874  41.997  52.517  1.00  0.00           C  
ATOM   4265  HG  LEU   273      47.251  42.817  52.873  1.00  0.00           H  
ATOM   4266  CD1 LEU   273      47.507  41.425  51.107  1.00  0.00           C  
ATOM   4267 HD11 LEU   273      46.430  41.261  51.144  1.00  0.00           H  
ATOM   4268 HD12 LEU   273      47.776  42.126  50.317  1.00  0.00           H  
ATOM   4269 HD13 LEU   273      48.108  40.560  50.825  1.00  0.00           H  
ATOM   4270  CD2 LEU   273      47.729  40.863  53.515  1.00  0.00           C  
ATOM   4271 HD21 LEU   273      48.030  41.171  54.516  1.00  0.00           H  
ATOM   4272 HD22 LEU   273      46.705  40.496  53.458  1.00  0.00           H  
ATOM   4273 HD23 LEU   273      48.475  40.118  53.237  1.00  0.00           H  
ATOM   4274  C   LEU   273      50.830  44.565  52.561  1.00  0.00           C  
ATOM   4275  O   LEU   273      51.775  44.416  51.824  1.00  0.00           O  
ATOM   4276  N   ASN   274      51.054  45.104  53.812  1.00  0.00           N  
ATOM   4277  H   ASN   274      50.359  45.057  54.543  1.00  0.00           H  
ATOM   4278  CA  ASN   274      52.396  45.671  54.279  1.00  0.00           C  
ATOM   4279  HA  ASN   274      52.846  46.202  53.440  1.00  0.00           H  
ATOM   4280  CB  ASN   274      52.155  46.610  55.512  1.00  0.00           C  
ATOM   4281  HB2 ASN   274      51.763  45.961  56.295  1.00  0.00           H  
ATOM   4282  HB3 ASN   274      53.100  47.081  55.783  1.00  0.00           H  
ATOM   4283  CG  ASN   274      51.050  47.584  55.359  1.00  0.00           C  
ATOM   4284  OD1 ASN   274      50.921  48.260  54.364  1.00  0.00           O  
ATOM   4285  ND2 ASN   274      50.293  47.806  56.446  1.00  0.00           N  
ATOM   4286 HD21 ASN   274      49.581  48.516  56.351  1.00  0.00           H  
ATOM   4287 HD22 ASN   274      50.522  47.364  57.325  1.00  0.00           H  
ATOM   4288  C   ASN   274      53.425  44.540  54.577  1.00  0.00           C  
ATOM   4289  O   ASN   274      53.035  43.668  55.366  1.00  0.00           O  
ATOM   4290  N   TRP   275      54.549  44.561  53.904  1.00  0.00           N  
ATOM   4291  H   TRP   275      54.685  45.252  53.180  1.00  0.00           H  
ATOM   4292  CA  TRP   275      55.694  43.670  54.209  1.00  0.00           C  
ATOM   4293  HA  TRP   275      55.262  42.675  54.318  1.00  0.00           H  
ATOM   4294  CB  TRP   275      56.603  43.612  52.984  1.00  0.00           C  
ATOM   4295  HB2 TRP   275      56.002  43.479  52.085  1.00  0.00           H  
ATOM   4296  HB3 TRP   275      57.126  44.558  52.847  1.00  0.00           H  
ATOM   4297  CG  TRP   275      57.603  42.523  52.852  1.00  0.00           C  
ATOM   4298  CD1 TRP   275      58.929  42.577  53.027  1.00  0.00           C  
ATOM   4299  HD1 TRP   275      59.457  43.498  53.222  1.00  0.00           H  
ATOM   4300  NE1 TRP   275      59.435  41.305  53.110  1.00  0.00           N  
ATOM   4301  HE1 TRP   275      60.375  41.109  53.422  1.00  0.00           H  
ATOM   4302  CE2 TRP   275      58.561  40.374  52.721  1.00  0.00           C  
ATOM   4303  CZ2 TRP   275      58.705  39.036  52.514  1.00  0.00           C  
ATOM   4304  HZ2 TRP   275      59.705  38.627  52.510  1.00  0.00           H  
ATOM   4305  CH2 TRP   275      57.587  38.298  52.041  1.00  0.00           C  
ATOM   4306  HH2 TRP   275      57.677  37.223  52.003  1.00  0.00           H  
ATOM   4307  CZ3 TRP   275      56.338  38.907  51.993  1.00  0.00           C  
ATOM   4308  HZ3 TRP   275      55.449  38.383  51.674  1.00  0.00           H  
ATOM   4309  CE3 TRP   275      56.229  40.294  52.199  1.00  0.00           C  
ATOM   4310  HE3 TRP   275      55.231  40.697  52.113  1.00  0.00           H  
ATOM   4311  CD2 TRP   275      57.356  41.097  52.531  1.00  0.00           C  
ATOM   4312  C   TRP   275      56.295  44.032  55.578  1.00  0.00           C  
ATOM   4313  O   TRP   275      56.437  45.270  55.839  1.00  0.00           O  
ATOM   4314  N   PRO   276      56.721  43.052  56.383  1.00  0.00           N  
ATOM   4315  CD  PRO   276      57.606  43.399  57.487  1.00  0.00           C  
ATOM   4316  HD2 PRO   276      57.273  44.332  57.941  1.00  0.00           H  
ATOM   4317  HD3 PRO   276      58.621  43.582  57.133  1.00  0.00           H  
ATOM   4318  CG  PRO   276      57.661  42.267  58.455  1.00  0.00           C  
ATOM   4319  HG2 PRO   276      56.766  42.260  59.078  1.00  0.00           H  
ATOM   4320  HG3 PRO   276      58.626  42.114  58.936  1.00  0.00           H  
ATOM   4321  CB  PRO   276      57.480  41.108  57.468  1.00  0.00           C  
ATOM   4322  HB2 PRO   276      57.224  40.189  57.996  1.00  0.00           H  
ATOM   4323  HB3 PRO   276      58.319  40.947  56.791  1.00  0.00           H  
ATOM   4324  CA  PRO   276      56.513  41.625  56.403  1.00  0.00           C  
ATOM   4325  HA  PRO   276      56.794  41.195  55.442  1.00  0.00           H  
ATOM   4326  C   PRO   276      55.090  41.094  56.733  1.00  0.00           C  
ATOM   4327  O   PRO   276      54.381  41.573  57.656  1.00  0.00           O  
ATOM   4328  N   VAL   277      54.688  40.042  56.039  1.00  0.00           N  
ATOM   4329  H   VAL   277      55.360  39.727  55.354  1.00  0.00           H  
ATOM   4330  CA  VAL   277      53.430  39.225  56.135  1.00  0.00           C  
ATOM   4331  HA  VAL   277      53.072  39.343  57.158  1.00  0.00           H  
ATOM   4332  CB  VAL   277      52.327  39.867  55.213  1.00  0.00           C  
ATOM   4333  HB  VAL   277      52.253  40.907  55.530  1.00  0.00           H  
ATOM   4334  CG1 VAL   277      52.586  39.897  53.701  1.00  0.00           C  
ATOM   4335 HG11 VAL   277      51.759  40.328  53.137  1.00  0.00           H  
ATOM   4336 HG12 VAL   277      53.531  40.427  53.582  1.00  0.00           H  
ATOM   4337 HG13 VAL   277      52.842  38.898  53.347  1.00  0.00           H  
ATOM   4338  CG2 VAL   277      50.925  39.262  55.373  1.00  0.00           C  
ATOM   4339 HG21 VAL   277      50.489  39.308  56.371  1.00  0.00           H  
ATOM   4340 HG22 VAL   277      50.191  39.667  54.676  1.00  0.00           H  
ATOM   4341 HG23 VAL   277      51.026  38.183  55.258  1.00  0.00           H  
ATOM   4342  C   VAL   277      53.596  37.726  55.877  1.00  0.00           C  
ATOM   4343  O   VAL   277      54.341  37.264  55.007  1.00  0.00           O  
ATOM   4344  N   ASP   278      52.978  36.904  56.752  1.00  0.00           N  
ATOM   4345  H   ASP   278      52.283  37.304  57.365  1.00  0.00           H  
ATOM   4346  CA  ASP   278      52.887  35.444  56.787  1.00  0.00           C  
ATOM   4347  HA  ASP   278      53.856  34.958  56.678  1.00  0.00           H  
ATOM   4348  CB  ASP   278      52.316  34.980  58.196  1.00  0.00           C  
ATOM   4349  HB2 ASP   278      52.949  35.368  58.993  1.00  0.00           H  
ATOM   4350  HB3 ASP   278      51.309  35.386  58.297  1.00  0.00           H  
ATOM   4351  CG  ASP   278      52.370  33.501  58.439  1.00  0.00           C  
ATOM   4352  OD1 ASP   278      52.271  33.050  59.624  1.00  0.00           O  
ATOM   4353  OD2 ASP   278      52.499  32.715  57.455  1.00  0.00           O  
ATOM   4354  C   ASP   278      51.857  35.034  55.730  1.00  0.00           C  
ATOM   4355  O   ASP   278      50.776  35.510  55.702  1.00  0.00           O  
ATOM   4356  N   VAL   279      52.299  34.058  54.940  1.00  0.00           N  
ATOM   4357  H   VAL   279      53.156  33.564  55.143  1.00  0.00           H  
ATOM   4358  CA  VAL   279      51.361  33.440  53.982  1.00  0.00           C  
ATOM   4359  HA  VAL   279      51.283  34.132  53.143  1.00  0.00           H  
ATOM   4360  CB  VAL   279      52.068  32.217  53.445  1.00  0.00           C  
ATOM   4361  HB  VAL   279      53.099  32.440  53.174  1.00  0.00           H  
ATOM   4362  CG1 VAL   279      52.239  31.095  54.513  1.00  0.00           C  
ATOM   4363 HG11 VAL   279      52.494  30.198  53.949  1.00  0.00           H  
ATOM   4364 HG12 VAL   279      52.974  31.416  55.250  1.00  0.00           H  
ATOM   4365 HG13 VAL   279      51.292  30.988  55.042  1.00  0.00           H  
ATOM   4366  CG2 VAL   279      51.365  31.697  52.125  1.00  0.00           C  
ATOM   4367 HG21 VAL   279      51.817  30.719  51.958  1.00  0.00           H  
ATOM   4368 HG22 VAL   279      50.290  31.642  52.295  1.00  0.00           H  
ATOM   4369 HG23 VAL   279      51.405  32.355  51.258  1.00  0.00           H  
ATOM   4370  C   VAL   279      49.982  33.148  54.620  1.00  0.00           C  
ATOM   4371  O   VAL   279      49.025  33.291  53.884  1.00  0.00           O  
ATOM   4372  N   LYS   280      49.861  32.760  55.922  1.00  0.00           N  
ATOM   4373  H   LYS   280      50.705  32.690  56.473  1.00  0.00           H  
ATOM   4374  CA  LYS   280      48.647  32.507  56.636  1.00  0.00           C  
ATOM   4375  HA  LYS   280      48.155  31.676  56.131  1.00  0.00           H  
ATOM   4376  CB  LYS   280      48.902  32.212  58.052  1.00  0.00           C  
ATOM   4377  HB2 LYS   280      49.468  33.055  58.450  1.00  0.00           H  
ATOM   4378  HB3 LYS   280      47.901  32.148  58.479  1.00  0.00           H  
ATOM   4379  CG  LYS   280      49.571  30.839  58.302  1.00  0.00           C  
ATOM   4380  HG2 LYS   280      48.850  30.170  57.832  1.00  0.00           H  
ATOM   4381  HG3 LYS   280      50.544  30.815  57.812  1.00  0.00           H  
ATOM   4382  CD  LYS   280      49.552  30.275  59.682  1.00  0.00           C  
ATOM   4383  HD2 LYS   280      50.234  30.832  60.323  1.00  0.00           H  
ATOM   4384  HD3 LYS   280      48.567  30.333  60.146  1.00  0.00           H  
ATOM   4385  CE  LYS   280      49.973  28.792  59.775  1.00  0.00           C  
ATOM   4386  HE2 LYS   280      49.722  28.339  60.734  1.00  0.00           H  
ATOM   4387  HE3 LYS   280      49.472  28.105  59.093  1.00  0.00           H  
ATOM   4388  NZ  LYS   280      51.444  28.683  59.550  1.00  0.00           N  
ATOM   4389  HZ1 LYS   280      51.702  27.720  59.385  1.00  0.00           H  
ATOM   4390  HZ2 LYS   280      51.536  29.049  58.613  1.00  0.00           H  
ATOM   4391  HZ3 LYS   280      51.896  29.260  60.245  1.00  0.00           H  
ATOM   4392  C   LYS   280      47.613  33.673  56.548  1.00  0.00           C  
ATOM   4393  O   LYS   280      46.434  33.513  56.362  1.00  0.00           O  
ATOM   4394  N   THR   281      48.225  34.889  56.497  1.00  0.00           N  
ATOM   4395  H   THR   281      49.235  34.917  56.468  1.00  0.00           H  
ATOM   4396  CA  THR   281      47.518  36.135  56.380  1.00  0.00           C  
ATOM   4397  HA  THR   281      46.552  36.078  56.882  1.00  0.00           H  
ATOM   4398  CB  THR   281      48.374  37.255  57.020  1.00  0.00           C  
ATOM   4399  HB  THR   281      49.304  37.353  56.460  1.00  0.00           H  
ATOM   4400  CG2 THR   281      47.836  38.701  57.035  1.00  0.00           C  
ATOM   4401 HG21 THR   281      48.541  39.403  57.480  1.00  0.00           H  
ATOM   4402 HG22 THR   281      47.619  38.978  56.004  1.00  0.00           H  
ATOM   4403 HG23 THR   281      46.864  38.799  57.519  1.00  0.00           H  
ATOM   4404  OG1 THR   281      48.700  37.070  58.429  1.00  0.00           O  
ATOM   4405  HG1 THR   281      49.643  36.936  58.548  1.00  0.00           H  
ATOM   4406  C   THR   281      47.160  36.529  54.920  1.00  0.00           C  
ATOM   4407  O   THR   281      46.118  37.063  54.623  1.00  0.00           O  
ATOM   4408  N   VAL   282      48.145  36.258  54.007  1.00  0.00           N  
ATOM   4409  H   VAL   282      48.960  35.771  54.352  1.00  0.00           H  
ATOM   4410  CA  VAL   282      48.027  36.369  52.595  1.00  0.00           C  
ATOM   4411  HA  VAL   282      47.788  37.422  52.441  1.00  0.00           H  
ATOM   4412  CB  VAL   282      49.357  36.123  51.787  1.00  0.00           C  
ATOM   4413  HB  VAL   282      49.735  35.109  51.914  1.00  0.00           H  
ATOM   4414  CG1 VAL   282      49.394  36.611  50.336  1.00  0.00           C  
ATOM   4415 HG11 VAL   282      48.961  37.603  50.206  1.00  0.00           H  
ATOM   4416 HG12 VAL   282      50.378  36.606  49.868  1.00  0.00           H  
ATOM   4417 HG13 VAL   282      48.771  35.959  49.724  1.00  0.00           H  
ATOM   4418  CG2 VAL   282      50.514  36.998  52.419  1.00  0.00           C  
ATOM   4419 HG21 VAL   282      50.811  36.498  53.340  1.00  0.00           H  
ATOM   4420 HG22 VAL   282      51.455  36.987  51.868  1.00  0.00           H  
ATOM   4421 HG23 VAL   282      50.088  37.968  52.676  1.00  0.00           H  
ATOM   4422  C   VAL   282      46.847  35.624  52.004  1.00  0.00           C  
ATOM   4423  O   VAL   282      46.144  36.108  51.069  1.00  0.00           O  
ATOM   4424  N   VAL   283      46.563  34.454  52.564  1.00  0.00           N  
ATOM   4425  H   VAL   283      47.156  34.050  53.275  1.00  0.00           H  
ATOM   4426  CA  VAL   283      45.351  33.696  52.217  1.00  0.00           C  
ATOM   4427  HA  VAL   283      45.353  33.507  51.144  1.00  0.00           H  
ATOM   4428  CB  VAL   283      45.372  32.315  52.926  1.00  0.00           C  
ATOM   4429  HB  VAL   283      45.661  32.442  53.969  1.00  0.00           H  
ATOM   4430  CG1 VAL   283      43.950  31.733  52.903  1.00  0.00           C  
ATOM   4431 HG11 VAL   283      43.366  32.373  53.565  1.00  0.00           H  
ATOM   4432 HG12 VAL   283      43.484  31.922  51.936  1.00  0.00           H  
ATOM   4433 HG13 VAL   283      44.051  30.720  53.294  1.00  0.00           H  
ATOM   4434  CG2 VAL   283      46.363  31.488  52.103  1.00  0.00           C  
ATOM   4435 HG21 VAL   283      47.257  32.106  52.020  1.00  0.00           H  
ATOM   4436 HG22 VAL   283      46.656  30.591  52.647  1.00  0.00           H  
ATOM   4437 HG23 VAL   283      45.848  31.258  51.170  1.00  0.00           H  
ATOM   4438  C   VAL   283      44.063  34.516  52.566  1.00  0.00           C  
ATOM   4439  O   VAL   283      43.180  34.635  51.713  1.00  0.00           O  
ATOM   4440  N   ASP   284      43.974  35.098  53.796  1.00  0.00           N  
ATOM   4441  H   ASP   284      44.787  35.054  54.393  1.00  0.00           H  
ATOM   4442  CA  ASP   284      42.840  35.875  54.347  1.00  0.00           C  
ATOM   4443  HA  ASP   284      41.843  35.468  54.176  1.00  0.00           H  
ATOM   4444  CB  ASP   284      43.041  36.171  55.843  1.00  0.00           C  
ATOM   4445  HB2 ASP   284      43.297  35.218  56.305  1.00  0.00           H  
ATOM   4446  HB3 ASP   284      43.950  36.707  56.117  1.00  0.00           H  
ATOM   4447  CG  ASP   284      41.815  36.835  56.511  1.00  0.00           C  
ATOM   4448  OD1 ASP   284      40.766  36.839  55.840  1.00  0.00           O  
ATOM   4449  OD2 ASP   284      41.851  37.274  57.672  1.00  0.00           O  
ATOM   4450  C   ASP   284      42.677  37.076  53.397  1.00  0.00           C  
ATOM   4451  O   ASP   284      41.619  37.268  52.821  1.00  0.00           O  
ATOM   4452  N   GLY   285      43.774  37.800  53.216  1.00  0.00           N  
ATOM   4453  H   GLY   285      44.660  37.443  53.541  1.00  0.00           H  
ATOM   4454  CA  GLY   285      43.894  39.042  52.318  1.00  0.00           C  
ATOM   4455  HA2 GLY   285      43.031  39.689  52.478  1.00  0.00           H  
ATOM   4456  HA3 GLY   285      44.787  39.621  52.556  1.00  0.00           H  
ATOM   4457  C   GLY   285      43.911  38.753  50.802  1.00  0.00           C  
ATOM   4458  O   GLY   285      44.356  39.605  50.020  1.00  0.00           O  
ATOM   4459  N   SER   286      43.342  37.670  50.276  1.00  0.00           N  
ATOM   4460  H   SER   286      42.942  37.104  51.010  1.00  0.00           H  
ATOM   4461  CA  SER   286      42.957  37.402  48.866  1.00  0.00           C  
ATOM   4462  HA  SER   286      43.028  38.342  48.320  1.00  0.00           H  
ATOM   4463  CB  SER   286      43.982  36.395  48.221  1.00  0.00           C  
ATOM   4464  HB2 SER   286      43.652  36.175  47.206  1.00  0.00           H  
ATOM   4465  HB3 SER   286      44.971  36.812  48.415  1.00  0.00           H  
ATOM   4466  OG  SER   286      43.891  35.177  48.953  1.00  0.00           O  
ATOM   4467  HG  SER   286      44.246  35.414  49.812  1.00  0.00           H  
ATOM   4468  C   SER   286      41.515  36.917  48.679  1.00  0.00           C  
ATOM   4469  O   SER   286      40.851  37.240  47.729  1.00  0.00           O  
ATOM   4470  N   ASP   287      40.989  36.252  49.696  1.00  0.00           N  
ATOM   4471  H   ASP   287      41.599  36.081  50.483  1.00  0.00           H  
ATOM   4472  CA  ASP   287      39.604  35.749  49.829  1.00  0.00           C  
ATOM   4473  HA  ASP   287      39.397  35.021  49.046  1.00  0.00           H  
ATOM   4474  CB  ASP   287      39.413  35.047  51.186  1.00  0.00           C  
ATOM   4475  HB2 ASP   287      40.243  34.375  51.406  1.00  0.00           H  
ATOM   4476  HB3 ASP   287      39.408  35.838  51.935  1.00  0.00           H  
ATOM   4477  CG  ASP   287      38.042  34.466  51.384  1.00  0.00           C  
ATOM   4478  OD1 ASP   287      37.346  34.236  50.393  1.00  0.00           O  
ATOM   4479  OD2 ASP   287      37.630  34.191  52.527  1.00  0.00           O  
ATOM   4480  C   ASP   287      38.491  36.833  49.687  1.00  0.00           C  
ATOM   4481  O   ASP   287      38.349  37.619  50.623  1.00  0.00           O  
ATOM   4482  N   ASN   288      37.855  36.922  48.454  1.00  0.00           N  
ATOM   4483  H   ASN   288      38.094  36.229  47.760  1.00  0.00           H  
ATOM   4484  CA  ASN   288      36.719  37.766  48.237  1.00  0.00           C  
ATOM   4485  HA  ASN   288      36.946  38.756  48.631  1.00  0.00           H  
ATOM   4486  CB  ASN   288      36.598  37.852  46.691  1.00  0.00           C  
ATOM   4487  HB2 ASN   288      36.672  36.871  46.224  1.00  0.00           H  
ATOM   4488  HB3 ASN   288      35.641  38.296  46.417  1.00  0.00           H  
ATOM   4489  CG  ASN   288      37.642  38.836  46.200  1.00  0.00           C  
ATOM   4490  OD1 ASN   288      37.756  39.877  46.765  1.00  0.00           O  
ATOM   4491  ND2 ASN   288      38.427  38.669  45.147  1.00  0.00           N  
ATOM   4492 HD21 ASN   288      39.060  39.431  44.953  1.00  0.00           H  
ATOM   4493 HD22 ASN   288      38.396  37.828  44.588  1.00  0.00           H  
ATOM   4494  C   ASN   288      35.425  37.218  48.877  1.00  0.00           C  
ATOM   4495  O   ASN   288      34.684  36.434  48.315  1.00  0.00           O  
ATOM   4496  N   LYS   289      35.320  37.532  50.205  1.00  0.00           N  
ATOM   4497  H   LYS   289      36.151  38.007  50.527  1.00  0.00           H  
ATOM   4498  CA  LYS   289      34.269  37.178  51.168  1.00  0.00           C  
ATOM   4499  HA  LYS   289      34.567  36.189  51.516  1.00  0.00           H  
ATOM   4500  CB  LYS   289      34.218  38.082  52.369  1.00  0.00           C  
ATOM   4501  HB2 LYS   289      33.806  39.013  51.980  1.00  0.00           H  
ATOM   4502  HB3 LYS   289      33.490  37.761  53.113  1.00  0.00           H  
ATOM   4503  CG  LYS   289      35.587  38.399  52.969  1.00  0.00           C  
ATOM   4504  HG2 LYS   289      36.279  38.621  52.157  1.00  0.00           H  
ATOM   4505  HG3 LYS   289      35.528  39.305  53.572  1.00  0.00           H  
ATOM   4506  CD  LYS   289      36.075  37.187  53.761  1.00  0.00           C  
ATOM   4507  HD2 LYS   289      35.503  37.123  54.687  1.00  0.00           H  
ATOM   4508  HD3 LYS   289      35.895  36.211  53.308  1.00  0.00           H  
ATOM   4509  CE  LYS   289      37.651  37.262  53.968  1.00  0.00           C  
ATOM   4510  HE2 LYS   289      38.033  37.149  52.953  1.00  0.00           H  
ATOM   4511  HE3 LYS   289      38.021  38.226  54.317  1.00  0.00           H  
ATOM   4512  NZ  LYS   289      38.233  36.112  54.775  1.00  0.00           N  
ATOM   4513  HZ1 LYS   289      39.084  36.410  55.230  1.00  0.00           H  
ATOM   4514  HZ2 LYS   289      37.618  35.845  55.530  1.00  0.00           H  
ATOM   4515  HZ3 LYS   289      38.493  35.313  54.214  1.00  0.00           H  
ATOM   4516  C   LYS   289      32.829  37.149  50.580  1.00  0.00           C  
ATOM   4517  O   LYS   289      32.495  38.046  49.821  1.00  0.00           O  
ATOM   4518  N   VAL   290      31.972  36.186  50.891  1.00  0.00           N  
ATOM   4519  H   VAL   290      32.208  35.619  51.692  1.00  0.00           H  
ATOM   4520  CA  VAL   290      30.554  36.184  50.441  1.00  0.00           C  
ATOM   4521  HA  VAL   290      30.572  36.684  49.473  1.00  0.00           H  
ATOM   4522  CB  VAL   290      29.973  34.814  50.187  1.00  0.00           C  
ATOM   4523  HB  VAL   290      30.821  34.179  49.930  1.00  0.00           H  
ATOM   4524  CG1 VAL   290      29.362  34.215  51.443  1.00  0.00           C  
ATOM   4525 HG11 VAL   290      30.056  34.135  52.279  1.00  0.00           H  
ATOM   4526 HG12 VAL   290      28.419  34.706  51.684  1.00  0.00           H  
ATOM   4527 HG13 VAL   290      29.125  33.179  51.204  1.00  0.00           H  
ATOM   4528  CG2 VAL   290      28.867  34.783  49.073  1.00  0.00           C  
ATOM   4529 HG21 VAL   290      28.447  33.777  49.081  1.00  0.00           H  
ATOM   4530 HG22 VAL   290      28.026  35.427  49.331  1.00  0.00           H  
ATOM   4531 HG23 VAL   290      29.132  35.065  48.054  1.00  0.00           H  
ATOM   4532  C   VAL   290      29.577  36.996  51.349  1.00  0.00           C  
ATOM   4533  O   VAL   290      28.586  37.596  50.956  1.00  0.00           O  
ATOM   4534  N   ALA   291      30.012  37.081  52.595  1.00  0.00           N  
ATOM   4535  H   ALA   291      30.798  36.518  52.886  1.00  0.00           H  
ATOM   4536  CA  ALA   291      29.613  38.055  53.597  1.00  0.00           C  
ATOM   4537  HA  ALA   291      28.537  38.170  53.467  1.00  0.00           H  
ATOM   4538  CB  ALA   291      30.109  37.604  55.056  1.00  0.00           C  
ATOM   4539  HB1 ALA   291      29.732  38.378  55.724  1.00  0.00           H  
ATOM   4540  HB2 ALA   291      29.669  36.654  55.361  1.00  0.00           H  
ATOM   4541  HB3 ALA   291      31.197  37.654  55.087  1.00  0.00           H  
ATOM   4542  C   ALA   291      30.146  39.463  53.338  1.00  0.00           C  
ATOM   4543  O   ALA   291      31.283  39.635  52.776  1.00  0.00           O  
ATOM   4544  N   LEU   292      29.417  40.445  53.724  1.00  0.00           N  
ATOM   4545  H   LEU   292      28.468  40.273  54.026  1.00  0.00           H  
ATOM   4546  CA  LEU   292      29.856  41.768  53.875  1.00  0.00           C  
ATOM   4547  HA  LEU   292      30.509  42.002  53.034  1.00  0.00           H  
ATOM   4548  CB  LEU   292      28.622  42.636  53.968  1.00  0.00           C  
ATOM   4549  HB2 LEU   292      27.817  42.084  54.454  1.00  0.00           H  
ATOM   4550  HB3 LEU   292      28.761  43.516  54.597  1.00  0.00           H  
ATOM   4551  CG  LEU   292      27.985  43.098  52.662  1.00  0.00           C  
ATOM   4552  HG  LEU   292      28.397  42.415  51.920  1.00  0.00           H  
ATOM   4553  CD1 LEU   292      26.462  42.983  52.639  1.00  0.00           C  
ATOM   4554 HD11 LEU   292      26.238  41.949  52.378  1.00  0.00           H  
ATOM   4555 HD12 LEU   292      26.054  43.330  53.588  1.00  0.00           H  
ATOM   4556 HD13 LEU   292      26.077  43.583  51.815  1.00  0.00           H  
ATOM   4557  CD2 LEU   292      28.328  44.476  52.201  1.00  0.00           C  
ATOM   4558 HD21 LEU   292      28.130  44.739  51.162  1.00  0.00           H  
ATOM   4559 HD22 LEU   292      27.886  45.138  52.946  1.00  0.00           H  
ATOM   4560 HD23 LEU   292      29.408  44.621  52.224  1.00  0.00           H  
ATOM   4561  C   LEU   292      30.662  41.939  55.201  1.00  0.00           C  
ATOM   4562  O   LEU   292      30.248  41.524  56.300  1.00  0.00           O  
ATOM   4563  N   VAL   293      31.815  42.509  54.987  1.00  0.00           N  
ATOM   4564  H   VAL   293      32.034  43.008  54.137  1.00  0.00           H  
ATOM   4565  CA  VAL   293      32.918  42.646  56.006  1.00  0.00           C  
ATOM   4566  HA  VAL   293      32.478  42.335  56.953  1.00  0.00           H  
ATOM   4567  CB  VAL   293      34.169  41.803  55.745  1.00  0.00           C  
ATOM   4568  HB  VAL   293      34.948  41.941  56.495  1.00  0.00           H  
ATOM   4569  CG1 VAL   293      33.876  40.242  55.815  1.00  0.00           C  
ATOM   4570 HG11 VAL   293      33.029  39.944  55.197  1.00  0.00           H  
ATOM   4571 HG12 VAL   293      34.777  39.681  55.565  1.00  0.00           H  
ATOM   4572 HG13 VAL   293      33.692  40.002  56.863  1.00  0.00           H  
ATOM   4573  CG2 VAL   293      34.846  42.235  54.406  1.00  0.00           C  
ATOM   4574 HG21 VAL   293      35.366  43.178  54.578  1.00  0.00           H  
ATOM   4575 HG22 VAL   293      35.590  41.500  54.098  1.00  0.00           H  
ATOM   4576 HG23 VAL   293      34.140  42.373  53.586  1.00  0.00           H  
ATOM   4577  C   VAL   293      33.199  44.070  56.189  1.00  0.00           C  
ATOM   4578  O   VAL   293      33.265  44.755  55.173  1.00  0.00           O  
ATOM   4579  N   PRO   294      33.315  44.701  57.394  1.00  0.00           N  
ATOM   4580  CD  PRO   294      33.459  44.015  58.687  1.00  0.00           C  
ATOM   4581  HD2 PRO   294      34.462  43.590  58.741  1.00  0.00           H  
ATOM   4582  HD3 PRO   294      32.853  43.122  58.843  1.00  0.00           H  
ATOM   4583  CG  PRO   294      33.065  45.037  59.718  1.00  0.00           C  
ATOM   4584  HG2 PRO   294      33.416  44.837  60.730  1.00  0.00           H  
ATOM   4585  HG3 PRO   294      31.976  45.003  59.718  1.00  0.00           H  
ATOM   4586  CB  PRO   294      33.573  46.303  59.049  1.00  0.00           C  
ATOM   4587  HB2 PRO   294      34.608  46.464  59.353  1.00  0.00           H  
ATOM   4588  HB3 PRO   294      33.053  47.171  59.453  1.00  0.00           H  
ATOM   4589  CA  PRO   294      33.530  46.127  57.540  1.00  0.00           C  
ATOM   4590  HA  PRO   294      32.733  46.685  57.049  1.00  0.00           H  
ATOM   4591  C   PRO   294      34.900  46.537  56.890  1.00  0.00           C  
ATOM   4592  O   PRO   294      35.752  45.725  56.555  1.00  0.00           O  
ATOM   4593  N   VAL   295      35.156  47.857  56.949  1.00  0.00           N  
ATOM   4594  H   VAL   295      34.442  48.550  57.121  1.00  0.00           H  
ATOM   4595  CA  VAL   295      36.351  48.464  56.318  1.00  0.00           C  
ATOM   4596  HA  VAL   295      37.145  47.738  56.492  1.00  0.00           H  
ATOM   4597  CB  VAL   295      36.194  48.902  54.889  1.00  0.00           C  
ATOM   4598  HB  VAL   295      37.220  48.988  54.530  1.00  0.00           H  
ATOM   4599  CG1 VAL   295      35.670  47.811  53.994  1.00  0.00           C  
ATOM   4600 HG11 VAL   295      36.235  46.881  54.062  1.00  0.00           H  
ATOM   4601 HG12 VAL   295      34.629  47.537  54.165  1.00  0.00           H  
ATOM   4602 HG13 VAL   295      35.726  48.313  53.028  1.00  0.00           H  
ATOM   4603  CG2 VAL   295      35.418  50.186  54.647  1.00  0.00           C  
ATOM   4604 HG21 VAL   295      35.468  50.379  53.576  1.00  0.00           H  
ATOM   4605 HG22 VAL   295      34.429  50.118  55.101  1.00  0.00           H  
ATOM   4606 HG23 VAL   295      35.938  51.004  55.146  1.00  0.00           H  
ATOM   4607  C   VAL   295      36.867  49.639  57.155  1.00  0.00           C  
ATOM   4608  O   VAL   295      36.088  50.284  57.883  1.00  0.00           O  
ATOM   4609  N   ALA   296      38.156  49.907  57.233  1.00  0.00           N  
ATOM   4610  H   ALA   296      38.840  49.380  56.708  1.00  0.00           H  
ATOM   4611  CA  ALA   296      38.769  51.129  57.792  1.00  0.00           C  
ATOM   4612  HA  ALA   296      38.050  51.501  58.522  1.00  0.00           H  
ATOM   4613  CB  ALA   296      40.071  50.704  58.527  1.00  0.00           C  
ATOM   4614  HB1 ALA   296      39.995  50.723  59.614  1.00  0.00           H  
ATOM   4615  HB2 ALA   296      40.423  49.703  58.279  1.00  0.00           H  
ATOM   4616  HB3 ALA   296      40.887  51.377  58.262  1.00  0.00           H  
ATOM   4617  C   ALA   296      39.057  52.195  56.715  1.00  0.00           C  
ATOM   4618  O   ALA   296      39.987  51.969  55.879  1.00  0.00           O  
ATOM   4619  N   GLU   297      38.359  53.360  56.729  1.00  0.00           N  
ATOM   4620  H   GLU   297      37.691  53.419  57.484  1.00  0.00           H  
ATOM   4621  CA  GLU   297      38.409  54.530  55.794  1.00  0.00           C  
ATOM   4622  HA  GLU   297      38.237  54.254  54.753  1.00  0.00           H  
ATOM   4623  CB  GLU   297      37.406  55.598  56.267  1.00  0.00           C  
ATOM   4624  HB2 GLU   297      36.443  55.114  56.428  1.00  0.00           H  
ATOM   4625  HB3 GLU   297      37.672  56.051  57.222  1.00  0.00           H  
ATOM   4626  CG  GLU   297      37.097  56.656  55.241  1.00  0.00           C  
ATOM   4627  HG2 GLU   297      37.586  57.624  55.350  1.00  0.00           H  
ATOM   4628  HG3 GLU   297      37.448  56.201  54.315  1.00  0.00           H  
ATOM   4629  CD  GLU   297      35.625  57.001  55.038  1.00  0.00           C  
ATOM   4630  OE1 GLU   297      35.333  57.434  53.900  1.00  0.00           O  
ATOM   4631  OE2 GLU   297      34.774  56.834  55.945  1.00  0.00           O  
ATOM   4632  C   GLU   297      39.797  55.095  55.773  1.00  0.00           C  
ATOM   4633  O   GLU   297      40.435  55.311  56.810  1.00  0.00           O  
ATOM   4634  N   VAL   298      40.254  55.385  54.571  1.00  0.00           N  
ATOM   4635  H   VAL   298      39.649  55.309  53.766  1.00  0.00           H  
ATOM   4636  CA  VAL   298      41.546  56.107  54.434  1.00  0.00           C  
ATOM   4637  HA  VAL   298      41.873  56.568  55.366  1.00  0.00           H  
ATOM   4638  CB  VAL   298      42.700  55.205  53.769  1.00  0.00           C  
ATOM   4639  HB  VAL   298      42.303  54.978  52.779  1.00  0.00           H  
ATOM   4640  CG1 VAL   298      44.072  55.927  53.516  1.00  0.00           C  
ATOM   4641 HG11 VAL   298      44.795  55.351  52.939  1.00  0.00           H  
ATOM   4642 HG12 VAL   298      43.819  56.846  52.987  1.00  0.00           H  
ATOM   4643 HG13 VAL   298      44.652  56.125  54.418  1.00  0.00           H  
ATOM   4644  CG2 VAL   298      42.926  53.915  54.675  1.00  0.00           C  
ATOM   4645 HG21 VAL   298      41.958  53.472  54.911  1.00  0.00           H  
ATOM   4646 HG22 VAL   298      43.531  53.119  54.243  1.00  0.00           H  
ATOM   4647 HG23 VAL   298      43.255  54.209  55.672  1.00  0.00           H  
ATOM   4648  C   VAL   298      41.159  57.287  53.558  1.00  0.00           C  
ATOM   4649  O   VAL   298      41.063  57.238  52.352  1.00  0.00           O  
ATOM   4650  N   ASN   299      41.023  58.443  54.150  1.00  0.00           N  
ATOM   4651  H   ASN   299      41.240  58.506  55.135  1.00  0.00           H  
ATOM   4652  CA  ASN   299      40.651  59.713  53.490  1.00  0.00           C  
ATOM   4653  HA  ASN   299      41.064  59.697  52.481  1.00  0.00           H  
ATOM   4654  CB  ASN   299      39.101  60.012  53.498  1.00  0.00           C  
ATOM   4655  HB2 ASN   299      38.560  59.419  52.761  1.00  0.00           H  
ATOM   4656  HB3 ASN   299      38.678  59.748  54.468  1.00  0.00           H  
ATOM   4657  CG  ASN   299      38.807  61.502  53.271  1.00  0.00           C  
ATOM   4658  OD1 ASN   299      39.162  62.124  52.271  1.00  0.00           O  
ATOM   4659  ND2 ASN   299      38.095  62.223  54.089  1.00  0.00           N  
ATOM   4660 HD21 ASN   299      38.054  61.956  55.062  1.00  0.00           H  
ATOM   4661 HD22 ASN   299      37.919  63.198  53.895  1.00  0.00           H  
ATOM   4662  C   ASN   299      41.462  60.864  54.210  1.00  0.00           C  
ATOM   4663  O   ASN   299      41.142  61.223  55.359  1.00  0.00           O  
ATOM   4664  N   PRO   300      42.372  61.547  53.449  1.00  0.00           N  
ATOM   4665  CD  PRO   300      43.257  62.558  54.050  1.00  0.00           C  
ATOM   4666  HD2 PRO   300      43.908  62.008  54.730  1.00  0.00           H  
ATOM   4667  HD3 PRO   300      42.681  63.415  54.399  1.00  0.00           H  
ATOM   4668  CG  PRO   300      44.090  63.058  52.855  1.00  0.00           C  
ATOM   4669  HG2 PRO   300      45.091  62.657  53.013  1.00  0.00           H  
ATOM   4670  HG3 PRO   300      44.256  64.135  52.837  1.00  0.00           H  
ATOM   4671  CB  PRO   300      43.460  62.604  51.549  1.00  0.00           C  
ATOM   4672  HB2 PRO   300      44.186  62.283  50.803  1.00  0.00           H  
ATOM   4673  HB3 PRO   300      42.721  63.293  51.140  1.00  0.00           H  
ATOM   4674  CA  PRO   300      42.663  61.379  52.039  1.00  0.00           C  
ATOM   4675  HA  PRO   300      41.779  61.407  51.402  1.00  0.00           H  
ATOM   4676  C   PRO   300      43.548  60.139  51.810  1.00  0.00           C  
ATOM   4677  O   PRO   300      44.364  59.730  52.608  1.00  0.00           O  
ATOM   4678  N   PRO   301      43.439  59.526  50.601  1.00  0.00           N  
ATOM   4679  CD  PRO   301      42.628  60.043  49.508  1.00  0.00           C  
ATOM   4680  HD2 PRO   301      42.867  61.055  49.182  1.00  0.00           H  
ATOM   4681  HD3 PRO   301      41.554  59.966  49.679  1.00  0.00           H  
ATOM   4682  CG  PRO   301      42.922  59.050  48.368  1.00  0.00           C  
ATOM   4683  HG2 PRO   301      43.710  59.400  47.701  1.00  0.00           H  
ATOM   4684  HG3 PRO   301      42.037  59.025  47.732  1.00  0.00           H  
ATOM   4685  CB  PRO   301      43.257  57.701  49.047  1.00  0.00           C  
ATOM   4686  HB2 PRO   301      44.003  57.066  48.569  1.00  0.00           H  
ATOM   4687  HB3 PRO   301      42.362  57.118  49.261  1.00  0.00           H  
ATOM   4688  CA  PRO   301      43.881  58.179  50.386  1.00  0.00           C  
ATOM   4689  HA  PRO   301      43.374  57.631  51.181  1.00  0.00           H  
ATOM   4690  C   PRO   301      45.397  57.945  50.293  1.00  0.00           C  
ATOM   4691  O   PRO   301      46.017  58.768  49.649  1.00  0.00           O  
ATOM   4692  N   ALA   302      46.005  56.983  51.039  1.00  0.00           N  
ATOM   4693  H   ALA   302      45.462  56.267  51.500  1.00  0.00           H  
ATOM   4694  CA  ALA   302      47.442  56.990  51.251  1.00  0.00           C  
ATOM   4695  HA  ALA   302      47.804  57.983  51.516  1.00  0.00           H  
ATOM   4696  CB  ALA   302      47.796  56.070  52.475  1.00  0.00           C  
ATOM   4697  HB1 ALA   302      48.868  56.147  52.655  1.00  0.00           H  
ATOM   4698  HB2 ALA   302      47.239  56.402  53.351  1.00  0.00           H  
ATOM   4699  HB3 ALA   302      47.505  55.055  52.207  1.00  0.00           H  
ATOM   4700  C   ALA   302      48.194  56.589  49.933  1.00  0.00           C  
ATOM   4701  O   ALA   302      47.821  55.554  49.405  1.00  0.00           O  
ATOM   4702  N   PRO   303      49.124  57.368  49.411  1.00  0.00           N  
ATOM   4703  CD  PRO   303      49.766  58.435  50.137  1.00  0.00           C  
ATOM   4704  HD2 PRO   303      50.179  58.146  51.104  1.00  0.00           H  
ATOM   4705  HD3 PRO   303      49.074  59.214  50.458  1.00  0.00           H  
ATOM   4706  CG  PRO   303      50.763  59.016  49.178  1.00  0.00           C  
ATOM   4707  HG2 PRO   303      51.775  58.854  49.551  1.00  0.00           H  
ATOM   4708  HG3 PRO   303      50.605  60.085  49.035  1.00  0.00           H  
ATOM   4709  CB  PRO   303      50.492  58.356  47.848  1.00  0.00           C  
ATOM   4710  HB2 PRO   303      51.466  58.134  47.413  1.00  0.00           H  
ATOM   4711  HB3 PRO   303      49.877  59.043  47.267  1.00  0.00           H  
ATOM   4712  CA  PRO   303      49.818  57.046  48.172  1.00  0.00           C  
ATOM   4713  HA  PRO   303      49.020  56.811  47.467  1.00  0.00           H  
ATOM   4714  C   PRO   303      50.787  55.860  48.382  1.00  0.00           C  
ATOM   4715  O   PRO   303      50.979  55.395  49.508  1.00  0.00           O  
ATOM   4716  N   PRO   304      51.459  55.402  47.250  1.00  0.00           N  
ATOM   4717  CD  PRO   304      51.419  55.984  45.903  1.00  0.00           C  
ATOM   4718  HD2 PRO   304      52.375  56.476  45.724  1.00  0.00           H  
ATOM   4719  HD3 PRO   304      50.543  56.614  45.749  1.00  0.00           H  
ATOM   4720  CG  PRO   304      51.409  54.688  45.042  1.00  0.00           C  
ATOM   4721  HG2 PRO   304      51.829  54.950  44.071  1.00  0.00           H  
ATOM   4722  HG3 PRO   304      50.397  54.289  44.984  1.00  0.00           H  
ATOM   4723  CB  PRO   304      52.372  53.736  45.766  1.00  0.00           C  
ATOM   4724  HB2 PRO   304      53.355  54.141  45.522  1.00  0.00           H  
ATOM   4725  HB3 PRO   304      52.160  52.747  45.359  1.00  0.00           H  
ATOM   4726  CA  PRO   304      51.996  54.041  47.265  1.00  0.00           C  
ATOM   4727  HA  PRO   304      51.253  53.310  47.586  1.00  0.00           H  
ATOM   4728  C   PRO   304      53.270  53.922  48.169  1.00  0.00           C  
ATOM   4729  O   PRO   304      54.002  54.858  48.393  1.00  0.00           O  
ATOM   4730  N   VAL   305      53.507  52.662  48.608  1.00  0.00           N  
ATOM   4731  H   VAL   305      52.881  51.945  48.270  1.00  0.00           H  
ATOM   4732  CA  VAL   305      54.616  52.256  49.552  1.00  0.00           C  
ATOM   4733  HA  VAL   305      55.248  53.137  49.442  1.00  0.00           H  
ATOM   4734  CB  VAL   305      54.177  52.263  50.998  1.00  0.00           C  
ATOM   4735  HB  VAL   305      53.683  51.316  51.215  1.00  0.00           H  
ATOM   4736  CG1 VAL   305      55.389  52.335  51.843  1.00  0.00           C  
ATOM   4737 HG11 VAL   305      55.940  53.262  51.684  1.00  0.00           H  
ATOM   4738 HG12 VAL   305      55.143  52.215  52.898  1.00  0.00           H  
ATOM   4739 HG13 VAL   305      56.026  51.493  51.574  1.00  0.00           H  
ATOM   4740  CG2 VAL   305      53.227  53.389  51.439  1.00  0.00           C  
ATOM   4741 HG21 VAL   305      52.947  53.240  52.482  1.00  0.00           H  
ATOM   4742 HG22 VAL   305      53.684  54.375  51.530  1.00  0.00           H  
ATOM   4743 HG23 VAL   305      52.314  53.359  50.844  1.00  0.00           H  
ATOM   4744  C   VAL   305      55.291  50.981  49.086  1.00  0.00           C  
ATOM   4745  O   VAL   305      54.645  49.998  49.177  1.00  0.00           O  
ATOM   4746  N   LYS   306      56.515  51.037  48.522  1.00  0.00           N  
ATOM   4747  H   LYS   306      57.066  51.880  48.598  1.00  0.00           H  
ATOM   4748  CA  LYS   306      57.093  49.858  47.916  1.00  0.00           C  
ATOM   4749  HA  LYS   306      56.384  49.593  47.132  1.00  0.00           H  
ATOM   4750  CB  LYS   306      58.405  50.332  47.209  1.00  0.00           C  
ATOM   4751  HB2 LYS   306      58.982  50.847  47.977  1.00  0.00           H  
ATOM   4752  HB3 LYS   306      58.950  49.479  46.805  1.00  0.00           H  
ATOM   4753  CG  LYS   306      58.256  51.303  46.037  1.00  0.00           C  
ATOM   4754  HG2 LYS   306      57.799  50.715  45.241  1.00  0.00           H  
ATOM   4755  HG3 LYS   306      57.688  52.211  46.240  1.00  0.00           H  
ATOM   4756  CD  LYS   306      59.633  51.681  45.431  1.00  0.00           C  
ATOM   4757  HD2 LYS   306      60.280  52.219  46.123  1.00  0.00           H  
ATOM   4758  HD3 LYS   306      60.238  50.807  45.189  1.00  0.00           H  
ATOM   4759  CE  LYS   306      59.459  52.601  44.258  1.00  0.00           C  
ATOM   4760  HE2 LYS   306      58.454  52.451  43.863  1.00  0.00           H  
ATOM   4761  HE3 LYS   306      59.361  53.585  44.716  1.00  0.00           H  
ATOM   4762  NZ  LYS   306      60.544  52.610  43.237  1.00  0.00           N  
ATOM   4763  HZ1 LYS   306      61.423  52.727  43.720  1.00  0.00           H  
ATOM   4764  HZ2 LYS   306      60.540  51.732  42.738  1.00  0.00           H  
ATOM   4765  HZ3 LYS   306      60.521  53.430  42.648  1.00  0.00           H  
ATOM   4766  C   LYS   306      57.306  48.606  48.784  1.00  0.00           C  
ATOM   4767  O   LYS   306      57.491  47.509  48.282  1.00  0.00           O  
ATOM   4768  N   ALA   307      57.339  48.626  50.127  1.00  0.00           N  
ATOM   4769  H   ALA   307      57.521  49.522  50.556  1.00  0.00           H  
ATOM   4770  CA  ALA   307      57.207  47.475  50.915  1.00  0.00           C  
ATOM   4771  HA  ALA   307      57.874  46.744  50.460  1.00  0.00           H  
ATOM   4772  CB  ALA   307      57.739  47.873  52.299  1.00  0.00           C  
ATOM   4773  HB1 ALA   307      57.652  47.067  53.029  1.00  0.00           H  
ATOM   4774  HB2 ALA   307      58.785  48.156  52.187  1.00  0.00           H  
ATOM   4775  HB3 ALA   307      57.313  48.757  52.772  1.00  0.00           H  
ATOM   4776  C   ALA   307      55.780  46.851  50.946  1.00  0.00           C  
ATOM   4777  O   ALA   307      55.356  46.307  51.957  1.00  0.00           O  
ATOM   4778  N   SER   308      55.012  47.029  49.902  1.00  0.00           N  
ATOM   4779  H   SER   308      55.322  47.700  49.213  1.00  0.00           H  
ATOM   4780  CA  SER   308      53.741  46.259  49.686  1.00  0.00           C  
ATOM   4781  HA  SER   308      53.224  46.224  50.645  1.00  0.00           H  
ATOM   4782  CB  SER   308      52.904  46.936  48.645  1.00  0.00           C  
ATOM   4783  HB2 SER   308      53.462  47.199  47.746  1.00  0.00           H  
ATOM   4784  HB3 SER   308      52.086  46.260  48.397  1.00  0.00           H  
ATOM   4785  OG  SER   308      52.447  48.175  49.052  1.00  0.00           O  
ATOM   4786  HG  SER   308      53.170  48.805  49.091  1.00  0.00           H  
ATOM   4787  C   SER   308      54.119  44.823  49.156  1.00  0.00           C  
ATOM   4788  O   SER   308      54.968  44.676  48.257  1.00  0.00           O  
ATOM   4789  N   TRP   309      53.534  43.753  49.729  1.00  0.00           N  
ATOM   4790  H   TRP   309      52.918  44.105  50.448  1.00  0.00           H  
ATOM   4791  CA  TRP   309      52.950  42.744  48.831  1.00  0.00           C  
ATOM   4792  HA  TRP   309      53.780  42.414  48.206  1.00  0.00           H  
ATOM   4793  CB  TRP   309      52.577  41.542  49.683  1.00  0.00           C  
ATOM   4794  HB2 TRP   309      53.425  41.188  50.267  1.00  0.00           H  
ATOM   4795  HB3 TRP   309      51.850  41.937  50.392  1.00  0.00           H  
ATOM   4796  CG  TRP   309      52.034  40.363  48.935  1.00  0.00           C  
ATOM   4797  CD1 TRP   309      50.760  40.201  48.478  1.00  0.00           C  
ATOM   4798  HD1 TRP   309      49.926  40.883  48.549  1.00  0.00           H  
ATOM   4799  NE1 TRP   309      50.714  38.969  47.908  1.00  0.00           N  
ATOM   4800  HE1 TRP   309      49.890  38.580  47.473  1.00  0.00           H  
ATOM   4801  CE2 TRP   309      51.935  38.260  48.107  1.00  0.00           C  
ATOM   4802  CZ2 TRP   309      52.269  36.888  47.799  1.00  0.00           C  
ATOM   4803  HZ2 TRP   309      51.551  36.164  47.441  1.00  0.00           H  
ATOM   4804  CH2 TRP   309      53.592  36.472  48.121  1.00  0.00           C  
ATOM   4805  HH2 TRP   309      53.833  35.422  48.055  1.00  0.00           H  
ATOM   4806  CZ3 TRP   309      54.584  37.368  48.638  1.00  0.00           C  
ATOM   4807  HZ3 TRP   309      55.595  37.056  48.853  1.00  0.00           H  
ATOM   4808  CE3 TRP   309      54.158  38.714  48.917  1.00  0.00           C  
ATOM   4809  HE3 TRP   309      54.735  39.309  49.610  1.00  0.00           H  
ATOM   4810  CD2 TRP   309      52.819  39.176  48.676  1.00  0.00           C  
ATOM   4811  C   TRP   309      51.756  43.314  47.991  1.00  0.00           C  
ATOM   4812  O   TRP   309      50.861  43.853  48.599  1.00  0.00           O  
ATOM   4813  N   VAL   310      51.817  43.378  46.683  1.00  0.00           N  
ATOM   4814  H   VAL   310      52.605  42.946  46.221  1.00  0.00           H  
ATOM   4815  CA  VAL   310      50.803  43.749  45.754  1.00  0.00           C  
ATOM   4816  HA  VAL   310      49.878  44.113  46.202  1.00  0.00           H  
ATOM   4817  CB  VAL   310      51.300  44.789  44.816  1.00  0.00           C  
ATOM   4818  HB  VAL   310      52.115  44.373  44.223  1.00  0.00           H  
ATOM   4819  CG1 VAL   310      50.190  45.280  43.866  1.00  0.00           C  
ATOM   4820 HG11 VAL   310      50.025  44.598  43.032  1.00  0.00           H  
ATOM   4821 HG12 VAL   310      49.316  45.528  44.469  1.00  0.00           H  
ATOM   4822 HG13 VAL   310      50.505  46.221  43.415  1.00  0.00           H  
ATOM   4823  CG2 VAL   310      51.891  46.021  45.422  1.00  0.00           C  
ATOM   4824 HG21 VAL   310      52.851  45.716  45.836  1.00  0.00           H  
ATOM   4825 HG22 VAL   310      52.157  46.746  44.653  1.00  0.00           H  
ATOM   4826 HG23 VAL   310      51.333  46.415  46.272  1.00  0.00           H  
ATOM   4827  C   VAL   310      50.331  42.529  44.990  1.00  0.00           C  
ATOM   4828  O   VAL   310      51.158  41.829  44.470  1.00  0.00           O  
ATOM   4829  N   HIE   311      49.004  42.328  44.856  1.00  0.00           N  
ATOM   4830  H   HIE   311      48.299  42.942  45.239  1.00  0.00           H  
ATOM   4831  CA  HIE   311      48.473  41.040  44.284  1.00  0.00           C  
ATOM   4832  HA  HIE   311      49.075  40.902  43.386  1.00  0.00           H  
ATOM   4833  CB  HIE   311      48.721  39.894  45.218  1.00  0.00           C  
ATOM   4834  HB2 HIE   311      48.816  38.913  44.753  1.00  0.00           H  
ATOM   4835  HB3 HIE   311      49.758  39.934  45.552  1.00  0.00           H  
ATOM   4836  CG  HIE   311      47.983  39.771  46.539  1.00  0.00           C  
ATOM   4837  ND1 HIE   311      47.955  38.581  47.270  1.00  0.00           N  
ATOM   4838  CE1 HIE   311      46.976  38.673  48.207  1.00  0.00           C  
ATOM   4839  HE1 HIE   311      46.737  37.940  48.964  1.00  0.00           H  
ATOM   4840  NE2 HIE   311      46.406  39.911  48.061  1.00  0.00           N  
ATOM   4841  HE2 HIE   311      45.648  40.171  48.676  1.00  0.00           H  
ATOM   4842  CD2 HIE   311      46.925  40.518  46.970  1.00  0.00           C  
ATOM   4843  HD2 HIE   311      46.676  41.493  46.578  1.00  0.00           H  
ATOM   4844  C   HIE   311      46.972  41.141  43.904  1.00  0.00           C  
ATOM   4845  O   HIE   311      46.241  42.047  44.208  1.00  0.00           O  
ATOM   4846  N   LYS   312      46.638  40.251  42.971  1.00  0.00           N  
ATOM   4847  H   LYS   312      47.338  39.556  42.755  1.00  0.00           H  
ATOM   4848  CA  LYS   312      45.282  39.908  42.553  1.00  0.00           C  
ATOM   4849  HA  LYS   312      44.688  40.018  43.460  1.00  0.00           H  
ATOM   4850  CB  LYS   312      44.745  40.872  41.484  1.00  0.00           C  
ATOM   4851  HB2 LYS   312      44.840  41.918  41.775  1.00  0.00           H  
ATOM   4852  HB3 LYS   312      45.403  40.668  40.640  1.00  0.00           H  
ATOM   4853  CG  LYS   312      43.324  40.823  40.895  1.00  0.00           C  
ATOM   4854  HG2 LYS   312      43.374  41.398  39.970  1.00  0.00           H  
ATOM   4855  HG3 LYS   312      43.099  39.777  40.690  1.00  0.00           H  
ATOM   4856  CD  LYS   312      42.319  41.452  41.941  1.00  0.00           C  
ATOM   4857  HD2 LYS   312      42.529  40.991  42.906  1.00  0.00           H  
ATOM   4858  HD3 LYS   312      42.543  42.514  42.043  1.00  0.00           H  
ATOM   4859  CE  LYS   312      40.855  41.155  41.644  1.00  0.00           C  
ATOM   4860  HE2 LYS   312      40.314  41.883  42.248  1.00  0.00           H  
ATOM   4861  HE3 LYS   312      40.581  41.301  40.599  1.00  0.00           H  
ATOM   4862  NZ  LYS   312      40.503  39.727  42.054  1.00  0.00           N  
ATOM   4863  HZ1 LYS   312      40.907  39.097  41.375  1.00  0.00           H  
ATOM   4864  HZ2 LYS   312      40.872  39.503  42.967  1.00  0.00           H  
ATOM   4865  HZ3 LYS   312      39.522  39.509  41.962  1.00  0.00           H  
ATOM   4866  C   LYS   312      45.070  38.391  42.212  1.00  0.00           C  
ATOM   4867  O   LYS   312      45.964  37.793  41.646  1.00  0.00           O  
ATOM   4868  N   THR   313      43.808  37.956  42.367  1.00  0.00           N  
ATOM   4869  H   THR   313      43.219  38.568  42.914  1.00  0.00           H  
ATOM   4870  CA  THR   313      43.258  36.695  41.958  1.00  0.00           C  
ATOM   4871  HA  THR   313      43.978  35.901  41.763  1.00  0.00           H  
ATOM   4872  CB  THR   313      42.381  36.189  43.116  1.00  0.00           C  
ATOM   4873  HB  THR   313      41.924  35.248  42.809  1.00  0.00           H  
ATOM   4874  CG2 THR   313      43.152  35.836  44.353  1.00  0.00           C  
ATOM   4875 HG21 THR   313      43.603  34.865  44.147  1.00  0.00           H  
ATOM   4876 HG22 THR   313      44.040  36.444  44.521  1.00  0.00           H  
ATOM   4877 HG23 THR   313      42.455  35.866  45.191  1.00  0.00           H  
ATOM   4878  OG1 THR   313      41.408  37.147  43.426  1.00  0.00           O  
ATOM   4879  HG1 THR   313      40.629  36.801  43.868  1.00  0.00           H  
ATOM   4880  C   THR   313      42.409  36.727  40.676  1.00  0.00           C  
ATOM   4881  O   THR   313      41.809  37.801  40.413  1.00  0.00           O  
ATOM   4882  N   GLY   314      42.280  35.665  39.964  1.00  0.00           N  
ATOM   4883  H   GLY   314      42.981  34.948  40.084  1.00  0.00           H  
ATOM   4884  CA  GLY   314      41.484  35.613  38.705  1.00  0.00           C  
ATOM   4885  HA2 GLY   314      40.615  36.261  38.822  1.00  0.00           H  
ATOM   4886  HA3 GLY   314      42.057  35.918  37.830  1.00  0.00           H  
ATOM   4887  C   GLY   314      40.992  34.198  38.287  1.00  0.00           C  
ATOM   4888  O   GLY   314      41.770  33.308  37.934  1.00  0.00           O  
ATOM   4889  N   SER   315      39.653  34.005  38.180  1.00  0.00           N  
ATOM   4890  H   SER   315      39.009  34.761  38.367  1.00  0.00           H  
ATOM   4891  CA  SER   315      39.040  32.752  37.675  1.00  0.00           C  
ATOM   4892  HA  SER   315      39.759  32.223  37.049  1.00  0.00           H  
ATOM   4893  CB  SER   315      38.551  31.921  38.851  1.00  0.00           C  
ATOM   4894  HB2 SER   315      37.626  32.358  39.225  1.00  0.00           H  
ATOM   4895  HB3 SER   315      38.295  30.932  38.470  1.00  0.00           H  
ATOM   4896  OG  SER   315      39.524  31.749  39.846  1.00  0.00           O  
ATOM   4897  HG  SER   315      39.429  32.491  40.449  1.00  0.00           H  
ATOM   4898  C   SER   315      37.829  32.978  36.751  1.00  0.00           C  
ATOM   4899  O   SER   315      37.206  34.035  36.805  1.00  0.00           O  
ATOM   4900  N   THR   316      37.578  31.974  35.930  1.00  0.00           N  
ATOM   4901  H   THR   316      38.245  31.221  36.022  1.00  0.00           H  
ATOM   4902  CA  THR   316      36.420  31.810  35.073  1.00  0.00           C  
ATOM   4903  HA  THR   316      35.597  32.411  35.459  1.00  0.00           H  
ATOM   4904  CB  THR   316      36.612  32.290  33.581  1.00  0.00           C  
ATOM   4905  HB  THR   316      35.610  32.192  33.162  1.00  0.00           H  
ATOM   4906  CG2 THR   316      37.143  33.713  33.504  1.00  0.00           C  
ATOM   4907 HG21 THR   316      37.457  33.910  32.479  1.00  0.00           H  
ATOM   4908 HG22 THR   316      36.359  34.375  33.874  1.00  0.00           H  
ATOM   4909 HG23 THR   316      38.107  33.634  34.007  1.00  0.00           H  
ATOM   4910  OG1 THR   316      37.426  31.405  32.963  1.00  0.00           O  
ATOM   4911  HG1 THR   316      37.531  31.699  32.055  1.00  0.00           H  
ATOM   4912  C   THR   316      36.139  30.362  35.052  1.00  0.00           C  
ATOM   4913  O   THR   316      36.830  29.595  35.760  1.00  0.00           O  
ATOM   4914  N   GLY   317      35.098  29.873  34.421  1.00  0.00           N  
ATOM   4915  H   GLY   317      34.488  30.558  33.999  1.00  0.00           H  
ATOM   4916  CA  GLY   317      34.781  28.404  34.462  1.00  0.00           C  
ATOM   4917  HA2 GLY   317      34.320  28.165  35.420  1.00  0.00           H  
ATOM   4918  HA3 GLY   317      33.963  28.189  33.775  1.00  0.00           H  
ATOM   4919  C   GLY   317      35.891  27.450  34.094  1.00  0.00           C  
ATOM   4920  O   GLY   317      35.872  26.374  34.734  1.00  0.00           O  
ATOM   4921  N   GLY   318      36.927  27.806  33.288  1.00  0.00           N  
ATOM   4922  H   GLY   318      36.902  28.743  32.911  1.00  0.00           H  
ATOM   4923  CA  GLY   318      37.965  26.927  32.849  1.00  0.00           C  
ATOM   4924  HA2 GLY   318      37.976  25.914  33.251  1.00  0.00           H  
ATOM   4925  HA3 GLY   318      37.801  26.832  31.776  1.00  0.00           H  
ATOM   4926  C   GLY   318      39.383  27.439  33.171  1.00  0.00           C  
ATOM   4927  O   GLY   318      40.302  26.750  32.800  1.00  0.00           O  
ATOM   4928  N   PHE   319      39.519  28.530  33.962  1.00  0.00           N  
ATOM   4929  H   PHE   319      38.755  28.882  34.523  1.00  0.00           H  
ATOM   4930  CA  PHE   319      40.833  29.170  34.150  1.00  0.00           C  
ATOM   4931  HA  PHE   319      41.626  28.459  33.916  1.00  0.00           H  
ATOM   4932  CB  PHE   319      40.960  30.301  33.191  1.00  0.00           C  
ATOM   4933  HB2 PHE   319      40.096  30.965  33.209  1.00  0.00           H  
ATOM   4934  HB3 PHE   319      41.867  30.818  33.503  1.00  0.00           H  
ATOM   4935  CG  PHE   319      41.191  29.775  31.714  1.00  0.00           C  
ATOM   4936  CD1 PHE   319      40.078  29.581  30.912  1.00  0.00           C  
ATOM   4937  HD1 PHE   319      39.102  29.658  31.368  1.00  0.00           H
[truncated: 3,717,612 more chars]
