# Supplementary material for: Insights into the Enhanced Ceftazidime Hydrolysis by Ent385 AmpC β‑Lactamase from Multiscale Simulations
Source: ACS Catal. 2025 Jun 23;15(13):11739–48. doi: 10.1021/acscatal.5c02383 (PMC12235585; doi:10.1021/acscatal.5c02383)
Supplement: Supplementary file 2 [file cs5c02383_si_002.zip › SI_paper_AmpC_Ent385/representative-structures-ReactionSimulations/Ent385-Path2/Ent385.path2.TS.c1.pdb]

CRYST1   85.714   80.233   74.087  90.00  90.00  90.00 P 1           1
ATOM      1  N   PRO     1      70.716  34.040  46.068  1.00  0.00           N  
ATOM      2  H2  PRO     1      71.354  33.257  46.049  1.00  0.00           H  
ATOM      3  H3  PRO     1      70.051  33.781  46.782  1.00  0.00           H  
ATOM      4  CD  PRO     1      71.307  35.376  46.311  1.00  0.00           C  
ATOM      5  HD2 PRO     1      72.383  35.362  46.140  1.00  0.00           H  
ATOM      6  HD3 PRO     1      71.039  35.908  47.224  1.00  0.00           H  
ATOM      7  CG  PRO     1      70.864  36.279  45.130  1.00  0.00           C  
ATOM      8  HG2 PRO     1      71.494  37.136  44.893  1.00  0.00           H  
ATOM      9  HG3 PRO     1      69.863  36.602  45.415  1.00  0.00           H  
ATOM     10  CB  PRO     1      70.620  35.373  43.957  1.00  0.00           C  
ATOM     11  HB2 PRO     1      71.475  35.017  43.382  1.00  0.00           H  
ATOM     12  HB3 PRO     1      69.816  35.741  43.319  1.00  0.00           H  
ATOM     13  CA  PRO     1      70.128  34.085  44.705  1.00  0.00           C  
ATOM     14  HA  PRO     1      69.064  34.266  44.854  1.00  0.00           H  
ATOM     15  C   PRO     1      70.270  32.885  43.813  1.00  0.00           C  
ATOM     16  O   PRO     1      70.952  31.936  44.231  1.00  0.00           O  
ATOM     17  N   MET     2      69.610  32.769  42.672  1.00  0.00           N  
ATOM     18  H   MET     2      68.862  33.426  42.502  1.00  0.00           H  
ATOM     19  CA  MET     2      69.794  31.542  41.835  1.00  0.00           C  
ATOM     20  HA  MET     2      70.788  31.096  41.879  1.00  0.00           H  
ATOM     21  CB  MET     2      68.872  30.456  42.453  1.00  0.00           C  
ATOM     22  HB2 MET     2      69.090  29.462  42.062  1.00  0.00           H  
ATOM     23  HB3 MET     2      69.053  30.342  43.522  1.00  0.00           H  
ATOM     24  CG  MET     2      67.358  30.740  42.261  1.00  0.00           C  
ATOM     25  HG2 MET     2      67.163  31.755  42.606  1.00  0.00           H  
ATOM     26  HG3 MET     2      67.020  30.714  41.225  1.00  0.00           H  
ATOM     27  SD  MET     2      66.368  29.532  42.933  1.00  0.00           S  
ATOM     28  CE  MET     2      64.818  30.491  43.401  1.00  0.00           C  
ATOM     29  HE1 MET     2      64.717  31.467  42.927  1.00  0.00           H  
ATOM     30  HE2 MET     2      63.915  29.919  43.184  1.00  0.00           H  
ATOM     31  HE3 MET     2      64.944  30.631  44.474  1.00  0.00           H  
ATOM     32  C   MET     2      69.526  31.819  40.343  1.00  0.00           C  
ATOM     33  O   MET     2      68.743  32.663  39.992  1.00  0.00           O  
ATOM     34  N   SER     3      70.181  31.071  39.474  1.00  0.00           N  
ATOM     35  H   SER     3      70.941  30.459  39.735  1.00  0.00           H  
ATOM     36  CA  SER     3      69.938  31.215  38.056  1.00  0.00           C  
ATOM     37  HA  SER     3      70.259  32.221  37.786  1.00  0.00           H  
ATOM     38  CB  SER     3      70.974  30.428  37.266  1.00  0.00           C  
ATOM     39  HB2 SER     3      71.030  30.904  36.287  1.00  0.00           H  
ATOM     40  HB3 SER     3      71.988  30.455  37.666  1.00  0.00           H  
ATOM     41  OG  SER     3      70.504  29.078  37.231  1.00  0.00           O  
ATOM     42  HG  SER     3      71.293  28.646  36.895  1.00  0.00           H  
ATOM     43  C   SER     3      68.536  30.884  37.542  1.00  0.00           C  
ATOM     44  O   SER     3      67.699  30.272  38.269  1.00  0.00           O  
ATOM     45  N   GLU     4      68.174  31.215  36.262  1.00  0.00           N  
ATOM     46  H   GLU     4      68.843  31.748  35.725  1.00  0.00           H  
ATOM     47  CA  GLU     4      66.869  30.776  35.668  1.00  0.00           C  
ATOM     48  HA  GLU     4      66.091  31.135  36.341  1.00  0.00           H  
ATOM     49  CB  GLU     4      66.799  31.458  34.357  1.00  0.00           C  
ATOM     50  HB2 GLU     4      66.813  32.531  34.548  1.00  0.00           H  
ATOM     51  HB3 GLU     4      67.739  31.203  33.868  1.00  0.00           H  
ATOM     52  CG  GLU     4      65.545  31.087  33.533  1.00  0.00           C  
ATOM     53  HG2 GLU     4      65.573  30.013  33.349  1.00  0.00           H  
ATOM     54  HG3 GLU     4      64.679  31.194  34.186  1.00  0.00           H  
ATOM     55  CD  GLU     4      65.441  31.921  32.227  1.00  0.00           C  
ATOM     56  OE1 GLU     4      65.022  31.286  31.227  1.00  0.00           O  
ATOM     57  OE2 GLU     4      65.624  33.134  32.332  1.00  0.00           O  
ATOM     58  C   GLU     4      66.758  29.257  35.477  1.00  0.00           C  
ATOM     59  O   GLU     4      65.677  28.740  35.485  1.00  0.00           O  
ATOM     60  N   LYS     5      67.875  28.528  35.456  1.00  0.00           N  
ATOM     61  H   LYS     5      68.688  28.909  35.918  1.00  0.00           H  
ATOM     62  CA  LYS     5      67.762  27.078  35.454  1.00  0.00           C  
ATOM     63  HA  LYS     5      66.984  26.700  34.791  1.00  0.00           H  
ATOM     64  CB  LYS     5      69.134  26.507  34.807  1.00  0.00           C  
ATOM     65  HB2 LYS     5      69.255  26.971  33.828  1.00  0.00           H  
ATOM     66  HB3 LYS     5      70.006  26.915  35.318  1.00  0.00           H  
ATOM     67  CG  LYS     5      69.262  24.952  34.900  1.00  0.00           C  
ATOM     68  HG2 LYS     5      69.774  24.617  35.802  1.00  0.00           H  
ATOM     69  HG3 LYS     5      68.326  24.397  34.969  1.00  0.00           H  
ATOM     70  CD  LYS     5      70.105  24.531  33.740  1.00  0.00           C  
ATOM     71  HD2 LYS     5      69.606  24.916  32.851  1.00  0.00           H  
ATOM     72  HD3 LYS     5      71.064  25.046  33.684  1.00  0.00           H  
ATOM     73  CE  LYS     5      70.421  23.036  33.483  1.00  0.00           C  
ATOM     74  HE2 LYS     5      71.041  22.706  34.316  1.00  0.00           H  
ATOM     75  HE3 LYS     5      69.454  22.534  33.449  1.00  0.00           H  
ATOM     76  NZ  LYS     5      71.061  22.839  32.178  1.00  0.00           N  
ATOM     77  HZ1 LYS     5      72.026  23.138  32.201  1.00  0.00           H  
ATOM     78  HZ2 LYS     5      71.032  21.878  31.868  1.00  0.00           H  
ATOM     79  HZ3 LYS     5      70.528  23.345  31.486  1.00  0.00           H  
ATOM     80  C   LYS     5      67.425  26.560  36.878  1.00  0.00           C  
ATOM     81  O   LYS     5      66.748  25.572  36.989  1.00  0.00           O  
ATOM     82  N   GLN     6      67.891  27.241  37.920  1.00  0.00           N  
ATOM     83  H   GLN     6      68.442  28.083  37.834  1.00  0.00           H  
ATOM     84  CA  GLN     6      67.544  26.761  39.303  1.00  0.00           C  
ATOM     85  HA  GLN     6      67.462  25.681  39.428  1.00  0.00           H  
ATOM     86  CB  GLN     6      68.692  27.092  40.285  1.00  0.00           C  
ATOM     87  HB2 GLN     6      68.721  28.180  40.336  1.00  0.00           H  
ATOM     88  HB3 GLN     6      68.366  26.730  41.261  1.00  0.00           H  
ATOM     89  CG  GLN     6      70.047  26.469  39.894  1.00  0.00           C  
ATOM     90  HG2 GLN     6      69.844  25.418  39.688  1.00  0.00           H  
ATOM     91  HG3 GLN     6      70.422  26.819  38.932  1.00  0.00           H  
ATOM     92  CD  GLN     6      71.170  26.589  40.870  1.00  0.00           C  
ATOM     93  OE1 GLN     6      71.499  27.705  41.230  1.00  0.00           O  
ATOM     94  NE2 GLN     6      71.693  25.499  41.361  1.00  0.00           N  
ATOM     95 HE21 GLN     6      71.384  24.640  40.928  1.00  0.00           H  
ATOM     96 HE22 GLN     6      72.421  25.512  42.061  1.00  0.00           H  
ATOM     97  C   GLN     6      66.213  27.215  39.886  1.00  0.00           C  
ATOM     98  O   GLN     6      65.581  26.531  40.718  1.00  0.00           O  
ATOM     99  N   LEU     7      65.700  28.383  39.396  1.00  0.00           N  
ATOM    100  H   LEU     7      66.283  29.067  38.935  1.00  0.00           H  
ATOM    101  CA  LEU     7      64.343  28.848  39.629  1.00  0.00           C  
ATOM    102  HA  LEU     7      64.187  28.693  40.697  1.00  0.00           H  
ATOM    103  CB  LEU     7      64.236  30.340  39.345  1.00  0.00           C  
ATOM    104  HB2 LEU     7      64.890  30.917  39.998  1.00  0.00           H  
ATOM    105  HB3 LEU     7      64.561  30.433  38.309  1.00  0.00           H  
ATOM    106  CG  LEU     7      62.769  30.980  39.441  1.00  0.00           C  
ATOM    107  HG  LEU     7      62.009  30.472  38.848  1.00  0.00           H  
ATOM    108  CD1 LEU     7      62.213  30.862  40.861  1.00  0.00           C  
ATOM    109 HD11 LEU     7      62.170  29.814  41.157  1.00  0.00           H  
ATOM    110 HD12 LEU     7      62.920  31.311  41.560  1.00  0.00           H  
ATOM    111 HD13 LEU     7      61.191  31.236  40.914  1.00  0.00           H  
ATOM    112  CD2 LEU     7      62.853  32.452  39.036  1.00  0.00           C  
ATOM    113 HD21 LEU     7      63.681  32.939  39.552  1.00  0.00           H  
ATOM    114 HD22 LEU     7      63.029  32.598  37.970  1.00  0.00           H  
ATOM    115 HD23 LEU     7      61.899  32.922  39.272  1.00  0.00           H  
ATOM    116  C   LEU     7      63.301  28.056  38.851  1.00  0.00           C  
ATOM    117  O   LEU     7      62.256  27.733  39.474  1.00  0.00           O  
ATOM    118  N   ALA     8      63.580  27.664  37.671  1.00  0.00           N  
ATOM    119  H   ALA     8      64.306  28.168  37.182  1.00  0.00           H  
ATOM    120  CA  ALA     8      62.795  26.609  37.005  1.00  0.00           C  
ATOM    121  HA  ALA     8      61.782  26.997  36.898  1.00  0.00           H  
ATOM    122  CB  ALA     8      63.477  26.362  35.657  1.00  0.00           C  
ATOM    123  HB1 ALA     8      64.560  26.464  35.585  1.00  0.00           H  
ATOM    124  HB2 ALA     8      63.297  25.351  35.291  1.00  0.00           H  
ATOM    125  HB3 ALA     8      63.099  27.051  34.901  1.00  0.00           H  
ATOM    126  C   ALA     8      62.656  25.344  37.896  1.00  0.00           C  
ATOM    127  O   ALA     8      61.499  24.816  38.017  1.00  0.00           O  
ATOM    128  N   ASP     9      63.672  24.862  38.582  1.00  0.00           N  
ATOM    129  H   ASP     9      64.561  25.336  38.512  1.00  0.00           H  
ATOM    130  CA  ASP     9      63.528  23.653  39.475  1.00  0.00           C  
ATOM    131  HA  ASP     9      62.928  22.839  39.069  1.00  0.00           H  
ATOM    132  CB  ASP     9      64.934  23.160  39.665  1.00  0.00           C  
ATOM    133  HB2 ASP     9      65.549  22.979  38.784  1.00  0.00           H  
ATOM    134  HB3 ASP     9      65.506  23.945  40.160  1.00  0.00           H  
ATOM    135  CG  ASP     9      65.019  21.996  40.691  1.00  0.00           C  
ATOM    136  OD1 ASP     9      64.165  21.093  40.653  1.00  0.00           O  
ATOM    137  OD2 ASP     9      66.010  21.967  41.489  1.00  0.00           O  
ATOM    138  C   ASP     9      62.797  23.906  40.830  1.00  0.00           C  
ATOM    139  O   ASP     9      62.124  22.947  41.221  1.00  0.00           O  
ATOM    140  N   VAL    10      62.865  25.099  41.414  1.00  0.00           N  
ATOM    141  H   VAL    10      63.611  25.702  41.098  1.00  0.00           H  
ATOM    142  CA  VAL    10      62.009  25.474  42.513  1.00  0.00           C  
ATOM    143  HA  VAL    10      62.025  24.748  43.327  1.00  0.00           H  
ATOM    144  CB  VAL    10      62.403  26.906  43.073  1.00  0.00           C  
ATOM    145  HB  VAL    10      62.580  27.582  42.236  1.00  0.00           H  
ATOM    146  CG1 VAL    10      61.457  27.521  44.122  1.00  0.00           C  
ATOM    147 HG11 VAL    10      61.882  28.444  44.517  1.00  0.00           H  
ATOM    148 HG12 VAL    10      60.519  27.741  43.613  1.00  0.00           H  
ATOM    149 HG13 VAL    10      61.235  26.924  45.007  1.00  0.00           H  
ATOM    150  CG2 VAL    10      63.740  26.750  43.787  1.00  0.00           C  
ATOM    151 HG21 VAL    10      64.044  27.662  44.301  1.00  0.00           H  
ATOM    152 HG22 VAL    10      63.531  25.959  44.507  1.00  0.00           H  
ATOM    153 HG23 VAL    10      64.512  26.493  43.062  1.00  0.00           H  
ATOM    154  C   VAL    10      60.516  25.567  42.143  1.00  0.00           C  
ATOM    155  O   VAL    10      59.642  25.201  42.930  1.00  0.00           O  
ATOM    156  N   VAL    11      60.197  26.234  41.051  1.00  0.00           N  
ATOM    157  H   VAL    11      60.965  26.449  40.432  1.00  0.00           H  
ATOM    158  CA  VAL    11      58.851  26.371  40.496  1.00  0.00           C  
ATOM    159  HA  VAL    11      58.185  26.764  41.265  1.00  0.00           H  
ATOM    160  CB  VAL    11      58.886  27.409  39.377  1.00  0.00           C  
ATOM    161  HB  VAL    11      59.703  27.184  38.692  1.00  0.00           H  
ATOM    162  CG1 VAL    11      57.582  27.460  38.608  1.00  0.00           C  
ATOM    163 HG11 VAL    11      56.652  27.355  39.168  1.00  0.00           H  
ATOM    164 HG12 VAL    11      57.484  28.363  38.005  1.00  0.00           H  
ATOM    165 HG13 VAL    11      57.726  26.611  37.940  1.00  0.00           H  
ATOM    166  CG2 VAL    11      59.068  28.812  40.052  1.00  0.00           C  
ATOM    167 HG21 VAL    11      59.801  28.879  40.856  1.00  0.00           H  
ATOM    168 HG22 VAL    11      59.266  29.497  39.227  1.00  0.00           H  
ATOM    169 HG23 VAL    11      58.116  29.025  40.538  1.00  0.00           H  
ATOM    170  C   VAL    11      58.361  24.967  40.066  1.00  0.00           C  
ATOM    171  O   VAL    11      57.204  24.631  40.539  1.00  0.00           O  
ATOM    172  N   GLU    12      59.131  24.225  39.227  1.00  0.00           N  
ATOM    173  H   GLU    12      60.037  24.519  38.890  1.00  0.00           H  
ATOM    174  CA  GLU    12      58.699  22.900  38.841  1.00  0.00           C  
ATOM    175  HA  GLU    12      57.831  22.985  38.187  1.00  0.00           H  
ATOM    176  CB  GLU    12      59.737  22.343  37.924  1.00  0.00           C  
ATOM    177  HB2 GLU    12      59.892  23.091  37.147  1.00  0.00           H  
ATOM    178  HB3 GLU    12      60.708  22.261  38.413  1.00  0.00           H  
ATOM    179  CG  GLU    12      59.219  20.953  37.368  1.00  0.00           C  
ATOM    180  HG2 GLU    12      59.133  20.159  38.110  1.00  0.00           H  
ATOM    181  HG3 GLU    12      58.210  21.001  36.958  1.00  0.00           H  
ATOM    182  CD  GLU    12      59.835  20.408  36.152  1.00  0.00           C  
ATOM    183  OE1 GLU    12      59.686  19.179  35.959  1.00  0.00           O  
ATOM    184  OE2 GLU    12      60.497  21.076  35.384  1.00  0.00           O  
ATOM    185  C   GLU    12      58.320  21.966  40.017  1.00  0.00           C  
ATOM    186  O   GLU    12      57.181  21.465  40.116  1.00  0.00           O  
ATOM    187  N   ARG    13      59.212  21.915  41.027  1.00  0.00           N  
ATOM    188  H   ARG    13      60.039  22.475  40.881  1.00  0.00           H  
ATOM    189  CA  ARG    13      58.985  21.175  42.332  1.00  0.00           C  
ATOM    190  HA  ARG    13      58.740  20.140  42.095  1.00  0.00           H  
ATOM    191  CB  ARG    13      60.359  21.062  42.980  1.00  0.00           C  
ATOM    192  HB2 ARG    13      60.822  22.017  43.225  1.00  0.00           H  
ATOM    193  HB3 ARG    13      60.342  20.632  43.982  1.00  0.00           H  
ATOM    194  CG  ARG    13      61.230  20.055  42.307  1.00  0.00           C  
ATOM    195  HG2 ARG    13      60.564  19.195  42.244  1.00  0.00           H  
ATOM    196  HG3 ARG    13      61.534  20.381  41.312  1.00  0.00           H  
ATOM    197  CD  ARG    13      62.540  19.730  43.111  1.00  0.00           C  
ATOM    198  HD2 ARG    13      62.372  19.284  44.092  1.00  0.00           H  
ATOM    199  HD3 ARG    13      63.081  18.992  42.520  1.00  0.00           H  
ATOM    200  NE  ARG    13      63.413  20.935  43.348  1.00  0.00           N  
ATOM    201  HE  ARG    13      63.986  21.014  42.520  1.00  0.00           H  
ATOM    202  CZ  ARG    13      63.412  21.862  44.255  1.00  0.00           C  
ATOM    203  NH1 ARG    13      62.650  21.800  45.331  1.00  0.00           N  
ATOM    204 HH11 ARG    13      62.927  22.379  46.111  1.00  0.00           H  
ATOM    205 HH12 ARG    13      62.104  20.977  45.543  1.00  0.00           H  
ATOM    206  NH2 ARG    13      64.256  22.881  44.188  1.00  0.00           N  
ATOM    207 HH21 ARG    13      64.893  22.884  43.404  1.00  0.00           H  
ATOM    208 HH22 ARG    13      64.258  23.547  44.947  1.00  0.00           H  
ATOM    209  C   ARG    13      57.849  21.788  43.126  1.00  0.00           C  
ATOM    210  O   ARG    13      57.232  21.038  43.851  1.00  0.00           O  
ATOM    211  N   THR    14      57.558  23.088  42.986  1.00  0.00           N  
ATOM    212  H   THR    14      58.087  23.553  42.262  1.00  0.00           H  
ATOM    213  CA  THR    14      56.372  23.643  43.596  1.00  0.00           C  
ATOM    214  HA  THR    14      56.273  23.179  44.577  1.00  0.00           H  
ATOM    215  CB  THR    14      56.602  25.171  43.940  1.00  0.00           C  
ATOM    216  HB  THR    14      56.741  25.690  42.992  1.00  0.00           H  
ATOM    217  CG2 THR    14      55.369  25.761  44.623  1.00  0.00           C  
ATOM    218 HG21 THR    14      55.639  26.688  45.129  1.00  0.00           H  
ATOM    219 HG22 THR    14      54.589  25.824  43.864  1.00  0.00           H  
ATOM    220 HG23 THR    14      55.196  25.039  45.421  1.00  0.00           H  
ATOM    221  OG1 THR    14      57.756  25.280  44.690  1.00  0.00           O  
ATOM    222  HG1 THR    14      58.506  25.390  44.101  1.00  0.00           H  
ATOM    223  C   THR    14      55.025  23.441  42.888  1.00  0.00           C  
ATOM    224  O   THR    14      53.925  23.263  43.508  1.00  0.00           O  
ATOM    225  N   VAL    15      55.021  23.332  41.549  1.00  0.00           N  
ATOM    226  H   VAL    15      55.904  23.362  41.060  1.00  0.00           H  
ATOM    227  CA  VAL    15      53.860  23.214  40.675  1.00  0.00           C  
ATOM    228  HA  VAL    15      53.075  23.811  41.139  1.00  0.00           H  
ATOM    229  CB  VAL    15      54.161  23.816  39.272  1.00  0.00           C  
ATOM    230  HB  VAL    15      55.161  23.643  38.873  1.00  0.00           H  
ATOM    231  CG1 VAL    15      53.270  23.210  38.124  1.00  0.00           C  
ATOM    232 HG11 VAL    15      53.489  23.821  37.249  1.00  0.00           H  
ATOM    233 HG12 VAL    15      53.502  22.181  37.849  1.00  0.00           H  
ATOM    234 HG13 VAL    15      52.208  23.268  38.365  1.00  0.00           H  
ATOM    235  CG2 VAL    15      53.831  25.274  39.326  1.00  0.00           C  
ATOM    236 HG21 VAL    15      52.894  25.505  39.834  1.00  0.00           H  
ATOM    237 HG22 VAL    15      54.610  25.799  39.879  1.00  0.00           H  
ATOM    238 HG23 VAL    15      53.836  25.690  38.318  1.00  0.00           H  
ATOM    239  C   VAL    15      53.415  21.726  40.531  1.00  0.00           C  
ATOM    240  O   VAL    15      52.258  21.436  40.636  1.00  0.00           O  
ATOM    241  N   THR    16      54.459  20.824  40.273  1.00  0.00           N  
ATOM    242  H   THR    16      55.375  21.197  40.070  1.00  0.00           H  
ATOM    243  CA  THR    16      54.107  19.390  39.922  1.00  0.00           C  
ATOM    244  HA  THR    16      53.476  19.407  39.033  1.00  0.00           H  
ATOM    245  CB  THR    16      55.365  18.612  39.553  1.00  0.00           C  
ATOM    246  HB  THR    16      55.893  18.220  40.422  1.00  0.00           H  
ATOM    247  CG2 THR    16      55.086  17.379  38.662  1.00  0.00           C  
ATOM    248 HG21 THR    16      54.609  17.707  37.739  1.00  0.00           H  
ATOM    249 HG22 THR    16      56.046  16.871  38.566  1.00  0.00           H  
ATOM    250 HG23 THR    16      54.350  16.764  39.180  1.00  0.00           H  
ATOM    251  OG1 THR    16      56.200  19.372  38.740  1.00  0.00           O  
ATOM    252  HG1 THR    16      56.798  19.863  39.308  1.00  0.00           H  
ATOM    253  C   THR    16      53.272  18.630  41.061  1.00  0.00           C  
ATOM    254  O   THR    16      52.291  17.974  40.739  1.00  0.00           O  
ATOM    255  N   PRO    17      53.625  18.902  42.279  1.00  0.00           N  
ATOM    256  CD  PRO    17      54.929  19.396  42.741  1.00  0.00           C  
ATOM    257  HD2 PRO    17      54.878  20.424  43.099  1.00  0.00           H  
ATOM    258  HD3 PRO    17      55.809  19.314  42.103  1.00  0.00           H  
ATOM    259  CG  PRO    17      55.209  18.612  43.983  1.00  0.00           C  
ATOM    260  HG2 PRO    17      55.837  19.087  44.736  1.00  0.00           H  
ATOM    261  HG3 PRO    17      55.553  17.605  43.749  1.00  0.00           H  
ATOM    262  CB  PRO    17      53.847  18.601  44.609  1.00  0.00           C  
ATOM    263  HB2 PRO    17      53.566  19.585  44.984  1.00  0.00           H  
ATOM    264  HB3 PRO    17      53.697  17.860  45.395  1.00  0.00           H  
ATOM    265  CA  PRO    17      52.896  18.336  43.425  1.00  0.00           C  
ATOM    266  HA  PRO    17      52.884  17.249  43.345  1.00  0.00           H  
ATOM    267  C   PRO    17      51.466  18.923  43.602  1.00  0.00           C  
ATOM    268  O   PRO    17      50.612  18.326  44.196  1.00  0.00           O  
ATOM    269  N   LEU    18      51.225  20.116  43.068  1.00  0.00           N  
ATOM    270  H   LEU    18      52.028  20.679  42.824  1.00  0.00           H  
ATOM    271  CA  LEU    18      49.955  20.821  43.097  1.00  0.00           C  
ATOM    272  HA  LEU    18      49.410  20.644  44.024  1.00  0.00           H  
ATOM    273  CB  LEU    18      50.349  22.322  43.123  1.00  0.00           C  
ATOM    274  HB2 LEU    18      50.757  22.587  44.098  1.00  0.00           H  
ATOM    275  HB3 LEU    18      51.263  22.571  42.583  1.00  0.00           H  
ATOM    276  CG  LEU    18      49.254  23.261  42.618  1.00  0.00           C  
ATOM    277  HG  LEU    18      48.696  22.769  41.821  1.00  0.00           H  
ATOM    278  CD1 LEU    18      48.135  23.344  43.748  1.00  0.00           C  
ATOM    279 HD11 LEU    18      48.649  23.627  44.667  1.00  0.00           H  
ATOM    280 HD12 LEU    18      47.304  24.034  43.604  1.00  0.00           H  
ATOM    281 HD13 LEU    18      47.689  22.357  43.874  1.00  0.00           H  
ATOM    282  CD2 LEU    18      49.614  24.703  42.322  1.00  0.00           C  
ATOM    283 HD21 LEU    18      50.361  24.725  41.528  1.00  0.00           H  
ATOM    284 HD22 LEU    18      48.776  25.267  41.912  1.00  0.00           H  
ATOM    285 HD23 LEU    18      50.010  25.239  43.184  1.00  0.00           H  
ATOM    286  C   LEU    18      49.088  20.455  41.857  1.00  0.00           C  
ATOM    287  O   LEU    18      47.913  20.173  42.033  1.00  0.00           O  
ATOM    288  N   MET    19      49.709  20.073  40.757  1.00  0.00           N  
ATOM    289  H   MET    19      50.671  20.379  40.729  1.00  0.00           H  
ATOM    290  CA  MET    19      49.079  19.369  39.687  1.00  0.00           C  
ATOM    291  HA  MET    19      48.216  19.931  39.330  1.00  0.00           H  
ATOM    292  CB  MET    19      50.083  19.390  38.442  1.00  0.00           C  
ATOM    293  HB2 MET    19      51.016  18.864  38.645  1.00  0.00           H  
ATOM    294  HB3 MET    19      49.655  18.796  37.635  1.00  0.00           H  
ATOM    295  CG  MET    19      50.382  20.797  37.883  1.00  0.00           C  
ATOM    296  HG2 MET    19      49.382  21.179  37.677  1.00  0.00           H  
ATOM    297  HG3 MET    19      50.861  21.389  38.662  1.00  0.00           H  
ATOM    298  SD  MET    19      51.368  20.926  36.315  1.00  0.00           S  
ATOM    299  CE  MET    19      50.029  20.347  35.210  1.00  0.00           C  
ATOM    300  HE1 MET    19      49.071  20.869  35.219  1.00  0.00           H  
ATOM    301  HE2 MET    19      50.393  20.188  34.195  1.00  0.00           H  
ATOM    302  HE3 MET    19      49.885  19.312  35.521  1.00  0.00           H  
ATOM    303  C   MET    19      48.538  17.966  40.043  1.00  0.00           C  
ATOM    304  O   MET    19      47.413  17.720  39.574  1.00  0.00           O  
ATOM    305  N   LYS    20      49.202  17.287  40.990  1.00  0.00           N  
ATOM    306  H   LYS    20      50.003  17.763  41.380  1.00  0.00           H  
ATOM    307  CA  LYS    20      48.826  15.973  41.621  1.00  0.00           C  
ATOM    308  HA  LYS    20      48.289  15.360  40.899  1.00  0.00           H  
ATOM    309  CB  LYS    20      50.055  15.139  42.012  1.00  0.00           C  
ATOM    310  HB2 LYS    20      50.557  15.540  42.893  1.00  0.00           H  
ATOM    311  HB3 LYS    20      49.744  14.195  42.459  1.00  0.00           H  
ATOM    312  CG  LYS    20      50.978  14.702  40.887  1.00  0.00           C  
ATOM    313  HG2 LYS    20      50.398  14.104  40.183  1.00  0.00           H  
ATOM    314  HG3 LYS    20      51.209  15.647  40.395  1.00  0.00           H  
ATOM    315  CD  LYS    20      52.227  13.938  41.197  1.00  0.00           C  
ATOM    316  HD2 LYS    20      52.729  14.536  41.958  1.00  0.00           H  
ATOM    317  HD3 LYS    20      51.971  12.932  41.529  1.00  0.00           H  
ATOM    318  CE  LYS    20      53.059  13.810  39.869  1.00  0.00           C  
ATOM    319  HE2 LYS    20      52.481  13.150  39.223  1.00  0.00           H  
ATOM    320  HE3 LYS    20      53.142  14.772  39.362  1.00  0.00           H  
ATOM    321  NZ  LYS    20      54.532  13.535  39.931  1.00  0.00           N  
ATOM    322  HZ1 LYS    20      55.028  13.520  39.051  1.00  0.00           H  
ATOM    323  HZ2 LYS    20      54.889  14.173  40.627  1.00  0.00           H  
ATOM    324  HZ3 LYS    20      54.778  12.659  40.368  1.00  0.00           H  
ATOM    325  C   LYS    20      47.885  16.137  42.847  1.00  0.00           C  
ATOM    326  O   LYS    20      46.975  15.394  42.984  1.00  0.00           O  
ATOM    327  N   ALA    21      47.986  17.225  43.619  1.00  0.00           N  
ATOM    328  H   ALA    21      48.675  17.886  43.287  1.00  0.00           H  
ATOM    329  CA  ALA    21      46.914  17.622  44.500  1.00  0.00           C  
ATOM    330  HA  ALA    21      46.617  16.817  45.171  1.00  0.00           H  
ATOM    331  CB  ALA    21      47.287  18.799  45.358  1.00  0.00           C  
ATOM    332  HB1 ALA    21      47.633  19.677  44.813  1.00  0.00           H  
ATOM    333  HB2 ALA    21      46.397  19.034  45.941  1.00  0.00           H  
ATOM    334  HB3 ALA    21      48.186  18.566  45.929  1.00  0.00           H  
ATOM    335  C   ALA    21      45.586  17.888  43.738  1.00  0.00           C  
ATOM    336  O   ALA    21      44.513  17.359  44.095  1.00  0.00           O  
ATOM    337  N   GLN    22      45.658  18.816  42.763  1.00  0.00           N  
ATOM    338  H   GLN    22      46.548  19.237  42.535  1.00  0.00           H  
ATOM    339  CA  GLN    22      44.438  19.574  42.218  1.00  0.00           C  
ATOM    340  HA  GLN    22      43.603  19.170  42.790  1.00  0.00           H  
ATOM    341  CB  GLN    22      44.531  21.090  42.527  1.00  0.00           C  
ATOM    342  HB2 GLN    22      45.574  21.345  42.344  1.00  0.00           H  
ATOM    343  HB3 GLN    22      43.908  21.676  41.853  1.00  0.00           H  
ATOM    344  CG  GLN    22      44.182  21.348  44.005  1.00  0.00           C  
ATOM    345  HG2 GLN    22      44.562  20.570  44.667  1.00  0.00           H  
ATOM    346  HG3 GLN    22      44.582  22.310  44.324  1.00  0.00           H  
ATOM    347  CD  GLN    22      42.704  21.438  44.348  1.00  0.00           C  
ATOM    348  OE1 GLN    22      41.857  21.537  43.491  1.00  0.00           O  
ATOM    349  NE2 GLN    22      42.285  21.437  45.654  1.00  0.00           N  
ATOM    350 HE21 GLN    22      42.959  21.478  46.405  1.00  0.00           H  
ATOM    351 HE22 GLN    22      41.311  21.642  45.826  1.00  0.00           H  
ATOM    352  C   GLN    22      44.137  19.114  40.749  1.00  0.00           C  
ATOM    353  O   GLN    22      43.343  19.743  40.025  1.00  0.00           O  
ATOM    354  N   ALA    23      44.562  17.916  40.326  1.00  0.00           N  
ATOM    355  H   ALA    23      45.226  17.348  40.832  1.00  0.00           H  
ATOM    356  CA  ALA    23      44.188  17.349  39.080  1.00  0.00           C  
ATOM    357  HA  ALA    23      44.855  16.512  38.876  1.00  0.00           H  
ATOM    358  CB  ALA    23      42.769  16.687  39.248  1.00  0.00           C  
ATOM    359  HB1 ALA    23      42.463  16.312  38.271  1.00  0.00           H  
ATOM    360  HB2 ALA    23      42.754  16.024  40.113  1.00  0.00           H  
ATOM    361  HB3 ALA    23      42.034  17.429  39.560  1.00  0.00           H  
ATOM    362  C   ALA    23      44.423  18.217  37.820  1.00  0.00           C  
ATOM    363  O   ALA    23      43.669  18.006  36.847  1.00  0.00           O  
ATOM    364  N   ILE    24      45.375  19.102  37.917  1.00  0.00           N  
ATOM    365  H   ILE    24      46.077  18.943  38.625  1.00  0.00           H  
ATOM    366  CA  ILE    24      45.376  20.167  36.973  1.00  0.00           C  
ATOM    367  HA  ILE    24      44.329  20.463  36.908  1.00  0.00           H  
ATOM    368  CB  ILE    24      46.171  21.391  37.393  1.00  0.00           C  
ATOM    369  HB  ILE    24      47.216  21.133  37.560  1.00  0.00           H  
ATOM    370  CG2 ILE    24      46.246  22.573  36.411  1.00  0.00           C  
ATOM    371 HG21 ILE    24      47.171  23.146  36.468  1.00  0.00           H  
ATOM    372 HG22 ILE    24      46.066  22.389  35.352  1.00  0.00           H  
ATOM    373 HG23 ILE    24      45.403  23.231  36.621  1.00  0.00           H  
ATOM    374  CG1 ILE    24      45.748  21.914  38.840  1.00  0.00           C  
ATOM    375 HG12 ILE    24      44.694  22.142  38.997  1.00  0.00           H  
ATOM    376 HG13 ILE    24      46.051  21.108  39.508  1.00  0.00           H  
ATOM    377  CD1 ILE    24      46.552  23.117  39.335  1.00  0.00           C  
ATOM    378 HD11 ILE    24      47.578  23.061  38.973  1.00  0.00           H  
ATOM    379 HD12 ILE    24      46.216  24.076  38.942  1.00  0.00           H  
ATOM    380 HD13 ILE    24      46.516  23.180  40.423  1.00  0.00           H  
ATOM    381  C   ILE    24      46.102  19.607  35.715  1.00  0.00           C  
ATOM    382  O   ILE    24      47.188  19.040  35.949  1.00  0.00           O  
ATOM    383  N   PRO    25      45.488  19.715  34.494  1.00  0.00           N  
ATOM    384  CD  PRO    25      44.238  20.314  34.169  1.00  0.00           C  
ATOM    385  HD2 PRO    25      44.326  21.389  34.330  1.00  0.00           H  
ATOM    386  HD3 PRO    25      43.387  19.992  34.768  1.00  0.00           H  
ATOM    387  CG  PRO    25      43.969  20.002  32.663  1.00  0.00           C  
ATOM    388  HG2 PRO    25      43.952  20.925  32.084  1.00  0.00           H  
ATOM    389  HG3 PRO    25      43.005  19.524  32.487  1.00  0.00           H  
ATOM    390  CB  PRO    25      45.119  19.149  32.209  1.00  0.00           C  
ATOM    391  HB2 PRO    25      45.399  19.533  31.228  1.00  0.00           H  
ATOM    392  HB3 PRO    25      44.811  18.123  32.008  1.00  0.00           H  
ATOM    393  CA  PRO    25      46.217  19.286  33.279  1.00  0.00           C  
ATOM    394  HA  PRO    25      46.570  18.256  33.343  1.00  0.00           H  
ATOM    395  C   PRO    25      47.292  20.235  32.828  1.00  0.00           C  
ATOM    396  O   PRO    25      48.282  19.729  32.270  1.00  0.00           O  
ATOM    397  N   GLY    26      47.195  21.541  33.017  1.00  0.00           N  
ATOM    398  H   GLY    26      46.368  21.909  33.465  1.00  0.00           H  
ATOM    399  CA  GLY    26      48.265  22.536  32.759  1.00  0.00           C  
ATOM    400  HA2 GLY    26      49.220  22.024  32.880  1.00  0.00           H  
ATOM    401  HA3 GLY    26      48.094  22.807  31.717  1.00  0.00           H  
ATOM    402  C   GLY    26      48.343  23.804  33.537  1.00  0.00           C  
ATOM    403  O   GLY    26      47.316  24.276  34.040  1.00  0.00           O  
ATOM    404  N   MET    27      49.506  24.429  33.586  1.00  0.00           N  
ATOM    405  H   MET    27      50.307  24.127  33.049  1.00  0.00           H  
ATOM    406  CA  MET    27      49.797  25.649  34.323  1.00  0.00           C  
ATOM    407  HA  MET    27      48.925  26.301  34.375  1.00  0.00           H  
ATOM    408  CB  MET    27      50.321  25.333  35.683  1.00  0.00           C  
ATOM    409  HB2 MET    27      51.263  24.800  35.557  1.00  0.00           H  
ATOM    410  HB3 MET    27      50.828  26.244  35.998  1.00  0.00           H  
ATOM    411  CG  MET    27      49.452  24.807  36.792  1.00  0.00           C  
ATOM    412  HG2 MET    27      48.517  25.361  36.717  1.00  0.00           H  
ATOM    413  HG3 MET    27      49.184  23.802  36.464  1.00  0.00           H  
ATOM    414  SD  MET    27      50.039  24.914  38.602  1.00  0.00           S  
ATOM    415  CE  MET    27      49.482  26.574  38.905  1.00  0.00           C  
ATOM    416  HE1 MET    27      50.116  26.912  39.725  1.00  0.00           H  
ATOM    417  HE2 MET    27      49.682  27.141  37.995  1.00  0.00           H  
ATOM    418  HE3 MET    27      48.415  26.590  39.123  1.00  0.00           H  
ATOM    419  C   MET    27      50.856  26.464  33.576  1.00  0.00           C  
ATOM    420  O   MET    27      51.686  25.920  32.888  1.00  0.00           O  
ATOM    421  N   ALA    28      50.821  27.801  33.606  1.00  0.00           N  
ATOM    422  H   ALA    28      50.058  28.131  34.180  1.00  0.00           H  
ATOM    423  CA  ALA    28      52.025  28.633  33.373  1.00  0.00           C  
ATOM    424  HA  ALA    28      52.891  27.989  33.220  1.00  0.00           H  
ATOM    425  CB  ALA    28      51.747  29.541  32.071  1.00  0.00           C  
ATOM    426  HB1 ALA    28      50.846  30.117  32.279  1.00  0.00           H  
ATOM    427  HB2 ALA    28      52.604  30.166  31.816  1.00  0.00           H  
ATOM    428  HB3 ALA    28      51.564  29.113  31.085  1.00  0.00           H  
ATOM    429  C   ALA    28      52.358  29.632  34.538  1.00  0.00           C  
ATOM    430  O   ALA    28      51.431  30.003  35.225  1.00  0.00           O  
ATOM    431  N   VAL    29      53.620  29.924  34.700  1.00  0.00           N  
ATOM    432  H   VAL    29      54.294  29.537  34.056  1.00  0.00           H  
ATOM    433  CA  VAL    29      54.214  30.764  35.778  1.00  0.00           C  
ATOM    434  HA  VAL    29      53.430  31.348  36.262  1.00  0.00           H  
ATOM    435  CB  VAL    29      54.837  29.839  36.860  1.00  0.00           C  
ATOM    436  HB  VAL    29      55.581  29.175  36.419  1.00  0.00           H  
ATOM    437  CG1 VAL    29      55.672  30.564  37.895  1.00  0.00           C  
ATOM    438 HG11 VAL    29      56.545  31.014  37.422  1.00  0.00           H  
ATOM    439 HG12 VAL    29      55.064  31.257  38.476  1.00  0.00           H  
ATOM    440 HG13 VAL    29      56.078  29.826  38.587  1.00  0.00           H  
ATOM    441  CG2 VAL    29      53.760  28.998  37.549  1.00  0.00           C  
ATOM    442 HG21 VAL    29      54.098  28.688  38.537  1.00  0.00           H  
ATOM    443 HG22 VAL    29      52.772  29.459  37.572  1.00  0.00           H  
ATOM    444 HG23 VAL    29      53.633  28.106  36.936  1.00  0.00           H  
ATOM    445  C   VAL    29      55.310  31.721  35.226  1.00  0.00           C  
ATOM    446  O   VAL    29      56.119  31.423  34.342  1.00  0.00           O  
ATOM    447  N   ALA    30      55.408  32.956  35.714  1.00  0.00           N  
ATOM    448  H   ALA    30      54.780  33.240  36.453  1.00  0.00           H  
ATOM    449  CA  ALA    30      56.529  33.836  35.457  1.00  0.00           C  
ATOM    450  HA  ALA    30      57.348  33.233  35.066  1.00  0.00           H  
ATOM    451  CB  ALA    30      56.141  34.900  34.338  1.00  0.00           C  
ATOM    452  HB1 ALA    30      55.761  34.514  33.392  1.00  0.00           H  
ATOM    453  HB2 ALA    30      55.260  35.415  34.721  1.00  0.00           H  
ATOM    454  HB3 ALA    30      56.933  35.621  34.136  1.00  0.00           H  
ATOM    455  C   ALA    30      56.940  34.515  36.738  1.00  0.00           C  
ATOM    456  O   ALA    30      56.169  34.503  37.693  1.00  0.00           O  
ATOM    457  N   VAL    31      58.247  34.826  36.889  1.00  0.00           N  
ATOM    458  H   VAL    31      58.776  34.649  36.047  1.00  0.00           H  
ATOM    459  CA  VAL    31      58.856  35.347  38.048  1.00  0.00           C  
ATOM    460  HA  VAL    31      58.098  35.837  38.660  1.00  0.00           H  
ATOM    461  CB  VAL    31      59.624  34.301  38.930  1.00  0.00           C  
ATOM    462  HB  VAL    31      60.504  34.118  38.313  1.00  0.00           H  
ATOM    463  CG1 VAL    31      60.179  34.839  40.310  1.00  0.00           C  
ATOM    464 HG11 VAL    31      59.451  35.456  40.838  1.00  0.00           H  
ATOM    465 HG12 VAL    31      60.486  34.080  41.029  1.00  0.00           H  
ATOM    466 HG13 VAL    31      60.962  35.520  39.978  1.00  0.00           H  
ATOM    467  CG2 VAL    31      58.852  32.990  39.279  1.00  0.00           C  
ATOM    468 HG21 VAL    31      58.717  32.392  38.377  1.00  0.00           H  
ATOM    469 HG22 VAL    31      59.410  32.345  39.958  1.00  0.00           H  
ATOM    470 HG23 VAL    31      57.905  33.224  39.765  1.00  0.00           H  
ATOM    471  C   VAL    31      59.818  36.464  37.704  1.00  0.00           C  
ATOM    472  O   VAL    31      60.670  36.246  36.844  1.00  0.00           O  
ATOM    473  N   ILE    32      59.496  37.677  38.224  1.00  0.00           N  
ATOM    474  H   ILE    32      58.794  37.637  38.949  1.00  0.00           H  
ATOM    475  CA  ILE    32      60.294  38.872  38.086  1.00  0.00           C  
ATOM    476  HA  ILE    32      60.690  38.884  37.071  1.00  0.00           H  
ATOM    477  CB  ILE    32      59.429  40.140  38.166  1.00  0.00           C  
ATOM    478  HB  ILE    32      59.412  40.436  39.215  1.00  0.00           H  
ATOM    479  CG2 ILE    32      60.298  41.331  37.556  1.00  0.00           C  
ATOM    480 HG21 ILE    32      60.089  42.262  38.084  1.00  0.00           H  
ATOM    481 HG22 ILE    32      61.348  41.130  37.771  1.00  0.00           H  
ATOM    482 HG23 ILE    32      60.280  41.464  36.474  1.00  0.00           H  
ATOM    483  CG1 ILE    32      58.034  40.194  37.638  1.00  0.00           C  
ATOM    484 HG12 ILE    32      57.343  39.701  38.322  1.00  0.00           H  
ATOM    485 HG13 ILE    32      57.630  41.206  37.635  1.00  0.00           H  
ATOM    486  CD1 ILE    32      57.788  39.660  36.264  1.00  0.00           C  
ATOM    487 HD11 ILE    32      58.125  38.633  36.127  1.00  0.00           H  
ATOM    488 HD12 ILE    32      56.729  39.736  36.018  1.00  0.00           H  
ATOM    489 HD13 ILE    32      58.362  40.261  35.559  1.00  0.00           H  
ATOM    490  C   ILE    32      61.418  38.915  39.127  1.00  0.00           C  
ATOM    491  O   ILE    32      61.030  39.131  40.299  1.00  0.00           O  
ATOM    492  N   TYR    33      62.690  38.604  38.795  1.00  0.00           N  
ATOM    493  H   TYR    33      62.937  38.505  37.821  1.00  0.00           H  
ATOM    494  CA  TYR    33      63.730  38.382  39.823  1.00  0.00           C  
ATOM    495  HA  TYR    33      63.573  39.058  40.664  1.00  0.00           H  
ATOM    496  CB  TYR    33      63.558  36.951  40.285  1.00  0.00           C  
ATOM    497  HB2 TYR    33      62.558  36.860  40.710  1.00  0.00           H  
ATOM    498  HB3 TYR    33      63.558  36.308  39.405  1.00  0.00           H  
ATOM    499  CG  TYR    33      64.618  36.367  41.208  1.00  0.00           C  
ATOM    500  CD1 TYR    33      64.846  37.093  42.394  1.00  0.00           C  
ATOM    501  HD1 TYR    33      64.349  38.034  42.577  1.00  0.00           H  
ATOM    502  CE1 TYR    33      65.771  36.516  43.304  1.00  0.00           C  
ATOM    503  HE1 TYR    33      65.931  36.951  44.280  1.00  0.00           H  
ATOM    504  CZ  TYR    33      66.391  35.269  43.040  1.00  0.00           C  
ATOM    505  OH  TYR    33      67.239  34.782  43.921  1.00  0.00           O  
ATOM    506  HH  TYR    33      66.905  34.815  44.820  1.00  0.00           H  
ATOM    507  CE2 TYR    33      66.262  34.644  41.772  1.00  0.00           C  
ATOM    508  HE2 TYR    33      66.851  33.741  41.710  1.00  0.00           H  
ATOM    509  CD2 TYR    33      65.246  35.140  40.906  1.00  0.00           C  
ATOM    510  HD2 TYR    33      65.046  34.664  39.957  1.00  0.00           H  
ATOM    511  C   TYR    33      65.169  38.619  39.295  1.00  0.00           C  
ATOM    512  O   TYR    33      65.460  38.245  38.171  1.00  0.00           O  
ATOM    513  N   GLN    34      66.035  39.065  40.212  1.00  0.00           N  
ATOM    514  H   GLN    34      65.665  39.310  41.119  1.00  0.00           H  
ATOM    515  CA  GLN    34      67.446  39.488  39.975  1.00  0.00           C  
ATOM    516  HA  GLN    34      67.691  40.309  40.648  1.00  0.00           H  
ATOM    517  CB  GLN    34      68.284  38.246  40.289  1.00  0.00           C  
ATOM    518  HB2 GLN    34      67.830  37.764  41.156  1.00  0.00           H  
ATOM    519  HB3 GLN    34      68.151  37.489  39.516  1.00  0.00           H  
ATOM    520  CG  GLN    34      69.693  38.531  40.627  1.00  0.00           C  
ATOM    521  HG2 GLN    34      69.999  39.260  39.876  1.00  0.00           H  
ATOM    522  HG3 GLN    34      69.714  38.931  41.641  1.00  0.00           H  
ATOM    523  CD  GLN    34      70.568  37.269  40.525  1.00  0.00           C  
ATOM    524  OE1 GLN    34      70.200  36.260  39.983  1.00  0.00           O  
ATOM    525  NE2 GLN    34      71.665  37.180  41.268  1.00  0.00           N  
ATOM    526 HE21 GLN    34      72.079  37.867  41.882  1.00  0.00           H  
ATOM    527 HE22 GLN    34      72.139  36.299  41.134  1.00  0.00           H  
ATOM    528  C   GLN    34      67.577  40.137  38.610  1.00  0.00           C  
ATOM    529  O   GLN    34      68.316  39.666  37.799  1.00  0.00           O  
ATOM    530  N   GLY    35      66.744  41.149  38.435  1.00  0.00           N  
ATOM    531  H   GLY    35      65.975  41.253  39.081  1.00  0.00           H  
ATOM    532  CA  GLY    35      66.804  42.124  37.353  1.00  0.00           C  
ATOM    533  HA2 GLY    35      66.257  42.999  37.703  1.00  0.00           H  
ATOM    534  HA3 GLY    35      67.856  42.361  37.193  1.00  0.00           H  
ATOM    535  C   GLY    35      66.265  41.744  35.987  1.00  0.00           C  
ATOM    536  O   GLY    35      66.627  42.423  35.025  1.00  0.00           O  
ATOM    537  N   GLN    36      65.537  40.663  35.867  1.00  0.00           N  
ATOM    538  H   GLN    36      65.274  40.138  36.688  1.00  0.00           H  
ATOM    539  CA  GLN    36      64.960  40.079  34.646  1.00  0.00           C  
ATOM    540  HA  GLN    36      64.722  40.812  33.876  1.00  0.00           H  
ATOM    541  CB  GLN    36      66.051  39.079  34.145  1.00  0.00           C  
ATOM    542  HB2 GLN    36      66.395  38.424  34.945  1.00  0.00           H  
ATOM    543  HB3 GLN    36      65.714  38.378  33.380  1.00  0.00           H  
ATOM    544  CG  GLN    36      67.350  39.709  33.657  1.00  0.00           C  
ATOM    545  HG2 GLN    36      67.207  40.693  33.212  1.00  0.00           H  
ATOM    546  HG3 GLN    36      67.955  39.917  34.539  1.00  0.00           H  
ATOM    547  CD  GLN    36      68.349  38.882  32.889  1.00  0.00           C  
ATOM    548  OE1 GLN    36      68.408  37.650  32.924  1.00  0.00           O  
ATOM    549  NE2 GLN    36      69.332  39.574  32.310  1.00  0.00           N  
ATOM    550 HE21 GLN    36      69.253  40.580  32.265  1.00  0.00           H  
ATOM    551 HE22 GLN    36      70.012  39.051  31.776  1.00  0.00           H  
ATOM    552  C   GLN    36      63.675  39.284  34.821  1.00  0.00           C  
ATOM    553  O   GLN    36      63.500  38.605  35.861  1.00  0.00           O  
ATOM    554  N   PRO    37      62.722  39.208  33.884  1.00  0.00           N  
ATOM    555  CD  PRO    37      62.717  39.913  32.567  1.00  0.00           C  
ATOM    556  HD2 PRO    37      63.637  39.775  31.999  1.00  0.00           H  
ATOM    557  HD3 PRO    37      62.540  40.984  32.671  1.00  0.00           H  
ATOM    558  CG  PRO    37      61.518  39.340  31.739  1.00  0.00           C  
ATOM    559  HG2 PRO    37      61.937  38.555  31.109  1.00  0.00           H  
ATOM    560  HG3 PRO    37      60.950  40.109  31.216  1.00  0.00           H  
ATOM    561  CB  PRO    37      60.685  38.733  32.880  1.00  0.00           C  
ATOM    562  HB2 PRO    37      59.853  38.109  32.554  1.00  0.00           H  
ATOM    563  HB3 PRO    37      60.149  39.538  33.384  1.00  0.00           H  
ATOM    564  CA  PRO    37      61.715  38.207  33.890  1.00  0.00           C  
ATOM    565  HA  PRO    37      61.166  38.096  34.825  1.00  0.00           H  
ATOM    566  C   PRO    37      62.263  36.828  33.552  1.00  0.00           C  
ATOM    567  O   PRO    37      63.244  36.645  32.805  1.00  0.00           O  
ATOM    568  N   HIP    38      61.628  35.822  34.091  1.00  0.00           N  
ATOM    569  H   HIP    38      60.889  36.016  34.751  1.00  0.00           H  
ATOM    570  CA  HIP    38      61.920  34.455  33.717  1.00  0.00           C  
ATOM    571  HA  HIP    38      62.472  34.389  32.780  1.00  0.00           H  
ATOM    572  CB  HIP    38      62.764  33.714  34.852  1.00  0.00           C  
ATOM    573  HB2 HIP    38      62.086  33.632  35.702  1.00  0.00           H  
ATOM    574  HB3 HIP    38      63.086  32.751  34.456  1.00  0.00           H  
ATOM    575  CG  HIP    38      63.956  34.459  35.263  1.00  0.00           C  
ATOM    576  ND1 HIP    38      65.133  34.698  34.525  1.00  0.00           N  
ATOM    577  HD1 HIP    38      65.373  34.308  33.624  1.00  0.00           H  
ATOM    578  CE1 HIP    38      65.845  35.548  35.250  1.00  0.00           C  
ATOM    579  HE1 HIP    38      66.752  36.047  34.944  1.00  0.00           H  
ATOM    580  NE2 HIP    38      65.143  35.933  36.389  1.00  0.00           N  
ATOM    581  HE2 HIP    38      65.498  36.555  37.102  1.00  0.00           H  
ATOM    582  CD2 HIP    38      64.028  35.171  36.460  1.00  0.00           C  
ATOM    583  HD2 HIP    38      63.187  35.186  37.139  1.00  0.00           H  
ATOM    584  C   HIP    38      60.516  33.725  33.532  1.00  0.00           C  
ATOM    585  O   HIP    38      59.588  34.216  34.180  1.00  0.00           O  
ATOM    586  N   TYR    39      60.358  32.772  32.626  1.00  0.00           N  
ATOM    587  H   TYR    39      61.230  32.537  32.172  1.00  0.00           H  
ATOM    588  CA  TYR    39      59.072  32.252  32.060  1.00  0.00           C  
ATOM    589  HA  TYR    39      58.228  32.711  32.576  1.00  0.00           H  
ATOM    590  CB  TYR    39      58.902  32.843  30.639  1.00  0.00           C  
ATOM    591  HB2 TYR    39      59.526  32.320  29.914  1.00  0.00           H  
ATOM    592  HB3 TYR    39      57.864  32.686  30.346  1.00  0.00           H  
ATOM    593  CG  TYR    39      59.093  34.336  30.495  1.00  0.00           C  
ATOM    594  CD1 TYR    39      58.235  35.310  31.105  1.00  0.00           C  
ATOM    595  HD1 TYR    39      57.374  34.955  31.651  1.00  0.00           H  
ATOM    596  CE1 TYR    39      58.475  36.691  30.890  1.00  0.00           C  
ATOM    597  HE1 TYR    39      57.785  37.463  31.200  1.00  0.00           H  
ATOM    598  CZ  TYR    39      59.594  37.103  30.070  1.00  0.00           C  
ATOM    599  OH  TYR    39      59.697  38.303  29.576  1.00  0.00           O  
ATOM    600  HH  TYR    39      58.907  38.845  29.635  1.00  0.00           H  
ATOM    601  CE2 TYR    39      60.505  36.119  29.622  1.00  0.00           C  
ATOM    602  HE2 TYR    39      61.394  36.417  29.086  1.00  0.00           H  
ATOM    603  CD2 TYR    39      60.258  34.755  29.827  1.00  0.00           C  
ATOM    604  HD2 TYR    39      61.036  34.063  29.540  1.00  0.00           H  
ATOM    605  C   TYR    39      58.985  30.722  32.103  1.00  0.00           C  
ATOM    606  O   TYR    39      59.715  30.108  31.407  1.00  0.00           O  
ATOM    607  N   PHE    40      58.050  30.094  32.789  1.00  0.00           N  
ATOM    608  H   PHE    40      57.464  30.694  33.352  1.00  0.00           H  
ATOM    609  CA  PHE    40      57.947  28.674  32.998  1.00  0.00           C  
ATOM    610  HA  PHE    40      58.579  28.240  32.223  1.00  0.00           H  
ATOM    611  CB  PHE    40      58.331  28.236  34.435  1.00  0.00           C  
ATOM    612  HB2 PHE    40      57.475  28.464  35.069  1.00  0.00           H  
ATOM    613  HB3 PHE    40      58.486  27.158  34.478  1.00  0.00           H  
ATOM    614  CG  PHE    40      59.535  28.974  35.071  1.00  0.00           C  
ATOM    615  CD1 PHE    40      60.808  28.748  34.472  1.00  0.00           C  
ATOM    616  HD1 PHE    40      61.068  28.055  33.686  1.00  0.00           H  
ATOM    617  CE1 PHE    40      61.861  29.551  34.949  1.00  0.00           C  
ATOM    618  HE1 PHE    40      62.885  29.391  34.646  1.00  0.00           H  
ATOM    619  CZ  PHE    40      61.706  30.544  35.936  1.00  0.00           C  
ATOM    620  HZ  PHE    40      62.601  31.132  36.084  1.00  0.00           H  
ATOM    621  CE2 PHE    40      60.459  30.674  36.532  1.00  0.00           C  
ATOM    622  HE2 PHE    40      60.408  31.476  37.253  1.00  0.00           H  
ATOM    623  CD2 PHE    40      59.342  29.924  36.079  1.00  0.00           C  
ATOM    624  HD2 PHE    40      58.352  30.061  36.488  1.00  0.00           H  
ATOM    625  C   PHE    40      56.543  28.172  32.695  1.00  0.00           C  
ATOM    626  O   PHE    40      55.597  28.876  32.920  1.00  0.00           O  
ATOM    627  N   THR    41      56.384  27.023  32.217  1.00  0.00           N  
ATOM    628  H   THR    41      57.229  26.472  32.171  1.00  0.00           H  
ATOM    629  CA  THR    41      55.063  26.390  31.769  1.00  0.00           C  
ATOM    630  HA  THR    41      54.294  26.583  32.518  1.00  0.00           H  
ATOM    631  CB  THR    41      54.643  26.957  30.439  1.00  0.00           C  
ATOM    632  HB  THR    41      53.616  26.632  30.271  1.00  0.00           H  
ATOM    633  CG2 THR    41      54.771  28.491  30.160  1.00  0.00           C  
ATOM    634 HG21 THR    41      55.813  28.804  30.223  1.00  0.00           H  
ATOM    635 HG22 THR    41      54.351  28.778  29.196  1.00  0.00           H  
ATOM    636 HG23 THR    41      54.248  29.113  30.887  1.00  0.00           H  
ATOM    637  OG1 THR    41      55.422  26.356  29.391  1.00  0.00           O  
ATOM    638  HG1 THR    41      56.275  26.791  29.325  1.00  0.00           H  
ATOM    639  C   THR    41      55.044  24.843  31.765  1.00  0.00           C  
ATOM    640  O   THR    41      56.118  24.215  31.539  1.00  0.00           O  
ATOM    641  N   PHE    42      53.919  24.190  32.132  1.00  0.00           N  
ATOM    642  H   PHE    42      53.154  24.772  32.440  1.00  0.00           H  
ATOM    643  CA  PHE    42      53.852  22.805  32.506  1.00  0.00           C  
ATOM    644  HA  PHE    42      54.647  22.182  32.097  1.00  0.00           H  
ATOM    645  CB  PHE    42      54.040  22.753  33.979  1.00  0.00           C  
ATOM    646  HB2 PHE    42      53.164  23.246  34.400  1.00  0.00           H  
ATOM    647  HB3 PHE    42      54.068  21.712  34.302  1.00  0.00           H  
ATOM    648  CG  PHE    42      55.251  23.423  34.584  1.00  0.00           C  
ATOM    649  CD1 PHE    42      55.304  24.682  35.220  1.00  0.00           C  
ATOM    650  HD1 PHE    42      54.368  25.157  35.474  1.00  0.00           H  
ATOM    651  CE1 PHE    42      56.468  25.302  35.490  1.00  0.00           C  
ATOM    652  HE1 PHE    42      56.471  26.309  35.880  1.00  0.00           H  
ATOM    653  CZ  PHE    42      57.698  24.628  35.393  1.00  0.00           C  
ATOM    654  HZ  PHE    42      58.637  25.119  35.601  1.00  0.00           H  
ATOM    655  CE2 PHE    42      57.695  23.311  34.973  1.00  0.00           C  
ATOM    656  HE2 PHE    42      58.588  22.722  34.820  1.00  0.00           H  
ATOM    657  CD2 PHE    42      56.511  22.732  34.501  1.00  0.00           C  
ATOM    658  HD2 PHE    42      56.617  21.729  34.115  1.00  0.00           H  
ATOM    659  C   PHE    42      52.576  22.155  32.045  1.00  0.00           C  
ATOM    660  O   PHE    42      51.529  22.768  31.983  1.00  0.00           O  
ATOM    661  N   GLY    43      52.573  20.860  31.777  1.00  0.00           N  
ATOM    662  H   GLY    43      53.469  20.394  31.745  1.00  0.00           H  
ATOM    663  CA  GLY    43      51.466  20.047  31.326  1.00  0.00           C  
ATOM    664  HA2 GLY    43      51.811  19.015  31.252  1.00  0.00           H  
ATOM    665  HA3 GLY    43      50.684  20.013  32.084  1.00  0.00           H  
ATOM    666  C   GLY    43      50.913  20.488  29.947  1.00  0.00           C  
ATOM    667  O   GLY    43      51.701  20.903  29.134  1.00  0.00           O  
ATOM    668  N   LYS    44      49.559  20.285  29.712  1.00  0.00           N  
ATOM    669  H   LYS    44      48.970  19.915  30.444  1.00  0.00           H  
ATOM    670  CA  LYS    44      48.846  20.287  28.419  1.00  0.00           C  
ATOM    671  HA  LYS    44      49.616  20.598  27.713  1.00  0.00           H  
ATOM    672  CB  LYS    44      48.232  18.924  27.987  1.00  0.00           C  
ATOM    673  HB2 LYS    44      47.494  18.712  28.760  1.00  0.00           H  
ATOM    674  HB3 LYS    44      47.666  19.021  27.061  1.00  0.00           H  
ATOM    675  CG  LYS    44      49.266  17.799  27.793  1.00  0.00           C  
ATOM    676  HG2 LYS    44      49.599  17.533  28.796  1.00  0.00           H  
ATOM    677  HG3 LYS    44      48.699  16.949  27.413  1.00  0.00           H  
ATOM    678  CD  LYS    44      50.502  17.896  26.898  1.00  0.00           C  
ATOM    679  HD2 LYS    44      50.126  17.700  25.894  1.00  0.00           H  
ATOM    680  HD3 LYS    44      50.955  18.887  26.943  1.00  0.00           H  
ATOM    681  CE  LYS    44      51.562  16.915  27.391  1.00  0.00           C  
ATOM    682  HE2 LYS    44      51.633  17.014  28.474  1.00  0.00           H  
ATOM    683  HE3 LYS    44      51.289  15.883  27.170  1.00  0.00           H  
ATOM    684  NZ  LYS    44      52.836  17.181  26.673  1.00  0.00           N  
ATOM    685  HZ1 LYS    44      52.662  17.088  25.683  1.00  0.00           H  
ATOM    686  HZ2 LYS    44      53.273  18.045  26.962  1.00  0.00           H  
ATOM    687  HZ3 LYS    44      53.458  16.448  26.981  1.00  0.00           H  
ATOM    688  C   LYS    44      47.791  21.403  28.430  1.00  0.00           C  
ATOM    689  O   LYS    44      46.965  21.568  29.340  1.00  0.00           O  
ATOM    690  N   ALA    45      47.606  22.046  27.245  1.00  0.00           N  
ATOM    691  H   ALA    45      48.238  21.732  26.523  1.00  0.00           H  
ATOM    692  CA  ALA    45      46.630  23.131  26.986  1.00  0.00           C  
ATOM    693  HA  ALA    45      46.418  23.735  27.868  1.00  0.00           H  
ATOM    694  CB  ALA    45      47.272  24.156  25.976  1.00  0.00           C  
ATOM    695  HB1 ALA    45      46.476  24.877  25.791  1.00  0.00           H  
ATOM    696  HB2 ALA    45      48.021  24.741  26.510  1.00  0.00           H  
ATOM    697  HB3 ALA    45      47.689  23.681  25.088  1.00  0.00           H  
ATOM    698  C   ALA    45      45.352  22.522  26.428  1.00  0.00           C  
ATOM    699  O   ALA    45      44.332  23.138  26.404  1.00  0.00           O  
ATOM    700  N   ASP    46      45.449  21.314  25.876  1.00  0.00           N  
ATOM    701  H   ASP    46      46.390  20.973  25.740  1.00  0.00           H  
ATOM    702  CA  ASP    46      44.259  20.530  25.398  1.00  0.00           C  
ATOM    703  HA  ASP    46      43.364  20.843  25.937  1.00  0.00           H  
ATOM    704  CB  ASP    46      43.966  20.664  23.902  1.00  0.00           C  
ATOM    705  HB2 ASP    46      43.674  21.675  23.618  1.00  0.00           H  
ATOM    706  HB3 ASP    46      44.891  20.312  23.446  1.00  0.00           H  
ATOM    707  CG  ASP    46      42.829  19.764  23.381  1.00  0.00           C  
ATOM    708  OD1 ASP    46      42.100  19.077  24.152  1.00  0.00           O  
ATOM    709  OD2 ASP    46      42.622  19.806  22.150  1.00  0.00           O  
ATOM    710  C   ASP    46      44.600  19.092  25.765  1.00  0.00           C  
ATOM    711  O   ASP    46      45.576  18.600  25.221  1.00  0.00           O  
ATOM    712  N   VAL    47      43.861  18.426  26.653  1.00  0.00           N  
ATOM    713  H   VAL    47      43.195  18.987  27.165  1.00  0.00           H  
ATOM    714  CA  VAL    47      43.991  17.022  27.034  1.00  0.00           C  
ATOM    715  HA  VAL    47      45.053  16.883  27.234  1.00  0.00           H  
ATOM    716  CB  VAL    47      43.028  16.755  28.232  1.00  0.00           C  
ATOM    717  HB  VAL    47      42.004  17.102  28.094  1.00  0.00           H  
ATOM    718  CG1 VAL    47      42.923  15.249  28.646  1.00  0.00           C  
ATOM    719 HG11 VAL    47      43.912  14.856  28.881  1.00  0.00           H  
ATOM    720 HG12 VAL    47      42.373  15.269  29.587  1.00  0.00           H  
ATOM    721 HG13 VAL    47      42.295  14.651  27.985  1.00  0.00           H  
ATOM    722  CG2 VAL    47      43.599  17.440  29.454  1.00  0.00           C  
ATOM    723 HG21 VAL    47      43.567  18.513  29.263  1.00  0.00           H  
ATOM    724 HG22 VAL    47      43.007  17.170  30.329  1.00  0.00           H  
ATOM    725 HG23 VAL    47      44.663  17.237  29.581  1.00  0.00           H  
ATOM    726  C   VAL    47      43.679  16.040  25.884  1.00  0.00           C  
ATOM    727  O   VAL    47      44.375  15.086  25.794  1.00  0.00           O  
ATOM    728  N   ALA    48      42.730  16.430  24.998  1.00  0.00           N  
ATOM    729  H   ALA    48      42.266  17.317  25.136  1.00  0.00           H  
ATOM    730  CA  ALA    48      42.239  15.604  23.860  1.00  0.00           C  
ATOM    731  HA  ALA    48      42.202  14.596  24.274  1.00  0.00           H  
ATOM    732  CB  ALA    48      40.914  16.091  23.308  1.00  0.00           C  
ATOM    733  HB1 ALA    48      40.575  15.375  22.559  1.00  0.00           H  
ATOM    734  HB2 ALA    48      40.267  16.316  24.155  1.00  0.00           H  
ATOM    735  HB3 ALA    48      41.011  17.050  22.799  1.00  0.00           H  
ATOM    736  C   ALA    48      43.211  15.613  22.681  1.00  0.00           C  
ATOM    737  O   ALA    48      43.501  14.530  22.129  1.00  0.00           O  
ATOM    738  N   ALA    49      43.826  16.730  22.333  1.00  0.00           N  
ATOM    739  H   ALA    49      43.565  17.580  22.811  1.00  0.00           H  
ATOM    740  CA  ALA    49      44.878  16.889  21.310  1.00  0.00           C  
ATOM    741  HA  ALA    49      44.873  15.999  20.682  1.00  0.00           H  
ATOM    742  CB  ALA    49      44.638  18.190  20.554  1.00  0.00           C  
ATOM    743  HB1 ALA    49      45.351  18.217  19.730  1.00  0.00           H  
ATOM    744  HB2 ALA    49      43.594  18.237  20.245  1.00  0.00           H  
ATOM    745  HB3 ALA    49      44.807  19.033  21.224  1.00  0.00           H  
ATOM    746  C   ALA    49      46.322  16.824  21.898  1.00  0.00           C  
ATOM    747  O   ALA    49      47.282  17.007  21.163  1.00  0.00           O  
ATOM    748  N   ASN    50      46.440  16.696  23.232  1.00  0.00           N  
ATOM    749  H   ASN    50      45.591  16.718  23.778  1.00  0.00           H  
ATOM    750  CA  ASN    50      47.722  16.616  23.972  1.00  0.00           C  
ATOM    751  HA  ASN    50      47.439  16.807  25.007  1.00  0.00           H  
ATOM    752  CB  ASN    50      48.292  15.160  23.877  1.00  0.00           C  
ATOM    753  HB2 ASN    50      47.479  14.514  24.208  1.00  0.00           H  
ATOM    754  HB3 ASN    50      48.695  14.975  22.881  1.00  0.00           H  
ATOM    755  CG  ASN    50      49.434  14.870  24.786  1.00  0.00           C  
ATOM    756  OD1 ASN    50      49.331  14.975  25.986  1.00  0.00           O  
ATOM    757  ND2 ASN    50      50.568  14.370  24.251  1.00  0.00           N  
ATOM    758 HD21 ASN    50      51.365  14.203  24.848  1.00  0.00           H  
ATOM    759 HD22 ASN    50      50.575  14.136  23.268  1.00  0.00           H  
ATOM    760  C   ASN    50      48.638  17.743  23.605  1.00  0.00           C  
ATOM    761  O   ASN    50      49.823  17.558  23.480  1.00  0.00           O  
ATOM    762  N   LYS    51      48.149  18.977  23.368  1.00  0.00           N  
ATOM    763  H   LYS    51      47.150  19.125  23.399  1.00  0.00           H  
ATOM    764  CA  LYS    51      49.035  20.140  23.119  1.00  0.00           C  
ATOM    765  HA  LYS    51      49.774  19.879  22.361  1.00  0.00           H  
ATOM    766  CB  LYS    51      48.210  21.298  22.636  1.00  0.00           C  
ATOM    767  HB2 LYS    51      47.261  21.369  23.166  1.00  0.00           H  
ATOM    768  HB3 LYS    51      48.765  22.236  22.654  1.00  0.00           H  
ATOM    769  CG  LYS    51      47.881  20.929  21.178  1.00  0.00           C  
ATOM    770  HG2 LYS    51      48.764  20.757  20.562  1.00  0.00           H  
ATOM    771  HG3 LYS    51      47.461  19.926  21.257  1.00  0.00           H  
ATOM    772  CD  LYS    51      46.917  21.915  20.565  1.00  0.00           C  
ATOM    773  HD2 LYS    51      46.470  21.414  19.706  1.00  0.00           H  
ATOM    774  HD3 LYS    51      46.060  22.030  21.228  1.00  0.00           H  
ATOM    775  CE  LYS    51      47.528  23.297  20.175  1.00  0.00           C  
ATOM    776  HE2 LYS    51      48.104  23.742  20.986  1.00  0.00           H  
ATOM    777  HE3 LYS    51      48.131  23.263  19.267  1.00  0.00           H  
ATOM    778  NZ  LYS    51      46.455  24.246  19.752  1.00  0.00           N  
ATOM    779  HZ1 LYS    51      46.843  24.997  19.199  1.00  0.00           H  
ATOM    780  HZ2 LYS    51      45.795  23.807  19.126  1.00  0.00           H  
ATOM    781  HZ3 LYS    51      45.950  24.595  20.554  1.00  0.00           H  
ATOM    782  C   LYS    51      49.792  20.572  24.360  1.00  0.00           C  
ATOM    783  O   LYS    51      49.199  20.667  25.395  1.00  0.00           O  
ATOM    784  N   PRO    52      51.143  20.931  24.259  1.00  0.00           N  
ATOM    785  CD  PRO    52      51.832  21.096  23.063  1.00  0.00           C  
ATOM    786  HD2 PRO    52      51.242  21.629  22.319  1.00  0.00           H  
ATOM    787  HD3 PRO    52      52.022  20.099  22.664  1.00  0.00           H  
ATOM    788  CG  PRO    52      53.100  21.906  23.413  1.00  0.00           C  
ATOM    789  HG2 PRO    52      52.936  22.983  23.411  1.00  0.00           H  
ATOM    790  HG3 PRO    52      53.961  21.620  22.808  1.00  0.00           H  
ATOM    791  CB  PRO    52      53.380  21.539  24.868  1.00  0.00           C  
ATOM    792  HB2 PRO    52      53.941  22.253  25.471  1.00  0.00           H  
ATOM    793  HB3 PRO    52      53.764  20.529  25.007  1.00  0.00           H  
ATOM    794  CA  PRO    52      51.959  21.399  25.384  1.00  0.00           C  
ATOM    795  HA  PRO    52      51.949  20.801  26.296  1.00  0.00           H  
ATOM    796  C   PRO    52      51.364  22.773  25.844  1.00  0.00           C  
ATOM    797  O   PRO    52      50.687  23.390  24.974  1.00  0.00           O  
ATOM    798  N   VAL    53      51.631  23.226  27.101  1.00  0.00           N  
ATOM    799  H   VAL    53      52.093  22.577  27.722  1.00  0.00           H  
ATOM    800  CA  VAL    53      51.587  24.654  27.391  1.00  0.00           C  
ATOM    801  HA  VAL    53      50.783  25.079  26.791  1.00  0.00           H  
ATOM    802  CB  VAL    53      51.302  24.979  28.918  1.00  0.00           C  
ATOM    803  HB  VAL    53      52.134  24.548  29.475  1.00  0.00           H  
ATOM    804  CG1 VAL    53      51.104  26.470  29.162  1.00  0.00           C  
ATOM    805 HG11 VAL    53      50.738  26.560  30.184  1.00  0.00           H  
ATOM    806 HG12 VAL    53      52.005  27.047  28.953  1.00  0.00           H  
ATOM    807 HG13 VAL    53      50.287  26.675  28.469  1.00  0.00           H  
ATOM    808  CG2 VAL    53      49.991  24.244  29.419  1.00  0.00           C  
ATOM    809 HG21 VAL    53      49.856  24.481  30.475  1.00  0.00           H  
ATOM    810 HG22 VAL    53      49.188  24.530  28.740  1.00  0.00           H  
ATOM    811 HG23 VAL    53      49.978  23.167  29.247  1.00  0.00           H  
ATOM    812  C   VAL    53      52.887  25.242  26.969  1.00  0.00           C  
ATOM    813  O   VAL    53      53.959  24.670  27.098  1.00  0.00           O  
ATOM    814  N   THR    54      52.824  26.513  26.490  1.00  0.00           N  
ATOM    815  H   THR    54      51.920  26.957  26.420  1.00  0.00           H  
ATOM    816  CA  THR    54      54.022  27.294  26.077  1.00  0.00           C  
ATOM    817  HA  THR    54      54.860  26.766  26.533  1.00  0.00           H  
ATOM    818  CB  THR    54      54.253  27.347  24.499  1.00  0.00           C  
ATOM    819  HB  THR    54      55.330  27.515  24.474  1.00  0.00           H  
ATOM    820  CG2 THR    54      53.988  25.948  23.981  1.00  0.00           C  
ATOM    821 HG21 THR    54      54.549  25.888  23.048  1.00  0.00           H  
ATOM    822 HG22 THR    54      54.394  25.266  24.727  1.00  0.00           H  
ATOM    823 HG23 THR    54      52.947  25.734  23.737  1.00  0.00           H  
ATOM    824  OG1 THR    54      53.550  28.315  23.711  1.00  0.00           O  
ATOM    825  HG1 THR    54      54.050  28.491  22.911  1.00  0.00           H  
ATOM    826  C   THR    54      53.862  28.720  26.656  1.00  0.00           C  
ATOM    827  O   THR    54      52.788  29.114  27.029  1.00  0.00           O  
ATOM    828  N   PRO    55      54.922  29.581  26.728  1.00  0.00           N  
ATOM    829  CD  PRO    55      56.303  29.303  26.490  1.00  0.00           C  
ATOM    830  HD2 PRO    55      56.511  29.420  25.426  1.00  0.00           H  
ATOM    831  HD3 PRO    55      56.589  28.300  26.808  1.00  0.00           H  
ATOM    832  CG  PRO    55      57.093  30.376  27.230  1.00  0.00           C  
ATOM    833  HG2 PRO    55      58.066  30.556  26.772  1.00  0.00           H  
ATOM    834  HG3 PRO    55      57.243  29.989  28.238  1.00  0.00           H  
ATOM    835  CB  PRO    55      56.175  31.584  27.255  1.00  0.00           C  
ATOM    836  HB2 PRO    55      56.467  32.193  26.400  1.00  0.00           H  
ATOM    837  HB3 PRO    55      56.334  32.189  28.148  1.00  0.00           H  
ATOM    838  CA  PRO    55      54.748  30.966  27.285  1.00  0.00           C  
ATOM    839  HA  PRO    55      54.468  30.970  28.338  1.00  0.00           H  
ATOM    840  C   PRO    55      53.839  31.858  26.446  1.00  0.00           C  
ATOM    841  O   PRO    55      53.444  33.007  26.838  1.00  0.00           O  
ATOM    842  N   GLN    56      53.379  31.431  25.276  1.00  0.00           N  
ATOM    843  H   GLN    56      53.873  30.598  24.991  1.00  0.00           H  
ATOM    844  CA  GLN    56      52.520  32.120  24.343  1.00  0.00           C  
ATOM    845  HA  GLN    56      52.461  33.189  24.550  1.00  0.00           H  
ATOM    846  CB  GLN    56      52.986  31.947  22.853  1.00  0.00           C  
ATOM    847  HB2 GLN    56      53.173  30.903  22.604  1.00  0.00           H  
ATOM    848  HB3 GLN    56      52.303  32.361  22.111  1.00  0.00           H  
ATOM    849  CG  GLN    56      54.194  32.838  22.519  1.00  0.00           C  
ATOM    850  HG2 GLN    56      54.276  32.859  21.432  1.00  0.00           H  
ATOM    851  HG3 GLN    56      53.922  33.864  22.767  1.00  0.00           H  
ATOM    852  CD  GLN    56      55.600  32.278  22.959  1.00  0.00           C  
ATOM    853  OE1 GLN    56      55.732  31.091  23.229  1.00  0.00           O  
ATOM    854  NE2 GLN    56      56.691  32.994  23.089  1.00  0.00           N  
ATOM    855 HE21 GLN    56      57.550  32.554  23.388  1.00  0.00           H  
ATOM    856 HE22 GLN    56      56.661  33.923  22.695  1.00  0.00           H  
ATOM    857  C   GLN    56      51.018  31.688  24.497  1.00  0.00           C  
ATOM    858  O   GLN    56      50.134  32.413  23.981  1.00  0.00           O  
ATOM    859  N   THR    57      50.740  30.556  25.148  1.00  0.00           N  
ATOM    860  H   THR    57      51.516  30.102  25.607  1.00  0.00           H  
ATOM    861  CA  THR    57      49.421  29.993  25.414  1.00  0.00           C  
ATOM    862  HA  THR    57      48.939  29.802  24.456  1.00  0.00           H  
ATOM    863  CB  THR    57      49.602  28.713  26.280  1.00  0.00           C  
ATOM    864  HB  THR    57      50.125  28.977  27.199  1.00  0.00           H  
ATOM    865  CG2 THR    57      48.335  27.948  26.675  1.00  0.00           C  
ATOM    866 HG21 THR    57      47.897  27.505  25.781  1.00  0.00           H  
ATOM    867 HG22 THR    57      48.609  27.235  27.453  1.00  0.00           H  
ATOM    868 HG23 THR    57      47.605  28.639  27.097  1.00  0.00           H  
ATOM    869  OG1 THR    57      50.351  27.796  25.541  1.00  0.00           O  
ATOM    870  HG1 THR    57      49.855  27.622  24.737  1.00  0.00           H  
ATOM    871  C   THR    57      48.646  31.096  26.160  1.00  0.00           C  
ATOM    872  O   THR    57      49.027  31.577  27.161  1.00  0.00           O  
ATOM    873  N   LEU    58      47.458  31.394  25.610  1.00  0.00           N  
ATOM    874  H   LEU    58      47.131  30.840  24.832  1.00  0.00           H  
ATOM    875  CA  LEU    58      46.469  32.325  26.219  1.00  0.00           C  
ATOM    876  HA  LEU    58      47.135  33.057  26.675  1.00  0.00           H  
ATOM    877  CB  LEU    58      45.606  33.047  25.160  1.00  0.00           C  
ATOM    878  HB2 LEU    58      45.303  32.240  24.494  1.00  0.00           H  
ATOM    879  HB3 LEU    58      44.744  33.459  25.684  1.00  0.00           H  
ATOM    880  CG  LEU    58      46.186  34.171  24.264  1.00  0.00           C  
ATOM    881  HG  LEU    58      47.216  34.030  23.935  1.00  0.00           H  
ATOM    882  CD1 LEU    58      45.481  34.418  22.987  1.00  0.00           C  
ATOM    883 HD11 LEU    58      44.420  34.641  23.098  1.00  0.00           H  
ATOM    884 HD12 LEU    58      46.054  35.123  22.384  1.00  0.00           H  
ATOM    885 HD13 LEU    58      45.590  33.503  22.405  1.00  0.00           H  
ATOM    886  CD2 LEU    58      46.265  35.476  25.019  1.00  0.00           C  
ATOM    887 HD21 LEU    58      46.731  36.122  24.275  1.00  0.00           H  
ATOM    888 HD22 LEU    58      45.286  35.842  25.329  1.00  0.00           H  
ATOM    889 HD23 LEU    58      46.914  35.400  25.891  1.00  0.00           H  
ATOM    890  C   LEU    58      45.529  31.611  27.190  1.00  0.00           C  
ATOM    891  O   LEU    58      44.852  30.635  26.909  1.00  0.00           O  
ATOM    892  N   PHE    59      45.467  32.132  28.417  1.00  0.00           N  
ATOM    893  H   PHE    59      45.844  33.069  28.431  1.00  0.00           H  
ATOM    894  CA  PHE    59      44.680  31.740  29.596  1.00  0.00           C  
ATOM    895  HA  PHE    59      44.105  30.832  29.417  1.00  0.00           H  
ATOM    896  CB  PHE    59      45.587  31.522  30.807  1.00  0.00           C  
ATOM    897  HB2 PHE    59      46.315  32.327  30.704  1.00  0.00           H  
ATOM    898  HB3 PHE    59      44.972  31.570  31.706  1.00  0.00           H  
ATOM    899  CG  PHE    59      46.388  30.206  30.833  1.00  0.00           C  
ATOM    900  CD1 PHE    59      47.649  30.154  30.256  1.00  0.00           C  
ATOM    901  HD1 PHE    59      48.063  30.973  29.687  1.00  0.00           H  
ATOM    902  CE1 PHE    59      48.364  28.909  30.278  1.00  0.00           C  
ATOM    903  HE1 PHE    59      49.364  28.842  29.876  1.00  0.00           H  
ATOM    904  CZ  PHE    59      47.731  27.758  30.756  1.00  0.00           C  
ATOM    905  HZ  PHE    59      48.229  26.805  30.653  1.00  0.00           H  
ATOM    906  CE2 PHE    59      46.632  27.927  31.557  1.00  0.00           C  
ATOM    907  HE2 PHE    59      46.249  27.120  32.164  1.00  0.00           H  
ATOM    908  CD2 PHE    59      46.012  29.151  31.642  1.00  0.00           C  
ATOM    909  HD2 PHE    59      45.176  29.221  32.323  1.00  0.00           H  
ATOM    910  C   PHE    59      43.597  32.818  29.985  1.00  0.00           C  
ATOM    911  O   PHE    59      43.908  33.994  29.987  1.00  0.00           O  
ATOM    912  N   GLU    60      42.373  32.364  30.304  1.00  0.00           N  
ATOM    913  H   GLU    60      42.265  31.361  30.361  1.00  0.00           H  
ATOM    914  CA  GLU    60      41.310  33.238  30.914  1.00  0.00           C  
ATOM    915  HA  GLU    60      41.118  34.218  30.476  1.00  0.00           H  
ATOM    916  CB  GLU    60      39.909  32.541  30.968  1.00  0.00           C  
ATOM    917  HB2 GLU    60      39.774  31.799  31.754  1.00  0.00           H  
ATOM    918  HB3 GLU    60      39.102  33.232  31.211  1.00  0.00           H  
ATOM    919  CG  GLU    60      39.519  31.748  29.662  1.00  0.00           C  
ATOM    920  HG2 GLU    60      39.445  32.371  28.771  1.00  0.00           H  
ATOM    921  HG3 GLU    60      40.294  31.001  29.491  1.00  0.00           H  
ATOM    922  CD  GLU    60      38.181  31.079  29.868  1.00  0.00           C  
ATOM    923  OE1 GLU    60      37.735  30.809  31.026  1.00  0.00           O  
ATOM    924  OE2 GLU    60      37.588  30.694  28.872  1.00  0.00           O  
ATOM    925  C   GLU    60      41.651  33.555  32.400  1.00  0.00           C  
ATOM    926  O   GLU    60      42.266  32.716  33.113  1.00  0.00           O  
ATOM    927  N   LEU    61      41.432  34.820  32.727  1.00  0.00           N  
ATOM    928  H   LEU    61      41.113  35.442  31.998  1.00  0.00           H  
ATOM    929  CA  LEU    61      42.037  35.390  33.936  1.00  0.00           C  
ATOM    930  HA  LEU    61      42.790  34.750  34.395  1.00  0.00           H  
ATOM    931  CB  LEU    61      42.683  36.787  33.597  1.00  0.00           C  
ATOM    932  HB2 LEU    61      41.870  37.432  33.265  1.00  0.00           H  
ATOM    933  HB3 LEU    61      43.133  37.166  34.515  1.00  0.00           H  
ATOM    934  CG  LEU    61      43.773  36.851  32.536  1.00  0.00           C  
ATOM    935  HG  LEU    61      43.377  36.352  31.652  1.00  0.00           H  
ATOM    936  CD1 LEU    61      44.055  38.330  32.125  1.00  0.00           C  
ATOM    937 HD11 LEU    61      44.824  38.749  32.774  1.00  0.00           H  
ATOM    938 HD12 LEU    61      44.364  38.325  31.080  1.00  0.00           H  
ATOM    939 HD13 LEU    61      43.100  38.843  32.244  1.00  0.00           H  
ATOM    940  CD2 LEU    61      45.069  36.138  32.852  1.00  0.00           C  
ATOM    941 HD21 LEU    61      44.838  35.073  32.817  1.00  0.00           H  
ATOM    942 HD22 LEU    61      45.927  36.470  32.269  1.00  0.00           H  
ATOM    943 HD23 LEU    61      45.402  36.507  33.822  1.00  0.00           H  
ATOM    944  C   LEU    61      41.023  35.600  35.131  1.00  0.00           C  
ATOM    945  O   LEU    61      41.455  36.016  36.235  1.00  0.00           O  
ATOM    946  N   GLY    62      39.700  35.394  34.895  1.00  0.00           N  
ATOM    947  H   GLY    62      39.431  35.326  33.924  1.00  0.00           H  
ATOM    948  CA  GLY    62      38.626  35.854  35.848  1.00  0.00           C  
ATOM    949  HA2 GLY    62      37.639  35.582  35.473  1.00  0.00           H  
ATOM    950  HA3 GLY    62      38.606  35.262  36.762  1.00  0.00           H  
ATOM    951  C   GLY    62      38.855  37.308  36.333  1.00  0.00           C  
ATOM    952  O   GLY    62      39.207  38.197  35.528  1.00  0.00           O  
ATOM    953  N   CTZ    63      38.764  37.499  37.687  1.00  0.00           N  
ATOM    954  H4  CTZ    63      38.509  36.735  38.297  1.00  0.00           H  
ATOM    955  C9  CTZ    63      38.877  38.753  38.324  1.00  0.00           C  
ATOM    956  H5  CTZ    63      38.137  39.382  37.829  1.00  0.00           H  
ATOM    957  C   CTZ    63      40.245  39.425  38.341  1.00  0.00           C  
ATOM    958  O   CTZ    63      40.313  40.580  38.673  1.00  0.00           O  
ATOM    959  CB  CTZ    63      38.357  38.594  39.768  1.00  0.00           C  
ATOM    960  H6  CTZ    63      38.881  37.829  40.308  1.00  0.00           H  
ATOM    961  H7  CTZ    63      38.422  39.571  40.342  1.00  0.00           H  
ATOM    962  OG  CTZ    63      36.965  38.100  39.688  1.00  0.00           O  
ATOM    963  S1  CTZ    63      34.122  34.549  42.178  1.00  0.00           S  
ATOM    964  C2  CTZ    63      33.958  34.225  43.920  1.00  0.00           C  
ATOM    965  H12 CTZ    63      34.717  33.484  44.180  1.00  0.00           H  
ATOM    966  H13 CTZ    63      32.962  33.611  44.065  1.00  0.00           H  
ATOM    967  C3  CTZ    63      33.908  35.514  44.682  1.00  0.00           C  
ATOM    968  C3' CTZ    63      32.891  35.843  45.504  1.00  0.00           C  
ATOM    969  H14 CTZ    63      32.120  35.070  45.711  1.00  0.00           H  
ATOM    970  H15 CTZ    63      32.947  36.789  46.020  1.00  0.00           H  
ATOM    971  CA  CTZ    63      35.097  36.396  44.479  1.00  0.00           C  
ATOM    972  C4' CTZ    63      35.946  36.561  45.756  1.00  0.00           C  
ATOM    973  O4A CTZ    63      35.513  35.973  46.816  1.00  0.00           O  
ATOM    974  O4B CTZ    63      36.994  37.222  45.627  1.00  0.00           O  
ATOM    975  N5  CTZ    63      35.477  36.512  43.265  1.00  0.00           N  
ATOM    976  C6  CTZ    63      34.536  36.337  42.167  1.00  0.00           C  
ATOM    977  H16 CTZ    63      33.713  36.991  42.333  1.00  0.00           H  
ATOM    978  C7  CTZ    63      35.173  36.738  40.804  1.00  0.00           C  
ATOM    979  H17 CTZ    63      34.697  37.680  40.486  1.00  0.00           H  
ATOM    980  C8  CTZ    63      36.769  36.856  40.645  1.00  0.00           C  
ATOM    981  O9  CTZ    63      37.452  35.826  40.389  1.00  0.00           O  
ATOM    982  N10 CTZ    63      34.816  35.763  39.762  1.00  0.00           N  
ATOM    983  H18 CTZ    63      35.507  35.006  39.519  1.00  0.00           H  
ATOM    984  C11 CTZ    63      33.559  35.775  39.224  1.00  0.00           C  
ATOM    985  O12 CTZ    63      32.829  36.760  39.375  1.00  0.00           O  
ATOM    986  C13 CTZ    63      33.171  34.480  38.501  1.00  0.00           C  
ATOM    987  C14 CTZ    63      33.587  34.208  37.151  1.00  0.00           C  
ATOM    988  C15 CTZ    63      34.311  35.051  36.339  1.00  0.00           C  
ATOM    989  H19 CTZ    63      34.919  35.899  36.580  1.00  0.00           H  
ATOM    990  N16 CTZ    63      32.307  33.615  39.012  1.00  0.00           N  
ATOM    991  S16 CTZ    63      34.243  34.429  34.733  1.00  0.00           S  
ATOM    992  C17 CTZ    63      33.295  33.125  35.190  1.00  0.00           C  
ATOM    993  N18 CTZ    63      33.031  32.086  34.346  1.00  0.00           N  
ATOM    994  H20 CTZ    63      32.732  32.366  33.408  1.00  0.00           H  
ATOM    995  H21 CTZ    63      32.346  31.373  34.646  1.00  0.00           H  
ATOM    996  O17 CTZ    63      31.899  33.952  40.322  1.00  0.00           O  
ATOM    997  C18 CTZ    63      31.133  32.750  40.868  1.00  0.00           C  
ATOM    998  C19 CTZ    63      30.175  32.120  39.845  1.00  0.00           C  
ATOM    999  H22 CTZ    63      29.457  31.507  40.318  1.00  0.00           H  
ATOM   1000  H23 CTZ    63      29.671  32.839  39.187  1.00  0.00           H  
ATOM   1001  H24 CTZ    63      30.866  31.407  39.261  1.00  0.00           H  
ATOM   1002  C20 CTZ    63      30.475  33.414  42.059  1.00  0.00           C  
ATOM   1003  H25 CTZ    63      29.973  32.677  42.804  1.00  0.00           H  
ATOM   1004  H26 CTZ    63      31.312  34.081  42.489  1.00  0.00           H  
ATOM   1005  H27 CTZ    63      29.681  34.125  41.857  1.00  0.00           H  
ATOM   1006  C21 CTZ    63      32.100  31.671  41.445  1.00  0.00           C  
ATOM   1007  O2A CTZ    63      33.038  32.081  42.202  1.00  0.00           O  
ATOM   1008  O2B CTZ    63      31.940  30.482  41.012  1.00  0.00           O  
ATOM   1009  N19 CTZ    63      32.994  33.129  36.506  1.00  0.00           N  
ATOM   1010  N   VAL    64      41.278  38.714  37.848  1.00  0.00           N  
ATOM   1011  H   VAL    64      41.154  37.715  37.772  1.00  0.00           H  
ATOM   1012  CA  VAL    64      42.595  39.367  37.498  1.00  0.00           C  
ATOM   1013  HA  VAL    64      42.913  39.943  38.366  1.00  0.00           H  
ATOM   1014  CB  VAL    64      43.827  38.428  37.269  1.00  0.00           C  
ATOM   1015  HB  VAL    64      43.583  37.601  36.603  1.00  0.00           H  
ATOM   1016  CG1 VAL    64      45.127  39.112  36.863  1.00  0.00           C  
ATOM   1017 HG11 VAL    64      45.885  38.359  36.644  1.00  0.00           H  
ATOM   1018 HG12 VAL    64      44.886  39.622  35.931  1.00  0.00           H  
ATOM   1019 HG13 VAL    64      45.458  39.848  37.596  1.00  0.00           H  
ATOM   1020  CG2 VAL    64      44.004  37.559  38.539  1.00  0.00           C  
ATOM   1021 HG21 VAL    64      44.643  38.134  39.210  1.00  0.00           H  
ATOM   1022 HG22 VAL    64      43.064  37.402  39.069  1.00  0.00           H  
ATOM   1023 HG23 VAL    64      44.570  36.680  38.232  1.00  0.00           H  
ATOM   1024  C   VAL    64      42.407  40.507  36.442  1.00  0.00           C  
ATOM   1025  O   VAL    64      43.040  41.526  36.334  1.00  0.00           O  
ATOM   1026  N   SER    65      41.325  40.402  35.580  1.00  0.00           N  
ATOM   1027  H   SER    65      40.891  39.498  35.464  1.00  0.00           H  
ATOM   1028  CA  SER    65      40.873  41.503  34.720  1.00  0.00           C  
ATOM   1029  HA  SER    65      41.511  41.686  33.855  1.00  0.00           H  
ATOM   1030  CB  SER    65      39.545  41.097  34.105  1.00  0.00           C  
ATOM   1031  HB2 SER    65      38.775  40.960  34.863  1.00  0.00           H  
ATOM   1032  HB3 SER    65      39.336  41.898  33.396  1.00  0.00           H  
ATOM   1033  OG  SER    65      39.744  39.851  33.420  1.00  0.00           O  
ATOM   1034  HG  SER    65      39.196  39.177  33.829  1.00  0.00           H  
ATOM   1035  C   SER    65      40.739  42.860  35.472  1.00  0.00           C  
ATOM   1036  O   SER    65      41.008  43.924  34.917  1.00  0.00           O  
ATOM   1037  N   LYS    66      40.436  42.780  36.791  1.00  0.00           N  
ATOM   1038  H   LYS    66      40.535  41.885  37.249  1.00  0.00           H  
ATOM   1039  CA  LYS    66      40.073  43.899  37.688  1.00  0.00           C  
ATOM   1040  HA  LYS    66      39.357  44.555  37.194  1.00  0.00           H  
ATOM   1041  CB  LYS    66      39.627  43.463  39.037  1.00  0.00           C  
ATOM   1042  HB2 LYS    66      40.273  42.697  39.464  1.00  0.00           H  
ATOM   1043  HB3 LYS    66      39.591  44.352  39.667  1.00  0.00           H  
ATOM   1044  CG  LYS    66      38.161  43.018  38.867  1.00  0.00           C  
ATOM   1045  HG2 LYS    66      37.556  43.850  38.507  1.00  0.00           H  
ATOM   1046  HG3 LYS    66      38.071  42.185  38.169  1.00  0.00           H  
ATOM   1047  CD  LYS    66      37.593  42.550  40.163  1.00  0.00           C  
ATOM   1048  HD2 LYS    66      38.174  41.691  40.500  1.00  0.00           H  
ATOM   1049  HD3 LYS    66      37.721  43.340  40.902  1.00  0.00           H  
ATOM   1050  CE  LYS    66      36.087  42.236  39.971  1.00  0.00           C  
ATOM   1051  HE2 LYS    66      35.709  42.109  40.985  1.00  0.00           H  
ATOM   1052  HE3 LYS    66      35.651  43.089  39.450  1.00  0.00           H  
ATOM   1053  NZ  LYS    66      35.874  40.955  39.215  1.00  0.00           N  
ATOM   1054  HZ1 LYS    66      36.423  40.144  39.462  1.00  0.00           H  
ATOM   1055  HZ2 LYS    66      34.930  40.635  39.051  1.00  0.00           H  
ATOM   1056  HZ3 LYS    66      36.123  41.182  38.263  1.00  0.00           H  
ATOM   1057  C   LYS    66      41.244  44.861  37.860  1.00  0.00           C  
ATOM   1058  O   LYS    66      41.048  46.048  37.734  1.00  0.00           O  
ATOM   1059  N   THR    67      42.465  44.361  37.998  1.00  0.00           N  
ATOM   1060  H   THR    67      42.424  43.367  38.173  1.00  0.00           H  
ATOM   1061  CA  THR    67      43.738  45.160  37.998  1.00  0.00           C  
ATOM   1062  HA  THR    67      43.761  45.879  38.818  1.00  0.00           H  
ATOM   1063  CB  THR    67      44.932  44.232  38.117  1.00  0.00           C  
ATOM   1064  HB  THR    67      45.826  44.856  38.119  1.00  0.00           H  
ATOM   1065  CG2 THR    67      44.823  43.250  39.312  1.00  0.00           C  
ATOM   1066 HG21 THR    67      45.733  42.653  39.254  1.00  0.00           H  
ATOM   1067 HG22 THR    67      44.847  43.742  40.284  1.00  0.00           H  
ATOM   1068 HG23 THR    67      43.924  42.643  39.203  1.00  0.00           H  
ATOM   1069  OG1 THR    67      45.059  43.454  37.008  1.00  0.00           O  
ATOM   1070  HG1 THR    67      44.334  42.913  36.686  1.00  0.00           H  
ATOM   1071  C   THR    67      43.827  46.012  36.801  1.00  0.00           C  
ATOM   1072  O   THR    67      44.270  47.175  36.954  1.00  0.00           O  
ATOM   1073  N   PHE    68      43.484  45.604  35.559  1.00  0.00           N  
ATOM   1074  H   PHE    68      43.198  44.638  35.488  1.00  0.00           H  
ATOM   1075  CA  PHE    68      43.528  46.390  34.362  1.00  0.00           C  
ATOM   1076  HA  PHE    68      44.494  46.866  34.192  1.00  0.00           H  
ATOM   1077  CB  PHE    68      43.394  45.472  33.165  1.00  0.00           C  
ATOM   1078  HB2 PHE    68      42.458  44.914  33.211  1.00  0.00           H  
ATOM   1079  HB3 PHE    68      43.317  46.093  32.272  1.00  0.00           H  
ATOM   1080  CG  PHE    68      44.444  44.426  32.840  1.00  0.00           C  
ATOM   1081  CD1 PHE    68      45.590  44.800  32.158  1.00  0.00           C  
ATOM   1082  HD1 PHE    68      45.677  45.777  31.706  1.00  0.00           H  
ATOM   1083  CE1 PHE    68      46.605  43.883  31.893  1.00  0.00           C  
ATOM   1084  HE1 PHE    68      47.460  44.169  31.299  1.00  0.00           H  
ATOM   1085  CZ  PHE    68      46.506  42.599  32.367  1.00  0.00           C  
ATOM   1086  HZ  PHE    68      47.328  41.917  32.211  1.00  0.00           H  
ATOM   1087  CE2 PHE    68      45.359  42.238  33.095  1.00  0.00           C  
ATOM   1088  HE2 PHE    68      45.226  41.206  33.384  1.00  0.00           H  
ATOM   1089  CD2 PHE    68      44.337  43.135  33.386  1.00  0.00           C  
ATOM   1090  HD2 PHE    68      43.434  42.768  33.852  1.00  0.00           H  
ATOM   1091  C   PHE    68      42.428  47.496  34.388  1.00  0.00           C  
ATOM   1092  O   PHE    68      42.715  48.638  34.151  1.00  0.00           O  
ATOM   1093  N   THR    69      41.165  47.185  34.546  1.00  0.00           N  
ATOM   1094  H   THR    69      40.967  46.216  34.751  1.00  0.00           H  
ATOM   1095  CA  THR    69      40.116  48.122  34.798  1.00  0.00           C  
ATOM   1096  HA  THR    69      39.842  48.608  33.862  1.00  0.00           H  
ATOM   1097  CB  THR    69      38.697  47.504  35.241  1.00  0.00           C  
ATOM   1098  HB  THR    69      38.779  47.108  36.253  1.00  0.00           H  
ATOM   1099  CG2 THR    69      37.669  48.611  35.127  1.00  0.00           C  
ATOM   1100 HG21 THR    69      37.948  49.496  35.699  1.00  0.00           H  
ATOM   1101 HG22 THR    69      37.610  48.822  34.059  1.00  0.00           H  
ATOM   1102 HG23 THR    69      36.677  48.233  35.375  1.00  0.00           H  
ATOM   1103  OG1 THR    69      38.284  46.551  34.331  1.00  0.00           O  
ATOM   1104  HG1 THR    69      37.424  46.228  34.612  1.00  0.00           H  
ATOM   1105  C   THR    69      40.452  49.307  35.744  1.00  0.00           C  
ATOM   1106  O   THR    69      40.257  50.473  35.426  1.00  0.00           O  
ATOM   1107  N   GLY    70      41.101  48.880  36.893  1.00  0.00           N  
ATOM   1108  H   GLY    70      41.230  47.903  37.112  1.00  0.00           H  
ATOM   1109  CA  GLY    70      41.417  49.810  37.985  1.00  0.00           C  
ATOM   1110  HA2 GLY    70      40.539  50.202  38.500  1.00  0.00           H  
ATOM   1111  HA3 GLY    70      41.829  49.173  38.768  1.00  0.00           H  
ATOM   1112  C   GLY    70      42.425  50.838  37.666  1.00  0.00           C  
ATOM   1113  O   GLY    70      42.223  52.011  38.012  1.00  0.00           O  
ATOM   1114  N   VAL    71      43.412  50.510  36.866  1.00  0.00           N  
ATOM   1115  H   VAL    71      43.421  49.565  36.511  1.00  0.00           H  
ATOM   1116  CA  VAL    71      44.286  51.470  36.201  1.00  0.00           C  
ATOM   1117  HA  VAL    71      44.752  52.173  36.891  1.00  0.00           H  
ATOM   1118  CB  VAL    71      45.459  50.716  35.795  1.00  0.00           C  
ATOM   1119  HB  VAL    71      45.184  49.808  35.258  1.00  0.00           H  
ATOM   1120  CG1 VAL    71      46.470  51.520  34.962  1.00  0.00           C  
ATOM   1121 HG11 VAL    71      46.358  52.563  35.257  1.00  0.00           H  
ATOM   1122 HG12 VAL    71      47.489  51.220  35.205  1.00  0.00           H  
ATOM   1123 HG13 VAL    71      46.301  51.462  33.886  1.00  0.00           H  
ATOM   1124  CG2 VAL    71      46.325  50.300  37.034  1.00  0.00           C  
ATOM   1125 HG21 VAL    71      47.218  49.789  36.675  1.00  0.00           H  
ATOM   1126 HG22 VAL    71      46.534  51.219  37.583  1.00  0.00           H  
ATOM   1127 HG23 VAL    71      45.823  49.502  37.580  1.00  0.00           H  
ATOM   1128  C   VAL    71      43.582  52.238  35.081  1.00  0.00           C  
ATOM   1129  O   VAL    71      43.941  53.380  34.974  1.00  0.00           O  
ATOM   1130  N   LEU    72      42.751  51.693  34.210  1.00  0.00           N  
ATOM   1131  H   LEU    72      42.543  50.710  34.310  1.00  0.00           H  
ATOM   1132  CA  LEU    72      42.074  52.460  33.203  1.00  0.00           C  
ATOM   1133  HA  LEU    72      42.871  52.911  32.612  1.00  0.00           H  
ATOM   1134  CB  LEU    72      41.204  51.598  32.284  1.00  0.00           C  
ATOM   1135  HB2 LEU    72      41.886  50.942  31.743  1.00  0.00           H  
ATOM   1136  HB3 LEU    72      40.624  50.931  32.921  1.00  0.00           H  
ATOM   1137  CG  LEU    72      40.263  52.306  31.254  1.00  0.00           C  
ATOM   1138  HG  LEU    72      39.512  52.922  31.749  1.00  0.00           H  
ATOM   1139  CD1 LEU    72      41.088  53.001  30.245  1.00  0.00           C  
ATOM   1140 HD11 LEU    72      41.957  53.451  30.727  1.00  0.00           H  
ATOM   1141 HD12 LEU    72      41.434  52.309  29.477  1.00  0.00           H  
ATOM   1142 HD13 LEU    72      40.475  53.823  29.875  1.00  0.00           H  
ATOM   1143  CD2 LEU    72      39.452  51.180  30.560  1.00  0.00           C  
ATOM   1144 HD21 LEU    72      39.155  50.463  31.326  1.00  0.00           H  
ATOM   1145 HD22 LEU    72      38.626  51.679  30.052  1.00  0.00           H  
ATOM   1146 HD23 LEU    72      40.190  50.687  29.928  1.00  0.00           H  
ATOM   1147  C   LEU    72      41.273  53.674  33.836  1.00  0.00           C  
ATOM   1148  O   LEU    72      41.408  54.827  33.427  1.00  0.00           O  
ATOM   1149  N   GLY    73      40.638  53.349  34.963  1.00  0.00           N  
ATOM   1150  H   GLY    73      40.723  52.414  35.337  1.00  0.00           H  
ATOM   1151  CA  GLY    73      40.069  54.277  35.904  1.00  0.00           C  
ATOM   1152  HA2 GLY    73      39.191  54.733  35.447  1.00  0.00           H  
ATOM   1153  HA3 GLY    73      39.689  53.730  36.767  1.00  0.00           H  
ATOM   1154  C   GLY    73      41.139  55.358  36.309  1.00  0.00           C  
ATOM   1155  O   GLY    73      40.862  56.530  36.188  1.00  0.00           O  
ATOM   1156  N   GLY    74      42.227  54.898  37.020  1.00  0.00           N  
ATOM   1157  H   GLY    74      42.227  53.896  37.146  1.00  0.00           H  
ATOM   1158  CA  GLY    74      43.332  55.754  37.474  1.00  0.00           C  
ATOM   1159  HA2 GLY    74      43.016  56.237  38.399  1.00  0.00           H  
ATOM   1160  HA3 GLY    74      44.061  54.994  37.753  1.00  0.00           H  
ATOM   1161  C   GLY    74      43.861  56.721  36.390  1.00  0.00           C  
ATOM   1162  O   GLY    74      44.292  57.866  36.594  1.00  0.00           O  
ATOM   1163  N   ASP    75      43.762  56.248  35.179  1.00  0.00           N  
ATOM   1164  H   ASP    75      43.458  55.297  35.033  1.00  0.00           H  
ATOM   1165  CA  ASP    75      44.177  56.987  34.038  1.00  0.00           C  
ATOM   1166  HA  ASP    75      45.096  57.513  34.297  1.00  0.00           H  
ATOM   1167  CB  ASP    75      44.652  55.972  32.951  1.00  0.00           C  
ATOM   1168  HB2 ASP    75      45.574  55.464  33.234  1.00  0.00           H  
ATOM   1169  HB3 ASP    75      43.841  55.246  32.889  1.00  0.00           H  
ATOM   1170  CG  ASP    75      44.828  56.703  31.603  1.00  0.00           C  
ATOM   1171  OD1 ASP    75      45.902  57.292  31.250  1.00  0.00           O  
ATOM   1172  OD2 ASP    75      43.920  56.763  30.714  1.00  0.00           O  
ATOM   1173  C   ASP    75      43.067  58.000  33.715  1.00  0.00           C  
ATOM   1174  O   ASP    75      43.379  59.162  33.462  1.00  0.00           O  
ATOM   1175  N   ALA    76      41.786  57.656  33.653  1.00  0.00           N  
ATOM   1176  H   ALA    76      41.518  56.707  33.868  1.00  0.00           H  
ATOM   1177  CA  ALA    76      40.743  58.708  33.488  1.00  0.00           C  
ATOM   1178  HA  ALA    76      40.925  59.315  32.601  1.00  0.00           H  
ATOM   1179  CB  ALA    76      39.427  57.995  33.269  1.00  0.00           C  
ATOM   1180  HB1 ALA    76      39.123  57.656  34.260  1.00  0.00           H  
ATOM   1181  HB2 ALA    76      38.629  58.627  32.880  1.00  0.00           H  
ATOM   1182  HB3 ALA    76      39.639  57.269  32.484  1.00  0.00           H  
ATOM   1183  C   ALA    76      40.528  59.706  34.730  1.00  0.00           C  
ATOM   1184  O   ALA    76      40.095  60.831  34.618  1.00  0.00           O  
ATOM   1185  N   ILE    77      41.026  59.302  35.913  1.00  0.00           N  
ATOM   1186  H   ILE    77      41.578  58.457  35.896  1.00  0.00           H  
ATOM   1187  CA  ILE    77      41.264  60.187  37.020  1.00  0.00           C  
ATOM   1188  HA  ILE    77      40.348  60.729  37.254  1.00  0.00           H  
ATOM   1189  CB  ILE    77      41.562  59.340  38.339  1.00  0.00           C  
ATOM   1190  HB  ILE    77      42.330  58.573  38.241  1.00  0.00           H  
ATOM   1191  CG2 ILE    77      41.787  60.384  39.434  1.00  0.00           C  
ATOM   1192 HG21 ILE    77      42.697  60.960  39.264  1.00  0.00           H  
ATOM   1193 HG22 ILE    77      40.985  61.120  39.372  1.00  0.00           H  
ATOM   1194 HG23 ILE    77      41.808  59.915  40.417  1.00  0.00           H  
ATOM   1195  CG1 ILE    77      40.261  58.543  38.876  1.00  0.00           C  
ATOM   1196 HG12 ILE    77      39.457  59.174  39.256  1.00  0.00           H  
ATOM   1197 HG13 ILE    77      39.795  58.049  38.024  1.00  0.00           H  
ATOM   1198  CD1 ILE    77      40.671  57.439  39.868  1.00  0.00           C  
ATOM   1199 HD11 ILE    77      39.803  56.904  40.254  1.00  0.00           H  
ATOM   1200 HD12 ILE    77      41.397  56.745  39.445  1.00  0.00           H  
ATOM   1201 HD13 ILE    77      41.260  57.822  40.701  1.00  0.00           H  
ATOM   1202  C   ILE    77      42.339  61.193  36.632  1.00  0.00           C  
ATOM   1203  O   ILE    77      42.125  62.419  36.717  1.00  0.00           O  
ATOM   1204  N   ALA    78      43.512  60.674  36.212  1.00  0.00           N  
ATOM   1205  H   ALA    78      43.610  59.670  36.270  1.00  0.00           H  
ATOM   1206  CA  ALA    78      44.694  61.454  35.847  1.00  0.00           C  
ATOM   1207  HA  ALA    78      44.946  62.119  36.673  1.00  0.00           H  
ATOM   1208  CB  ALA    78      45.873  60.486  35.649  1.00  0.00           C  
ATOM   1209  HB1 ALA    78      46.266  60.171  36.616  1.00  0.00           H  
ATOM   1210  HB2 ALA    78      45.635  59.598  35.063  1.00  0.00           H  
ATOM   1211  HB3 ALA    78      46.601  61.112  35.132  1.00  0.00           H  
ATOM   1212  C   ALA    78      44.424  62.366  34.640  1.00  0.00           C  
ATOM   1213  O   ALA    78      44.862  63.568  34.687  1.00  0.00           O  
ATOM   1214  N   ARG    79      43.684  61.986  33.611  1.00  0.00           N  
ATOM   1215  H   ARG    79      43.500  60.994  33.557  1.00  0.00           H  
ATOM   1216  CA  ARG    79      43.274  62.863  32.504  1.00  0.00           C  
ATOM   1217  HA  ARG    79      44.054  63.486  32.066  1.00  0.00           H  
ATOM   1218  CB  ARG    79      42.560  61.996  31.458  1.00  0.00           C  
ATOM   1219  HB2 ARG    79      41.809  61.465  32.042  1.00  0.00           H  
ATOM   1220  HB3 ARG    79      41.974  62.644  30.805  1.00  0.00           H  
ATOM   1221  CG  ARG    79      43.548  61.013  30.793  1.00  0.00           C  
ATOM   1222  HG2 ARG    79      44.209  61.649  30.204  1.00  0.00           H  
ATOM   1223  HG3 ARG    79      44.204  60.399  31.410  1.00  0.00           H  
ATOM   1224  CD  ARG    79      42.814  60.073  29.796  1.00  0.00           C  
ATOM   1225  HD2 ARG    79      42.133  59.436  30.362  1.00  0.00           H  
ATOM   1226  HD3 ARG    79      42.250  60.715  29.120  1.00  0.00           H  
ATOM   1227  NE  ARG    79      43.750  59.203  29.135  1.00  0.00           N  
ATOM   1228  HE  ARG    79      44.234  58.598  29.783  1.00  0.00           H  
ATOM   1229  CZ  ARG    79      44.071  59.140  27.886  1.00  0.00           C  
ATOM   1230  NH1 ARG    79      43.485  59.912  27.056  1.00  0.00           N  
ATOM   1231 HH11 ARG    79      42.963  60.666  27.479  1.00  0.00           H  
ATOM   1232 HH12 ARG    79      43.684  59.885  26.066  1.00  0.00           H  
ATOM   1233  NH2 ARG    79      44.983  58.369  27.435  1.00  0.00           N  
ATOM   1234 HH21 ARG    79      45.556  57.815  28.056  1.00  0.00           H  
ATOM   1235 HH22 ARG    79      45.143  58.405  26.438  1.00  0.00           H  
ATOM   1236  C   ARG    79      42.167  63.851  33.039  1.00  0.00           C  
ATOM   1237  O   ARG    79      41.683  64.585  32.214  1.00  0.00           O  
ATOM   1238  N   LYS    80      41.612  63.781  34.266  1.00  0.00           N  
ATOM   1239  H   LYS    80      41.937  63.072  34.907  1.00  0.00           H  
ATOM   1240  CA  LYS    80      40.502  64.585  34.852  1.00  0.00           C  
ATOM   1241  HA  LYS    80      40.245  64.111  35.799  1.00  0.00           H  
ATOM   1242  CB  LYS    80      41.051  65.990  35.148  1.00  0.00           C  
ATOM   1243  HB2 LYS    80      41.180  66.522  34.206  1.00  0.00           H  
ATOM   1244  HB3 LYS    80      40.328  66.490  35.793  1.00  0.00           H  
ATOM   1245  CG  LYS    80      42.344  65.858  35.905  1.00  0.00           C  
ATOM   1246  HG2 LYS    80      42.304  65.079  36.666  1.00  0.00           H  
ATOM   1247  HG3 LYS    80      43.190  65.663  35.245  1.00  0.00           H  
ATOM   1248  CD  LYS    80      42.799  67.074  36.694  1.00  0.00           C  
ATOM   1249  HD2 LYS    80      42.861  67.886  35.969  1.00  0.00           H  
ATOM   1250  HD3 LYS    80      42.044  67.322  37.440  1.00  0.00           H  
ATOM   1251  CE  LYS    80      44.107  66.963  37.429  1.00  0.00           C  
ATOM   1252  HE2 LYS    80      44.021  66.018  37.966  1.00  0.00           H  
ATOM   1253  HE3 LYS    80      44.902  66.840  36.695  1.00  0.00           H  
ATOM   1254  NZ  LYS    80      44.348  68.038  38.418  1.00  0.00           N  
ATOM   1255  HZ1 LYS    80      43.656  67.931  39.146  1.00  0.00           H  
ATOM   1256  HZ2 LYS    80      45.216  67.879  38.910  1.00  0.00           H  
ATOM   1257  HZ3 LYS    80      44.240  68.981  38.074  1.00  0.00           H  
ATOM   1258  C   LYS    80      39.190  64.449  34.017  1.00  0.00           C  
ATOM   1259  O   LYS    80      38.318  65.320  34.026  1.00  0.00           O  
ATOM   1260  N   GLU    81      38.984  63.305  33.360  1.00  0.00           N  
ATOM   1261  H   GLU    81      39.649  62.551  33.459  1.00  0.00           H  
ATOM   1262  CA  GLU    81      37.666  63.090  32.677  1.00  0.00           C  
ATOM   1263  HA  GLU    81      37.349  63.990  32.151  1.00  0.00           H  
ATOM   1264  CB  GLU    81      37.816  61.901  31.628  1.00  0.00           C  
ATOM   1265  HB2 GLU    81      38.262  61.046  32.136  1.00  0.00           H  
ATOM   1266  HB3 GLU    81      36.824  61.614  31.281  1.00  0.00           H  
ATOM   1267  CG  GLU    81      38.623  62.358  30.376  1.00  0.00           C  
ATOM   1268  HG2 GLU    81      38.101  63.214  29.950  1.00  0.00           H  
ATOM   1269  HG3 GLU    81      39.562  62.817  30.686  1.00  0.00           H  
ATOM   1270  CD  GLU    81      38.915  61.196  29.362  1.00  0.00           C  
ATOM   1271  OE1 GLU    81      38.718  59.990  29.664  1.00  0.00           O  
ATOM   1272  OE2 GLU    81      39.240  61.385  28.148  1.00  0.00           O  
ATOM   1273  C   GLU    81      36.608  62.725  33.790  1.00  0.00           C  
ATOM   1274  O   GLU    81      35.391  62.926  33.533  1.00  0.00           O  
ATOM   1275  N   ILE    82      37.001  62.223  34.953  1.00  0.00           N  
ATOM   1276  H   ILE    82      37.999  62.227  35.108  1.00  0.00           H  
ATOM   1277  CA  ILE    82      36.224  61.901  36.148  1.00  0.00           C  
ATOM   1278  HA  ILE    82      35.257  62.388  36.020  1.00  0.00           H  
ATOM   1279  CB  ILE    82      35.842  60.385  36.382  1.00  0.00           C  
ATOM   1280  HB  ILE    82      35.182  60.305  37.245  1.00  0.00           H  
ATOM   1281  CG2 ILE    82      35.008  59.957  35.181  1.00  0.00           C  
ATOM   1282 HG21 ILE    82      35.537  59.909  34.230  1.00  0.00           H  
ATOM   1283 HG22 ILE    82      34.569  58.982  35.393  1.00  0.00           H  
ATOM   1284 HG23 ILE    82      34.164  60.643  35.258  1.00  0.00           H  
ATOM   1285  CG1 ILE    82      37.102  59.488  36.605  1.00  0.00           C  
ATOM   1286 HG12 ILE    82      37.892  59.798  35.921  1.00  0.00           H  
ATOM   1287 HG13 ILE    82      37.469  59.713  37.606  1.00  0.00           H  
ATOM   1288  CD1 ILE    82      36.862  57.987  36.455  1.00  0.00           C  
ATOM   1289 HD11 ILE    82      37.649  57.494  37.025  1.00  0.00           H  
ATOM   1290 HD12 ILE    82      35.951  57.563  36.878  1.00  0.00           H  
ATOM   1291 HD13 ILE    82      36.990  57.627  35.434  1.00  0.00           H  
ATOM   1292  C   ILE    82      36.869  62.506  37.436  1.00  0.00           C  
ATOM   1293  O   ILE    82      38.036  62.945  37.391  1.00  0.00           O  
ATOM   1294  N   SER    83      36.235  62.390  38.616  1.00  0.00           N  
ATOM   1295  H   SER    83      35.294  62.025  38.567  1.00  0.00           H  
ATOM   1296  CA  SER    83      36.837  62.430  39.968  1.00  0.00           C  
ATOM   1297  HA  SER    83      37.870  62.155  39.753  1.00  0.00           H  
ATOM   1298  CB  SER    83      36.756  63.870  40.424  1.00  0.00           C  
ATOM   1299  HB2 SER    83      37.343  64.569  39.829  1.00  0.00           H  
ATOM   1300  HB3 SER    83      35.724  64.200  40.543  1.00  0.00           H  
ATOM   1301  OG  SER    83      37.356  63.934  41.712  1.00  0.00           O  
ATOM   1302  HG  SER    83      36.661  64.236  42.301  1.00  0.00           H  
ATOM   1303  C   SER    83      36.080  61.434  40.847  1.00  0.00           C  
ATOM   1304  O   SER    83      34.924  61.255  40.508  1.00  0.00           O  
ATOM   1305  N   LEU    84      36.618  60.940  41.943  1.00  0.00           N  
ATOM   1306  H   LEU    84      37.546  61.165  42.270  1.00  0.00           H  
ATOM   1307  CA  LEU    84      35.998  59.869  42.676  1.00  0.00           C  
ATOM   1308  HA  LEU    84      35.357  59.343  41.969  1.00  0.00           H  
ATOM   1309  CB  LEU    84      37.052  58.931  43.254  1.00  0.00           C  
ATOM   1310  HB2 LEU    84      37.729  59.605  43.778  1.00  0.00           H  
ATOM   1311  HB3 LEU    84      36.506  58.271  43.928  1.00  0.00           H  
ATOM   1312  CG  LEU    84      37.833  57.969  42.277  1.00  0.00           C  
ATOM   1313  HG  LEU    84      38.487  58.491  41.579  1.00  0.00           H  
ATOM   1314  CD1 LEU    84      38.669  56.985  43.115  1.00  0.00           C  
ATOM   1315 HD11 LEU    84      38.989  56.227  42.400  1.00  0.00           H  
ATOM   1316 HD12 LEU    84      39.520  57.511  43.548  1.00  0.00           H  
ATOM   1317 HD13 LEU    84      38.007  56.503  43.835  1.00  0.00           H  
ATOM   1318  CD2 LEU    84      36.934  57.091  41.480  1.00  0.00           C  
ATOM   1319 HD21 LEU    84      36.269  57.695  40.862  1.00  0.00           H  
ATOM   1320 HD22 LEU    84      37.525  56.445  40.831  1.00  0.00           H  
ATOM   1321 HD23 LEU    84      36.447  56.474  42.235  1.00  0.00           H  
ATOM   1322  C   LEU    84      35.001  60.399  43.753  1.00  0.00           C  
ATOM   1323  O   LEU    84      34.180  59.593  44.151  1.00  0.00           O  
ATOM   1324  N   ALA    85      35.052  61.669  44.168  1.00  0.00           N  
ATOM   1325  H   ALA    85      35.805  62.235  43.804  1.00  0.00           H  
ATOM   1326  CA  ALA    85      34.151  62.155  45.258  1.00  0.00           C  
ATOM   1327  HA  ALA    85      33.871  61.344  45.930  1.00  0.00           H  
ATOM   1328  CB  ALA    85      34.876  63.260  45.956  1.00  0.00           C  
ATOM   1329  HB1 ALA    85      34.156  63.654  46.673  1.00  0.00           H  
ATOM   1330  HB2 ALA    85      35.748  62.976  46.545  1.00  0.00           H  
ATOM   1331  HB3 ALA    85      35.115  64.093  45.295  1.00  0.00           H  
ATOM   1332  C   ALA    85      32.742  62.587  44.771  1.00  0.00           C  
ATOM   1333  O   ALA    85      31.863  62.655  45.584  1.00  0.00           O  
ATOM   1334  N   ASP    86      32.598  62.728  43.497  1.00  0.00           N  
ATOM   1335  H   ASP    86      33.478  62.695  43.001  1.00  0.00           H  
ATOM   1336  CA  ASP    86      31.369  62.987  42.764  1.00  0.00           C  
ATOM   1337  HA  ASP    86      30.970  63.942  43.106  1.00  0.00           H  
ATOM   1338  CB  ASP    86      31.625  63.305  41.249  1.00  0.00           C  
ATOM   1339  HB2 ASP    86      32.191  62.486  40.806  1.00  0.00           H  
ATOM   1340  HB3 ASP    86      30.667  63.442  40.745  1.00  0.00           H  
ATOM   1341  CG  ASP    86      32.475  64.591  41.022  1.00  0.00           C  
ATOM   1342  OD1 ASP    86      32.592  65.384  41.967  1.00  0.00           O  
ATOM   1343  OD2 ASP    86      33.042  64.713  39.952  1.00  0.00           O  
ATOM   1344  C   ASP    86      30.333  61.941  43.046  1.00  0.00           C  
ATOM   1345  O   ASP    86      30.621  60.716  42.989  1.00  0.00           O  
ATOM   1346  N   PRO    87      29.055  62.331  43.213  1.00  0.00           N  
ATOM   1347  CD  PRO    87      28.514  63.640  43.324  1.00  0.00           C  
ATOM   1348  HD2 PRO    87      28.878  64.201  42.462  1.00  0.00           H  
ATOM   1349  HD3 PRO    87      28.782  64.118  44.266  1.00  0.00           H  
ATOM   1350  CG  PRO    87      27.041  63.467  43.105  1.00  0.00           C  
ATOM   1351  HG2 PRO    87      26.825  63.666  42.056  1.00  0.00           H  
ATOM   1352  HG3 PRO    87      26.542  64.213  43.724  1.00  0.00           H  
ATOM   1353  CB  PRO    87      26.643  62.054  43.399  1.00  0.00           C  
ATOM   1354  HB2 PRO    87      25.873  61.566  42.800  1.00  0.00           H  
ATOM   1355  HB3 PRO    87      26.444  62.045  44.471  1.00  0.00           H  
ATOM   1356  CA  PRO    87      27.987  61.342  43.159  1.00  0.00           C  
ATOM   1357  HA  PRO    87      28.188  60.541  43.871  1.00  0.00           H  
ATOM   1358  C   PRO    87      27.834  60.765  41.768  1.00  0.00           C  
ATOM   1359  O   PRO    87      27.837  61.563  40.877  1.00  0.00           O  
ATOM   1360  N   VAL    88      27.498  59.465  41.674  1.00  0.00           N  
ATOM   1361  H   VAL    88      27.305  59.000  42.550  1.00  0.00           H  
ATOM   1362  CA  VAL    88      27.260  58.714  40.420  1.00  0.00           C  
ATOM   1363  HA  VAL    88      28.202  58.917  39.911  1.00  0.00           H  
ATOM   1364  CB  VAL    88      26.978  57.238  40.530  1.00  0.00           C  
ATOM   1365  HB  VAL    88      25.925  57.154  40.798  1.00  0.00           H  
ATOM   1366  CG1 VAL    88      27.466  56.452  39.317  1.00  0.00           C  
ATOM   1367 HG11 VAL    88      27.062  55.441  39.271  1.00  0.00           H  
ATOM   1368 HG12 VAL    88      27.227  56.947  38.376  1.00  0.00           H  
ATOM   1369 HG13 VAL    88      28.554  56.398  39.338  1.00  0.00           H  
ATOM   1370  CG2 VAL    88      27.604  56.588  41.755  1.00  0.00           C  
ATOM   1371 HG21 VAL    88      27.245  55.585  41.986  1.00  0.00           H  
ATOM   1372 HG22 VAL    88      28.637  56.289  41.575  1.00  0.00           H  
ATOM   1373 HG23 VAL    88      27.462  57.155  42.675  1.00  0.00           H  
ATOM   1374  C   VAL    88      26.176  59.390  39.576  1.00  0.00           C  
ATOM   1375  O   VAL    88      26.230  59.271  38.322  1.00  0.00           O  
ATOM   1376  N   THR    89      25.176  60.138  40.126  1.00  0.00           N  
ATOM   1377  H   THR    89      25.143  60.288  41.124  1.00  0.00           H  
ATOM   1378  CA  THR    89      24.240  61.051  39.313  1.00  0.00           C  
ATOM   1379  HA  THR    89      23.794  60.399  38.562  1.00  0.00           H  
ATOM   1380  CB  THR    89      23.168  61.654  40.196  1.00  0.00           C  
ATOM   1381  HB  THR    89      22.608  62.451  39.707  1.00  0.00           H  
ATOM   1382  CG2 THR    89      22.228  60.595  40.734  1.00  0.00           C  
ATOM   1383 HG21 THR    89      21.337  61.050  41.168  1.00  0.00           H  
ATOM   1384 HG22 THR    89      21.863  59.886  39.991  1.00  0.00           H  
ATOM   1385 HG23 THR    89      22.806  60.148  41.543  1.00  0.00           H  
ATOM   1386  OG1 THR    89      23.819  62.249  41.316  1.00  0.00           O  
ATOM   1387  HG1 THR    89      24.270  63.040  41.013  1.00  0.00           H  
ATOM   1388  C   THR    89      24.879  62.165  38.449  1.00  0.00           C  
ATOM   1389  O   THR    89      24.298  62.486  37.419  1.00  0.00           O  
ATOM   1390  N   LYS    90      26.079  62.582  38.790  1.00  0.00           N  
ATOM   1391  H   LYS    90      26.490  62.340  39.680  1.00  0.00           H  
ATOM   1392  CA  LYS    90      26.811  63.462  37.851  1.00  0.00           C  
ATOM   1393  HA  LYS    90      26.179  64.334  37.688  1.00  0.00           H  
ATOM   1394  CB  LYS    90      28.096  63.975  38.618  1.00  0.00           C  
ATOM   1395  HB2 LYS    90      27.817  64.148  39.657  1.00  0.00           H  
ATOM   1396  HB3 LYS    90      28.799  63.146  38.706  1.00  0.00           H  
ATOM   1397  CG  LYS    90      28.828  65.171  37.925  1.00  0.00           C  
ATOM   1398  HG2 LYS    90      29.096  64.947  36.892  1.00  0.00           H  
ATOM   1399  HG3 LYS    90      28.121  66.000  37.952  1.00  0.00           H  
ATOM   1400  CD  LYS    90      30.022  65.654  38.732  1.00  0.00           C  
ATOM   1401  HD2 LYS    90      29.676  66.427  39.418  1.00  0.00           H  
ATOM   1402  HD3 LYS    90      30.396  64.878  39.400  1.00  0.00           H  
ATOM   1403  CE  LYS    90      31.187  66.201  37.813  1.00  0.00           C  
ATOM   1404  HE2 LYS    90      31.864  65.415  37.480  1.00  0.00           H  
ATOM   1405  HE3 LYS    90      30.759  66.685  36.935  1.00  0.00           H  
ATOM   1406  NZ  LYS    90      31.959  67.106  38.648  1.00  0.00           N  
ATOM   1407  HZ1 LYS    90      32.429  67.756  38.034  1.00  0.00           H  
ATOM   1408  HZ2 LYS    90      31.325  67.637  39.227  1.00  0.00           H  
ATOM   1409  HZ3 LYS    90      32.577  66.570  39.240  1.00  0.00           H  
ATOM   1410  C   LYS    90      27.169  62.823  36.507  1.00  0.00           C  
ATOM   1411  O   LYS    90      27.451  63.542  35.515  1.00  0.00           O  
ATOM   1412  N   TYR    91      27.067  61.483  36.378  1.00  0.00           N  
ATOM   1413  H   TYR    91      26.812  61.060  37.259  1.00  0.00           H  
ATOM   1414  CA  TYR    91      27.457  60.740  35.227  1.00  0.00           C  
ATOM   1415  HA  TYR    91      27.705  61.355  34.362  1.00  0.00           H  
ATOM   1416  CB  TYR    91      28.791  59.929  35.376  1.00  0.00           C  
ATOM   1417  HB2 TYR    91      28.646  59.023  35.965  1.00  0.00           H  
ATOM   1418  HB3 TYR    91      29.056  59.558  34.386  1.00  0.00           H  
ATOM   1419  CG  TYR    91      29.930  60.657  36.017  1.00  0.00           C  
ATOM   1420  CD1 TYR    91      30.887  61.378  35.260  1.00  0.00           C  
ATOM   1421  HD1 TYR    91      30.775  61.303  34.188  1.00  0.00           H  
ATOM   1422  CE1 TYR    91      31.953  62.128  35.776  1.00  0.00           C  
ATOM   1423  HE1 TYR    91      32.694  62.418  35.046  1.00  0.00           H  
ATOM   1424  CZ  TYR    91      32.103  62.162  37.221  1.00  0.00           C  
ATOM   1425  OH  TYR    91      33.232  62.674  37.793  1.00  0.00           O  
ATOM   1426  HH  TYR    91      33.087  63.004  38.682  1.00  0.00           H  
ATOM   1427  CE2 TYR    91      31.077  61.509  38.020  1.00  0.00           C  
ATOM   1428  HE2 TYR    91      31.060  61.551  39.099  1.00  0.00           H  
ATOM   1429  CD2 TYR    91      30.029  60.806  37.416  1.00  0.00           C  
ATOM   1430  HD2 TYR    91      29.319  60.311  38.063  1.00  0.00           H  
ATOM   1431  C   TYR    91      26.407  59.731  34.791  1.00  0.00           C  
ATOM   1432  O   TYR    91      26.585  58.952  33.776  1.00  0.00           O  
ATOM   1433  N   TRP    92      25.267  59.638  35.565  1.00  0.00           N  
ATOM   1434  H   TRP    92      25.215  60.170  36.422  1.00  0.00           H  
ATOM   1435  CA  TRP    92      24.087  58.897  35.191  1.00  0.00           C  
ATOM   1436  HA  TRP    92      23.959  59.119  34.132  1.00  0.00           H  
ATOM   1437  CB  TRP    92      24.274  57.347  35.352  1.00  0.00           C  
ATOM   1438  HB2 TRP    92      25.269  57.140  34.959  1.00  0.00           H  
ATOM   1439  HB3 TRP    92      24.407  57.154  36.417  1.00  0.00           H  
ATOM   1440  CG  TRP    92      23.289  56.435  34.534  1.00  0.00           C  
ATOM   1441  CD1 TRP    92      22.521  56.705  33.481  1.00  0.00           C  
ATOM   1442  HD1 TRP    92      22.332  57.684  33.066  1.00  0.00           H  
ATOM   1443  NE1 TRP    92      21.892  55.580  32.947  1.00  0.00           N  
ATOM   1444  HE1 TRP    92      21.034  55.612  32.415  1.00  0.00           H  
ATOM   1445  CE2 TRP    92      22.295  54.470  33.648  1.00  0.00           C  
ATOM   1446  CZ2 TRP    92      21.978  53.077  33.556  1.00  0.00           C  
ATOM   1447  HZ2 TRP    92      21.156  52.606  33.037  1.00  0.00           H  
ATOM   1448  CH2 TRP    92      22.489  52.186  34.525  1.00  0.00           C  
ATOM   1449  HH2 TRP    92      22.344  51.116  34.547  1.00  0.00           H  
ATOM   1450  CZ3 TRP    92      23.364  52.736  35.471  1.00  0.00           C  
ATOM   1451  HZ3 TRP    92      23.791  52.090  36.224  1.00  0.00           H  
ATOM   1452  CE3 TRP    92      23.662  54.067  35.598  1.00  0.00           C  
ATOM   1453  HE3 TRP    92      24.177  54.465  36.460  1.00  0.00           H  
ATOM   1454  CD2 TRP    92      23.135  55.015  34.664  1.00  0.00           C  
ATOM   1455  C   TRP    92      22.937  59.415  36.042  1.00  0.00           C  
ATOM   1456  O   TRP    92      22.540  58.713  36.987  1.00  0.00           O  
ATOM   1457  N   PRO    93      22.233  60.522  35.676  1.00  0.00           N  
ATOM   1458  CD  PRO    93      22.467  61.380  34.493  1.00  0.00           C  
ATOM   1459  HD2 PRO    93      22.398  60.705  33.640  1.00  0.00           H  
ATOM   1460  HD3 PRO    93      23.390  61.958  34.520  1.00  0.00           H  
ATOM   1461  CG  PRO    93      21.334  62.346  34.537  1.00  0.00           C  
ATOM   1462  HG2 PRO    93      20.472  61.955  33.997  1.00  0.00           H  
ATOM   1463  HG3 PRO    93      21.636  63.338  34.202  1.00  0.00           H  
ATOM   1464  CB  PRO    93      21.079  62.467  36.058  1.00  0.00           C  
ATOM   1465  HB2 PRO    93      20.101  62.929  36.192  1.00  0.00           H  
ATOM   1466  HB3 PRO    93      21.901  63.079  36.429  1.00  0.00           H  
ATOM   1467  CA  PRO    93      21.293  61.065  36.669  1.00  0.00           C  
ATOM   1468  HA  PRO    93      21.733  61.128  37.664  1.00  0.00           H  
ATOM   1469  C   PRO    93      19.930  60.326  36.704  1.00  0.00           C  
ATOM   1470  O   PRO    93      19.015  60.703  37.435  1.00  0.00           O  
ATOM   1471  N   GLU    94      19.786  59.279  35.966  1.00  0.00           N  
ATOM   1472  H   GLU    94      20.606  59.081  35.409  1.00  0.00           H  
ATOM   1473  CA  GLU    94      18.675  58.355  35.976  1.00  0.00           C  
ATOM   1474  HA  GLU    94      17.795  58.988  35.859  1.00  0.00           H  
ATOM   1475  CB  GLU    94      18.864  57.436  34.739  1.00  0.00           C  
ATOM   1476  HB2 GLU    94      19.707  56.773  34.934  1.00  0.00           H  
ATOM   1477  HB3 GLU    94      18.001  56.769  34.738  1.00  0.00           H  
ATOM   1478  CG  GLU    94      19.041  58.082  33.351  1.00  0.00           C  
ATOM   1479  HG2 GLU    94      20.055  58.479  33.392  1.00  0.00           H  
ATOM   1480  HG3 GLU    94      18.887  57.290  32.618  1.00  0.00           H  
ATOM   1481  CD  GLU    94      18.075  59.247  33.188  1.00  0.00           C  
ATOM   1482  OE1 GLU    94      16.849  59.071  33.459  1.00  0.00           O  
ATOM   1483  OE2 GLU    94      18.494  60.269  32.590  1.00  0.00           O  
ATOM   1484  C   GLU    94      18.692  57.551  37.252  1.00  0.00           C  
ATOM   1485  O   GLU    94      17.684  56.932  37.499  1.00  0.00           O  
ATOM   1486  N   LEU    95      19.775  57.545  38.057  1.00  0.00           N  
ATOM   1487  H   LEU    95      20.633  57.962  37.725  1.00  0.00           H  
ATOM   1488  CA  LEU    95      19.744  56.895  39.383  1.00  0.00           C  
ATOM   1489  HA  LEU    95      19.059  56.053  39.285  1.00  0.00           H  
ATOM   1490  CB  LEU    95      21.189  56.516  39.668  1.00  0.00           C  
ATOM   1491  HB2 LEU    95      21.846  57.376  39.802  1.00  0.00           H  
ATOM   1492  HB3 LEU    95      21.174  56.041  40.649  1.00  0.00           H  
ATOM   1493  CG  LEU    95      21.830  55.461  38.746  1.00  0.00           C  
ATOM   1494  HG  LEU    95      21.838  55.759  37.697  1.00  0.00           H  
ATOM   1495  CD1 LEU    95      23.256  55.169  39.313  1.00  0.00           C  
ATOM   1496 HD11 LEU    95      23.146  54.590  40.229  1.00  0.00           H  
ATOM   1497 HD12 LEU    95      23.793  54.681  38.500  1.00  0.00           H  
ATOM   1498 HD13 LEU    95      23.723  56.127  39.542  1.00  0.00           H  
ATOM   1499  CD2 LEU    95      21.025  54.136  38.817  1.00  0.00           C  
ATOM   1500 HD21 LEU    95      20.078  54.291  38.301  1.00  0.00           H  
ATOM   1501 HD22 LEU    95      21.448  53.353  38.188  1.00  0.00           H  
ATOM   1502 HD23 LEU    95      20.824  53.732  39.809  1.00  0.00           H  
ATOM   1503  C   LEU    95      18.959  57.842  40.372  1.00  0.00           C  
ATOM   1504  O   LEU    95      19.449  58.470  41.336  1.00  0.00           O  
ATOM   1505  N   THR    96      17.634  58.008  40.112  1.00  0.00           N  
ATOM   1506  H   THR    96      17.379  57.636  39.208  1.00  0.00           H  
ATOM   1507  CA  THR    96      16.707  58.841  40.759  1.00  0.00           C  
ATOM   1508  HA  THR    96      17.096  59.859  40.775  1.00  0.00           H  
ATOM   1509  CB  THR    96      15.275  58.759  40.180  1.00  0.00           C  
ATOM   1510  HB  THR    96      14.542  59.383  40.691  1.00  0.00           H  
ATOM   1511  CG2 THR    96      15.277  59.320  38.791  1.00  0.00           C  
ATOM   1512 HG21 THR    96      16.117  59.032  38.160  1.00  0.00           H  
ATOM   1513 HG22 THR    96      14.444  58.889  38.235  1.00  0.00           H  
ATOM   1514 HG23 THR    96      15.107  60.395  38.856  1.00  0.00           H  
ATOM   1515  OG1 THR    96      14.720  57.424  40.293  1.00  0.00           O  
ATOM   1516  HG1 THR    96      13.767  57.473  40.180  1.00  0.00           H  
ATOM   1517  C   THR    96      16.481  58.475  42.239  1.00  0.00           C  
ATOM   1518  O   THR    96      15.914  59.205  43.055  1.00  0.00           O  
ATOM   1519  N   GLY    97      16.870  57.237  42.566  1.00  0.00           N  
ATOM   1520  H   GLY    97      17.202  56.673  41.797  1.00  0.00           H  
ATOM   1521  CA  GLY    97      16.459  56.627  43.886  1.00  0.00           C  
ATOM   1522  HA2 GLY    97      15.376  56.611  44.006  1.00  0.00           H  
ATOM   1523  HA3 GLY    97      16.800  55.599  43.761  1.00  0.00           H  
ATOM   1524  C   GLY    97      17.131  57.316  45.106  1.00  0.00           C  
ATOM   1525  O   GLY    97      18.315  57.614  45.080  1.00  0.00           O  
ATOM   1526  N   LYS    98      16.453  57.446  46.253  1.00  0.00           N  
ATOM   1527  H   LYS    98      15.543  57.025  46.379  1.00  0.00           H  
ATOM   1528  CA  LYS    98      16.898  58.077  47.485  1.00  0.00           C  
ATOM   1529  HA  LYS    98      17.129  59.130  47.326  1.00  0.00           H  
ATOM   1530  CB  LYS    98      15.820  57.837  48.573  1.00  0.00           C  
ATOM   1531  HB2 LYS    98      15.477  56.808  48.683  1.00  0.00           H  
ATOM   1532  HB3 LYS    98      16.226  58.003  49.571  1.00  0.00           H  
ATOM   1533  CG  LYS    98      14.607  58.753  48.228  1.00  0.00           C  
ATOM   1534  HG2 LYS    98      14.874  59.805  48.336  1.00  0.00           H  
ATOM   1535  HG3 LYS    98      14.416  58.508  47.184  1.00  0.00           H  
ATOM   1536  CD  LYS    98      13.256  58.556  48.974  1.00  0.00           C  
ATOM   1537  HD2 LYS    98      12.952  57.512  49.050  1.00  0.00           H  
ATOM   1538  HD3 LYS    98      13.289  59.015  49.963  1.00  0.00           H  
ATOM   1539  CE  LYS    98      12.036  59.234  48.311  1.00  0.00           C  
ATOM   1540  HE2 LYS    98      12.269  60.211  47.887  1.00  0.00           H  
ATOM   1541  HE3 LYS    98      11.701  58.567  47.517  1.00  0.00           H  
ATOM   1542  NZ  LYS    98      10.897  59.288  49.300  1.00  0.00           N  
ATOM   1543  HZ1 LYS    98      10.031  59.581  48.869  1.00  0.00           H  
ATOM   1544  HZ2 LYS    98      10.734  58.496  49.905  1.00  0.00           H  
ATOM   1545  HZ3 LYS    98      10.983  60.118  49.869  1.00  0.00           H  
ATOM   1546  C   LYS    98      18.162  57.478  48.054  1.00  0.00           C  
ATOM   1547  O   LYS    98      19.092  58.217  48.492  1.00  0.00           O  
ATOM   1548  N   GLN    99      18.326  56.103  48.112  1.00  0.00           N  
ATOM   1549  H   GLN    99      17.521  55.498  48.031  1.00  0.00           H  
ATOM   1550  CA  GLN    99      19.583  55.374  48.490  1.00  0.00           C  
ATOM   1551  HA  GLN    99      19.800  55.634  49.526  1.00  0.00           H  
ATOM   1552  CB  GLN    99      19.239  53.815  48.541  1.00  0.00           C  
ATOM   1553  HB2 GLN    99      20.029  53.383  49.156  1.00  0.00           H  
ATOM   1554  HB3 GLN    99      18.239  53.701  48.959  1.00  0.00           H  
ATOM   1555  CG  GLN    99      19.310  53.023  47.174  1.00  0.00           C  
ATOM   1556  HG2 GLN    99      20.299  52.980  46.718  1.00  0.00           H  
ATOM   1557  HG3 GLN    99      19.166  51.969  47.409  1.00  0.00           H  
ATOM   1558  CD  GLN    99      18.341  53.442  46.061  1.00  0.00           C  
ATOM   1559  OE1 GLN    99      18.014  54.620  45.811  1.00  0.00           O  
ATOM   1560  NE2 GLN    99      17.955  52.466  45.262  1.00  0.00           N  
ATOM   1561 HE21 GLN    99      18.282  51.513  45.336  1.00  0.00           H  
ATOM   1562 HE22 GLN    99      17.193  52.598  44.612  1.00  0.00           H  
ATOM   1563  C   GLN    99      20.822  55.723  47.684  1.00  0.00           C  
ATOM   1564  O   GLN    99      21.931  55.526  48.082  1.00  0.00           O  
ATOM   1565  N   TRP   100      20.648  56.105  46.421  1.00  0.00           N  
ATOM   1566  H   TRP   100      19.705  56.168  46.064  1.00  0.00           H  
ATOM   1567  CA  TRP   100      21.792  56.447  45.515  1.00  0.00           C  
ATOM   1568  HA  TRP   100      22.645  55.777  45.621  1.00  0.00           H  
ATOM   1569  CB  TRP   100      21.354  56.174  44.026  1.00  0.00           C  
ATOM   1570  HB2 TRP   100      20.410  56.678  43.821  1.00  0.00           H  
ATOM   1571  HB3 TRP   100      22.006  56.782  43.399  1.00  0.00           H  
ATOM   1572  CG  TRP   100      21.424  54.805  43.557  1.00  0.00           C  
ATOM   1573  CD1 TRP   100      20.387  54.011  43.308  1.00  0.00           C  
ATOM   1574  HD1 TRP   100      19.342  54.286  43.318  1.00  0.00           H  
ATOM   1575  NE1 TRP   100      20.829  52.759  42.972  1.00  0.00           N  
ATOM   1576  HE1 TRP   100      20.246  52.025  42.595  1.00  0.00           H  
ATOM   1577  CE2 TRP   100      22.187  52.717  42.839  1.00  0.00           C  
ATOM   1578  CZ2 TRP   100      23.076  51.751  42.324  1.00  0.00           C  
ATOM   1579  HZ2 TRP   100      22.676  50.789  42.041  1.00  0.00           H  
ATOM   1580  CH2 TRP   100      24.418  52.087  42.142  1.00  0.00           C  
ATOM   1581  HH2 TRP   100      25.061  51.395  41.620  1.00  0.00           H  
ATOM   1582  CZ3 TRP   100      24.884  53.336  42.714  1.00  0.00           C  
ATOM   1583  HZ3 TRP   100      25.951  53.503  42.740  1.00  0.00           H  
ATOM   1584  CE3 TRP   100      23.971  54.308  43.152  1.00  0.00           C  
ATOM   1585  HE3 TRP   100      24.387  55.303  43.210  1.00  0.00           H  
ATOM   1586  CD2 TRP   100      22.592  54.032  43.310  1.00  0.00           C  
ATOM   1587  C   TRP   100      22.357  57.885  45.692  1.00  0.00           C  
ATOM   1588  O   TRP   100      23.504  58.041  45.396  1.00  0.00           O  
ATOM   1589  N   GLN   101      21.646  58.773  46.396  1.00  0.00           N  
ATOM   1590  H   GLN   101      20.712  58.460  46.618  1.00  0.00           H  
ATOM   1591  CA  GLN   101      22.058  60.201  46.526  1.00  0.00           C  
ATOM   1592  HA  GLN   101      22.374  60.558  45.547  1.00  0.00           H  
ATOM   1593  CB  GLN   101      20.856  61.087  46.900  1.00  0.00           C  
ATOM   1594  HB2 GLN   101      20.465  60.970  47.910  1.00  0.00           H  
ATOM   1595  HB3 GLN   101      21.213  62.117  46.903  1.00  0.00           H  
ATOM   1596  CG  GLN   101      19.600  60.967  45.980  1.00  0.00           C  
ATOM   1597  HG2 GLN   101      18.908  60.203  46.334  1.00  0.00           H  
ATOM   1598  HG3 GLN   101      19.126  61.943  46.088  1.00  0.00           H  
ATOM   1599  CD  GLN   101      19.936  60.862  44.532  1.00  0.00           C  
ATOM   1600  OE1 GLN   101      20.312  61.830  43.868  1.00  0.00           O  
ATOM   1601  NE2 GLN   101      19.825  59.750  43.966  1.00  0.00           N  
ATOM   1602 HE21 GLN   101      19.369  58.946  44.373  1.00  0.00           H  
ATOM   1603 HE22 GLN   101      19.990  59.630  42.977  1.00  0.00           H  
ATOM   1604  C   GLN   101      23.310  60.386  47.419  1.00  0.00           C  
ATOM   1605  O   GLN   101      24.146  61.297  47.144  1.00  0.00           O  
ATOM   1606  N   GLY   102      23.549  59.563  48.427  1.00  0.00           N  
ATOM   1607  H   GLY   102      22.860  58.846  48.602  1.00  0.00           H  
ATOM   1608  CA  GLY   102      24.812  59.445  49.137  1.00  0.00           C  
ATOM   1609  HA2 GLY   102      25.131  60.438  49.454  1.00  0.00           H  
ATOM   1610  HA3 GLY   102      24.655  58.858  50.042  1.00  0.00           H  
ATOM   1611  C   GLY   102      25.900  58.870  48.336  1.00  0.00           C  
ATOM   1612  O   GLY   102      27.033  59.207  48.613  1.00  0.00           O  
ATOM   1613  N   ILE   103      25.648  57.963  47.399  1.00  0.00           N  
ATOM   1614  H   ILE   103      24.705  57.714  47.137  1.00  0.00           H  
ATOM   1615  CA  ILE   103      26.733  57.070  46.750  1.00  0.00           C  
ATOM   1616  HA  ILE   103      27.420  56.704  47.513  1.00  0.00           H  
ATOM   1617  CB  ILE   103      26.111  55.727  46.119  1.00  0.00           C  
ATOM   1618  HB  ILE   103      25.332  55.851  45.368  1.00  0.00           H  
ATOM   1619  CG2 ILE   103      27.253  54.875  45.525  1.00  0.00           C  
ATOM   1620 HG21 ILE   103      27.794  55.420  44.752  1.00  0.00           H  
ATOM   1621 HG22 ILE   103      27.937  54.721  46.360  1.00  0.00           H  
ATOM   1622 HG23 ILE   103      26.839  53.988  45.047  1.00  0.00           H  
ATOM   1623  CG1 ILE   103      25.478  54.845  47.204  1.00  0.00           C  
ATOM   1624 HG12 ILE   103      26.154  54.362  47.909  1.00  0.00           H  
ATOM   1625 HG13 ILE   103      24.868  55.529  47.793  1.00  0.00           H  
ATOM   1626  CD1 ILE   103      24.501  53.751  46.734  1.00  0.00           C  
ATOM   1627 HD11 ILE   103      24.258  53.067  47.547  1.00  0.00           H  
ATOM   1628 HD12 ILE   103      23.560  54.129  46.335  1.00  0.00           H  
ATOM   1629 HD13 ILE   103      24.966  53.033  46.058  1.00  0.00           H  
ATOM   1630  C   ILE   103      27.602  57.851  45.739  1.00  0.00           C  
ATOM   1631  O   ILE   103      27.197  58.773  45.028  1.00  0.00           O  
ATOM   1632  N   ARG   104      28.868  57.531  45.717  1.00  0.00           N  
ATOM   1633  H   ARG   104      29.229  56.874  46.394  1.00  0.00           H  
ATOM   1634  CA  ARG   104      29.952  58.149  44.850  1.00  0.00           C  
ATOM   1635  HA  ARG   104      29.369  58.795  44.193  1.00  0.00           H  
ATOM   1636  CB  ARG   104      30.959  58.962  45.638  1.00  0.00           C  
ATOM   1637  HB2 ARG   104      31.679  58.313  46.136  1.00  0.00           H  
ATOM   1638  HB3 ARG   104      31.622  59.540  44.994  1.00  0.00           H  
ATOM   1639  CG  ARG   104      30.443  59.984  46.695  1.00  0.00           C  
ATOM   1640  HG2 ARG   104      30.231  60.874  46.103  1.00  0.00           H  
ATOM   1641  HG3 ARG   104      29.501  59.711  47.170  1.00  0.00           H  
ATOM   1642  CD  ARG   104      31.344  60.217  47.889  1.00  0.00           C  
ATOM   1643  HD2 ARG   104      32.384  60.436  47.648  1.00  0.00           H  
ATOM   1644  HD3 ARG   104      31.008  61.139  48.364  1.00  0.00           H  
ATOM   1645  NE  ARG   104      31.427  59.083  48.805  1.00  0.00           N  
ATOM   1646  HE  ARG   104      30.983  58.225  48.507  1.00  0.00           H  
ATOM   1647  CZ  ARG   104      31.896  58.832  50.048  1.00  0.00           C  
ATOM   1648  NH1 ARG   104      32.528  59.778  50.669  1.00  0.00           N  
ATOM   1649 HH11 ARG   104      32.917  60.482  50.058  1.00  0.00           H  
ATOM   1650 HH12 ARG   104      32.830  59.533  51.601  1.00  0.00           H  
ATOM   1651  NH2 ARG   104      31.805  57.612  50.638  1.00  0.00           N  
ATOM   1652 HH21 ARG   104      31.575  56.781  50.112  1.00  0.00           H  
ATOM   1653 HH22 ARG   104      31.885  57.504  51.639  1.00  0.00           H  
ATOM   1654  C   ARG   104      30.684  57.174  43.939  1.00  0.00           C  
ATOM   1655  O   ARG   104      30.718  55.973  44.176  1.00  0.00           O  
ATOM   1656  N   LEU   105      31.451  57.706  42.929  1.00  0.00           N  
ATOM   1657  H   LEU   105      31.441  58.703  42.767  1.00  0.00           H  
ATOM   1658  CA  LEU   105      32.402  56.920  42.079  1.00  0.00           C  
ATOM   1659  HA  LEU   105      31.811  56.149  41.585  1.00  0.00           H  
ATOM   1660  CB  LEU   105      33.093  57.676  40.919  1.00  0.00           C  
ATOM   1661  HB2 LEU   105      33.606  58.547  41.325  1.00  0.00           H  
ATOM   1662  HB3 LEU   105      33.845  57.056  40.431  1.00  0.00           H  
ATOM   1663  CG  LEU   105      32.155  58.192  39.788  1.00  0.00           C  
ATOM   1664  HG  LEU   105      31.563  59.049  40.109  1.00  0.00           H  
ATOM   1665  CD1 LEU   105      32.987  58.680  38.638  1.00  0.00           C  
ATOM   1666 HD11 LEU   105      32.392  58.969  37.772  1.00  0.00           H  
ATOM   1667 HD12 LEU   105      33.511  59.555  39.025  1.00  0.00           H  
ATOM   1668 HD13 LEU   105      33.696  57.912  38.328  1.00  0.00           H  
ATOM   1669  CD2 LEU   105      31.204  57.113  39.161  1.00  0.00           C  
ATOM   1670 HD21 LEU   105      30.486  56.864  39.942  1.00  0.00           H  
ATOM   1671 HD22 LEU   105      30.708  57.565  38.302  1.00  0.00           H  
ATOM   1672 HD23 LEU   105      31.822  56.248  38.919  1.00  0.00           H  
ATOM   1673  C   LEU   105      33.430  56.223  42.966  1.00  0.00           C  
ATOM   1674  O   LEU   105      33.760  55.098  42.537  1.00  0.00           O  
ATOM   1675  N   LEU   106      33.968  56.852  44.029  1.00  0.00           N  
ATOM   1676  H   LEU   106      33.755  57.835  44.120  1.00  0.00           H  
ATOM   1677  CA  LEU   106      34.638  56.113  45.152  1.00  0.00           C  
ATOM   1678  HA  LEU   106      35.543  55.840  44.608  1.00  0.00           H  
ATOM   1679  CB  LEU   106      35.107  57.134  46.306  1.00  0.00           C  
ATOM   1680  HB2 LEU   106      35.885  57.775  45.891  1.00  0.00           H  
ATOM   1681  HB3 LEU   106      34.330  57.855  46.559  1.00  0.00           H  
ATOM   1682  CG  LEU   106      35.749  56.498  47.572  1.00  0.00           C  
ATOM   1683  HG  LEU   106      35.151  55.633  47.858  1.00  0.00           H  
ATOM   1684  CD1 LEU   106      37.069  55.765  47.196  1.00  0.00           C  
ATOM   1685 HD11 LEU   106      37.257  55.154  48.078  1.00  0.00           H  
ATOM   1686 HD12 LEU   106      36.989  55.161  46.292  1.00  0.00           H  
ATOM   1687 HD13 LEU   106      37.905  56.461  47.132  1.00  0.00           H  
ATOM   1688  CD2 LEU   106      35.987  57.446  48.649  1.00  0.00           C  
ATOM   1689 HD21 LEU   106      35.047  57.733  49.121  1.00  0.00           H  
ATOM   1690 HD22 LEU   106      36.656  57.056  49.417  1.00  0.00           H  
ATOM   1691 HD23 LEU   106      36.346  58.423  48.327  1.00  0.00           H  
ATOM   1692  C   LEU   106      33.979  54.779  45.683  1.00  0.00           C  
ATOM   1693  O   LEU   106      34.535  53.708  45.726  1.00  0.00           O  
ATOM   1694  N   ASP   107      32.666  54.867  45.961  1.00  0.00           N  
ATOM   1695  H   ASP   107      32.262  55.792  45.927  1.00  0.00           H  
ATOM   1696  CA  ASP   107      31.894  53.805  46.504  1.00  0.00           C  
ATOM   1697  HA  ASP   107      32.451  53.390  47.344  1.00  0.00           H  
ATOM   1698  CB  ASP   107      30.563  54.420  47.011  1.00  0.00           C  
ATOM   1699  HB2 ASP   107      30.104  54.900  46.147  1.00  0.00           H  
ATOM   1700  HB3 ASP   107      29.935  53.605  47.370  1.00  0.00           H  
ATOM   1701  CG  ASP   107      30.758  55.485  48.056  1.00  0.00           C  
ATOM   1702  OD1 ASP   107      31.420  55.274  49.112  1.00  0.00           O  
ATOM   1703  OD2 ASP   107      30.297  56.614  47.824  1.00  0.00           O  
ATOM   1704  C   ASP   107      31.574  52.656  45.599  1.00  0.00           C  
ATOM   1705  O   ASP   107      31.504  51.506  45.971  1.00  0.00           O  
ATOM   1706  N   LEU   108      31.489  52.938  44.296  1.00  0.00           N  
ATOM   1707  H   LEU   108      31.645  53.892  44.004  1.00  0.00           H  
ATOM   1708  CA  LEU   108      31.535  51.875  43.241  1.00  0.00           C  
ATOM   1709  HA  LEU   108      30.845  51.111  43.599  1.00  0.00           H  
ATOM   1710  CB  LEU   108      31.121  52.550  41.961  1.00  0.00           C  
ATOM   1711  HB2 LEU   108      31.805  53.355  41.692  1.00  0.00           H  
ATOM   1712  HB3 LEU   108      31.220  51.830  41.149  1.00  0.00           H  
ATOM   1713  CG  LEU   108      29.603  53.028  41.915  1.00  0.00           C  
ATOM   1714  HG  LEU   108      29.409  53.842  42.613  1.00  0.00           H  
ATOM   1715  CD1 LEU   108      29.434  53.621  40.543  1.00  0.00           C  
ATOM   1716 HD11 LEU   108      28.411  53.985  40.445  1.00  0.00           H  
ATOM   1717 HD12 LEU   108      30.081  54.481  40.371  1.00  0.00           H  
ATOM   1718 HD13 LEU   108      29.745  52.898  39.789  1.00  0.00           H  
ATOM   1719  CD2 LEU   108      28.704  51.849  42.256  1.00  0.00           C  
ATOM   1720 HD21 LEU   108      27.726  52.315  42.135  1.00  0.00           H  
ATOM   1721 HD22 LEU   108      28.948  51.083  41.520  1.00  0.00           H  
ATOM   1722 HD23 LEU   108      28.837  51.646  43.318  1.00  0.00           H  
ATOM   1723  C   LEU   108      32.929  51.224  43.142  1.00  0.00           C  
ATOM   1724  O   LEU   108      33.116  50.036  43.253  1.00  0.00           O  
ATOM   1725  N   ALA   109      33.940  52.112  42.972  1.00  0.00           N  
ATOM   1726  H   ALA   109      33.581  53.040  42.803  1.00  0.00           H  
ATOM   1727  CA  ALA   109      35.304  51.726  42.502  1.00  0.00           C  
ATOM   1728  HA  ALA   109      35.221  51.013  41.682  1.00  0.00           H  
ATOM   1729  CB  ALA   109      36.013  52.920  41.981  1.00  0.00           C  
ATOM   1730  HB1 ALA   109      36.955  52.502  41.627  1.00  0.00           H  
ATOM   1731  HB2 ALA   109      35.497  53.315  41.105  1.00  0.00           H  
ATOM   1732  HB3 ALA   109      36.231  53.662  42.749  1.00  0.00           H  
ATOM   1733  C   ALA   109      36.117  51.012  43.684  1.00  0.00           C  
ATOM   1734  O   ALA   109      37.104  50.306  43.388  1.00  0.00           O  
ATOM   1735  N   THR   110      35.676  51.110  44.958  1.00  0.00           N  
ATOM   1736  H   THR   110      35.009  51.843  45.153  1.00  0.00           H  
ATOM   1737  CA  THR   110      36.346  50.473  46.106  1.00  0.00           C  
ATOM   1738  HA  THR   110      37.008  49.737  45.649  1.00  0.00           H  
ATOM   1739  CB  THR   110      37.110  51.453  46.943  1.00  0.00           C  
ATOM   1740  HB  THR   110      37.539  51.014  47.843  1.00  0.00           H  
ATOM   1741  CG2 THR   110      38.277  51.978  46.086  1.00  0.00           C  
ATOM   1742 HG21 THR   110      38.995  51.228  45.752  1.00  0.00           H  
ATOM   1743 HG22 THR   110      37.927  52.422  45.154  1.00  0.00           H  
ATOM   1744 HG23 THR   110      38.883  52.676  46.663  1.00  0.00           H  
ATOM   1745  OG1 THR   110      36.439  52.617  47.339  1.00  0.00           O  
ATOM   1746  HG1 THR   110      36.104  53.027  46.538  1.00  0.00           H  
ATOM   1747  C   THR   110      35.415  49.701  46.978  1.00  0.00           C  
ATOM   1748  O   THR   110      35.703  49.422  48.144  1.00  0.00           O  
ATOM   1749  N   TYR   111      34.241  49.376  46.461  1.00  0.00           N  
ATOM   1750  H   TYR   111      33.964  49.667  45.534  1.00  0.00           H  
ATOM   1751  CA  TYR   111      33.367  48.351  47.102  1.00  0.00           C  
ATOM   1752  HA  TYR   111      32.598  48.275  46.333  1.00  0.00           H  
ATOM   1753  CB  TYR   111      33.929  46.933  47.191  1.00  0.00           C  
ATOM   1754  HB2 TYR   111      34.358  46.701  48.166  1.00  0.00           H  
ATOM   1755  HB3 TYR   111      33.001  46.362  47.213  1.00  0.00           H  
ATOM   1756  CG  TYR   111      34.835  46.481  46.062  1.00  0.00           C  
ATOM   1757  CD1 TYR   111      34.408  46.594  44.751  1.00  0.00           C  
ATOM   1758  HD1 TYR   111      33.413  46.990  44.609  1.00  0.00           H  
ATOM   1759  CE1 TYR   111      35.240  46.199  43.735  1.00  0.00           C  
ATOM   1760  HE1 TYR   111      34.859  46.110  42.728  1.00  0.00           H  
ATOM   1761  CZ  TYR   111      36.574  45.779  43.963  1.00  0.00           C  
ATOM   1762  OH  TYR   111      37.179  45.102  42.977  1.00  0.00           O  
ATOM   1763  HH  TYR   111      38.129  44.988  43.064  1.00  0.00           H  
ATOM   1764  CE2 TYR   111      37.070  45.719  45.329  1.00  0.00           C  
ATOM   1765  HE2 TYR   111      37.881  45.044  45.560  1.00  0.00           H  
ATOM   1766  CD2 TYR   111      36.171  46.070  46.380  1.00  0.00           C  
ATOM   1767  HD2 TYR   111      36.359  45.926  47.433  1.00  0.00           H  
ATOM   1768  C   TYR   111      32.654  48.764  48.395  1.00  0.00           C  
ATOM   1769  O   TYR   111      32.451  47.939  49.296  1.00  0.00           O  
ATOM   1770  N   THR   112      32.420  50.064  48.635  1.00  0.00           N  
ATOM   1771  H   THR   112      32.697  50.692  47.894  1.00  0.00           H  
ATOM   1772  CA  THR   112      32.015  50.712  49.877  1.00  0.00           C  
ATOM   1773  HA  THR   112      31.942  49.874  50.570  1.00  0.00           H  
ATOM   1774  CB  THR   112      33.031  51.649  50.557  1.00  0.00           C  
ATOM   1775  HB  THR   112      32.674  52.075  51.495  1.00  0.00           H  
ATOM   1776  CG2 THR   112      34.465  51.079  50.913  1.00  0.00           C  
ATOM   1777 HG21 THR   112      35.055  50.798  50.041  1.00  0.00           H  
ATOM   1778 HG22 THR   112      34.936  51.978  51.311  1.00  0.00           H  
ATOM   1779 HG23 THR   112      34.323  50.288  51.649  1.00  0.00           H  
ATOM   1780  OG1 THR   112      33.234  52.720  49.625  1.00  0.00           O  
ATOM   1781  HG1 THR   112      32.676  53.465  49.860  1.00  0.00           H  
ATOM   1782  C   THR   112      30.548  51.207  49.875  1.00  0.00           C  
ATOM   1783  O   THR   112      30.089  51.824  50.809  1.00  0.00           O  
ATOM   1784  N   ALA   113      29.724  50.852  48.961  1.00  0.00           N  
ATOM   1785  H   ALA   113      30.144  50.330  48.205  1.00  0.00           H  
ATOM   1786  CA  ALA   113      28.454  51.567  48.734  1.00  0.00           C  
ATOM   1787  HA  ALA   113      28.606  52.594  49.067  1.00  0.00           H  
ATOM   1788  CB  ALA   113      27.943  51.529  47.239  1.00  0.00           C  
ATOM   1789  HB1 ALA   113      28.654  51.967  46.539  1.00  0.00           H  
ATOM   1790  HB2 ALA   113      27.723  50.494  46.979  1.00  0.00           H  
ATOM   1791  HB3 ALA   113      27.079  52.188  47.159  1.00  0.00           H  
ATOM   1792  C   ALA   113      27.291  51.011  49.574  1.00  0.00           C  
ATOM   1793  O   ALA   113      26.309  51.685  49.698  1.00  0.00           O  
ATOM   1794  N   GLY   114      27.352  49.830  50.222  1.00  0.00           N  
ATOM   1795  H   GLY   114      28.239  49.377  50.056  1.00  0.00           H  
ATOM   1796  CA  GLY   114      26.315  49.290  51.156  1.00  0.00           C  
ATOM   1797  HA2 GLY   114      26.742  49.253  52.159  1.00  0.00           H  
ATOM   1798  HA3 GLY   114      25.470  49.971  51.049  1.00  0.00           H  
ATOM   1799  C   GLY   114      25.790  47.895  50.802  1.00  0.00           C  
ATOM   1800  O   GLY   114      24.786  47.496  51.389  1.00  0.00           O  
ATOM   1801  N   GLY   115      26.357  47.149  49.873  1.00  0.00           N  
ATOM   1802  H   GLY   115      27.133  47.594  49.403  1.00  0.00           H  
ATOM   1803  CA  GLY   115      25.941  45.771  49.449  1.00  0.00           C  
ATOM   1804  HA2 GLY   115      26.887  45.282  49.683  1.00  0.00           H  
ATOM   1805  HA3 GLY   115      25.080  45.479  50.050  1.00  0.00           H  
ATOM   1806  C   GLY   115      25.488  45.621  47.986  1.00  0.00           C  
ATOM   1807  O   GLY   115      24.342  45.168  47.713  1.00  0.00           O  
ATOM   1808  N   LEU   116      26.311  46.034  46.971  1.00  0.00           N  
ATOM   1809  H   LEU   116      27.189  46.457  47.233  1.00  0.00           H  
ATOM   1810  CA  LEU   116      25.991  45.785  45.597  1.00  0.00           C  
ATOM   1811  HA  LEU   116      24.980  46.166  45.451  1.00  0.00           H  
ATOM   1812  CB  LEU   116      26.951  46.606  44.679  1.00  0.00           C  
ATOM   1813  HB2 LEU   116      27.976  46.369  44.966  1.00  0.00           H  
ATOM   1814  HB3 LEU   116      26.977  46.107  43.710  1.00  0.00           H  
ATOM   1815  CG  LEU   116      26.722  48.085  44.597  1.00  0.00           C  
ATOM   1816  HG  LEU   116      26.781  48.446  45.624  1.00  0.00           H  
ATOM   1817  CD1 LEU   116      27.827  48.756  43.820  1.00  0.00           C  
ATOM   1818 HD11 LEU   116      27.627  49.815  43.986  1.00  0.00           H  
ATOM   1819 HD12 LEU   116      28.808  48.543  44.245  1.00  0.00           H  
ATOM   1820 HD13 LEU   116      27.782  48.423  42.783  1.00  0.00           H  
ATOM   1821  CD2 LEU   116      25.356  48.428  43.937  1.00  0.00           C  
ATOM   1822 HD21 LEU   116      24.574  48.118  44.631  1.00  0.00           H  
ATOM   1823 HD22 LEU   116      25.243  49.506  43.827  1.00  0.00           H  
ATOM   1824 HD23 LEU   116      25.414  47.954  42.958  1.00  0.00           H  
ATOM   1825  C   LEU   116      26.011  44.244  45.180  1.00  0.00           C  
ATOM   1826  O   LEU   116      26.880  43.512  45.581  1.00  0.00           O  
ATOM   1827  N   PRO   117      25.214  43.732  44.232  1.00  0.00           N  
ATOM   1828  CD  PRO   117      24.161  44.479  43.585  1.00  0.00           C  
ATOM   1829  HD2 PRO   117      24.461  44.770  42.578  1.00  0.00           H  
ATOM   1830  HD3 PRO   117      23.707  45.271  44.180  1.00  0.00           H  
ATOM   1831  CG  PRO   117      23.013  43.460  43.257  1.00  0.00           C  
ATOM   1832  HG2 PRO   117      22.359  43.772  42.443  1.00  0.00           H  
ATOM   1833  HG3 PRO   117      22.421  43.228  44.143  1.00  0.00           H  
ATOM   1834  CB  PRO   117      23.915  42.249  42.928  1.00  0.00           C  
ATOM   1835  HB2 PRO   117      24.145  42.359  41.869  1.00  0.00           H  
ATOM   1836  HB3 PRO   117      23.403  41.288  42.979  1.00  0.00           H  
ATOM   1837  CA  PRO   117      25.150  42.300  43.855  1.00  0.00           C  
ATOM   1838  HA  PRO   117      24.979  41.686  44.739  1.00  0.00           H  
ATOM   1839  C   PRO   117      26.428  41.868  43.124  1.00  0.00           C  
ATOM   1840  O   PRO   117      26.793  42.564  42.192  1.00  0.00           O  
ATOM   1841  N   LEU   118      27.074  40.796  43.542  1.00  0.00           N  
ATOM   1842  H   LEU   118      26.644  40.274  44.292  1.00  0.00           H  
ATOM   1843  CA  LEU   118      28.240  40.159  42.905  1.00  0.00           C  
ATOM   1844  HA  LEU   118      28.959  40.978  42.915  1.00  0.00           H  
ATOM   1845  CB  LEU   118      28.621  38.990  43.812  1.00  0.00           C  
ATOM   1846  HB2 LEU   118      29.039  39.257  44.783  1.00  0.00           H  
ATOM   1847  HB3 LEU   118      27.690  38.496  44.091  1.00  0.00           H  
ATOM   1848  CG  LEU   118      29.685  37.944  43.280  1.00  0.00           C  
ATOM   1849  HG  LEU   118      29.378  37.596  42.294  1.00  0.00           H  
ATOM   1850  CD1 LEU   118      31.027  38.586  43.295  1.00  0.00           C  
ATOM   1851 HD11 LEU   118      31.011  39.597  42.887  1.00  0.00           H  
ATOM   1852 HD12 LEU   118      31.331  38.426  44.329  1.00  0.00           H  
ATOM   1853 HD13 LEU   118      31.720  38.010  42.683  1.00  0.00           H  
ATOM   1854  CD2 LEU   118      29.570  36.680  44.175  1.00  0.00           C  
ATOM   1855 HD21 LEU   118      29.839  37.097  45.145  1.00  0.00           H  
ATOM   1856 HD22 LEU   118      28.534  36.341  44.154  1.00  0.00           H  
ATOM   1857 HD23 LEU   118      30.354  35.968  43.918  1.00  0.00           H  
ATOM   1858  C   LEU   118      28.060  39.846  41.416  1.00  0.00           C  
ATOM   1859  O   LEU   118      28.948  40.169  40.619  1.00  0.00           O  
ATOM   1860  N   GLN   119      26.907  39.188  41.104  1.00  0.00           N  
ATOM   1861  H   GLN   119      26.355  38.855  41.881  1.00  0.00           H  
ATOM   1862  CA  GLN   119      26.485  39.000  39.674  1.00  0.00           C  
ATOM   1863  HA  GLN   119      27.315  39.366  39.070  1.00  0.00           H  
ATOM   1864  CB  GLN   119      26.314  37.509  39.283  1.00  0.00           C  
ATOM   1865  HB2 GLN   119      25.447  37.120  39.818  1.00  0.00           H  
ATOM   1866  HB3 GLN   119      26.198  37.374  38.208  1.00  0.00           H  
ATOM   1867  CG  GLN   119      27.507  36.638  39.499  1.00  0.00           C  
ATOM   1868  HG2 GLN   119      27.767  36.066  38.609  1.00  0.00           H  
ATOM   1869  HG3 GLN   119      28.445  37.155  39.703  1.00  0.00           H  
ATOM   1870  CD  GLN   119      27.356  35.726  40.743  1.00  0.00           C  
ATOM   1871  OE1 GLN   119      27.162  36.201  41.888  1.00  0.00           O  
ATOM   1872  NE2 GLN   119      27.441  34.444  40.569  1.00  0.00           N  
ATOM   1873 HE21 GLN   119      27.594  34.036  39.658  1.00  0.00           H  
ATOM   1874 HE22 GLN   119      27.030  33.880  41.299  1.00  0.00           H  
ATOM   1875  C   GLN   119      25.225  39.765  39.367  1.00  0.00           C  
ATOM   1876  O   GLN   119      24.314  39.940  40.180  1.00  0.00           O  
ATOM   1877  N   VAL   120      25.110  40.048  38.043  1.00  0.00           N  
ATOM   1878  H   VAL   120      25.880  39.685  37.499  1.00  0.00           H  
ATOM   1879  CA  VAL   120      23.997  40.656  37.380  1.00  0.00           C  
ATOM   1880  HA  VAL   120      23.752  41.499  38.026  1.00  0.00           H  
ATOM   1881  CB  VAL   120      24.425  41.253  36.080  1.00  0.00           C  
ATOM   1882  HB  VAL   120      24.911  40.548  35.405  1.00  0.00           H  
ATOM   1883  CG1 VAL   120      23.305  41.887  35.299  1.00  0.00           C  
ATOM   1884 HG11 VAL   120      22.551  41.132  35.075  1.00  0.00           H  
ATOM   1885 HG12 VAL   120      22.743  42.590  35.914  1.00  0.00           H  
ATOM   1886 HG13 VAL   120      23.596  42.272  34.322  1.00  0.00           H  
ATOM   1887  CG2 VAL   120      25.433  42.471  36.354  1.00  0.00           C  
ATOM   1888 HG21 VAL   120      25.898  42.580  35.374  1.00  0.00           H  
ATOM   1889 HG22 VAL   120      24.831  43.292  36.742  1.00  0.00           H  
ATOM   1890 HG23 VAL   120      26.177  42.192  37.101  1.00  0.00           H  
ATOM   1891  C   VAL   120      22.859  39.727  37.110  1.00  0.00           C  
ATOM   1892  O   VAL   120      23.122  38.716  36.379  1.00  0.00           O  
ATOM   1893  N   PRO   121      21.705  39.950  37.663  1.00  0.00           N  
ATOM   1894  CD  PRO   121      21.369  40.936  38.649  1.00  0.00           C  
ATOM   1895  HD2 PRO   121      21.158  41.880  38.147  1.00  0.00           H  
ATOM   1896  HD3 PRO   121      22.184  41.049  39.364  1.00  0.00           H  
ATOM   1897  CG  PRO   121      20.195  40.496  39.391  1.00  0.00           C  
ATOM   1898  HG2 PRO   121      19.566  41.263  39.844  1.00  0.00           H  
ATOM   1899  HG3 PRO   121      20.527  39.824  40.182  1.00  0.00           H  
ATOM   1900  CB  PRO   121      19.450  39.659  38.408  1.00  0.00           C  
ATOM   1901  HB2 PRO   121      18.882  40.374  37.813  1.00  0.00           H  
ATOM   1902  HB3 PRO   121      18.866  38.843  38.834  1.00  0.00           H  
ATOM   1903  CA  PRO   121      20.602  38.967  37.567  1.00  0.00           C  
ATOM   1904  HA  PRO   121      20.852  38.030  38.064  1.00  0.00           H  
ATOM   1905  C   PRO   121      20.134  38.685  36.130  1.00  0.00           C  
ATOM   1906  O   PRO   121      19.901  39.603  35.355  1.00  0.00           O  
ATOM   1907  N   ASP   122      19.696  37.458  35.803  1.00  0.00           N  
ATOM   1908  H   ASP   122      19.834  36.805  36.560  1.00  0.00           H  
ATOM   1909  CA  ASP   122      19.702  36.914  34.457  1.00  0.00           C  
ATOM   1910  HA  ASP   122      20.679  37.116  34.019  1.00  0.00           H  
ATOM   1911  CB  ASP   122      19.432  35.408  34.461  1.00  0.00           C  
ATOM   1912  HB2 ASP   122      18.353  35.307  34.580  1.00  0.00           H  
ATOM   1913  HB3 ASP   122      19.589  34.982  33.470  1.00  0.00           H  
ATOM   1914  CG  ASP   122      20.323  34.540  35.372  1.00  0.00           C  
ATOM   1915  OD1 ASP   122      19.934  33.445  35.808  1.00  0.00           O  
ATOM   1916  OD2 ASP   122      21.566  34.902  35.528  1.00  0.00           O  
ATOM   1917  C   ASP   122      18.655  37.510  33.572  1.00  0.00           C  
ATOM   1918  O   ASP   122      18.821  37.624  32.343  1.00  0.00           O  
ATOM   1919  N   ASN   123      17.623  38.070  34.121  1.00  0.00           N  
ATOM   1920  H   ASN   123      17.289  38.010  35.072  1.00  0.00           H  
ATOM   1921  CA  ASN   123      16.621  38.751  33.334  1.00  0.00           C  
ATOM   1922  HA  ASN   123      16.322  38.144  32.479  1.00  0.00           H  
ATOM   1923  CB  ASN   123      15.433  39.119  34.225  1.00  0.00           C  
ATOM   1924  HB2 ASN   123      14.507  39.310  33.684  1.00  0.00           H  
ATOM   1925  HB3 ASN   123      15.361  38.239  34.864  1.00  0.00           H  
ATOM   1926  CG  ASN   123      15.822  40.300  35.059  1.00  0.00           C  
ATOM   1927  OD1 ASN   123      16.618  40.275  36.024  1.00  0.00           O  
ATOM   1928  ND2 ASN   123      15.298  41.402  34.699  1.00  0.00           N  
ATOM   1929 HD21 ASN   123      15.542  42.273  35.148  1.00  0.00           H  
ATOM   1930 HD22 ASN   123      14.644  41.234  33.948  1.00  0.00           H  
ATOM   1931  C   ASN   123      17.211  40.052  32.714  1.00  0.00           C  
ATOM   1932  O   ASN   123      16.712  40.485  31.666  1.00  0.00           O  
ATOM   1933  N   VAL   124      18.271  40.702  33.213  1.00  0.00           N  
ATOM   1934  H   VAL   124      18.686  40.243  34.011  1.00  0.00           H  
ATOM   1935  CA  VAL   124      18.903  41.863  32.623  1.00  0.00           C  
ATOM   1936  HA  VAL   124      18.113  42.611  32.567  1.00  0.00           H  
ATOM   1937  CB  VAL   124      20.091  42.447  33.442  1.00  0.00           C  
ATOM   1938  HB  VAL   124      20.901  41.722  33.516  1.00  0.00           H  
ATOM   1939  CG1 VAL   124      20.765  43.689  32.822  1.00  0.00           C  
ATOM   1940 HG11 VAL   124      20.085  44.541  32.802  1.00  0.00           H  
ATOM   1941 HG12 VAL   124      21.509  44.048  33.533  1.00  0.00           H  
ATOM   1942 HG13 VAL   124      21.214  43.594  31.834  1.00  0.00           H  
ATOM   1943  CG2 VAL   124      19.509  42.914  34.822  1.00  0.00           C  
ATOM   1944 HG21 VAL   124      18.839  43.772  34.778  1.00  0.00           H  
ATOM   1945 HG22 VAL   124      18.967  42.041  35.185  1.00  0.00           H  
ATOM   1946 HG23 VAL   124      20.348  43.079  35.498  1.00  0.00           H  
ATOM   1947  C   VAL   124      19.446  41.591  31.192  1.00  0.00           C  
ATOM   1948  O   VAL   124      20.291  40.740  31.005  1.00  0.00           O  
ATOM   1949  N   THR   125      18.895  42.352  30.271  1.00  0.00           N  
ATOM   1950  H   THR   125      18.167  42.996  30.547  1.00  0.00           H  
ATOM   1951  CA  THR   125      18.995  42.018  28.763  1.00  0.00           C  
ATOM   1952  HA  THR   125      19.949  41.532  28.559  1.00  0.00           H  
ATOM   1953  CB  THR   125      17.847  40.985  28.388  1.00  0.00           C  
ATOM   1954  HB  THR   125      17.699  41.037  27.310  1.00  0.00           H  
ATOM   1955  CG2 THR   125      18.078  39.491  28.842  1.00  0.00           C  
ATOM   1956 HG21 THR   125      18.917  39.010  28.338  1.00  0.00           H  
ATOM   1957 HG22 THR   125      18.426  39.579  29.871  1.00  0.00           H  
ATOM   1958 HG23 THR   125      17.136  38.955  28.727  1.00  0.00           H  
ATOM   1959  OG1 THR   125      16.611  41.409  29.031  1.00  0.00           O  
ATOM   1960  HG1 THR   125      16.696  41.253  29.974  1.00  0.00           H  
ATOM   1961  C   THR   125      18.863  43.216  27.782  1.00  0.00           C  
ATOM   1962  O   THR   125      18.839  42.987  26.577  1.00  0.00           O  
ATOM   1963  N   ASP   126      18.829  44.425  28.390  1.00  0.00           N  
ATOM   1964  H   ASP   126      18.758  44.526  29.393  1.00  0.00           H  
ATOM   1965  CA  ASP   126      18.818  45.688  27.670  1.00  0.00           C  
ATOM   1966  HA  ASP   126      19.648  45.617  26.966  1.00  0.00           H  
ATOM   1967  CB  ASP   126      17.396  45.863  27.027  1.00  0.00           C  
ATOM   1968  HB2 ASP   126      17.517  46.753  26.410  1.00  0.00           H  
ATOM   1969  HB3 ASP   126      17.117  45.059  26.346  1.00  0.00           H  
ATOM   1970  CG  ASP   126      16.251  46.216  27.960  1.00  0.00           C  
ATOM   1971  OD1 ASP   126      16.251  45.779  29.108  1.00  0.00           O  
ATOM   1972  OD2 ASP   126      15.353  47.012  27.546  1.00  0.00           O  
ATOM   1973  C   ASP   126      19.174  46.829  28.683  1.00  0.00           C  
ATOM   1974  O   ASP   126      19.150  46.679  29.910  1.00  0.00           O  
ATOM   1975  N   ASN   127      19.488  48.084  28.231  1.00  0.00           N  
ATOM   1976  H   ASN   127      19.591  48.290  27.247  1.00  0.00           H  
ATOM   1977  CA  ASN   127      19.805  49.249  29.103  1.00  0.00           C  
ATOM   1978  HA  ASN   127      20.583  48.808  29.727  1.00  0.00           H  
ATOM   1979  CB  ASN   127      20.452  50.441  28.297  1.00  0.00           C  
ATOM   1980  HB2 ASN   127      20.047  50.510  27.287  1.00  0.00           H  
ATOM   1981  HB3 ASN   127      20.142  51.340  28.829  1.00  0.00           H  
ATOM   1982  CG  ASN   127      21.930  50.295  28.094  1.00  0.00           C  
ATOM   1983  OD1 ASN   127      22.572  49.308  28.427  1.00  0.00           O  
ATOM   1984  ND2 ASN   127      22.597  51.303  27.532  1.00  0.00           N  
ATOM   1985 HD21 ASN   127      22.194  52.191  27.270  1.00  0.00           H  
ATOM   1986 HD22 ASN   127      23.597  51.174  27.585  1.00  0.00           H  
ATOM   1987  C   ASN   127      18.639  49.595  30.073  1.00  0.00           C  
ATOM   1988  O   ASN   127      18.961  50.321  31.021  1.00  0.00           O  
ATOM   1989  N   ALA   128      17.447  49.113  29.963  1.00  0.00           N  
ATOM   1990  H   ALA   128      17.238  48.621  29.106  1.00  0.00           H  
ATOM   1991  CA  ALA   128      16.361  49.427  30.858  1.00  0.00           C  
ATOM   1992  HA  ALA   128      16.639  50.313  31.429  1.00  0.00           H  
ATOM   1993  CB  ALA   128      15.138  49.714  29.999  1.00  0.00           C  
ATOM   1994  HB1 ALA   128      14.427  50.126  30.715  1.00  0.00           H  
ATOM   1995  HB2 ALA   128      15.399  50.323  29.134  1.00  0.00           H  
ATOM   1996  HB3 ALA   128      14.616  48.802  29.708  1.00  0.00           H  
ATOM   1997  C   ALA   128      16.012  48.385  31.916  1.00  0.00           C  
ATOM   1998  O   ALA   128      15.742  48.764  33.017  1.00  0.00           O  
ATOM   1999  N   SER   129      16.063  47.068  31.657  1.00  0.00           N  
ATOM   2000  H   SER   129      16.067  46.652  30.737  1.00  0.00           H  
ATOM   2001  CA  SER   129      16.171  46.103  32.760  1.00  0.00           C  
ATOM   2002  HA  SER   129      15.304  46.212  33.411  1.00  0.00           H  
ATOM   2003  CB  SER   129      16.250  44.612  32.177  1.00  0.00           C  
ATOM   2004  HB2 SER   129      16.509  43.965  33.015  1.00  0.00           H  
ATOM   2005  HB3 SER   129      15.286  44.392  31.719  1.00  0.00           H  
ATOM   2006  OG  SER   129      17.265  44.546  31.158  1.00  0.00           O  
ATOM   2007  HG  SER   129      16.824  44.847  30.360  1.00  0.00           H  
ATOM   2008  C   SER   129      17.426  46.288  33.588  1.00  0.00           C  
ATOM   2009  O   SER   129      17.295  46.159  34.780  1.00  0.00           O  
ATOM   2010  N   LEU   130      18.532  46.773  33.078  1.00  0.00           N  
ATOM   2011  H   LEU   130      18.585  46.831  32.071  1.00  0.00           H  
ATOM   2012  CA  LEU   130      19.695  47.292  33.850  1.00  0.00           C  
ATOM   2013  HA  LEU   130      20.078  46.495  34.488  1.00  0.00           H  
ATOM   2014  CB  LEU   130      20.729  47.642  32.866  1.00  0.00           C  
ATOM   2015  HB2 LEU   130      20.786  46.859  32.111  1.00  0.00           H  
ATOM   2016  HB3 LEU   130      20.309  48.557  32.448  1.00  0.00           H  
ATOM   2017  CG  LEU   130      22.109  48.066  33.361  1.00  0.00           C  
ATOM   2018  HG  LEU   130      21.900  48.720  34.208  1.00  0.00           H  
ATOM   2019  CD1 LEU   130      22.784  46.817  33.817  1.00  0.00           C  
ATOM   2020 HD11 LEU   130      23.739  47.085  34.269  1.00  0.00           H  
ATOM   2021 HD12 LEU   130      22.300  46.394  34.697  1.00  0.00           H  
ATOM   2022 HD13 LEU   130      22.954  46.094  33.019  1.00  0.00           H  
ATOM   2023  CD2 LEU   130      22.870  48.903  32.325  1.00  0.00           C  
ATOM   2024 HD21 LEU   130      22.233  49.730  32.011  1.00  0.00           H  
ATOM   2025 HD22 LEU   130      23.756  49.302  32.818  1.00  0.00           H  
ATOM   2026 HD23 LEU   130      23.181  48.282  31.485  1.00  0.00           H  
ATOM   2027  C   LEU   130      19.399  48.507  34.721  1.00  0.00           C  
ATOM   2028  O   LEU   130      19.791  48.510  35.866  1.00  0.00           O  
ATOM   2029  N   LEU   131      18.545  49.393  34.173  1.00  0.00           N  
ATOM   2030  H   LEU   131      18.384  49.338  33.177  1.00  0.00           H  
ATOM   2031  CA  LEU   131      18.227  50.665  34.886  1.00  0.00           C  
ATOM   2032  HA  LEU   131      19.173  50.978  35.327  1.00  0.00           H  
ATOM   2033  CB  LEU   131      17.703  51.726  33.844  1.00  0.00           C  
ATOM   2034  HB2 LEU   131      18.516  51.868  33.132  1.00  0.00           H  
ATOM   2035  HB3 LEU   131      16.804  51.401  33.320  1.00  0.00           H  
ATOM   2036  CG  LEU   131      17.250  53.034  34.545  1.00  0.00           C  
ATOM   2037  HG  LEU   131      16.391  52.911  35.204  1.00  0.00           H  
ATOM   2038  CD1 LEU   131      18.462  53.712  35.240  1.00  0.00           C  
ATOM   2039 HD11 LEU   131      18.280  54.762  35.472  1.00  0.00           H  
ATOM   2040 HD12 LEU   131      18.663  53.242  36.202  1.00  0.00           H  
ATOM   2041 HD13 LEU   131      19.355  53.558  34.633  1.00  0.00           H  
ATOM   2042  CD2 LEU   131      16.678  54.075  33.559  1.00  0.00           C  
ATOM   2043 HD21 LEU   131      17.487  54.500  32.965  1.00  0.00           H  
ATOM   2044 HD22 LEU   131      15.831  53.740  32.960  1.00  0.00           H  
ATOM   2045 HD23 LEU   131      16.215  54.845  34.175  1.00  0.00           H  
ATOM   2046  C   LEU   131      17.339  50.404  36.089  1.00  0.00           C  
ATOM   2047  O   LEU   131      17.581  51.063  37.106  1.00  0.00           O  
ATOM   2048  N   ARG   132      16.334  49.579  35.896  1.00  0.00           N  
ATOM   2049  H   ARG   132      16.175  49.263  34.949  1.00  0.00           H  
ATOM   2050  CA  ARG   132      15.470  49.093  36.973  1.00  0.00           C  
ATOM   2051  HA  ARG   132      15.219  50.012  37.502  1.00  0.00           H  
ATOM   2052  CB  ARG   132      14.196  48.450  36.329  1.00  0.00           C  
ATOM   2053  HB2 ARG   132      14.429  47.537  35.781  1.00  0.00           H  
ATOM   2054  HB3 ARG   132      13.618  48.266  37.234  1.00  0.00           H  
ATOM   2055  CG  ARG   132      13.390  49.488  35.406  1.00  0.00           C  
ATOM   2056  HG2 ARG   132      13.118  50.341  36.028  1.00  0.00           H  
ATOM   2057  HG3 ARG   132      13.994  49.868  34.582  1.00  0.00           H  
ATOM   2058  CD  ARG   132      12.104  49.008  34.760  1.00  0.00           C  
ATOM   2059  HD2 ARG   132      11.461  48.579  35.529  1.00  0.00           H  
ATOM   2060  HD3 ARG   132      11.730  49.854  34.183  1.00  0.00           H  
ATOM   2061  NE  ARG   132      12.445  47.860  33.875  1.00  0.00           N  
ATOM   2062  HE  ARG   132      12.404  46.928  34.263  1.00  0.00           H  
ATOM   2063  CZ  ARG   132      12.650  47.878  32.564  1.00  0.00           C  
ATOM   2064  NH1 ARG   132      12.503  48.991  31.895  1.00  0.00           N  
ATOM   2065 HH11 ARG   132      12.366  49.904  32.305  1.00  0.00           H  
ATOM   2066 HH12 ARG   132      12.340  48.982  30.899  1.00  0.00           H  
ATOM   2067  NH2 ARG   132      12.896  46.736  31.940  1.00  0.00           N  
ATOM   2068 HH21 ARG   132      12.900  45.869  32.458  1.00  0.00           H  
ATOM   2069 HH22 ARG   132      13.118  46.657  30.958  1.00  0.00           H  
ATOM   2070  C   ARG   132      16.136  48.153  37.986  1.00  0.00           C  
ATOM   2071  O   ARG   132      15.885  48.240  39.189  1.00  0.00           O  
ATOM   2072  N   PHE   133      17.130  47.389  37.528  1.00  0.00           N  
ATOM   2073  H   PHE   133      17.305  47.359  36.534  1.00  0.00           H  
ATOM   2074  CA  PHE   133      17.935  46.600  38.366  1.00  0.00           C  
ATOM   2075  HA  PHE   133      17.343  45.907  38.964  1.00  0.00           H  
ATOM   2076  CB  PHE   133      18.796  45.680  37.530  1.00  0.00           C  
ATOM   2077  HB2 PHE   133      18.239  44.795  37.225  1.00  0.00           H  
ATOM   2078  HB3 PHE   133      18.982  46.120  36.550  1.00  0.00           H  
ATOM   2079  CG  PHE   133      20.123  45.207  38.121  1.00  0.00           C  
ATOM   2080  CD1 PHE   133      20.070  44.294  39.262  1.00  0.00           C  
ATOM   2081  HD1 PHE   133      19.151  44.042  39.770  1.00  0.00           H  
ATOM   2082  CE1 PHE   133      21.286  43.838  39.798  1.00  0.00           C  
ATOM   2083  HE1 PHE   133      21.182  43.179  40.647  1.00  0.00           H  
ATOM   2084  CZ  PHE   133      22.516  44.353  39.321  1.00  0.00           C  
ATOM   2085  HZ  PHE   133      23.442  44.111  39.821  1.00  0.00           H  
ATOM   2086  CE2 PHE   133      22.538  45.248  38.255  1.00  0.00           C  
ATOM   2087  HE2 PHE   133      23.436  45.614  37.780  1.00  0.00           H  
ATOM   2088  CD2 PHE   133      21.316  45.641  37.651  1.00  0.00           C  
ATOM   2089  HD2 PHE   133      21.433  46.326  36.824  1.00  0.00           H  
ATOM   2090  C   PHE   133      18.698  47.472  39.370  1.00  0.00           C  
ATOM   2091  O   PHE   133      18.587  47.196  40.589  1.00  0.00           O  
ATOM   2092  N   TYR   134      19.369  48.579  38.958  1.00  0.00           N  
ATOM   2093  H   TYR   134      19.250  48.907  38.010  1.00  0.00           H  
ATOM   2094  CA  TYR   134      20.020  49.533  39.835  1.00  0.00           C  
ATOM   2095  HA  TYR   134      20.514  48.931  40.598  1.00  0.00           H  
ATOM   2096  CB  TYR   134      21.064  50.330  39.041  1.00  0.00           C  
ATOM   2097  HB2 TYR   134      20.486  50.831  38.264  1.00  0.00           H  
ATOM   2098  HB3 TYR   134      21.521  51.119  39.639  1.00  0.00           H  
ATOM   2099  CG  TYR   134      22.238  49.450  38.588  1.00  0.00           C  
ATOM   2100  CD1 TYR   134      23.265  48.956  39.394  1.00  0.00           C  
ATOM   2101  HD1 TYR   134      23.186  49.091  40.462  1.00  0.00           H  
ATOM   2102  CE1 TYR   134      24.458  48.324  38.963  1.00  0.00           C  
ATOM   2103  HE1 TYR   134      25.209  47.984  39.661  1.00  0.00           H  
ATOM   2104  CZ  TYR   134      24.713  48.379  37.647  1.00  0.00           C  
ATOM   2105  OH  TYR   134      25.941  48.152  37.290  1.00  0.00           O  
ATOM   2106  HH  TYR   134      26.027  48.495  36.398  1.00  0.00           H  
ATOM   2107  CE2 TYR   134      23.759  48.927  36.739  1.00  0.00           C  
ATOM   2108  HE2 TYR   134      24.059  49.141  35.723  1.00  0.00           H  
ATOM   2109  CD2 TYR   134      22.493  49.343  37.213  1.00  0.00           C  
ATOM   2110  HD2 TYR   134      21.767  49.821  36.572  1.00  0.00           H  
ATOM   2111  C   TYR   134      19.121  50.419  40.637  1.00  0.00           C  
ATOM   2112  O   TYR   134      19.224  50.562  41.851  1.00  0.00           O  
ATOM   2113  N   GLN   135      18.047  51.000  40.059  1.00  0.00           N  
ATOM   2114  H   GLN   135      17.822  50.829  39.089  1.00  0.00           H  
ATOM   2115  CA  GLN   135      17.077  51.752  40.755  1.00  0.00           C  
ATOM   2116  HA  GLN   135      17.605  52.586  41.219  1.00  0.00           H  
ATOM   2117  CB  GLN   135      16.135  52.389  39.767  1.00  0.00           C  
ATOM   2118  HB2 GLN   135      15.945  51.624  39.014  1.00  0.00           H  
ATOM   2119  HB3 GLN   135      15.205  52.653  40.271  1.00  0.00           H  
ATOM   2120  CG  GLN   135      16.607  53.481  38.864  1.00  0.00           C  
ATOM   2121  HG2 GLN   135      16.947  54.373  39.390  1.00  0.00           H  
ATOM   2122  HG3 GLN   135      17.544  53.168  38.403  1.00  0.00           H  
ATOM   2123  CD  GLN   135      15.506  53.859  37.840  1.00  0.00           C  
ATOM   2124  OE1 GLN   135      14.635  53.115  37.456  1.00  0.00           O  
ATOM   2125  NE2 GLN   135      15.502  55.080  37.267  1.00  0.00           N  
ATOM   2126 HE21 GLN   135      16.227  55.731  37.533  1.00  0.00           H  
ATOM   2127 HE22 GLN   135      15.033  55.282  36.395  1.00  0.00           H  
ATOM   2128  C   GLN   135      16.370  50.989  41.865  1.00  0.00           C  
ATOM   2129  O   GLN   135      16.124  51.484  42.981  1.00  0.00           O  
ATOM   2130  N   SER   136      16.078  49.675  41.644  1.00  0.00           N  
ATOM   2131  H   SER   136      16.148  49.298  40.709  1.00  0.00           H  
ATOM   2132  CA  SER   136      15.385  48.828  42.602  1.00  0.00           C  
ATOM   2133  HA  SER   136      14.811  49.433  43.304  1.00  0.00           H  
ATOM   2134  CB  SER   136      14.385  47.860  41.896  1.00  0.00           C  
ATOM   2135  HB2 SER   136      13.613  47.455  42.550  1.00  0.00           H  
ATOM   2136  HB3 SER   136      13.837  48.504  41.208  1.00  0.00           H  
ATOM   2137  OG  SER   136      15.186  46.852  41.258  1.00  0.00           O  
ATOM   2138  HG  SER   136      15.444  47.239  40.419  1.00  0.00           H  
ATOM   2139  C   SER   136      16.293  48.033  43.550  1.00  0.00           C  
ATOM   2140  O   SER   136      15.808  47.469  44.483  1.00  0.00           O  
ATOM   2141  N   TRP   137      17.628  48.137  43.452  1.00  0.00           N  
ATOM   2142  H   TRP   137      18.025  48.637  42.670  1.00  0.00           H  
ATOM   2143  CA  TRP   137      18.593  47.666  44.454  1.00  0.00           C  
ATOM   2144  HA  TRP   137      18.475  46.633  44.784  1.00  0.00           H  
ATOM   2145  CB  TRP   137      19.957  47.636  43.740  1.00  0.00           C  
ATOM   2146  HB2 TRP   137      19.894  46.784  43.064  1.00  0.00           H  
ATOM   2147  HB3 TRP   137      20.133  48.557  43.183  1.00  0.00           H  
ATOM   2148  CG  TRP   137      21.044  47.553  44.724  1.00  0.00           C  
ATOM   2149  CD1 TRP   137      21.380  46.392  45.328  1.00  0.00           C  
ATOM   2150  HD1 TRP   137      20.882  45.438  45.243  1.00  0.00           H  
ATOM   2151  NE1 TRP   137      22.399  46.700  46.230  1.00  0.00           N  
ATOM   2152  HE1 TRP   137      22.639  46.051  46.965  1.00  0.00           H  
ATOM   2153  CE2 TRP   137      22.664  48.062  46.292  1.00  0.00           C  
ATOM   2154  CZ2 TRP   137      23.504  48.854  47.054  1.00  0.00           C  
ATOM   2155  HZ2 TRP   137      24.058  48.348  47.831  1.00  0.00           H  
ATOM   2156  CH2 TRP   137      23.594  50.267  46.858  1.00  0.00           C  
ATOM   2157  HH2 TRP   137      24.196  50.896  47.497  1.00  0.00           H  
ATOM   2158  CZ3 TRP   137      22.785  50.817  45.851  1.00  0.00           C  
ATOM   2159  HZ3 TRP   137      22.730  51.884  45.693  1.00  0.00           H  
ATOM   2160  CE3 TRP   137      21.923  50.090  45.084  1.00  0.00           C  
ATOM   2161  HE3 TRP   137      21.308  50.535  44.316  1.00  0.00           H  
ATOM   2162  CD2 TRP   137      21.772  48.683  45.327  1.00  0.00           C  
ATOM   2163  C   TRP   137      18.567  48.527  45.714  1.00  0.00           C  
ATOM   2164  O   TRP   137      18.330  49.750  45.677  1.00  0.00           O  
ATOM   2165  N   GLN   138      18.809  47.904  46.928  1.00  0.00           N  
ATOM   2166  H   GLN   138      18.923  46.902  46.981  1.00  0.00           H  
ATOM   2167  CA  GLN   138      18.854  48.707  48.243  1.00  0.00           C  
ATOM   2168  HA  GLN   138      18.830  49.775  48.028  1.00  0.00           H  
ATOM   2169  CB  GLN   138      17.611  48.429  49.054  1.00  0.00           C  
ATOM   2170  HB2 GLN   138      17.617  47.352  49.224  1.00  0.00           H  
ATOM   2171  HB3 GLN   138      17.726  48.898  50.031  1.00  0.00           H  
ATOM   2172  CG  GLN   138      16.326  48.930  48.314  1.00  0.00           C  
ATOM   2173  HG2 GLN   138      16.238  48.372  47.382  1.00  0.00           H  
ATOM   2174  HG3 GLN   138      15.473  48.618  48.916  1.00  0.00           H  
ATOM   2175  CD  GLN   138      16.222  50.465  48.027  1.00  0.00           C  
ATOM   2176  OE1 GLN   138      16.835  51.370  48.730  1.00  0.00           O  
ATOM   2177  NE2 GLN   138      15.303  50.814  47.115  1.00  0.00           N  
ATOM   2178 HE21 GLN   138      14.724  50.123  46.660  1.00  0.00           H  
ATOM   2179 HE22 GLN   138      15.093  51.800  47.056  1.00  0.00           H  
ATOM   2180  C   GLN   138      20.129  48.412  49.179  1.00  0.00           C  
ATOM   2181  O   GLN   138      20.299  47.218  49.523  1.00  0.00           O  
ATOM   2182  N   PRO   139      20.973  49.316  49.545  1.00  0.00           N  
ATOM   2183  CD  PRO   139      20.945  50.715  49.296  1.00  0.00           C  
ATOM   2184  HD2 PRO   139      19.957  51.091  49.559  1.00  0.00           H  
ATOM   2185  HD3 PRO   139      21.111  50.774  48.221  1.00  0.00           H  
ATOM   2186  CG  PRO   139      22.084  51.393  50.105  1.00  0.00           C  
ATOM   2187  HG2 PRO   139      21.596  51.847  50.968  1.00  0.00           H  
ATOM   2188  HG3 PRO   139      22.571  52.189  49.541  1.00  0.00           H  
ATOM   2189  CB  PRO   139      22.986  50.243  50.507  1.00  0.00           C  
ATOM   2190  HB2 PRO   139      23.503  50.394  51.454  1.00  0.00           H  
ATOM   2191  HB3 PRO   139      23.748  50.100  49.741  1.00  0.00           H  
ATOM   2192  CA  PRO   139      22.073  49.054  50.550  1.00  0.00           C  
ATOM   2193  HA  PRO   139      22.612  48.181  50.181  1.00  0.00           H  
ATOM   2194  C   PRO   139      21.597  48.819  51.972  1.00  0.00           C  
ATOM   2195  O   PRO   139      20.726  49.564  52.440  1.00  0.00           O  
ATOM   2196  N   LYS   140      22.348  48.003  52.741  1.00  0.00           N  
ATOM   2197  H   LYS   140      23.123  47.474  52.367  1.00  0.00           H  
ATOM   2198  CA  LYS   140      21.981  47.691  54.190  1.00  0.00           C  
ATOM   2199  HA  LYS   140      20.894  47.715  54.258  1.00  0.00           H  
ATOM   2200  CB  LYS   140      22.131  46.152  54.466  1.00  0.00           C  
ATOM   2201  HB2 LYS   140      21.461  45.630  53.783  1.00  0.00           H  
ATOM   2202  HB3 LYS   140      23.111  45.721  54.262  1.00  0.00           H  
ATOM   2203  CG  LYS   140      21.620  45.722  55.864  1.00  0.00           C  
ATOM   2204  HG2 LYS   140      22.378  45.993  56.599  1.00  0.00           H  
ATOM   2205  HG3 LYS   140      20.701  46.298  55.977  1.00  0.00           H  
ATOM   2206  CD  LYS   140      21.485  44.195  55.973  1.00  0.00           C  
ATOM   2207  HD2 LYS   140      20.949  43.778  55.121  1.00  0.00           H  
ATOM   2208  HD3 LYS   140      22.508  43.821  55.936  1.00  0.00           H  
ATOM   2209  CE  LYS   140      20.844  43.910  57.378  1.00  0.00           C  
ATOM   2210  HE2 LYS   140      21.718  43.860  58.028  1.00  0.00           H  
ATOM   2211  HE3 LYS   140      20.167  44.742  57.572  1.00  0.00           H  
ATOM   2212  NZ  LYS   140      20.031  42.657  57.463  1.00  0.00           N  
ATOM   2213  HZ1 LYS   140      19.390  42.656  56.682  1.00  0.00           H  
ATOM   2214  HZ2 LYS   140      20.523  41.775  57.442  1.00  0.00           H  
ATOM   2215  HZ3 LYS   140      19.510  42.666  58.328  1.00  0.00           H  
ATOM   2216  C   LYS   140      22.597  48.642  55.269  1.00  0.00           C  
ATOM   2217  O   LYS   140      22.117  48.652  56.404  1.00  0.00           O  
ATOM   2218  N   TRP   141      23.634  49.460  54.889  1.00  0.00           N  
ATOM   2219  H   TRP   141      23.972  49.297  53.951  1.00  0.00           H  
ATOM   2220  CA  TRP   141      24.435  50.419  55.682  1.00  0.00           C  
ATOM   2221  HA  TRP   141      23.844  50.844  56.493  1.00  0.00           H  
ATOM   2222  CB  TRP   141      25.700  49.753  56.255  1.00  0.00           C  
ATOM   2223  HB2 TRP   141      26.374  49.527  55.428  1.00  0.00           H  
ATOM   2224  HB3 TRP   141      26.240  50.481  56.861  1.00  0.00           H  
ATOM   2225  CG  TRP   141      25.505  48.440  57.088  1.00  0.00           C  
ATOM   2226  CD1 TRP   141      25.886  47.204  56.695  1.00  0.00           C  
ATOM   2227  HD1 TRP   141      26.244  46.940  55.711  1.00  0.00           H  
ATOM   2228  NE1 TRP   141      25.472  46.335  57.659  1.00  0.00           N  
ATOM   2229  HE1 TRP   141      25.511  45.332  57.541  1.00  0.00           H  
ATOM   2230  CE2 TRP   141      24.965  46.953  58.757  1.00  0.00           C  
ATOM   2231  CZ2 TRP   141      24.510  46.447  59.997  1.00  0.00           C  
ATOM   2232  HZ2 TRP   141      24.661  45.425  60.311  1.00  0.00           H  
ATOM   2233  CH2 TRP   141      23.885  47.355  60.881  1.00  0.00           C  
ATOM   2234  HH2 TRP   141      23.499  47.019  61.832  1.00  0.00           H  
ATOM   2235  CZ3 TRP   141      23.731  48.711  60.546  1.00  0.00           C  
ATOM   2236  HZ3 TRP   141      23.220  49.413  61.187  1.00  0.00           H  
ATOM   2237  CE3 TRP   141      24.279  49.136  59.281  1.00  0.00           C  
ATOM   2238  HE3 TRP   141      24.270  50.198  59.082  1.00  0.00           H  
ATOM   2239  CD2 TRP   141      24.907  48.311  58.396  1.00  0.00           C  
ATOM   2240  C   TRP   141      24.761  51.603  54.768  1.00  0.00           C  
ATOM   2241  O   TRP   141      24.709  51.515  53.530  1.00  0.00           O  
ATOM   2242  N   ALA   142      25.187  52.770  55.295  1.00  0.00           N  
ATOM   2243  H   ALA   142      25.200  52.748  56.305  1.00  0.00           H  
ATOM   2244  CA  ALA   142      25.515  54.072  54.610  1.00  0.00           C  
ATOM   2245  HA  ALA   142      24.648  54.222  53.967  1.00  0.00           H  
ATOM   2246  CB  ALA   142      25.600  55.067  55.725  1.00  0.00           C  
ATOM   2247  HB1 ALA   142      25.611  56.066  55.290  1.00  0.00           H  
ATOM   2248  HB2 ALA   142      24.785  55.101  56.448  1.00  0.00           H  
ATOM   2249  HB3 ALA   142      26.518  54.855  56.273  1.00  0.00           H  
ATOM   2250  C   ALA   142      26.801  53.968  53.775  1.00  0.00           C  
ATOM   2251  O   ALA   142      27.578  53.068  54.014  1.00  0.00           O  
ATOM   2252  N   PRO   143      27.021  54.880  52.796  1.00  0.00           N  
ATOM   2253  CD  PRO   143      26.071  55.855  52.228  1.00  0.00           C  
ATOM   2254  HD2 PRO   143      26.140  56.762  52.829  1.00  0.00           H  
ATOM   2255  HD3 PRO   143      25.058  55.455  52.279  1.00  0.00           H  
ATOM   2256  CG  PRO   143      26.529  56.047  50.797  1.00  0.00           C  
ATOM   2257  HG2 PRO   143      26.205  57.046  50.505  1.00  0.00           H  
ATOM   2258  HG3 PRO   143      25.997  55.360  50.138  1.00  0.00           H  
ATOM   2259  CB  PRO   143      27.996  55.914  50.750  1.00  0.00           C  
ATOM   2260  HB2 PRO   143      28.510  56.857  50.935  1.00  0.00           H  
ATOM   2261  HB3 PRO   143      28.244  55.511  49.768  1.00  0.00           H  
ATOM   2262  CA  PRO   143      28.213  54.803  51.892  1.00  0.00           C  
ATOM   2263  HA  PRO   143      28.247  53.833  51.396  1.00  0.00           H  
ATOM   2264  C   PRO   143      29.474  54.965  52.648  1.00  0.00           C  
ATOM   2265  O   PRO   143      29.542  55.798  53.543  1.00  0.00           O  
ATOM   2266  N   GLY   144      30.559  54.197  52.450  1.00  0.00           N  
ATOM   2267  H   GLY   144      30.482  53.482  51.741  1.00  0.00           H  
ATOM   2268  CA  GLY   144      31.848  54.543  53.047  1.00  0.00           C  
ATOM   2269  HA2 GLY   144      32.628  54.137  52.403  1.00  0.00           H  
ATOM   2270  HA3 GLY   144      31.868  55.631  53.121  1.00  0.00           H  
ATOM   2271  C   GLY   144      31.996  53.931  54.507  1.00  0.00           C  
ATOM   2272  O   GLY   144      32.650  54.555  55.304  1.00  0.00           O  
ATOM   2273  N   THR   145      31.307  52.812  54.790  1.00  0.00           N  
ATOM   2274  H   THR   145      30.745  52.368  54.078  1.00  0.00           H  
ATOM   2275  CA  THR   145      31.189  52.270  56.193  1.00  0.00           C  
ATOM   2276  HA  THR   145      31.921  52.752  56.841  1.00  0.00           H  
ATOM   2277  CB  THR   145      29.823  52.532  56.861  1.00  0.00           C  
ATOM   2278  HB  THR   145      29.832  52.193  57.897  1.00  0.00           H  
ATOM   2279  CG2 THR   145      29.303  53.991  56.826  1.00  0.00           C  
ATOM   2280 HG21 THR   145      29.332  54.370  55.804  1.00  0.00           H  
ATOM   2281 HG22 THR   145      28.322  54.110  57.286  1.00  0.00           H  
ATOM   2282 HG23 THR   145      30.039  54.457  57.482  1.00  0.00           H  
ATOM   2283  OG1 THR   145      28.828  51.683  56.295  1.00  0.00           O  
ATOM   2284  HG1 THR   145      28.469  52.185  55.559  1.00  0.00           H  
ATOM   2285  C   THR   145      31.533  50.834  56.283  1.00  0.00           C  
ATOM   2286  O   THR   145      32.294  50.471  57.201  1.00  0.00           O  
ATOM   2287  N   THR   146      31.136  50.002  55.251  1.00  0.00           N  
ATOM   2288  H   THR   146      30.570  50.466  54.556  1.00  0.00           H  
ATOM   2289  CA  THR   146      31.298  48.519  55.205  1.00  0.00           C  
ATOM   2290  HA  THR   146      32.044  48.205  55.936  1.00  0.00           H  
ATOM   2291  CB  THR   146      29.980  47.851  55.410  1.00  0.00           C  
ATOM   2292  HB  THR   146      30.120  46.776  55.291  1.00  0.00           H  
ATOM   2293  CG2 THR   146      29.541  48.002  56.892  1.00  0.00           C  
ATOM   2294 HG21 THR   146      28.722  47.290  56.988  1.00  0.00           H  
ATOM   2295 HG22 THR   146      30.448  47.737  57.436  1.00  0.00           H  
ATOM   2296 HG23 THR   146      29.247  49.011  57.183  1.00  0.00           H  
ATOM   2297  OG1 THR   146      28.965  48.266  54.522  1.00  0.00           O  
ATOM   2298  HG1 THR   146      29.116  49.162  54.214  1.00  0.00           H  
ATOM   2299  C   THR   146      31.867  48.148  53.808  1.00  0.00           C  
ATOM   2300  O   THR   146      31.660  48.987  52.892  1.00  0.00           O  
ATOM   2301  N   ARG   147      32.654  47.029  53.638  1.00  0.00           N  
ATOM   2302  H   ARG   147      32.927  46.508  54.459  1.00  0.00           H  
ATOM   2303  CA  ARG   147      33.044  46.491  52.305  1.00  0.00           C  
ATOM   2304  HA  ARG   147      33.038  47.277  51.550  1.00  0.00           H  
ATOM   2305  CB  ARG   147      34.540  45.921  52.366  1.00  0.00           C  
ATOM   2306  HB2 ARG   147      35.034  46.686  52.964  1.00  0.00           H  
ATOM   2307  HB3 ARG   147      34.375  45.015  52.949  1.00  0.00           H  
ATOM   2308  CG  ARG   147      35.258  45.747  50.954  1.00  0.00           C  
ATOM   2309  HG2 ARG   147      34.774  44.901  50.467  1.00  0.00           H  
ATOM   2310  HG3 ARG   147      35.162  46.673  50.387  1.00  0.00           H  
ATOM   2311  CD  ARG   147      36.677  45.457  51.336  1.00  0.00           C  
ATOM   2312  HD2 ARG   147      37.045  46.336  51.867  1.00  0.00           H  
ATOM   2313  HD3 ARG   147      36.803  44.638  52.043  1.00  0.00           H  
ATOM   2314  NE  ARG   147      37.490  45.200  50.121  1.00  0.00           N  
ATOM   2315  HE  ARG   147      38.093  45.918  49.746  1.00  0.00           H  
ATOM   2316  CZ  ARG   147      37.444  44.068  49.364  1.00  0.00           C  
ATOM   2317  NH1 ARG   147      36.805  42.993  49.766  1.00  0.00           N  
ATOM   2318 HH11 ARG   147      36.695  42.886  50.764  1.00  0.00           H  
ATOM   2319 HH12 ARG   147      37.110  42.130  49.338  1.00  0.00           H  
ATOM   2320  NH2 ARG   147      38.062  43.974  48.215  1.00  0.00           N  
ATOM   2321 HH21 ARG   147      38.616  44.744  47.868  1.00  0.00           H  
ATOM   2322 HH22 ARG   147      38.055  43.078  47.749  1.00  0.00           H  
ATOM   2323  C   ARG   147      32.089  45.456  51.815  1.00  0.00           C  
ATOM   2324  O   ARG   147      31.745  44.629  52.700  1.00  0.00           O  
ATOM   2325  N   LEU   148      31.776  45.329  50.534  1.00  0.00           N  
ATOM   2326  H   LEU   148      32.076  46.081  49.931  1.00  0.00           H  
ATOM   2327  CA  LEU   148      31.426  44.075  49.946  1.00  0.00           C  
ATOM   2328  HA  LEU   148      31.911  43.353  50.602  1.00  0.00           H  
ATOM   2329  CB  LEU   148      29.918  43.806  50.189  1.00  0.00           C  
ATOM   2330  HB2 LEU   148      29.648  44.133  51.193  1.00  0.00           H  
ATOM   2331  HB3 LEU   148      29.410  44.555  49.582  1.00  0.00           H  
ATOM   2332  CG  LEU   148      29.458  42.370  49.930  1.00  0.00           C  
ATOM   2333  HG  LEU   148      29.975  41.992  49.047  1.00  0.00           H  
ATOM   2334  CD1 LEU   148      29.818  41.391  51.126  1.00  0.00           C  
ATOM   2335 HD11 LEU   148      29.117  40.556  51.127  1.00  0.00           H  
ATOM   2336 HD12 LEU   148      30.859  41.098  50.997  1.00  0.00           H  
ATOM   2337 HD13 LEU   148      29.744  41.965  52.050  1.00  0.00           H  
ATOM   2338  CD2 LEU   148      27.955  42.188  49.639  1.00  0.00           C  
ATOM   2339 HD21 LEU   148      27.725  41.130  49.512  1.00  0.00           H  
ATOM   2340 HD22 LEU   148      27.384  42.571  50.484  1.00  0.00           H  
ATOM   2341 HD23 LEU   148      27.764  42.732  48.714  1.00  0.00           H  
ATOM   2342  C   LEU   148      31.904  43.971  48.462  1.00  0.00           C  
ATOM   2343  O   LEU   148      31.412  44.740  47.638  1.00  0.00           O  
ATOM   2344  N   TYC   149      32.818  43.064  48.096  1.00  0.00           N  
ATOM   2345  H   TYC   149      33.190  42.500  48.847  1.00  0.00           H  
ATOM   2346  CA  TYC   149      33.285  42.792  46.732  1.00  0.00           C  
ATOM   2347  HA  TYC   149      33.903  43.615  46.372  1.00  0.00           H  
ATOM   2348  CB  TYC   149      34.333  41.696  46.726  1.00  0.00           C  
ATOM   2349  HB2 TYC   149      35.051  41.904  47.571  1.00  0.00           H  
ATOM   2350  HB3 TYC   149      33.778  40.774  46.993  1.00  0.00           H  
ATOM   2351  CG  TYC   149      34.917  41.397  45.406  1.00  0.00           C  
ATOM   2352  CD1 TYC   149      34.505  40.283  44.591  1.00  0.00           C  
ATOM   2353  HD1 TYC   149      33.483  39.794  44.811  1.00  0.00           H  
ATOM   2354  CE1 TYC   149      35.272  39.816  43.524  1.00  0.00           C  
ATOM   2355  HE1 TYC   149      34.907  38.878  43.017  1.00  0.00           H  
ATOM   2356  CZ  TYC   149      36.405  40.509  43.148  1.00  0.00           C  
ATOM   2357  OH  TYC   149      37.153  40.060  42.178  1.00  0.00           O  
ATOM   2358  CE2 TYC   149      36.751  41.756  43.782  1.00  0.00           C  
ATOM   2359  HE2 TYC   149      37.669  42.211  43.410  1.00  0.00           H  
ATOM   2360  CD2 TYC   149      36.067  42.059  44.916  1.00  0.00           C  
ATOM   2361  HD2 TYC   149      36.408  42.864  45.600  1.00  0.00           H  
ATOM   2362  C   TYC   149      32.219  42.453  45.656  1.00  0.00           C  
ATOM   2363  O   TYC   149      31.360  41.561  45.798  1.00  0.00           O  
ATOM   2364  N   ALA   150      32.220  43.121  44.481  1.00  0.00           N  
ATOM   2365  H   ALA   150      32.973  43.775  44.319  1.00  0.00           H  
ATOM   2366  CA  ALA   150      31.241  42.853  43.444  1.00  0.00           C  
ATOM   2367  HA  ALA   150      31.020  41.785  43.434  1.00  0.00           H  
ATOM   2368  CB  ALA   150      29.951  43.586  43.867  1.00  0.00           C  
ATOM   2369  HB1 ALA   150      29.105  43.383  43.211  1.00  0.00           H  
ATOM   2370  HB2 ALA   150      29.672  43.323  44.888  1.00  0.00           H  
ATOM   2371  HB3 ALA   150      30.208  44.644  43.913  1.00  0.00           H  
ATOM   2372  C   ALA   150      31.742  43.219  42.064  1.00  0.00           C  
ATOM   2373  O   ALA   150      32.461  44.208  41.922  1.00  0.00           O  
ATOM   2374  N   ASN   151      31.213  42.589  41.056  1.00  0.00           N  
ATOM   2375  H   ASN   151      30.741  41.702  41.154  1.00  0.00           H  
ATOM   2376  CA  ASN   151      31.632  42.808  39.717  1.00  0.00           C  
ATOM   2377  HA  ASN   151      32.717  42.905  39.675  1.00  0.00           H  
ATOM   2378  CB  ASN   151      31.279  41.625  38.803  1.00  0.00           C  
ATOM   2379  HB2 ASN   151      30.207  41.431  38.780  1.00  0.00           H  
ATOM   2380  HB3 ASN   151      31.584  41.925  37.800  1.00  0.00           H  
ATOM   2381  CG  ASN   151      32.046  40.402  39.013  1.00  0.00           C  
ATOM   2382  OD1 ASN   151      33.249  40.366  38.775  1.00  0.00           O  
ATOM   2383  ND2 ASN   151      31.382  39.372  39.428  1.00  0.00           N  
ATOM   2384 HD21 ASN   151      31.927  38.522  39.470  1.00  0.00           H  
ATOM   2385 HD22 ASN   151      30.401  39.477  39.646  1.00  0.00           H  
ATOM   2386  C   ASN   151      30.892  44.114  39.185  1.00  0.00           C  
ATOM   2387  O   ASN   151      31.537  44.939  38.527  1.00  0.00           O  
ATOM   2388  N   THR   152      29.606  44.279  39.467  1.00  0.00           N  
ATOM   2389  H   THR   152      29.096  43.548  39.943  1.00  0.00           H  
ATOM   2390  CA  THR   152      28.819  45.491  39.184  1.00  0.00           C  
ATOM   2391  HA  THR   152      28.627  45.647  38.123  1.00  0.00           H  
ATOM   2392  CB  THR   152      27.480  45.406  39.907  1.00  0.00           C  
ATOM   2393  HB  THR   152      26.861  46.303  39.939  1.00  0.00           H  
ATOM   2394  CG2 THR   152      26.621  44.291  39.400  1.00  0.00           C  
ATOM   2395 HG21 THR   152      25.865  43.991  40.126  1.00  0.00           H  
ATOM   2396 HG22 THR   152      26.195  44.684  38.477  1.00  0.00           H  
ATOM   2397 HG23 THR   152      27.135  43.387  39.073  1.00  0.00           H  
ATOM   2398  OG1 THR   152      27.758  44.989  41.193  1.00  0.00           O  
ATOM   2399  HG1 THR   152      27.440  44.097  41.350  1.00  0.00           H  
ATOM   2400  C   THR   152      29.494  46.763  39.749  1.00  0.00           C  
ATOM   2401  O   THR   152      29.375  47.803  39.189  1.00  0.00           O  
ATOM   2402  N   SER   153      30.188  46.672  40.930  1.00  0.00           N  
ATOM   2403  H   SER   153      30.345  45.733  41.265  1.00  0.00           H  
ATOM   2404  CA  SER   153      30.845  47.791  41.643  1.00  0.00           C  
ATOM   2405  HA  SER   153      30.032  48.509  41.747  1.00  0.00           H  
ATOM   2406  CB  SER   153      31.206  47.399  43.076  1.00  0.00           C  
ATOM   2407  HB2 SER   153      30.387  46.768  43.420  1.00  0.00           H  
ATOM   2408  HB3 SER   153      32.156  46.869  43.149  1.00  0.00           H  
ATOM   2409  OG  SER   153      31.228  48.453  43.952  1.00  0.00           O  
ATOM   2410  HG  SER   153      31.999  48.996  43.772  1.00  0.00           H  
ATOM   2411  C   SER   153      31.966  48.447  40.858  1.00  0.00           C  
ATOM   2412  O   SER   153      31.934  49.589  40.496  1.00  0.00           O  
ATOM   2413  N   ILE   154      32.956  47.626  40.520  1.00  0.00           N  
ATOM   2414  H   ILE   154      32.895  46.628  40.665  1.00  0.00           H  
ATOM   2415  CA  ILE   154      34.032  48.124  39.729  1.00  0.00           C  
ATOM   2416  HA  ILE   154      34.395  49.083  40.097  1.00  0.00           H  
ATOM   2417  CB  ILE   154      35.251  47.124  39.829  1.00  0.00           C  
ATOM   2418  HB  ILE   154      35.551  47.009  40.871  1.00  0.00           H  
ATOM   2419  CG2 ILE   154      34.956  45.704  39.337  1.00  0.00           C  
ATOM   2420 HG21 ILE   154      34.104  45.326  39.901  1.00  0.00           H  
ATOM   2421 HG22 ILE   154      34.625  45.618  38.302  1.00  0.00           H  
ATOM   2422 HG23 ILE   154      35.799  45.082  39.639  1.00  0.00           H  
ATOM   2423  CG1 ILE   154      36.505  47.744  39.223  1.00  0.00           C  
ATOM   2424 HG12 ILE   154      36.334  47.944  38.165  1.00  0.00           H  
ATOM   2425 HG13 ILE   154      36.799  48.686  39.685  1.00  0.00           H  
ATOM   2426  CD1 ILE   154      37.757  46.849  39.377  1.00  0.00           C  
ATOM   2427 HD11 ILE   154      37.780  46.360  40.351  1.00  0.00           H  
ATOM   2428 HD12 ILE   154      37.688  46.111  38.578  1.00  0.00           H  
ATOM   2429 HD13 ILE   154      38.666  47.437  39.254  1.00  0.00           H  
ATOM   2430  C   ILE   154      33.617  48.312  38.251  1.00  0.00           C  
ATOM   2431  O   ILE   154      34.130  49.153  37.520  1.00  0.00           O  
ATOM   2432  N   GLY   155      32.570  47.602  37.749  1.00  0.00           N  
ATOM   2433  H   GLY   155      32.188  46.914  38.382  1.00  0.00           H  
ATOM   2434  CA  GLY   155      32.141  47.617  36.352  1.00  0.00           C  
ATOM   2435  HA2 GLY   155      33.078  47.670  35.797  1.00  0.00           H  
ATOM   2436  HA3 GLY   155      31.641  46.691  36.070  1.00  0.00           H  
ATOM   2437  C   GLY   155      31.192  48.765  35.895  1.00  0.00           C  
ATOM   2438  O   GLY   155      31.366  49.313  34.794  1.00  0.00           O  
ATOM   2439  N   LEU   156      30.327  49.260  36.792  1.00  0.00           N  
ATOM   2440  H   LEU   156      30.294  48.853  37.716  1.00  0.00           H  
ATOM   2441  CA  LEU   156      29.528  50.478  36.567  1.00  0.00           C  
ATOM   2442  HA  LEU   156      29.017  50.336  35.614  1.00  0.00           H  
ATOM   2443  CB  LEU   156      28.485  50.560  37.685  1.00  0.00           C  
ATOM   2444  HB2 LEU   156      27.796  49.718  37.622  1.00  0.00           H  
ATOM   2445  HB3 LEU   156      28.999  50.495  38.644  1.00  0.00           H  
ATOM   2446  CG  LEU   156      27.594  51.830  37.674  1.00  0.00           C  
ATOM   2447  HG  LEU   156      28.144  52.771  37.673  1.00  0.00           H  
ATOM   2448  CD1 LEU   156      26.658  51.836  36.434  1.00  0.00           C  
ATOM   2449 HD11 LEU   156      26.189  50.872  36.235  1.00  0.00           H  
ATOM   2450 HD12 LEU   156      25.921  52.618  36.618  1.00  0.00           H  
ATOM   2451 HD13 LEU   156      27.229  52.166  35.566  1.00  0.00           H  
ATOM   2452  CD2 LEU   156      26.647  51.806  38.877  1.00  0.00           C  
ATOM   2453 HD21 LEU   156      27.116  51.502  39.813  1.00  0.00           H  
ATOM   2454 HD22 LEU   156      26.081  52.736  38.821  1.00  0.00           H  
ATOM   2455 HD23 LEU   156      25.871  51.074  38.653  1.00  0.00           H  
ATOM   2456  C   LEU   156      30.489  51.719  36.475  1.00  0.00           C  
ATOM   2457  O   LEU   156      30.397  52.511  35.568  1.00  0.00           O  
ATOM   2458  N   PHE   157      31.444  51.690  37.424  1.00  0.00           N  
ATOM   2459  H   PHE   157      31.661  50.876  37.982  1.00  0.00           H  
ATOM   2460  CA  PHE   157      32.609  52.655  37.436  1.00  0.00           C  
ATOM   2461  HA  PHE   157      32.248  53.679  37.531  1.00  0.00           H  
ATOM   2462  CB  PHE   157      33.410  52.294  38.678  1.00  0.00           C  
ATOM   2463  HB2 PHE   157      32.947  52.567  39.627  1.00  0.00           H  
ATOM   2464  HB3 PHE   157      33.602  51.221  38.698  1.00  0.00           H  
ATOM   2465  CG  PHE   157      34.729  53.006  38.601  1.00  0.00           C  
ATOM   2466  CD1 PHE   157      34.690  54.370  38.823  1.00  0.00           C  
ATOM   2467  HD1 PHE   157      33.744  54.864  38.989  1.00  0.00           H  
ATOM   2468  CE1 PHE   157      35.927  55.096  38.789  1.00  0.00           C  
ATOM   2469  HE1 PHE   157      35.945  56.161  38.966  1.00  0.00           H  
ATOM   2470  CZ  PHE   157      37.153  54.506  38.474  1.00  0.00           C  
ATOM   2471  HZ  PHE   157      38.039  55.107  38.334  1.00  0.00           H  
ATOM   2472  CE2 PHE   157      37.160  53.077  38.280  1.00  0.00           C  
ATOM   2473  HE2 PHE   157      38.126  52.634  38.091  1.00  0.00           H  
ATOM   2474  CD2 PHE   157      35.943  52.355  38.374  1.00  0.00           C  
ATOM   2475  HD2 PHE   157      35.972  51.298  38.156  1.00  0.00           H  
ATOM   2476  C   PHE   157      33.400  52.521  36.079  1.00  0.00           C  
ATOM   2477  O   PHE   157      33.624  53.466  35.408  1.00  0.00           O  
ATOM   2478  N   GLY   158      33.897  51.359  35.638  1.00  0.00           N  
ATOM   2479  H   GLY   158      33.919  50.611  36.316  1.00  0.00           H  
ATOM   2480  CA  GLY   158      34.745  51.152  34.484  1.00  0.00           C  
ATOM   2481  HA2 GLY   158      35.638  51.760  34.631  1.00  0.00           H  
ATOM   2482  HA3 GLY   158      35.079  50.116  34.434  1.00  0.00           H  
ATOM   2483  C   GLY   158      34.079  51.508  33.179  1.00  0.00           C  
ATOM   2484  O   GLY   158      34.648  52.046  32.253  1.00  0.00           O  
ATOM   2485  N   SER   159      32.763  51.298  33.094  1.00  0.00           N  
ATOM   2486  H   SER   159      32.291  50.880  33.882  1.00  0.00           H  
ATOM   2487  CA  SER   159      31.944  51.671  31.906  1.00  0.00           C  
ATOM   2488  HA  SER   159      32.449  51.274  31.025  1.00  0.00           H  
ATOM   2489  CB  SER   159      30.573  50.946  31.972  1.00  0.00           C  
ATOM   2490  HB2 SER   159      30.823  49.886  31.947  1.00  0.00           H  
ATOM   2491  HB3 SER   159      30.117  51.210  32.926  1.00  0.00           H  
ATOM   2492  OG  SER   159      29.799  51.329  30.826  1.00  0.00           O  
ATOM   2493  HG  SER   159      30.238  50.874  30.103  1.00  0.00           H  
ATOM   2494  C   SER   159      31.797  53.193  31.967  1.00  0.00           C  
ATOM   2495  O   SER   159      32.009  53.878  30.979  1.00  0.00           O  
ATOM   2496  N   LEU   160      31.435  53.730  33.157  1.00  0.00           N  
ATOM   2497  H   LEU   160      31.324  53.223  34.024  1.00  0.00           H  
ATOM   2498  CA  LEU   160      31.398  55.218  33.337  1.00  0.00           C  
ATOM   2499  HA  LEU   160      30.718  55.633  32.593  1.00  0.00           H  
ATOM   2500  CB  LEU   160      30.697  55.521  34.668  1.00  0.00           C  
ATOM   2501  HB2 LEU   160      31.097  54.805  35.385  1.00  0.00           H  
ATOM   2502  HB3 LEU   160      31.031  56.504  35.000  1.00  0.00           H  
ATOM   2503  CG  LEU   160      29.188  55.473  34.622  1.00  0.00           C  
ATOM   2504  HG  LEU   160      28.948  54.466  34.280  1.00  0.00           H  
ATOM   2505  CD1 LEU   160      28.507  55.729  35.959  1.00  0.00           C  
ATOM   2506 HD11 LEU   160      29.068  55.150  36.692  1.00  0.00           H  
ATOM   2507 HD12 LEU   160      28.490  56.765  36.297  1.00  0.00           H  
ATOM   2508 HD13 LEU   160      27.512  55.307  35.817  1.00  0.00           H  
ATOM   2509  CD2 LEU   160      28.524  56.439  33.608  1.00  0.00           C  
ATOM   2510 HD21 LEU   160      27.436  56.475  33.668  1.00  0.00           H  
ATOM   2511 HD22 LEU   160      28.914  57.425  33.861  1.00  0.00           H  
ATOM   2512 HD23 LEU   160      28.838  56.184  32.595  1.00  0.00           H  
ATOM   2513  C   LEU   160      32.710  55.949  33.024  1.00  0.00           C  
ATOM   2514  O   LEU   160      32.655  57.006  32.436  1.00  0.00           O  
ATOM   2515  N   ALA   161      33.831  55.383  33.458  1.00  0.00           N  
ATOM   2516  H   ALA   161      33.759  54.508  33.956  1.00  0.00           H  
ATOM   2517  CA  ALA   161      35.192  56.000  33.375  1.00  0.00           C  
ATOM   2518  HA  ALA   161      35.270  57.021  33.747  1.00  0.00           H  
ATOM   2519  CB  ALA   161      36.112  55.005  34.118  1.00  0.00           C  
ATOM   2520  HB1 ALA   161      37.138  55.354  34.237  1.00  0.00           H  
ATOM   2521  HB2 ALA   161      35.751  54.958  35.145  1.00  0.00           H  
ATOM   2522  HB3 ALA   161      36.074  54.055  33.583  1.00  0.00           H  
ATOM   2523  C   ALA   161      35.576  56.137  31.849  1.00  0.00           C  
ATOM   2524  O   ALA   161      36.336  57.070  31.516  1.00  0.00           O  
ATOM   2525  N   VAL   162      35.011  55.443  30.902  1.00  0.00           N  
ATOM   2526  H   VAL   162      34.427  54.715  31.288  1.00  0.00           H  
ATOM   2527  CA  VAL   162      35.035  55.687  29.475  1.00  0.00           C  
ATOM   2528  HA  VAL   162      35.930  56.290  29.321  1.00  0.00           H  
ATOM   2529  CB  VAL   162      35.283  54.359  28.675  1.00  0.00           C  
ATOM   2530  HB  VAL   162      35.490  54.498  27.614  1.00  0.00           H  
ATOM   2531  CG1 VAL   162      36.552  53.639  29.093  1.00  0.00           C  
ATOM   2532 HG11 VAL   162      36.310  53.206  30.064  1.00  0.00           H  
ATOM   2533 HG12 VAL   162      36.701  52.855  28.351  1.00  0.00           H  
ATOM   2534 HG13 VAL   162      37.422  54.278  29.242  1.00  0.00           H  
ATOM   2535  CG2 VAL   162      34.124  53.411  28.742  1.00  0.00           C  
ATOM   2536 HG21 VAL   162      33.206  53.966  28.547  1.00  0.00           H  
ATOM   2537 HG22 VAL   162      34.205  52.623  27.993  1.00  0.00           H  
ATOM   2538 HG23 VAL   162      34.052  53.027  29.760  1.00  0.00           H  
ATOM   2539  C   VAL   162      33.916  56.464  28.782  1.00  0.00           C  
ATOM   2540  O   VAL   162      33.951  56.663  27.549  1.00  0.00           O  
ATOM   2541  N   LYS   163      32.887  56.944  29.492  1.00  0.00           N  
ATOM   2542  H   LYS   163      32.984  56.891  30.496  1.00  0.00           H  
ATOM   2543  CA  LYS   163      31.678  57.680  29.022  1.00  0.00           C  
ATOM   2544  HA  LYS   163      31.202  57.187  28.173  1.00  0.00           H  
ATOM   2545  CB  LYS   163      30.572  57.460  30.033  1.00  0.00           C  
ATOM   2546  HB2 LYS   163      30.547  56.389  30.236  1.00  0.00           H  
ATOM   2547  HB3 LYS   163      30.720  58.022  30.955  1.00  0.00           H  
ATOM   2548  CG  LYS   163      29.142  57.874  29.464  1.00  0.00           C  
ATOM   2549  HG2 LYS   163      29.252  58.920  29.178  1.00  0.00           H  
ATOM   2550  HG3 LYS   163      28.952  57.433  28.485  1.00  0.00           H  
ATOM   2551  CD  LYS   163      28.103  57.775  30.561  1.00  0.00           C  
ATOM   2552  HD2 LYS   163      28.017  56.705  30.751  1.00  0.00           H  
ATOM   2553  HD3 LYS   163      28.492  58.366  31.391  1.00  0.00           H  
ATOM   2554  CE  LYS   163      26.816  58.267  29.990  1.00  0.00           C  
ATOM   2555  HE2 LYS   163      26.893  59.315  29.702  1.00  0.00           H  
ATOM   2556  HE3 LYS   163      26.542  57.819  29.035  1.00  0.00           H  
ATOM   2557  NZ  LYS   163      25.737  58.184  31.031  1.00  0.00           N  
ATOM   2558  HZ1 LYS   163      24.970  58.829  30.904  1.00  0.00           H  
ATOM   2559  HZ2 LYS   163      25.405  57.238  31.152  1.00  0.00           H  
ATOM   2560  HZ3 LYS   163      26.045  58.372  31.974  1.00  0.00           H  
ATOM   2561  C   LYS   163      31.924  59.145  28.571  1.00  0.00           C  
ATOM   2562  O   LYS   163      31.492  59.557  27.485  1.00  0.00           O  
ATOM   2563  N   PRO   164      32.657  59.930  29.355  1.00  0.00           N  
ATOM   2564  CD  PRO   164      33.213  59.594  30.647  1.00  0.00           C  
ATOM   2565  HD2 PRO   164      34.099  58.972  30.522  1.00  0.00           H  
ATOM   2566  HD3 PRO   164      32.449  59.166  31.296  1.00  0.00           H  
ATOM   2567  CG  PRO   164      33.545  60.938  31.357  1.00  0.00           C  
ATOM   2568  HG2 PRO   164      34.526  60.821  31.817  1.00  0.00           H  
ATOM   2569  HG3 PRO   164      32.782  61.305  32.043  1.00  0.00           H  
ATOM   2570  CB  PRO   164      33.807  61.916  30.240  1.00  0.00           C  
ATOM   2571  HB2 PRO   164      34.859  61.898  29.954  1.00  0.00           H  
ATOM   2572  HB3 PRO   164      33.668  62.966  30.496  1.00  0.00           H  
ATOM   2573  CA  PRO   164      33.064  61.315  28.992  1.00  0.00           C  
ATOM   2574  HA  PRO   164      32.149  61.895  28.866  1.00  0.00           H  
ATOM   2575  C   PRO   164      33.812  61.481  27.638  1.00  0.00           C  
ATOM   2576  O   PRO   164      33.430  62.275  26.824  1.00  0.00           O  
ATOM   2577  N   SER   165      34.797  60.627  27.385  1.00  0.00           N  
ATOM   2578  H   SER   165      34.941  59.951  28.122  1.00  0.00           H  
ATOM   2579  CA  SER   165      35.490  60.433  26.097  1.00  0.00           C  
ATOM   2580  HA  SER   165      35.748  61.426  25.729  1.00  0.00           H  
ATOM   2581  CB  SER   165      36.795  59.656  26.361  1.00  0.00           C  
ATOM   2582  HB2 SER   165      37.429  59.545  25.482  1.00  0.00           H  
ATOM   2583  HB3 SER   165      37.392  60.119  27.146  1.00  0.00           H  
ATOM   2584  OG  SER   165      36.269  58.301  26.611  1.00  0.00           O  
ATOM   2585  HG  SER   165      36.090  58.300  27.554  1.00  0.00           H  
ATOM   2586  C   SER   165      34.747  59.732  24.993  1.00  0.00           C  
ATOM   2587  O   SER   165      35.182  59.577  23.828  1.00  0.00           O  
ATOM   2588  N   GLY   166      33.545  59.141  25.307  1.00  0.00           N  
ATOM   2589  H   GLY   166      33.179  59.414  26.209  1.00  0.00           H  
ATOM   2590  CA  GLY   166      32.658  58.535  24.264  1.00  0.00           C  
ATOM   2591  HA2 GLY   166      31.622  58.424  24.582  1.00  0.00           H  
ATOM   2592  HA3 GLY   166      32.682  59.131  23.352  1.00  0.00           H  
ATOM   2593  C   GLY   166      33.017  57.118  23.866  1.00  0.00           C  
ATOM   2594  O   GLY   166      32.214  56.438  23.172  1.00  0.00           O  
ATOM   2595  N   MET   167      34.210  56.663  24.190  1.00  0.00           N  
ATOM   2596  H   MET   167      34.762  57.128  24.895  1.00  0.00           H  
ATOM   2597  CA  MET   167      34.696  55.415  23.551  1.00  0.00           C  
ATOM   2598  HA  MET   167      34.403  55.499  22.505  1.00  0.00           H  
ATOM   2599  CB  MET   167      36.203  55.514  23.558  1.00  0.00           C  
ATOM   2600  HB2 MET   167      36.572  55.589  24.581  1.00  0.00           H  
ATOM   2601  HB3 MET   167      36.649  54.613  23.137  1.00  0.00           H  
ATOM   2602  CG  MET   167      36.751  56.691  22.767  1.00  0.00           C  
ATOM   2603  HG2 MET   167      36.788  56.407  21.716  1.00  0.00           H  
ATOM   2604  HG3 MET   167      36.077  57.546  22.811  1.00  0.00           H  
ATOM   2605  SD  MET   167      38.399  57.230  23.313  1.00  0.00           S  
ATOM   2606  CE  MET   167      39.486  55.945  22.793  1.00  0.00           C  
ATOM   2607  HE1 MET   167      39.312  54.950  23.202  1.00  0.00           H  
ATOM   2608  HE2 MET   167      39.306  55.895  21.720  1.00  0.00           H  
ATOM   2609  HE3 MET   167      40.527  56.214  22.973  1.00  0.00           H  
ATOM   2610  C   MET   167      34.111  54.085  24.114  1.00  0.00           C  
ATOM   2611  O   MET   167      33.972  53.925  25.306  1.00  0.00           O  
ATOM   2612  N   ARG   168      33.810  53.146  23.186  1.00  0.00           N  
ATOM   2613  H   ARG   168      34.074  53.316  22.226  1.00  0.00           H  
ATOM   2614  CA  ARG   168      33.383  51.793  23.584  1.00  0.00           C  
ATOM   2615  HA  ARG   168      32.530  51.831  24.261  1.00  0.00           H  
ATOM   2616  CB  ARG   168      32.966  51.225  22.201  1.00  0.00           C  
ATOM   2617  HB2 ARG   168      32.205  51.912  21.830  1.00  0.00           H  
ATOM   2618  HB3 ARG   168      33.875  51.244  21.598  1.00  0.00           H  
ATOM   2619  CG  ARG   168      32.294  49.863  22.248  1.00  0.00           C  
ATOM   2620  HG2 ARG   168      32.997  49.064  22.483  1.00  0.00           H  
ATOM   2621  HG3 ARG   168      31.506  49.788  22.998  1.00  0.00           H  
ATOM   2622  CD  ARG   168      31.614  49.570  20.946  1.00  0.00           C  
ATOM   2623  HD2 ARG   168      30.864  50.345  20.786  1.00  0.00           H  
ATOM   2624  HD3 ARG   168      32.261  49.688  20.077  1.00  0.00           H  
ATOM   2625  NE  ARG   168      31.093  48.228  20.870  1.00  0.00           N  
ATOM   2626  HE  ARG   168      31.778  47.488  20.807  1.00  0.00           H  
ATOM   2627  CZ  ARG   168      29.935  47.776  21.139  1.00  0.00           C  
ATOM   2628  NH1 ARG   168      28.940  48.512  21.399  1.00  0.00           N  
ATOM   2629 HH11 ARG   168      28.052  48.041  21.495  1.00  0.00           H  
ATOM   2630 HH12 ARG   168      29.132  49.495  21.270  1.00  0.00           H  
ATOM   2631  NH2 ARG   168      29.792  46.473  21.199  1.00  0.00           N  
ATOM   2632 HH21 ARG   168      30.612  45.887  21.139  1.00  0.00           H  
ATOM   2633 HH22 ARG   168      28.841  46.141  21.285  1.00  0.00           H  
ATOM   2634  C   ARG   168      34.527  51.085  24.298  1.00  0.00           C  
ATOM   2635  O   ARG   168      35.680  51.097  23.831  1.00  0.00           O  
ATOM   2636  N   PHE   169      34.190  50.627  25.548  1.00  0.00           N  
ATOM   2637  H   PHE   169      33.233  50.679  25.868  1.00  0.00           H  
ATOM   2638  CA  PHE   169      35.155  50.168  26.538  1.00  0.00           C  
ATOM   2639  HA  PHE   169      35.638  51.096  26.841  1.00  0.00           H  
ATOM   2640  CB  PHE   169      34.364  49.349  27.682  1.00  0.00           C  
ATOM   2641  HB2 PHE   169      33.541  49.957  28.059  1.00  0.00           H  
ATOM   2642  HB3 PHE   169      34.002  48.458  27.169  1.00  0.00           H  
ATOM   2643  CG  PHE   169      35.209  48.930  28.862  1.00  0.00           C  
ATOM   2644  CD1 PHE   169      35.465  49.789  29.897  1.00  0.00           C  
ATOM   2645  HD1 PHE   169      35.004  50.765  29.872  1.00  0.00           H  
ATOM   2646  CE1 PHE   169      36.375  49.409  30.893  1.00  0.00           C  
ATOM   2647  HE1 PHE   169      36.610  50.006  31.762  1.00  0.00           H  
ATOM   2648  CZ  PHE   169      36.986  48.145  30.790  1.00  0.00           C  
ATOM   2649  HZ  PHE   169      37.637  47.936  31.626  1.00  0.00           H  
ATOM   2650  CE2 PHE   169      36.813  47.303  29.722  1.00  0.00           C  
ATOM   2651  HE2 PHE   169      37.337  46.364  29.618  1.00  0.00           H  
ATOM   2652  CD2 PHE   169      35.793  47.640  28.816  1.00  0.00           C  
ATOM   2653  HD2 PHE   169      35.545  47.002  27.980  1.00  0.00           H  
ATOM   2654  C   PHE   169      36.304  49.318  25.892  1.00  0.00           C  
ATOM   2655  O   PHE   169      37.472  49.588  26.087  1.00  0.00           O  
ATOM   2656  N   GLU   170      35.903  48.327  25.020  1.00  0.00           N  
ATOM   2657  H   GLU   170      34.935  48.344  24.731  1.00  0.00           H  
ATOM   2658  CA  GLU   170      36.844  47.398  24.447  1.00  0.00           C  
ATOM   2659  HA  GLU   170      37.426  47.002  25.279  1.00  0.00           H  
ATOM   2660  CB  GLU   170      36.017  46.266  23.789  1.00  0.00           C  
ATOM   2661  HB2 GLU   170      35.567  45.693  24.600  1.00  0.00           H  
ATOM   2662  HB3 GLU   170      35.236  46.819  23.268  1.00  0.00           H  
ATOM   2663  CG  GLU   170      36.781  45.397  22.766  1.00  0.00           C  
ATOM   2664  HG2 GLU   170      37.001  45.949  21.853  1.00  0.00           H  
ATOM   2665  HG3 GLU   170      37.715  45.053  23.212  1.00  0.00           H  
ATOM   2666  CD  GLU   170      35.949  44.144  22.363  1.00  0.00           C  
ATOM   2667  OE1 GLU   170      36.525  43.159  21.872  1.00  0.00           O  
ATOM   2668  OE2 GLU   170      34.676  44.255  22.453  1.00  0.00           O  
ATOM   2669  C   GLU   170      37.926  47.900  23.554  1.00  0.00           C  
ATOM   2670  O   GLU   170      39.023  47.432  23.476  1.00  0.00           O  
ATOM   2671  N   GLN   171      37.609  49.011  22.861  1.00  0.00           N  
ATOM   2672  H   GLN   171      36.691  49.424  22.955  1.00  0.00           H  
ATOM   2673  CA  GLN   171      38.527  49.766  22.057  1.00  0.00           C  
ATOM   2674  HA  GLN   171      39.203  49.030  21.622  1.00  0.00           H  
ATOM   2675  CB  GLN   171      37.633  50.569  21.026  1.00  0.00           C  
ATOM   2676  HB2 GLN   171      36.681  50.870  21.464  1.00  0.00           H  
ATOM   2677  HB3 GLN   171      38.190  51.471  20.771  1.00  0.00           H  
ATOM   2678  CG  GLN   171      37.205  49.839  19.707  1.00  0.00           C  
ATOM   2679  HG2 GLN   171      38.058  49.777  19.032  1.00  0.00           H  
ATOM   2680  HG3 GLN   171      36.788  48.873  19.991  1.00  0.00           H  
ATOM   2681  CD  GLN   171      36.200  50.713  18.917  1.00  0.00           C  
ATOM   2682  OE1 GLN   171      35.718  51.767  19.312  1.00  0.00           O  
ATOM   2683  NE2 GLN   171      36.006  50.375  17.705  1.00  0.00           N  
ATOM   2684 HE21 GLN   171      36.311  49.483  17.340  1.00  0.00           H  
ATOM   2685 HE22 GLN   171      35.415  51.074  17.277  1.00  0.00           H  
ATOM   2686  C   GLN   171      39.279  50.814  22.977  1.00  0.00           C  
ATOM   2687  O   GLN   171      40.392  51.130  22.618  1.00  0.00           O  
ATOM   2688  N   ALA   172      38.625  51.407  24.015  1.00  0.00           N  
ATOM   2689  H   ALA   172      37.739  50.973  24.233  1.00  0.00           H  
ATOM   2690  CA  ALA   172      39.277  52.363  24.979  1.00  0.00           C  
ATOM   2691  HA  ALA   172      39.602  53.238  24.416  1.00  0.00           H  
ATOM   2692  CB  ALA   172      38.226  52.915  25.988  1.00  0.00           C  
ATOM   2693  HB1 ALA   172      37.313  53.290  25.525  1.00  0.00           H  
ATOM   2694  HB2 ALA   172      37.852  52.116  26.628  1.00  0.00           H  
ATOM   2695  HB3 ALA   172      38.660  53.691  26.619  1.00  0.00           H  
ATOM   2696  C   ALA   172      40.423  51.614  25.678  1.00  0.00           C  
ATOM   2697  O   ALA   172      41.531  52.063  25.735  1.00  0.00           O  
ATOM   2698  N   MET   173      40.106  50.486  26.301  1.00  0.00           N  
ATOM   2699  H   MET   173      39.129  50.243  26.211  1.00  0.00           H  
ATOM   2700  CA  MET   173      41.079  49.561  27.001  1.00  0.00           C  
ATOM   2701  HA  MET   173      41.578  49.979  27.876  1.00  0.00           H  
ATOM   2702  CB  MET   173      40.372  48.354  27.574  1.00  0.00           C  
ATOM   2703  HB2 MET   173      39.547  48.693  28.201  1.00  0.00           H  
ATOM   2704  HB3 MET   173      39.889  47.845  26.740  1.00  0.00           H  
ATOM   2705  CG  MET   173      41.262  47.445  28.412  1.00  0.00           C  
ATOM   2706  HG2 MET   173      40.816  46.453  28.484  1.00  0.00           H  
ATOM   2707  HG3 MET   173      42.233  47.209  27.978  1.00  0.00           H  
ATOM   2708  SD  MET   173      41.807  48.108  30.049  1.00  0.00           S  
ATOM   2709  CE  MET   173      40.440  47.452  31.072  1.00  0.00           C  
ATOM   2710  HE1 MET   173      40.728  47.505  32.122  1.00  0.00           H  
ATOM   2711  HE2 MET   173      39.565  48.073  30.881  1.00  0.00           H  
ATOM   2712  HE3 MET   173      40.212  46.393  30.944  1.00  0.00           H  
ATOM   2713  C   MET   173      42.215  49.105  26.072  1.00  0.00           C  
ATOM   2714  O   MET   173      43.355  49.218  26.536  1.00  0.00           O  
ATOM   2715  N   ALA   174      41.958  48.891  24.822  1.00  0.00           N  
ATOM   2716  H   ALA   174      41.008  48.809  24.489  1.00  0.00           H  
ATOM   2717  CA  ALA   174      42.974  48.651  23.812  1.00  0.00           C  
ATOM   2718  HA  ALA   174      43.560  47.798  24.157  1.00  0.00           H  
ATOM   2719  CB  ALA   174      42.281  48.238  22.545  1.00  0.00           C  
ATOM   2720  HB1 ALA   174      42.978  47.988  21.746  1.00  0.00           H  
ATOM   2721  HB2 ALA   174      41.701  47.368  22.853  1.00  0.00           H  
ATOM   2722  HB3 ALA   174      41.537  48.924  22.139  1.00  0.00           H  
ATOM   2723  C   ALA   174      43.952  49.858  23.695  1.00  0.00           C  
ATOM   2724  O   ALA   174      45.116  49.837  23.903  1.00  0.00           O  
ATOM   2725  N   GLU   175      43.385  51.000  23.261  1.00  0.00           N  
ATOM   2726  H   GLU   175      42.381  50.971  23.157  1.00  0.00           H  
ATOM   2727  CA  GLU   175      44.070  52.293  23.099  1.00  0.00           C  
ATOM   2728  HA  GLU   175      44.777  52.076  22.299  1.00  0.00           H  
ATOM   2729  CB  GLU   175      43.035  53.291  22.587  1.00  0.00           C  
ATOM   2730  HB2 GLU   175      42.645  52.846  21.672  1.00  0.00           H  
ATOM   2731  HB3 GLU   175      42.374  53.422  23.444  1.00  0.00           H  
ATOM   2732  CG  GLU   175      43.559  54.687  22.285  1.00  0.00           C  
ATOM   2733  HG2 GLU   175      42.695  55.345  22.189  1.00  0.00           H  
ATOM   2734  HG3 GLU   175      44.082  55.043  23.173  1.00  0.00           H  
ATOM   2735  CD  GLU   175      44.537  54.751  21.114  1.00  0.00           C  
ATOM   2736  OE1 GLU   175      45.216  55.822  21.084  1.00  0.00           O  
ATOM   2737  OE2 GLU   175      44.622  53.987  20.158  1.00  0.00           O  
ATOM   2738  C   GLU   175      44.890  52.859  24.314  1.00  0.00           C  
ATOM   2739  O   GLU   175      46.056  53.310  24.073  1.00  0.00           O  
ATOM   2740  N   ARG   176      44.437  52.612  25.544  1.00  0.00           N  
ATOM   2741  H   ARG   176      43.528  52.173  25.567  1.00  0.00           H  
ATOM   2742  CA  ARG   176      44.837  53.326  26.778  1.00  0.00           C  
ATOM   2743  HA  ARG   176      45.454  54.170  26.467  1.00  0.00           H  
ATOM   2744  CB  ARG   176      43.583  54.050  27.492  1.00  0.00           C  
ATOM   2745  HB2 ARG   176      42.951  53.221  27.811  1.00  0.00           H  
ATOM   2746  HB3 ARG   176      43.904  54.519  28.423  1.00  0.00           H  
ATOM   2747  CG  ARG   176      42.828  55.103  26.664  1.00  0.00           C  
ATOM   2748  HG2 ARG   176      43.533  55.746  26.136  1.00  0.00           H  
ATOM   2749  HG3 ARG   176      42.198  54.553  25.965  1.00  0.00           H  
ATOM   2750  CD  ARG   176      41.865  55.774  27.578  1.00  0.00           C  
ATOM   2751  HD2 ARG   176      41.072  55.065  27.813  1.00  0.00           H  
ATOM   2752  HD3 ARG   176      42.380  56.063  28.494  1.00  0.00           H  
ATOM   2753  NE  ARG   176      41.228  57.013  26.991  1.00  0.00           N  
ATOM   2754  HE  ARG   176      41.420  57.311  26.046  1.00  0.00           H  
ATOM   2755  CZ  ARG   176      40.601  58.007  27.650  1.00  0.00           C  
ATOM   2756  NH1 ARG   176      40.356  57.969  28.941  1.00  0.00           N  
ATOM   2757 HH11 ARG   176      40.875  57.332  29.528  1.00  0.00           H  
ATOM   2758 HH12 ARG   176      39.743  58.669  29.333  1.00  0.00           H  
ATOM   2759  NH2 ARG   176      40.185  59.030  26.935  1.00  0.00           N  
ATOM   2760 HH21 ARG   176      40.253  59.032  25.927  1.00  0.00           H  
ATOM   2761 HH22 ARG   176      39.963  59.902  27.395  1.00  0.00           H  
ATOM   2762  C   ARG   176      45.746  52.558  27.764  1.00  0.00           C  
ATOM   2763  O   ARG   176      46.598  53.220  28.349  1.00  0.00           O  
ATOM   2764  N   VAL   177      45.638  51.227  27.861  1.00  0.00           N  
ATOM   2765  H   VAL   177      44.843  50.933  27.311  1.00  0.00           H  
ATOM   2766  CA  VAL   177      46.467  50.376  28.716  1.00  0.00           C  
ATOM   2767  HA  VAL   177      47.240  51.051  29.085  1.00  0.00           H  
ATOM   2768  CB  VAL   177      45.672  49.762  29.803  1.00  0.00           C  
ATOM   2769  HB  VAL   177      45.040  48.933  29.485  1.00  0.00           H  
ATOM   2770  CG1 VAL   177      46.642  49.267  30.872  1.00  0.00           C  
ATOM   2771 HG11 VAL   177      47.281  50.111  31.133  1.00  0.00           H  
ATOM   2772 HG12 VAL   177      46.116  48.932  31.766  1.00  0.00           H  
ATOM   2773 HG13 VAL   177      47.192  48.451  30.402  1.00  0.00           H  
ATOM   2774  CG2 VAL   177      44.745  50.768  30.502  1.00  0.00           C  
ATOM   2775 HG21 VAL   177      45.208  51.687  30.863  1.00  0.00           H  
ATOM   2776 HG22 VAL   177      43.884  50.843  29.837  1.00  0.00           H  
ATOM   2777 HG23 VAL   177      44.288  50.330  31.389  1.00  0.00           H  
ATOM   2778  C   VAL   177      47.246  49.358  27.861  1.00  0.00           C  
ATOM   2779  O   VAL   177      48.437  49.116  28.096  1.00  0.00           O  
ATOM   2780  N   PHE   178      46.532  48.591  27.000  1.00  0.00           N  
ATOM   2781  H   PHE   178      45.549  48.696  26.791  1.00  0.00           H  
ATOM   2782  CA  PHE   178      47.140  47.433  26.287  1.00  0.00           C  
ATOM   2783  HA  PHE   178      47.576  46.817  27.073  1.00  0.00           H  
ATOM   2784  CB  PHE   178      46.099  46.474  25.597  1.00  0.00           C  
ATOM   2785  HB2 PHE   178      45.685  46.961  24.713  1.00  0.00           H  
ATOM   2786  HB3 PHE   178      46.757  45.643  25.343  1.00  0.00           H  
ATOM   2787  CG  PHE   178      44.995  45.902  26.453  1.00  0.00           C  
ATOM   2788  CD1 PHE   178      45.085  45.795  27.886  1.00  0.00           C  
ATOM   2789  HD1 PHE   178      45.847  46.295  28.466  1.00  0.00           H  
ATOM   2790  CE1 PHE   178      44.024  45.136  28.534  1.00  0.00           C  
ATOM   2791  HE1 PHE   178      44.014  45.137  29.614  1.00  0.00           H  
ATOM   2792  CZ  PHE   178      42.953  44.571  27.809  1.00  0.00           C  
ATOM   2793  HZ  PHE   178      42.070  44.175  28.289  1.00  0.00           H  
ATOM   2794  CE2 PHE   178      43.023  44.581  26.380  1.00  0.00           C  
ATOM   2795  HE2 PHE   178      42.360  43.928  25.832  1.00  0.00           H  
ATOM   2796  CD2 PHE   178      44.068  45.213  25.724  1.00  0.00           C  
ATOM   2797  HD2 PHE   178      44.091  45.312  24.649  1.00  0.00           H  
ATOM   2798  C   PHE   178      48.248  47.835  25.288  1.00  0.00           C  
ATOM   2799  O   PHE   178      49.316  47.271  25.286  1.00  0.00           O  
ATOM   2800  N   LYS   179      47.937  48.850  24.452  1.00  0.00           N  
ATOM   2801  H   LYS   179      46.961  49.106  24.411  1.00  0.00           H  
ATOM   2802  CA  LYS   179      48.781  49.337  23.281  1.00  0.00           C  
ATOM   2803  HA  LYS   179      49.032  48.492  22.640  1.00  0.00           H  
ATOM   2804  CB  LYS   179      47.950  50.217  22.386  1.00  0.00           C  
ATOM   2805  HB2 LYS   179      47.015  49.725  22.118  1.00  0.00           H  
ATOM   2806  HB3 LYS   179      47.573  51.117  22.872  1.00  0.00           H  
ATOM   2807  CG  LYS   179      48.655  50.682  21.125  1.00  0.00           C  
ATOM   2808  HG2 LYS   179      49.653  50.995  21.434  1.00  0.00           H  
ATOM   2809  HG3 LYS   179      48.771  49.726  20.615  1.00  0.00           H  
ATOM   2810  CD  LYS   179      47.887  51.664  20.185  1.00  0.00           C  
ATOM   2811  HD2 LYS   179      46.960  51.151  19.932  1.00  0.00           H  
ATOM   2812  HD3 LYS   179      47.751  52.555  20.798  1.00  0.00           H  
ATOM   2813  CE  LYS   179      48.690  51.854  18.926  1.00  0.00           C  
ATOM   2814  HE2 LYS   179      49.739  51.854  19.224  1.00  0.00           H  
ATOM   2815  HE3 LYS   179      48.488  50.972  18.317  1.00  0.00           H  
ATOM   2816  NZ  LYS   179      48.262  53.146  18.291  1.00  0.00           N  
ATOM   2817  HZ1 LYS   179      48.655  53.225  17.365  1.00  0.00           H  
ATOM   2818  HZ2 LYS   179      47.268  53.149  18.112  1.00  0.00           H  
ATOM   2819  HZ3 LYS   179      48.331  53.999  18.827  1.00  0.00           H  
ATOM   2820  C   LYS   179      50.123  49.986  23.711  1.00  0.00           C  
ATOM   2821  O   LYS   179      51.199  49.662  23.209  1.00  0.00           O  
ATOM   2822  N   PRO   180      50.040  50.928  24.678  1.00  0.00           N  
ATOM   2823  CD  PRO   180      48.908  51.634  25.241  1.00  0.00           C  
ATOM   2824  HD2 PRO   180      48.081  50.970  25.491  1.00  0.00           H  
ATOM   2825  HD3 PRO   180      48.628  52.338  24.458  1.00  0.00           H  
ATOM   2826  CG  PRO   180      49.308  52.391  26.481  1.00  0.00           C  
ATOM   2827  HG2 PRO   180      49.396  51.692  27.312  1.00  0.00           H  
ATOM   2828  HG3 PRO   180      48.672  53.229  26.766  1.00  0.00           H  
ATOM   2829  CB  PRO   180      50.621  52.909  26.108  1.00  0.00           C  
ATOM   2830  HB2 PRO   180      51.143  53.114  27.043  1.00  0.00           H  
ATOM   2831  HB3 PRO   180      50.504  53.823  25.526  1.00  0.00           H  
ATOM   2832  CA  PRO   180      51.171  51.707  25.218  1.00  0.00           C  
ATOM   2833  HA  PRO   180      51.701  52.170  24.386  1.00  0.00           H  
ATOM   2834  C   PRO   180      52.120  50.816  25.934  1.00  0.00           C  
ATOM   2835  O   PRO   180      53.294  50.945  25.686  1.00  0.00           O  
ATOM   2836  N   LEU   181      51.583  49.884  26.765  1.00  0.00           N  
ATOM   2837  H   LEU   181      50.597  49.805  26.968  1.00  0.00           H  
ATOM   2838  CA  LEU   181      52.428  48.860  27.425  1.00  0.00           C  
ATOM   2839  HA  LEU   181      53.417  49.219  27.709  1.00  0.00           H  
ATOM   2840  CB  LEU   181      51.687  48.386  28.704  1.00  0.00           C  
ATOM   2841  HB2 LEU   181      50.694  48.052  28.404  1.00  0.00           H  
ATOM   2842  HB3 LEU   181      52.134  47.507  29.169  1.00  0.00           H  
ATOM   2843  CG  LEU   181      51.524  49.478  29.733  1.00  0.00           C  
ATOM   2844  HG  LEU   181      51.033  50.366  29.334  1.00  0.00           H  
ATOM   2845  CD1 LEU   181      50.569  49.006  30.860  1.00  0.00           C  
ATOM   2846 HD11 LEU   181      50.274  49.864  31.463  1.00  0.00           H  
ATOM   2847 HD12 LEU   181      49.698  48.581  30.362  1.00  0.00           H  
ATOM   2848 HD13 LEU   181      51.044  48.250  31.486  1.00  0.00           H  
ATOM   2849  CD2 LEU   181      52.839  49.975  30.373  1.00  0.00           C  
ATOM   2850 HD21 LEU   181      53.472  49.166  30.737  1.00  0.00           H  
ATOM   2851 HD22 LEU   181      53.410  50.550  29.644  1.00  0.00           H  
ATOM   2852 HD23 LEU   181      52.567  50.635  31.196  1.00  0.00           H  
ATOM   2853  C   LEU   181      52.706  47.603  26.515  1.00  0.00           C  
ATOM   2854  O   LEU   181      53.252  46.563  26.965  1.00  0.00           O  
ATOM   2855  N   LYS   182      52.279  47.645  25.260  1.00  0.00           N  
ATOM   2856  H   LYS   182      51.740  48.443  24.957  1.00  0.00           H  
ATOM   2857  CA  LYS   182      52.574  46.576  24.263  1.00  0.00           C  
ATOM   2858  HA  LYS   182      51.860  46.721  23.453  1.00  0.00           H  
ATOM   2859  CB  LYS   182      53.981  46.642  23.666  1.00  0.00           C  
ATOM   2860  HB2 LYS   182      54.029  46.045  22.755  1.00  0.00           H  
ATOM   2861  HB3 LYS   182      54.090  47.615  23.186  1.00  0.00           H  
ATOM   2862  CG  LYS   182      55.159  46.420  24.602  1.00  0.00           C  
ATOM   2863  HG2 LYS   182      55.065  47.017  25.509  1.00  0.00           H  
ATOM   2864  HG3 LYS   182      55.231  45.372  24.894  1.00  0.00           H  
ATOM   2865  CD  LYS   182      56.422  46.766  23.819  1.00  0.00           C  
ATOM   2866  HD2 LYS   182      56.338  46.294  22.841  1.00  0.00           H  
ATOM   2867  HD3 LYS   182      56.446  47.812  23.513  1.00  0.00           H  
ATOM   2868  CE  LYS   182      57.758  46.510  24.589  1.00  0.00           C  
ATOM   2869  HE2 LYS   182      57.933  47.029  25.531  1.00  0.00           H  
ATOM   2870  HE3 LYS   182      57.850  45.447  24.816  1.00  0.00           H  
ATOM   2871  NZ  LYS   182      58.947  47.064  23.814  1.00  0.00           N  
ATOM   2872  HZ1 LYS   182      59.735  46.956  24.436  1.00  0.00           H  
ATOM   2873  HZ2 LYS   182      59.156  46.514  22.993  1.00  0.00           H  
ATOM   2874  HZ3 LYS   182      58.870  48.054  23.625  1.00  0.00           H  
ATOM   2875  C   LYS   182      52.072  45.213  24.726  1.00  0.00           C  
ATOM   2876  O   LYS   182      52.874  44.242  24.707  1.00  0.00           O  
ATOM   2877  N   LEU   183      50.886  45.104  25.259  1.00  0.00           N  
ATOM   2878  H   LEU   183      50.361  45.964  25.330  1.00  0.00           H  
ATOM   2879  CA  LEU   183      50.242  43.853  25.538  1.00  0.00           C  
ATOM   2880  HA  LEU   183      50.972  43.066  25.727  1.00  0.00           H  
ATOM   2881  CB  LEU   183      49.396  43.958  26.837  1.00  0.00           C  
ATOM   2882  HB2 LEU   183      48.404  44.361  26.637  1.00  0.00           H  
ATOM   2883  HB3 LEU   183      49.242  42.915  27.113  1.00  0.00           H  
ATOM   2884  CG  LEU   183      50.014  44.641  28.058  1.00  0.00           C  
ATOM   2885  HG  LEU   183      50.408  45.637  27.853  1.00  0.00           H  
ATOM   2886  CD1 LEU   183      48.875  44.646  29.087  1.00  0.00           C  
ATOM   2887 HD11 LEU   183      49.205  44.943  30.082  1.00  0.00           H  
ATOM   2888 HD12 LEU   183      48.122  45.361  28.753  1.00  0.00           H  
ATOM   2889 HD13 LEU   183      48.358  43.687  29.062  1.00  0.00           H  
ATOM   2890  CD2 LEU   183      51.174  43.911  28.701  1.00  0.00           C  
ATOM   2891 HD21 LEU   183      52.002  43.925  27.993  1.00  0.00           H  
ATOM   2892 HD22 LEU   183      51.536  44.426  29.591  1.00  0.00           H  
ATOM   2893 HD23 LEU   183      50.946  42.892  29.013  1.00  0.00           H  
ATOM   2894  C   LEU   183      49.435  43.337  24.305  1.00  0.00           C  
ATOM   2895  O   LEU   183      48.162  43.424  24.190  1.00  0.00           O  
ATOM   2896  N   ASN   184      50.126  43.113  23.173  1.00  0.00           N  
ATOM   2897  H   ASN   184      51.129  43.045  23.275  1.00  0.00           H  
ATOM   2898  CA  ASN   184      49.668  42.842  21.772  1.00  0.00           C  
ATOM   2899  HA  ASN   184      48.936  43.572  21.426  1.00  0.00           H  
ATOM   2900  CB  ASN   184      50.867  42.910  20.695  1.00  0.00           C  
ATOM   2901  HB2 ASN   184      51.469  42.058  21.011  1.00  0.00           H  
ATOM   2902  HB3 ASN   184      50.559  42.769  19.659  1.00  0.00           H  
ATOM   2903  CG  ASN   184      51.811  44.146  20.819  1.00  0.00           C  
ATOM   2904  OD1 ASN   184      51.552  45.194  21.377  1.00  0.00           O  
ATOM   2905  ND2 ASN   184      52.982  44.012  20.275  1.00  0.00           N  
ATOM   2906 HD21 ASN   184      53.702  44.709  20.400  1.00  0.00           H  
ATOM   2907 HD22 ASN   184      53.254  43.159  19.808  1.00  0.00           H  
ATOM   2908  C   ASN   184      48.925  41.431  21.725  1.00  0.00           C  
ATOM   2909  O   ASN   184      48.207  41.120  20.778  1.00  0.00           O  
ATOM   2910  N   HIE   185      49.179  40.590  22.713  1.00  0.00           N  
ATOM   2911  H   HIE   185      49.704  40.915  23.512  1.00  0.00           H  
ATOM   2912  CA  HIE   185      48.761  39.166  22.722  1.00  0.00           C  
ATOM   2913  HA  HIE   185      48.007  39.033  21.947  1.00  0.00           H  
ATOM   2914  CB  HIE   185      49.997  38.235  22.495  1.00  0.00           C  
ATOM   2915  HB2 HIE   185      50.773  38.353  23.251  1.00  0.00           H  
ATOM   2916  HB3 HIE   185      49.751  37.173  22.526  1.00  0.00           H  
ATOM   2917  CG  HIE   185      50.708  38.414  21.156  1.00  0.00           C  
ATOM   2918  ND1 HIE   185      52.097  38.491  21.129  1.00  0.00           N  
ATOM   2919  CE1 HIE   185      52.365  38.523  19.824  1.00  0.00           C  
ATOM   2920  HE1 HIE   185      53.380  38.534  19.457  1.00  0.00           H  
ATOM   2921  NE2 HIE   185      51.252  38.398  19.081  1.00  0.00           N  
ATOM   2922  HE2 HIE   185      51.291  38.261  18.081  1.00  0.00           H  
ATOM   2923  CD2 HIE   185      50.148  38.460  19.929  1.00  0.00           C  
ATOM   2924  HD2 HIE   185      49.117  38.233  19.703  1.00  0.00           H  
ATOM   2925  C   HIE   185      48.068  38.938  24.104  1.00  0.00           C  
ATOM   2926  O   HIE   185      48.206  37.957  24.808  1.00  0.00           O  
ATOM   2927  N   THR   186      47.138  39.842  24.301  1.00  0.00           N  
ATOM   2928  H   THR   186      47.053  40.457  23.504  1.00  0.00           H  
ATOM   2929  CA  THR   186      46.171  40.206  25.409  1.00  0.00           C  
ATOM   2930  HA  THR   186      45.975  39.278  25.946  1.00  0.00           H  
ATOM   2931  CB  THR   186      46.768  41.184  26.444  1.00  0.00           C  
ATOM   2932  HB  THR   186      47.097  42.110  25.973  1.00  0.00           H  
ATOM   2933  CG2 THR   186      45.779  41.597  27.544  1.00  0.00           C  
ATOM   2934 HG21 THR   186      45.105  42.369  27.171  1.00  0.00           H  
ATOM   2935 HG22 THR   186      45.282  40.725  27.968  1.00  0.00           H  
ATOM   2936 HG23 THR   186      46.398  42.047  28.321  1.00  0.00           H  
ATOM   2937  OG1 THR   186      47.801  40.559  27.116  1.00  0.00           O  
ATOM   2938  HG1 THR   186      48.459  40.364  26.444  1.00  0.00           H  
ATOM   2939  C   THR   186      44.883  40.653  24.752  1.00  0.00           C  
ATOM   2940  O   THR   186      44.752  41.606  24.012  1.00  0.00           O  
ATOM   2941  N   TRP   187      43.839  39.883  25.011  1.00  0.00           N  
ATOM   2942  H   TRP   187      43.939  39.144  25.692  1.00  0.00           H  
ATOM   2943  CA  TRP   187      42.551  39.911  24.232  1.00  0.00           C  
ATOM   2944  HA  TRP   187      42.585  40.766  23.557  1.00  0.00           H  
ATOM   2945  CB  TRP   187      42.449  38.565  23.478  1.00  0.00           C  
ATOM   2946  HB2 TRP   187      42.510  37.681  24.112  1.00  0.00           H  
ATOM   2947  HB3 TRP   187      41.477  38.612  22.986  1.00  0.00           H  
ATOM   2948  CG  TRP   187      43.529  38.372  22.468  1.00  0.00           C  
ATOM   2949  CD1 TRP   187      44.698  37.753  22.772  1.00  0.00           C  
ATOM   2950  HD1 TRP   187      44.953  37.342  23.737  1.00  0.00           H  
ATOM   2951  NE1 TRP   187      45.570  37.804  21.702  1.00  0.00           N  
ATOM   2952  HE1 TRP   187      46.506  37.436  21.791  1.00  0.00           H  
ATOM   2953  CE2 TRP   187      45.099  38.641  20.665  1.00  0.00           C  
ATOM   2954  CZ2 TRP   187      45.685  39.198  19.559  1.00  0.00           C  
ATOM   2955  HZ2 TRP   187      46.711  38.943  19.340  1.00  0.00           H  
ATOM   2956  CH2 TRP   187      44.945  40.163  18.883  1.00  0.00           C  
ATOM   2957  HH2 TRP   187      45.335  40.620  17.985  1.00  0.00           H  
ATOM   2958  CZ3 TRP   187      43.559  40.380  19.142  1.00  0.00           C  
ATOM   2959  HZ3 TRP   187      42.911  41.028  18.571  1.00  0.00           H  
ATOM   2960  CE3 TRP   187      43.067  39.834  20.333  1.00  0.00           C  
ATOM   2961  HE3 TRP   187      42.004  39.958  20.475  1.00  0.00           H  
ATOM   2962  CD2 TRP   187      43.826  38.964  21.138  1.00  0.00           C  
ATOM   2963  C   TRP   187      41.345  40.075  25.187  1.00  0.00           C  
ATOM   2964  O   TRP   187      41.338  39.533  26.329  1.00  0.00           O  
ATOM   2965  N   ILE   188      40.328  40.828  24.803  1.00  0.00           N  
ATOM   2966  H   ILE   188      40.466  41.393  23.977  1.00  0.00           H  
ATOM   2967  CA  ILE   188      38.877  40.832  25.274  1.00  0.00           C  
ATOM   2968  HA  ILE   188      38.824  40.605  26.339  1.00  0.00           H  
ATOM   2969  CB  ILE   188      38.236  42.221  25.183  1.00  0.00           C  
ATOM   2970  HB  ILE   188      38.418  42.713  24.227  1.00  0.00           H  
ATOM   2971  CG2 ILE   188      36.694  42.370  25.326  1.00  0.00           C  
ATOM   2972 HG21 ILE   188      36.339  41.760  26.157  1.00  0.00           H  
ATOM   2973 HG22 ILE   188      36.408  43.414  25.454  1.00  0.00           H  
ATOM   2974 HG23 ILE   188      36.173  42.038  24.428  1.00  0.00           H  
ATOM   2975  CG1 ILE   188      38.897  43.136  26.292  1.00  0.00           C  
ATOM   2976 HG12 ILE   188      38.548  43.041  27.320  1.00  0.00           H  
ATOM   2977 HG13 ILE   188      39.909  42.750  26.411  1.00  0.00           H  
ATOM   2978  CD1 ILE   188      38.950  44.594  26.041  1.00  0.00           C  
ATOM   2979 HD11 ILE   188      37.950  45.015  25.940  1.00  0.00           H  
ATOM   2980 HD12 ILE   188      39.535  45.051  26.839  1.00  0.00           H  
ATOM   2981 HD13 ILE   188      39.364  44.882  25.074  1.00  0.00           H  
ATOM   2982  C   ILE   188      38.034  39.672  24.578  1.00  0.00           C  
ATOM   2983  O   ILE   188      37.261  39.026  25.275  1.00  0.00           O  
ATOM   2984  N   ASN   189      38.328  39.284  23.343  1.00  0.00           N  
ATOM   2985  H   ASN   189      38.959  39.900  22.851  1.00  0.00           H  
ATOM   2986  CA  ASN   189      38.048  38.038  22.678  1.00  0.00           C  
ATOM   2987  HA  ASN   189      38.136  37.270  23.447  1.00  0.00           H  
ATOM   2988  CB  ASN   189      36.657  38.077  22.137  1.00  0.00           C  
ATOM   2989  HB2 ASN   189      36.522  38.922  21.462  1.00  0.00           H  
ATOM   2990  HB3 ASN   189      36.441  37.159  21.590  1.00  0.00           H  
ATOM   2991  CG  ASN   189      35.638  38.014  23.208  1.00  0.00           C  
ATOM   2992  OD1 ASN   189      35.456  37.010  23.852  1.00  0.00           O  
ATOM   2993  ND2 ASN   189      34.781  38.991  23.304  1.00  0.00           N  
ATOM   2994 HD21 ASN   189      34.178  38.960  24.114  1.00  0.00           H  
ATOM   2995 HD22 ASN   189      34.852  39.844  22.767  1.00  0.00           H  
ATOM   2996  C   ASN   189      39.137  37.662  21.642  1.00  0.00           C  
ATOM   2997  O   ASN   189      39.684  38.448  20.920  1.00  0.00           O  
ATOM   2998  N   VAL   190      39.549  36.393  21.648  1.00  0.00           N  
ATOM   2999  H   VAL   190      39.127  35.708  22.258  1.00  0.00           H  
ATOM   3000  CA  VAL   190      40.648  35.893  20.886  1.00  0.00           C  
ATOM   3001  HA  VAL   190      41.387  36.694  20.867  1.00  0.00           H  
ATOM   3002  CB  VAL   190      41.239  34.598  21.596  1.00  0.00           C  
ATOM   3003  HB  VAL   190      40.468  33.829  21.528  1.00  0.00           H  
ATOM   3004  CG1 VAL   190      42.429  34.128  20.793  1.00  0.00           C  
ATOM   3005 HG11 VAL   190      42.826  33.219  21.244  1.00  0.00           H  
ATOM   3006 HG12 VAL   190      42.190  33.755  19.797  1.00  0.00           H  
ATOM   3007 HG13 VAL   190      43.169  34.924  20.706  1.00  0.00           H  
ATOM   3008  CG2 VAL   190      41.569  34.793  23.103  1.00  0.00           C  
ATOM   3009 HG21 VAL   190      40.689  34.739  23.745  1.00  0.00           H  
ATOM   3010 HG22 VAL   190      42.191  33.935  23.358  1.00  0.00           H  
ATOM   3011 HG23 VAL   190      42.146  35.703  23.265  1.00  0.00           H  
ATOM   3012  C   VAL   190      40.085  35.703  19.478  1.00  0.00           C  
ATOM   3013  O   VAL   190      39.191  34.896  19.209  1.00  0.00           O  
ATOM   3014  N   PRO   191      40.713  36.295  18.402  1.00  0.00           N  
ATOM   3015  CD  PRO   191      41.939  37.052  18.519  1.00  0.00           C  
ATOM   3016  HD2 PRO   191      42.624  36.485  19.149  1.00  0.00           H  
ATOM   3017  HD3 PRO   191      41.701  38.055  18.871  1.00  0.00           H  
ATOM   3018  CG  PRO   191      42.565  37.244  17.156  1.00  0.00           C  
ATOM   3019  HG2 PRO   191      43.307  36.489  16.897  1.00  0.00           H  
ATOM   3020  HG3 PRO   191      42.948  38.241  16.939  1.00  0.00           H  
ATOM   3021  CB  PRO   191      41.325  37.011  16.251  1.00  0.00           C  
ATOM   3022  HB2 PRO   191      41.622  36.434  15.375  1.00  0.00           H  
ATOM   3023  HB3 PRO   191      40.930  37.980  15.945  1.00  0.00           H  
ATOM   3024  CA  PRO   191      40.351  36.075  17.045  1.00  0.00           C  
ATOM   3025  HA  PRO   191      39.316  36.339  16.828  1.00  0.00           H  
ATOM   3026  C   PRO   191      40.584  34.615  16.596  1.00  0.00           C  
ATOM   3027  O   PRO   191      41.398  33.882  17.218  1.00  0.00           O  
ATOM   3028  N   HIE   192      39.893  34.150  15.542  1.00  0.00           N  
ATOM   3029  H   HIE   192      39.260  34.729  15.009  1.00  0.00           H  
ATOM   3030  CA  HIE   192      40.139  32.836  15.040  1.00  0.00           C  
ATOM   3031  HA  HIE   192      39.910  32.166  15.869  1.00  0.00           H  
ATOM   3032  CB  HIE   192      39.169  32.637  13.818  1.00  0.00           C  
ATOM   3033  HB2 HIE   192      38.147  32.739  14.182  1.00  0.00           H  
ATOM   3034  HB3 HIE   192      39.274  33.336  12.988  1.00  0.00           H  
ATOM   3035  CG  HIE   192      39.282  31.262  13.237  1.00  0.00           C  
ATOM   3036  ND1 HIE   192      39.193  30.072  13.982  1.00  0.00           N  
ATOM   3037  CE1 HIE   192      39.329  29.077  13.047  1.00  0.00           C  
ATOM   3038  HE1 HIE   192      39.321  28.004  13.163  1.00  0.00           H  
ATOM   3039  NE2 HIE   192      39.594  29.598  11.839  1.00  0.00           N  
ATOM   3040  HE2 HIE   192      39.724  29.072  10.987  1.00  0.00           H  
ATOM   3041  CD2 HIE   192      39.563  30.946  11.974  1.00  0.00           C  
ATOM   3042  HD2 HIE   192      39.800  31.629  11.172  1.00  0.00           H  
ATOM   3043  C   HIE   192      41.561  32.561  14.506  1.00  0.00           C  
ATOM   3044  O   HIE   192      42.077  31.451  14.546  1.00  0.00           O  
ATOM   3045  N   ALA   193      42.283  33.620  14.193  1.00  0.00           N  
ATOM   3046  H   ALA   193      41.823  34.514  14.096  1.00  0.00           H  
ATOM   3047  CA  ALA   193      43.674  33.556  13.804  1.00  0.00           C  
ATOM   3048  HA  ALA   193      43.794  32.905  12.938  1.00  0.00           H  
ATOM   3049  CB  ALA   193      44.088  34.933  13.219  1.00  0.00           C  
ATOM   3050  HB1 ALA   193      43.463  35.169  12.358  1.00  0.00           H  
ATOM   3051  HB2 ALA   193      43.999  35.740  13.947  1.00  0.00           H  
ATOM   3052  HB3 ALA   193      45.163  34.918  13.040  1.00  0.00           H  
ATOM   3053  C   ALA   193      44.620  33.176  14.943  1.00  0.00           C  
ATOM   3054  O   ALA   193      45.664  32.565  14.665  1.00  0.00           O  
ATOM   3055  N   GLU   194      44.228  33.475  16.148  1.00  0.00           N  
ATOM   3056  H   GLU   194      43.385  34.012  16.297  1.00  0.00           H  
ATOM   3057  CA  GLU   194      45.006  33.187  17.413  1.00  0.00           C  
ATOM   3058  HA  GLU   194      46.014  32.871  17.141  1.00  0.00           H  
ATOM   3059  CB  GLU   194      45.140  34.554  18.233  1.00  0.00           C  
ATOM   3060  HB2 GLU   194      44.150  34.816  18.607  1.00  0.00           H  
ATOM   3061  HB3 GLU   194      45.688  34.243  19.122  1.00  0.00           H  
ATOM   3062  CG  GLU   194      45.853  35.713  17.633  1.00  0.00           C  
ATOM   3063  HG2 GLU   194      45.413  36.018  16.683  1.00  0.00           H  
ATOM   3064  HG3 GLU   194      45.840  36.545  18.337  1.00  0.00           H  
ATOM   3065  CD  GLU   194      47.419  35.509  17.501  1.00  0.00           C  
ATOM   3066  OE1 GLU   194      48.166  35.814  18.428  1.00  0.00           O  
ATOM   3067  OE2 GLU   194      47.771  34.991  16.412  1.00  0.00           O  
ATOM   3068  C   GLU   194      44.358  32.176  18.379  1.00  0.00           C  
ATOM   3069  O   GLU   194      44.997  31.883  19.408  1.00  0.00           O  
ATOM   3070  N   GLU   195      43.225  31.583  18.065  1.00  0.00           N  
ATOM   3071  H   GLU   195      42.829  31.797  17.161  1.00  0.00           H  
ATOM   3072  CA  GLU   195      42.450  30.642  18.902  1.00  0.00           C  
ATOM   3073  HA  GLU   195      42.173  31.122  19.841  1.00  0.00           H  
ATOM   3074  CB  GLU   195      41.106  30.309  18.240  1.00  0.00           C  
ATOM   3075  HB2 GLU   195      40.628  31.274  18.075  1.00  0.00           H  
ATOM   3076  HB3 GLU   195      41.243  29.960  17.216  1.00  0.00           H  
ATOM   3077  CG  GLU   195      40.141  29.372  19.016  1.00  0.00           C  
ATOM   3078  HG2 GLU   195      40.232  29.523  20.092  1.00  0.00           H  
ATOM   3079  HG3 GLU   195      39.115  29.635  18.760  1.00  0.00           H  
ATOM   3080  CD  GLU   195      40.404  27.879  18.819  1.00  0.00           C  
ATOM   3081  OE1 GLU   195      40.095  27.148  19.844  1.00  0.00           O  
ATOM   3082  OE2 GLU   195      40.776  27.485  17.685  1.00  0.00           O  
ATOM   3083  C   GLU   195      43.171  29.346  19.263  1.00  0.00           C  
ATOM   3084  O   GLU   195      42.819  28.674  20.246  1.00  0.00           O  
ATOM   3085  N   SER   196      44.129  28.937  18.450  1.00  0.00           N  
ATOM   3086  H   SER   196      44.305  29.315  17.531  1.00  0.00           H  
ATOM   3087  CA  SER   196      45.053  27.813  18.753  1.00  0.00           C  
ATOM   3088  HA  SER   196      44.474  26.907  18.573  1.00  0.00           H  
ATOM   3089  CB  SER   196      46.101  27.662  17.698  1.00  0.00           C  
ATOM   3090  HB2 SER   196      45.688  27.623  16.690  1.00  0.00           H  
ATOM   3091  HB3 SER   196      46.718  28.557  17.612  1.00  0.00           H  
ATOM   3092  OG  SER   196      46.914  26.532  17.851  1.00  0.00           O  
ATOM   3093  HG  SER   196      46.878  26.123  16.983  1.00  0.00           H  
ATOM   3094  C   SER   196      45.798  27.773  20.089  1.00  0.00           C  
ATOM   3095  O   SER   196      46.173  26.745  20.697  1.00  0.00           O  
ATOM   3096  N   HID   197      46.056  29.014  20.546  1.00  0.00           N  
ATOM   3097  H   HID   197      45.806  29.812  19.980  1.00  0.00           H  
ATOM   3098  CA  HID   197      46.867  29.309  21.719  1.00  0.00           C  
ATOM   3099  HA  HID   197      47.550  28.495  21.963  1.00  0.00           H  
ATOM   3100  CB  HID   197      47.629  30.640  21.548  1.00  0.00           C  
ATOM   3101  HB2 HID   197      46.951  31.470  21.348  1.00  0.00           H  
ATOM   3102  HB3 HID   197      48.122  31.028  22.440  1.00  0.00           H  
ATOM   3103  CG  HID   197      48.724  30.706  20.466  1.00  0.00           C  
ATOM   3104  ND1 HID   197      49.988  30.297  20.653  1.00  0.00           N  
ATOM   3105  HD1 HID   197      50.452  29.926  21.470  1.00  0.00           H  
ATOM   3106  CE1 HID   197      50.548  30.168  19.463  1.00  0.00           C  
ATOM   3107  HE1 HID   197      51.562  29.877  19.233  1.00  0.00           H  
ATOM   3108  NE2 HID   197      49.727  30.630  18.524  1.00  0.00           N  
ATOM   3109  CD2 HID   197      48.535  30.962  19.155  1.00  0.00           C  
ATOM   3110  HD2 HID   197      47.638  31.359  18.704  1.00  0.00           H  
ATOM   3111  C   HID   197      45.938  29.455  22.926  1.00  0.00           C  
ATOM   3112  O   HID   197      46.477  29.395  23.975  1.00  0.00           O  
ATOM   3113  N   TYR   198      44.615  29.592  22.705  1.00  0.00           N  
ATOM   3114  H   TYR   198      44.238  29.457  21.778  1.00  0.00           H  
ATOM   3115  CA  TYR   198      43.614  29.823  23.807  1.00  0.00           C  
ATOM   3116  HA  TYR   198      44.064  30.456  24.573  1.00  0.00           H  
ATOM   3117  CB  TYR   198      42.459  30.526  23.208  1.00  0.00           C  
ATOM   3118  HB2 TYR   198      42.805  31.479  22.809  1.00  0.00           H  
ATOM   3119  HB3 TYR   198      42.228  29.919  22.333  1.00  0.00           H  
ATOM   3120  CG  TYR   198      41.316  30.799  24.134  1.00  0.00           C  
ATOM   3121  CD1 TYR   198      41.252  30.519  25.535  1.00  0.00           C  
ATOM   3122  HD1 TYR   198      42.137  30.241  26.087  1.00  0.00           H  
ATOM   3123  CE1 TYR   198      40.113  30.760  26.329  1.00  0.00           C  
ATOM   3124  HE1 TYR   198      40.205  30.592  27.392  1.00  0.00           H  
ATOM   3125  CZ  TYR   198      38.924  31.158  25.689  1.00  0.00           C  
ATOM   3126  OH  TYR   198      37.776  31.237  26.376  1.00  0.00           O  
ATOM   3127  HH  TYR   198      37.794  30.915  27.280  1.00  0.00           H  
ATOM   3128  CE2 TYR   198      38.973  31.583  24.311  1.00  0.00           C  
ATOM   3129  HE2 TYR   198      38.093  31.912  23.778  1.00  0.00           H  
ATOM   3130  CD2 TYR   198      40.179  31.395  23.582  1.00  0.00           C  
ATOM   3131  HD2 TYR   198      40.169  31.767  22.568  1.00  0.00           H  
ATOM   3132  C   TYR   198      43.352  28.409  24.368  1.00  0.00           C  
ATOM   3133  O   TYR   198      42.639  27.650  23.716  1.00  0.00           O  
ATOM   3134  N   ALA   199      43.927  28.166  25.520  1.00  0.00           N  
ATOM   3135  H   ALA   199      44.490  28.831  26.030  1.00  0.00           H  
ATOM   3136  CA  ALA   199      43.731  26.808  26.097  1.00  0.00           C  
ATOM   3137  HA  ALA   199      44.110  26.113  25.347  1.00  0.00           H  
ATOM   3138  CB  ALA   199      44.430  26.634  27.423  1.00  0.00           C  
ATOM   3139  HB1 ALA   199      45.518  26.668  27.367  1.00  0.00           H  
ATOM   3140  HB2 ALA   199      44.201  27.558  27.954  1.00  0.00           H  
ATOM   3141  HB3 ALA   199      44.088  25.750  27.961  1.00  0.00           H  
ATOM   3142  C   ALA   199      42.202  26.378  26.257  1.00  0.00           C  
ATOM   3143  O   ALA   199      41.352  27.282  26.413  1.00  0.00           O  
ATOM   3144  N   TRP   200      41.972  25.066  26.431  1.00  0.00           N  
ATOM   3145  H   TRP   200      42.734  24.406  26.492  1.00  0.00           H  
ATOM   3146  CA  TRP   200      40.670  24.629  27.109  1.00  0.00           C  
ATOM   3147  HA  TRP   200      39.902  25.369  26.886  1.00  0.00           H  
ATOM   3148  CB  TRP   200      40.360  23.223  26.472  1.00  0.00           C  
ATOM   3149  HB2 TRP   200      41.237  22.590  26.337  1.00  0.00           H  
ATOM   3150  HB3 TRP   200      39.711  22.646  27.132  1.00  0.00           H  
ATOM   3151  CG  TRP   200      39.606  23.443  25.176  1.00  0.00           C  
ATOM   3152  CD1 TRP   200      40.204  23.393  23.978  1.00  0.00           C  
ATOM   3153  HD1 TRP   200      41.226  23.121  23.759  1.00  0.00           H  
ATOM   3154  NE1 TRP   200      39.277  23.638  22.967  1.00  0.00           N  
ATOM   3155  HE1 TRP   200      39.588  23.753  22.013  1.00  0.00           H  
ATOM   3156  CE2 TRP   200      38.022  23.650  23.441  1.00  0.00           C  
ATOM   3157  CZ2 TRP   200      36.766  23.795  22.859  1.00  0.00           C  
ATOM   3158  HZ2 TRP   200      36.601  23.865  21.794  1.00  0.00           H  
ATOM   3159  CH2 TRP   200      35.630  23.967  23.687  1.00  0.00           C  
ATOM   3160  HH2 TRP   200      34.642  24.146  23.290  1.00  0.00           H  
ATOM   3161  CZ3 TRP   200      35.772  23.918  25.052  1.00  0.00           C  
ATOM   3162  HZ3 TRP   200      34.888  24.030  25.662  1.00  0.00           H  
ATOM   3163  CE3 TRP   200      37.079  23.811  25.642  1.00  0.00           C  
ATOM   3164  HE3 TRP   200      37.123  23.914  26.716  1.00  0.00           H  
ATOM   3165  CD2 TRP   200      38.201  23.648  24.868  1.00  0.00           C  
ATOM   3166  C   TRP   200      40.704  24.564  28.588  1.00  0.00           C  
ATOM   3167  O   TRP   200      41.746  24.105  29.083  1.00  0.00           O  
ATOM   3168  N   GLY   201      39.775  25.188  29.299  1.00  0.00           N  
ATOM   3169  H   GLY   201      39.062  25.734  28.838  1.00  0.00           H  
ATOM   3170  CA  GLY   201      39.568  24.964  30.751  1.00  0.00           C  
ATOM   3171  HA2 GLY   201      40.506  24.992  31.306  1.00  0.00           H  
ATOM   3172  HA3 GLY   201      39.002  25.769  31.219  1.00  0.00           H  
ATOM   3173  C   GLY   201      38.799  23.707  31.053  1.00  0.00           C  
ATOM   3174  O   GLY   201      37.946  23.381  30.272  1.00  0.00           O  
ATOM   3175  N   TYR   202      39.010  23.101  32.201  1.00  0.00           N  
ATOM   3176  H   TYR   202      39.873  23.365  32.654  1.00  0.00           H  
ATOM   3177  CA  TYR   202      38.321  21.916  32.678  1.00  0.00           C  
ATOM   3178  HA  TYR   202      37.607  21.637  31.902  1.00  0.00           H  
ATOM   3179  CB  TYR   202      39.306  20.762  32.716  1.00  0.00           C  
ATOM   3180  HB2 TYR   202      40.076  20.925  33.470  1.00  0.00           H  
ATOM   3181  HB3 TYR   202      38.735  19.898  33.055  1.00  0.00           H  
ATOM   3182  CG  TYR   202      39.881  20.537  31.289  1.00  0.00           C  
ATOM   3183  CD1 TYR   202      39.075  19.911  30.300  1.00  0.00           C  
ATOM   3184  HD1 TYR   202      38.084  19.614  30.610  1.00  0.00           H  
ATOM   3185  CE1 TYR   202      39.454  19.943  28.928  1.00  0.00           C  
ATOM   3186  HE1 TYR   202      38.746  19.500  28.243  1.00  0.00           H  
ATOM   3187  CZ  TYR   202      40.788  20.383  28.623  1.00  0.00           C  
ATOM   3188  OH  TYR   202      41.367  20.234  27.424  1.00  0.00           O  
ATOM   3189  HH  TYR   202      40.664  20.118  26.781  1.00  0.00           H  
ATOM   3190  CE2 TYR   202      41.659  20.950  29.630  1.00  0.00           C  
ATOM   3191  HE2 TYR   202      42.621  21.366  29.368  1.00  0.00           H  
ATOM   3192  CD2 TYR   202      41.175  20.994  30.940  1.00  0.00           C  
ATOM   3193  HD2 TYR   202      41.694  21.535  31.718  1.00  0.00           H  
ATOM   3194  C   TYR   202      37.654  22.276  34.073  1.00  0.00           C  
ATOM   3195  O   TYR   202      38.143  23.053  34.895  1.00  0.00           O  
ATOM   3196  N   ARG   203      36.502  21.657  34.285  1.00  0.00           N  
ATOM   3197  H   ARG   203      36.130  21.221  33.453  1.00  0.00           H  
ATOM   3198  CA  ARG   203      35.739  21.522  35.479  1.00  0.00           C  
ATOM   3199  HA  ARG   203      36.476  21.572  36.281  1.00  0.00           H  
ATOM   3200  CB  ARG   203      34.819  22.754  35.523  1.00  0.00           C  
ATOM   3201  HB2 ARG   203      35.517  23.577  35.370  1.00  0.00           H  
ATOM   3202  HB3 ARG   203      33.974  22.752  34.834  1.00  0.00           H  
ATOM   3203  CG  ARG   203      34.275  22.920  36.895  1.00  0.00           C  
ATOM   3204  HG2 ARG   203      33.749  22.011  37.187  1.00  0.00           H  
ATOM   3205  HG3 ARG   203      35.039  22.860  37.670  1.00  0.00           H  
ATOM   3206  CD  ARG   203      33.205  23.985  36.997  1.00  0.00           C  
ATOM   3207  HD2 ARG   203      33.691  24.800  36.461  1.00  0.00           H  
ATOM   3208  HD3 ARG   203      32.335  23.701  36.405  1.00  0.00           H  
ATOM   3209  NE  ARG   203      32.851  24.434  38.392  1.00  0.00           N  
ATOM   3210  HE  ARG   203      33.006  23.725  39.094  1.00  0.00           H  
ATOM   3211  CZ  ARG   203      32.332  25.634  38.720  1.00  0.00           C  
ATOM   3212  NH1 ARG   203      31.943  26.448  37.833  1.00  0.00           N  
ATOM   3213 HH11 ARG   203      31.694  27.375  38.147  1.00  0.00           H  
ATOM   3214 HH12 ARG   203      31.806  26.095  36.897  1.00  0.00           H  
ATOM   3215  NH2 ARG   203      32.237  25.950  39.973  1.00  0.00           N  
ATOM   3216 HH21 ARG   203      31.602  26.697  40.214  1.00  0.00           H  
ATOM   3217 HH22 ARG   203      32.439  25.230  40.652  1.00  0.00           H  
ATOM   3218  C   ARG   203      34.914  20.270  35.597  1.00  0.00           C  
ATOM   3219  O   ARG   203      33.974  20.127  34.832  1.00  0.00           O  
ATOM   3220  N   GLU   204      35.264  19.334  36.456  1.00  0.00           N  
ATOM   3221  H   GLU   204      35.977  19.570  37.130  1.00  0.00           H  
ATOM   3222  CA  GLU   204      34.789  17.889  36.558  1.00  0.00           C  
ATOM   3223  HA  GLU   204      35.515  17.551  37.298  1.00  0.00           H  
ATOM   3224  CB  GLU   204      33.443  17.689  37.286  1.00  0.00           C  
ATOM   3225  HB2 GLU   204      32.595  18.082  36.725  1.00  0.00           H  
ATOM   3226  HB3 GLU   204      33.318  16.615  37.419  1.00  0.00           H  
ATOM   3227  CG  GLU   204      33.470  18.324  38.702  1.00  0.00           C  
ATOM   3228  HG2 GLU   204      33.251  19.388  38.613  1.00  0.00           H  
ATOM   3229  HG3 GLU   204      32.589  17.997  39.255  1.00  0.00           H  
ATOM   3230  CD  GLU   204      34.647  18.037  39.538  1.00  0.00           C  
ATOM   3231  OE1 GLU   204      35.236  18.933  40.165  1.00  0.00           O  
ATOM   3232  OE2 GLU   204      34.990  16.848  39.636  1.00  0.00           O  
ATOM   3233  C   GLU   204      34.928  17.058  35.308  1.00  0.00           C  
ATOM   3234  O   GLU   204      34.087  16.238  34.874  1.00  0.00           O  
ATOM   3235  N   GLY   205      36.118  17.227  34.632  1.00  0.00           N  
ATOM   3236  H   GLY   205      36.797  17.852  35.043  1.00  0.00           H  
ATOM   3237  CA  GLY   205      36.424  16.577  33.337  1.00  0.00           C  
ATOM   3238  HA2 GLY   205      37.494  16.759  33.233  1.00  0.00           H  
ATOM   3239  HA3 GLY   205      36.246  15.502  33.315  1.00  0.00           H  
ATOM   3240  C   GLY   205      35.640  17.168  32.176  1.00  0.00           C  
ATOM   3241  O   GLY   205      35.828  16.724  31.047  1.00  0.00           O  
ATOM   3242  N   LYS   206      34.721  18.119  32.385  1.00  0.00           N  
ATOM   3243  H   LYS   206      34.518  18.353  33.347  1.00  0.00           H  
ATOM   3244  CA  LYS   206      34.083  18.886  31.289  1.00  0.00           C  
ATOM   3245  HA  LYS   206      33.870  18.109  30.554  1.00  0.00           H  
ATOM   3246  CB  LYS   206      32.693  19.364  31.738  1.00  0.00           C  
ATOM   3247  HB2 LYS   206      32.293  18.495  32.260  1.00  0.00           H  
ATOM   3248  HB3 LYS   206      32.831  20.255  32.349  1.00  0.00           H  
ATOM   3249  CG  LYS   206      31.791  19.590  30.487  1.00  0.00           C  
ATOM   3250  HG2 LYS   206      32.277  20.421  29.977  1.00  0.00           H  
ATOM   3251  HG3 LYS   206      31.918  18.675  29.908  1.00  0.00           H  
ATOM   3252  CD  LYS   206      30.305  20.096  30.578  1.00  0.00           C  
ATOM   3253  HD2 LYS   206      30.256  20.976  31.220  1.00  0.00           H  
ATOM   3254  HD3 LYS   206      29.997  20.424  29.586  1.00  0.00           H  
ATOM   3255  CE  LYS   206      29.506  18.966  31.262  1.00  0.00           C  
ATOM   3256  HE2 LYS   206      29.563  18.003  30.753  1.00  0.00           H  
ATOM   3257  HE3 LYS   206      29.986  18.854  32.234  1.00  0.00           H  
ATOM   3258  NZ  LYS   206      28.109  19.305  31.578  1.00  0.00           N  
ATOM   3259  HZ1 LYS   206      27.493  19.467  30.794  1.00  0.00           H  
ATOM   3260  HZ2 LYS   206      27.664  18.548  32.077  1.00  0.00           H  
ATOM   3261  HZ3 LYS   206      27.976  20.072  32.221  1.00  0.00           H  
ATOM   3262  C   LYS   206      34.938  19.959  30.683  1.00  0.00           C  
ATOM   3263  O   LYS   206      35.481  20.755  31.479  1.00  0.00           O  
ATOM   3264  N   ALA   207      35.094  20.024  29.393  1.00  0.00           N  
ATOM   3265  H   ALA   207      34.474  19.369  28.938  1.00  0.00           H  
ATOM   3266  CA  ALA   207      35.676  21.234  28.731  1.00  0.00           C  
ATOM   3267  HA  ALA   207      36.543  21.554  29.308  1.00  0.00           H  
ATOM   3268  CB  ALA   207      36.107  20.835  27.312  1.00  0.00           C  
ATOM   3269  HB1 ALA   207      36.789  21.575  26.892  1.00  0.00           H  
ATOM   3270  HB2 ALA   207      36.588  19.856  27.309  1.00  0.00           H  
ATOM   3271  HB3 ALA   207      35.182  20.799  26.737  1.00  0.00           H  
ATOM   3272  C   ALA   207      34.793  22.525  28.854  1.00  0.00           C  
ATOM   3273  O   ALA   207      33.586  22.520  28.637  1.00  0.00           O  
ATOM   3274  N   VAL   208      35.413  23.626  29.164  1.00  0.00           N  
ATOM   3275  H   VAL   208      36.411  23.599  29.318  1.00  0.00           H  
ATOM   3276  CA  VAL   208      34.747  24.846  29.648  1.00  0.00           C  
ATOM   3277  HA  VAL   208      33.702  24.764  29.349  1.00  0.00           H  
ATOM   3278  CB  VAL   208      34.661  24.792  31.279  1.00  0.00           C  
ATOM   3279  HB  VAL   208      35.609  24.423  31.671  1.00  0.00           H  
ATOM   3280  CG1 VAL   208      34.430  26.147  31.905  1.00  0.00           C  
ATOM   3281 HG11 VAL   208      35.256  26.813  31.658  1.00  0.00           H  
ATOM   3282 HG12 VAL   208      33.526  26.547  31.444  1.00  0.00           H  
ATOM   3283 HG13 VAL   208      34.247  26.089  32.978  1.00  0.00           H  
ATOM   3284  CG2 VAL   208      33.642  23.862  31.910  1.00  0.00           C  
ATOM   3285 HG21 VAL   208      33.866  22.825  31.662  1.00  0.00           H  
ATOM   3286 HG22 VAL   208      33.440  24.013  32.971  1.00  0.00           H  
ATOM   3287 HG23 VAL   208      32.692  23.912  31.378  1.00  0.00           H  
ATOM   3288  C   VAL   208      35.396  26.147  29.092  1.00  0.00           C  
ATOM   3289  O   VAL   208      36.636  26.167  28.961  1.00  0.00           O  
ATOM   3290  N   HIP   209      34.626  27.223  28.862  1.00  0.00           N  
ATOM   3291  H   HIP   209      33.669  27.101  29.160  1.00  0.00           H  
ATOM   3292  CA  HIP   209      35.226  28.514  28.543  1.00  0.00           C  
ATOM   3293  HA  HIP   209      36.189  28.701  29.019  1.00  0.00           H  
ATOM   3294  CB  HIP   209      35.363  28.786  27.066  1.00  0.00           C  
ATOM   3295  HB2 HIP   209      34.440  28.344  26.689  1.00  0.00           H  
ATOM   3296  HB3 HIP   209      35.270  29.861  26.912  1.00  0.00           H  
ATOM   3297  CG  HIP   209      36.534  28.066  26.514  1.00  0.00           C  
ATOM   3298  ND1 HIP   209      36.602  27.556  25.294  1.00  0.00           N  
ATOM   3299  HD1 HIP   209      35.833  27.644  24.646  1.00  0.00           H  
ATOM   3300  CE1 HIP   209      37.820  27.148  24.994  1.00  0.00           C  
ATOM   3301  HE1 HIP   209      38.070  26.637  24.076  1.00  0.00           H  
ATOM   3302  NE2 HIP   209      38.622  27.399  26.037  1.00  0.00           N  
ATOM   3303  HE2 HIP   209      39.629  27.356  25.965  1.00  0.00           H  
ATOM   3304  CD2 HIP   209      37.859  27.977  27.008  1.00  0.00           C  
ATOM   3305  HD2 HIP   209      38.273  28.405  27.909  1.00  0.00           H  
ATOM   3306  C   HIP   209      34.311  29.644  29.099  1.00  0.00           C  
ATOM   3307  O   HIP   209      33.106  29.478  29.240  1.00  0.00           O  
ATOM   3308  N   VAL   210      34.873  30.794  29.388  1.00  0.00           N  
ATOM   3309  H   VAL   210      35.872  30.763  29.238  1.00  0.00           H  
ATOM   3310  CA  VAL   210      34.180  32.022  29.895  1.00  0.00           C  
ATOM   3311  HA  VAL   210      33.561  31.667  30.720  1.00  0.00           H  
ATOM   3312  CB  VAL   210      35.126  33.137  30.454  1.00  0.00           C  
ATOM   3313  HB  VAL   210      35.781  32.672  31.191  1.00  0.00           H  
ATOM   3314  CG1 VAL   210      36.037  33.684  29.317  1.00  0.00           C  
ATOM   3315 HG11 VAL   210      36.894  34.165  29.788  1.00  0.00           H  
ATOM   3316 HG12 VAL   210      36.376  32.889  28.653  1.00  0.00           H  
ATOM   3317 HG13 VAL   210      35.502  34.449  28.755  1.00  0.00           H  
ATOM   3318  CG2 VAL   210      34.311  34.299  31.038  1.00  0.00           C  
ATOM   3319 HG21 VAL   210      35.047  34.951  31.508  1.00  0.00           H  
ATOM   3320 HG22 VAL   210      33.768  34.861  30.278  1.00  0.00           H  
ATOM   3321 HG23 VAL   210      33.636  33.842  31.761  1.00  0.00           H  
ATOM   3322  C   VAL   210      33.104  32.558  28.972  1.00  0.00           C  
ATOM   3323  O   VAL   210      33.333  32.811  27.797  1.00  0.00           O  
ATOM   3324  N   SER   211      31.804  32.718  29.385  1.00  0.00           N  
ATOM   3325  H   SER   211      31.546  32.425  30.316  1.00  0.00           H  
ATOM   3326  CA  SER   211      30.710  33.296  28.572  1.00  0.00           C  
ATOM   3327  HA  SER   211      30.911  33.094  27.520  1.00  0.00           H  
ATOM   3328  CB  SER   211      29.396  32.565  28.953  1.00  0.00           C  
ATOM   3329  HB2 SER   211      29.609  31.508  28.794  1.00  0.00           H  
ATOM   3330  HB3 SER   211      29.257  32.753  30.017  1.00  0.00           H  
ATOM   3331  OG  SER   211      28.358  32.895  28.096  1.00  0.00           O  
ATOM   3332  HG  SER   211      27.560  32.683  28.587  1.00  0.00           H  
ATOM   3333  C   SER   211      30.489  34.813  28.723  1.00  0.00           C  
ATOM   3334  O   SER   211      30.408  35.345  29.854  1.00  0.00           O  
ATOM   3335  N   PRO   212      30.309  35.552  27.565  1.00  0.00           N  
ATOM   3336  CD  PRO   212      30.517  35.032  26.190  1.00  0.00           C  
ATOM   3337  HD2 PRO   212      30.054  34.054  26.061  1.00  0.00           H  
ATOM   3338  HD3 PRO   212      31.582  34.966  25.964  1.00  0.00           H  
ATOM   3339  CG  PRO   212      29.813  36.060  25.313  1.00  0.00           C  
ATOM   3340  HG2 PRO   212      28.796  35.740  25.089  1.00  0.00           H  
ATOM   3341  HG3 PRO   212      30.352  36.199  24.375  1.00  0.00           H  
ATOM   3342  CB  PRO   212      29.937  37.408  26.149  1.00  0.00           C  
ATOM   3343  HB2 PRO   212      29.026  37.910  25.823  1.00  0.00           H  
ATOM   3344  HB3 PRO   212      30.830  37.921  25.789  1.00  0.00           H  
ATOM   3345  CA  PRO   212      29.855  36.938  27.592  1.00  0.00           C  
ATOM   3346  HA  PRO   212      30.518  37.533  28.220  1.00  0.00           H  
ATOM   3347  C   PRO   212      28.460  37.269  28.117  1.00  0.00           C  
ATOM   3348  O   PRO   212      27.569  36.453  28.085  1.00  0.00           O  
ATOM   3349  N   GLY   213      28.289  38.466  28.673  1.00  0.00           N  
ATOM   3350  H   GLY   213      29.155  38.981  28.744  1.00  0.00           H  
ATOM   3351  CA  GLY   213      27.104  38.892  29.363  1.00  0.00           C  
ATOM   3352  HA2 GLY   213      26.269  38.716  28.685  1.00  0.00           H  
ATOM   3353  HA3 GLY   213      26.759  38.269  30.189  1.00  0.00           H  
ATOM   3354  C   GLY   213      27.235  40.352  29.859  1.00  0.00           C  
ATOM   3355  O   GLY   213      28.005  41.179  29.270  1.00  0.00           O  
ATOM   3356  N   MET   214      26.459  40.731  30.822  1.00  0.00           N  
ATOM   3357  H   MET   214      26.077  40.011  31.418  1.00  0.00           H  
ATOM   3358  CA  MET   214      26.530  42.101  31.369  1.00  0.00           C  
ATOM   3359  HA  MET   214      26.621  42.750  30.498  1.00  0.00           H  
ATOM   3360  CB  MET   214      25.275  42.434  32.205  1.00  0.00           C  
ATOM   3361  HB2 MET   214      25.407  41.797  33.080  1.00  0.00           H  
ATOM   3362  HB3 MET   214      25.295  43.444  32.615  1.00  0.00           H  
ATOM   3363  CG  MET   214      23.959  42.083  31.452  1.00  0.00           C  
ATOM   3364  HG2 MET   214      23.943  41.010  31.258  1.00  0.00           H  
ATOM   3365  HG3 MET   214      23.139  42.157  32.167  1.00  0.00           H  
ATOM   3366  SD  MET   214      23.595  43.089  30.032  1.00  0.00           S  
ATOM   3367  CE  MET   214      23.672  44.751  30.762  1.00  0.00           C  
ATOM   3368  HE1 MET   214      22.943  44.821  31.569  1.00  0.00           H  
ATOM   3369  HE2 MET   214      24.650  44.846  31.235  1.00  0.00           H  
ATOM   3370  HE3 MET   214      23.391  45.543  30.068  1.00  0.00           H  
ATOM   3371  C   MET   214      27.910  42.298  32.099  1.00  0.00           C  
ATOM   3372  O   MET   214      28.141  41.542  33.029  1.00  0.00           O  
ATOM   3373  N   LEU   215      28.568  43.434  31.800  1.00  0.00           N  
ATOM   3374  H   LEU   215      28.383  43.832  30.891  1.00  0.00           H  
ATOM   3375  CA  LEU   215      29.825  43.823  32.514  1.00  0.00           C  
ATOM   3376  HA  LEU   215      30.252  44.739  32.105  1.00  0.00           H  
ATOM   3377  CB  LEU   215      29.475  44.307  33.962  1.00  0.00           C  
ATOM   3378  HB2 LEU   215      29.000  43.472  34.477  1.00  0.00           H  
ATOM   3379  HB3 LEU   215      30.338  44.598  34.561  1.00  0.00           H  
ATOM   3380  CG  LEU   215      28.594  45.500  34.068  1.00  0.00           C  
ATOM   3381  HG  LEU   215      27.669  45.194  33.579  1.00  0.00           H  
ATOM   3382  CD1 LEU   215      28.281  45.770  35.625  1.00  0.00           C  
ATOM   3383 HD11 LEU   215      29.200  46.137  36.083  1.00  0.00           H  
ATOM   3384 HD12 LEU   215      27.588  46.599  35.765  1.00  0.00           H  
ATOM   3385 HD13 LEU   215      27.849  44.912  36.141  1.00  0.00           H  
ATOM   3386  CD2 LEU   215      29.278  46.716  33.487  1.00  0.00           C  
ATOM   3387 HD21 LEU   215      29.219  46.796  32.401  1.00  0.00           H  
ATOM   3388 HD22 LEU   215      28.799  47.609  33.888  1.00  0.00           H  
ATOM   3389 HD23 LEU   215      30.327  46.787  33.775  1.00  0.00           H  
ATOM   3390  C   LEU   215      30.998  42.777  32.476  1.00  0.00           C  
ATOM   3391  O   LEU   215      31.683  42.627  33.484  1.00  0.00           O  
ATOM   3392  N   ASP   216      31.135  42.097  31.379  1.00  0.00           N  
ATOM   3393  H   ASP   216      30.654  42.492  30.584  1.00  0.00           H  
ATOM   3394  CA  ASP   216      32.108  41.072  31.112  1.00  0.00           C  
ATOM   3395  HA  ASP   216      32.197  40.472  32.017  1.00  0.00           H  
ATOM   3396  CB  ASP   216      31.693  40.071  29.999  1.00  0.00           C  
ATOM   3397  HB2 ASP   216      32.374  39.226  29.905  1.00  0.00           H  
ATOM   3398  HB3 ASP   216      30.734  39.659  30.313  1.00  0.00           H  
ATOM   3399  CG  ASP   216      31.555  40.631  28.561  1.00  0.00           C  
ATOM   3400  OD1 ASP   216      31.737  41.844  28.291  1.00  0.00           O  
ATOM   3401  OD2 ASP   216      31.465  39.765  27.654  1.00  0.00           O  
ATOM   3402  C   ASP   216      33.552  41.633  30.995  1.00  0.00           C  
ATOM   3403  O   ASP   216      34.350  41.396  31.925  1.00  0.00           O  
ATOM   3404  N   ALA   217      33.840  42.408  29.963  1.00  0.00           N  
ATOM   3405  H   ALA   217      33.086  42.729  29.373  1.00  0.00           H  
ATOM   3406  CA  ALA   217      35.182  43.067  29.863  1.00  0.00           C  
ATOM   3407  HA  ALA   217      36.060  42.422  29.860  1.00  0.00           H  
ATOM   3408  CB  ALA   217      35.268  43.736  28.470  1.00  0.00           C  
ATOM   3409  HB1 ALA   217      35.067  42.991  27.701  1.00  0.00           H  
ATOM   3410  HB2 ALA   217      34.494  44.490  28.326  1.00  0.00           H  
ATOM   3411  HB3 ALA   217      36.271  44.163  28.470  1.00  0.00           H  
ATOM   3412  C   ALA   217      35.500  44.154  30.879  1.00  0.00           C  
ATOM   3413  O   ALA   217      36.627  44.435  31.216  1.00  0.00           O  
ATOM   3414  N   GLU   218      34.516  44.834  31.412  1.00  0.00           N  
ATOM   3415  H   GLU   218      33.563  44.645  31.134  1.00  0.00           H  
ATOM   3416  CA  GLU   218      34.603  45.826  32.512  1.00  0.00           C  
ATOM   3417  HA  GLU   218      35.293  46.586  32.144  1.00  0.00           H  
ATOM   3418  CB  GLU   218      33.269  46.547  32.567  1.00  0.00           C  
ATOM   3419  HB2 GLU   218      32.529  45.819  32.899  1.00  0.00           H  
ATOM   3420  HB3 GLU   218      33.174  47.266  33.380  1.00  0.00           H  
ATOM   3421  CG  GLU   218      32.915  47.261  31.274  1.00  0.00           C  
ATOM   3422  HG2 GLU   218      32.300  48.067  31.674  1.00  0.00           H  
ATOM   3423  HG3 GLU   218      33.713  47.821  30.787  1.00  0.00           H  
ATOM   3424  CD  GLU   218      32.057  46.400  30.297  1.00  0.00           C  
ATOM   3425  OE1 GLU   218      31.937  45.188  30.500  1.00  0.00           O  
ATOM   3426  OE2 GLU   218      31.565  47.042  29.310  1.00  0.00           O  
ATOM   3427  C   GLU   218      35.038  45.156  33.847  1.00  0.00           C  
ATOM   3428  O   GLU   218      35.234  45.922  34.784  1.00  0.00           O  
ATOM   3429  N   ALA   219      35.058  43.821  34.037  1.00  0.00           N  
ATOM   3430  H   ALA   219      34.753  43.194  33.306  1.00  0.00           H  
ATOM   3431  CA  ALA   219      35.377  43.265  35.340  1.00  0.00           C  
ATOM   3432  HA  ALA   219      36.226  43.834  35.718  1.00  0.00           H  
ATOM   3433  CB  ALA   219      34.080  43.384  36.223  1.00  0.00           C  
ATOM   3434  HB1 ALA   219      33.824  44.443  36.197  1.00  0.00           H  
ATOM   3435  HB2 ALA   219      33.294  42.741  35.827  1.00  0.00           H  
ATOM   3436  HB3 ALA   219      34.285  43.176  37.273  1.00  0.00           H  
ATOM   3437  C   ALA   219      35.845  41.722  35.341  1.00  0.00           C  
ATOM   3438  O   ALA   219      36.400  41.329  36.426  1.00  0.00           O  
ATOM   3439  N   TYR   220      35.687  40.907  34.237  1.00  0.00           N  
ATOM   3440  H   TYR   220      35.065  41.236  33.512  1.00  0.00           H  
ATOM   3441  CA  TYR   220      36.039  39.488  34.221  1.00  0.00           C  
ATOM   3442  HA  TYR   220      36.865  39.482  34.932  1.00  0.00           H  
ATOM   3443  CB  TYR   220      34.971  38.643  34.803  1.00  0.00           C  
ATOM   3444  HB2 TYR   220      35.509  37.720  35.021  1.00  0.00           H  
ATOM   3445  HB3 TYR   220      34.626  39.078  35.741  1.00  0.00           H  
ATOM   3446  CG  TYR   220      33.741  38.377  33.931  1.00  0.00           C  
ATOM   3447  CD1 TYR   220      33.804  37.481  32.861  1.00  0.00           C  
ATOM   3448  HD1 TYR   220      34.713  36.971  32.578  1.00  0.00           H  
ATOM   3449  CE1 TYR   220      32.688  37.293  32.034  1.00  0.00           C  
ATOM   3450  HE1 TYR   220      32.776  36.691  31.141  1.00  0.00           H  
ATOM   3451  CZ  TYR   220      31.439  37.869  32.397  1.00  0.00           C  
ATOM   3452  OH  TYR   220      30.243  37.577  31.752  1.00  0.00           O  
ATOM   3453  HH  TYR   220      30.213  36.766  31.238  1.00  0.00           H  
ATOM   3454  CE2 TYR   220      31.329  38.628  33.564  1.00  0.00           C  
ATOM   3455  HE2 TYR   220      30.360  38.964  33.903  1.00  0.00           H  
ATOM   3456  CD2 TYR   220      32.473  38.930  34.345  1.00  0.00           C  
ATOM   3457  HD2 TYR   220      32.423  39.542  35.234  1.00  0.00           H  
ATOM   3458  C   TYR   220      36.629  38.905  32.930  1.00  0.00           C  
ATOM   3459  O   TYR   220      37.347  37.857  32.904  1.00  0.00           O  
ATOM   3460  N   GLY   221      36.274  39.450  31.790  1.00  0.00           N  
ATOM   3461  H   GLY   221      35.653  40.225  31.974  1.00  0.00           H  
ATOM   3462  CA  GLY   221      36.295  38.773  30.511  1.00  0.00           C  
ATOM   3463  HA2 GLY   221      35.854  37.785  30.648  1.00  0.00           H  
ATOM   3464  HA3 GLY   221      35.524  39.253  29.908  1.00  0.00           H  
ATOM   3465  C   GLY   221      37.608  38.659  29.724  1.00  0.00           C  
ATOM   3466  O   GLY   221      37.610  38.104  28.641  1.00  0.00           O  
ATOM   3467  N   VAL   222      38.744  39.151  30.233  1.00  0.00           N  
ATOM   3468  H   VAL   222      38.727  39.478  31.189  1.00  0.00           H  
ATOM   3469  CA  VAL   222      40.021  39.304  29.515  1.00  0.00           C  
ATOM   3470  HA  VAL   222      39.876  39.493  28.451  1.00  0.00           H  
ATOM   3471  CB  VAL   222      40.849  40.425  30.060  1.00  0.00           C  
ATOM   3472  HB  VAL   222      41.425  40.075  30.917  1.00  0.00           H  
ATOM   3473  CG1 VAL   222      41.921  40.890  29.046  1.00  0.00           C  
ATOM   3474 HG11 VAL   222      41.422  41.188  28.123  1.00  0.00           H  
ATOM   3475 HG12 VAL   222      42.648  41.631  29.378  1.00  0.00           H  
ATOM   3476 HG13 VAL   222      42.438  39.953  28.838  1.00  0.00           H  
ATOM   3477  CG2 VAL   222      40.033  41.737  30.373  1.00  0.00           C  
ATOM   3478 HG21 VAL   222      39.685  42.237  29.468  1.00  0.00           H  
ATOM   3479 HG22 VAL   222      39.159  41.481  30.972  1.00  0.00           H  
ATOM   3480 HG23 VAL   222      40.667  42.471  30.869  1.00  0.00           H  
ATOM   3481  C   VAL   222      40.821  38.005  29.560  1.00  0.00           C  
ATOM   3482  O   VAL   222      40.855  37.326  30.586  1.00  0.00           O  
ATOM   3483  N   LYS   223      41.489  37.622  28.424  1.00  0.00           N  
ATOM   3484  H   LYS   223      41.574  38.329  27.708  1.00  0.00           H  
ATOM   3485  CA  LYS   223      42.407  36.509  28.235  1.00  0.00           C  
ATOM   3486  HA  LYS   223      42.453  35.875  29.121  1.00  0.00           H  
ATOM   3487  CB  LYS   223      41.899  35.574  27.116  1.00  0.00           C  
ATOM   3488  HB2 LYS   223      42.158  36.107  26.201  1.00  0.00           H  
ATOM   3489  HB3 LYS   223      42.529  34.697  27.264  1.00  0.00           H  
ATOM   3490  CG  LYS   223      40.420  35.164  27.341  1.00  0.00           C  
ATOM   3491  HG2 LYS   223      40.222  34.171  26.937  1.00  0.00           H  
ATOM   3492  HG3 LYS   223      40.224  35.202  28.413  1.00  0.00           H  
ATOM   3493  CD  LYS   223      39.430  36.148  26.682  1.00  0.00           C  
ATOM   3494  HD2 LYS   223      39.561  37.173  27.028  1.00  0.00           H  
ATOM   3495  HD3 LYS   223      39.607  36.178  25.607  1.00  0.00           H  
ATOM   3496  CE  LYS   223      38.020  35.604  26.925  1.00  0.00           C  
ATOM   3497  HE2 LYS   223      37.948  34.631  26.440  1.00  0.00           H  
ATOM   3498  HE3 LYS   223      37.882  35.501  28.001  1.00  0.00           H  
ATOM   3499  NZ  LYS   223      36.880  36.407  26.446  1.00  0.00           N  
ATOM   3500  HZ1 LYS   223      36.830  37.318  26.879  1.00  0.00           H  
ATOM   3501  HZ2 LYS   223      36.815  36.648  25.468  1.00  0.00           H  
ATOM   3502  HZ3 LYS   223      35.998  35.976  26.683  1.00  0.00           H  
ATOM   3503  C   LYS   223      43.835  37.024  27.935  1.00  0.00           C  
ATOM   3504  O   LYS   223      43.937  38.037  27.209  1.00  0.00           O  
ATOM   3505  N   SER   224      44.861  36.380  28.448  1.00  0.00           N  
ATOM   3506  H   SER   224      44.583  35.824  29.244  1.00  0.00           H  
ATOM   3507  CA  SER   224      46.283  36.796  28.339  1.00  0.00           C  
ATOM   3508  HA  SER   224      46.468  37.208  27.347  1.00  0.00           H  
ATOM   3509  CB  SER   224      46.579  37.879  29.342  1.00  0.00           C  
ATOM   3510  HB2 SER   224      45.897  38.705  29.145  1.00  0.00           H  
ATOM   3511  HB3 SER   224      46.415  37.449  30.330  1.00  0.00           H  
ATOM   3512  OG  SER   224      47.905  38.371  29.434  1.00  0.00           O  
ATOM   3513  HG  SER   224      48.022  39.219  28.999  1.00  0.00           H  
ATOM   3514  C   SER   224      47.282  35.606  28.493  1.00  0.00           C  
ATOM   3515  O   SER   224      46.866  34.525  28.887  1.00  0.00           O  
ATOM   3516  N   ASN   225      48.507  35.860  28.004  1.00  0.00           N  
ATOM   3517  H   ASN   225      48.766  36.832  27.913  1.00  0.00           H  
ATOM   3518  CA  ASN   225      49.559  34.867  28.070  1.00  0.00           C  
ATOM   3519  HA  ASN   225      49.158  33.873  28.271  1.00  0.00           H  
ATOM   3520  CB  ASN   225      50.144  34.766  26.738  1.00  0.00           C  
ATOM   3521  HB2 ASN   225      50.678  33.816  26.715  1.00  0.00           H  
ATOM   3522  HB3 ASN   225      49.332  34.628  26.025  1.00  0.00           H  
ATOM   3523  CG  ASN   225      51.132  35.829  26.375  1.00  0.00           C  
ATOM   3524  OD1 ASN   225      52.220  35.836  26.819  1.00  0.00           O  
ATOM   3525  ND2 ASN   225      50.761  36.808  25.530  1.00  0.00           N  
ATOM   3526 HD21 ASN   225      51.428  37.542  25.340  1.00  0.00           H  
ATOM   3527 HD22 ASN   225      49.853  36.941  25.108  1.00  0.00           H  
ATOM   3528  C   ASN   225      50.510  35.135  29.194  1.00  0.00           C  
ATOM   3529  O   ASN   225      50.421  36.151  29.847  1.00  0.00           O  
ATOM   3530  N   VAL   226      51.419  34.188  29.520  1.00  0.00           N  
ATOM   3531  H   VAL   226      51.646  33.512  28.804  1.00  0.00           H  
ATOM   3532  CA  VAL   226      52.200  34.456  30.771  1.00  0.00           C  
ATOM   3533  HA  VAL   226      51.516  34.814  31.541  1.00  0.00           H  
ATOM   3534  CB  VAL   226      52.930  33.158  31.293  1.00  0.00           C  
ATOM   3535  HB  VAL   226      52.340  32.283  31.021  1.00  0.00           H  
ATOM   3536  CG1 VAL   226      54.249  32.939  30.623  1.00  0.00           C  
ATOM   3537 HG11 VAL   226      55.039  33.584  31.006  1.00  0.00           H  
ATOM   3538 HG12 VAL   226      54.583  31.901  30.633  1.00  0.00           H  
ATOM   3539 HG13 VAL   226      54.235  33.119  29.548  1.00  0.00           H  
ATOM   3540  CG2 VAL   226      53.058  32.927  32.808  1.00  0.00           C  
ATOM   3541 HG21 VAL   226      53.587  33.734  33.315  1.00  0.00           H  
ATOM   3542 HG22 VAL   226      52.111  32.727  33.309  1.00  0.00           H  
ATOM   3543 HG23 VAL   226      53.623  31.998  32.887  1.00  0.00           H  
ATOM   3544  C   VAL   226      53.259  35.568  30.660  1.00  0.00           C  
ATOM   3545  O   VAL   226      53.517  36.156  31.682  1.00  0.00           O  
ATOM   3546  N   LYS   227      53.814  35.898  29.421  1.00  0.00           N  
ATOM   3547  H   LYS   227      53.558  35.289  28.657  1.00  0.00           H  
ATOM   3548  CA  LYS   227      54.753  36.995  29.191  1.00  0.00           C  
ATOM   3549  HA  LYS   227      55.588  37.018  29.891  1.00  0.00           H  
ATOM   3550  CB  LYS   227      55.523  36.777  27.852  1.00  0.00           C  
ATOM   3551  HB2 LYS   227      54.756  36.720  27.079  1.00  0.00           H  
ATOM   3552  HB3 LYS   227      56.196  37.605  27.629  1.00  0.00           H  
ATOM   3553  CG  LYS   227      56.405  35.437  27.882  1.00  0.00           C  
ATOM   3554  HG2 LYS   227      56.807  35.245  28.877  1.00  0.00           H  
ATOM   3555  HG3 LYS   227      55.721  34.609  27.698  1.00  0.00           H  
ATOM   3556  CD  LYS   227      57.517  35.372  26.907  1.00  0.00           C  
ATOM   3557  HD2 LYS   227      58.254  36.141  27.138  1.00  0.00           H  
ATOM   3558  HD3 LYS   227      58.024  34.409  26.966  1.00  0.00           H  
ATOM   3559  CE  LYS   227      56.981  35.555  25.445  1.00  0.00           C  
ATOM   3560  HE2 LYS   227      57.693  35.052  24.791  1.00  0.00           H  
ATOM   3561  HE3 LYS   227      56.078  34.960  25.308  1.00  0.00           H  
ATOM   3562  NZ  LYS   227      56.686  36.909  25.044  1.00  0.00           N  
ATOM   3563  HZ1 LYS   227      57.416  37.595  25.169  1.00  0.00           H  
ATOM   3564  HZ2 LYS   227      56.367  36.977  24.088  1.00  0.00           H  
ATOM   3565  HZ3 LYS   227      55.837  37.224  25.490  1.00  0.00           H  
ATOM   3566  C   LYS   227      53.998  38.355  29.175  1.00  0.00           C  
ATOM   3567  O   LYS   227      54.343  39.189  29.992  1.00  0.00           O  
ATOM   3568  N   ASP   228      52.817  38.504  28.524  1.00  0.00           N  
ATOM   3569  H   ASP   228      52.477  37.812  27.871  1.00  0.00           H  
ATOM   3570  CA  ASP   228      52.069  39.713  28.719  1.00  0.00           C  
ATOM   3571  HA  ASP   228      52.745  40.540  28.501  1.00  0.00           H  
ATOM   3572  CB  ASP   228      50.758  39.734  27.879  1.00  0.00           C  
ATOM   3573  HB2 ASP   228      50.247  38.776  27.980  1.00  0.00           H  
ATOM   3574  HB3 ASP   228      50.182  40.578  28.259  1.00  0.00           H  
ATOM   3575  CG  ASP   228      51.033  40.051  26.430  1.00  0.00           C  
ATOM   3576  OD1 ASP   228      52.152  39.818  25.906  1.00  0.00           O  
ATOM   3577  OD2 ASP   228      50.100  40.485  25.781  1.00  0.00           O  
ATOM   3578  C   ASP   228      51.700  39.981  30.220  1.00  0.00           C  
ATOM   3579  O   ASP   228      51.914  41.040  30.689  1.00  0.00           O  
ATOM   3580  N   MET   229      51.111  39.016  30.887  1.00  0.00           N  
ATOM   3581  H   MET   229      50.695  38.275  30.341  1.00  0.00           H  
ATOM   3582  CA  MET   229      50.822  39.127  32.357  1.00  0.00           C  
ATOM   3583  HA  MET   229      50.129  39.925  32.621  1.00  0.00           H  
ATOM   3584  CB  MET   229      50.141  37.831  32.872  1.00  0.00           C  
ATOM   3585  HB2 MET   229      50.638  36.933  32.505  1.00  0.00           H  
ATOM   3586  HB3 MET   229      50.127  37.774  33.960  1.00  0.00           H  
ATOM   3587  CG  MET   229      48.680  37.726  32.371  1.00  0.00           C  
ATOM   3588  HG2 MET   229      48.822  37.597  31.298  1.00  0.00           H  
ATOM   3589  HG3 MET   229      48.277  36.872  32.915  1.00  0.00           H  
ATOM   3590  SD  MET   229      47.639  39.114  32.814  1.00  0.00           S  
ATOM   3591  CE  MET   229      47.912  39.246  34.607  1.00  0.00           C  
ATOM   3592  HE1 MET   229      46.961  39.655  34.950  1.00  0.00           H  
ATOM   3593  HE2 MET   229      48.103  38.213  34.897  1.00  0.00           H  
ATOM   3594  HE3 MET   229      48.732  39.964  34.640  1.00  0.00           H  
ATOM   3595  C   MET   229      52.106  39.335  33.201  1.00  0.00           C  
ATOM   3596  O   MET   229      52.084  40.144  34.173  1.00  0.00           O  
ATOM   3597  N   ALA   230      53.248  38.873  32.777  1.00  0.00           N  
ATOM   3598  H   ALA   230      53.260  38.164  32.057  1.00  0.00           H  
ATOM   3599  CA  ALA   230      54.543  39.174  33.425  1.00  0.00           C  
ATOM   3600  HA  ALA   230      54.362  39.030  34.490  1.00  0.00           H  
ATOM   3601  CB  ALA   230      55.635  38.280  32.952  1.00  0.00           C  
ATOM   3602  HB1 ALA   230      56.574  38.619  33.389  1.00  0.00           H  
ATOM   3603  HB2 ALA   230      55.424  37.264  33.286  1.00  0.00           H  
ATOM   3604  HB3 ALA   230      55.650  38.347  31.865  1.00  0.00           H  
ATOM   3605  C   ALA   230      54.857  40.670  33.220  1.00  0.00           C  
ATOM   3606  O   ALA   230      55.098  41.410  34.144  1.00  0.00           O  
ATOM   3607  N   SER   231      54.651  41.213  31.988  1.00  0.00           N  
ATOM   3608  H   SER   231      54.296  40.656  31.224  1.00  0.00           H  
ATOM   3609  CA  SER   231      54.913  42.613  31.554  1.00  0.00           C  
ATOM   3610  HA  SER   231      55.924  42.776  31.925  1.00  0.00           H  
ATOM   3611  CB  SER   231      54.841  42.774  30.040  1.00  0.00           C  
ATOM   3612  HB2 SER   231      53.968  42.250  29.650  1.00  0.00           H  
ATOM   3613  HB3 SER   231      54.897  43.808  29.699  1.00  0.00           H  
ATOM   3614  OG  SER   231      55.983  42.107  29.561  1.00  0.00           O  
ATOM   3615  HG  SER   231      56.091  42.324  28.632  1.00  0.00           H  
ATOM   3616  C   SER   231      54.020  43.636  32.278  1.00  0.00           C  
ATOM   3617  O   SER   231      54.577  44.509  32.835  1.00  0.00           O  
ATOM   3618  N   TRP   232      52.721  43.329  32.434  1.00  0.00           N  
ATOM   3619  H   TRP   232      52.463  42.512  31.899  1.00  0.00           H  
ATOM   3620  CA  TRP   232      51.703  43.956  33.256  1.00  0.00           C  
ATOM   3621  HA  TRP   232      51.452  44.930  32.837  1.00  0.00           H  
ATOM   3622  CB  TRP   232      50.385  43.168  33.249  1.00  0.00           C  
ATOM   3623  HB2 TRP   232      49.981  43.077  32.241  1.00  0.00           H  
ATOM   3624  HB3 TRP   232      50.577  42.166  33.634  1.00  0.00           H  
ATOM   3625  CG  TRP   232      49.235  43.747  34.116  1.00  0.00           C  
ATOM   3626  CD1 TRP   232      48.598  43.110  35.036  1.00  0.00           C  
ATOM   3627  HD1 TRP   232      48.703  42.046  35.188  1.00  0.00           H  
ATOM   3628  NE1 TRP   232      47.817  44.064  35.740  1.00  0.00           N  
ATOM   3629  HE1 TRP   232      47.073  43.774  36.358  1.00  0.00           H  
ATOM   3630  CE2 TRP   232      47.838  45.298  35.106  1.00  0.00           C  
ATOM   3631  CZ2 TRP   232      47.293  46.567  35.382  1.00  0.00           C  
ATOM   3632  HZ2 TRP   232      46.598  46.730  36.192  1.00  0.00           H  
ATOM   3633  CH2 TRP   232      47.593  47.649  34.554  1.00  0.00           C  
ATOM   3634  HH2 TRP   232      47.007  48.549  34.665  1.00  0.00           H  
ATOM   3635  CZ3 TRP   232      48.595  47.534  33.589  1.00  0.00           C  
ATOM   3636  HZ3 TRP   232      48.894  48.372  32.976  1.00  0.00           H  
ATOM   3637  CE3 TRP   232      49.136  46.258  33.294  1.00  0.00           C  
ATOM   3638  HE3 TRP   232      49.798  46.055  32.465  1.00  0.00           H  
ATOM   3639  CD2 TRP   232      48.819  45.163  34.086  1.00  0.00           C  
ATOM   3640  C   TRP   232      52.164  44.236  34.698  1.00  0.00           C  
ATOM   3641  O   TRP   232      52.367  45.382  35.108  1.00  0.00           O  
ATOM   3642  N   VAL   233      52.609  43.096  35.310  1.00  0.00           N  
ATOM   3643  H   VAL   233      52.557  42.262  34.743  1.00  0.00           H  
ATOM   3644  CA  VAL   233      53.207  43.135  36.655  1.00  0.00           C  
ATOM   3645  HA  VAL   233      52.521  43.627  37.344  1.00  0.00           H  
ATOM   3646  CB  VAL   233      53.397  41.633  37.065  1.00  0.00           C  
ATOM   3647  HB  VAL   233      53.808  41.068  36.228  1.00  0.00           H  
ATOM   3648  CG1 VAL   233      54.244  41.288  38.316  1.00  0.00           C  
ATOM   3649 HG11 VAL   233      53.800  41.696  39.224  1.00  0.00           H  
ATOM   3650 HG12 VAL   233      54.481  40.228  38.399  1.00  0.00           H  
ATOM   3651 HG13 VAL   233      55.266  41.660  38.256  1.00  0.00           H  
ATOM   3652  CG2 VAL   233      52.017  41.045  37.467  1.00  0.00           C  
ATOM   3653 HG21 VAL   233      52.273  40.016  37.719  1.00  0.00           H  
ATOM   3654 HG22 VAL   233      51.668  41.507  38.390  1.00  0.00           H  
ATOM   3655 HG23 VAL   233      51.311  41.170  36.646  1.00  0.00           H  
ATOM   3656  C   VAL   233      54.583  43.901  36.749  1.00  0.00           C  
ATOM   3657  O   VAL   233      54.701  44.656  37.686  1.00  0.00           O  
ATOM   3658  N   MET   234      55.528  43.811  35.770  1.00  0.00           N  
ATOM   3659  H   MET   234      55.381  43.154  35.017  1.00  0.00           H  
ATOM   3660  CA  MET   234      56.725  44.709  35.755  1.00  0.00           C  
ATOM   3661  HA  MET   234      57.248  44.636  36.708  1.00  0.00           H  
ATOM   3662  CB  MET   234      57.762  44.375  34.653  1.00  0.00           C  
ATOM   3663  HB2 MET   234      57.101  44.147  33.817  1.00  0.00           H  
ATOM   3664  HB3 MET   234      58.506  45.172  34.669  1.00  0.00           H  
ATOM   3665  CG  MET   234      58.471  43.172  35.160  1.00  0.00           C  
ATOM   3666  HG2 MET   234      59.054  43.348  36.064  1.00  0.00           H  
ATOM   3667  HG3 MET   234      57.797  42.377  35.481  1.00  0.00           H  
ATOM   3668  SD  MET   234      59.648  42.439  34.046  1.00  0.00           S  
ATOM   3669  CE  MET   234      58.591  41.899  32.679  1.00  0.00           C  
ATOM   3670  HE1 MET   234      57.934  42.740  32.458  1.00  0.00           H  
ATOM   3671  HE2 MET   234      59.108  41.721  31.736  1.00  0.00           H  
ATOM   3672  HE3 MET   234      58.014  41.055  33.058  1.00  0.00           H  
ATOM   3673  C   MET   234      56.272  46.197  35.629  1.00  0.00           C  
ATOM   3674  O   MET   234      56.665  47.084  36.456  1.00  0.00           O  
ATOM   3675  N   ALA   235      55.380  46.555  34.692  1.00  0.00           N  
ATOM   3676  H   ALA   235      54.990  45.813  34.128  1.00  0.00           H  
ATOM   3677  CA  ALA   235      54.881  47.999  34.497  1.00  0.00           C  
ATOM   3678  HA  ALA   235      55.737  48.598  34.187  1.00  0.00           H  
ATOM   3679  CB  ALA   235      53.815  48.043  33.365  1.00  0.00           C  
ATOM   3680  HB1 ALA   235      52.951  47.464  33.691  1.00  0.00           H  
ATOM   3681  HB2 ALA   235      53.558  49.095  33.245  1.00  0.00           H  
ATOM   3682  HB3 ALA   235      54.241  47.624  32.453  1.00  0.00           H  
ATOM   3683  C   ALA   235      54.409  48.595  35.805  1.00  0.00           C  
ATOM   3684  O   ALA   235      54.461  49.781  35.914  1.00  0.00           O  
ATOM   3685  N   ASN   236      53.892  47.822  36.761  1.00  0.00           N  
ATOM   3686  H   ASN   236      53.690  46.859  36.530  1.00  0.00           H  
ATOM   3687  CA  ASN   236      53.283  48.220  38.109  1.00  0.00           C  
ATOM   3688  HA  ASN   236      53.001  49.273  38.104  1.00  0.00           H  
ATOM   3689  CB  ASN   236      52.030  47.402  38.318  1.00  0.00           C  
ATOM   3690  HB2 ASN   236      52.240  46.354  38.104  1.00  0.00           H  
ATOM   3691  HB3 ASN   236      51.638  47.456  39.334  1.00  0.00           H  
ATOM   3692  CG  ASN   236      50.951  47.913  37.459  1.00  0.00           C  
ATOM   3693  OD1 ASN   236      50.143  48.789  37.829  1.00  0.00           O  
ATOM   3694  ND2 ASN   236      50.733  47.339  36.315  1.00  0.00           N  
ATOM   3695 HD21 ASN   236      49.918  47.627  35.792  1.00  0.00           H  
ATOM   3696 HD22 ASN   236      51.298  46.561  36.007  1.00  0.00           H  
ATOM   3697  C   ASN   236      54.171  47.939  39.300  1.00  0.00           C  
ATOM   3698  O   ASN   236      54.007  48.578  40.343  1.00  0.00           O  
ATOM   3699  N   MET   237      55.236  47.165  39.146  1.00  0.00           N  
ATOM   3700  H   MET   237      55.195  46.504  38.384  1.00  0.00           H  
ATOM   3701  CA  MET   237      56.418  47.112  40.070  1.00  0.00           C  
ATOM   3702  HA  MET   237      56.036  47.178  41.089  1.00  0.00           H  
ATOM   3703  CB  MET   237      57.108  45.763  40.007  1.00  0.00           C  
ATOM   3704  HB2 MET   237      56.289  45.049  39.926  1.00  0.00           H  
ATOM   3705  HB3 MET   237      57.591  45.701  39.032  1.00  0.00           H  
ATOM   3706  CG  MET   237      57.940  45.439  41.200  1.00  0.00           C  
ATOM   3707  HG2 MET   237      58.641  46.240  41.437  1.00  0.00           H  
ATOM   3708  HG3 MET   237      57.310  45.326  42.082  1.00  0.00           H  
ATOM   3709  SD  MET   237      58.966  43.945  40.969  1.00  0.00           S  
ATOM   3710  CE  MET   237      60.156  44.591  39.785  1.00  0.00           C  
ATOM   3711  HE1 MET   237      61.111  44.069  39.739  1.00  0.00           H  
ATOM   3712  HE2 MET   237      59.778  44.593  38.763  1.00  0.00           H  
ATOM   3713  HE3 MET   237      60.459  45.610  40.025  1.00  0.00           H  
ATOM   3714  C   MET   237      57.404  48.236  39.790  1.00  0.00           C  
ATOM   3715  O   MET   237      58.083  48.681  40.723  1.00  0.00           O  
ATOM   3716  N   ALA   238      57.450  48.747  38.546  1.00  0.00           N  
ATOM   3717  H   ALA   238      56.809  48.339  37.881  1.00  0.00           H  
ATOM   3718  CA  ALA   238      58.369  49.797  38.142  1.00  0.00           C  
ATOM   3719  HA  ALA   238      58.750  50.390  38.974  1.00  0.00           H  
ATOM   3720  CB  ALA   238      59.645  49.077  37.543  1.00  0.00           C  
ATOM   3721  HB1 ALA   238      60.532  49.710  37.563  1.00  0.00           H  
ATOM   3722  HB2 ALA   238      59.816  48.155  38.099  1.00  0.00           H  
ATOM   3723  HB3 ALA   238      59.485  48.622  36.566  1.00  0.00           H  
ATOM   3724  C   ALA   238      57.755  50.815  37.184  1.00  0.00           C  
ATOM   3725  O   ALA   238      58.155  51.059  36.061  1.00  0.00           O  
ATOM   3726  N   PRO   239      56.631  51.488  37.621  1.00  0.00           N  
ATOM   3727  CD  PRO   239      55.909  51.392  38.939  1.00  0.00           C  
ATOM   3728  HD2 PRO   239      56.464  51.585  39.857  1.00  0.00           H  
ATOM   3729  HD3 PRO   239      55.356  50.468  39.103  1.00  0.00           H  
ATOM   3730  CG  PRO   239      54.830  52.579  38.889  1.00  0.00           C  
ATOM   3731  HG2 PRO   239      55.409  53.384  39.341  1.00  0.00           H  
ATOM   3732  HG3 PRO   239      53.923  52.389  39.463  1.00  0.00           H  
ATOM   3733  CB  PRO   239      54.602  52.883  37.401  1.00  0.00           C  
ATOM   3734  HB2 PRO   239      54.359  53.941  37.299  1.00  0.00           H  
ATOM   3735  HB3 PRO   239      53.704  52.377  37.046  1.00  0.00           H  
ATOM   3736  CA  PRO   239      55.963  52.485  36.767  1.00  0.00           C  
ATOM   3737  HA  PRO   239      55.772  52.031  35.795  1.00  0.00           H  
ATOM   3738  C   PRO   239      56.891  53.663  36.460  1.00  0.00           C  
ATOM   3739  O   PRO   239      56.585  54.445  35.534  1.00  0.00           O  
ATOM   3740  N   GLU   240      57.987  53.920  37.221  1.00  0.00           N  
ATOM   3741  H   GLU   240      58.202  53.461  38.095  1.00  0.00           H  
ATOM   3742  CA  GLU   240      59.020  54.857  36.769  1.00  0.00           C  
ATOM   3743  HA  GLU   240      58.548  55.826  36.604  1.00  0.00           H  
ATOM   3744  CB  GLU   240      60.028  55.046  37.910  1.00  0.00           C  
ATOM   3745  HB2 GLU   240      60.732  55.759  37.481  1.00  0.00           H  
ATOM   3746  HB3 GLU   240      59.531  55.334  38.836  1.00  0.00           H  
ATOM   3747  CG  GLU   240      60.878  53.824  38.297  1.00  0.00           C  
ATOM   3748  HG2 GLU   240      61.186  53.342  37.370  1.00  0.00           H  
ATOM   3749  HG3 GLU   240      61.822  54.101  38.766  1.00  0.00           H  
ATOM   3750  CD  GLU   240      60.237  52.779  39.251  1.00  0.00           C  
ATOM   3751  OE1 GLU   240      59.134  53.092  39.727  1.00  0.00           O  
ATOM   3752  OE2 GLU   240      60.764  51.664  39.428  1.00  0.00           O  
ATOM   3753  C   GLU   240      59.702  54.492  35.423  1.00  0.00           C  
ATOM   3754  O   GLU   240      60.323  55.292  34.711  1.00  0.00           O  
ATOM   3755  N   THR   241      59.581  53.214  34.993  1.00  0.00           N  
ATOM   3756  H   THR   241      59.069  52.622  35.632  1.00  0.00           H  
ATOM   3757  CA  THR   241      60.080  52.706  33.700  1.00  0.00           C  
ATOM   3758  HA  THR   241      61.111  53.051  33.614  1.00  0.00           H  
ATOM   3759  CB  THR   241      60.076  51.171  33.492  1.00  0.00           C  
ATOM   3760  HB  THR   241      60.368  51.009  32.454  1.00  0.00           H  
ATOM   3761  CG2 THR   241      61.091  50.409  34.322  1.00  0.00           C  
ATOM   3762 HG21 THR   241      60.767  49.370  34.383  1.00  0.00           H  
ATOM   3763 HG22 THR   241      62.118  50.501  33.969  1.00  0.00           H  
ATOM   3764 HG23 THR   241      61.011  50.918  35.283  1.00  0.00           H  
ATOM   3765  OG1 THR   241      58.697  50.654  33.504  1.00  0.00           O  
ATOM   3766  HG1 THR   241      58.379  50.752  34.404  1.00  0.00           H  
ATOM   3767  C   THR   241      59.322  53.215  32.461  1.00  0.00           C  
ATOM   3768  O   THR   241      59.772  53.236  31.297  1.00  0.00           O  
ATOM   3769  N   LEU   242      58.124  53.712  32.780  1.00  0.00           N  
ATOM   3770  H   LEU   242      57.875  53.737  33.759  1.00  0.00           H  
ATOM   3771  CA  LEU   242      57.077  54.280  31.859  1.00  0.00           C  
ATOM   3772  HA  LEU   242      57.201  53.788  30.894  1.00  0.00           H  
ATOM   3773  CB  LEU   242      55.605  53.890  32.356  1.00  0.00           C  
ATOM   3774  HB2 LEU   242      55.387  54.538  33.205  1.00  0.00           H  
ATOM   3775  HB3 LEU   242      54.879  54.226  31.616  1.00  0.00           H  
ATOM   3776  CG  LEU   242      55.329  52.439  32.826  1.00  0.00           C  
ATOM   3777  HG  LEU   242      55.890  52.149  33.715  1.00  0.00           H  
ATOM   3778  CD1 LEU   242      53.837  52.316  33.132  1.00  0.00           C  
ATOM   3779 HD11 LEU   242      53.171  52.838  32.445  1.00  0.00           H  
ATOM   3780 HD12 LEU   242      53.562  51.275  33.303  1.00  0.00           H  
ATOM   3781 HD13 LEU   242      53.640  52.795  34.091  1.00  0.00           H  
ATOM   3782  CD2 LEU   242      55.637  51.539  31.630  1.00  0.00           C  
ATOM   3783 HD21 LEU   242      55.178  51.954  30.732  1.00  0.00           H  
ATOM   3784 HD22 LEU   242      56.710  51.464  31.453  1.00  0.00           H  
ATOM   3785 HD23 LEU   242      55.223  50.558  31.863  1.00  0.00           H  
ATOM   3786  C   LEU   242      57.275  55.772  31.571  1.00  0.00           C  
ATOM   3787  O   LEU   242      57.584  56.495  32.549  1.00  0.00           O  
ATOM   3788  N   PRO   243      57.011  56.294  30.368  1.00  0.00           N  
ATOM   3789  CD  PRO   243      56.410  55.554  29.184  1.00  0.00           C  
ATOM   3790  HD2 PRO   243      55.545  54.952  29.461  1.00  0.00           H  
ATOM   3791  HD3 PRO   243      57.171  54.905  28.750  1.00  0.00           H  
ATOM   3792  CG  PRO   243      56.050  56.618  28.131  1.00  0.00           C  
ATOM   3793  HG2 PRO   243      54.997  56.853  28.289  1.00  0.00           H  
ATOM   3794  HG3 PRO   243      56.304  56.250  27.138  1.00  0.00           H  
ATOM   3795  CB  PRO   243      56.994  57.824  28.456  1.00  0.00           C  
ATOM   3796  HB2 PRO   243      56.483  58.741  28.165  1.00  0.00           H  
ATOM   3797  HB3 PRO   243      57.911  57.799  27.868  1.00  0.00           H  
ATOM   3798  CA  PRO   243      57.131  57.707  30.056  1.00  0.00           C  
ATOM   3799  HA  PRO   243      58.098  58.101  30.367  1.00  0.00           H  
ATOM   3800  C   PRO   243      56.091  58.608  30.833  1.00  0.00           C  
ATOM   3801  O   PRO   243      55.090  58.098  31.411  1.00  0.00           O  
ATOM   3802  N   PRO   244      56.324  59.912  30.995  1.00  0.00           N  
ATOM   3803  CD  PRO   244      57.497  60.602  30.558  1.00  0.00           C  
ATOM   3804  HD2 PRO   244      57.713  60.498  29.495  1.00  0.00           H  
ATOM   3805  HD3 PRO   244      58.314  60.281  31.205  1.00  0.00           H  
ATOM   3806  CG  PRO   244      57.307  62.079  30.860  1.00  0.00           C  
ATOM   3807  HG2 PRO   244      57.175  62.584  29.904  1.00  0.00           H  
ATOM   3808  HG3 PRO   244      58.234  62.480  31.270  1.00  0.00           H  
ATOM   3809  CB  PRO   244      56.236  62.124  31.945  1.00  0.00           C  
ATOM   3810  HB2 PRO   244      55.595  63.004  32.007  1.00  0.00           H  
ATOM   3811  HB3 PRO   244      56.775  62.119  32.892  1.00  0.00           H  
ATOM   3812  CA  PRO   244      55.460  60.759  31.815  1.00  0.00           C  
ATOM   3813  HA  PRO   244      55.306  60.432  32.843  1.00  0.00           H  
ATOM   3814  C   PRO   244      54.099  60.818  31.129  1.00  0.00           C  
ATOM   3815  O   PRO   244      54.043  61.451  30.037  1.00  0.00           O  
ATOM   3816  N   SER   245      53.163  60.042  31.608  1.00  0.00           N  
ATOM   3817  H   SER   245      53.464  59.447  32.367  1.00  0.00           H  
ATOM   3818  CA  SER   245      51.924  59.654  31.002  1.00  0.00           C  
ATOM   3819  HA  SER   245      51.812  60.421  30.235  1.00  0.00           H  
ATOM   3820  CB  SER   245      51.964  58.272  30.535  1.00  0.00           C  
ATOM   3821  HB2 SER   245      52.655  58.147  29.701  1.00  0.00           H  
ATOM   3822  HB3 SER   245      52.241  57.587  31.337  1.00  0.00           H  
ATOM   3823  OG  SER   245      50.710  57.758  30.096  1.00  0.00           O  
ATOM   3824  HG  SER   245      50.981  57.002  29.571  1.00  0.00           H  
ATOM   3825  C   SER   245      50.768  59.797  31.976  1.00  0.00           C  
ATOM   3826  O   SER   245      50.950  59.605  33.173  1.00  0.00           O  
ATOM   3827  N   THR   246      49.550  60.042  31.516  1.00  0.00           N  
ATOM   3828  H   THR   246      49.398  60.361  30.571  1.00  0.00           H  
ATOM   3829  CA  THR   246      48.395  59.877  32.480  1.00  0.00           C  
ATOM   3830  HA  THR   246      48.613  60.459  33.376  1.00  0.00           H  
ATOM   3831  CB  THR   246      47.126  60.524  31.929  1.00  0.00           C  
ATOM   3832  HB  THR   246      46.308  60.462  32.648  1.00  0.00           H  
ATOM   3833  CG2 THR   246      47.361  61.971  31.579  1.00  0.00           C  
ATOM   3834 HG21 THR   246      46.364  62.395  31.696  1.00  0.00           H  
ATOM   3835 HG22 THR   246      47.956  62.470  32.344  1.00  0.00           H  
ATOM   3836 HG23 THR   246      47.706  62.086  30.552  1.00  0.00           H  
ATOM   3837  OG1 THR   246      46.826  59.753  30.779  1.00  0.00           O  
ATOM   3838  HG1 THR   246      46.662  58.821  30.942  1.00  0.00           H  
ATOM   3839  C   THR   246      48.222  58.390  32.912  1.00  0.00           C  
ATOM   3840  O   THR   246      47.733  58.092  34.000  1.00  0.00           O  
ATOM   3841  N   LEU   247      48.808  57.376  32.201  1.00  0.00           N  
ATOM   3842  H   LEU   247      49.421  57.649  31.446  1.00  0.00           H  
ATOM   3843  CA  LEU   247      48.760  55.949  32.593  1.00  0.00           C  
ATOM   3844  HA  LEU   247      47.738  55.725  32.900  1.00  0.00           H  
ATOM   3845  CB  LEU   247      49.020  55.096  31.358  1.00  0.00           C  
ATOM   3846  HB2 LEU   247      48.211  55.255  30.646  1.00  0.00           H  
ATOM   3847  HB3 LEU   247      49.936  55.412  30.859  1.00  0.00           H  
ATOM   3848  CG  LEU   247      49.148  53.590  31.685  1.00  0.00           C  
ATOM   3849  HG  LEU   247      49.809  53.371  32.524  1.00  0.00           H  
ATOM   3850  CD1 LEU   247      47.834  52.985  32.041  1.00  0.00           C  
ATOM   3851 HD11 LEU   247      47.003  53.112  31.348  1.00  0.00           H  
ATOM   3852 HD12 LEU   247      47.872  51.920  32.270  1.00  0.00           H  
ATOM   3853 HD13 LEU   247      47.528  53.483  32.961  1.00  0.00           H  
ATOM   3854  CD2 LEU   247      49.770  52.856  30.469  1.00  0.00           C  
ATOM   3855 HD21 LEU   247      50.646  53.341  30.039  1.00  0.00           H  
ATOM   3856 HD22 LEU   247      49.931  51.805  30.710  1.00  0.00           H  
ATOM   3857 HD23 LEU   247      49.143  52.954  29.583  1.00  0.00           H  
ATOM   3858  C   LEU   247      49.816  55.664  33.697  1.00  0.00           C  
ATOM   3859  O   LEU   247      49.591  54.891  34.637  1.00  0.00           O  
ATOM   3860  N   GLN   248      50.894  56.411  33.603  1.00  0.00           N  
ATOM   3861  H   GLN   248      50.959  57.054  32.827  1.00  0.00           H  
ATOM   3862  CA  GLN   248      51.965  56.430  34.716  1.00  0.00           C  
ATOM   3863  HA  GLN   248      52.268  55.387  34.813  1.00  0.00           H  
ATOM   3864  CB  GLN   248      53.106  57.175  34.026  1.00  0.00           C  
ATOM   3865  HB2 GLN   248      53.254  56.715  33.049  1.00  0.00           H  
ATOM   3866  HB3 GLN   248      52.723  58.190  33.913  1.00  0.00           H  
ATOM   3867  CG  GLN   248      54.233  56.972  34.999  1.00  0.00           C  
ATOM   3868  HG2 GLN   248      53.863  57.169  36.006  1.00  0.00           H  
ATOM   3869  HG3 GLN   248      54.513  55.924  34.898  1.00  0.00           H  
ATOM   3870  CD  GLN   248      55.537  57.769  34.787  1.00  0.00           C  
ATOM   3871  OE1 GLN   248      55.598  58.973  34.500  1.00  0.00           O  
ATOM   3872  NE2 GLN   248      56.551  57.162  35.369  1.00  0.00           N  
ATOM   3873 HE21 GLN   248      56.501  56.177  35.585  1.00  0.00           H  
ATOM   3874 HE22 GLN   248      57.420  57.657  35.509  1.00  0.00           H  
ATOM   3875  C   GLN   248      51.390  57.102  35.995  1.00  0.00           C  
ATOM   3876  O   GLN   248      51.751  56.777  37.114  1.00  0.00           O  
ATOM   3877  N   GLN   249      50.544  58.125  35.856  1.00  0.00           N  
ATOM   3878  H   GLN   249      50.442  58.558  34.950  1.00  0.00           H  
ATOM   3879  CA  GLN   249      49.902  58.710  37.031  1.00  0.00           C  
ATOM   3880  HA  GLN   249      50.619  58.762  37.851  1.00  0.00           H  
ATOM   3881  CB  GLN   249      49.303  60.079  36.794  1.00  0.00           C  
ATOM   3882  HB2 GLN   249      48.439  59.954  36.141  1.00  0.00           H  
ATOM   3883  HB3 GLN   249      48.950  60.426  37.765  1.00  0.00           H  
ATOM   3884  CG  GLN   249      50.315  61.022  36.078  1.00  0.00           C  
ATOM   3885  HG2 GLN   249      51.156  61.212  36.745  1.00  0.00           H  
ATOM   3886  HG3 GLN   249      50.744  60.589  35.175  1.00  0.00           H  
ATOM   3887  CD  GLN   249      49.539  62.343  35.677  1.00  0.00           C  
ATOM   3888  OE1 GLN   249      48.497  62.703  36.170  1.00  0.00           O  
ATOM   3889  NE2 GLN   249      49.860  62.969  34.573  1.00  0.00           N  
ATOM   3890 HE21 GLN   249      49.277  63.661  34.123  1.00  0.00           H  
ATOM   3891 HE22 GLN   249      50.795  62.827  34.217  1.00  0.00           H  
ATOM   3892  C   GLN   249      48.801  57.773  37.594  1.00  0.00           C  
ATOM   3893  O   GLN   249      48.739  57.641  38.825  1.00  0.00           O  
ATOM   3894  N   GLY   250      47.990  57.129  36.747  1.00  0.00           N  
ATOM   3895  H   GLY   250      48.115  57.313  35.762  1.00  0.00           H  
ATOM   3896  CA  GLY   250      47.014  56.121  37.070  1.00  0.00           C  
ATOM   3897  HA2 GLY   250      46.186  56.659  37.532  1.00  0.00           H  
ATOM   3898  HA3 GLY   250      46.627  55.678  36.152  1.00  0.00           H  
ATOM   3899  C   GLY   250      47.498  54.958  37.898  1.00  0.00           C  
ATOM   3900  O   GLY   250      46.765  54.508  38.748  1.00  0.00           O  
ATOM   3901  N   ILE   251      48.730  54.449  37.627  1.00  0.00           N  
ATOM   3902  H   ILE   251      49.345  54.762  36.890  1.00  0.00           H  
ATOM   3903  CA  ILE   251      49.236  53.290  38.329  1.00  0.00           C  
ATOM   3904  HA  ILE   251      48.446  52.552  38.468  1.00  0.00           H  
ATOM   3905  CB  ILE   251      50.457  52.674  37.636  1.00  0.00           C  
ATOM   3906  HB  ILE   251      51.163  53.445  37.330  1.00  0.00           H  
ATOM   3907  CG2 ILE   251      51.128  51.598  38.591  1.00  0.00           C  
ATOM   3908 HG21 ILE   251      51.433  50.656  38.137  1.00  0.00           H  
ATOM   3909 HG22 ILE   251      51.871  51.975  39.293  1.00  0.00           H  
ATOM   3910 HG23 ILE   251      50.330  51.218  39.229  1.00  0.00           H  
ATOM   3911  CG1 ILE   251      49.894  51.967  36.381  1.00  0.00           C  
ATOM   3912 HG12 ILE   251      49.446  51.051  36.766  1.00  0.00           H  
ATOM   3913 HG13 ILE   251      49.144  52.604  35.912  1.00  0.00           H  
ATOM   3914  CD1 ILE   251      50.888  51.618  35.187  1.00  0.00           C  
ATOM   3915 HD11 ILE   251      50.362  50.853  34.615  1.00  0.00           H  
ATOM   3916 HD12 ILE   251      51.187  52.485  34.598  1.00  0.00           H  
ATOM   3917 HD13 ILE   251      51.677  50.977  35.582  1.00  0.00           H  
ATOM   3918  C   ILE   251      49.435  53.766  39.791  1.00  0.00           C  
ATOM   3919  O   ILE   251      49.259  52.969  40.705  1.00  0.00           O  
ATOM   3920  N   ALA   252      49.947  54.986  40.010  1.00  0.00           N  
ATOM   3921  H   ALA   252      50.183  55.595  39.239  1.00  0.00           H  
ATOM   3922  CA  ALA   252      50.147  55.438  41.354  1.00  0.00           C  
ATOM   3923  HA  ALA   252      50.591  54.605  41.899  1.00  0.00           H  
ATOM   3924  CB  ALA   252      51.092  56.638  41.330  1.00  0.00           C  
ATOM   3925  HB1 ALA   252      50.655  57.542  40.907  1.00  0.00           H  
ATOM   3926  HB2 ALA   252      51.366  56.867  42.360  1.00  0.00           H  
ATOM   3927  HB3 ALA   252      51.980  56.363  40.761  1.00  0.00           H  
ATOM   3928  C   ALA   252      48.834  55.857  42.102  1.00  0.00           C  
ATOM   3929  O   ALA   252      48.694  55.606  43.324  1.00  0.00           O  
ATOM   3930  N   LEU   253      47.827  56.290  41.362  1.00  0.00           N  
ATOM   3931  H   LEU   253      47.985  56.441  40.376  1.00  0.00           H  
ATOM   3932  CA  LEU   253      46.494  56.519  41.874  1.00  0.00           C  
ATOM   3933  HA  LEU   253      46.507  56.945  42.877  1.00  0.00           H  
ATOM   3934  CB  LEU   253      45.651  57.279  40.818  1.00  0.00           C  
ATOM   3935  HB2 LEU   253      45.880  56.870  39.834  1.00  0.00           H  
ATOM   3936  HB3 LEU   253      44.595  57.218  41.081  1.00  0.00           H  
ATOM   3937  CG  LEU   253      45.985  58.794  40.819  1.00  0.00           C  
ATOM   3938  HG  LEU   253      47.068  58.882  40.732  1.00  0.00           H  
ATOM   3939  CD1 LEU   253      45.327  59.448  39.571  1.00  0.00           C  
ATOM   3940 HD11 LEU   253      44.256  59.298  39.709  1.00  0.00           H  
ATOM   3941 HD12 LEU   253      45.643  60.488  39.497  1.00  0.00           H  
ATOM   3942 HD13 LEU   253      45.664  58.974  38.649  1.00  0.00           H  
ATOM   3943  CD2 LEU   253      45.541  59.500  42.084  1.00  0.00           C  
ATOM   3944 HD21 LEU   253      45.593  60.589  42.063  1.00  0.00           H  
ATOM   3945 HD22 LEU   253      44.486  59.346  42.310  1.00  0.00           H  
ATOM   3946 HD23 LEU   253      46.183  59.144  42.890  1.00  0.00           H  
ATOM   3947  C   LEU   253      45.822  55.121  42.162  1.00  0.00           C  
ATOM   3948  O   LEU   253      45.291  54.988  43.261  1.00  0.00           O  
ATOM   3949  N   ALA   254      45.952  54.101  41.319  1.00  0.00           N  
ATOM   3950  H   ALA   254      46.282  54.305  40.386  1.00  0.00           H  
ATOM   3951  CA  ALA   254      45.428  52.788  41.621  1.00  0.00           C  
ATOM   3952  HA  ALA   254      44.351  52.891  41.756  1.00  0.00           H  
ATOM   3953  CB  ALA   254      45.810  51.911  40.434  1.00  0.00           C  
ATOM   3954  HB1 ALA   254      45.511  50.864  40.476  1.00  0.00           H  
ATOM   3955  HB2 ALA   254      45.330  52.343  39.556  1.00  0.00           H  
ATOM   3956  HB3 ALA   254      46.888  51.875  40.275  1.00  0.00           H  
ATOM   3957  C   ALA   254      46.004  52.257  42.935  1.00  0.00           C  
ATOM   3958  O   ALA   254      45.335  51.396  43.533  1.00  0.00           O  
ATOM   3959  N   GLN   255      47.174  52.670  43.284  1.00  0.00           N  
ATOM   3960  H   GLN   255      47.740  53.229  42.662  1.00  0.00           H  
ATOM   3961  CA  GLN   255      47.951  52.140  44.438  1.00  0.00           C  
ATOM   3962  HA  GLN   255      47.467  51.187  44.649  1.00  0.00           H  
ATOM   3963  CB  GLN   255      49.357  51.898  44.052  1.00  0.00           C  
ATOM   3964  HB2 GLN   255      49.798  52.750  43.534  1.00  0.00           H  
ATOM   3965  HB3 GLN   255      49.910  51.778  44.983  1.00  0.00           H  
ATOM   3966  CG  GLN   255      49.724  50.709  43.078  1.00  0.00           C  
ATOM   3967  HG2 GLN   255      49.508  49.687  43.388  1.00  0.00           H  
ATOM   3968  HG3 GLN   255      49.186  50.987  42.171  1.00  0.00           H  
ATOM   3969  CD  GLN   255      51.090  50.634  42.651  1.00  0.00           C  
ATOM   3970  OE1 GLN   255      51.916  51.510  43.016  1.00  0.00           O  
ATOM   3971  NE2 GLN   255      51.435  49.644  41.863  1.00  0.00           N  
ATOM   3972 HE21 GLN   255      52.394  49.608  41.546  1.00  0.00           H  
ATOM   3973 HE22 GLN   255      50.714  48.993  41.590  1.00  0.00           H  
ATOM   3974  C   GLN   255      47.841  53.058  45.690  1.00  0.00           C  
ATOM   3975  O   GLN   255      48.186  52.656  46.773  1.00  0.00           O  
ATOM   3976  N   SER   256      47.223  54.249  45.500  1.00  0.00           N  
ATOM   3977  H   SER   256      46.872  54.527  44.595  1.00  0.00           H  
ATOM   3978  CA  SER   256      47.025  55.148  46.676  1.00  0.00           C  
ATOM   3979  HA  SER   256      47.939  55.170  47.268  1.00  0.00           H  
ATOM   3980  CB  SER   256      46.804  56.607  46.258  1.00  0.00           C  
ATOM   3981  HB2 SER   256      45.795  56.815  45.902  1.00  0.00           H  
ATOM   3982  HB3 SER   256      46.811  57.262  47.129  1.00  0.00           H  
ATOM   3983  OG  SER   256      47.843  57.068  45.346  1.00  0.00           O  
ATOM   3984  HG  SER   256      47.915  56.384  44.677  1.00  0.00           H  
ATOM   3985  C   SER   256      45.983  54.566  47.603  1.00  0.00           C  
ATOM   3986  O   SER   256      45.046  53.922  47.224  1.00  0.00           O  
ATOM   3987  N   ARG   257      46.180  54.623  48.920  1.00  0.00           N  
ATOM   3988  H   ARG   257      46.951  55.209  49.207  1.00  0.00           H  
ATOM   3989  CA  ARG   257      45.248  54.067  49.952  1.00  0.00           C  
ATOM   3990  HA  ARG   257      44.894  53.091  49.621  1.00  0.00           H  
ATOM   3991  CB  ARG   257      45.946  53.829  51.256  1.00  0.00           C  
ATOM   3992  HB2 ARG   257      46.433  54.776  51.491  1.00  0.00           H  
ATOM   3993  HB3 ARG   257      45.241  53.675  52.073  1.00  0.00           H  
ATOM   3994  CG  ARG   257      46.930  52.705  51.181  1.00  0.00           C  
ATOM   3995  HG2 ARG   257      47.035  52.322  52.196  1.00  0.00           H  
ATOM   3996  HG3 ARG   257      46.597  51.928  50.493  1.00  0.00           H  
ATOM   3997  CD  ARG   257      48.359  53.043  50.603  1.00  0.00           C  
ATOM   3998  HD2 ARG   257      48.294  53.580  49.656  1.00  0.00           H  
ATOM   3999  HD3 ARG   257      48.852  53.706  51.313  1.00  0.00           H  
ATOM   4000  NE  ARG   257      49.080  51.803  50.438  1.00  0.00           N  
ATOM   4001  HE  ARG   257      49.091  51.513  49.471  1.00  0.00           H  
ATOM   4002  CZ  ARG   257      49.613  51.014  51.308  1.00  0.00           C  
ATOM   4003  NH1 ARG   257      49.635  51.229  52.609  1.00  0.00           N  
ATOM   4004 HH11 ARG   257      49.250  52.106  52.928  1.00  0.00           H  
ATOM   4005 HH12 ARG   257      50.220  50.643  53.187  1.00  0.00           H  
ATOM   4006  NH2 ARG   257      50.242  49.914  50.947  1.00  0.00           N  
ATOM   4007 HH21 ARG   257      50.477  49.649  50.002  1.00  0.00           H  
ATOM   4008 HH22 ARG   257      50.671  49.356  51.671  1.00  0.00           H  
ATOM   4009  C   ARG   257      43.917  54.905  50.147  1.00  0.00           C  
ATOM   4010  O   ARG   257      43.898  55.880  50.952  1.00  0.00           O  
ATOM   4011  N   TYR   258      42.860  54.483  49.432  1.00  0.00           N  
ATOM   4012  H   TYR   258      43.009  53.786  48.716  1.00  0.00           H  
ATOM   4013  CA  TYR   258      41.539  55.044  49.668  1.00  0.00           C  
ATOM   4014  HA  TYR   258      41.605  56.131  49.625  1.00  0.00           H  
ATOM   4015  CB  TYR   258      40.641  54.566  48.495  1.00  0.00           C  
ATOM   4016  HB2 TYR   258      40.603  53.478  48.440  1.00  0.00           H  
ATOM   4017  HB3 TYR   258      39.660  54.981  48.726  1.00  0.00           H  
ATOM   4018  CG  TYR   258      41.058  55.075  47.169  1.00  0.00           C  
ATOM   4019  CD1 TYR   258      41.981  54.253  46.432  1.00  0.00           C  
ATOM   4020  HD1 TYR   258      42.147  53.262  46.829  1.00  0.00           H  
ATOM   4021  CE1 TYR   258      42.690  54.794  45.368  1.00  0.00           C  
ATOM   4022  HE1 TYR   258      43.455  54.142  44.972  1.00  0.00           H  
ATOM   4023  CZ  TYR   258      42.403  56.062  44.888  1.00  0.00           C  
ATOM   4024  OH  TYR   258      43.051  56.508  43.768  1.00  0.00           O  
ATOM   4025  HH  TYR   258      43.686  55.820  43.556  1.00  0.00           H  
ATOM   4026  CE2 TYR   258      41.453  56.878  45.543  1.00  0.00           C  
ATOM   4027  HE2 TYR   258      41.244  57.886  45.217  1.00  0.00           H  
ATOM   4028  CD2 TYR   258      40.871  56.386  46.715  1.00  0.00           C  
ATOM   4029  HD2 TYR   258      40.345  57.017  47.416  1.00  0.00           H  
ATOM   4030  C   TYR   258      40.859  54.718  51.023  1.00  0.00           C  
ATOM   4031  O   TYR   258      40.161  55.547  51.586  1.00  0.00           O  
ATOM   4032  N   TRP   259      41.185  53.548  51.653  1.00  0.00           N  
ATOM   4033  H   TRP   259      41.903  53.013  51.188  1.00  0.00           H  
ATOM   4034  CA  TRP   259      40.650  52.970  52.912  1.00  0.00           C  
ATOM   4035  HA  TRP   259      40.523  53.794  53.614  1.00  0.00           H  
ATOM   4036  CB  TRP   259      39.401  52.151  52.632  1.00  0.00           C  
ATOM   4037  HB2 TRP   259      39.858  51.331  52.079  1.00  0.00           H  
ATOM   4038  HB3 TRP   259      38.938  51.719  53.520  1.00  0.00           H  
ATOM   4039  CG  TRP   259      38.326  52.785  51.732  1.00  0.00           C  
ATOM   4040  CD1 TRP   259      38.047  52.512  50.408  1.00  0.00           C  
ATOM   4041  HD1 TRP   259      38.612  51.804  49.819  1.00  0.00           H  
ATOM   4042  NE1 TRP   259      37.068  53.374  49.982  1.00  0.00           N  
ATOM   4043  HE1 TRP   259      36.654  53.378  49.061  1.00  0.00           H  
ATOM   4044  CE2 TRP   259      36.501  54.100  50.983  1.00  0.00           C  
ATOM   4045  CZ2 TRP   259      35.398  54.963  51.003  1.00  0.00           C  
ATOM   4046  HZ2 TRP   259      34.864  55.215  50.099  1.00  0.00           H  
ATOM   4047  CH2 TRP   259      34.878  55.437  52.169  1.00  0.00           C  
ATOM   4048  HH2 TRP   259      33.946  55.983  52.183  1.00  0.00           H  
ATOM   4049  CZ3 TRP   259      35.619  55.155  53.323  1.00  0.00           C  
ATOM   4050  HZ3 TRP   259      35.337  55.332  54.351  1.00  0.00           H  
ATOM   4051  CE3 TRP   259      36.785  54.357  53.294  1.00  0.00           C  
ATOM   4052  HE3 TRP   259      37.146  53.940  54.223  1.00  0.00           H  
ATOM   4053  CD2 TRP   259      37.290  53.811  52.077  1.00  0.00           C  
ATOM   4054  C   TRP   259      41.560  51.881  53.521  1.00  0.00           C  
ATOM   4055  O   TRP   259      42.509  51.412  52.866  1.00  0.00           O  
ATOM   4056  N   ARG   260      41.269  51.530  54.735  1.00  0.00           N  
ATOM   4057  H   ARG   260      40.603  52.144  55.181  1.00  0.00           H  
ATOM   4058  CA  ARG   260      41.822  50.403  55.452  1.00  0.00           C  
ATOM   4059  HA  ARG   260      42.489  49.816  54.820  1.00  0.00           H  
ATOM   4060  CB  ARG   260      42.654  50.940  56.671  1.00  0.00           C  
ATOM   4061  HB2 ARG   260      43.282  51.752  56.302  1.00  0.00           H  
ATOM   4062  HB3 ARG   260      41.992  51.407  57.400  1.00  0.00           H  
ATOM   4063  CG  ARG   260      43.480  49.872  57.387  1.00  0.00           C  
ATOM   4064  HG2 ARG   260      42.780  49.224  57.915  1.00  0.00           H  
ATOM   4065  HG3 ARG   260      44.041  49.299  56.649  1.00  0.00           H  
ATOM   4066  CD  ARG   260      44.590  50.385  58.355  1.00  0.00           C  
ATOM   4067  HD2 ARG   260      45.298  49.601  58.623  1.00  0.00           H  
ATOM   4068  HD3 ARG   260      45.200  51.154  57.880  1.00  0.00           H  
ATOM   4069  NE  ARG   260      44.085  50.986  59.595  1.00  0.00           N  
ATOM   4070  HE  ARG   260      44.107  51.993  59.673  1.00  0.00           H  
ATOM   4071  CZ  ARG   260      43.421  50.452  60.623  1.00  0.00           C  
ATOM   4072  NH1 ARG   260      43.335  49.188  60.765  1.00  0.00           N  
ATOM   4073 HH11 ARG   260      43.729  48.598  60.045  1.00  0.00           H  
ATOM   4074 HH12 ARG   260      42.570  48.912  61.364  1.00  0.00           H  
ATOM   4075  NH2 ARG   260      42.964  51.196  61.539  1.00  0.00           N  
ATOM   4076 HH21 ARG   260      43.019  52.201  61.452  1.00  0.00           H  
ATOM   4077 HH22 ARG   260      42.608  50.944  62.450  1.00  0.00           H  
ATOM   4078  C   ARG   260      40.777  49.440  55.970  1.00  0.00           C  
ATOM   4079  O   ARG   260      39.575  49.724  56.072  1.00  0.00           O  
ATOM   4080  N   VAL   261      41.170  48.170  56.095  1.00  0.00           N  
ATOM   4081  H   VAL   261      42.076  48.044  55.668  1.00  0.00           H  
ATOM   4082  CA  VAL   261      40.251  47.006  56.220  1.00  0.00           C  
ATOM   4083  HA  VAL   261      39.396  47.479  56.702  1.00  0.00           H  
ATOM   4084  CB  VAL   261      39.798  46.234  54.926  1.00  0.00           C  
ATOM   4085  HB  VAL   261      40.496  45.463  54.599  1.00  0.00           H  
ATOM   4086  CG1 VAL   261      38.440  45.538  55.119  1.00  0.00           C  
ATOM   4087 HG11 VAL   261      38.516  45.011  56.070  1.00  0.00           H  
ATOM   4088 HG12 VAL   261      37.628  46.242  55.302  1.00  0.00           H  
ATOM   4089 HG13 VAL   261      38.069  44.921  54.300  1.00  0.00           H  
ATOM   4090  CG2 VAL   261      39.685  47.224  53.773  1.00  0.00           C  
ATOM   4091 HG21 VAL   261      39.054  48.062  54.067  1.00  0.00           H  
ATOM   4092 HG22 VAL   261      40.724  47.477  53.562  1.00  0.00           H  
ATOM   4093 HG23 VAL   261      39.364  46.780  52.831  1.00  0.00           H  
ATOM   4094  C   VAL   261      40.929  46.032  57.265  1.00  0.00           C  
ATOM   4095  O   VAL   261      41.265  44.893  56.929  1.00  0.00           O  
ATOM   4096  N   GLY   262      41.247  46.465  58.467  1.00  0.00           N  
ATOM   4097  H   GLY   262      41.078  47.444  58.652  1.00  0.00           H  
ATOM   4098  CA  GLY   262      42.064  45.702  59.379  1.00  0.00           C  
ATOM   4099  HA2 GLY   262      42.052  46.073  60.404  1.00  0.00           H  
ATOM   4100  HA3 GLY   262      41.766  44.655  59.429  1.00  0.00           H  
ATOM   4101  C   GLY   262      43.546  45.858  59.027  1.00  0.00           C  
ATOM   4102  O   GLY   262      44.067  46.998  59.028  1.00  0.00           O  
ATOM   4103  N   ALA   263      44.182  44.782  58.683  1.00  0.00           N  
ATOM   4104  H   ALA   263      43.817  43.841  58.706  1.00  0.00           H  
ATOM   4105  CA  ALA   263      45.548  44.786  58.201  1.00  0.00           C  
ATOM   4106  HA  ALA   263      46.116  45.434  58.869  1.00  0.00           H  
ATOM   4107  CB  ALA   263      46.088  43.321  58.223  1.00  0.00           C  
ATOM   4108  HB1 ALA   263      45.555  42.644  57.556  1.00  0.00           H  
ATOM   4109  HB2 ALA   263      47.145  43.267  57.959  1.00  0.00           H  
ATOM   4110  HB3 ALA   263      46.002  43.001  59.262  1.00  0.00           H  
ATOM   4111  C   ALA   263      45.712  45.305  56.672  1.00  0.00           C  
ATOM   4112  O   ALA   263      46.793  45.595  56.275  1.00  0.00           O  
ATOM   4113  N   MET   264      44.679  45.287  55.837  1.00  0.00           N  
ATOM   4114  H   MET   264      43.790  45.108  56.282  1.00  0.00           H  
ATOM   4115  CA  MET   264      44.689  45.411  54.365  1.00  0.00           C  
ATOM   4116  HA  MET   264      45.683  45.303  53.930  1.00  0.00           H  
ATOM   4117  CB  MET   264      43.822  44.273  53.783  1.00  0.00           C  
ATOM   4118  HB2 MET   264      44.370  43.335  53.879  1.00  0.00           H  
ATOM   4119  HB3 MET   264      42.909  44.231  54.376  1.00  0.00           H  
ATOM   4120  CG  MET   264      43.567  44.252  52.311  1.00  0.00           C  
ATOM   4121  HG2 MET   264      44.568  44.395  51.903  1.00  0.00           H  
ATOM   4122  HG3 MET   264      43.262  43.250  52.010  1.00  0.00           H  
ATOM   4123  SD  MET   264      42.539  45.387  51.432  1.00  0.00           S  
ATOM   4124  CE  MET   264      40.945  44.437  51.550  1.00  0.00           C  
ATOM   4125  HE1 MET   264      40.514  44.453  52.551  1.00  0.00           H  
ATOM   4126  HE2 MET   264      40.171  44.862  50.911  1.00  0.00           H  
ATOM   4127  HE3 MET   264      41.105  43.399  51.258  1.00  0.00           H  
ATOM   4128  C   MET   264      44.267  46.906  53.897  1.00  0.00           C  
ATOM   4129  O   MET   264      43.361  47.535  54.472  1.00  0.00           O  
ATOM   4130  N   TYR   265      44.817  47.353  52.775  1.00  0.00           N  
ATOM   4131  H   TYR   265      45.315  46.620  52.290  1.00  0.00           H  
ATOM   4132  CA  TYR   265      44.399  48.670  52.241  1.00  0.00           C  
ATOM   4133  HA  TYR   265      43.686  49.159  52.905  1.00  0.00           H  
ATOM   4134  CB  TYR   265      45.604  49.578  52.262  1.00  0.00           C  
ATOM   4135  HB2 TYR   265      46.461  49.109  51.776  1.00  0.00           H  
ATOM   4136  HB3 TYR   265      45.384  50.507  51.737  1.00  0.00           H  
ATOM   4137  CG  TYR   265      46.210  49.842  53.685  1.00  0.00           C  
ATOM   4138  CD1 TYR   265      46.067  51.087  54.352  1.00  0.00           C  
ATOM   4139  HD1 TYR   265      45.480  51.817  53.814  1.00  0.00           H  
ATOM   4140  CE1 TYR   265      46.637  51.369  55.603  1.00  0.00           C  
ATOM   4141  HE1 TYR   265      46.586  52.332  56.090  1.00  0.00           H  
ATOM   4142  CZ  TYR   265      47.422  50.385  56.214  1.00  0.00           C  
ATOM   4143  OH  TYR   265      47.955  50.569  57.407  1.00  0.00           O  
ATOM   4144  HH  TYR   265      48.220  49.745  57.821  1.00  0.00           H  
ATOM   4145  CE2 TYR   265      47.659  49.176  55.549  1.00  0.00           C  
ATOM   4146  HE2 TYR   265      48.397  48.445  55.843  1.00  0.00           H  
ATOM   4147  CD2 TYR   265      46.967  48.919  54.350  1.00  0.00           C  
ATOM   4148  HD2 TYR   265      47.074  47.980  53.827  1.00  0.00           H  
ATOM   4149  C   TYR   265      43.868  48.554  50.793  1.00  0.00           C  
ATOM   4150  O   TYR   265      44.470  47.845  49.911  1.00  0.00           O  
ATOM   4151  N   GLN   266      42.746  49.273  50.559  1.00  0.00           N  
ATOM   4152  H   GLN   266      42.385  49.903  51.261  1.00  0.00           H  
ATOM   4153  CA  GLN   266      42.035  49.102  49.266  1.00  0.00           C  
ATOM   4154  HA  GLN   266      42.218  48.113  48.846  1.00  0.00           H  
ATOM   4155  CB  GLN   266      40.512  49.185  49.468  1.00  0.00           C  
ATOM   4156  HB2 GLN   266      40.301  48.478  50.270  1.00  0.00           H  
ATOM   4157  HB3 GLN   266      40.303  50.184  49.852  1.00  0.00           H  
ATOM   4158  CG  GLN   266      39.639  48.907  48.284  1.00  0.00           C  
ATOM   4159  HG2 GLN   266      38.592  49.087  48.528  1.00  0.00           H  
ATOM   4160  HG3 GLN   266      39.893  49.668  47.546  1.00  0.00           H  
ATOM   4161  CD  GLN   266      39.749  47.585  47.659  1.00  0.00           C  
ATOM   4162  OE1 GLN   266      39.398  46.602  48.205  1.00  0.00           O  
ATOM   4163  NE2 GLN   266      40.356  47.362  46.510  1.00  0.00           N  
ATOM   4164 HE21 GLN   266      40.741  48.119  45.962  1.00  0.00           H  
ATOM   4165 HE22 GLN   266      40.369  46.438  46.103  1.00  0.00           H  
ATOM   4166  C   GLN   266      42.565  50.096  48.209  1.00  0.00           C  
ATOM   4167  O   GLN   266      42.545  51.293  48.485  1.00  0.00           O  
ATOM   4168  N   GLY   267      42.901  49.561  47.021  1.00  0.00           N  
ATOM   4169  H   GLY   267      42.892  48.555  46.930  1.00  0.00           H  
ATOM   4170  CA  GLY   267      43.116  50.272  45.764  1.00  0.00           C  
ATOM   4171  HA2 GLY   267      43.052  51.347  45.929  1.00  0.00           H  
ATOM   4172  HA3 GLY   267      44.138  50.154  45.405  1.00  0.00           H  
ATOM   4173  C   GLY   267      42.040  50.089  44.729  1.00  0.00           C  
ATOM   4174  O   GLY   267      40.940  49.594  44.947  1.00  0.00           O  
ATOM   4175  N   LEU   268      42.300  50.557  43.475  1.00  0.00           N  
ATOM   4176  H   LEU   268      43.263  50.862  43.480  1.00  0.00           H  
ATOM   4177  CA  LEU   268      41.427  50.452  42.270  1.00  0.00           C  
ATOM   4178  HA  LEU   268      40.400  50.183  42.517  1.00  0.00           H  
ATOM   4179  CB  LEU   268      41.375  51.789  41.457  1.00  0.00           C  
ATOM   4180  HB2 LEU   268      42.287  51.751  40.862  1.00  0.00           H  
ATOM   4181  HB3 LEU   268      40.648  51.669  40.654  1.00  0.00           H  
ATOM   4182  CG  LEU   268      41.223  53.221  42.075  1.00  0.00           C  
ATOM   4183  HG  LEU   268      42.067  53.340  42.754  1.00  0.00           H  
ATOM   4184  CD1 LEU   268      41.387  54.389  41.049  1.00  0.00           C  
ATOM   4185 HD11 LEU   268      41.599  55.276  41.646  1.00  0.00           H  
ATOM   4186 HD12 LEU   268      42.265  54.181  40.438  1.00  0.00           H  
ATOM   4187 HD13 LEU   268      40.506  54.583  40.436  1.00  0.00           H  
ATOM   4188  CD2 LEU   268      39.937  53.234  42.863  1.00  0.00           C  
ATOM   4189 HD21 LEU   268      39.830  54.180  43.395  1.00  0.00           H  
ATOM   4190 HD22 LEU   268      39.033  53.133  42.262  1.00  0.00           H  
ATOM   4191 HD23 LEU   268      39.805  52.402  43.555  1.00  0.00           H  
ATOM   4192  C   LEU   268      41.984  49.273  41.455  1.00  0.00           C  
ATOM   4193  O   LEU   268      43.170  49.235  41.122  1.00  0.00           O  
ATOM   4194  N   GLY   269      41.151  48.278  41.193  1.00  0.00           N  
ATOM   4195  H   GLY   269      40.167  48.351  41.408  1.00  0.00           H  
ATOM   4196  CA  GLY   269      41.582  47.089  40.611  1.00  0.00           C  
ATOM   4197  HA2 GLY   269      40.677  46.638  40.205  1.00  0.00           H  
ATOM   4198  HA3 GLY   269      42.253  47.377  39.801  1.00  0.00           H  
ATOM   4199  C   GLY   269      42.449  46.207  41.498  1.00  0.00           C  
ATOM   4200  O   GLY   269      42.630  45.022  41.087  1.00  0.00           O  
ATOM   4201  N   TRP   270      43.094  46.663  42.591  1.00  0.00           N  
ATOM   4202  H   TRP   270      42.880  47.539  43.045  1.00  0.00           H  
ATOM   4203  CA  TRP   270      44.079  45.828  43.329  1.00  0.00           C  
ATOM   4204  HA  TRP   270      43.960  44.752  43.206  1.00  0.00           H  
ATOM   4205  CB  TRP   270      45.544  46.288  43.012  1.00  0.00           C  
ATOM   4206  HB2 TRP   270      45.694  47.323  43.319  1.00  0.00           H  
ATOM   4207  HB3 TRP   270      46.174  45.580  43.550  1.00  0.00           H  
ATOM   4208  CG  TRP   270      46.082  46.301  41.630  1.00  0.00           C  
ATOM   4209  CD1 TRP   270      45.886  47.314  40.730  1.00  0.00           C  
ATOM   4210  HD1 TRP   270      45.214  48.138  40.919  1.00  0.00           H  
ATOM   4211  NE1 TRP   270      46.657  47.085  39.630  1.00  0.00           N  
ATOM   4212  HE1 TRP   270      46.512  47.544  38.742  1.00  0.00           H  
ATOM   4213  CE2 TRP   270      47.443  45.995  39.692  1.00  0.00           C  
ATOM   4214  CZ2 TRP   270      48.453  45.368  38.936  1.00  0.00           C  
ATOM   4215  HZ2 TRP   270      48.881  45.867  38.079  1.00  0.00           H  
ATOM   4216  CH2 TRP   270      48.981  44.145  39.421  1.00  0.00           C  
ATOM   4217  HH2 TRP   270      49.813  43.715  38.883  1.00  0.00           H  
ATOM   4218  CZ3 TRP   270      48.389  43.388  40.450  1.00  0.00           C  
ATOM   4219  HZ3 TRP   270      48.745  42.453  40.857  1.00  0.00           H  
ATOM   4220  CE3 TRP   270      47.483  44.105  41.269  1.00  0.00           C  
ATOM   4221  HE3 TRP   270      47.110  43.637  42.168  1.00  0.00           H  
ATOM   4222  CD2 TRP   270      47.022  45.361  40.932  1.00  0.00           C  
ATOM   4223  C   TRP   270      43.907  46.118  44.812  1.00  0.00           C  
ATOM   4224  O   TRP   270      43.451  47.228  45.135  1.00  0.00           O  
ATOM   4225  N   GLU   271      44.264  45.184  45.706  1.00  0.00           N  
ATOM   4226  H   GLU   271      44.688  44.352  45.322  1.00  0.00           H  
ATOM   4227  CA  GLU   271      44.336  45.277  47.204  1.00  0.00           C  
ATOM   4228  HA  GLU   271      44.127  46.286  47.559  1.00  0.00           H  
ATOM   4229  CB  GLU   271      43.559  44.185  47.892  1.00  0.00           C  
ATOM   4230  HB2 GLU   271      43.732  43.247  47.365  1.00  0.00           H  
ATOM   4231  HB3 GLU   271      43.891  44.088  48.925  1.00  0.00           H  
ATOM   4232  CG  GLU   271      42.006  44.464  47.897  1.00  0.00           C  
ATOM   4233  HG2 GLU   271      41.626  43.815  48.686  1.00  0.00           H  
ATOM   4234  HG3 GLU   271      41.743  45.495  48.133  1.00  0.00           H  
ATOM   4235  CD  GLU   271      41.292  43.937  46.689  1.00  0.00           C  
ATOM   4236  OE1 GLU   271      41.106  42.717  46.594  1.00  0.00           O  
ATOM   4237  OE2 GLU   271      40.608  44.677  45.936  1.00  0.00           O  
ATOM   4238  C   GLU   271      45.772  45.099  47.629  1.00  0.00           C  
ATOM   4239  O   GLU   271      46.565  44.407  47.044  1.00  0.00           O  
ATOM   4240  N   MET   272      46.144  45.648  48.769  1.00  0.00           N  
ATOM   4241  H   MET   272      45.491  46.209  49.297  1.00  0.00           H  
ATOM   4242  CA  MET   272      47.518  45.755  49.285  1.00  0.00           C  
ATOM   4243  HA  MET   272      48.216  45.228  48.635  1.00  0.00           H  
ATOM   4244  CB  MET   272      47.883  47.252  49.236  1.00  0.00           C  
ATOM   4245  HB2 MET   272      47.207  47.888  49.808  1.00  0.00           H  
ATOM   4246  HB3 MET   272      48.887  47.341  49.650  1.00  0.00           H  
ATOM   4247  CG  MET   272      47.928  47.792  47.786  1.00  0.00           C  
ATOM   4248  HG2 MET   272      48.758  47.273  47.308  1.00  0.00           H  
ATOM   4249  HG3 MET   272      46.989  47.617  47.261  1.00  0.00           H  
ATOM   4250  SD  MET   272      48.205  49.588  47.771  1.00  0.00           S  
ATOM   4251  CE  MET   272      46.574  50.120  47.322  1.00  0.00           C  
ATOM   4252  HE1 MET   272      46.314  49.738  46.335  1.00  0.00           H  
ATOM   4253  HE2 MET   272      45.750  49.817  47.968  1.00  0.00           H  
ATOM   4254  HE3 MET   272      46.430  51.199  47.283  1.00  0.00           H  
ATOM   4255  C   MET   272      47.631  45.382  50.744  1.00  0.00           C  
ATOM   4256  O   MET   272      46.847  45.865  51.504  1.00  0.00           O  
ATOM   4257  N   LEU   273      48.735  44.818  51.195  1.00  0.00           N  
ATOM   4258  H   LEU   273      49.448  44.458  50.577  1.00  0.00           H  
ATOM   4259  CA  LEU   273      49.205  44.926  52.648  1.00  0.00           C  
ATOM   4260  HA  LEU   273      48.591  45.653  53.180  1.00  0.00           H  
ATOM   4261  CB  LEU   273      48.986  43.530  53.396  1.00  0.00           C  
ATOM   4262  HB2 LEU   273      49.876  42.902  53.354  1.00  0.00           H  
ATOM   4263  HB3 LEU   273      48.843  43.630  54.472  1.00  0.00           H  
ATOM   4264  CG  LEU   273      47.672  42.699  52.991  1.00  0.00           C  
ATOM   4265  HG  LEU   273      46.960  43.431  52.611  1.00  0.00           H  
ATOM   4266  CD1 LEU   273      48.149  41.665  51.916  1.00  0.00           C  
ATOM   4267 HD11 LEU   273      48.801  40.936  52.398  1.00  0.00           H  
ATOM   4268 HD12 LEU   273      47.308  41.155  51.447  1.00  0.00           H  
ATOM   4269 HD13 LEU   273      48.691  42.146  51.102  1.00  0.00           H  
ATOM   4270  CD2 LEU   273      47.167  41.927  54.257  1.00  0.00           C  
ATOM   4271 HD21 LEU   273      46.573  42.602  54.873  1.00  0.00           H  
ATOM   4272 HD22 LEU   273      46.555  41.085  53.936  1.00  0.00           H  
ATOM   4273 HD23 LEU   273      47.990  41.540  54.858  1.00  0.00           H  
ATOM   4274  C   LEU   273      50.633  45.373  52.834  1.00  0.00           C  
ATOM   4275  O   LEU   273      51.360  44.991  51.933  1.00  0.00           O  
ATOM   4276  N   ASN   274      50.992  46.189  53.798  1.00  0.00           N  
ATOM   4277  H   ASN   274      50.407  46.388  54.597  1.00  0.00           H  
ATOM   4278  CA  ASN   274      52.342  46.607  54.018  1.00  0.00           C  
ATOM   4279  HA  ASN   274      52.829  47.045  53.147  1.00  0.00           H  
ATOM   4280  CB  ASN   274      52.459  47.727  55.056  1.00  0.00           C  
ATOM   4281  HB2 ASN   274      51.952  47.383  55.957  1.00  0.00           H  
ATOM   4282  HB3 ASN   274      53.519  47.785  55.305  1.00  0.00           H  
ATOM   4283  CG  ASN   274      52.039  49.169  54.744  1.00  0.00           C  
ATOM   4284  OD1 ASN   274      51.290  49.343  53.764  1.00  0.00           O  
ATOM   4285  ND2 ASN   274      52.485  50.076  55.588  1.00  0.00           N  
ATOM   4286 HD21 ASN   274      52.208  51.023  55.373  1.00  0.00           H  
ATOM   4287 HD22 ASN   274      53.122  49.797  56.321  1.00  0.00           H  
ATOM   4288  C   ASN   274      53.127  45.411  54.470  1.00  0.00           C  
ATOM   4289  O   ASN   274      52.614  44.506  55.103  1.00  0.00           O  
ATOM   4290  N   TRP   275      54.428  45.407  54.119  1.00  0.00           N  
ATOM   4291  H   TRP   275      54.765  46.245  53.666  1.00  0.00           H  
ATOM   4292  CA  TRP   275      55.324  44.222  54.131  1.00  0.00           C  
ATOM   4293  HA  TRP   275      54.782  43.293  54.308  1.00  0.00           H  
ATOM   4294  CB  TRP   275      55.943  44.110  52.709  1.00  0.00           C  
ATOM   4295  HB2 TRP   275      55.089  43.835  52.091  1.00  0.00           H  
ATOM   4296  HB3 TRP   275      56.343  45.073  52.392  1.00  0.00           H  
ATOM   4297  CG  TRP   275      56.929  43.007  52.502  1.00  0.00           C  
ATOM   4298  CD1 TRP   275      58.256  43.129  52.621  1.00  0.00           C  
ATOM   4299  HD1 TRP   275      58.821  44.049  52.662  1.00  0.00           H  
ATOM   4300  NE1 TRP   275      58.878  41.880  52.517  1.00  0.00           N  
ATOM   4301  HE1 TRP   275      59.799  41.658  52.865  1.00  0.00           H  
ATOM   4302  CE2 TRP   275      57.942  40.922  52.271  1.00  0.00           C  
ATOM   4303  CZ2 TRP   275      58.013  39.548  52.183  1.00  0.00           C  
ATOM   4304  HZ2 TRP   275      58.977  39.072  52.287  1.00  0.00           H  
ATOM   4305  CH2 TRP   275      56.774  38.793  52.008  1.00  0.00           C  
ATOM   4306  HH2 TRP   275      56.815  37.715  52.067  1.00  0.00           H  
ATOM   4307  CZ3 TRP   275      55.522  39.500  51.933  1.00  0.00           C  
ATOM   4308  HZ3 TRP   275      54.597  38.963  51.787  1.00  0.00           H  
ATOM   4309  CE3 TRP   275      55.572  40.869  52.005  1.00  0.00           C  
ATOM   4310  HE3 TRP   275      54.577  41.286  52.058  1.00  0.00           H  
ATOM   4311  CD2 TRP   275      56.707  41.612  52.248  1.00  0.00           C  
ATOM   4312  C   TRP   275      56.323  44.479  55.194  1.00  0.00           C  
ATOM   4313  O   TRP   275      56.617  45.600  55.335  1.00  0.00           O  
ATOM   4314  N   PRO   276      56.968  43.568  55.935  1.00  0.00           N  
ATOM   4315  CD  PRO   276      57.986  43.814  56.855  1.00  0.00           C  
ATOM   4316  HD2 PRO   276      57.577  44.052  57.836  1.00  0.00           H  
ATOM   4317  HD3 PRO   276      58.620  44.594  56.432  1.00  0.00           H  
ATOM   4318  CG  PRO   276      58.775  42.570  57.012  1.00  0.00           C  
ATOM   4319  HG2 PRO   276      59.281  42.513  57.976  1.00  0.00           H  
ATOM   4320  HG3 PRO   276      59.527  42.487  56.228  1.00  0.00           H  
ATOM   4321  CB  PRO   276      57.753  41.518  56.824  1.00  0.00           C  
ATOM   4322  HB2 PRO   276      57.350  41.407  57.831  1.00  0.00           H  
ATOM   4323  HB3 PRO   276      58.150  40.590  56.413  1.00  0.00           H  
ATOM   4324  CA  PRO   276      56.627  42.130  55.934  1.00  0.00           C  
ATOM   4325  HA  PRO   276      56.738  41.694  54.941  1.00  0.00           H  
ATOM   4326  C   PRO   276      55.281  41.802  56.454  1.00  0.00           C  
ATOM   4327  O   PRO   276      54.625  42.699  57.094  1.00  0.00           O  
ATOM   4328  N   VAL   277      54.754  40.581  56.101  1.00  0.00           N  
ATOM   4329  H   VAL   277      55.295  40.061  55.425  1.00  0.00           H  
ATOM   4330  CA  VAL   277      53.349  40.200  56.541  1.00  0.00           C  
ATOM   4331  HA  VAL   277      53.281  40.413  57.608  1.00  0.00           H  
ATOM   4332  CB  VAL   277      52.221  40.933  55.706  1.00  0.00           C  
ATOM   4333  HB  VAL   277      52.410  41.997  55.849  1.00  0.00           H  
ATOM   4334  CG1 VAL   277      52.460  40.764  54.214  1.00  0.00           C  
ATOM   4335 HG11 VAL   277      52.603  39.715  53.953  1.00  0.00           H  
ATOM   4336 HG12 VAL   277      51.598  41.085  53.630  1.00  0.00           H  
ATOM   4337 HG13 VAL   277      53.278  41.368  53.821  1.00  0.00           H  
ATOM   4338  CG2 VAL   277      50.725  40.691  56.079  1.00  0.00           C  
ATOM   4339 HG21 VAL   277      50.754  40.872  57.154  1.00  0.00           H  
ATOM   4340 HG22 VAL   277      50.105  41.434  55.578  1.00  0.00           H  
ATOM   4341 HG23 VAL   277      50.421  39.668  55.857  1.00  0.00           H  
ATOM   4342  C   VAL   277      53.299  38.622  56.328  1.00  0.00           C  
ATOM   4343  O   VAL   277      53.944  38.060  55.436  1.00  0.00           O  
ATOM   4344  N   ASP   278      52.677  37.895  57.259  1.00  0.00           N  
ATOM   4345  H   ASP   278      52.246  38.252  58.100  1.00  0.00           H  
ATOM   4346  CA  ASP   278      52.663  36.506  57.242  1.00  0.00           C  
ATOM   4347  HA  ASP   278      53.613  36.125  56.867  1.00  0.00           H  
ATOM   4348  CB  ASP   278      52.249  36.011  58.686  1.00  0.00           C  
ATOM   4349  HB2 ASP   278      52.706  36.606  59.476  1.00  0.00           H  
ATOM   4350  HB3 ASP   278      51.190  36.204  58.854  1.00  0.00           H  
ATOM   4351  CG  ASP   278      52.524  34.547  58.899  1.00  0.00           C  
ATOM   4352  OD1 ASP   278      53.288  33.959  58.114  1.00  0.00           O  
ATOM   4353  OD2 ASP   278      51.830  33.928  59.741  1.00  0.00           O  
ATOM   4354  C   ASP   278      51.648  35.885  56.247  1.00  0.00           C  
ATOM   4355  O   ASP   278      50.535  36.366  56.047  1.00  0.00           O  
ATOM   4356  N   VAL   279      51.968  34.736  55.679  1.00  0.00           N  
ATOM   4357  H   VAL   279      52.913  34.405  55.813  1.00  0.00           H  
ATOM   4358  CA  VAL   279      51.112  34.080  54.682  1.00  0.00           C  
ATOM   4359  HA  VAL   279      50.969  34.692  53.791  1.00  0.00           H  
ATOM   4360  CB  VAL   279      51.748  32.742  54.149  1.00  0.00           C  
ATOM   4361  HB  VAL   279      52.780  32.997  53.909  1.00  0.00           H  
ATOM   4362  CG1 VAL   279      51.782  31.707  55.221  1.00  0.00           C  
ATOM   4363 HG11 VAL   279      52.480  30.935  54.899  1.00  0.00           H  
ATOM   4364 HG12 VAL   279      52.145  32.086  56.177  1.00  0.00           H  
ATOM   4365 HG13 VAL   279      50.796  31.276  55.393  1.00  0.00           H  
ATOM   4366  CG2 VAL   279      51.017  32.276  52.924  1.00  0.00           C  
ATOM   4367 HG21 VAL   279      51.445  31.334  52.581  1.00  0.00           H  
ATOM   4368 HG22 VAL   279      49.952  32.173  53.130  1.00  0.00           H  
ATOM   4369 HG23 VAL   279      51.138  32.951  52.076  1.00  0.00           H  
ATOM   4370  C   VAL   279      49.645  33.939  55.099  1.00  0.00           C  
ATOM   4371  O   VAL   279      48.673  34.243  54.431  1.00  0.00           O  
ATOM   4372  N   LYS   280      49.395  33.404  56.285  1.00  0.00           N  
ATOM   4373  H   LYS   280      50.182  33.298  56.909  1.00  0.00           H  
ATOM   4374  CA  LYS   280      48.112  33.324  57.033  1.00  0.00           C  
ATOM   4375  HA  LYS   280      47.477  32.597  56.527  1.00  0.00           H  
ATOM   4376  CB  LYS   280      48.459  32.935  58.491  1.00  0.00           C  
ATOM   4377  HB2 LYS   280      49.417  33.398  58.728  1.00  0.00           H  
ATOM   4378  HB3 LYS   280      47.642  33.166  59.174  1.00  0.00           H  
ATOM   4379  CG  LYS   280      48.635  31.442  58.497  1.00  0.00           C  
ATOM   4380  HG2 LYS   280      47.716  30.970  58.149  1.00  0.00           H  
ATOM   4381  HG3 LYS   280      49.460  31.202  57.827  1.00  0.00           H  
ATOM   4382  CD  LYS   280      48.977  30.690  59.792  1.00  0.00           C  
ATOM   4383  HD2 LYS   280      48.103  30.607  60.437  1.00  0.00           H  
ATOM   4384  HD3 LYS   280      49.357  29.694  59.566  1.00  0.00           H  
ATOM   4385  CE  LYS   280      50.041  31.497  60.586  1.00  0.00           C  
ATOM   4386  HE2 LYS   280      50.741  31.911  59.861  1.00  0.00           H  
ATOM   4387  HE3 LYS   280      49.532  32.353  61.028  1.00  0.00           H  
ATOM   4388  NZ  LYS   280      50.745  30.635  61.567  1.00  0.00           N  
ATOM   4389  HZ1 LYS   280      50.134  30.029  62.097  1.00  0.00           H  
ATOM   4390  HZ2 LYS   280      51.424  29.989  61.190  1.00  0.00           H  
ATOM   4391  HZ3 LYS   280      51.337  31.205  62.154  1.00  0.00           H  
ATOM   4392  C   LYS   280      47.321  34.658  57.109  1.00  0.00           C  
ATOM   4393  O   LYS   280      46.147  34.705  56.753  1.00  0.00           O  
ATOM   4394  N   THR   281      47.984  35.803  57.346  1.00  0.00           N  
ATOM   4395  H   THR   281      48.918  35.656  57.700  1.00  0.00           H  
ATOM   4396  CA  THR   281      47.397  37.180  57.157  1.00  0.00           C  
ATOM   4397  HA  THR   281      46.496  37.243  57.767  1.00  0.00           H  
ATOM   4398  CB  THR   281      48.376  38.267  57.709  1.00  0.00           C  
ATOM   4399  HB  THR   281      49.318  38.203  57.163  1.00  0.00           H  
ATOM   4400  CG2 THR   281      47.923  39.696  57.689  1.00  0.00           C  
ATOM   4401 HG21 THR   281      48.096  40.057  56.676  1.00  0.00           H  
ATOM   4402 HG22 THR   281      46.869  39.752  57.961  1.00  0.00           H  
ATOM   4403 HG23 THR   281      48.482  40.311  58.395  1.00  0.00           H  
ATOM   4404  OG1 THR   281      48.780  37.903  59.011  1.00  0.00           O  
ATOM   4405  HG1 THR   281      49.624  38.328  59.179  1.00  0.00           H  
ATOM   4406  C   THR   281      47.122  37.675  55.723  1.00  0.00           C  
ATOM   4407  O   THR   281      46.111  38.262  55.337  1.00  0.00           O  
ATOM   4408  N   VAL   282      47.926  37.233  54.754  1.00  0.00           N  
ATOM   4409  H   VAL   282      48.656  36.595  55.037  1.00  0.00           H  
ATOM   4410  CA  VAL   282      47.669  37.359  53.321  1.00  0.00           C  
ATOM   4411  HA  VAL   282      47.258  38.354  53.152  1.00  0.00           H  
ATOM   4412  CB  VAL   282      48.909  37.112  52.359  1.00  0.00           C  
ATOM   4413  HB  VAL   282      49.049  36.031  52.336  1.00  0.00           H  
ATOM   4414  CG1 VAL   282      48.677  37.573  50.942  1.00  0.00           C  
ATOM   4415 HG11 VAL   282      47.794  37.255  50.389  1.00  0.00           H  
ATOM   4416 HG12 VAL   282      48.705  38.663  50.960  1.00  0.00           H  
ATOM   4417 HG13 VAL   282      49.516  37.245  50.329  1.00  0.00           H  
ATOM   4418  CG2 VAL   282      50.245  37.706  52.852  1.00  0.00           C  
ATOM   4419 HG21 VAL   282      51.067  37.348  52.231  1.00  0.00           H  
ATOM   4420 HG22 VAL   282      50.265  38.796  52.825  1.00  0.00           H  
ATOM   4421 HG23 VAL   282      50.440  37.428  53.888  1.00  0.00           H  
ATOM   4422  C   VAL   282      46.439  36.552  52.876  1.00  0.00           C  
ATOM   4423  O   VAL   282      45.558  37.020  52.179  1.00  0.00           O  
ATOM   4424  N   VAL   283      46.312  35.227  53.281  1.00  0.00           N  
ATOM   4425  H   VAL   283      47.155  34.777  53.606  1.00  0.00           H  
ATOM   4426  CA  VAL   283      45.188  34.293  53.086  1.00  0.00           C  
ATOM   4427  HA  VAL   283      44.938  34.290  52.025  1.00  0.00           H  
ATOM   4428  CB  VAL   283      45.741  32.934  53.475  1.00  0.00           C  
ATOM   4429  HB  VAL   283      46.236  33.009  54.443  1.00  0.00           H  
ATOM   4430  CG1 VAL   283      44.724  31.833  53.563  1.00  0.00           C  
ATOM   4431 HG11 VAL   283      43.880  31.996  54.234  1.00  0.00           H  
ATOM   4432 HG12 VAL   283      44.228  31.718  52.599  1.00  0.00           H  
ATOM   4433 HG13 VAL   283      45.173  30.896  53.891  1.00  0.00           H  
ATOM   4434  CG2 VAL   283      46.836  32.491  52.551  1.00  0.00           C  
ATOM   4435 HG21 VAL   283      47.182  31.482  52.776  1.00  0.00           H  
ATOM   4436 HG22 VAL   283      46.399  32.572  51.556  1.00  0.00           H  
ATOM   4437 HG23 VAL   283      47.696  33.160  52.534  1.00  0.00           H  
ATOM   4438  C   VAL   283      43.932  34.745  53.764  1.00  0.00           C  
ATOM   4439  O   VAL   283      42.941  34.788  53.070  1.00  0.00           O  
ATOM   4440  N   ASP   284      43.934  35.294  54.979  1.00  0.00           N  
ATOM   4441  H   ASP   284      44.837  35.414  55.415  1.00  0.00           H  
ATOM   4442  CA  ASP   284      42.749  36.043  55.436  1.00  0.00           C  
ATOM   4443  HA  ASP   284      41.893  35.396  55.242  1.00  0.00           H  
ATOM   4444  CB  ASP   284      42.913  36.470  56.882  1.00  0.00           C  
ATOM   4445  HB2 ASP   284      43.242  35.603  57.455  1.00  0.00           H  
ATOM   4446  HB3 ASP   284      43.613  37.294  57.017  1.00  0.00           H  
ATOM   4447  CG  ASP   284      41.611  37.009  57.475  1.00  0.00           C  
ATOM   4448  OD1 ASP   284      40.622  36.302  57.430  1.00  0.00           O  
ATOM   4449  OD2 ASP   284      41.544  38.160  58.016  1.00  0.00           O  
ATOM   4450  C   ASP   284      42.561  37.310  54.533  1.00  0.00           C  
ATOM   4451  O   ASP   284      41.444  37.658  54.125  1.00  0.00           O  
ATOM   4452  N   GLY   285      43.535  38.119  54.264  1.00  0.00           N  
ATOM   4453  H   GLY   285      44.433  37.873  54.657  1.00  0.00           H  
ATOM   4454  CA  GLY   285      43.401  39.444  53.645  1.00  0.00           C  
ATOM   4455  HA2 GLY   285      42.839  40.139  54.270  1.00  0.00           H  
ATOM   4456  HA3 GLY   285      44.383  39.886  53.474  1.00  0.00           H  
ATOM   4457  C   GLY   285      42.766  39.381  52.250  1.00  0.00           C  
ATOM   4458  O   GLY   285      41.923  40.266  52.033  1.00  0.00           O  
ATOM   4459  N   SER   286      43.020  38.337  51.486  1.00  0.00           N  
ATOM   4460  H   SER   286      43.752  37.694  51.752  1.00  0.00           H  
ATOM   4461  CA  SER   286      42.434  37.981  50.176  1.00  0.00           C  
ATOM   4462  HA  SER   286      42.095  38.860  49.628  1.00  0.00           H  
ATOM   4463  CB  SER   286      43.488  37.270  49.266  1.00  0.00           C  
ATOM   4464  HB2 SER   286      43.037  37.022  48.306  1.00  0.00           H  
ATOM   4465  HB3 SER   286      44.205  38.008  48.907  1.00  0.00           H  
ATOM   4466  OG  SER   286      44.137  36.085  49.800  1.00  0.00           O  
ATOM   4467  HG  SER   286      44.764  36.408  50.451  1.00  0.00           H  
ATOM   4468  C   SER   286      41.235  37.091  50.312  1.00  0.00           C  
ATOM   4469  O   SER   286      40.597  36.832  49.249  1.00  0.00           O  
ATOM   4470  N   ASP   287      40.822  36.686  51.518  1.00  0.00           N  
ATOM   4471  H   ASP   287      41.374  37.025  52.293  1.00  0.00           H  
ATOM   4472  CA  ASP   287      39.499  36.217  51.825  1.00  0.00           C  
ATOM   4473  HA  ASP   287      39.096  35.590  51.029  1.00  0.00           H  
ATOM   4474  CB  ASP   287      39.384  35.353  53.048  1.00  0.00           C  
ATOM   4475  HB2 ASP   287      40.054  34.511  52.876  1.00  0.00           H  
ATOM   4476  HB3 ASP   287      39.626  35.858  53.983  1.00  0.00           H  
ATOM   4477  CG  ASP   287      37.997  34.723  53.138  1.00  0.00           C  
ATOM   4478  OD1 ASP   287      37.230  34.543  52.124  1.00  0.00           O  
ATOM   4479  OD2 ASP   287      37.664  34.422  54.318  1.00  0.00           O  
ATOM   4480  C   ASP   287      38.570  37.419  51.759  1.00  0.00           C  
ATOM   4481  O   ASP   287      38.351  38.120  52.776  1.00  0.00           O  
ATOM   4482  N   ASN   288      38.005  37.755  50.553  1.00  0.00           N  
ATOM   4483  H   ASN   288      38.021  37.167  49.732  1.00  0.00           H  
ATOM   4484  CA  ASN   288      36.889  38.722  50.442  1.00  0.00           C  
ATOM   4485  HA  ASN   288      37.144  39.561  51.089  1.00  0.00           H  
ATOM   4486  CB  ASN   288      36.680  39.154  48.940  1.00  0.00           C  
ATOM   4487  HB2 ASN   288      36.422  38.275  48.349  1.00  0.00           H  
ATOM   4488  HB3 ASN   288      35.756  39.731  48.914  1.00  0.00           H  
ATOM   4489  CG  ASN   288      37.776  39.855  48.221  1.00  0.00           C  
ATOM   4490  OD1 ASN   288      38.212  40.917  48.568  1.00  0.00           O  
ATOM   4491  ND2 ASN   288      38.222  39.425  47.050  1.00  0.00           N  
ATOM   4492 HD21 ASN   288      38.879  40.008  46.552  1.00  0.00           H  
ATOM   4493 HD22 ASN   288      37.720  38.720  46.529  1.00  0.00           H  
ATOM   4494  C   ASN   288      35.635  38.090  51.177  1.00  0.00           C  
ATOM   4495  O   ASN   288      35.108  37.079  50.793  1.00  0.00           O  
ATOM   4496  N   LYS   289      35.189  38.781  52.252  1.00  0.00           N  
ATOM   4497  H   LYS   289      35.641  39.662  52.449  1.00  0.00           H  
ATOM   4498  CA  LYS   289      34.176  38.263  53.083  1.00  0.00           C  
ATOM   4499  HA  LYS   289      34.333  37.198  53.255  1.00  0.00           H  
ATOM   4500  CB  LYS   289      34.111  39.042  54.434  1.00  0.00           C  
ATOM   4501  HB2 LYS   289      33.687  40.031  54.259  1.00  0.00           H  
ATOM   4502  HB3 LYS   289      33.447  38.546  55.141  1.00  0.00           H  
ATOM   4503  CG  LYS   289      35.583  39.242  55.050  1.00  0.00           C  
ATOM   4504  HG2 LYS   289      36.226  39.629  54.260  1.00  0.00           H  
ATOM   4505  HG3 LYS   289      35.548  39.881  55.932  1.00  0.00           H  
ATOM   4506  CD  LYS   289      36.129  37.840  55.436  1.00  0.00           C  
ATOM   4507  HD2 LYS   289      35.405  37.344  56.083  1.00  0.00           H  
ATOM   4508  HD3 LYS   289      36.259  37.227  54.545  1.00  0.00           H  
ATOM   4509  CE  LYS   289      37.510  37.883  56.189  1.00  0.00           C  
ATOM   4510  HE2 LYS   289      38.278  38.450  55.664  1.00  0.00           H  
ATOM   4511  HE3 LYS   289      37.342  38.386  57.141  1.00  0.00           H  
ATOM   4512  NZ  LYS   289      37.934  36.423  56.377  1.00  0.00           N  
ATOM   4513  HZ1 LYS   289      38.921  36.422  56.588  1.00  0.00           H  
ATOM   4514  HZ2 LYS   289      37.389  36.111  57.168  1.00  0.00           H  
ATOM   4515  HZ3 LYS   289      37.790  35.880  55.537  1.00  0.00           H  
ATOM   4516  C   LYS   289      32.749  38.254  52.468  1.00  0.00           C  
ATOM   4517  O   LYS   289      32.307  39.157  51.813  1.00  0.00           O  
ATOM   4518  N   VAL   290      32.006  37.237  52.799  1.00  0.00           N  
ATOM   4519  H   VAL   290      32.242  36.471  53.414  1.00  0.00           H  
ATOM   4520  CA  VAL   290      30.571  37.164  52.426  1.00  0.00           C  
ATOM   4521  HA  VAL   290      30.559  37.561  51.411  1.00  0.00           H  
ATOM   4522  CB  VAL   290      30.225  35.610  52.471  1.00  0.00           C  
ATOM   4523  HB  VAL   290      31.104  35.103  52.073  1.00  0.00           H  
ATOM   4524  CG1 VAL   290      29.895  35.066  53.844  1.00  0.00           C  
ATOM   4525 HG11 VAL   290      29.763  33.984  53.828  1.00  0.00           H  
ATOM   4526 HG12 VAL   290      30.621  35.333  54.611  1.00  0.00           H  
ATOM   4527 HG13 VAL   290      28.945  35.498  54.159  1.00  0.00           H  
ATOM   4528  CG2 VAL   290      29.015  35.431  51.547  1.00  0.00           C  
ATOM   4529 HG21 VAL   290      28.147  35.879  52.030  1.00  0.00           H  
ATOM   4530 HG22 VAL   290      29.262  35.862  50.577  1.00  0.00           H  
ATOM   4531 HG23 VAL   290      28.717  34.383  51.556  1.00  0.00           H  
ATOM   4532  C   VAL   290      29.706  38.001  53.406  1.00  0.00           C  
ATOM   4533  O   VAL   290      28.606  38.430  52.947  1.00  0.00           O  
ATOM   4534  N   ALA   291      30.217  38.265  54.602  1.00  0.00           N  
ATOM   4535  H   ALA   291      31.126  37.859  54.772  1.00  0.00           H  
ATOM   4536  CA  ALA   291      29.761  39.283  55.496  1.00  0.00           C  
ATOM   4537  HA  ALA   291      28.680  39.227  55.620  1.00  0.00           H  
ATOM   4538  CB  ALA   291      30.331  38.954  56.874  1.00  0.00           C  
ATOM   4539  HB1 ALA   291      30.040  39.695  57.619  1.00  0.00           H  
ATOM   4540  HB2 ALA   291      29.966  38.002  57.259  1.00  0.00           H  
ATOM   4541  HB3 ALA   291      31.417  38.895  56.809  1.00  0.00           H  
ATOM   4542  C   ALA   291      30.171  40.733  55.064  1.00  0.00           C  
ATOM   4543  O   ALA   291      31.121  40.888  54.344  1.00  0.00           O  
ATOM   4544  N   LEU   292      29.403  41.791  55.489  1.00  0.00           N  
ATOM   4545  H   LEU   292      28.759  41.573  56.236  1.00  0.00           H  
ATOM   4546  CA  LEU   292      29.753  43.212  55.319  1.00  0.00           C  
ATOM   4547  HA  LEU   292      30.223  43.348  54.345  1.00  0.00           H  
ATOM   4548  CB  LEU   292      28.479  44.102  55.317  1.00  0.00           C  
ATOM   4549  HB2 LEU   292      27.939  44.054  56.263  1.00  0.00           H  
ATOM   4550  HB3 LEU   292      28.945  45.088  55.312  1.00  0.00           H  
ATOM   4551  CG  LEU   292      27.554  44.038  54.071  1.00  0.00           C  
ATOM   4552  HG  LEU   292      28.158  43.959  53.167  1.00  0.00           H  
ATOM   4553  CD1 LEU   292      26.651  42.785  54.083  1.00  0.00           C  
ATOM   4554 HD11 LEU   292      27.271  41.916  54.302  1.00  0.00           H  
ATOM   4555 HD12 LEU   292      25.832  42.997  54.770  1.00  0.00           H  
ATOM   4556 HD13 LEU   292      26.297  42.676  53.058  1.00  0.00           H  
ATOM   4557  CD2 LEU   292      26.647  45.230  53.896  1.00  0.00           C  
ATOM   4558 HD21 LEU   292      26.042  45.094  52.999  1.00  0.00           H  
ATOM   4559 HD22 LEU   292      25.842  45.328  54.624  1.00  0.00           H  
ATOM   4560 HD23 LEU   292      27.393  46.022  53.833  1.00  0.00           H  
ATOM   4561  C   LEU   292      30.593  43.646  56.464  1.00  0.00           C  
ATOM   4562  O   LEU   292      30.174  43.522  57.641  1.00  0.00           O  
ATOM   4563  N   VAL   293      31.811  44.086  56.142  1.00  0.00           N  
ATOM   4564  H   VAL   293      32.086  44.103  55.170  1.00  0.00           H  
ATOM   4565  CA  VAL   293      32.858  44.259  57.193  1.00  0.00           C  
ATOM   4566  HA  VAL   293      32.390  44.003  58.143  1.00  0.00           H  
ATOM   4567  CB  VAL   293      34.065  43.261  57.054  1.00  0.00           C  
ATOM   4568  HB  VAL   293      34.745  43.244  57.906  1.00  0.00           H  
ATOM   4569  CG1 VAL   293      33.571  41.811  56.997  1.00  0.00           C  
ATOM   4570 HG11 VAL   293      33.226  41.596  55.985  1.00  0.00           H  
ATOM   4571 HG12 VAL   293      34.310  41.059  57.276  1.00  0.00           H  
ATOM   4572 HG13 VAL   293      32.670  41.707  57.602  1.00  0.00           H  
ATOM   4573  CG2 VAL   293      34.977  43.673  55.891  1.00  0.00           C  
ATOM   4574 HG21 VAL   293      35.731  44.422  56.134  1.00  0.00           H  
ATOM   4575 HG22 VAL   293      35.484  42.794  55.493  1.00  0.00           H  
ATOM   4576 HG23 VAL   293      34.394  43.955  55.014  1.00  0.00           H  
ATOM   4577  C   VAL   293      33.357  45.674  57.317  1.00  0.00           C  
ATOM   4578  O   VAL   293      33.367  46.494  56.369  1.00  0.00           O  
ATOM   4579  N   PRO   294      33.658  46.195  58.530  1.00  0.00           N  
ATOM   4580  CD  PRO   294      33.812  45.475  59.764  1.00  0.00           C  
ATOM   4581  HD2 PRO   294      34.464  44.610  59.637  1.00  0.00           H  
ATOM   4582  HD3 PRO   294      32.828  45.192  60.137  1.00  0.00           H  
ATOM   4583  CG  PRO   294      34.426  46.504  60.665  1.00  0.00           C  
ATOM   4584  HG2 PRO   294      35.513  46.465  60.736  1.00  0.00           H  
ATOM   4585  HG3 PRO   294      33.960  46.403  61.645  1.00  0.00           H  
ATOM   4586  CB  PRO   294      33.958  47.911  60.151  1.00  0.00           C  
ATOM   4587  HB2 PRO   294      34.758  48.604  60.410  1.00  0.00           H  
ATOM   4588  HB3 PRO   294      32.973  48.111  60.574  1.00  0.00           H  
ATOM   4589  CA  PRO   294      33.911  47.597  58.638  1.00  0.00           C  
ATOM   4590  HA  PRO   294      33.094  48.174  58.203  1.00  0.00           H  
ATOM   4591  C   PRO   294      35.185  48.032  57.940  1.00  0.00           C  
ATOM   4592  O   PRO   294      36.188  47.335  57.923  1.00  0.00           O  
ATOM   4593  N   VAL   295      35.105  49.246  57.381  1.00  0.00           N  
ATOM   4594  H   VAL   295      34.320  49.852  57.572  1.00  0.00           H  
ATOM   4595  CA  VAL   295      36.308  49.910  56.741  1.00  0.00           C  
ATOM   4596  HA  VAL   295      37.174  49.249  56.762  1.00  0.00           H  
ATOM   4597  CB  VAL   295      36.242  50.355  55.289  1.00  0.00           C  
ATOM   4598  HB  VAL   295      37.263  50.572  54.974  1.00  0.00           H  
ATOM   4599  CG1 VAL   295      35.808  49.156  54.421  1.00  0.00           C  
ATOM   4600 HG11 VAL   295      35.751  49.498  53.387  1.00  0.00           H  
ATOM   4601 HG12 VAL   295      36.505  48.319  54.438  1.00  0.00           H  
ATOM   4602 HG13 VAL   295      34.775  48.953  54.703  1.00  0.00           H  
ATOM   4603  CG2 VAL   295      35.418  51.579  54.859  1.00  0.00           C  
ATOM   4604 HG21 VAL   295      35.712  52.061  53.927  1.00  0.00           H  
ATOM   4605 HG22 VAL   295      34.387  51.256  54.714  1.00  0.00           H  
ATOM   4606 HG23 VAL   295      35.396  52.331  55.647  1.00  0.00           H  
ATOM   4607  C   VAL   295      36.770  51.077  57.641  1.00  0.00           C  
ATOM   4608  O   VAL   295      35.919  51.673  58.285  1.00  0.00           O  
ATOM   4609  N   ALA   296      37.957  51.553  57.543  1.00  0.00           N  
ATOM   4610  H   ALA   296      38.654  51.077  56.987  1.00  0.00           H  
ATOM   4611  CA  ALA   296      38.391  52.819  58.051  1.00  0.00           C  
ATOM   4612  HA  ALA   296      37.570  53.272  58.607  1.00  0.00           H  
ATOM   4613  CB  ALA   296      39.510  52.580  59.167  1.00  0.00           C  
ATOM   4614  HB1 ALA   296      39.854  53.594  59.370  1.00  0.00           H  
ATOM   4615  HB2 ALA   296      39.083  52.179  60.087  1.00  0.00           H  
ATOM   4616  HB3 ALA   296      40.375  51.973  58.903  1.00  0.00           H  
ATOM   4617  C   ALA   296      38.820  53.804  56.882  1.00  0.00           C  
ATOM   4618  O   ALA   296      39.502  53.365  55.971  1.00  0.00           O  
ATOM   4619  N   GLU   297      38.294  55.028  56.981  1.00  0.00           N  
ATOM   4620  H   GLU   297      37.747  55.220  57.808  1.00  0.00           H  
ATOM   4621  CA  GLU   297      38.495  56.082  55.974  1.00  0.00           C  
ATOM   4622  HA  GLU   297      38.199  55.670  55.009  1.00  0.00           H  
ATOM   4623  CB  GLU   297      37.537  57.212  56.260  1.00  0.00           C  
ATOM   4624  HB2 GLU   297      36.517  56.839  56.166  1.00  0.00           H  
ATOM   4625  HB3 GLU   297      37.738  57.399  57.315  1.00  0.00           H  
ATOM   4626  CG  GLU   297      37.736  58.370  55.333  1.00  0.00           C  
ATOM   4627  HG2 GLU   297      38.606  58.938  55.662  1.00  0.00           H  
ATOM   4628  HG3 GLU   297      38.001  57.995  54.345  1.00  0.00           H  
ATOM   4629  CD  GLU   297      36.558  59.405  55.264  1.00  0.00           C  
ATOM   4630  OE1 GLU   297      35.418  59.052  54.898  1.00  0.00           O  
ATOM   4631  OE2 GLU   297      36.787  60.510  55.768  1.00  0.00           O  
ATOM   4632  C   GLU   297      39.937  56.530  55.989  1.00  0.00           C  
ATOM   4633  O   GLU   297      40.535  56.767  57.062  1.00  0.00           O  
ATOM   4634  N   VAL   298      40.578  56.664  54.776  1.00  0.00           N  
ATOM   4635  H   VAL   298      39.959  56.465  54.003  1.00  0.00           H  
ATOM   4636  CA  VAL   298      41.897  57.326  54.641  1.00  0.00           C  
ATOM   4637  HA  VAL   298      42.220  57.812  55.562  1.00  0.00           H  
ATOM   4638  CB  VAL   298      42.983  56.254  54.349  1.00  0.00           C  
ATOM   4639  HB  VAL   298      42.600  55.687  53.501  1.00  0.00           H  
ATOM   4640  CG1 VAL   298      44.404  56.855  54.233  1.00  0.00           C  
ATOM   4641 HG11 VAL   298      45.045  56.006  53.995  1.00  0.00           H  
ATOM   4642 HG12 VAL   298      44.451  57.613  53.451  1.00  0.00           H  
ATOM   4643 HG13 VAL   298      44.668  57.283  55.200  1.00  0.00           H  
ATOM   4644  CG2 VAL   298      43.013  55.286  55.499  1.00  0.00           C  
ATOM   4645 HG21 VAL   298      42.063  54.751  55.522  1.00  0.00           H  
ATOM   4646 HG22 VAL   298      43.843  54.589  55.389  1.00  0.00           H  
ATOM   4647 HG23 VAL   298      43.216  55.789  56.444  1.00  0.00           H  
ATOM   4648  C   VAL   298      41.717  58.482  53.597  1.00  0.00           C  
ATOM   4649  O   VAL   298      41.768  58.172  52.419  1.00  0.00           O  
ATOM   4650  N   ASN   299      41.445  59.692  54.006  1.00  0.00           N  
ATOM   4651  H   ASN   299      41.545  59.867  54.996  1.00  0.00           H  
ATOM   4652  CA  ASN   299      41.004  60.789  53.140  1.00  0.00           C  
ATOM   4653  HA  ASN   299      41.069  60.640  52.062  1.00  0.00           H  
ATOM   4654  CB  ASN   299      39.511  61.112  53.355  1.00  0.00           C  
ATOM   4655  HB2 ASN   299      38.890  60.253  53.101  1.00  0.00           H  
ATOM   4656  HB3 ASN   299      39.447  61.315  54.424  1.00  0.00           H  
ATOM   4657  CG  ASN   299      38.983  62.394  52.626  1.00  0.00           C  
ATOM   4658  OD1 ASN   299      38.911  62.461  51.407  1.00  0.00           O  
ATOM   4659  ND2 ASN   299      38.591  63.368  53.372  1.00  0.00           N  
ATOM   4660 HD21 ASN   299      38.950  63.491  54.308  1.00  0.00           H  
ATOM   4661 HD22 ASN   299      37.912  64.011  52.990  1.00  0.00           H  
ATOM   4662  C   ASN   299      41.841  62.002  53.470  1.00  0.00           C  
ATOM   4663  O   ASN   299      41.886  62.370  54.652  1.00  0.00           O  
ATOM   4664  N   PRO   300      42.503  62.735  52.559  1.00  0.00           N  
ATOM   4665  CD  PRO   300      43.187  63.951  52.822  1.00  0.00           C  
ATOM   4666  HD2 PRO   300      43.838  63.890  53.694  1.00  0.00           H  
ATOM   4667  HD3 PRO   300      42.409  64.669  53.081  1.00  0.00           H  
ATOM   4668  CG  PRO   300      44.003  64.276  51.598  1.00  0.00           C  
ATOM   4669  HG2 PRO   300      44.961  63.758  51.634  1.00  0.00           H  
ATOM   4670  HG3 PRO   300      44.045  65.361  51.504  1.00  0.00           H  
ATOM   4671  CB  PRO   300      43.256  63.607  50.459  1.00  0.00           C  
ATOM   4672  HB2 PRO   300      43.849  63.400  49.568  1.00  0.00           H  
ATOM   4673  HB3 PRO   300      42.446  64.308  50.261  1.00  0.00           H  
ATOM   4674  CA  PRO   300      42.681  62.341  51.110  1.00  0.00           C  
ATOM   4675  HA  PRO   300      41.688  62.162  50.697  1.00  0.00           H  
ATOM   4676  C   PRO   300      43.586  61.155  51.014  1.00  0.00           C  
ATOM   4677  O   PRO   300      44.251  60.766  51.996  1.00  0.00           O  
ATOM   4678  N   PRO   301      43.559  60.413  49.844  1.00  0.00           N  
ATOM   4679  CD  PRO   301      42.558  60.541  48.845  1.00  0.00           C  
ATOM   4680  HD2 PRO   301      42.561  61.395  48.167  1.00  0.00           H  
ATOM   4681  HD3 PRO   301      41.568  60.483  49.298  1.00  0.00           H  
ATOM   4682  CG  PRO   301      42.491  59.253  48.071  1.00  0.00           C  
ATOM   4683  HG2 PRO   301      42.340  59.495  47.019  1.00  0.00           H  
ATOM   4684  HG3 PRO   301      41.808  58.495  48.456  1.00  0.00           H  
ATOM   4685  CB  PRO   301      43.861  58.675  48.342  1.00  0.00           C  
ATOM   4686  HB2 PRO   301      44.510  59.126  47.592  1.00  0.00           H  
ATOM   4687  HB3 PRO   301      43.852  57.585  48.302  1.00  0.00           H  
ATOM   4688  CA  PRO   301      44.207  59.072  49.745  1.00  0.00           C  
ATOM   4689  HA  PRO   301      43.717  58.420  50.468  1.00  0.00           H  
ATOM   4690  C   PRO   301      45.702  59.209  50.011  1.00  0.00           C  
ATOM   4691  O   PRO   301      46.372  59.915  49.239  1.00  0.00           O  
ATOM   4692  N   ALA   302      46.188  58.516  51.077  1.00  0.00           N  
ATOM   4693  H   ALA   302      45.583  57.945  51.648  1.00  0.00           H  
ATOM   4694  CA  ALA   302      47.650  58.491  51.308  1.00  0.00           C  
ATOM   4695  HA  ALA   302      48.030  59.501  51.462  1.00  0.00           H  
ATOM   4696  CB  ALA   302      47.943  57.726  52.562  1.00  0.00           C  
ATOM   4697  HB1 ALA   302      49.010  57.510  52.597  1.00  0.00           H  
ATOM   4698  HB2 ALA   302      47.441  58.188  53.412  1.00  0.00           H  
ATOM   4699  HB3 ALA   302      47.415  56.784  52.419  1.00  0.00           H  
ATOM   4700  C   ALA   302      48.303  57.878  50.095  1.00  0.00           C  
ATOM   4701  O   ALA   302      47.792  56.885  49.622  1.00  0.00           O  
ATOM   4702  N   PRO   303      49.475  58.362  49.697  1.00  0.00           N  
ATOM   4703  CD  PRO   303      50.094  59.520  50.242  1.00  0.00           C  
ATOM   4704  HD2 PRO   303      50.247  59.359  51.309  1.00  0.00           H  
ATOM   4705  HD3 PRO   303      49.517  60.424  50.048  1.00  0.00           H  
ATOM   4706  CG  PRO   303      51.542  59.645  49.710  1.00  0.00           C  
ATOM   4707  HG2 PRO   303      52.263  59.059  50.281  1.00  0.00           H  
ATOM   4708  HG3 PRO   303      51.882  60.676  49.807  1.00  0.00           H  
ATOM   4709  CB  PRO   303      51.403  59.045  48.326  1.00  0.00           C  
ATOM   4710  HB2 PRO   303      52.405  58.677  48.109  1.00  0.00           H  
ATOM   4711  HB3 PRO   303      51.023  59.801  47.638  1.00  0.00           H  
ATOM   4712  CA  PRO   303      50.210  57.998  48.490  1.00  0.00           C  
ATOM   4713  HA  PRO   303      49.638  58.079  47.565  1.00  0.00           H  
ATOM   4714  C   PRO   303      50.733  56.564  48.555  1.00  0.00           C  
ATOM   4715  O   PRO   303      50.682  55.926  49.618  1.00  0.00           O  
ATOM   4716  N   PRO   304      51.112  55.868  47.445  1.00  0.00           N  
ATOM   4717  CD  PRO   304      51.028  56.343  46.090  1.00  0.00           C  
ATOM   4718  HD2 PRO   304      51.921  56.930  45.877  1.00  0.00           H  
ATOM   4719  HD3 PRO   304      50.212  57.015  45.823  1.00  0.00           H  
ATOM   4720  CG  PRO   304      50.915  55.050  45.400  1.00  0.00           C  
ATOM   4721  HG2 PRO   304      51.134  55.136  44.336  1.00  0.00           H  
ATOM   4722  HG3 PRO   304      49.925  54.629  45.571  1.00  0.00           H  
ATOM   4723  CB  PRO   304      51.918  54.151  46.088  1.00  0.00           C  
ATOM   4724  HB2 PRO   304      52.918  54.453  45.779  1.00  0.00           H  
ATOM   4725  HB3 PRO   304      51.709  53.114  45.824  1.00  0.00           H  
ATOM   4726  CA  PRO   304      51.633  54.530  47.582  1.00  0.00           C  
ATOM   4727  HA  PRO   304      50.826  53.890  47.941  1.00  0.00           H  
ATOM   4728  C   PRO   304      52.823  54.274  48.512  1.00  0.00           C  
ATOM   4729  O   PRO   304      53.615  55.206  48.762  1.00  0.00           O  
ATOM   4730  N   VAL   305      52.978  53.047  49.017  1.00  0.00           N  
ATOM   4731  H   VAL   305      52.235  52.395  48.806  1.00  0.00           H  
ATOM   4732  CA  VAL   305      53.911  52.606  50.044  1.00  0.00           C  
ATOM   4733  HA  VAL   305      54.611  53.388  50.337  1.00  0.00           H  
ATOM   4734  CB  VAL   305      53.146  52.124  51.272  1.00  0.00           C  
ATOM   4735  HB  VAL   305      52.413  51.344  51.067  1.00  0.00           H  
ATOM   4736  CG1 VAL   305      54.026  51.632  52.464  1.00  0.00           C  
ATOM   4737 HG11 VAL   305      53.455  51.382  53.358  1.00  0.00           H  
ATOM   4738 HG12 VAL   305      54.502  50.687  52.204  1.00  0.00           H  
ATOM   4739 HG13 VAL   305      54.859  52.294  52.700  1.00  0.00           H  
ATOM   4740  CG2 VAL   305      52.314  53.232  51.905  1.00  0.00           C  
ATOM   4741 HG21 VAL   305      51.757  53.034  52.821  1.00  0.00           H  
ATOM   4742 HG22 VAL   305      53.041  54.009  52.142  1.00  0.00           H  
ATOM   4743 HG23 VAL   305      51.567  53.597  51.201  1.00  0.00           H  
ATOM   4744  C   VAL   305      54.688  51.396  49.451  1.00  0.00           C  
ATOM   4745  O   VAL   305      54.094  50.330  49.487  1.00  0.00           O  
ATOM   4746  N   LYS   306      55.937  51.603  48.903  1.00  0.00           N  
ATOM   4747  H   LYS   306      56.274  52.555  48.928  1.00  0.00           H  
ATOM   4748  CA  LYS   306      56.757  50.568  48.188  1.00  0.00           C  
ATOM   4749  HA  LYS   306      56.171  50.083  47.407  1.00  0.00           H  
ATOM   4750  CB  LYS   306      58.077  51.113  47.599  1.00  0.00           C  
ATOM   4751  HB2 LYS   306      58.517  51.812  48.310  1.00  0.00           H  
ATOM   4752  HB3 LYS   306      58.796  50.404  47.189  1.00  0.00           H  
ATOM   4753  CG  LYS   306      57.867  51.929  46.344  1.00  0.00           C  
ATOM   4754  HG2 LYS   306      57.587  51.313  45.490  1.00  0.00           H  
ATOM   4755  HG3 LYS   306      57.142  52.712  46.567  1.00  0.00           H  
ATOM   4756  CD  LYS   306      59.120  52.677  45.924  1.00  0.00           C  
ATOM   4757  HD2 LYS   306      59.516  53.343  46.691  1.00  0.00           H  
ATOM   4758  HD3 LYS   306      59.811  51.919  45.554  1.00  0.00           H  
ATOM   4759  CE  LYS   306      58.754  53.608  44.751  1.00  0.00           C  
ATOM   4760  HE2 LYS   306      58.239  53.077  43.950  1.00  0.00           H  
ATOM   4761  HE3 LYS   306      58.046  54.366  45.086  1.00  0.00           H  
ATOM   4762  NZ  LYS   306      59.992  54.181  44.227  1.00  0.00           N  
ATOM   4763  HZ1 LYS   306      60.774  53.543  44.262  1.00  0.00           H  
ATOM   4764  HZ2 LYS   306      59.919  54.477  43.264  1.00  0.00           H  
ATOM   4765  HZ3 LYS   306      60.299  54.979  44.764  1.00  0.00           H  
ATOM   4766  C   LYS   306      57.052  49.363  49.129  1.00  0.00           C  
ATOM   4767  O   LYS   306      57.111  48.278  48.594  1.00  0.00           O  
ATOM   4768  N   ALA   307      57.145  49.495  50.475  1.00  0.00           N  
ATOM   4769  H   ALA   307      57.019  50.427  50.845  1.00  0.00           H  
ATOM   4770  CA  ALA   307      57.269  48.402  51.463  1.00  0.00           C  
ATOM   4771  HA  ALA   307      58.017  47.695  51.104  1.00  0.00           H  
ATOM   4772  CB  ALA   307      57.905  49.048  52.714  1.00  0.00           C  
ATOM   4773  HB1 ALA   307      58.347  48.331  53.406  1.00  0.00           H  
ATOM   4774  HB2 ALA   307      58.682  49.740  52.389  1.00  0.00           H  
ATOM   4775  HB3 ALA   307      57.122  49.549  53.284  1.00  0.00           H  
ATOM   4776  C   ALA   307      55.908  47.701  51.656  1.00  0.00           C  
ATOM   4777  O   ALA   307      55.323  47.865  52.737  1.00  0.00           O  
ATOM   4778  N   SER   308      55.402  47.021  50.585  1.00  0.00           N  
ATOM   4779  H   SER   308      56.037  46.911  49.808  1.00  0.00           H  
ATOM   4780  CA  SER   308      54.106  46.250  50.652  1.00  0.00           C  
ATOM   4781  HA  SER   308      53.797  46.084  51.684  1.00  0.00           H  
ATOM   4782  CB  SER   308      52.979  47.101  50.150  1.00  0.00           C  
ATOM   4783  HB2 SER   308      53.110  47.396  49.109  1.00  0.00           H  
ATOM   4784  HB3 SER   308      52.033  46.566  50.225  1.00  0.00           H  
ATOM   4785  OG  SER   308      52.834  48.266  50.985  1.00  0.00           O  
ATOM   4786  HG  SER   308      53.295  48.990  50.555  1.00  0.00           H  
ATOM   4787  C   SER   308      53.953  44.960  49.743  1.00  0.00           C  
ATOM   4788  O   SER   308      54.629  44.990  48.656  1.00  0.00           O  
ATOM   4789  N   TRP   309      53.174  43.935  50.089  1.00  0.00           N  
ATOM   4790  H   TRP   309      52.620  44.084  50.920  1.00  0.00           H  
ATOM   4791  CA  TRP   309      52.699  42.925  49.152  1.00  0.00           C  
ATOM   4792  HA  TRP   309      53.580  42.718  48.544  1.00  0.00           H  
ATOM   4793  CB  TRP   309      52.382  41.696  49.928  1.00  0.00           C  
ATOM   4794  HB2 TRP   309      53.321  41.341  50.353  1.00  0.00           H  
ATOM   4795  HB3 TRP   309      51.769  42.048  50.758  1.00  0.00           H  
ATOM   4796  CG  TRP   309      51.748  40.521  49.218  1.00  0.00           C  
ATOM   4797  CD1 TRP   309      50.493  40.439  48.802  1.00  0.00           C  
ATOM   4798  HD1 TRP   309      49.844  41.300  48.856  1.00  0.00           H  
ATOM   4799  NE1 TRP   309      50.238  39.243  48.281  1.00  0.00           N  
ATOM   4800  HE1 TRP   309      49.330  39.064  47.877  1.00  0.00           H  
ATOM   4801  CE2 TRP   309      51.327  38.348  48.388  1.00  0.00           C  
ATOM   4802  CZ2 TRP   309      51.542  36.966  47.972  1.00  0.00           C  
ATOM   4803  HZ2 TRP   309      50.752  36.372  47.535  1.00  0.00           H  
ATOM   4804  CH2 TRP   309      52.827  36.420  48.102  1.00  0.00           C  
ATOM   4805  HH2 TRP   309      53.177  35.478  47.707  1.00  0.00           H  
ATOM   4806  CZ3 TRP   309      53.819  37.267  48.702  1.00  0.00           C  
ATOM   4807  HZ3 TRP   309      54.814  36.856  48.790  1.00  0.00           H  
ATOM   4808  CE3 TRP   309      53.621  38.593  49.151  1.00  0.00           C  
ATOM   4809  HE3 TRP   309      54.459  39.132  49.568  1.00  0.00           H  
ATOM   4810  CD2 TRP   309      52.332  39.204  48.970  1.00  0.00           C  
ATOM   4811  C   TRP   309      51.460  43.506  48.412  1.00  0.00           C  
ATOM   4812  O   TRP   309      50.426  43.776  49.033  1.00  0.00           O  
ATOM   4813  N   VAL   310      51.444  43.610  47.049  1.00  0.00           N  
ATOM   4814  H   VAL   310      52.282  43.344  46.552  1.00  0.00           H  
ATOM   4815  CA  VAL   310      50.264  44.025  46.237  1.00  0.00           C  
ATOM   4816  HA  VAL   310      49.378  44.303  46.808  1.00  0.00           H  
ATOM   4817  CB  VAL   310      50.540  45.367  45.509  1.00  0.00           C  
ATOM   4818  HB  VAL   310      51.219  45.158  44.681  1.00  0.00           H  
ATOM   4819  CG1 VAL   310      49.350  45.985  44.808  1.00  0.00           C  
ATOM   4820 HG11 VAL   310      49.545  47.001  44.465  1.00  0.00           H  
ATOM   4821 HG12 VAL   310      49.008  45.387  43.963  1.00  0.00           H  
ATOM   4822 HG13 VAL   310      48.477  46.068  45.454  1.00  0.00           H  
ATOM   4823  CG2 VAL   310      51.339  46.458  46.223  1.00  0.00           C  
ATOM   4824 HG21 VAL   310      51.759  47.240  45.590  1.00  0.00           H  
ATOM   4825 HG22 VAL   310      50.765  46.916  47.029  1.00  0.00           H  
ATOM   4826 HG23 VAL   310      52.211  45.996  46.685  1.00  0.00           H  
ATOM   4827  C   VAL   310      49.758  43.034  45.293  1.00  0.00           C  
ATOM   4828  O   VAL   310      50.545  42.541  44.444  1.00  0.00           O  
ATOM   4829  N   HIE   311      48.492  42.586  45.374  1.00  0.00           N  
ATOM   4830  H   HIE   311      47.890  43.063  46.030  1.00  0.00           H  
ATOM   4831  CA  HIE   311      47.990  41.445  44.610  1.00  0.00           C  
ATOM   4832  HA  HIE   311      48.761  41.264  43.862  1.00  0.00           H  
ATOM   4833  CB  HIE   311      47.821  40.173  45.461  1.00  0.00           C  
ATOM   4834  HB2 HIE   311      47.537  39.291  44.887  1.00  0.00           H  
ATOM   4835  HB3 HIE   311      48.829  39.937  45.804  1.00  0.00           H  
ATOM   4836  CG  HIE   311      47.011  40.182  46.618  1.00  0.00           C  
ATOM   4837  ND1 HIE   311      47.152  39.216  47.665  1.00  0.00           N  
ATOM   4838  CE1 HIE   311      46.355  39.644  48.670  1.00  0.00           C  
ATOM   4839  HE1 HIE   311      46.194  39.141  49.613  1.00  0.00           H  
ATOM   4840  NE2 HIE   311      45.742  40.775  48.310  1.00  0.00           N  
ATOM   4841  HE2 HIE   311      45.106  41.317  48.877  1.00  0.00           H  
ATOM   4842  CD2 HIE   311      46.163  41.129  47.066  1.00  0.00           C  
ATOM   4843  HD2 HIE   311      45.809  41.989  46.516  1.00  0.00           H  
ATOM   4844  C   HIE   311      46.623  41.751  43.969  1.00  0.00           C  
ATOM   4845  O   HIE   311      45.931  42.750  44.263  1.00  0.00           O  
ATOM   4846  N   LYS   312      46.187  40.823  43.179  1.00  0.00           N  
ATOM   4847  H   LYS   312      46.827  40.179  42.737  1.00  0.00           H  
ATOM   4848  CA  LYS   312      44.816  40.404  42.886  1.00  0.00           C  
ATOM   4849  HA  LYS   312      44.276  40.736  43.773  1.00  0.00           H  
ATOM   4850  CB  LYS   312      44.228  41.354  41.789  1.00  0.00           C  
ATOM   4851  HB2 LYS   312      44.411  42.355  42.180  1.00  0.00           H  
ATOM   4852  HB3 LYS   312      44.735  41.249  40.830  1.00  0.00           H  
ATOM   4853  CG  LYS   312      42.760  41.144  41.408  1.00  0.00           C  
ATOM   4854  HG2 LYS   312      42.592  41.631  40.448  1.00  0.00           H  
ATOM   4855  HG3 LYS   312      42.559  40.092  41.202  1.00  0.00           H  
ATOM   4856  CD  LYS   312      41.618  41.568  42.368  1.00  0.00           C  
ATOM   4857  HD2 LYS   312      41.889  41.373  43.406  1.00  0.00           H  
ATOM   4858  HD3 LYS   312      41.560  42.655  42.323  1.00  0.00           H  
ATOM   4859  CE  LYS   312      40.221  41.024  42.062  1.00  0.00           C  
ATOM   4860  HE2 LYS   312      39.522  41.842  42.239  1.00  0.00           H  
ATOM   4861  HE3 LYS   312      40.223  40.761  41.004  1.00  0.00           H  
ATOM   4862  NZ  LYS   312      39.787  39.836  42.918  1.00  0.00           N  
ATOM   4863  HZ1 LYS   312      40.472  39.101  42.808  1.00  0.00           H  
ATOM   4864  HZ2 LYS   312      39.799  40.228  43.848  1.00  0.00           H  
ATOM   4865  HZ3 LYS   312      38.886  39.516  42.591  1.00  0.00           H  
ATOM   4866  C   LYS   312      44.503  38.918  42.611  1.00  0.00           C  
ATOM   4867  O   LYS   312      45.338  38.232  41.990  1.00  0.00           O  
ATOM   4868  N   THR   313      43.353  38.375  43.035  1.00  0.00           N  
ATOM   4869  H   THR   313      42.708  39.088  43.344  1.00  0.00           H  
ATOM   4870  CA  THR   313      42.850  36.972  42.945  1.00  0.00           C  
ATOM   4871  HA  THR   313      43.680  36.326  42.660  1.00  0.00           H  
ATOM   4872  CB  THR   313      42.135  36.555  44.209  1.00  0.00           C  
ATOM   4873  HB  THR   313      41.589  35.630  44.019  1.00  0.00           H  
ATOM   4874  CG2 THR   313      42.983  36.316  45.470  1.00  0.00           C  
ATOM   4875 HG21 THR   313      43.202  37.264  45.961  1.00  0.00           H  
ATOM   4876 HG22 THR   313      42.510  35.553  46.088  1.00  0.00           H  
ATOM   4877 HG23 THR   313      43.950  35.894  45.195  1.00  0.00           H  
ATOM   4878  OG1 THR   313      41.183  37.512  44.681  1.00  0.00           O  
ATOM   4879  HG1 THR   313      40.834  37.241  45.533  1.00  0.00           H  
ATOM   4880  C   THR   313      41.890  36.953  41.777  1.00  0.00           C  
ATOM   4881  O   THR   313      41.354  38.024  41.451  1.00  0.00           O  
ATOM   4882  N   GLY   314      41.600  35.807  41.150  1.00  0.00           N  
ATOM   4883  H   GLY   314      42.147  34.965  41.258  1.00  0.00           H  
ATOM   4884  CA  GLY   314      40.528  35.748  40.190  1.00  0.00           C  
ATOM   4885  HA2 GLY   314      39.605  35.913  40.745  1.00  0.00           H  
ATOM   4886  HA3 GLY   314      40.594  36.445  39.355  1.00  0.00           H  
ATOM   4887  C   GLY   314      40.371  34.405  39.553  1.00  0.00           C  
ATOM   4888  O   GLY   314      41.372  33.648  39.474  1.00  0.00           O  
ATOM   4889  N   SER   315      39.160  33.930  39.178  1.00  0.00           N  
ATOM   4890  H   SER   315      38.380  34.483  39.503  1.00  0.00           H  
ATOM   4891  CA  SER   315      38.863  32.663  38.592  1.00  0.00           C  
ATOM   4892  HA  SER   315      39.787  32.370  38.094  1.00  0.00           H  
ATOM   4893  CB  SER   315      38.540  31.693  39.735  1.00  0.00           C  
ATOM   4894  HB2 SER   315      37.496  31.856  40.004  1.00  0.00           H  
ATOM   4895  HB3 SER   315      38.752  30.650  39.499  1.00  0.00           H  
ATOM   4896  OG  SER   315      39.191  31.985  40.922  1.00  0.00           O  
ATOM   4897  HG  SER   315      38.687  32.692  41.330  1.00  0.00           H  
ATOM   4898  C   SER   315      37.663  32.706  37.643  1.00  0.00           C  
ATOM   4899  O   SER   315      36.655  33.386  37.947  1.00  0.00           O  
ATOM   4900  N   THR   316      37.692  32.018  36.503  1.00  0.00           N  
ATOM   4901  H   THR   316      38.507  31.475  36.258  1.00  0.00           H  
ATOM   4902  CA  THR   316      36.524  31.609  35.789  1.00  0.00           C  
ATOM   4903  HA  THR   316      35.746  32.356  35.944  1.00  0.00           H  
ATOM   4904  CB  THR   316      36.921  31.622  34.308  1.00  0.00           C  
ATOM   4905  HB  THR   316      36.100  31.465  33.608  1.00  0.00           H  
ATOM   4906  CG2 THR   316      37.681  32.911  33.817  1.00  0.00           C  
ATOM   4907 HG21 THR   316      37.340  33.164  32.813  1.00  0.00           H  
ATOM   4908 HG22 THR   316      37.402  33.806  34.373  1.00  0.00           H  
ATOM   4909 HG23 THR   316      38.754  32.729  33.873  1.00  0.00           H  
ATOM   4910  OG1 THR   316      37.749  30.596  33.912  1.00  0.00           O  
ATOM   4911  HG1 THR   316      37.822  30.656  32.957  1.00  0.00           H  
ATOM   4912  C   THR   316      35.980  30.276  36.364  1.00  0.00           C  
ATOM   4913  O   THR   316      36.508  29.750  37.318  1.00  0.00           O  
ATOM   4914  N   GLY   317      34.965  29.591  35.715  1.00  0.00           N  
ATOM   4915  H   GLY   317      34.492  29.928  34.888  1.00  0.00           H  
ATOM   4916  CA  GLY   317      34.645  28.139  35.983  1.00  0.00           C  
ATOM   4917  HA2 GLY   317      34.466  28.074  37.056  1.00  0.00           H  
ATOM   4918  HA3 GLY   317      33.768  27.783  35.443  1.00  0.00           H  
ATOM   4919  C   GLY   317      35.717  27.134  35.674  1.00  0.00           C  
ATOM   4920  O   GLY   317      35.995  26.112  36.337  1.00  0.00           O  
ATOM   4921  N   GLY   318      36.444  27.323  34.566  1.00  0.00           N  
ATOM   4922  H   GLY   318      36.280  28.188  34.071  1.00  0.00           H  
ATOM   4923  CA  GLY   318      37.538  26.516  34.092  1.00  0.00           C  
ATOM   4924  HA2 GLY   318      37.605  25.490  34.451  1.00  0.00           H  
ATOM   4925  HA3 GLY   318      37.526  26.484  33.002  1.00  0.00           H  
ATOM   4926  C   GLY   318      38.957  27.060  34.401  1.00  0.00           C  
ATOM   4927  O   GLY   318      39.932  26.273  34.178  1.00  0.00           O  
ATOM   4928  N   PHE   319      39.237  28.228  34.869  1.00  0.00           N  
ATOM   4929  H   PHE   319      38.489  28.899  34.777  1.00  0.00           H  
ATOM   4930  CA  PHE   319      40.587  28.804  34.969  1.00  0.00           C  
ATOM   4931  HA  PHE   319      41.315  27.993  34.999  1.00  0.00           H  
ATOM   4932  CB  PHE   319      40.982  29.720  33.794  1.00  0.00           C  
ATOM   4933  HB2 PHE   319      40.263  30.538  33.806  1.00  0.00           H  
ATOM   4934  HB3 PHE   319      41.952  30.148  34.050  1.00  0.00           H  
ATOM   4935  CG  PHE   319      41.000  29.237  32.414  1.00  0.00           C  
ATOM   4936  CD1 PHE   319      39.813  28.831  31.771  1.00  0.00           C  
ATOM   4937  HD1 PHE   319      38.870  28.716  32.285  1.00  0.00           H
[truncated: 3,717,612 more chars]
