# Supplementary material for: Insights into the Enhanced Ceftazidime Hydrolysis by Ent385 AmpC β‑Lactamase from Multiscale Simulations
Source: ACS Catal. 2025 Jun 23;15(13):11739–48. doi: 10.1021/acscatal.5c02383 (PMC12235585; doi:10.1021/acscatal.5c02383)
Supplement: Supplementary file 2 [file cs5c02383_si_002.zip › SI_paper_AmpC_Ent385/representative-structures-ReactionSimulations/Ent385-Path2/Ent385.path2.AC.c2.pdb]

CRYST1   85.658   80.181   74.039  90.00  90.00  90.00               1
ATOM      1  N   PRO     1      72.636  31.447  43.116  1.00  0.00           N  
ATOM      2  H2  PRO     1      73.528  30.981  43.032  1.00  0.00           H  
ATOM      3  H3  PRO     1      72.122  30.784  43.679  1.00  0.00           H  
ATOM      4  CD  PRO     1      72.742  32.778  43.768  1.00  0.00           C  
ATOM      5  HD2 PRO     1      73.495  32.801  44.555  1.00  0.00           H  
ATOM      6  HD3 PRO     1      71.747  32.948  44.180  1.00  0.00           H  
ATOM      7  CG  PRO     1      72.985  33.762  42.579  1.00  0.00           C  
ATOM      8  HG2 PRO     1      74.002  34.142  42.481  1.00  0.00           H  
ATOM      9  HG3 PRO     1      72.395  34.657  42.777  1.00  0.00           H  
ATOM     10  CB  PRO     1      72.643  33.016  41.279  1.00  0.00           C  
ATOM     11  HB2 PRO     1      73.495  32.855  40.619  1.00  0.00           H  
ATOM     12  HB3 PRO     1      71.851  33.567  40.770  1.00  0.00           H  
ATOM     13  CA  PRO     1      72.082  31.752  41.762  1.00  0.00           C  
ATOM     14  HA  PRO     1      71.010  31.948  41.804  1.00  0.00           H  
ATOM     15  C   PRO     1      72.252  30.525  40.847  1.00  0.00           C  
ATOM     16  O   PRO     1      73.281  30.280  40.223  1.00  0.00           O  
ATOM     17  N   MET     2      71.125  29.751  40.784  1.00  0.00           N  
ATOM     18  H   MET     2      70.404  29.923  41.470  1.00  0.00           H  
ATOM     19  CA  MET     2      71.012  28.626  39.920  1.00  0.00           C  
ATOM     20  HA  MET     2      71.979  28.139  40.044  1.00  0.00           H  
ATOM     21  CB  MET     2      69.775  27.735  40.257  1.00  0.00           C  
ATOM     22  HB2 MET     2      69.714  27.053  39.409  1.00  0.00           H  
ATOM     23  HB3 MET     2      69.866  27.164  41.181  1.00  0.00           H  
ATOM     24  CG  MET     2      68.453  28.436  40.275  1.00  0.00           C  
ATOM     25  HG2 MET     2      68.462  29.111  41.131  1.00  0.00           H  
ATOM     26  HG3 MET     2      68.341  29.073  39.398  1.00  0.00           H  
ATOM     27  SD  MET     2      67.098  27.198  40.383  1.00  0.00           S  
ATOM     28  CE  MET     2      66.964  26.868  42.210  1.00  0.00           C  
ATOM     29  HE1 MET     2      66.005  26.377  42.372  1.00  0.00           H  
ATOM     30  HE2 MET     2      67.769  26.250  42.608  1.00  0.00           H  
ATOM     31  HE3 MET     2      66.908  27.767  42.824  1.00  0.00           H  
ATOM     32  C   MET     2      70.838  29.157  38.489  1.00  0.00           C  
ATOM     33  O   MET     2      70.407  30.309  38.276  1.00  0.00           O  
ATOM     34  N   SER     3      71.165  28.333  37.460  1.00  0.00           N  
ATOM     35  H   SER     3      71.412  27.379  37.679  1.00  0.00           H  
ATOM     36  CA  SER     3      70.798  28.645  36.081  1.00  0.00           C  
ATOM     37  HA  SER     3      71.211  29.626  35.847  1.00  0.00           H  
ATOM     38  CB  SER     3      71.396  27.503  35.213  1.00  0.00           C  
ATOM     39  HB2 SER     3      72.455  27.311  35.381  1.00  0.00           H  
ATOM     40  HB3 SER     3      70.865  26.572  35.410  1.00  0.00           H  
ATOM     41  OG  SER     3      71.119  27.836  33.837  1.00  0.00           O  
ATOM     42  HG  SER     3      71.751  28.523  33.612  1.00  0.00           H  
ATOM     43  C   SER     3      69.287  28.657  35.956  1.00  0.00           C  
ATOM     44  O   SER     3      68.579  27.859  36.487  1.00  0.00           O  
ATOM     45  N   GLU     4      68.826  29.303  34.889  1.00  0.00           N  
ATOM     46  H   GLU     4      69.456  29.934  34.415  1.00  0.00           H  
ATOM     47  CA  GLU     4      67.520  29.125  34.250  1.00  0.00           C  
ATOM     48  HA  GLU     4      66.728  29.522  34.884  1.00  0.00           H  
ATOM     49  CB  GLU     4      67.542  30.026  33.025  1.00  0.00           C  
ATOM     50  HB2 GLU     4      67.768  31.018  33.416  1.00  0.00           H  
ATOM     51  HB3 GLU     4      68.393  29.797  32.384  1.00  0.00           H  
ATOM     52  CG  GLU     4      66.171  30.011  32.275  1.00  0.00           C  
ATOM     53  HG2 GLU     4      65.802  29.020  32.008  1.00  0.00           H  
ATOM     54  HG3 GLU     4      65.475  30.592  32.880  1.00  0.00           H  
ATOM     55  CD  GLU     4      66.349  30.807  30.952  1.00  0.00           C  
ATOM     56  OE1 GLU     4      67.358  30.688  30.203  1.00  0.00           O  
ATOM     57  OE2 GLU     4      65.325  31.465  30.568  1.00  0.00           O  
ATOM     58  C   GLU     4      67.241  27.669  33.864  1.00  0.00           C  
ATOM     59  O   GLU     4      66.108  27.106  33.931  1.00  0.00           O  
ATOM     60  N   LYS     5      68.255  26.905  33.319  1.00  0.00           N  
ATOM     61  H   LYS     5      69.151  27.363  33.238  1.00  0.00           H  
ATOM     62  CA  LYS     5      68.201  25.523  32.994  1.00  0.00           C  
ATOM     63  HA  LYS     5      67.264  25.349  32.463  1.00  0.00           H  
ATOM     64  CB  LYS     5      69.428  25.097  32.109  1.00  0.00           C  
ATOM     65  HB2 LYS     5      70.291  25.551  32.597  1.00  0.00           H  
ATOM     66  HB3 LYS     5      69.558  24.027  31.951  1.00  0.00           H  
ATOM     67  CG  LYS     5      69.244  25.761  30.778  1.00  0.00           C  
ATOM     68  HG2 LYS     5      68.299  25.347  30.427  1.00  0.00           H  
ATOM     69  HG3 LYS     5      69.212  26.849  30.831  1.00  0.00           H  
ATOM     70  CD  LYS     5      70.268  25.474  29.666  1.00  0.00           C  
ATOM     71  HD2 LYS     5      70.615  24.441  29.651  1.00  0.00           H  
ATOM     72  HD3 LYS     5      69.666  25.509  28.758  1.00  0.00           H  
ATOM     73  CE  LYS     5      71.466  26.467  29.658  1.00  0.00           C  
ATOM     74  HE2 LYS     5      71.105  27.486  29.521  1.00  0.00           H  
ATOM     75  HE3 LYS     5      71.956  26.440  30.631  1.00  0.00           H  
ATOM     76  NZ  LYS     5      72.487  26.034  28.618  1.00  0.00           N  
ATOM     77  HZ1 LYS     5      72.667  25.042  28.559  1.00  0.00           H  
ATOM     78  HZ2 LYS     5      72.231  26.437  27.728  1.00  0.00           H  
ATOM     79  HZ3 LYS     5      73.409  26.427  28.746  1.00  0.00           H  
ATOM     80  C   LYS     5      68.077  24.595  34.211  1.00  0.00           C  
ATOM     81  O   LYS     5      67.590  23.494  34.040  1.00  0.00           O  
ATOM     82  N   GLN     6      68.440  25.098  35.372  1.00  0.00           N  
ATOM     83  H   GLN     6      68.719  26.067  35.432  1.00  0.00           H  
ATOM     84  CA  GLN     6      68.199  24.466  36.643  1.00  0.00           C  
ATOM     85  HA  GLN     6      68.213  23.385  36.503  1.00  0.00           H  
ATOM     86  CB  GLN     6      69.258  24.894  37.624  1.00  0.00           C  
ATOM     87  HB2 GLN     6      69.489  25.955  37.723  1.00  0.00           H  
ATOM     88  HB3 GLN     6      68.929  24.704  38.645  1.00  0.00           H  
ATOM     89  CG  GLN     6      70.582  24.163  37.393  1.00  0.00           C  
ATOM     90  HG2 GLN     6      70.429  23.126  37.690  1.00  0.00           H  
ATOM     91  HG3 GLN     6      70.954  24.217  36.370  1.00  0.00           H  
ATOM     92  CD  GLN     6      71.635  24.787  38.316  1.00  0.00           C  
ATOM     93  OE1 GLN     6      72.262  25.771  37.875  1.00  0.00           O  
ATOM     94  NE2 GLN     6      71.884  24.274  39.459  1.00  0.00           N  
ATOM     95 HE21 GLN     6      71.264  23.570  39.835  1.00  0.00           H  
ATOM     96 HE22 GLN     6      72.639  24.611  40.038  1.00  0.00           H  
ATOM     97  C   GLN     6      66.836  24.819  37.258  1.00  0.00           C  
ATOM     98  O   GLN     6      66.111  23.913  37.690  1.00  0.00           O  
ATOM     99  N   LEU     7      66.324  26.102  37.152  1.00  0.00           N  
ATOM    100  H   LEU     7      66.951  26.856  36.911  1.00  0.00           H  
ATOM    101  CA  LEU     7      65.005  26.499  37.489  1.00  0.00           C  
ATOM    102  HA  LEU     7      64.843  26.307  38.550  1.00  0.00           H  
ATOM    103  CB  LEU     7      65.088  28.046  37.263  1.00  0.00           C  
ATOM    104  HB2 LEU     7      65.809  28.497  37.944  1.00  0.00           H  
ATOM    105  HB3 LEU     7      65.418  28.224  36.239  1.00  0.00           H  
ATOM    106  CG  LEU     7      63.721  28.835  37.415  1.00  0.00           C  
ATOM    107  HG  LEU     7      62.916  28.354  36.859  1.00  0.00           H  
ATOM    108  CD1 LEU     7      63.386  28.955  38.880  1.00  0.00           C  
ATOM    109 HD11 LEU     7      63.220  27.920  39.180  1.00  0.00           H  
ATOM    110 HD12 LEU     7      64.204  29.432  39.419  1.00  0.00           H  
ATOM    111 HD13 LEU     7      62.462  29.463  39.153  1.00  0.00           H  
ATOM    112  CD2 LEU     7      63.954  30.251  36.805  1.00  0.00           C  
ATOM    113 HD21 LEU     7      64.254  30.191  35.759  1.00  0.00           H  
ATOM    114 HD22 LEU     7      63.188  31.016  36.928  1.00  0.00           H  
ATOM    115 HD23 LEU     7      64.820  30.722  37.271  1.00  0.00           H  
ATOM    116  C   LEU     7      63.865  25.785  36.637  1.00  0.00           C  
ATOM    117  O   LEU     7      62.834  25.456  37.203  1.00  0.00           O  
ATOM    118  N   ALA     8      64.064  25.543  35.349  1.00  0.00           N  
ATOM    119  H   ALA     8      64.836  25.892  34.799  1.00  0.00           H  
ATOM    120  CA  ALA     8      63.113  24.762  34.577  1.00  0.00           C  
ATOM    121  HA  ALA     8      62.148  25.266  34.638  1.00  0.00           H  
ATOM    122  CB  ALA     8      63.521  24.902  33.087  1.00  0.00           C  
ATOM    123  HB1 ALA     8      64.529  24.503  32.969  1.00  0.00           H  
ATOM    124  HB2 ALA     8      62.758  24.384  32.507  1.00  0.00           H  
ATOM    125  HB3 ALA     8      63.524  25.910  32.672  1.00  0.00           H  
ATOM    126  C   ALA     8      62.771  23.330  35.080  1.00  0.00           C  
ATOM    127  O   ALA     8      61.645  22.815  34.904  1.00  0.00           O  
ATOM    128  N   ASP     9      63.798  22.746  35.671  1.00  0.00           N  
ATOM    129  H   ASP     9      64.615  23.296  35.892  1.00  0.00           H  
ATOM    130  CA  ASP     9      63.752  21.446  36.280  1.00  0.00           C  
ATOM    131  HA  ASP     9      63.274  20.703  35.642  1.00  0.00           H  
ATOM    132  CB  ASP     9      65.261  20.935  36.376  1.00  0.00           C  
ATOM    133  HB2 ASP     9      65.636  20.782  35.364  1.00  0.00           H  
ATOM    134  HB3 ASP     9      65.919  21.709  36.771  1.00  0.00           H  
ATOM    135  CG  ASP     9      65.341  19.695  37.260  1.00  0.00           C  
ATOM    136  OD1 ASP     9      64.694  18.672  36.970  1.00  0.00           O  
ATOM    137  OD2 ASP     9      66.048  19.651  38.324  1.00  0.00           O  
ATOM    138  C   ASP     9      63.134  21.492  37.634  1.00  0.00           C  
ATOM    139  O   ASP     9      62.335  20.616  37.951  1.00  0.00           O  
ATOM    140  N   VAL    10      63.441  22.523  38.414  1.00  0.00           N  
ATOM    141  H   VAL    10      64.135  23.198  38.125  1.00  0.00           H  
ATOM    142  CA  VAL    10      62.584  22.695  39.648  1.00  0.00           C  
ATOM    143  HA  VAL    10      62.642  21.828  40.306  1.00  0.00           H  
ATOM    144  CB  VAL    10      63.204  23.900  40.439  1.00  0.00           C  
ATOM    145  HB  VAL    10      63.357  24.812  39.860  1.00  0.00           H  
ATOM    146  CG1 VAL    10      62.410  24.258  41.692  1.00  0.00           C  
ATOM    147 HG11 VAL    10      61.498  24.803  41.446  1.00  0.00           H  
ATOM    148 HG12 VAL    10      62.091  23.316  42.137  1.00  0.00           H  
ATOM    149 HG13 VAL    10      63.060  24.828  42.356  1.00  0.00           H  
ATOM    150  CG2 VAL    10      64.613  23.499  40.903  1.00  0.00           C  
ATOM    151 HG21 VAL    10      65.065  24.367  41.383  1.00  0.00           H  
ATOM    152 HG22 VAL    10      64.519  22.678  41.613  1.00  0.00           H  
ATOM    153 HG23 VAL    10      65.312  23.256  40.103  1.00  0.00           H  
ATOM    154  C   VAL    10      61.113  22.967  39.326  1.00  0.00           C  
ATOM    155  O   VAL    10      60.306  22.365  40.072  1.00  0.00           O  
ATOM    156  N   VAL    11      60.798  23.774  38.334  1.00  0.00           N  
ATOM    157  H   VAL    11      61.551  24.148  37.774  1.00  0.00           H  
ATOM    158  CA  VAL    11      59.390  23.988  37.993  1.00  0.00           C  
ATOM    159  HA  VAL    11      58.837  24.202  38.908  1.00  0.00           H  
ATOM    160  CB  VAL    11      59.220  25.225  37.063  1.00  0.00           C  
ATOM    161  HB  VAL    11      59.925  25.025  36.256  1.00  0.00           H  
ATOM    162  CG1 VAL    11      57.848  25.400  36.517  1.00  0.00           C  
ATOM    163 HG11 VAL    11      57.100  25.760  37.223  1.00  0.00           H  
ATOM    164 HG12 VAL    11      57.871  26.130  35.707  1.00  0.00           H  
ATOM    165 HG13 VAL    11      57.663  24.473  35.975  1.00  0.00           H  
ATOM    166  CG2 VAL    11      59.699  26.505  37.785  1.00  0.00           C  
ATOM    167 HG21 VAL    11      60.754  26.450  38.052  1.00  0.00           H  
ATOM    168 HG22 VAL    11      59.513  27.340  37.111  1.00  0.00           H  
ATOM    169 HG23 VAL    11      59.036  26.692  38.630  1.00  0.00           H  
ATOM    170  C   VAL    11      58.727  22.751  37.414  1.00  0.00           C  
ATOM    171  O   VAL    11      57.583  22.453  37.761  1.00  0.00           O  
ATOM    172  N   GLU    12      59.412  21.934  36.646  1.00  0.00           N  
ATOM    173  H   GLU    12      60.299  22.333  36.376  1.00  0.00           H  
ATOM    174  CA  GLU    12      59.031  20.674  36.069  1.00  0.00           C  
ATOM    175  HA  GLU    12      58.110  20.724  35.488  1.00  0.00           H  
ATOM    176  CB  GLU    12      60.158  20.139  35.163  1.00  0.00           C  
ATOM    177  HB2 GLU    12      60.280  20.819  34.320  1.00  0.00           H  
ATOM    178  HB3 GLU    12      61.138  20.055  35.633  1.00  0.00           H  
ATOM    179  CG  GLU    12      59.922  18.688  34.661  1.00  0.00           C  
ATOM    180  HG2 GLU    12      59.694  18.053  35.518  1.00  0.00           H  
ATOM    181  HG3 GLU    12      59.031  18.789  34.041  1.00  0.00           H  
ATOM    182  CD  GLU    12      61.166  18.209  33.883  1.00  0.00           C  
ATOM    183  OE1 GLU    12      61.572  18.720  32.792  1.00  0.00           O  
ATOM    184  OE2 GLU    12      61.852  17.304  34.470  1.00  0.00           O  
ATOM    185  C   GLU    12      58.684  19.646  37.181  1.00  0.00           C  
ATOM    186  O   GLU    12      57.565  19.104  37.201  1.00  0.00           O  
ATOM    187  N   ARG    13      59.678  19.304  38.082  1.00  0.00           N  
ATOM    188  H   ARG    13      60.614  19.643  37.911  1.00  0.00           H  
ATOM    189  CA  ARG    13      59.536  18.544  39.310  1.00  0.00           C  
ATOM    190  HA  ARG    13      59.094  17.578  39.066  1.00  0.00           H  
ATOM    191  CB  ARG    13      60.881  18.238  39.956  1.00  0.00           C  
ATOM    192  HB2 ARG    13      61.562  19.077  40.105  1.00  0.00           H  
ATOM    193  HB3 ARG    13      60.671  18.033  41.006  1.00  0.00           H  
ATOM    194  CG  ARG    13      61.565  17.022  39.206  1.00  0.00           C  
ATOM    195  HG2 ARG    13      60.855  16.198  39.137  1.00  0.00           H  
ATOM    196  HG3 ARG    13      61.816  17.414  38.220  1.00  0.00           H  
ATOM    197  CD  ARG    13      62.924  16.686  39.782  1.00  0.00           C  
ATOM    198  HD2 ARG    13      62.727  16.243  40.757  1.00  0.00           H  
ATOM    199  HD3 ARG    13      63.448  15.867  39.288  1.00  0.00           H  
ATOM    200  NE  ARG    13      63.888  17.843  39.862  1.00  0.00           N  
ATOM    201  HE  ARG    13      64.295  18.138  38.985  1.00  0.00           H  
ATOM    202  CZ  ARG    13      64.176  18.518  40.971  1.00  0.00           C  
ATOM    203  NH1 ARG    13      63.788  18.245  42.185  1.00  0.00           N  
ATOM    204 HH11 ARG    13      64.030  18.921  42.896  1.00  0.00           H  
ATOM    205 HH12 ARG    13      62.968  17.700  42.410  1.00  0.00           H  
ATOM    206  NH2 ARG    13      65.088  19.474  40.995  1.00  0.00           N  
ATOM    207 HH21 ARG    13      65.566  19.635  40.121  1.00  0.00           H  
ATOM    208 HH22 ARG    13      65.240  20.037  41.820  1.00  0.00           H  
ATOM    209  C   ARG    13      58.446  19.011  40.289  1.00  0.00           C  
ATOM    210  O   ARG    13      57.821  18.132  40.931  1.00  0.00           O  
ATOM    211  N   THR    14      58.099  20.272  40.376  1.00  0.00           N  
ATOM    212  H   THR    14      58.638  20.934  39.835  1.00  0.00           H  
ATOM    213  CA  THR    14      56.926  20.856  41.033  1.00  0.00           C  
ATOM    214  HA  THR    14      56.848  20.464  42.047  1.00  0.00           H  
ATOM    215  CB  THR    14      57.089  22.395  41.217  1.00  0.00           C  
ATOM    216  HB  THR    14      57.120  22.882  40.243  1.00  0.00           H  
ATOM    217  CG2 THR    14      55.996  22.899  42.144  1.00  0.00           C  
ATOM    218 HG21 THR    14      56.122  22.518  43.158  1.00  0.00           H  
ATOM    219 HG22 THR    14      56.096  23.982  42.203  1.00  0.00           H  
ATOM    220 HG23 THR    14      54.973  22.736  41.806  1.00  0.00           H  
ATOM    221  OG1 THR    14      58.334  22.645  41.881  1.00  0.00           O  
ATOM    222  HG1 THR    14      58.984  22.242  41.300  1.00  0.00           H  
ATOM    223  C   THR    14      55.597  20.608  40.297  1.00  0.00           C  
ATOM    224  O   THR    14      54.627  20.134  40.927  1.00  0.00           O  
ATOM    225  N   VAL    15      55.495  20.895  38.990  1.00  0.00           N  
ATOM    226  H   VAL    15      56.270  21.397  38.579  1.00  0.00           H  
ATOM    227  CA  VAL    15      54.177  20.920  38.293  1.00  0.00           C  
ATOM    228  HA  VAL    15      53.367  21.124  38.993  1.00  0.00           H  
ATOM    229  CB  VAL    15      54.188  22.141  37.285  1.00  0.00           C  
ATOM    230  HB  VAL    15      55.179  22.158  36.832  1.00  0.00           H  
ATOM    231  CG1 VAL    15      53.132  22.118  36.145  1.00  0.00           C  
ATOM    232 HG11 VAL    15      53.056  23.158  35.829  1.00  0.00           H  
ATOM    233 HG12 VAL    15      53.462  21.556  35.271  1.00  0.00           H  
ATOM    234 HG13 VAL    15      52.186  21.683  36.465  1.00  0.00           H  
ATOM    235  CG2 VAL    15      54.001  23.441  38.160  1.00  0.00           C  
ATOM    236 HG21 VAL    15      54.027  24.320  37.517  1.00  0.00           H  
ATOM    237 HG22 VAL    15      53.011  23.421  38.615  1.00  0.00           H  
ATOM    238 HG23 VAL    15      54.862  23.531  38.822  1.00  0.00           H  
ATOM    239  C   VAL    15      53.673  19.612  37.661  1.00  0.00           C  
ATOM    240  O   VAL    15      52.521  19.418  37.478  1.00  0.00           O  
ATOM    241  N   THR    16      54.593  18.718  37.418  1.00  0.00           N  
ATOM    242  H   THR    16      55.540  19.070  37.442  1.00  0.00           H  
ATOM    243  CA  THR    16      54.428  17.368  36.926  1.00  0.00           C  
ATOM    244  HA  THR    16      53.800  17.336  36.036  1.00  0.00           H  
ATOM    245  CB  THR    16      55.602  16.497  36.384  1.00  0.00           C  
ATOM    246  HB  THR    16      56.167  16.182  37.262  1.00  0.00           H  
ATOM    247  CG2 THR    16      55.157  15.189  35.645  1.00  0.00           C  
ATOM    248 HG21 THR    16      54.126  14.978  35.928  1.00  0.00           H  
ATOM    249 HG22 THR    16      55.051  15.259  34.562  1.00  0.00           H  
ATOM    250 HG23 THR    16      55.715  14.295  35.921  1.00  0.00           H  
ATOM    251  OG1 THR    16      56.314  17.323  35.499  1.00  0.00           O  
ATOM    252  HG1 THR    16      56.813  17.937  36.042  1.00  0.00           H  
ATOM    253  C   THR    16      53.422  16.576  37.904  1.00  0.00           C  
ATOM    254  O   THR    16      52.451  16.111  37.282  1.00  0.00           O  
ATOM    255  N   PRO    17      53.673  16.541  39.239  1.00  0.00           N  
ATOM    256  CD  PRO    17      54.895  16.983  39.921  1.00  0.00           C  
ATOM    257  HD2 PRO    17      55.129  18.022  39.690  1.00  0.00           H  
ATOM    258  HD3 PRO    17      55.660  16.237  39.708  1.00  0.00           H  
ATOM    259  CG  PRO    17      54.596  16.909  41.411  1.00  0.00           C  
ATOM    260  HG2 PRO    17      54.202  17.832  41.837  1.00  0.00           H  
ATOM    261  HG3 PRO    17      55.462  16.586  41.989  1.00  0.00           H  
ATOM    262  CB  PRO    17      53.550  15.845  41.592  1.00  0.00           C  
ATOM    263  HB2 PRO    17      52.862  16.026  42.418  1.00  0.00           H  
ATOM    264  HB3 PRO    17      53.995  14.850  41.617  1.00  0.00           H  
ATOM    265  CA  PRO    17      52.784  15.942  40.231  1.00  0.00           C  
ATOM    266  HA  PRO    17      52.477  14.946  39.913  1.00  0.00           H  
ATOM    267  C   PRO    17      51.459  16.798  40.470  1.00  0.00           C  
ATOM    268  O   PRO    17      50.590  16.383  41.179  1.00  0.00           O  
ATOM    269  N   LEU    18      51.344  18.075  40.043  1.00  0.00           N  
ATOM    270  H   LEU    18      52.125  18.548  39.611  1.00  0.00           H  
ATOM    271  CA  LEU    18      50.155  18.951  40.125  1.00  0.00           C  
ATOM    272  HA  LEU    18      49.720  18.785  41.110  1.00  0.00           H  
ATOM    273  CB  LEU    18      50.645  20.381  40.190  1.00  0.00           C  
ATOM    274  HB2 LEU    18      51.344  20.392  41.026  1.00  0.00           H  
ATOM    275  HB3 LEU    18      51.226  20.596  39.293  1.00  0.00           H  
ATOM    276  CG  LEU    18      49.520  21.355  40.367  1.00  0.00           C  
ATOM    277  HG  LEU    18      48.973  21.072  41.266  1.00  0.00           H  
ATOM    278  CD1 LEU    18      50.222  22.753  40.625  1.00  0.00           C  
ATOM    279 HD11 LEU    18      50.483  23.131  39.637  1.00  0.00           H  
ATOM    280 HD12 LEU    18      49.566  23.469  41.121  1.00  0.00           H  
ATOM    281 HD13 LEU    18      51.157  22.616  41.169  1.00  0.00           H  
ATOM    282  CD2 LEU    18      48.536  21.487  39.227  1.00  0.00           C  
ATOM    283 HD21 LEU    18      49.045  21.348  38.274  1.00  0.00           H  
ATOM    284 HD22 LEU    18      47.690  20.802  39.288  1.00  0.00           H  
ATOM    285 HD23 LEU    18      48.122  22.495  39.243  1.00  0.00           H  
ATOM    286  C   LEU    18      49.219  18.600  38.996  1.00  0.00           C  
ATOM    287  O   LEU    18      48.082  18.295  39.243  1.00  0.00           O  
ATOM    288  N   MET    19      49.773  18.498  37.785  1.00  0.00           N  
ATOM    289  H   MET    19      50.714  18.814  37.597  1.00  0.00           H  
ATOM    290  CA  MET    19      48.958  18.080  36.642  1.00  0.00           C  
ATOM    291  HA  MET    19      48.141  18.784  36.484  1.00  0.00           H  
ATOM    292  CB  MET    19      49.845  18.069  35.413  1.00  0.00           C  
ATOM    293  HB2 MET    19      50.816  17.610  35.598  1.00  0.00           H  
ATOM    294  HB3 MET    19      49.335  17.562  34.594  1.00  0.00           H  
ATOM    295  CG  MET    19      50.034  19.558  34.977  1.00  0.00           C  
ATOM    296  HG2 MET    19      49.081  19.981  34.662  1.00  0.00           H  
ATOM    297  HG3 MET    19      50.194  20.068  35.927  1.00  0.00           H  
ATOM    298  SD  MET    19      51.389  19.854  33.801  1.00  0.00           S  
ATOM    299  CE  MET    19      50.693  19.313  32.157  1.00  0.00           C  
ATOM    300  HE1 MET    19      49.931  18.542  32.274  1.00  0.00           H  
ATOM    301  HE2 MET    19      50.159  20.114  31.646  1.00  0.00           H  
ATOM    302  HE3 MET    19      51.432  18.898  31.472  1.00  0.00           H  
ATOM    303  C   MET    19      48.326  16.663  36.740  1.00  0.00           C  
ATOM    304  O   MET    19      47.105  16.511  36.445  1.00  0.00           O  
ATOM    305  N   LYS    20      49.051  15.760  37.366  1.00  0.00           N  
ATOM    306  H   LYS    20      49.965  16.087  37.646  1.00  0.00           H  
ATOM    307  CA  LYS    20      48.511  14.438  37.743  1.00  0.00           C  
ATOM    308  HA  LYS    20      48.047  14.052  36.835  1.00  0.00           H  
ATOM    309  CB  LYS    20      49.595  13.456  38.291  1.00  0.00           C  
ATOM    310  HB2 LYS    20      50.066  13.925  39.155  1.00  0.00           H  
ATOM    311  HB3 LYS    20      49.066  12.584  38.677  1.00  0.00           H  
ATOM    312  CG  LYS    20      50.592  12.972  37.216  1.00  0.00           C  
ATOM    313  HG2 LYS    20      50.038  12.311  36.549  1.00  0.00           H  
ATOM    314  HG3 LYS    20      51.026  13.853  36.743  1.00  0.00           H  
ATOM    315  CD  LYS    20      51.723  12.199  37.844  1.00  0.00           C  
ATOM    316  HD2 LYS    20      52.132  12.791  38.663  1.00  0.00           H  
ATOM    317  HD3 LYS    20      51.257  11.286  38.215  1.00  0.00           H  
ATOM    318  CE  LYS    20      52.795  11.727  36.876  1.00  0.00           C  
ATOM    319  HE2 LYS    20      52.366  11.107  36.089  1.00  0.00           H  
ATOM    320  HE3 LYS    20      53.198  12.648  36.454  1.00  0.00           H  
ATOM    321  NZ  LYS    20      53.761  10.920  37.713  1.00  0.00           N  
ATOM    322  HZ1 LYS    20      53.306  10.133  38.153  1.00  0.00           H  
ATOM    323  HZ2 LYS    20      54.449  10.481  37.118  1.00  0.00           H  
ATOM    324  HZ3 LYS    20      54.192  11.416  38.480  1.00  0.00           H  
ATOM    325  C   LYS    20      47.391  14.580  38.820  1.00  0.00           C  
ATOM    326  O   LYS    20      46.344  14.018  38.701  1.00  0.00           O  
ATOM    327  N   ALA    21      47.633  15.225  39.956  1.00  0.00           N  
ATOM    328  H   ALA    21      48.478  15.778  39.970  1.00  0.00           H  
ATOM    329  CA  ALA    21      46.630  15.463  40.936  1.00  0.00           C  
ATOM    330  HA  ALA    21      46.323  14.494  41.330  1.00  0.00           H  
ATOM    331  CB  ALA    21      47.233  16.114  42.142  1.00  0.00           C  
ATOM    332  HB1 ALA    21      48.235  15.725  42.323  1.00  0.00           H  
ATOM    333  HB2 ALA    21      47.347  17.190  42.015  1.00  0.00           H  
ATOM    334  HB3 ALA    21      46.610  15.967  43.024  1.00  0.00           H  
ATOM    335  C   ALA    21      45.442  16.168  40.403  1.00  0.00           C  
ATOM    336  O   ALA    21      44.351  15.671  40.610  1.00  0.00           O  
ATOM    337  N   GLN    22      45.529  17.302  39.696  1.00  0.00           N  
ATOM    338  H   GLN    22      46.415  17.786  39.671  1.00  0.00           H  
ATOM    339  CA  GLN    22      44.340  18.041  39.326  1.00  0.00           C  
ATOM    340  HA  GLN    22      43.495  17.754  39.952  1.00  0.00           H  
ATOM    341  CB  GLN    22      44.460  19.506  39.680  1.00  0.00           C  
ATOM    342  HB2 GLN    22      45.085  20.082  38.998  1.00  0.00           H  
ATOM    343  HB3 GLN    22      43.480  19.977  39.607  1.00  0.00           H  
ATOM    344  CG  GLN    22      44.913  19.757  41.136  1.00  0.00           C  
ATOM    345  HG2 GLN    22      45.824  19.189  41.322  1.00  0.00           H  
ATOM    346  HG3 GLN    22      45.206  20.807  41.169  1.00  0.00           H  
ATOM    347  CD  GLN    22      43.819  19.521  42.265  1.00  0.00           C  
ATOM    348  OE1 GLN    22      42.653  19.466  42.004  1.00  0.00           O  
ATOM    349  NE2 GLN    22      44.346  19.518  43.476  1.00  0.00           N  
ATOM    350 HE21 GLN    22      45.336  19.470  43.669  1.00  0.00           H  
ATOM    351 HE22 GLN    22      43.701  19.422  44.247  1.00  0.00           H  
ATOM    352  C   GLN    22      43.752  17.659  37.920  1.00  0.00           C  
ATOM    353  O   GLN    22      42.830  18.264  37.354  1.00  0.00           O  
ATOM    354  N   ALA    23      44.211  16.601  37.287  1.00  0.00           N  
ATOM    355  H   ALA    23      44.913  16.152  37.858  1.00  0.00           H  
ATOM    356  CA  ALA    23      43.889  16.113  35.912  1.00  0.00           C  
ATOM    357  HA  ALA    23      44.649  15.396  35.600  1.00  0.00           H  
ATOM    358  CB  ALA    23      42.547  15.380  35.873  1.00  0.00           C  
ATOM    359  HB1 ALA    23      42.511  14.614  35.099  1.00  0.00           H  
ATOM    360  HB2 ALA    23      42.416  14.846  36.815  1.00  0.00           H  
ATOM    361  HB3 ALA    23      41.753  16.120  35.775  1.00  0.00           H  
ATOM    362  C   ALA    23      44.020  17.266  34.870  1.00  0.00           C  
ATOM    363  O   ALA    23      43.096  17.419  34.027  1.00  0.00           O  
ATOM    364  N   ILE    24      45.116  18.108  34.907  1.00  0.00           N  
ATOM    365  H   ILE    24      45.738  18.022  35.699  1.00  0.00           H  
ATOM    366  CA  ILE    24      45.232  19.153  33.940  1.00  0.00           C  
ATOM    367  HA  ILE    24      44.240  19.554  33.731  1.00  0.00           H  
ATOM    368  CB  ILE    24      45.940  20.369  34.613  1.00  0.00           C  
ATOM    369  HB  ILE    24      46.963  20.069  34.844  1.00  0.00           H  
ATOM    370  CG2 ILE    24      45.943  21.590  33.654  1.00  0.00           C  
ATOM    371 HG21 ILE    24      44.910  21.863  33.437  1.00  0.00           H  
ATOM    372 HG22 ILE    24      46.476  22.421  34.116  1.00  0.00           H  
ATOM    373 HG23 ILE    24      46.451  21.353  32.719  1.00  0.00           H  
ATOM    374  CG1 ILE    24      45.206  20.748  35.887  1.00  0.00           C  
ATOM    375 HG12 ILE    24      44.168  21.020  35.694  1.00  0.00           H  
ATOM    376 HG13 ILE    24      45.233  19.945  36.623  1.00  0.00           H  
ATOM    377  CD1 ILE    24      45.885  21.894  36.714  1.00  0.00           C  
ATOM    378 HD11 ILE    24      46.949  21.764  36.913  1.00  0.00           H  
ATOM    379 HD12 ILE    24      45.713  22.841  36.204  1.00  0.00           H  
ATOM    380 HD13 ILE    24      45.318  22.142  37.611  1.00  0.00           H  
ATOM    381  C   ILE    24      45.992  18.830  32.593  1.00  0.00           C  
ATOM    382  O   ILE    24      47.152  18.369  32.648  1.00  0.00           O  
ATOM    383  N   PRO    25      45.365  19.142  31.442  1.00  0.00           N  
ATOM    384  CD  PRO    25      43.986  19.717  31.228  1.00  0.00           C  
ATOM    385  HD2 PRO    25      44.079  20.801  31.156  1.00  0.00           H  
ATOM    386  HD3 PRO    25      43.311  19.397  32.022  1.00  0.00           H  
ATOM    387  CG  PRO    25      43.498  19.021  29.961  1.00  0.00           C  
ATOM    388  HG2 PRO    25      42.733  19.620  29.466  1.00  0.00           H  
ATOM    389  HG3 PRO    25      42.896  18.140  30.187  1.00  0.00           H  
ATOM    390  CB  PRO    25      44.766  18.772  29.145  1.00  0.00           C  
ATOM    391  HB2 PRO    25      44.941  19.621  28.485  1.00  0.00           H  
ATOM    392  HB3 PRO    25      44.729  17.841  28.579  1.00  0.00           H  
ATOM    393  CA  PRO    25      45.926  18.711  30.183  1.00  0.00           C  
ATOM    394  HA  PRO    25      46.315  17.725  30.439  1.00  0.00           H  
ATOM    395  C   PRO    25      47.211  19.431  29.758  1.00  0.00           C  
ATOM    396  O   PRO    25      48.152  18.863  29.132  1.00  0.00           O  
ATOM    397  N   GLY    26      47.316  20.739  30.085  1.00  0.00           N  
ATOM    398  H   GLY    26      46.547  21.310  30.402  1.00  0.00           H  
ATOM    399  CA  GLY    26      48.363  21.617  29.594  1.00  0.00           C  
ATOM    400  HA2 GLY    26      49.326  21.107  29.573  1.00  0.00           H  
ATOM    401  HA3 GLY    26      48.221  22.004  28.585  1.00  0.00           H  
ATOM    402  C   GLY    26      48.467  22.816  30.452  1.00  0.00           C  
ATOM    403  O   GLY    26      47.486  23.490  30.820  1.00  0.00           O  
ATOM    404  N   MET    27      49.630  23.391  30.615  1.00  0.00           N  
ATOM    405  H   MET    27      50.358  22.890  30.127  1.00  0.00           H  
ATOM    406  CA  MET    27      49.941  24.535  31.479  1.00  0.00           C  
ATOM    407  HA  MET    27      49.087  25.188  31.661  1.00  0.00           H  
ATOM    408  CB  MET    27      50.456  24.014  32.911  1.00  0.00           C  
ATOM    409  HB2 MET    27      51.197  23.229  32.758  1.00  0.00           H  
ATOM    410  HB3 MET    27      50.792  24.863  33.506  1.00  0.00           H  
ATOM    411  CG  MET    27      49.305  23.319  33.683  1.00  0.00           C  
ATOM    412  HG2 MET    27      48.479  24.027  33.753  1.00  0.00           H  
ATOM    413  HG3 MET    27      48.863  22.525  33.081  1.00  0.00           H  
ATOM    414  SD  MET    27      49.383  22.802  35.347  1.00  0.00           S  
ATOM    415  CE  MET    27      50.131  24.235  36.069  1.00  0.00           C  
ATOM    416  HE1 MET    27      49.756  25.090  35.507  1.00  0.00           H  
ATOM    417  HE2 MET    27      49.837  24.428  37.101  1.00  0.00           H  
ATOM    418  HE3 MET    27      51.208  24.137  35.930  1.00  0.00           H  
ATOM    419  C   MET    27      50.940  25.356  30.878  1.00  0.00           C  
ATOM    420  O   MET    27      51.880  24.863  30.213  1.00  0.00           O  
ATOM    421  N   ALA    28      50.993  26.650  31.184  1.00  0.00           N  
ATOM    422  H   ALA    28      50.270  27.029  31.778  1.00  0.00           H  
ATOM    423  CA  ALA    28      52.232  27.411  31.022  1.00  0.00           C  
ATOM    424  HA  ALA    28      53.125  26.845  30.759  1.00  0.00           H  
ATOM    425  CB  ALA    28      52.091  28.381  29.834  1.00  0.00           C  
ATOM    426  HB1 ALA    28      51.856  27.859  28.906  1.00  0.00           H  
ATOM    427  HB2 ALA    28      51.252  29.057  29.995  1.00  0.00           H  
ATOM    428  HB3 ALA    28      52.919  29.086  29.767  1.00  0.00           H  
ATOM    429  C   ALA    28      52.623  27.983  32.385  1.00  0.00           C  
ATOM    430  O   ALA    28      51.769  28.269  33.192  1.00  0.00           O  
ATOM    431  N   VAL    29      53.944  28.142  32.664  1.00  0.00           N  
ATOM    432  H   VAL    29      54.645  27.856  31.996  1.00  0.00           H  
ATOM    433  CA  VAL    29      54.454  28.983  33.789  1.00  0.00           C  
ATOM    434  HA  VAL    29      53.591  29.528  34.172  1.00  0.00           H  
ATOM    435  CB  VAL    29      55.075  28.178  34.975  1.00  0.00           C  
ATOM    436  HB  VAL    29      55.931  27.538  34.762  1.00  0.00           H  
ATOM    437  CG1 VAL    29      55.606  28.950  36.092  1.00  0.00           C  
ATOM    438 HG11 VAL    29      56.449  29.611  35.887  1.00  0.00           H  
ATOM    439 HG12 VAL    29      54.789  29.556  36.484  1.00  0.00           H  
ATOM    440 HG13 VAL    29      55.939  28.303  36.903  1.00  0.00           H  
ATOM    441  CG2 VAL    29      54.058  27.200  35.510  1.00  0.00           C  
ATOM    442 HG21 VAL    29      54.456  26.526  36.269  1.00  0.00           H  
ATOM    443 HG22 VAL    29      53.223  27.772  35.914  1.00  0.00           H  
ATOM    444 HG23 VAL    29      53.616  26.665  34.670  1.00  0.00           H  
ATOM    445  C   VAL    29      55.435  30.018  33.279  1.00  0.00           C  
ATOM    446  O   VAL    29      56.406  29.668  32.562  1.00  0.00           O  
ATOM    447  N   ALA    30      55.348  31.303  33.709  1.00  0.00           N  
ATOM    448  H   ALA    30      54.633  31.562  34.374  1.00  0.00           H  
ATOM    449  CA  ALA    30      56.430  32.287  33.593  1.00  0.00           C  
ATOM    450  HA  ALA    30      57.275  31.687  33.256  1.00  0.00           H  
ATOM    451  CB  ALA    30      56.115  33.309  32.587  1.00  0.00           C  
ATOM    452  HB1 ALA    30      56.312  33.046  31.548  1.00  0.00           H  
ATOM    453  HB2 ALA    30      55.236  33.936  32.734  1.00  0.00           H  
ATOM    454  HB3 ALA    30      56.816  34.121  32.783  1.00  0.00           H  
ATOM    455  C   ALA    30      56.858  32.912  34.935  1.00  0.00           C  
ATOM    456  O   ALA    30      56.067  32.952  35.850  1.00  0.00           O  
ATOM    457  N   VAL    31      58.113  33.279  35.081  1.00  0.00           N  
ATOM    458  H   VAL    31      58.633  33.347  34.217  1.00  0.00           H  
ATOM    459  CA  VAL    31      58.743  33.762  36.335  1.00  0.00           C  
ATOM    460  HA  VAL    31      57.928  34.117  36.967  1.00  0.00           H  
ATOM    461  CB  VAL    31      59.410  32.583  37.180  1.00  0.00           C  
ATOM    462  HB  VAL    31      60.135  32.034  36.579  1.00  0.00           H  
ATOM    463  CG1 VAL    31      60.168  33.059  38.436  1.00  0.00           C  
ATOM    464 HG11 VAL    31      59.857  34.033  38.815  1.00  0.00           H  
ATOM    465 HG12 VAL    31      60.036  32.352  39.254  1.00  0.00           H  
ATOM    466 HG13 VAL    31      61.230  32.998  38.200  1.00  0.00           H  
ATOM    467  CG2 VAL    31      58.281  31.675  37.651  1.00  0.00           C  
ATOM    468 HG21 VAL    31      57.875  31.175  36.772  1.00  0.00           H  
ATOM    469 HG22 VAL    31      58.732  30.959  38.338  1.00  0.00           H  
ATOM    470 HG23 VAL    31      57.459  32.131  38.204  1.00  0.00           H  
ATOM    471  C   VAL    31      59.812  34.882  35.985  1.00  0.00           C  
ATOM    472  O   VAL    31      60.686  34.600  35.162  1.00  0.00           O  
ATOM    473  N   ILE    32      59.852  35.937  36.763  1.00  0.00           N  
ATOM    474  H   ILE    32      59.112  36.085  37.433  1.00  0.00           H  
ATOM    475  CA  ILE    32      60.918  36.984  36.690  1.00  0.00           C  
ATOM    476  HA  ILE    32      61.245  36.938  35.652  1.00  0.00           H  
ATOM    477  CB  ILE    32      60.293  38.392  36.932  1.00  0.00           C  
ATOM    478  HB  ILE    32      60.047  38.439  37.993  1.00  0.00           H  
ATOM    479  CG2 ILE    32      61.337  39.476  36.516  1.00  0.00           C  
ATOM    480 HG21 ILE    32      62.082  39.508  37.312  1.00  0.00           H  
ATOM    481 HG22 ILE    32      61.952  39.250  35.645  1.00  0.00           H  
ATOM    482 HG23 ILE    32      60.982  40.506  36.503  1.00  0.00           H  
ATOM    483  CG1 ILE    32      59.006  38.705  36.151  1.00  0.00           C  
ATOM    484 HG12 ILE    32      58.166  38.167  36.589  1.00  0.00           H  
ATOM    485 HG13 ILE    32      58.705  39.741  36.306  1.00  0.00           H  
ATOM    486  CD1 ILE    32      59.092  38.341  34.682  1.00  0.00           C  
ATOM    487 HD11 ILE    32      59.263  37.266  34.628  1.00  0.00           H  
ATOM    488 HD12 ILE    32      58.168  38.639  34.187  1.00  0.00           H  
ATOM    489 HD13 ILE    32      59.923  38.828  34.171  1.00  0.00           H  
ATOM    490  C   ILE    32      61.901  36.703  37.861  1.00  0.00           C  
ATOM    491  O   ILE    32      61.434  36.568  38.967  1.00  0.00           O  
ATOM    492  N   TYR    33      63.205  36.673  37.620  1.00  0.00           N  
ATOM    493  H   TYR    33      63.391  36.999  36.682  1.00  0.00           H  
ATOM    494  CA  TYR    33      64.299  36.203  38.429  1.00  0.00           C  
ATOM    495  HA  TYR    33      64.254  36.698  39.399  1.00  0.00           H  
ATOM    496  CB  TYR    33      64.195  34.707  38.640  1.00  0.00           C  
ATOM    497  HB2 TYR    33      63.262  34.431  39.129  1.00  0.00           H  
ATOM    498  HB3 TYR    33      64.100  34.195  37.682  1.00  0.00           H  
ATOM    499  CG  TYR    33      65.456  34.153  39.282  1.00  0.00           C  
ATOM    500  CD1 TYR    33      65.836  34.629  40.532  1.00  0.00           C  
ATOM    501  HD1 TYR    33      65.315  35.447  41.009  1.00  0.00           H  
ATOM    502  CE1 TYR    33      66.917  34.017  41.167  1.00  0.00           C  
ATOM    503  HE1 TYR    33      67.211  34.362  42.148  1.00  0.00           H  
ATOM    504  CZ  TYR    33      67.622  32.900  40.619  1.00  0.00           C  
ATOM    505  OH  TYR    33      68.671  32.386  41.307  1.00  0.00           O  
ATOM    506  HH  TYR    33      68.775  32.773  42.179  1.00  0.00           H  
ATOM    507  CE2 TYR    33      67.233  32.452  39.310  1.00  0.00           C  
ATOM    508  HE2 TYR    33      67.806  31.697  38.792  1.00  0.00           H  
ATOM    509  CD2 TYR    33      66.108  33.000  38.650  1.00  0.00           C  
ATOM    510  HD2 TYR    33      65.841  32.569  37.697  1.00  0.00           H  
ATOM    511  C   TYR    33      65.629  36.716  37.806  1.00  0.00           C  
ATOM    512  O   TYR    33      65.872  36.437  36.663  1.00  0.00           O  
ATOM    513  N   GLN    34      66.606  37.228  38.654  1.00  0.00           N  
ATOM    514  H   GLN    34      66.394  37.426  39.622  1.00  0.00           H  
ATOM    515  CA  GLN    34      67.920  37.773  38.318  1.00  0.00           C  
ATOM    516  HA  GLN    34      68.215  38.377  39.176  1.00  0.00           H  
ATOM    517  CB  GLN    34      68.936  36.608  38.135  1.00  0.00           C  
ATOM    518  HB2 GLN    34      68.606  35.913  38.907  1.00  0.00           H  
ATOM    519  HB3 GLN    34      68.795  36.156  37.153  1.00  0.00           H  
ATOM    520  CG  GLN    34      70.406  37.121  38.285  1.00  0.00           C  
ATOM    521  HG2 GLN    34      70.480  38.190  38.084  1.00  0.00           H  
ATOM    522  HG3 GLN    34      70.849  36.750  39.209  1.00  0.00           H  
ATOM    523  CD  GLN    34      71.140  36.602  37.079  1.00  0.00           C  
ATOM    524  OE1 GLN    34      71.023  36.977  35.948  1.00  0.00           O  
ATOM    525  NE2 GLN    34      71.968  35.608  37.320  1.00  0.00           N  
ATOM    526 HE21 GLN    34      72.192  35.365  38.274  1.00  0.00           H  
ATOM    527 HE22 GLN    34      72.691  35.490  36.626  1.00  0.00           H  
ATOM    528  C   GLN    34      67.763  38.810  37.164  1.00  0.00           C  
ATOM    529  O   GLN    34      68.489  38.736  36.121  1.00  0.00           O  
ATOM    530  N   GLY    35      66.848  39.784  37.353  1.00  0.00           N  
ATOM    531  H   GLY    35      66.210  39.746  38.135  1.00  0.00           H  
ATOM    532  CA  GLY    35      66.700  40.927  36.489  1.00  0.00           C  
ATOM    533  HA2 GLY    35      65.995  41.578  37.004  1.00  0.00           H  
ATOM    534  HA3 GLY    35      67.690  41.358  36.336  1.00  0.00           H  
ATOM    535  C   GLY    35      66.044  40.615  35.106  1.00  0.00           C  
ATOM    536  O   GLY    35      66.003  41.491  34.224  1.00  0.00           O  
ATOM    537  N   GLN    36      65.559  39.364  34.833  1.00  0.00           N  
ATOM    538  H   GLN    36      65.592  38.683  35.578  1.00  0.00           H  
ATOM    539  CA  GLN    36      65.009  38.926  33.522  1.00  0.00           C  
ATOM    540  HA  GLN    36      64.652  39.817  33.006  1.00  0.00           H  
ATOM    541  CB  GLN    36      66.094  38.356  32.617  1.00  0.00           C  
ATOM    542  HB2 GLN    36      66.574  37.512  33.111  1.00  0.00           H  
ATOM    543  HB3 GLN    36      65.716  38.019  31.652  1.00  0.00           H  
ATOM    544  CG  GLN    36      67.192  39.328  32.235  1.00  0.00           C  
ATOM    545  HG2 GLN    36      66.700  40.263  31.966  1.00  0.00           H  
ATOM    546  HG3 GLN    36      67.785  39.591  33.111  1.00  0.00           H  
ATOM    547  CD  GLN    36      68.156  38.842  31.081  1.00  0.00           C  
ATOM    548  OE1 GLN    36      68.216  37.704  30.651  1.00  0.00           O  
ATOM    549  NE2 GLN    36      68.871  39.788  30.555  1.00  0.00           N  
ATOM    550 HE21 GLN    36      68.850  40.743  30.882  1.00  0.00           H  
ATOM    551 HE22 GLN    36      69.423  39.479  29.767  1.00  0.00           H  
ATOM    552  C   GLN    36      63.783  37.989  33.686  1.00  0.00           C  
ATOM    553  O   GLN    36      63.717  37.258  34.651  1.00  0.00           O  
ATOM    554  N   PRO    37      62.851  37.964  32.722  1.00  0.00           N  
ATOM    555  CD  PRO    37      62.896  38.823  31.595  1.00  0.00           C  
ATOM    556  HD2 PRO    37      63.881  38.799  31.130  1.00  0.00           H  
ATOM    557  HD3 PRO    37      62.595  39.824  31.905  1.00  0.00           H  
ATOM    558  CG  PRO    37      61.969  38.263  30.536  1.00  0.00           C  
ATOM    559  HG2 PRO    37      62.496  37.460  30.022  1.00  0.00           H  
ATOM    560  HG3 PRO    37      61.389  38.925  29.894  1.00  0.00           H  
ATOM    561  CB  PRO    37      60.904  37.602  31.493  1.00  0.00           C  
ATOM    562  HB2 PRO    37      60.198  36.864  31.113  1.00  0.00           H  
ATOM    563  HB3 PRO    37      60.336  38.383  31.999  1.00  0.00           H  
ATOM    564  CA  PRO    37      61.804  36.953  32.555  1.00  0.00           C  
ATOM    565  HA  PRO    37      61.376  36.763  33.540  1.00  0.00           H  
ATOM    566  C   PRO    37      62.365  35.595  32.031  1.00  0.00           C  
ATOM    567  O   PRO    37      63.318  35.537  31.289  1.00  0.00           O  
ATOM    568  N   HIP    38      61.741  34.525  32.521  1.00  0.00           N  
ATOM    569  H   HIP    38      61.073  34.628  33.272  1.00  0.00           H  
ATOM    570  CA  HIP    38      61.902  33.178  32.102  1.00  0.00           C  
ATOM    571  HA  HIP    38      62.389  33.251  31.129  1.00  0.00           H  
ATOM    572  CB  HIP    38      62.859  32.340  33.019  1.00  0.00           C  
ATOM    573  HB2 HIP    38      62.317  31.988  33.897  1.00  0.00           H  
ATOM    574  HB3 HIP    38      63.202  31.487  32.432  1.00  0.00           H  
ATOM    575  CG  HIP    38      64.054  33.156  33.564  1.00  0.00           C  
ATOM    576  ND1 HIP    38      65.074  33.573  32.743  1.00  0.00           N  
ATOM    577  HD1 HIP    38      65.255  33.243  31.806  1.00  0.00           H  
ATOM    578  CE1 HIP    38      65.853  34.391  33.496  1.00  0.00           C  
ATOM    579  HE1 HIP    38      66.742  34.921  33.187  1.00  0.00           H  
ATOM    580  NE2 HIP    38      65.330  34.528  34.750  1.00  0.00           N  
ATOM    581  HE2 HIP    38      65.561  35.256  35.412  1.00  0.00           H  
ATOM    582  CD2 HIP    38      64.127  33.822  34.765  1.00  0.00           C  
ATOM    583  HD2 HIP    38      63.434  33.705  35.585  1.00  0.00           H  
ATOM    584  C   HIP    38      60.580  32.449  31.925  1.00  0.00           C  
ATOM    585  O   HIP    38      59.628  32.747  32.645  1.00  0.00           O  
ATOM    586  N   TYR    39      60.560  31.425  31.082  1.00  0.00           N  
ATOM    587  H   TYR    39      61.442  31.153  30.672  1.00  0.00           H  
ATOM    588  CA  TYR    39      59.328  30.909  30.562  1.00  0.00           C  
ATOM    589  HA  TYR    39      58.486  31.220  31.180  1.00  0.00           H  
ATOM    590  CB  TYR    39      59.037  31.519  29.213  1.00  0.00           C  
ATOM    591  HB2 TYR    39      59.420  30.940  28.373  1.00  0.00           H  
ATOM    592  HB3 TYR    39      57.947  31.539  29.200  1.00  0.00           H  
ATOM    593  CG  TYR    39      59.536  32.921  28.984  1.00  0.00           C  
ATOM    594  CD1 TYR    39      58.798  34.020  29.421  1.00  0.00           C  
ATOM    595  HD1 TYR    39      57.895  33.897  30.001  1.00  0.00           H  
ATOM    596  CE1 TYR    39      59.162  35.322  29.047  1.00  0.00           C  
ATOM    597  HE1 TYR    39      58.567  36.192  29.281  1.00  0.00           H  
ATOM    598  CZ  TYR    39      60.412  35.606  28.408  1.00  0.00           C  
ATOM    599  OH  TYR    39      60.883  36.876  28.210  1.00  0.00           O  
ATOM    600  HH  TYR    39      60.298  37.568  28.526  1.00  0.00           H  
ATOM    601  CE2 TYR    39      61.158  34.448  27.968  1.00  0.00           C  
ATOM    602  HE2 TYR    39      62.141  34.581  27.542  1.00  0.00           H  
ATOM    603  CD2 TYR    39      60.797  33.153  28.291  1.00  0.00           C  
ATOM    604  HD2 TYR    39      61.366  32.341  27.863  1.00  0.00           H  
ATOM    605  C   TYR    39      59.274  29.317  30.412  1.00  0.00           C  
ATOM    606  O   TYR    39      60.236  28.779  29.910  1.00  0.00           O  
ATOM    607  N   PHE    40      58.263  28.629  30.835  1.00  0.00           N  
ATOM    608  H   PHE    40      57.449  29.132  31.159  1.00  0.00           H  
ATOM    609  CA  PHE    40      58.237  27.150  30.849  1.00  0.00           C  
ATOM    610  HA  PHE    40      58.866  26.842  30.014  1.00  0.00           H  
ATOM    611  CB  PHE    40      58.774  26.509  32.111  1.00  0.00           C  
ATOM    612  HB2 PHE    40      57.899  26.271  32.717  1.00  0.00           H  
ATOM    613  HB3 PHE    40      59.229  25.530  31.958  1.00  0.00           H  
ATOM    614  CG  PHE    40      59.681  27.417  32.946  1.00  0.00           C  
ATOM    615  CD1 PHE    40      61.075  27.534  32.811  1.00  0.00           C  
ATOM    616  HD1 PHE    40      61.537  26.907  32.063  1.00  0.00           H  
ATOM    617  CE1 PHE    40      61.834  28.391  33.564  1.00  0.00           C  
ATOM    618  HE1 PHE    40      62.895  28.476  33.378  1.00  0.00           H  
ATOM    619  CZ  PHE    40      61.168  29.263  34.481  1.00  0.00           C  
ATOM    620  HZ  PHE    40      61.655  30.026  35.071  1.00  0.00           H  
ATOM    621  CE2 PHE    40      59.814  29.153  34.703  1.00  0.00           C  
ATOM    622  HE2 PHE    40      59.400  29.819  35.446  1.00  0.00           H  
ATOM    623  CD2 PHE    40      59.057  28.196  33.983  1.00  0.00           C  
ATOM    624  HD2 PHE    40      58.012  28.164  34.257  1.00  0.00           H  
ATOM    625  C   PHE    40      56.883  26.519  30.448  1.00  0.00           C  
ATOM    626  O   PHE    40      55.890  27.140  30.805  1.00  0.00           O  
ATOM    627  N   THR    41      56.835  25.448  29.668  1.00  0.00           N  
ATOM    628  H   THR    41      57.735  25.100  29.371  1.00  0.00           H  
ATOM    629  CA  THR    41      55.576  24.978  29.026  1.00  0.00           C  
ATOM    630  HA  THR    41      54.616  25.316  29.418  1.00  0.00           H  
ATOM    631  CB  THR    41      55.534  25.406  27.519  1.00  0.00           C  
ATOM    632  HB  THR    41      54.607  24.946  27.179  1.00  0.00           H  
ATOM    633  CG2 THR    41      55.417  26.891  27.214  1.00  0.00           C  
ATOM    634 HG21 THR    41      54.805  27.065  26.329  1.00  0.00           H  
ATOM    635 HG22 THR    41      54.993  27.364  28.100  1.00  0.00           H  
ATOM    636 HG23 THR    41      56.387  27.383  27.138  1.00  0.00           H  
ATOM    637  OG1 THR    41      56.554  24.878  26.655  1.00  0.00           O  
ATOM    638  HG1 THR    41      56.199  24.012  26.439  1.00  0.00           H  
ATOM    639  C   THR    41      55.483  23.464  29.171  1.00  0.00           C  
ATOM    640  O   THR    41      56.476  22.707  28.858  1.00  0.00           O  
ATOM    641  N   PHE    42      54.332  22.990  29.586  1.00  0.00           N  
ATOM    642  H   PHE    42      53.557  23.570  29.875  1.00  0.00           H  
ATOM    643  CA  PHE    42      54.078  21.503  29.812  1.00  0.00           C  
ATOM    644  HA  PHE    42      54.821  20.857  29.344  1.00  0.00           H  
ATOM    645  CB  PHE    42      54.231  21.390  31.426  1.00  0.00           C  
ATOM    646  HB2 PHE    42      53.337  21.750  31.936  1.00  0.00           H  
ATOM    647  HB3 PHE    42      54.416  20.338  31.643  1.00  0.00           H  
ATOM    648  CG  PHE    42      55.415  22.119  32.025  1.00  0.00           C  
ATOM    649  CD1 PHE    42      55.226  23.339  32.677  1.00  0.00           C  
ATOM    650  HD1 PHE    42      54.242  23.767  32.792  1.00  0.00           H  
ATOM    651  CE1 PHE    42      56.313  24.039  33.237  1.00  0.00           C  
ATOM    652  HE1 PHE    42      56.143  24.924  33.832  1.00  0.00           H  
ATOM    653  CZ  PHE    42      57.630  23.513  33.163  1.00  0.00           C  
ATOM    654  HZ  PHE    42      58.491  23.965  33.633  1.00  0.00           H  
ATOM    655  CE2 PHE    42      57.777  22.279  32.469  1.00  0.00           C  
ATOM    656  HE2 PHE    42      58.743  21.827  32.301  1.00  0.00           H  
ATOM    657  CD2 PHE    42      56.665  21.505  32.001  1.00  0.00           C  
ATOM    658  HD2 PHE    42      56.860  20.599  31.447  1.00  0.00           H  
ATOM    659  C   PHE    42      52.691  21.061  29.238  1.00  0.00           C  
ATOM    660  O   PHE    42      51.689  21.753  29.261  1.00  0.00           O  
ATOM    661  N   GLY    43      52.614  19.828  28.820  1.00  0.00           N  
ATOM    662  H   GLY    43      53.458  19.307  28.629  1.00  0.00           H  
ATOM    663  CA  GLY    43      51.332  19.278  28.228  1.00  0.00           C  
ATOM    664  HA2 GLY    43      51.382  18.193  28.136  1.00  0.00           H  
ATOM    665  HA3 GLY    43      50.554  19.498  28.959  1.00  0.00           H  
ATOM    666  C   GLY    43      50.788  19.904  26.991  1.00  0.00           C  
ATOM    667  O   GLY    43      51.461  20.745  26.353  1.00  0.00           O  
ATOM    668  N   LYS    44      49.425  19.653  26.766  1.00  0.00           N  
ATOM    669  H   LYS    44      48.938  19.150  27.494  1.00  0.00           H  
ATOM    670  CA  LYS    44      48.663  19.772  25.506  1.00  0.00           C  
ATOM    671  HA  LYS    44      49.400  20.003  24.737  1.00  0.00           H  
ATOM    672  CB  LYS    44      47.883  18.484  25.430  1.00  0.00           C  
ATOM    673  HB2 LYS    44      47.109  18.491  26.198  1.00  0.00           H  
ATOM    674  HB3 LYS    44      47.370  18.560  24.472  1.00  0.00           H  
ATOM    675  CG  LYS    44      48.653  17.112  25.373  1.00  0.00           C  
ATOM    676  HG2 LYS    44      49.152  17.025  26.338  1.00  0.00           H  
ATOM    677  HG3 LYS    44      47.882  16.360  25.204  1.00  0.00           H  
ATOM    678  CD  LYS    44      49.729  17.037  24.335  1.00  0.00           C  
ATOM    679  HD2 LYS    44      49.329  17.149  23.327  1.00  0.00           H  
ATOM    680  HD3 LYS    44      50.469  17.815  24.525  1.00  0.00           H  
ATOM    681  CE  LYS    44      50.333  15.586  24.676  1.00  0.00           C  
ATOM    682  HE2 LYS    44      50.754  15.518  25.679  1.00  0.00           H  
ATOM    683  HE3 LYS    44      49.508  14.880  24.582  1.00  0.00           H  
ATOM    684  NZ  LYS    44      51.387  15.266  23.640  1.00  0.00           N  
ATOM    685  HZ1 LYS    44      51.866  14.400  23.842  1.00  0.00           H  
ATOM    686  HZ2 LYS    44      50.904  15.189  22.756  1.00  0.00           H  
ATOM    687  HZ3 LYS    44      51.945  16.102  23.540  1.00  0.00           H  
ATOM    688  C   LYS    44      47.698  20.936  25.535  1.00  0.00           C  
ATOM    689  O   LYS    44      46.800  21.057  26.339  1.00  0.00           O  
ATOM    690  N   ALA    45      47.802  21.730  24.482  1.00  0.00           N  
ATOM    691  H   ALA    45      48.420  21.415  23.748  1.00  0.00           H  
ATOM    692  CA  ALA    45      46.815  22.779  24.247  1.00  0.00           C  
ATOM    693  HA  ALA    45      46.661  23.353  25.161  1.00  0.00           H  
ATOM    694  CB  ALA    45      47.470  23.707  23.259  1.00  0.00           C  
ATOM    695  HB1 ALA    45      46.790  24.526  23.027  1.00  0.00           H  
ATOM    696  HB2 ALA    45      48.362  24.129  23.724  1.00  0.00           H  
ATOM    697  HB3 ALA    45      47.780  23.167  22.364  1.00  0.00           H  
ATOM    698  C   ALA    45      45.512  22.193  23.657  1.00  0.00           C  
ATOM    699  O   ALA    45      44.447  22.715  23.918  1.00  0.00           O  
ATOM    700  N   ASP    46      45.646  21.048  22.963  1.00  0.00           N  
ATOM    701  H   ASP    46      46.582  20.791  22.683  1.00  0.00           H  
ATOM    702  CA  ASP    46      44.562  20.224  22.521  1.00  0.00           C  
ATOM    703  HA  ASP    46      43.745  20.147  23.240  1.00  0.00           H  
ATOM    704  CB  ASP    46      44.021  20.707  21.141  1.00  0.00           C  
ATOM    705  HB2 ASP    46      43.938  21.782  21.307  1.00  0.00           H  
ATOM    706  HB3 ASP    46      44.685  20.528  20.295  1.00  0.00           H  
ATOM    707  CG  ASP    46      42.707  20.004  20.676  1.00  0.00           C  
ATOM    708  OD1 ASP    46      42.465  18.838  20.970  1.00  0.00           O  
ATOM    709  OD2 ASP    46      42.101  20.521  19.680  1.00  0.00           O  
ATOM    710  C   ASP    46      45.056  18.811  22.424  1.00  0.00           C  
ATOM    711  O   ASP    46      45.825  18.463  21.531  1.00  0.00           O  
ATOM    712  N   VAL    47      44.497  17.937  23.272  1.00  0.00           N  
ATOM    713  H   VAL    47      43.797  18.295  23.906  1.00  0.00           H  
ATOM    714  CA  VAL    47      44.676  16.487  23.446  1.00  0.00           C  
ATOM    715  HA  VAL    47      45.708  16.166  23.585  1.00  0.00           H  
ATOM    716  CB  VAL    47      43.875  15.995  24.625  1.00  0.00           C  
ATOM    717  HB  VAL    47      42.828  16.124  24.349  1.00  0.00           H  
ATOM    718  CG1 VAL    47      44.181  14.519  25.003  1.00  0.00           C  
ATOM    719 HG11 VAL    47      45.160  14.369  25.458  1.00  0.00           H  
ATOM    720 HG12 VAL    47      43.539  14.285  25.853  1.00  0.00           H  
ATOM    721 HG13 VAL    47      43.990  13.768  24.237  1.00  0.00           H  
ATOM    722  CG2 VAL    47      44.121  16.873  25.896  1.00  0.00           C  
ATOM    723 HG21 VAL    47      45.158  16.833  26.229  1.00  0.00           H  
ATOM    724 HG22 VAL    47      43.886  17.934  25.814  1.00  0.00           H  
ATOM    725 HG23 VAL    47      43.429  16.512  26.657  1.00  0.00           H  
ATOM    726  C   VAL    47      44.170  15.734  22.229  1.00  0.00           C  
ATOM    727  O   VAL    47      44.728  14.670  21.944  1.00  0.00           O  
ATOM    728  N   ALA    48      43.058  16.085  21.617  1.00  0.00           N  
ATOM    729  H   ALA    48      42.428  16.804  21.942  1.00  0.00           H  
ATOM    730  CA  ALA    48      42.525  15.399  20.536  1.00  0.00           C  
ATOM    731  HA  ALA    48      42.428  14.332  20.736  1.00  0.00           H  
ATOM    732  CB  ALA    48      40.995  15.807  20.260  1.00  0.00           C  
ATOM    733  HB1 ALA    48      40.643  15.284  19.370  1.00  0.00           H  
ATOM    734  HB2 ALA    48      40.487  15.719  21.221  1.00  0.00           H  
ATOM    735  HB3 ALA    48      41.009  16.873  20.037  1.00  0.00           H  
ATOM    736  C   ALA    48      43.394  15.541  19.290  1.00  0.00           C  
ATOM    737  O   ALA    48      43.464  14.648  18.445  1.00  0.00           O  
ATOM    738  N   ALA    49      43.971  16.744  19.087  1.00  0.00           N  
ATOM    739  H   ALA    49      43.878  17.401  19.849  1.00  0.00           H  
ATOM    740  CA  ALA    49      44.860  17.058  17.911  1.00  0.00           C  
ATOM    741  HA  ALA    49      44.615  16.318  17.149  1.00  0.00           H  
ATOM    742  CB  ALA    49      44.690  18.533  17.513  1.00  0.00           C  
ATOM    743  HB1 ALA    49      45.431  18.958  16.836  1.00  0.00           H  
ATOM    744  HB2 ALA    49      43.748  18.628  16.973  1.00  0.00           H  
ATOM    745  HB3 ALA    49      44.671  19.146  18.414  1.00  0.00           H  
ATOM    746  C   ALA    49      46.345  16.693  18.300  1.00  0.00           C  
ATOM    747  O   ALA    49      47.217  16.720  17.407  1.00  0.00           O  
ATOM    748  N   ASN    50      46.584  16.305  19.580  1.00  0.00           N  
ATOM    749  H   ASN    50      45.718  16.313  20.099  1.00  0.00           H  
ATOM    750  CA  ASN    50      47.900  16.071  20.195  1.00  0.00           C  
ATOM    751  HA  ASN    50      47.704  15.902  21.254  1.00  0.00           H  
ATOM    752  CB  ASN    50      48.424  14.655  19.718  1.00  0.00           C  
ATOM    753  HB2 ASN    50      47.669  13.907  19.958  1.00  0.00           H  
ATOM    754  HB3 ASN    50      48.662  14.673  18.655  1.00  0.00           H  
ATOM    755  CG  ASN    50      49.633  14.182  20.511  1.00  0.00           C  
ATOM    756  OD1 ASN    50      49.829  14.668  21.617  1.00  0.00           O  
ATOM    757  ND2 ASN    50      50.642  13.424  19.993  1.00  0.00           N  
ATOM    758 HD21 ASN    50      51.511  13.306  20.493  1.00  0.00           H  
ATOM    759 HD22 ASN    50      50.514  13.128  19.035  1.00  0.00           H  
ATOM    760  C   ASN    50      48.897  17.241  20.028  1.00  0.00           C  
ATOM    761  O   ASN    50      50.103  17.033  19.675  1.00  0.00           O  
ATOM    762  N   LYS    51      48.407  18.510  20.254  1.00  0.00           N  
ATOM    763  H   LYS    51      47.426  18.572  20.487  1.00  0.00           H  
ATOM    764  CA  LYS    51      49.192  19.730  20.125  1.00  0.00           C  
ATOM    765  HA  LYS    51      49.990  19.592  19.396  1.00  0.00           H  
ATOM    766  CB  LYS    51      48.319  20.874  19.643  1.00  0.00           C  
ATOM    767  HB2 LYS    51      47.491  21.040  20.333  1.00  0.00           H  
ATOM    768  HB3 LYS    51      48.985  21.735  19.699  1.00  0.00           H  
ATOM    769  CG  LYS    51      47.813  20.608  18.175  1.00  0.00           C  
ATOM    770  HG2 LYS    51      48.661  20.363  17.535  1.00  0.00           H  
ATOM    771  HG3 LYS    51      47.210  19.702  18.119  1.00  0.00           H  
ATOM    772  CD  LYS    51      47.034  21.780  17.570  1.00  0.00           C  
ATOM    773  HD2 LYS    51      46.738  21.700  16.524  1.00  0.00           H  
ATOM    774  HD3 LYS    51      46.115  21.736  18.154  1.00  0.00           H  
ATOM    775  CE  LYS    51      47.732  23.122  17.742  1.00  0.00           C  
ATOM    776  HE2 LYS    51      47.522  23.465  18.755  1.00  0.00           H  
ATOM    777  HE3 LYS    51      48.794  22.879  17.700  1.00  0.00           H  
ATOM    778  NZ  LYS    51      47.378  24.168  16.872  1.00  0.00           N  
ATOM    779  HZ1 LYS    51      47.652  23.994  15.916  1.00  0.00           H  
ATOM    780  HZ2 LYS    51      46.403  24.433  16.871  1.00  0.00           H  
ATOM    781  HZ3 LYS    51      47.942  24.974  17.100  1.00  0.00           H  
ATOM    782  C   LYS    51      49.818  20.211  21.375  1.00  0.00           C  
ATOM    783  O   LYS    51      49.106  20.215  22.370  1.00  0.00           O  
ATOM    784  N   PRO    52      51.132  20.553  21.433  1.00  0.00           N  
ATOM    785  CD  PRO    52      52.076  20.445  20.397  1.00  0.00           C  
ATOM    786  HD2 PRO    52      51.813  21.040  19.521  1.00  0.00           H  
ATOM    787  HD3 PRO    52      52.214  19.381  20.205  1.00  0.00           H  
ATOM    788  CG  PRO    52      53.439  21.000  20.907  1.00  0.00           C  
ATOM    789  HG2 PRO    52      53.496  22.039  20.582  1.00  0.00           H  
ATOM    790  HG3 PRO    52      54.229  20.486  20.358  1.00  0.00           H  
ATOM    791  CB  PRO    52      53.328  20.803  22.451  1.00  0.00           C  
ATOM    792  HB2 PRO    52      53.993  21.493  22.970  1.00  0.00           H  
ATOM    793  HB3 PRO    52      53.566  19.782  22.749  1.00  0.00           H  
ATOM    794  CA  PRO    52      51.810  20.982  22.643  1.00  0.00           C  
ATOM    795  HA  PRO    52      51.544  20.255  23.411  1.00  0.00           H  
ATOM    796  C   PRO    52      51.398  22.361  23.014  1.00  0.00           C  
ATOM    797  O   PRO    52      51.087  23.169  22.164  1.00  0.00           O  
ATOM    798  N   VAL    53      51.426  22.704  24.329  1.00  0.00           N  
ATOM    799  H   VAL    53      51.665  22.017  25.030  1.00  0.00           H  
ATOM    800  CA  VAL    53      51.425  24.103  24.806  1.00  0.00           C  
ATOM    801  HA  VAL    53      50.662  24.617  24.221  1.00  0.00           H  
ATOM    802  CB  VAL    53      51.179  24.214  26.313  1.00  0.00           C  
ATOM    803  HB  VAL    53      51.725  23.515  26.946  1.00  0.00           H  
ATOM    804  CG1 VAL    53      51.500  25.641  26.758  1.00  0.00           C  
ATOM    805 HG11 VAL    53      51.309  25.874  27.805  1.00  0.00           H  
ATOM    806 HG12 VAL    53      52.515  25.958  26.516  1.00  0.00           H  
ATOM    807 HG13 VAL    53      50.787  26.252  26.204  1.00  0.00           H  
ATOM    808  CG2 VAL    53      49.683  23.934  26.560  1.00  0.00           C  
ATOM    809 HG21 VAL    53      49.005  24.568  25.989  1.00  0.00           H  
ATOM    810 HG22 VAL    53      49.522  22.887  26.306  1.00  0.00           H  
ATOM    811 HG23 VAL    53      49.482  24.002  27.629  1.00  0.00           H  
ATOM    812  C   VAL    53      52.816  24.596  24.352  1.00  0.00           C  
ATOM    813  O   VAL    53      53.877  24.071  24.705  1.00  0.00           O  
ATOM    814  N   THR    54      52.849  25.634  23.539  1.00  0.00           N  
ATOM    815  H   THR    54      51.943  25.997  23.276  1.00  0.00           H  
ATOM    816  CA  THR    54      54.008  26.521  23.231  1.00  0.00           C  
ATOM    817  HA  THR    54      54.849  25.832  23.313  1.00  0.00           H  
ATOM    818  CB  THR    54      53.991  26.955  21.730  1.00  0.00           C  
ATOM    819  HB  THR    54      55.003  27.149  21.374  1.00  0.00           H  
ATOM    820  CG2 THR    54      53.545  25.849  20.687  1.00  0.00           C  
ATOM    821 HG21 THR    54      53.402  26.225  19.674  1.00  0.00           H  
ATOM    822 HG22 THR    54      54.279  25.043  20.701  1.00  0.00           H  
ATOM    823 HG23 THR    54      52.582  25.510  21.069  1.00  0.00           H  
ATOM    824  OG1 THR    54      53.294  28.079  21.331  1.00  0.00           O  
ATOM    825  HG1 THR    54      53.807  28.374  20.576  1.00  0.00           H  
ATOM    826  C   THR    54      54.101  27.827  24.109  1.00  0.00           C  
ATOM    827  O   THR    54      53.077  28.264  24.648  1.00  0.00           O  
ATOM    828  N   PRO    55      55.252  28.543  24.174  1.00  0.00           N  
ATOM    829  CD  PRO    55      56.553  28.194  23.599  1.00  0.00           C  
ATOM    830  HD2 PRO    55      56.465  28.385  22.530  1.00  0.00           H  
ATOM    831  HD3 PRO    55      56.693  27.131  23.793  1.00  0.00           H  
ATOM    832  CG  PRO    55      57.560  28.969  24.416  1.00  0.00           C  
ATOM    833  HG2 PRO    55      58.572  29.135  24.047  1.00  0.00           H  
ATOM    834  HG3 PRO    55      57.768  28.479  25.367  1.00  0.00           H  
ATOM    835  CB  PRO    55      56.758  30.269  24.772  1.00  0.00           C  
ATOM    836  HB2 PRO    55      56.991  30.952  23.955  1.00  0.00           H  
ATOM    837  HB3 PRO    55      57.006  30.649  25.763  1.00  0.00           H  
ATOM    838  CA  PRO    55      55.337  29.833  24.908  1.00  0.00           C  
ATOM    839  HA  PRO    55      55.104  29.573  25.941  1.00  0.00           H  
ATOM    840  C   PRO    55      54.394  30.913  24.402  1.00  0.00           C  
ATOM    841  O   PRO    55      53.819  31.668  25.117  1.00  0.00           O  
ATOM    842  N   GLN    56      54.077  30.842  23.106  1.00  0.00           N  
ATOM    843  H   GLN    56      54.500  30.121  22.539  1.00  0.00           H  
ATOM    844  CA  GLN    56      53.026  31.745  22.446  1.00  0.00           C  
ATOM    845  HA  GLN    56      52.878  32.609  23.095  1.00  0.00           H  
ATOM    846  CB  GLN    56      53.500  32.120  21.066  1.00  0.00           C  
ATOM    847  HB2 GLN    56      53.390  31.277  20.383  1.00  0.00           H  
ATOM    848  HB3 GLN    56      52.902  32.911  20.614  1.00  0.00           H  
ATOM    849  CG  GLN    56      54.960  32.633  20.890  1.00  0.00           C  
ATOM    850  HG2 GLN    56      55.001  33.195  19.956  1.00  0.00           H  
ATOM    851  HG3 GLN    56      55.297  33.227  21.740  1.00  0.00           H  
ATOM    852  CD  GLN    56      56.016  31.573  20.621  1.00  0.00           C  
ATOM    853  OE1 GLN    56      55.917  30.393  20.886  1.00  0.00           O  
ATOM    854  NE2 GLN    56      57.117  32.000  19.999  1.00  0.00           N  
ATOM    855 HE21 GLN    56      57.853  31.328  19.838  1.00  0.00           H  
ATOM    856 HE22 GLN    56      57.179  32.906  19.558  1.00  0.00           H  
ATOM    857  C   GLN    56      51.619  31.177  22.373  1.00  0.00           C  
ATOM    858  O   GLN    56      50.682  31.926  21.943  1.00  0.00           O  
ATOM    859  N   THR    57      51.356  30.029  22.921  1.00  0.00           N  
ATOM    860  H   THR    57      52.088  29.440  23.292  1.00  0.00           H  
ATOM    861  CA  THR    57      49.969  29.498  23.074  1.00  0.00           C  
ATOM    862  HA  THR    57      49.440  29.543  22.122  1.00  0.00           H  
ATOM    863  CB  THR    57      49.931  28.073  23.504  1.00  0.00           C  
ATOM    864  HB  THR    57      50.576  27.980  24.377  1.00  0.00           H  
ATOM    865  CG2 THR    57      48.681  27.329  23.762  1.00  0.00           C  
ATOM    866 HG21 THR    57      48.009  27.377  22.905  1.00  0.00           H  
ATOM    867 HG22 THR    57      48.900  26.298  24.038  1.00  0.00           H  
ATOM    868 HG23 THR    57      48.113  27.761  24.586  1.00  0.00           H  
ATOM    869  OG1 THR    57      50.531  27.269  22.460  1.00  0.00           O  
ATOM    870  HG1 THR    57      49.888  27.087  21.770  1.00  0.00           H  
ATOM    871  C   THR    57      49.134  30.330  24.108  1.00  0.00           C  
ATOM    872  O   THR    57      49.624  30.452  25.208  1.00  0.00           O  
ATOM    873  N   LEU    58      47.921  30.789  23.699  1.00  0.00           N  
ATOM    874  H   LEU    58      47.636  30.527  22.766  1.00  0.00           H  
ATOM    875  CA  LEU    58      47.044  31.525  24.530  1.00  0.00           C  
ATOM    876  HA  LEU    58      47.629  32.312  25.006  1.00  0.00           H  
ATOM    877  CB  LEU    58      46.062  32.249  23.603  1.00  0.00           C  
ATOM    878  HB2 LEU    58      45.453  31.520  23.068  1.00  0.00           H  
ATOM    879  HB3 LEU    58      45.325  32.768  24.216  1.00  0.00           H  
ATOM    880  CG  LEU    58      46.793  33.172  22.578  1.00  0.00           C  
ATOM    881  HG  LEU    58      47.863  32.975  22.521  1.00  0.00           H  
ATOM    882  CD1 LEU    58      46.108  33.112  21.225  1.00  0.00           C  
ATOM    883 HD11 LEU    58      45.068  33.433  21.286  1.00  0.00           H  
ATOM    884 HD12 LEU    58      46.624  33.626  20.414  1.00  0.00           H  
ATOM    885 HD13 LEU    58      46.172  32.059  20.952  1.00  0.00           H  
ATOM    886  CD2 LEU    58      46.580  34.674  22.914  1.00  0.00           C  
ATOM    887 HD21 LEU    58      47.053  34.864  23.877  1.00  0.00           H  
ATOM    888 HD22 LEU    58      46.849  35.377  22.126  1.00  0.00           H  
ATOM    889 HD23 LEU    58      45.538  34.860  23.174  1.00  0.00           H  
ATOM    890  C   LEU    58      46.208  30.661  25.503  1.00  0.00           C  
ATOM    891  O   LEU    58      45.945  29.561  25.165  1.00  0.00           O  
ATOM    892  N   PHE    59      45.821  31.266  26.620  1.00  0.00           N  
ATOM    893  H   PHE    59      46.116  32.224  26.744  1.00  0.00           H  
ATOM    894  CA  PHE    59      44.941  30.688  27.686  1.00  0.00           C  
ATOM    895  HA  PHE    59      44.380  29.805  27.384  1.00  0.00           H  
ATOM    896  CB  PHE    59      45.840  30.259  28.869  1.00  0.00           C  
ATOM    897  HB2 PHE    59      46.295  31.141  29.319  1.00  0.00           H  
ATOM    898  HB3 PHE    59      45.097  29.901  29.582  1.00  0.00           H  
ATOM    899  CG  PHE    59      46.825  29.113  28.616  1.00  0.00           C  
ATOM    900  CD1 PHE    59      48.089  29.372  27.969  1.00  0.00           C  
ATOM    901  HD1 PHE    59      48.410  30.337  27.606  1.00  0.00           H  
ATOM    902  CE1 PHE    59      48.977  28.331  27.817  1.00  0.00           C  
ATOM    903  HE1 PHE    59      49.931  28.473  27.331  1.00  0.00           H  
ATOM    904  CZ  PHE    59      48.579  27.045  28.258  1.00  0.00           C  
ATOM    905  HZ  PHE    59      49.273  26.224  28.153  1.00  0.00           H  
ATOM    906  CE2 PHE    59      47.295  26.798  28.735  1.00  0.00           C  
ATOM    907  HE2 PHE    59      47.000  25.776  28.925  1.00  0.00           H  
ATOM    908  CD2 PHE    59      46.444  27.838  29.020  1.00  0.00           C  
ATOM    909  HD2 PHE    59      45.492  27.562  29.449  1.00  0.00           H  
ATOM    910  C   PHE    59      43.913  31.731  28.094  1.00  0.00           C  
ATOM    911  O   PHE    59      44.220  32.957  28.000  1.00  0.00           O  
ATOM    912  N   GLU    60      42.680  31.320  28.471  1.00  0.00           N  
ATOM    913  H   GLU    60      42.379  30.357  28.451  1.00  0.00           H  
ATOM    914  CA  GLU    60      41.694  32.303  29.065  1.00  0.00           C  
ATOM    915  HA  GLU    60      41.745  33.225  28.487  1.00  0.00           H  
ATOM    916  CB  GLU    60      40.265  31.722  28.890  1.00  0.00           C  
ATOM    917  HB2 GLU    60      40.260  30.806  29.482  1.00  0.00           H  
ATOM    918  HB3 GLU    60      39.625  32.551  29.191  1.00  0.00           H  
ATOM    919  CG  GLU    60      39.791  31.341  27.467  1.00  0.00           C  
ATOM    920  HG2 GLU    60      39.593  32.242  26.886  1.00  0.00           H  
ATOM    921  HG3 GLU    60      40.596  30.786  26.985  1.00  0.00           H  
ATOM    922  CD  GLU    60      38.562  30.487  27.442  1.00  0.00           C  
ATOM    923  OE1 GLU    60      37.906  30.239  28.510  1.00  0.00           O  
ATOM    924  OE2 GLU    60      38.226  30.086  26.300  1.00  0.00           O  
ATOM    925  C   GLU    60      41.966  32.728  30.508  1.00  0.00           C  
ATOM    926  O   GLU    60      41.881  31.841  31.349  1.00  0.00           O  
ATOM    927  N   LEU    61      42.212  34.057  30.781  1.00  0.00           N  
ATOM    928  H   LEU    61      42.107  34.767  30.071  1.00  0.00           H  
ATOM    929  CA  LEU    61      42.817  34.518  32.052  1.00  0.00           C  
ATOM    930  HA  LEU    61      43.593  33.795  32.302  1.00  0.00           H  
ATOM    931  CB  LEU    61      43.630  35.799  31.911  1.00  0.00           C  
ATOM    932  HB2 LEU    61      42.895  36.604  31.878  1.00  0.00           H  
ATOM    933  HB3 LEU    61      44.296  36.011  32.748  1.00  0.00           H  
ATOM    934  CG  LEU    61      44.466  35.972  30.620  1.00  0.00           C  
ATOM    935  HG  LEU    61      43.901  35.602  29.764  1.00  0.00           H  
ATOM    936  CD1 LEU    61      44.791  37.405  30.304  1.00  0.00           C  
ATOM    937 HD11 LEU    61      45.442  37.795  31.086  1.00  0.00           H  
ATOM    938 HD12 LEU    61      45.184  37.560  29.299  1.00  0.00           H  
ATOM    939 HD13 LEU    61      43.918  38.041  30.452  1.00  0.00           H  
ATOM    940  CD2 LEU    61      45.678  35.036  30.696  1.00  0.00           C  
ATOM    941 HD21 LEU    61      45.233  34.047  30.809  1.00  0.00           H  
ATOM    942 HD22 LEU    61      46.245  35.123  29.769  1.00  0.00           H  
ATOM    943 HD23 LEU    61      46.271  35.200  31.596  1.00  0.00           H  
ATOM    944  C   LEU    61      41.784  34.559  33.164  1.00  0.00           C  
ATOM    945  O   LEU    61      42.212  34.653  34.320  1.00  0.00           O  
ATOM    946  N   GLY    62      40.464  34.383  32.871  1.00  0.00           N  
ATOM    947  H   GLY    62      40.085  34.116  31.974  1.00  0.00           H  
ATOM    948  CA  GLY    62      39.411  34.555  33.944  1.00  0.00           C  
ATOM    949  HA2 GLY    62      38.397  34.363  33.592  1.00  0.00           H  
ATOM    950  HA3 GLY    62      39.530  33.774  34.696  1.00  0.00           H  
ATOM    951  C   GLY    62      39.424  35.870  34.668  1.00  0.00           C  
ATOM    952  O   GLY    62      39.774  36.898  34.167  1.00  0.00           O  
ATOM    953  N   CTZ    63      39.091  35.839  35.928  1.00  0.00           N  
ATOM    954  H4  CTZ    63      38.829  34.939  36.305  1.00  0.00           H  
ATOM    955  C9  CTZ    63      39.051  37.045  36.733  1.00  0.00           C  
ATOM    956  H5  CTZ    63      38.339  37.739  36.286  1.00  0.00           H  
ATOM    957  C   CTZ    63      40.394  37.762  36.858  1.00  0.00           C  
ATOM    958  O   CTZ    63      40.323  38.851  37.369  1.00  0.00           O  
ATOM    959  CB  CTZ    63      38.592  36.855  38.228  1.00  0.00           C  
ATOM    960  H6  CTZ    63      39.263  36.173  38.772  1.00  0.00           H  
ATOM    961  H7  CTZ    63      38.561  37.831  38.628  1.00  0.00           H  
ATOM    962  OG  CTZ    63      37.265  36.339  38.368  1.00  0.00           O  
ATOM    963  S1  CTZ    63      33.949  33.306  40.244  1.00  0.00           S  
ATOM    964  C2  CTZ    63      33.929  32.904  42.108  1.00  0.00           C  
ATOM    965  H12 CTZ    63      34.114  31.847  42.160  1.00  0.00           H  
ATOM    966  H13 CTZ    63      32.896  33.216  42.413  1.00  0.00           H  
ATOM    967  C3  CTZ    63      35.046  33.687  42.724  1.00  0.00           C  
ATOM    968  C3' CTZ    63      34.947  34.605  43.685  1.00  0.00           C  
ATOM    969  H14 CTZ    63      33.879  34.905  44.028  1.00  0.00           H  
ATOM    970  H15 CTZ    63      35.821  35.199  43.954  1.00  0.00           H  
ATOM    971  CA  CTZ    63      36.363  33.406  42.068  1.00  0.00           C  
ATOM    972  C4' CTZ    63      37.504  32.635  42.732  1.00  0.00           C  
ATOM    973  O4A CTZ    63      37.962  31.538  42.141  1.00  0.00           O  
ATOM    974  O4B CTZ    63      37.982  33.054  43.811  1.00  0.00           O  
ATOM    975  N5  CTZ    63      36.554  33.663  40.783  1.00  0.00           N  
ATOM    976  C6  CTZ    63      35.434  34.332  40.194  1.00  0.00           C  
ATOM    977  H16 CTZ    63      35.303  35.269  40.733  1.00  0.00           H  
ATOM    978  C7  CTZ    63      35.643  34.553  38.632  1.00  0.00           C  
ATOM    979  H17 CTZ    63      35.028  35.460  38.365  1.00  0.00           H  
ATOM    980  C8  CTZ    63      37.079  34.950  38.247  1.00  0.00           C  
ATOM    981  O9  CTZ    63      37.993  34.214  37.909  1.00  0.00           O  
ATOM    982  N10 CTZ    63      35.068  33.358  37.980  1.00  0.00           N  
ATOM    983  H18 CTZ    63      35.506  32.478  38.210  1.00  0.00           H  
ATOM    984  C11 CTZ    63      34.345  33.610  36.809  1.00  0.00           C  
ATOM    985  O12 CTZ    63      34.230  34.796  36.364  1.00  0.00           O  
ATOM    986  C13 CTZ    63      33.757  32.399  36.175  1.00  0.00           C  
ATOM    987  C14 CTZ    63      33.598  32.393  34.697  1.00  0.00           C  
ATOM    988  C15 CTZ    63      34.052  33.368  33.754  1.00  0.00           C  
ATOM    989  H19 CTZ    63      34.429  34.340  33.901  1.00  0.00           H  
ATOM    990  N16 CTZ    63      33.422  31.237  36.711  1.00  0.00           N  
ATOM    991  S16 CTZ    63      33.590  32.860  32.207  1.00  0.00           S  
ATOM    992  C17 CTZ    63      32.961  31.400  32.776  1.00  0.00           C  
ATOM    993  N18 CTZ    63      32.500  30.388  31.949  1.00  0.00           N  
ATOM    994  H20 CTZ    63      32.524  30.617  30.917  1.00  0.00           H  
ATOM    995  H21 CTZ    63      31.791  29.798  32.355  1.00  0.00           H  
ATOM    996  O17 CTZ    63      33.417  31.193  38.101  1.00  0.00           O  
ATOM    997  C18 CTZ    63      32.694  29.834  38.490  1.00  0.00           C  
ATOM    998  C19 CTZ    63      31.464  29.841  37.606  1.00  0.00           C  
ATOM    999  H22 CTZ    63      31.662  29.788  36.552  1.00  0.00           H  
ATOM   1000  H23 CTZ    63      30.838  28.972  37.864  1.00  0.00           H  
ATOM   1001  H24 CTZ    63      30.837  30.692  37.871  1.00  0.00           H  
ATOM   1002  C20 CTZ    63      32.247  30.090  39.962  1.00  0.00           C  
ATOM   1003  H25 CTZ    63      31.344  30.727  40.061  1.00  0.00           H  
ATOM   1004  H26 CTZ    63      31.802  29.183  40.390  1.00  0.00           H  
ATOM   1005  H27 CTZ    63      33.038  30.499  40.628  1.00  0.00           H  
ATOM   1006  C21 CTZ    63      33.782  28.726  38.328  1.00  0.00           C  
ATOM   1007  O2A CTZ    63      34.353  28.208  39.333  1.00  0.00           O  
ATOM   1008  O2B CTZ    63      34.038  28.310  37.167  1.00  0.00           O  
ATOM   1009  N19 CTZ    63      32.937  31.317  34.130  1.00  0.00           N  
ATOM   1010  N   VAL    64      41.473  37.169  36.437  1.00  0.00           N  
ATOM   1011  H   VAL    64      41.337  36.269  35.999  1.00  0.00           H  
ATOM   1012  CA  VAL    64      42.813  37.945  36.309  1.00  0.00           C  
ATOM   1013  HA  VAL    64      43.113  38.370  37.267  1.00  0.00           H  
ATOM   1014  CB  VAL    64      43.984  36.989  35.928  1.00  0.00           C  
ATOM   1015  HB  VAL    64      43.759  36.471  34.996  1.00  0.00           H  
ATOM   1016  CG1 VAL    64      45.281  37.762  35.724  1.00  0.00           C  
ATOM   1017 HG11 VAL    64      46.044  37.010  35.522  1.00  0.00           H  
ATOM   1018 HG12 VAL    64      45.246  38.417  34.854  1.00  0.00           H  
ATOM   1019 HG13 VAL    64      45.643  38.229  36.640  1.00  0.00           H  
ATOM   1020  CG2 VAL    64      44.134  35.956  37.031  1.00  0.00           C  
ATOM   1021 HG21 VAL    64      45.119  35.518  36.873  1.00  0.00           H  
ATOM   1022 HG22 VAL    64      43.990  36.462  37.986  1.00  0.00           H  
ATOM   1023 HG23 VAL    64      43.344  35.216  36.905  1.00  0.00           H  
ATOM   1024  C   VAL    64      42.706  39.028  35.315  1.00  0.00           C  
ATOM   1025  O   VAL    64      43.396  40.070  35.492  1.00  0.00           O  
ATOM   1026  N   SER    65      41.669  38.984  34.452  1.00  0.00           N  
ATOM   1027  H   SER    65      41.069  38.174  34.384  1.00  0.00           H  
ATOM   1028  CA  SER    65      41.393  40.105  33.478  1.00  0.00           C  
ATOM   1029  HA  SER    65      42.368  40.196  32.999  1.00  0.00           H  
ATOM   1030  CB  SER    65      40.368  39.674  32.445  1.00  0.00           C  
ATOM   1031  HB2 SER    65      39.388  39.657  32.923  1.00  0.00           H  
ATOM   1032  HB3 SER    65      40.341  40.297  31.552  1.00  0.00           H  
ATOM   1033  OG  SER    65      40.655  38.363  31.967  1.00  0.00           O  
ATOM   1034  HG  SER    65      40.264  37.673  32.507  1.00  0.00           H  
ATOM   1035  C   SER    65      41.063  41.466  34.150  1.00  0.00           C  
ATOM   1036  O   SER    65      41.530  42.491  33.684  1.00  0.00           O  
ATOM   1037  N   LYS    66      40.273  41.489  35.310  1.00  0.00           N  
ATOM   1038  H   LYS    66      40.078  40.577  35.698  1.00  0.00           H  
ATOM   1039  CA  LYS    66      40.020  42.712  36.081  1.00  0.00           C  
ATOM   1040  HA  LYS    66      39.236  43.264  35.563  1.00  0.00           H  
ATOM   1041  CB  LYS    66      39.418  42.196  37.420  1.00  0.00           C  
ATOM   1042  HB2 LYS    66      40.143  41.594  37.968  1.00  0.00           H  
ATOM   1043  HB3 LYS    66      39.287  43.001  38.144  1.00  0.00           H  
ATOM   1044  CG  LYS    66      38.081  41.382  37.459  1.00  0.00           C  
ATOM   1045  HG2 LYS    66      37.295  42.044  37.096  1.00  0.00           H  
ATOM   1046  HG3 LYS    66      38.248  40.417  36.980  1.00  0.00           H  
ATOM   1047  CD  LYS    66      37.753  40.987  38.895  1.00  0.00           C  
ATOM   1048  HD2 LYS    66      38.309  40.081  39.134  1.00  0.00           H  
ATOM   1049  HD3 LYS    66      37.964  41.831  39.553  1.00  0.00           H  
ATOM   1050  CE  LYS    66      36.293  40.600  39.056  1.00  0.00           C  
ATOM   1051  HE2 LYS    66      36.104  40.616  40.130  1.00  0.00           H  
ATOM   1052  HE3 LYS    66      35.726  41.328  38.476  1.00  0.00           H  
ATOM   1053  NZ  LYS    66      35.999  39.244  38.488  1.00  0.00           N  
ATOM   1054  HZ1 LYS    66      36.415  38.550  39.092  1.00  0.00           H  
ATOM   1055  HZ2 LYS    66      34.997  39.132  38.426  1.00  0.00           H  
ATOM   1056  HZ3 LYS    66      36.349  39.080  37.555  1.00  0.00           H  
ATOM   1057  C   LYS    66      41.260  43.613  36.372  1.00  0.00           C  
ATOM   1058  O   LYS    66      41.024  44.753  36.692  1.00  0.00           O  
ATOM   1059  N   THR    67      42.467  43.128  36.366  1.00  0.00           N  
ATOM   1060  H   THR    67      42.534  42.171  36.047  1.00  0.00           H  
ATOM   1061  CA  THR    67      43.734  43.927  36.495  1.00  0.00           C  
ATOM   1062  HA  THR    67      43.718  44.537  37.398  1.00  0.00           H  
ATOM   1063  CB  THR    67      44.957  43.087  36.602  1.00  0.00           C  
ATOM   1064  HB  THR    67      45.740  43.844  36.554  1.00  0.00           H  
ATOM   1065  CG2 THR    67      44.988  42.304  37.920  1.00  0.00           C  
ATOM   1066 HG21 THR    67      45.960  41.812  37.958  1.00  0.00           H  
ATOM   1067 HG22 THR    67      44.918  42.991  38.763  1.00  0.00           H  
ATOM   1068 HG23 THR    67      44.219  41.535  37.998  1.00  0.00           H  
ATOM   1069  OG1 THR    67      45.234  42.231  35.501  1.00  0.00           O  
ATOM   1070  HG1 THR    67      44.715  41.426  35.568  1.00  0.00           H  
ATOM   1071  C   THR    67      43.827  44.876  35.330  1.00  0.00           C  
ATOM   1072  O   THR    67      44.365  45.971  35.497  1.00  0.00           O  
ATOM   1073  N   PHE    68      43.501  44.472  34.131  1.00  0.00           N  
ATOM   1074  H   PHE    68      43.112  43.553  33.971  1.00  0.00           H  
ATOM   1075  CA  PHE    68      43.472  45.354  32.949  1.00  0.00           C  
ATOM   1076  HA  PHE    68      44.378  45.944  32.808  1.00  0.00           H  
ATOM   1077  CB  PHE    68      43.330  44.710  31.606  1.00  0.00           C  
ATOM   1078  HB2 PHE    68      42.363  44.210  31.636  1.00  0.00           H  
ATOM   1079  HB3 PHE    68      43.212  45.489  30.852  1.00  0.00           H  
ATOM   1080  CG  PHE    68      44.373  43.610  31.214  1.00  0.00           C  
ATOM   1081  CD1 PHE    68      45.597  44.095  30.695  1.00  0.00           C  
ATOM   1082  HD1 PHE    68      45.664  45.170  30.607  1.00  0.00           H  
ATOM   1083  CE1 PHE    68      46.576  43.158  30.193  1.00  0.00           C  
ATOM   1084  HE1 PHE    68      47.336  43.547  29.532  1.00  0.00           H  
ATOM   1085  CZ  PHE    68      46.322  41.769  30.368  1.00  0.00           C  
ATOM   1086  HZ  PHE    68      47.095  41.113  29.995  1.00  0.00           H  
ATOM   1087  CE2 PHE    68      45.162  41.340  30.980  1.00  0.00           C  
ATOM   1088  HE2 PHE    68      44.885  40.306  31.123  1.00  0.00           H  
ATOM   1089  CD2 PHE    68      44.129  42.234  31.220  1.00  0.00           C  
ATOM   1090  HD2 PHE    68      43.156  41.875  31.523  1.00  0.00           H  
ATOM   1091  C   PHE    68      42.339  46.329  33.161  1.00  0.00           C  
ATOM   1092  O   PHE    68      42.606  47.545  32.996  1.00  0.00           O  
ATOM   1093  N   THR    69      41.148  45.978  33.637  1.00  0.00           N  
ATOM   1094  H   THR    69      40.966  45.001  33.820  1.00  0.00           H  
ATOM   1095  CA  THR    69      40.024  46.855  34.023  1.00  0.00           C  
ATOM   1096  HA  THR    69      39.930  47.484  33.138  1.00  0.00           H  
ATOM   1097  CB  THR    69      38.708  46.231  34.258  1.00  0.00           C  
ATOM   1098  HB  THR    69      38.681  45.955  35.313  1.00  0.00           H  
ATOM   1099  CG2 THR    69      37.485  47.123  34.013  1.00  0.00           C  
ATOM   1100 HG21 THR    69      36.490  46.689  34.107  1.00  0.00           H  
ATOM   1101 HG22 THR    69      37.533  47.948  34.723  1.00  0.00           H  
ATOM   1102 HG23 THR    69      37.542  47.441  32.972  1.00  0.00           H  
ATOM   1103  OG1 THR    69      38.567  45.143  33.348  1.00  0.00           O  
ATOM   1104  HG1 THR    69      37.743  44.662  33.453  1.00  0.00           H  
ATOM   1105  C   THR    69      40.358  47.886  35.133  1.00  0.00           C  
ATOM   1106  O   THR    69      40.094  49.048  35.081  1.00  0.00           O  
ATOM   1107  N   GLY    70      41.225  47.459  36.086  1.00  0.00           N  
ATOM   1108  H   GLY    70      41.562  46.507  36.085  1.00  0.00           H  
ATOM   1109  CA  GLY    70      41.772  48.319  37.117  1.00  0.00           C  
ATOM   1110  HA2 GLY    70      40.885  48.684  37.636  1.00  0.00           H  
ATOM   1111  HA3 GLY    70      42.342  47.650  37.762  1.00  0.00           H  
ATOM   1112  C   GLY    70      42.676  49.388  36.610  1.00  0.00           C  
ATOM   1113  O   GLY    70      42.577  50.595  37.030  1.00  0.00           O  
ATOM   1114  N   VAL    71      43.543  49.034  35.699  1.00  0.00           N  
ATOM   1115  H   VAL    71      43.558  48.053  35.461  1.00  0.00           H  
ATOM   1116  CA  VAL    71      44.508  49.962  35.184  1.00  0.00           C  
ATOM   1117  HA  VAL    71      45.006  50.605  35.909  1.00  0.00           H  
ATOM   1118  CB  VAL    71      45.626  49.152  34.543  1.00  0.00           C  
ATOM   1119  HB  VAL    71      45.115  48.438  33.897  1.00  0.00           H  
ATOM   1120  CG1 VAL    71      46.678  49.895  33.709  1.00  0.00           C  
ATOM   1121 HG11 VAL    71      47.156  50.684  34.290  1.00  0.00           H  
ATOM   1122 HG12 VAL    71      47.434  49.179  33.384  1.00  0.00           H  
ATOM   1123 HG13 VAL    71      46.236  50.347  32.821  1.00  0.00           H  
ATOM   1124  CG2 VAL    71      46.544  48.434  35.575  1.00  0.00           C  
ATOM   1125 HG21 VAL    71      47.449  47.986  35.165  1.00  0.00           H  
ATOM   1126 HG22 VAL    71      46.898  49.145  36.323  1.00  0.00           H  
ATOM   1127 HG23 VAL    71      45.922  47.688  36.068  1.00  0.00           H  
ATOM   1128  C   VAL    71      43.917  50.853  34.074  1.00  0.00           C  
ATOM   1129  O   VAL    71      44.248  52.058  33.991  1.00  0.00           O  
ATOM   1130  N   LEU    72      43.018  50.350  33.214  1.00  0.00           N  
ATOM   1131  H   LEU    72      42.884  49.351  33.277  1.00  0.00           H  
ATOM   1132  CA  LEU    72      42.165  51.194  32.255  1.00  0.00           C  
ATOM   1133  HA  LEU    72      42.908  51.722  31.657  1.00  0.00           H  
ATOM   1134  CB  LEU    72      41.285  50.328  31.291  1.00  0.00           C  
ATOM   1135  HB2 LEU    72      41.874  49.483  30.936  1.00  0.00           H  
ATOM   1136  HB3 LEU    72      40.451  49.972  31.896  1.00  0.00           H  
ATOM   1137  CG  LEU    72      40.730  51.220  30.088  1.00  0.00           C  
ATOM   1138  HG  LEU    72      40.129  52.066  30.423  1.00  0.00           H  
ATOM   1139  CD1 LEU    72      41.738  51.799  29.136  1.00  0.00           C  
ATOM   1140 HD11 LEU    72      42.411  52.465  29.676  1.00  0.00           H  
ATOM   1141 HD12 LEU    72      42.364  51.001  28.738  1.00  0.00           H  
ATOM   1142 HD13 LEU    72      41.225  52.314  28.323  1.00  0.00           H  
ATOM   1143  CD2 LEU    72      39.743  50.413  29.259  1.00  0.00           C  
ATOM   1144 HD21 LEU    72      38.948  49.989  29.873  1.00  0.00           H  
ATOM   1145 HD22 LEU    72      39.261  51.154  28.621  1.00  0.00           H  
ATOM   1146 HD23 LEU    72      40.277  49.633  28.718  1.00  0.00           H  
ATOM   1147  C   LEU    72      41.356  52.239  32.997  1.00  0.00           C  
ATOM   1148  O   LEU    72      41.314  53.444  32.555  1.00  0.00           O  
ATOM   1149  N   GLY    73      40.746  51.812  34.186  1.00  0.00           N  
ATOM   1150  H   GLY    73      40.848  50.845  34.456  1.00  0.00           H  
ATOM   1151  CA  GLY    73      40.082  52.770  35.067  1.00  0.00           C  
ATOM   1152  HA2 GLY    73      39.224  53.216  34.564  1.00  0.00           H  
ATOM   1153  HA3 GLY    73      39.805  52.224  35.968  1.00  0.00           H  
ATOM   1154  C   GLY    73      41.128  53.786  35.568  1.00  0.00           C  
ATOM   1155  O   GLY    73      40.917  55.072  35.532  1.00  0.00           O  
ATOM   1156  N   GLY    74      42.305  53.326  36.126  1.00  0.00           N  
ATOM   1157  H   GLY    74      42.327  52.318  36.068  1.00  0.00           H  
ATOM   1158  CA  GLY    74      43.450  54.015  36.650  1.00  0.00           C  
ATOM   1159  HA2 GLY    74      43.274  54.501  37.610  1.00  0.00           H  
ATOM   1160  HA3 GLY    74      44.305  53.341  36.599  1.00  0.00           H  
ATOM   1161  C   GLY    74      43.815  55.164  35.641  1.00  0.00           C  
ATOM   1162  O   GLY    74      44.066  56.280  36.038  1.00  0.00           O  
ATOM   1163  N   ASP    75      43.875  54.854  34.316  1.00  0.00           N  
ATOM   1164  H   ASP    75      43.742  53.899  34.015  1.00  0.00           H  
ATOM   1165  CA  ASP    75      44.372  55.679  33.182  1.00  0.00           C  
ATOM   1166  HA  ASP    75      45.224  56.304  33.450  1.00  0.00           H  
ATOM   1167  CB  ASP    75      44.679  54.759  31.999  1.00  0.00           C  
ATOM   1168  HB2 ASP    75      45.478  54.100  32.337  1.00  0.00           H  
ATOM   1169  HB3 ASP    75      43.834  54.091  31.832  1.00  0.00           H  
ATOM   1170  CG  ASP    75      45.015  55.473  30.750  1.00  0.00           C  
ATOM   1171  OD1 ASP    75      46.055  56.109  30.584  1.00  0.00           O  
ATOM   1172  OD2 ASP    75      44.254  55.289  29.772  1.00  0.00           O  
ATOM   1173  C   ASP    75      43.308  56.698  32.758  1.00  0.00           C  
ATOM   1174  O   ASP    75      43.680  57.840  32.490  1.00  0.00           O  
ATOM   1175  N   ALA    76      42.001  56.440  32.869  1.00  0.00           N  
ATOM   1176  H   ALA    76      41.753  55.489  33.103  1.00  0.00           H  
ATOM   1177  CA  ALA    76      40.821  57.330  32.641  1.00  0.00           C  
ATOM   1178  HA  ALA    76      41.045  57.896  31.736  1.00  0.00           H  
ATOM   1179  CB  ALA    76      39.585  56.501  32.407  1.00  0.00           C  
ATOM   1180  HB1 ALA    76      39.533  55.824  33.260  1.00  0.00           H  
ATOM   1181  HB2 ALA    76      38.687  57.101  32.266  1.00  0.00           H  
ATOM   1182  HB3 ALA    76      39.728  56.093  31.406  1.00  0.00           H  
ATOM   1183  C   ALA    76      40.794  58.343  33.802  1.00  0.00           C  
ATOM   1184  O   ALA    76      40.598  59.513  33.542  1.00  0.00           O  
ATOM   1185  N   ILE    77      41.182  57.984  35.067  1.00  0.00           N  
ATOM   1186  H   ILE    77      41.390  57.026  35.308  1.00  0.00           H  
ATOM   1187  CA  ILE    77      41.278  58.929  36.237  1.00  0.00           C  
ATOM   1188  HA  ILE    77      40.319  59.443  36.313  1.00  0.00           H  
ATOM   1189  CB  ILE    77      41.494  58.014  37.533  1.00  0.00           C  
ATOM   1190  HB  ILE    77      42.296  57.332  37.252  1.00  0.00           H  
ATOM   1191  CG2 ILE    77      41.874  59.053  38.676  1.00  0.00           C  
ATOM   1192 HG21 ILE    77      41.164  59.870  38.799  1.00  0.00           H  
ATOM   1193 HG22 ILE    77      41.849  58.389  39.540  1.00  0.00           H  
ATOM   1194 HG23 ILE    77      42.863  59.469  38.480  1.00  0.00           H  
ATOM   1195  CG1 ILE    77      40.279  57.230  38.062  1.00  0.00           C  
ATOM   1196 HG12 ILE    77      39.573  57.920  38.524  1.00  0.00           H  
ATOM   1197 HG13 ILE    77      39.825  56.740  37.200  1.00  0.00           H  
ATOM   1198  CD1 ILE    77      40.764  56.074  39.019  1.00  0.00           C  
ATOM   1199 HD11 ILE    77      41.583  55.464  38.639  1.00  0.00           H  
ATOM   1200 HD12 ILE    77      41.062  56.369  40.025  1.00  0.00           H  
ATOM   1201 HD13 ILE    77      39.913  55.412  39.184  1.00  0.00           H  
ATOM   1202  C   ILE    77      42.475  59.829  36.042  1.00  0.00           C  
ATOM   1203  O   ILE    77      42.415  61.035  36.224  1.00  0.00           O  
ATOM   1204  N   ALA    78      43.573  59.295  35.473  1.00  0.00           N  
ATOM   1205  H   ALA    78      43.682  58.291  35.453  1.00  0.00           H  
ATOM   1206  CA  ALA    78      44.766  60.076  35.059  1.00  0.00           C  
ATOM   1207  HA  ALA    78      44.852  60.688  35.957  1.00  0.00           H  
ATOM   1208  CB  ALA    78      46.041  59.228  34.878  1.00  0.00           C  
ATOM   1209  HB1 ALA    78      46.335  58.685  35.776  1.00  0.00           H  
ATOM   1210  HB2 ALA    78      45.847  58.504  34.087  1.00  0.00           H  
ATOM   1211  HB3 ALA    78      46.909  59.868  34.717  1.00  0.00           H  
ATOM   1212  C   ALA    78      44.531  60.963  33.835  1.00  0.00           C  
ATOM   1213  O   ALA    78      44.994  62.073  33.796  1.00  0.00           O  
ATOM   1214  N   ARG    79      43.697  60.597  32.844  1.00  0.00           N  
ATOM   1215  H   ARG    79      43.291  59.672  32.858  1.00  0.00           H  
ATOM   1216  CA  ARG    79      43.198  61.536  31.794  1.00  0.00           C  
ATOM   1217  HA  ARG    79      43.983  62.120  31.314  1.00  0.00           H  
ATOM   1218  CB  ARG    79      42.570  60.658  30.715  1.00  0.00           C  
ATOM   1219  HB2 ARG    79      41.908  59.906  31.146  1.00  0.00           H  
ATOM   1220  HB3 ARG    79      41.941  61.288  30.086  1.00  0.00           H  
ATOM   1221  CG  ARG    79      43.587  59.930  29.766  1.00  0.00           C  
ATOM   1222  HG2 ARG    79      44.063  60.702  29.162  1.00  0.00           H  
ATOM   1223  HG3 ARG    79      44.487  59.581  30.273  1.00  0.00           H  
ATOM   1224  CD  ARG    79      42.952  58.847  28.886  1.00  0.00           C  
ATOM   1225  HD2 ARG    79      42.223  58.380  29.548  1.00  0.00           H  
ATOM   1226  HD3 ARG    79      42.401  59.339  28.085  1.00  0.00           H  
ATOM   1227  NE  ARG    79      44.005  57.876  28.381  1.00  0.00           N  
ATOM   1228  HE  ARG    79      44.237  57.097  28.981  1.00  0.00           H  
ATOM   1229  CZ  ARG    79      44.716  57.941  27.259  1.00  0.00           C  
ATOM   1230  NH1 ARG    79      44.565  58.834  26.334  1.00  0.00           N  
ATOM   1231 HH11 ARG    79      44.071  59.675  26.594  1.00  0.00           H  
ATOM   1232 HH12 ARG    79      45.012  58.698  25.439  1.00  0.00           H  
ATOM   1233  NH2 ARG    79      45.640  57.149  27.051  1.00  0.00           N  
ATOM   1234 HH21 ARG    79      45.906  56.461  27.741  1.00  0.00           H  
ATOM   1235 HH22 ARG    79      46.092  57.218  26.151  1.00  0.00           H  
ATOM   1236  C   ARG    79      42.282  62.588  32.435  1.00  0.00           C  
ATOM   1237  O   ARG    79      41.994  63.585  31.755  1.00  0.00           O  
ATOM   1238  N   LYS    80      41.817  62.342  33.645  1.00  0.00           N  
ATOM   1239  H   LYS    80      42.233  61.546  34.106  1.00  0.00           H  
ATOM   1240  CA  LYS    80      40.817  63.119  34.426  1.00  0.00           C  
ATOM   1241  HA  LYS    80      40.722  62.498  35.317  1.00  0.00           H  
ATOM   1242  CB  LYS    80      41.255  64.467  34.899  1.00  0.00           C  
ATOM   1243  HB2 LYS    80      41.542  64.983  33.983  1.00  0.00           H  
ATOM   1244  HB3 LYS    80      40.366  64.956  35.297  1.00  0.00           H  
ATOM   1245  CG  LYS    80      42.457  64.548  35.813  1.00  0.00           C  
ATOM   1246  HG2 LYS    80      42.336  63.752  36.547  1.00  0.00           H  
ATOM   1247  HG3 LYS    80      43.348  64.294  35.239  1.00  0.00           H  
ATOM   1248  CD  LYS    80      42.730  66.021  36.401  1.00  0.00           C  
ATOM   1249  HD2 LYS    80      42.765  66.673  35.528  1.00  0.00           H  
ATOM   1250  HD3 LYS    80      41.950  66.416  37.052  1.00  0.00           H  
ATOM   1251  CE  LYS    80      44.122  65.901  36.977  1.00  0.00           C  
ATOM   1252  HE2 LYS    80      44.744  65.110  36.557  1.00  0.00           H  
ATOM   1253  HE3 LYS    80      44.746  66.757  36.720  1.00  0.00           H  
ATOM   1254  NZ  LYS    80      44.048  65.656  38.426  1.00  0.00           N  
ATOM   1255  HZ1 LYS    80      43.487  64.822  38.524  1.00  0.00           H  
ATOM   1256  HZ2 LYS    80      44.992  65.561  38.772  1.00  0.00           H  
ATOM   1257  HZ3 LYS    80      43.660  66.452  38.911  1.00  0.00           H  
ATOM   1258  C   LYS    80      39.408  63.028  33.666  1.00  0.00           C  
ATOM   1259  O   LYS    80      38.607  63.952  33.883  1.00  0.00           O  
ATOM   1260  N   GLU    81      39.149  61.955  32.951  1.00  0.00           N  
ATOM   1261  H   GLU    81      39.895  61.274  32.938  1.00  0.00           H  
ATOM   1262  CA  GLU    81      37.880  61.647  32.294  1.00  0.00           C  
ATOM   1263  HA  GLU    81      37.505  62.567  31.844  1.00  0.00           H  
ATOM   1264  CB  GLU    81      38.063  60.593  31.182  1.00  0.00           C  
ATOM   1265  HB2 GLU    81      38.855  59.960  31.583  1.00  0.00           H  
ATOM   1266  HB3 GLU    81      37.180  59.987  30.982  1.00  0.00           H  
ATOM   1267  CG  GLU    81      38.480  61.237  29.804  1.00  0.00           C  
ATOM   1268  HG2 GLU    81      37.589  61.610  29.299  1.00  0.00           H  
ATOM   1269  HG3 GLU    81      39.209  62.019  30.019  1.00  0.00           H  
ATOM   1270  CD  GLU    81      39.106  60.172  28.894  1.00  0.00           C  
ATOM   1271  OE1 GLU    81      38.812  58.940  28.940  1.00  0.00           O  
ATOM   1272  OE2 GLU    81      39.978  60.464  28.061  1.00  0.00           O  
ATOM   1273  C   GLU    81      36.814  61.295  33.381  1.00  0.00           C  
ATOM   1274  O   GLU    81      35.664  61.691  33.351  1.00  0.00           O  
ATOM   1275  N   ILE    82      37.249  60.627  34.480  1.00  0.00           N  
ATOM   1276  H   ILE    82      38.207  60.322  34.380  1.00  0.00           H  
ATOM   1277  CA  ILE    82      36.420  60.076  35.537  1.00  0.00           C  
ATOM   1278  HA  ILE    82      35.456  60.582  35.498  1.00  0.00           H  
ATOM   1279  CB  ILE    82      36.226  58.589  35.311  1.00  0.00           C  
ATOM   1280  HB  ILE    82      35.660  58.246  36.177  1.00  0.00           H  
ATOM   1281  CG2 ILE    82      35.286  58.363  34.130  1.00  0.00           C  
ATOM   1282 HG21 ILE    82      34.391  58.972  34.256  1.00  0.00           H  
ATOM   1283 HG22 ILE    82      35.833  58.457  33.192  1.00  0.00           H  
ATOM   1284 HG23 ILE    82      35.007  57.310  34.134  1.00  0.00           H  
ATOM   1285  CG1 ILE    82      37.499  57.609  35.362  1.00  0.00           C  
ATOM   1286 HG12 ILE    82      37.955  57.464  34.383  1.00  0.00           H  
ATOM   1287 HG13 ILE    82      38.174  58.135  36.037  1.00  0.00           H  
ATOM   1288  CD1 ILE    82      37.234  56.183  35.833  1.00  0.00           C  
ATOM   1289 HD11 ILE    82      38.207  55.746  36.058  1.00  0.00           H  
ATOM   1290 HD12 ILE    82      36.673  56.227  36.766  1.00  0.00           H  
ATOM   1291 HD13 ILE    82      36.822  55.663  34.968  1.00  0.00           H  
ATOM   1292  C   ILE    82      36.931  60.406  36.989  1.00  0.00           C  
ATOM   1293  O   ILE    82      38.091  60.636  37.287  1.00  0.00           O  
ATOM   1294  N   SER    83      36.131  60.282  38.046  1.00  0.00           N  
ATOM   1295  H   SER    83      35.145  60.263  37.826  1.00  0.00           H  
ATOM   1296  CA  SER    83      36.465  60.052  39.471  1.00  0.00           C  
ATOM   1297  HA  SER    83      37.515  59.764  39.526  1.00  0.00           H  
ATOM   1298  CB  SER    83      36.351  61.380  40.181  1.00  0.00           C  
ATOM   1299  HB2 SER    83      36.947  62.194  39.771  1.00  0.00           H  
ATOM   1300  HB3 SER    83      35.327  61.694  39.981  1.00  0.00           H  
ATOM   1301  OG  SER    83      36.746  61.292  41.521  1.00  0.00           O  
ATOM   1302  HG  SER    83      37.344  62.010  41.740  1.00  0.00           H  
ATOM   1303  C   SER    83      35.709  58.940  40.230  1.00  0.00           C  
ATOM   1304  O   SER    83      34.479  58.884  40.114  1.00  0.00           O  
ATOM   1305  N   LEU    84      36.480  58.199  40.974  1.00  0.00           N  
ATOM   1306  H   LEU    84      37.467  58.338  40.813  1.00  0.00           H  
ATOM   1307  CA  LEU    84      36.083  57.246  41.964  1.00  0.00           C  
ATOM   1308  HA  LEU    84      35.506  56.433  41.523  1.00  0.00           H  
ATOM   1309  CB  LEU    84      37.197  56.614  42.725  1.00  0.00           C  
ATOM   1310  HB2 LEU    84      37.877  57.292  43.241  1.00  0.00           H  
ATOM   1311  HB3 LEU    84      36.803  55.864  43.410  1.00  0.00           H  
ATOM   1312  CG  LEU    84      38.089  55.786  41.770  1.00  0.00           C  
ATOM   1313  HG  LEU    84      38.387  56.481  40.985  1.00  0.00           H  
ATOM   1314  CD1 LEU    84      39.407  55.336  42.375  1.00  0.00           C  
ATOM   1315 HD11 LEU    84      40.010  56.191  42.680  1.00  0.00           H  
ATOM   1316 HD12 LEU    84      39.274  54.744  43.280  1.00  0.00           H  
ATOM   1317 HD13 LEU    84      39.919  54.777  41.592  1.00  0.00           H  
ATOM   1318  CD2 LEU    84      37.512  54.408  41.327  1.00  0.00           C  
ATOM   1319 HD21 LEU    84      37.373  53.755  42.188  1.00  0.00           H  
ATOM   1320 HD22 LEU    84      36.585  54.429  40.753  1.00  0.00           H  
ATOM   1321 HD23 LEU    84      38.211  53.893  40.667  1.00  0.00           H  
ATOM   1322  C   LEU    84      35.041  57.759  42.924  1.00  0.00           C  
ATOM   1323  O   LEU    84      34.162  56.974  43.212  1.00  0.00           O  
ATOM   1324  N   ALA    85      35.073  59.070  43.270  1.00  0.00           N  
ATOM   1325  H   ALA    85      35.886  59.606  43.002  1.00  0.00           H  
ATOM   1326  CA  ALA    85      34.146  59.746  44.170  1.00  0.00           C  
ATOM   1327  HA  ALA    85      33.720  58.957  44.789  1.00  0.00           H  
ATOM   1328  CB  ALA    85      34.857  60.775  45.028  1.00  0.00           C  
ATOM   1329  HB1 ALA    85      35.707  60.260  45.476  1.00  0.00           H  
ATOM   1330  HB2 ALA    85      35.154  61.723  44.580  1.00  0.00           H  
ATOM   1331  HB3 ALA    85      34.186  61.173  45.789  1.00  0.00           H  
ATOM   1332  C   ALA    85      32.917  60.387  43.510  1.00  0.00           C  
ATOM   1333  O   ALA    85      31.990  60.900  44.148  1.00  0.00           O  
ATOM   1334  N   ASP    86      32.743  60.216  42.170  1.00  0.00           N  
ATOM   1335  H   ASP    86      33.371  59.631  41.638  1.00  0.00           H  
ATOM   1336  CA  ASP    86      31.485  60.635  41.511  1.00  0.00           C  
ATOM   1337  HA  ASP    86      31.169  61.573  41.969  1.00  0.00           H  
ATOM   1338  CB  ASP    86      31.616  60.790  40.051  1.00  0.00           C  
ATOM   1339  HB2 ASP    86      32.124  59.868  39.767  1.00  0.00           H  
ATOM   1340  HB3 ASP    86      30.673  61.032  39.562  1.00  0.00           H  
ATOM   1341  CG  ASP    86      32.586  61.895  39.551  1.00  0.00           C  
ATOM   1342  OD1 ASP    86      32.444  63.011  40.122  1.00  0.00           O  
ATOM   1343  OD2 ASP    86      33.352  61.734  38.541  1.00  0.00           O  
ATOM   1344  C   ASP    86      30.341  59.636  41.774  1.00  0.00           C  
ATOM   1345  O   ASP    86      30.624  58.433  41.944  1.00  0.00           O  
ATOM   1346  N   PRO    87      29.018  60.020  41.930  1.00  0.00           N  
ATOM   1347  CD  PRO    87      28.422  61.388  42.005  1.00  0.00           C  
ATOM   1348  HD2 PRO    87      29.024  62.094  41.432  1.00  0.00           H  
ATOM   1349  HD3 PRO    87      28.562  61.702  43.039  1.00  0.00           H  
ATOM   1350  CG  PRO    87      26.855  61.185  41.680  1.00  0.00           C  
ATOM   1351  HG2 PRO    87      26.673  61.252  40.607  1.00  0.00           H  
ATOM   1352  HG3 PRO    87      26.205  61.844  42.256  1.00  0.00           H  
ATOM   1353  CB  PRO    87      26.646  59.761  42.213  1.00  0.00           C  
ATOM   1354  HB2 PRO    87      25.827  59.293  41.666  1.00  0.00           H  
ATOM   1355  HB3 PRO    87      26.353  59.716  43.262  1.00  0.00           H  
ATOM   1356  CA  PRO    87      27.962  59.014  41.936  1.00  0.00           C  
ATOM   1357  HA  PRO    87      28.111  58.302  42.749  1.00  0.00           H  
ATOM   1358  C   PRO    87      27.941  58.224  40.594  1.00  0.00           C  
ATOM   1359  O   PRO    87      28.306  58.780  39.558  1.00  0.00           O  
ATOM   1360  N   VAL    88      27.311  57.064  40.522  1.00  0.00           N  
ATOM   1361  H   VAL    88      26.973  56.571  41.336  1.00  0.00           H  
ATOM   1362  CA  VAL    88      27.217  56.353  39.202  1.00  0.00           C  
ATOM   1363  HA  VAL    88      28.227  56.273  38.800  1.00  0.00           H  
ATOM   1364  CB  VAL    88      26.687  54.906  39.313  1.00  0.00           C  
ATOM   1365  HB  VAL    88      25.623  54.965  39.540  1.00  0.00           H  
ATOM   1366  CG1 VAL    88      26.768  54.058  38.020  1.00  0.00           C  
ATOM   1367 HG11 VAL    88      26.454  53.023  38.154  1.00  0.00           H  
ATOM   1368 HG12 VAL    88      26.162  54.509  37.234  1.00  0.00           H  
ATOM   1369 HG13 VAL    88      27.783  54.041  37.623  1.00  0.00           H  
ATOM   1370  CG2 VAL    88      27.363  54.136  40.430  1.00  0.00           C  
ATOM   1371 HG21 VAL    88      26.907  53.147  40.408  1.00  0.00           H  
ATOM   1372 HG22 VAL    88      28.439  54.213  40.271  1.00  0.00           H  
ATOM   1373 HG23 VAL    88      27.124  54.559  41.406  1.00  0.00           H  
ATOM   1374  C   VAL    88      26.270  57.082  38.248  1.00  0.00           C  
ATOM   1375  O   VAL    88      26.370  57.047  37.016  1.00  0.00           O  
ATOM   1376  N   THR    89      25.332  57.783  38.909  1.00  0.00           N  
ATOM   1377  H   THR    89      25.293  57.837  39.917  1.00  0.00           H  
ATOM   1378  CA  THR    89      24.217  58.539  38.263  1.00  0.00           C  
ATOM   1379  HA  THR    89      23.670  57.871  37.599  1.00  0.00           H  
ATOM   1380  CB  THR    89      23.170  59.024  39.287  1.00  0.00           C  
ATOM   1381  HB  THR    89      22.298  59.410  38.761  1.00  0.00           H  
ATOM   1382  CG2 THR    89      22.610  57.882  40.058  1.00  0.00           C  
ATOM   1383 HG21 THR    89      21.535  58.043  40.145  1.00  0.00           H  
ATOM   1384 HG22 THR    89      22.742  56.991  39.444  1.00  0.00           H  
ATOM   1385 HG23 THR    89      23.061  57.702  41.034  1.00  0.00           H  
ATOM   1386  OG1 THR    89      23.831  59.969  40.158  1.00  0.00           O  
ATOM   1387  HG1 THR    89      23.652  60.874  39.892  1.00  0.00           H  
ATOM   1388  C   THR    89      24.708  59.686  37.280  1.00  0.00           C  
ATOM   1389  O   THR    89      24.014  60.065  36.333  1.00  0.00           O  
ATOM   1390  N   LYS    90      25.961  60.152  37.491  1.00  0.00           N  
ATOM   1391  H   LYS    90      26.374  59.898  38.377  1.00  0.00           H  
ATOM   1392  CA  LYS    90      26.684  61.088  36.635  1.00  0.00           C  
ATOM   1393  HA  LYS    90      26.178  62.043  36.491  1.00  0.00           H  
ATOM   1394  CB  LYS    90      28.000  61.466  37.372  1.00  0.00           C  
ATOM   1395  HB2 LYS    90      27.689  61.906  38.319  1.00  0.00           H  
ATOM   1396  HB3 LYS    90      28.648  60.592  37.436  1.00  0.00           H  
ATOM   1397  CG  LYS    90      28.833  62.597  36.798  1.00  0.00           C  
ATOM   1398  HG2 LYS    90      29.133  62.235  35.815  1.00  0.00           H  
ATOM   1399  HG3 LYS    90      28.247  63.472  36.518  1.00  0.00           H  
ATOM   1400  CD  LYS    90      30.033  62.998  37.594  1.00  0.00           C  
ATOM   1401  HD2 LYS    90      29.685  63.230  38.601  1.00  0.00           H  
ATOM   1402  HD3 LYS    90      30.718  62.153  37.657  1.00  0.00           H  
ATOM   1403  CE  LYS    90      30.897  64.268  37.198  1.00  0.00           C  
ATOM   1404  HE2 LYS    90      30.869  64.300  36.109  1.00  0.00           H  
ATOM   1405  HE3 LYS    90      30.422  65.169  37.586  1.00  0.00           H  
ATOM   1406  NZ  LYS    90      32.310  64.162  37.605  1.00  0.00           N  
ATOM   1407  HZ1 LYS    90      32.371  63.592  38.437  1.00  0.00           H  
ATOM   1408  HZ2 LYS    90      32.695  63.566  36.885  1.00  0.00           H  
ATOM   1409  HZ3 LYS    90      32.790  65.043  37.721  1.00  0.00           H  
ATOM   1410  C   LYS    90      26.984  60.532  35.216  1.00  0.00           C  
ATOM   1411  O   LYS    90      26.885  61.261  34.208  1.00  0.00           O  
ATOM   1412  N   TYR    91      27.285  59.208  35.116  1.00  0.00           N  
ATOM   1413  H   TYR    91      27.241  58.722  36.000  1.00  0.00           H  
ATOM   1414  CA  TYR    91      27.660  58.404  33.920  1.00  0.00           C  
ATOM   1415  HA  TYR    91      28.035  59.028  33.109  1.00  0.00           H  
ATOM   1416  CB  TYR    91      28.805  57.414  34.373  1.00  0.00           C  
ATOM   1417  HB2 TYR    91      28.360  56.741  35.106  1.00  0.00           H  
ATOM   1418  HB3 TYR    91      29.169  56.900  33.484  1.00  0.00           H  
ATOM   1419  CG  TYR    91      29.985  58.079  34.941  1.00  0.00           C  
ATOM   1420  CD1 TYR    91      30.809  58.732  33.993  1.00  0.00           C  
ATOM   1421  HD1 TYR    91      30.694  58.571  32.931  1.00  0.00           H  
ATOM   1422  CE1 TYR    91      31.926  59.514  34.433  1.00  0.00           C  
ATOM   1423  HE1 TYR    91      32.629  59.920  33.721  1.00  0.00           H  
ATOM   1424  CZ  TYR    91      32.117  59.628  35.845  1.00  0.00           C  
ATOM   1425  OH  TYR    91      33.199  60.309  36.378  1.00  0.00           O  
ATOM   1426  HH  TYR    91      33.058  60.616  37.276  1.00  0.00           H  
ATOM   1427  CE2 TYR    91      31.240  59.041  36.740  1.00  0.00           C  
ATOM   1428  HE2 TYR    91      31.401  59.022  37.808  1.00  0.00           H  
ATOM   1429  CD2 TYR    91      30.110  58.350  36.326  1.00  0.00           C  
ATOM   1430  HD2 TYR    91      29.449  57.869  37.032  1.00  0.00           H  
ATOM   1431  C   TYR    91      26.496  57.672  33.225  1.00  0.00           C  
ATOM   1432  O   TYR    91      26.365  57.707  31.984  1.00  0.00           O  
ATOM   1433  N   TRP    92      25.598  57.125  34.025  1.00  0.00           N  
ATOM   1434  H   TRP    92      25.877  57.215  34.991  1.00  0.00           H  
ATOM   1435  CA  TRP    92      24.374  56.384  33.687  1.00  0.00           C  
ATOM   1436  HA  TRP    92      24.172  56.638  32.646  1.00  0.00           H  
ATOM   1437  CB  TRP    92      24.670  54.804  33.732  1.00  0.00           C  
ATOM   1438  HB2 TRP    92      25.696  54.514  33.506  1.00  0.00           H  
ATOM   1439  HB3 TRP    92      24.637  54.616  34.806  1.00  0.00           H  
ATOM   1440  CG  TRP    92      23.793  53.997  32.872  1.00  0.00           C  
ATOM   1441  CD1 TRP    92      23.030  54.414  31.782  1.00  0.00           C  
ATOM   1442  HD1 TRP    92      23.010  55.451  31.481  1.00  0.00           H  
ATOM   1443  NE1 TRP    92      22.565  53.373  31.099  1.00  0.00           N  
ATOM   1444  HE1 TRP    92      21.823  53.563  30.441  1.00  0.00           H  
ATOM   1445  CE2 TRP    92      22.849  52.189  31.754  1.00  0.00           C  
ATOM   1446  CZ2 TRP    92      22.633  50.867  31.498  1.00  0.00           C  
ATOM   1447  HZ2 TRP    92      22.073  50.558  30.628  1.00  0.00           H  
ATOM   1448  CH2 TRP    92      23.147  49.852  32.354  1.00  0.00           C  
ATOM   1449  HH2 TRP    92      23.098  48.804  32.098  1.00  0.00           H  
ATOM   1450  CZ3 TRP    92      23.938  50.234  33.452  1.00  0.00           C  
ATOM   1451  HZ3 TRP    92      24.446  49.493  34.050  1.00  0.00           H  
ATOM   1452  CE3 TRP    92      24.155  51.582  33.697  1.00  0.00           C  
ATOM   1453  HE3 TRP    92      24.842  51.869  34.480  1.00  0.00           H  
ATOM   1454  CD2 TRP    92      23.602  52.551  32.891  1.00  0.00           C  
ATOM   1455  C   TRP    92      23.166  56.820  34.521  1.00  0.00           C  
ATOM   1456  O   TRP    92      22.664  56.119  35.409  1.00  0.00           O  
ATOM   1457  N   PRO    93      22.654  58.060  34.252  1.00  0.00           N  
ATOM   1458  CD  PRO    93      23.043  58.914  33.115  1.00  0.00           C  
ATOM   1459  HD2 PRO    93      22.563  58.559  32.203  1.00  0.00           H  
ATOM   1460  HD3 PRO    93      24.099  58.918  32.845  1.00  0.00           H  
ATOM   1461  CG  PRO    93      22.680  60.310  33.445  1.00  0.00           C  
ATOM   1462  HG2 PRO    93      22.603  61.017  32.618  1.00  0.00           H  
ATOM   1463  HG3 PRO    93      23.437  60.655  34.149  1.00  0.00           H  
ATOM   1464  CB  PRO    93      21.410  60.108  34.258  1.00  0.00           C  
ATOM   1465  HB2 PRO    93      20.556  60.057  33.584  1.00  0.00           H  
ATOM   1466  HB3 PRO    93      21.319  60.986  34.898  1.00  0.00           H  
ATOM   1467  CA  PRO    93      21.604  58.760  34.966  1.00  0.00           C  
ATOM   1468  HA  PRO    93      21.882  58.909  36.010  1.00  0.00           H  
ATOM   1469  C   PRO    93      20.239  57.964  35.002  1.00  0.00           C  
ATOM   1470  O   PRO    93      19.329  58.452  35.698  1.00  0.00           O  
ATOM   1471  N   GLU    94      19.986  56.907  34.253  1.00  0.00           N  
ATOM   1472  H   GLU    94      20.814  56.750  33.697  1.00  0.00           H  
ATOM   1473  CA  GLU    94      18.767  56.071  34.266  1.00  0.00           C  
ATOM   1474  HA  GLU    94      17.870  56.684  34.184  1.00  0.00           H  
ATOM   1475  CB  GLU    94      18.686  54.989  33.199  1.00  0.00           C  
ATOM   1476  HB2 GLU    94      19.093  54.076  33.633  1.00  0.00           H  
ATOM   1477  HB3 GLU    94      17.635  54.844  32.949  1.00  0.00           H  
ATOM   1478  CG  GLU    94      19.432  55.268  31.937  1.00  0.00           C  
ATOM   1479  HG2 GLU    94      20.493  55.421  32.138  1.00  0.00           H  
ATOM   1480  HG3 GLU    94      19.401  54.492  31.173  1.00  0.00           H  
ATOM   1481  CD  GLU    94      18.878  56.447  31.190  1.00  0.00           C  
ATOM   1482  OE1 GLU    94      17.662  56.373  30.873  1.00  0.00           O  
ATOM   1483  OE2 GLU    94      19.546  57.390  30.774  1.00  0.00           O  
ATOM   1484  C   GLU    94      18.618  55.360  35.634  1.00  0.00           C  
ATOM   1485  O   GLU    94      17.525  54.860  35.910  1.00  0.00           O  
ATOM   1486  N   LEU    95      19.620  55.245  36.495  1.00  0.00           N  
ATOM   1487  H   LEU    95      20.448  55.802  36.340  1.00  0.00           H  
ATOM   1488  CA  LEU    95      19.433  54.702  37.880  1.00  0.00           C  
ATOM   1489  HA  LEU    95      18.770  53.846  37.757  1.00  0.00           H  
ATOM   1490  CB  LEU    95      20.782  54.201  38.343  1.00  0.00           C  
ATOM   1491  HB2 LEU    95      21.461  55.044  38.471  1.00  0.00           H  
ATOM   1492  HB3 LEU    95      20.689  53.677  39.294  1.00  0.00           H  
ATOM   1493  CG  LEU    95      21.411  53.202  37.329  1.00  0.00           C  
ATOM   1494  HG  LEU    95      21.815  53.663  36.427  1.00  0.00           H  
ATOM   1495  CD1 LEU    95      22.791  52.875  37.937  1.00  0.00           C  
ATOM   1496 HD11 LEU    95      23.342  53.815  37.930  1.00  0.00           H  
ATOM   1497 HD12 LEU    95      22.729  52.474  38.948  1.00  0.00           H  
ATOM   1498 HD13 LEU    95      23.305  52.126  37.335  1.00  0.00           H  
ATOM   1499  CD2 LEU    95      20.706  51.820  37.188  1.00  0.00           C  
ATOM   1500 HD21 LEU    95      19.811  51.929  36.576  1.00  0.00           H  
ATOM   1501 HD22 LEU    95      21.370  51.107  36.698  1.00  0.00           H  
ATOM   1502 HD23 LEU    95      20.604  51.576  38.246  1.00  0.00           H  
ATOM   1503  C   LEU    95      18.832  55.740  38.806  1.00  0.00           C  
ATOM   1504  O   LEU    95      19.433  56.202  39.708  1.00  0.00           O  
ATOM   1505  N   THR    96      17.614  56.148  38.600  1.00  0.00           N  
ATOM   1506  H   THR    96      17.154  55.842  37.754  1.00  0.00           H  
ATOM   1507  CA  THR    96      16.921  57.014  39.483  1.00  0.00           C  
ATOM   1508  HA  THR    96      17.596  57.780  39.865  1.00  0.00           H  
ATOM   1509  CB  THR    96      15.712  57.615  38.759  1.00  0.00           C  
ATOM   1510  HB  THR    96      15.122  58.289  39.381  1.00  0.00           H  
ATOM   1511  CG2 THR    96      16.086  58.517  37.609  1.00  0.00           C  
ATOM   1512 HG21 THR    96      17.006  59.068  37.803  1.00  0.00           H  
ATOM   1513 HG22 THR    96      16.273  57.951  36.696  1.00  0.00           H  
ATOM   1514 HG23 THR    96      15.229  59.166  37.426  1.00  0.00           H  
ATOM   1515  OG1 THR    96      14.954  56.541  38.287  1.00  0.00           O  
ATOM   1516  HG1 THR    96      14.217  56.382  38.881  1.00  0.00           H  
ATOM   1517  C   THR    96      16.393  56.328  40.742  1.00  0.00           C  
ATOM   1518  O   THR    96      15.640  56.970  41.480  1.00  0.00           O  
ATOM   1519  N   GLY    97      16.852  55.092  41.087  1.00  0.00           N  
ATOM   1520  H   GLY    97      17.434  54.596  40.428  1.00  0.00           H  
ATOM   1521  CA  GLY    97      16.518  54.303  42.296  1.00  0.00           C  
ATOM   1522  HA2 GLY    97      15.458  54.310  42.550  1.00  0.00           H  
ATOM   1523  HA3 GLY    97      16.714  53.237  42.176  1.00  0.00           H  
ATOM   1524  C   GLY    97      17.182  54.893  43.603  1.00  0.00           C  
ATOM   1525  O   GLY    97      18.333  55.297  43.690  1.00  0.00           O  
ATOM   1526  N   LYS    98      16.418  54.873  44.719  1.00  0.00           N  
ATOM   1527  H   LYS    98      15.420  54.728  44.655  1.00  0.00           H  
ATOM   1528  CA  LYS    98      16.941  55.280  46.042  1.00  0.00           C  
ATOM   1529  HA  LYS    98      17.315  56.278  45.815  1.00  0.00           H  
ATOM   1530  CB  LYS    98      15.724  55.379  46.991  1.00  0.00           C  
ATOM   1531  HB2 LYS    98      14.862  55.793  46.466  1.00  0.00           H  
ATOM   1532  HB3 LYS    98      15.488  54.340  47.220  1.00  0.00           H  
ATOM   1533  CG  LYS    98      15.999  56.161  48.352  1.00  0.00           C  
ATOM   1534  HG2 LYS    98      16.962  55.862  48.766  1.00  0.00           H  
ATOM   1535  HG3 LYS    98      15.942  57.232  48.159  1.00  0.00           H  
ATOM   1536  CD  LYS    98      14.876  55.822  49.291  1.00  0.00           C  
ATOM   1537  HD2 LYS    98      14.657  54.754  49.312  1.00  0.00           H  
ATOM   1538  HD3 LYS    98      15.187  56.308  50.215  1.00  0.00           H  
ATOM   1539  CE  LYS    98      13.555  56.543  48.906  1.00  0.00           C  
ATOM   1540  HE2 LYS    98      13.759  57.574  48.617  1.00  0.00           H  
ATOM   1541  HE3 LYS    98      13.103  55.973  48.094  1.00  0.00           H  
ATOM   1542  NZ  LYS    98      12.651  56.566  50.053  1.00  0.00           N  
ATOM   1543  HZ1 LYS    98      13.010  57.309  50.635  1.00  0.00           H  
ATOM   1544  HZ2 LYS    98      11.701  56.801  49.804  1.00  0.00           H  
ATOM   1545  HZ3 LYS    98      12.745  55.739  50.625  1.00  0.00           H  
ATOM   1546  C   LYS    98      18.112  54.553  46.558  1.00  0.00           C  
ATOM   1547  O   LYS    98      19.050  55.215  46.917  1.00  0.00           O  
ATOM   1548  N   GLN    99      18.113  53.229  46.525  1.00  0.00           N  
ATOM   1549  H   GLN    99      17.296  52.758  46.163  1.00  0.00           H  
ATOM   1550  CA  GLN    99      19.284  52.433  46.799  1.00  0.00           C  
ATOM   1551  HA  GLN    99      19.418  52.611  47.865  1.00  0.00           H  
ATOM   1552  CB  GLN    99      18.948  50.910  46.674  1.00  0.00           C  
ATOM   1553  HB2 GLN    99      19.668  50.435  47.341  1.00  0.00           H  
ATOM   1554  HB3 GLN    99      18.017  50.609  47.155  1.00  0.00           H  
ATOM   1555  CG  GLN    99      19.002  50.086  45.363  1.00  0.00           C  
ATOM   1556  HG2 GLN    99      20.028  49.946  45.022  1.00  0.00           H  
ATOM   1557  HG3 GLN    99      18.700  49.043  45.456  1.00  0.00           H  
ATOM   1558  CD  GLN    99      18.163  50.661  44.261  1.00  0.00           C  
ATOM   1559  OE1 GLN    99      17.695  51.796  44.237  1.00  0.00           O  
ATOM   1560  NE2 GLN    99      17.831  49.877  43.259  1.00  0.00           N  
ATOM   1561 HE21 GLN    99      18.031  48.890  43.344  1.00  0.00           H  
ATOM   1562 HE22 GLN    99      17.229  50.270  42.550  1.00  0.00           H  
ATOM   1563  C   GLN    99      20.573  52.758  46.027  1.00  0.00           C  
ATOM   1564  O   GLN    99      21.652  52.338  46.478  1.00  0.00           O  
ATOM   1565  N   TRP   100      20.533  53.409  44.822  1.00  0.00           N  
ATOM   1566  H   TRP   100      19.607  53.588  44.461  1.00  0.00           H  
ATOM   1567  CA  TRP   100      21.736  53.710  43.983  1.00  0.00           C  
ATOM   1568  HA  TRP   100      22.430  52.880  44.120  1.00  0.00           H  
ATOM   1569  CB  TRP   100      21.322  53.631  42.495  1.00  0.00           C  
ATOM   1570  HB2 TRP   100      20.354  54.111  42.354  1.00  0.00           H  
ATOM   1571  HB3 TRP   100      22.012  54.226  41.897  1.00  0.00           H  
ATOM   1572  CG  TRP   100      21.266  52.207  41.931  1.00  0.00           C  
ATOM   1573  CD1 TRP   100      20.232  51.428  41.463  1.00  0.00           C  
ATOM   1574  HD1 TRP   100      19.206  51.762  41.503  1.00  0.00           H  
ATOM   1575  NE1 TRP   100      20.721  50.256  40.885  1.00  0.00           N  
ATOM   1576  HE1 TRP   100      20.149  49.530  40.478  1.00  0.00           H  
ATOM   1577  CE2 TRP   100      22.097  50.253  40.895  1.00  0.00           C  
ATOM   1578  CZ2 TRP   100      22.995  49.262  40.631  1.00  0.00           C  
ATOM   1579  HZ2 TRP   100      22.527  48.378  40.222  1.00  0.00           H  
ATOM   1580  CH2 TRP   100      24.362  49.410  40.972  1.00  0.00           C  
ATOM   1581  HH2 TRP   100      25.127  48.702  40.688  1.00  0.00           H  
ATOM   1582  CZ3 TRP   100      24.796  50.635  41.454  1.00  0.00           C  
ATOM   1583  HZ3 TRP   100      25.859  50.765  41.594  1.00  0.00           H  
ATOM   1584  CE3 TRP   100      23.875  51.632  41.841  1.00  0.00           C  
ATOM   1585  HE3 TRP   100      24.325  52.446  42.390  1.00  0.00           H  
ATOM   1586  CD2 TRP   100      22.502  51.421  41.635  1.00  0.00           C  
ATOM   1587  C   TRP   100      22.436  55.105  44.255  1.00  0.00           C  
ATOM   1588  O   TRP   100      23.652  55.234  44.015  1.00  0.00           O  
ATOM   1589  N   GLN   101      21.724  56.093  44.739  1.00  0.00           N  
ATOM   1590  H   GLN   101      20.807  55.871  45.099  1.00  0.00           H  
ATOM   1591  CA  GLN   101      22.230  57.522  44.828  1.00  0.00           C  
ATOM   1592  HA  GLN   101      22.505  57.978  43.876  1.00  0.00           H  
ATOM   1593  CB  GLN   101      21.050  58.441  45.327  1.00  0.00           C  
ATOM   1594  HB2 GLN   101      20.916  58.464  46.408  1.00  0.00           H  
ATOM   1595  HB3 GLN   101      21.486  59.428  45.174  1.00  0.00           H  
ATOM   1596  CG  GLN   101      19.711  58.337  44.539  1.00  0.00           C  
ATOM   1597  HG2 GLN   101      19.221  57.406  44.824  1.00  0.00           H  
ATOM   1598  HG3 GLN   101      19.087  59.158  44.893  1.00  0.00           H  
ATOM   1599  CD  GLN   101      19.959  58.417  43.076  1.00  0.00           C  
ATOM   1600  OE1 GLN   101      20.265  59.441  42.523  1.00  0.00           O  
ATOM   1601  NE2 GLN   101      19.911  57.261  42.419  1.00  0.00           N  
ATOM   1602 HE21 GLN   101      19.628  56.439  42.933  1.00  0.00           H  
ATOM   1603 HE22 GLN   101      19.859  57.255  41.410  1.00  0.00           H  
ATOM   1604  C   GLN   101      23.431  57.636  45.767  1.00  0.00           C  
ATOM   1605  O   GLN   101      24.183  58.544  45.680  1.00  0.00           O  
ATOM   1606  N   GLY   102      23.593  56.614  46.633  1.00  0.00           N  
ATOM   1607  H   GLY   102      22.968  55.822  46.690  1.00  0.00           H  
ATOM   1608  CA  GLY   102      24.574  56.610  47.715  1.00  0.00           C  
ATOM   1609  HA2 GLY   102      24.892  57.623  47.959  1.00  0.00           H  
ATOM   1610  HA3 GLY   102      24.176  56.110  48.598  1.00  0.00           H  
ATOM   1611  C   GLY   102      25.847  55.861  47.387  1.00  0.00           C  
ATOM   1612  O   GLY   102      26.803  55.975  48.147  1.00  0.00           O  
ATOM   1613  N   ILE   103      25.842  55.033  46.367  1.00  0.00           N  
ATOM   1614  H   ILE   103      24.930  55.072  45.934  1.00  0.00           H  
ATOM   1615  CA  ILE   103      26.875  54.252  45.649  1.00  0.00           C  
ATOM   1616  HA  ILE   103      27.490  53.748  46.394  1.00  0.00           H  
ATOM   1617  CB  ILE   103      26.279  53.143  44.755  1.00  0.00           C  
ATOM   1618  HB  ILE   103      25.512  53.539  44.089  1.00  0.00           H  
ATOM   1619  CG2 ILE   103      27.350  52.530  43.808  1.00  0.00           C  
ATOM   1620 HG21 ILE   103      28.066  53.208  43.343  1.00  0.00           H  
ATOM   1621 HG22 ILE   103      27.817  51.750  44.409  1.00  0.00           H  
ATOM   1622 HG23 ILE   103      26.892  52.075  42.930  1.00  0.00           H  
ATOM   1623  CG1 ILE   103      25.391  52.218  45.609  1.00  0.00           C  
ATOM   1624 HG12 ILE   103      26.070  51.751  46.321  1.00  0.00           H  
ATOM   1625 HG13 ILE   103      24.659  52.751  46.215  1.00  0.00           H  
ATOM   1626  CD1 ILE   103      24.848  51.036  44.877  1.00  0.00           C  
ATOM   1627 HD11 ILE   103      25.666  50.670  44.257  1.00  0.00           H  
ATOM   1628 HD12 ILE   103      24.591  50.258  45.597  1.00  0.00           H  
ATOM   1629 HD13 ILE   103      23.897  51.203  44.371  1.00  0.00           H  
ATOM   1630  C   ILE   103      27.630  55.236  44.780  1.00  0.00           C  
ATOM   1631  O   ILE   103      27.159  55.842  43.874  1.00  0.00           O  
ATOM   1632  N   ARG   104      28.906  55.409  45.036  1.00  0.00           N  
ATOM   1633  H   ARG   104      29.298  54.785  45.727  1.00  0.00           H  
ATOM   1634  CA  ARG   104      29.923  56.047  44.176  1.00  0.00           C  
ATOM   1635  HA  ARG   104      29.502  56.949  43.731  1.00  0.00           H  
ATOM   1636  CB  ARG   104      31.132  56.600  45.134  1.00  0.00           C  
ATOM   1637  HB2 ARG   104      31.513  55.709  45.634  1.00  0.00           H  
ATOM   1638  HB3 ARG   104      31.880  57.060  44.488  1.00  0.00           H  
ATOM   1639  CG  ARG   104      30.686  57.636  46.263  1.00  0.00           C  
ATOM   1640  HG2 ARG   104      30.756  58.613  45.784  1.00  0.00           H  
ATOM   1641  HG3 ARG   104      29.682  57.451  46.645  1.00  0.00           H  
ATOM   1642  CD  ARG   104      31.695  57.568  47.369  1.00  0.00           C  
ATOM   1643  HD2 ARG   104      32.631  58.061  47.106  1.00  0.00           H  
ATOM   1644  HD3 ARG   104      31.183  58.107  48.166  1.00  0.00           H  
ATOM   1645  NE  ARG   104      31.869  56.236  48.098  1.00  0.00           N  
ATOM   1646  HE  ARG   104      31.250  55.494  47.803  1.00  0.00           H  
ATOM   1647  CZ  ARG   104      32.780  55.956  49.010  1.00  0.00           C  
ATOM   1648  NH1 ARG   104      33.472  56.860  49.609  1.00  0.00           N  
ATOM   1649 HH11 ARG   104      33.303  57.826  49.367  1.00  0.00           H  
ATOM   1650 HH12 ARG   104      34.099  56.613  50.361  1.00  0.00           H  
ATOM   1651  NH2 ARG   104      32.858  54.761  49.486  1.00  0.00           N  
ATOM   1652 HH21 ARG   104      32.310  54.060  49.008  1.00  0.00           H  
ATOM   1653 HH22 ARG   104      33.523  54.492  50.197  1.00  0.00           H  
ATOM   1654  C   ARG   104      30.523  55.118  43.102  1.00  0.00           C  
ATOM   1655  O   ARG   104      30.396  53.919  43.248  1.00  0.00           O  
ATOM   1656  N   LEU   105      31.281  55.686  42.157  1.00  0.00           N  
ATOM   1657  H   LEU   105      31.347  56.692  42.100  1.00  0.00           H  
ATOM   1658  CA  LEU   105      32.094  54.832  41.245  1.00  0.00           C  
ATOM   1659  HA  LEU   105      31.364  54.205  40.733  1.00  0.00           H  
ATOM   1660  CB  LEU   105      32.917  55.620  40.206  1.00  0.00           C  
ATOM   1661  HB2 LEU   105      33.296  56.462  40.785  1.00  0.00           H  
ATOM   1662  HB3 LEU   105      33.701  54.931  39.891  1.00  0.00           H  
ATOM   1663  CG  LEU   105      32.115  56.093  38.965  1.00  0.00           C  
ATOM   1664  HG  LEU   105      31.454  56.933  39.178  1.00  0.00           H  
ATOM   1665  CD1 LEU   105      33.153  56.594  37.905  1.00  0.00           C  
ATOM   1666 HD11 LEU   105      34.019  55.932  37.875  1.00  0.00           H  
ATOM   1667 HD12 LEU   105      32.768  56.612  36.886  1.00  0.00           H  
ATOM   1668 HD13 LEU   105      33.611  57.546  38.174  1.00  0.00           H  
ATOM   1669  CD2 LEU   105      31.277  54.980  38.272  1.00  0.00           C  
ATOM   1670 HD21 LEU   105      31.902  54.140  37.969  1.00  0.00           H  
ATOM   1671 HD22 LEU   105      30.451  54.567  38.851  1.00  0.00           H  
ATOM   1672 HD23 LEU   105      30.778  55.366  37.383  1.00  0.00           H  
ATOM   1673  C   LEU   105      33.093  53.933  41.906  1.00  0.00           C  
ATOM   1674  O   LEU   105      33.298  52.811  41.537  1.00  0.00           O  
ATOM   1675  N   LEU   106      33.596  54.396  43.062  1.00  0.00           N  
ATOM   1676  H   LEU   106      33.498  55.390  43.209  1.00  0.00           H  
ATOM   1677  CA  LEU   106      34.463  53.626  43.989  1.00  0.00           C  
ATOM   1678  HA  LEU   106      35.310  53.292  43.389  1.00  0.00           H  
ATOM   1679  CB  LEU   106      34.801  54.444  45.234  1.00  0.00           C  
ATOM   1680  HB2 LEU   106      35.232  55.383  44.886  1.00  0.00           H  
ATOM   1681  HB3 LEU   106      33.980  54.614  45.929  1.00  0.00           H  
ATOM   1682  CG  LEU   106      35.971  53.854  46.147  1.00  0.00           C  
ATOM   1683  HG  LEU   106      35.568  52.908  46.507  1.00  0.00           H  
ATOM   1684  CD1 LEU   106      37.304  53.515  45.406  1.00  0.00           C  
ATOM   1685 HD11 LEU   106      38.118  53.207  46.062  1.00  0.00           H  
ATOM   1686 HD12 LEU   106      37.237  52.832  44.560  1.00  0.00           H  
ATOM   1687 HD13 LEU   106      37.641  54.433  44.924  1.00  0.00           H  
ATOM   1688  CD2 LEU   106      36.502  54.642  47.351  1.00  0.00           C  
ATOM   1689 HD21 LEU   106      35.655  54.735  48.031  1.00  0.00           H  
ATOM   1690 HD22 LEU   106      37.186  53.967  47.865  1.00  0.00           H  
ATOM   1691 HD23 LEU   106      36.869  55.611  47.011  1.00  0.00           H  
ATOM   1692  C   LEU   106      33.855  52.311  44.334  1.00  0.00           C  
ATOM   1693  O   LEU   106      34.505  51.281  44.354  1.00  0.00           O  
ATOM   1694  N   ASP   107      32.626  52.345  44.819  1.00  0.00           N  
ATOM   1695  H   ASP   107      32.165  53.210  44.575  1.00  0.00           H  
ATOM   1696  CA  ASP   107      31.948  51.183  45.458  1.00  0.00           C  
ATOM   1697  HA  ASP   107      32.494  50.716  46.278  1.00  0.00           H  
ATOM   1698  CB  ASP   107      30.627  51.767  46.060  1.00  0.00           C  
ATOM   1699  HB2 ASP   107      29.981  52.164  45.276  1.00  0.00           H  
ATOM   1700  HB3 ASP   107      30.137  50.931  46.560  1.00  0.00           H  
ATOM   1701  CG  ASP   107      31.015  52.938  47.058  1.00  0.00           C  
ATOM   1702  OD1 ASP   107      32.037  52.825  47.727  1.00  0.00           O  
ATOM   1703  OD2 ASP   107      30.265  53.952  47.100  1.00  0.00           O  
ATOM   1704  C   ASP   107      31.526  50.092  44.420  1.00  0.00           C  
ATOM   1705  O   ASP   107      31.476  48.893  44.667  1.00  0.00           O  
ATOM   1706  N   LEU   108      31.378  50.546  43.171  1.00  0.00           N  
ATOM   1707  H   LEU   108      31.631  51.498  42.946  1.00  0.00           H  
ATOM   1708  CA  LEU   108      31.458  49.634  42.017  1.00  0.00           C  
ATOM   1709  HA  LEU   108      30.798  48.804  42.268  1.00  0.00           H  
ATOM   1710  CB  LEU   108      30.985  50.331  40.773  1.00  0.00           C  
ATOM   1711  HB2 LEU   108      31.484  51.287  40.610  1.00  0.00           H  
ATOM   1712  HB3 LEU   108      31.259  49.812  39.854  1.00  0.00           H  
ATOM   1713  CG  LEU   108      29.506  50.629  40.692  1.00  0.00           C  
ATOM   1714  HG  LEU   108      29.181  51.146  41.595  1.00  0.00           H  
ATOM   1715  CD1 LEU   108      29.260  51.460  39.430  1.00  0.00           C  
ATOM   1716 HD11 LEU   108      29.627  52.465  39.636  1.00  0.00           H  
ATOM   1717 HD12 LEU   108      29.856  51.074  38.602  1.00  0.00           H  
ATOM   1718 HD13 LEU   108      28.216  51.565  39.136  1.00  0.00           H  
ATOM   1719  CD2 LEU   108      28.628  49.370  40.618  1.00  0.00           C  
ATOM   1720 HD21 LEU   108      27.585  49.534  40.345  1.00  0.00           H  
ATOM   1721 HD22 LEU   108      29.072  48.699  39.883  1.00  0.00           H  
ATOM   1722 HD23 LEU   108      28.616  48.828  41.564  1.00  0.00           H  
ATOM   1723  C   LEU   108      32.866  48.967  41.782  1.00  0.00           C  
ATOM   1724  O   LEU   108      33.013  47.726  41.808  1.00  0.00           O  
ATOM   1725  N   ALA   109      33.856  49.871  41.626  1.00  0.00           N  
ATOM   1726  H   ALA   109      33.648  50.857  41.559  1.00  0.00           H  
ATOM   1727  CA  ALA   109      35.219  49.473  41.301  1.00  0.00           C  
ATOM   1728  HA  ALA   109      35.165  48.967  40.337  1.00  0.00           H  
ATOM   1729  CB  ALA   109      36.051  50.728  41.163  1.00  0.00           C  
ATOM   1730  HB1 ALA   109      36.974  50.585  40.601  1.00  0.00           H  
ATOM   1731  HB2 ALA   109      35.573  51.534  40.605  1.00  0.00           H  
ATOM   1732  HB3 ALA   109      36.345  51.139  42.129  1.00  0.00           H  
ATOM   1733  C   ALA   109      35.940  48.552  42.267  1.00  0.00           C  
ATOM   1734  O   ALA   109      36.857  47.826  41.811  1.00  0.00           O  
ATOM   1735  N   THR   110      35.593  48.630  43.566  1.00  0.00           N  
ATOM   1736  H   THR   110      34.981  49.387  43.836  1.00  0.00           H  
ATOM   1737  CA  THR   110      36.256  48.036  44.744  1.00  0.00           C  
ATOM   1738  HA  THR   110      37.007  47.374  44.314  1.00  0.00           H  
ATOM   1739  CB  THR   110      36.965  49.163  45.564  1.00  0.00           C  
ATOM   1740  HB  THR   110      37.549  48.590  46.285  1.00  0.00           H  
ATOM   1741  CG2 THR   110      38.023  49.952  44.800  1.00  0.00           C  
ATOM   1742 HG21 THR   110      38.681  50.497  45.477  1.00  0.00           H  
ATOM   1743 HG22 THR   110      38.642  49.254  44.235  1.00  0.00           H  
ATOM   1744 HG23 THR   110      37.517  50.564  44.053  1.00  0.00           H  
ATOM   1745  OG1 THR   110      36.158  50.141  46.218  1.00  0.00           O  
ATOM   1746  HG1 THR   110      35.714  50.670  45.552  1.00  0.00           H  
ATOM   1747  C   THR   110      35.333  47.110  45.629  1.00  0.00           C  
ATOM   1748  O   THR   110      35.726  46.749  46.752  1.00  0.00           O  
ATOM   1749  N   TYR   111      34.101  46.769  45.181  1.00  0.00           N  
ATOM   1750  H   TYR   111      33.720  47.190  44.346  1.00  0.00           H  
ATOM   1751  CA  TYR   111      33.236  45.732  45.796  1.00  0.00           C  
ATOM   1752  HA  TYR   111      32.446  45.691  45.047  1.00  0.00           H  
ATOM   1753  CB  TYR   111      33.921  44.395  45.777  1.00  0.00           C  
ATOM   1754  HB2 TYR   111      34.473  44.180  46.692  1.00  0.00           H  
ATOM   1755  HB3 TYR   111      33.145  43.630  45.812  1.00  0.00           H  
ATOM   1756  CG  TYR   111      34.869  44.077  44.614  1.00  0.00           C  
ATOM   1757  CD1 TYR   111      34.392  43.701  43.314  1.00  0.00           C  
ATOM   1758  HD1 TYR   111      33.330  43.625  43.133  1.00  0.00           H  
ATOM   1759  CE1 TYR   111      35.323  43.483  42.288  1.00  0.00           C  
ATOM   1760  HE1 TYR   111      34.907  43.278  41.313  1.00  0.00           H  
ATOM   1761  CZ  TYR   111      36.728  43.502  42.533  1.00  0.00           C  
ATOM   1762  OH  TYR   111      37.614  43.262  41.522  1.00  0.00           O  
ATOM   1763  HH  TYR   111      38.322  42.782  41.957  1.00  0.00           H  
ATOM   1764  CE2 TYR   111      37.170  43.617  43.859  1.00  0.00           C  
ATOM   1765  HE2 TYR   111      38.194  43.366  44.092  1.00  0.00           H  
ATOM   1766  CD2 TYR   111      36.273  43.983  44.870  1.00  0.00           C  
ATOM   1767  HD2 TYR   111      36.641  44.101  45.879  1.00  0.00           H  
ATOM   1768  C   TYR   111      32.492  46.073  47.130  1.00  0.00           C  
ATOM   1769  O   TYR   111      31.941  45.213  47.758  1.00  0.00           O  
ATOM   1770  N   THR   112      32.383  47.353  47.402  1.00  0.00           N  
ATOM   1771  H   THR   112      32.916  48.021  46.864  1.00  0.00           H  
ATOM   1772  CA  THR   112      31.654  47.924  48.549  1.00  0.00           C  
ATOM   1773  HA  THR   112      31.511  47.118  49.269  1.00  0.00           H  
ATOM   1774  CB  THR   112      32.522  48.918  49.315  1.00  0.00           C  
ATOM   1775  HB  THR   112      32.004  49.382  50.155  1.00  0.00           H  
ATOM   1776  CG2 THR   112      33.849  48.309  49.830  1.00  0.00           C  
ATOM   1777 HG21 THR   112      34.285  48.935  50.609  1.00  0.00           H  
ATOM   1778 HG22 THR   112      33.639  47.325  50.251  1.00  0.00           H  
ATOM   1779 HG23 THR   112      34.561  48.255  49.007  1.00  0.00           H  
ATOM   1780  OG1 THR   112      32.913  49.990  48.439  1.00  0.00           O  
ATOM   1781  HG1 THR   112      32.351  50.752  48.597  1.00  0.00           H  
ATOM   1782  C   THR   112      30.308  48.585  48.291  1.00  0.00           C  
ATOM   1783  O   THR   112      29.959  49.634  48.863  1.00  0.00           O  
ATOM   1784  N   ALA   113      29.564  48.071  47.317  1.00  0.00           N  
ATOM   1785  H   ALA   113      30.063  47.568  46.597  1.00  0.00           H  
ATOM   1786  CA  ALA   113      28.285  48.606  46.957  1.00  0.00           C  
ATOM   1787  HA  ALA   113      28.230  49.680  47.131  1.00  0.00           H  
ATOM   1788  CB  ALA   113      27.940  48.372  45.485  1.00  0.00           C  
ATOM   1789  HB1 ALA   113      28.620  48.864  44.790  1.00  0.00           H  
ATOM   1790  HB2 ALA   113      27.773  47.320  45.252  1.00  0.00           H  
ATOM   1791  HB3 ALA   113      27.027  48.958  45.373  1.00  0.00           H  
ATOM   1792  C   ALA   113      27.105  48.110  47.818  1.00  0.00           C  
ATOM   1793  O   ALA   113      26.003  48.647  47.704  1.00  0.00           O  
ATOM   1794  N   GLY   114      27.304  47.072  48.656  1.00  0.00           N  
ATOM   1795  H   GLY   114      28.239  46.700  48.747  1.00  0.00           H  
ATOM   1796  CA  GLY   114      26.212  46.625  49.479  1.00  0.00           C  
ATOM   1797  HA2 GLY   114      26.596  46.642  50.500  1.00  0.00           H  
ATOM   1798  HA3 GLY   114      25.282  47.193  49.517  1.00  0.00           H  
ATOM   1799  C   GLY   114      25.607  45.229  49.215  1.00  0.00           C  
ATOM   1800  O   GLY   114      24.483  44.943  49.701  1.00  0.00           O  
ATOM   1801  N   GLY   115      26.245  44.511  48.312  1.00  0.00           N  
ATOM   1802  H   GLY   115      27.066  44.921  47.891  1.00  0.00           H  
ATOM   1803  CA  GLY   115      25.757  43.183  47.935  1.00  0.00           C  
ATOM   1804  HA2 GLY   115      26.491  42.504  48.370  1.00  0.00           H  
ATOM   1805  HA3 GLY   115      24.872  42.956  48.529  1.00  0.00           H  
ATOM   1806  C   GLY   115      25.438  42.911  46.449  1.00  0.00           C  
ATOM   1807  O   GLY   115      24.365  42.400  46.101  1.00  0.00           O  
ATOM   1808  N   LEU   116      26.196  43.463  45.570  1.00  0.00           N  
ATOM   1809  H   LEU   116      26.949  44.063  45.876  1.00  0.00           H  
ATOM   1810  CA  LEU   116      25.954  43.164  44.112  1.00  0.00           C  
ATOM   1811  HA  LEU   116      24.893  43.348  43.942  1.00  0.00           H  
ATOM   1812  CB  LEU   116      26.829  44.174  43.310  1.00  0.00           C  
ATOM   1813  HB2 LEU   116      27.837  44.182  43.724  1.00  0.00           H  
ATOM   1814  HB3 LEU   116      26.918  43.781  42.297  1.00  0.00           H  
ATOM   1815  CG  LEU   116      26.198  45.545  43.156  1.00  0.00           C  
ATOM   1816  HG  LEU   116      25.814  45.981  44.078  1.00  0.00           H  
ATOM   1817  CD1 LEU   116      27.296  46.396  42.488  1.00  0.00           C  
ATOM   1818 HD11 LEU   116      27.085  47.436  42.238  1.00  0.00           H  
ATOM   1819 HD12 LEU   116      28.119  46.350  43.200  1.00  0.00           H  
ATOM   1820 HD13 LEU   116      27.667  45.936  41.572  1.00  0.00           H  
ATOM   1821  CD2 LEU   116      24.919  45.463  42.252  1.00  0.00           C  
ATOM   1822 HD21 LEU   116      24.503  46.447  42.038  1.00  0.00           H  
ATOM   1823 HD22 LEU   116      25.210  45.030  41.295  1.00  0.00           H  
ATOM   1824 HD23 LEU   116      24.109  44.998  42.815  1.00  0.00           H  
ATOM   1825  C   LEU   116      26.165  41.702  43.716  1.00  0.00           C  
ATOM   1826  O   LEU   116      27.109  41.065  44.216  1.00  0.00           O  
ATOM   1827  N   PRO   117      25.361  41.063  42.834  1.00  0.00           N  
ATOM   1828  CD  PRO   117      24.287  41.678  42.049  1.00  0.00           C  
ATOM   1829  HD2 PRO   117      24.683  42.551  41.530  1.00  0.00           H  
ATOM   1830  HD3 PRO   117      23.466  41.921  42.722  1.00  0.00           H  
ATOM   1831  CG  PRO   117      23.886  40.573  41.006  1.00  0.00           C  
ATOM   1832  HG2 PRO   117      24.465  40.739  40.097  1.00  0.00           H  
ATOM   1833  HG3 PRO   117      22.835  40.705  40.749  1.00  0.00           H  
ATOM   1834  CB  PRO   117      24.233  39.262  41.729  1.00  0.00           C  
ATOM   1835  HB2 PRO   117      24.515  38.530  40.972  1.00  0.00           H  
ATOM   1836  HB3 PRO   117      23.442  38.977  42.423  1.00  0.00           H  
ATOM   1837  CA  PRO   117      25.458  39.613  42.591  1.00  0.00           C  
ATOM   1838  HA  PRO   117      25.379  39.104  43.552  1.00  0.00           H  
ATOM   1839  C   PRO   117      26.784  39.276  41.862  1.00  0.00           C  
ATOM   1840  O   PRO   117      27.194  40.000  40.959  1.00  0.00           O  
ATOM   1841  N   LEU   118      27.304  38.025  42.078  1.00  0.00           N  
ATOM   1842  H   LEU   118      26.843  37.434  42.755  1.00  0.00           H  
ATOM   1843  CA  LEU   118      28.450  37.518  41.279  1.00  0.00           C  
ATOM   1844  HA  LEU   118      29.340  38.103  41.513  1.00  0.00           H  
ATOM   1845  CB  LEU   118      28.705  36.071  41.659  1.00  0.00           C  
ATOM   1846  HB2 LEU   118      28.595  35.891  42.729  1.00  0.00           H  
ATOM   1847  HB3 LEU   118      27.961  35.492  41.112  1.00  0.00           H  
ATOM   1848  CG  LEU   118      30.079  35.501  41.142  1.00  0.00           C  
ATOM   1849  HG  LEU   118      30.307  36.081  40.247  1.00  0.00           H  
ATOM   1850  CD1 LEU   118      31.089  35.587  42.292  1.00  0.00           C  
ATOM   1851 HD11 LEU   118      31.965  35.050  41.928  1.00  0.00           H  
ATOM   1852 HD12 LEU   118      31.286  36.658  42.348  1.00  0.00           H  
ATOM   1853 HD13 LEU   118      30.666  35.142  43.193  1.00  0.00           H  
ATOM   1854  CD2 LEU   118      29.912  34.027  40.755  1.00  0.00           C  
ATOM   1855 HD21 LEU   118      29.504  33.462  41.593  1.00  0.00           H  
ATOM   1856 HD22 LEU   118      29.207  33.934  39.928  1.00  0.00           H  
ATOM   1857 HD23 LEU   118      30.848  33.568  40.438  1.00  0.00           H  
ATOM   1858  C   LEU   118      28.103  37.624  39.755  1.00  0.00           C  
ATOM   1859  O   LEU   118      28.999  37.945  38.958  1.00  0.00           O  
ATOM   1860  N   GLN   119      26.834  37.446  39.323  1.00  0.00           N  
ATOM   1861  H   GLN   119      26.120  37.347  40.030  1.00  0.00           H  
ATOM   1862  CA  GLN   119      26.489  37.103  37.901  1.00  0.00           C  
ATOM   1863  HA  GLN   119      27.369  37.219  37.267  1.00  0.00           H  
ATOM   1864  CB  GLN   119      26.223  35.577  37.816  1.00  0.00           C  
ATOM   1865  HB2 GLN   119      25.911  35.145  38.766  1.00  0.00           H  
ATOM   1866  HB3 GLN   119      25.461  35.381  37.061  1.00  0.00           H  
ATOM   1867  CG  GLN   119      27.456  34.860  37.303  1.00  0.00           C  
ATOM   1868  HG2 GLN   119      27.628  35.207  36.284  1.00  0.00           H  
ATOM   1869  HG3 GLN   119      28.398  35.158  37.762  1.00  0.00           H  
ATOM   1870  CD  GLN   119      27.203  33.340  37.255  1.00  0.00           C  
ATOM   1871  OE1 GLN   119      27.305  32.703  38.269  1.00  0.00           O  
ATOM   1872  NE2 GLN   119      26.885  32.783  36.103  1.00  0.00           N  
ATOM   1873 HE21 GLN   119      26.981  33.237  35.206  1.00  0.00           H  
ATOM   1874 HE22 GLN   119      26.710  31.788  36.118  1.00  0.00           H  
ATOM   1875  C   GLN   119      25.247  37.762  37.387  1.00  0.00           C  
ATOM   1876  O   GLN   119      24.204  37.816  37.991  1.00  0.00           O  
ATOM   1877  N   VAL   120      25.317  38.179  36.090  1.00  0.00           N  
ATOM   1878  H   VAL   120      26.223  38.276  35.654  1.00  0.00           H  
ATOM   1879  CA  VAL   120      24.153  38.371  35.208  1.00  0.00           C  
ATOM   1880  HA  VAL   120      23.494  39.053  35.746  1.00  0.00           H  
ATOM   1881  CB  VAL   120      24.485  39.061  33.782  1.00  0.00           C  
ATOM   1882  HB  VAL   120      25.111  38.410  33.172  1.00  0.00           H  
ATOM   1883  CG1 VAL   120      23.171  39.392  33.050  1.00  0.00           C  
ATOM   1884 HG11 VAL   120      22.418  38.604  33.062  1.00  0.00           H  
ATOM   1885 HG12 VAL   120      22.743  40.271  33.531  1.00  0.00           H  
ATOM   1886 HG13 VAL   120      23.369  39.651  32.009  1.00  0.00           H  
ATOM   1887  CG2 VAL   120      25.117  40.399  34.123  1.00  0.00           C  
ATOM   1888 HG21 VAL   120      25.480  40.940  33.249  1.00  0.00           H  
ATOM   1889 HG22 VAL   120      24.438  40.983  34.743  1.00  0.00           H  
ATOM   1890 HG23 VAL   120      26.028  40.175  34.680  1.00  0.00           H  
ATOM   1891  C   VAL   120      23.398  37.011  34.972  1.00  0.00           C  
ATOM   1892  O   VAL   120      23.930  36.150  34.263  1.00  0.00           O  
ATOM   1893  N   PRO   121      22.101  36.814  35.366  1.00  0.00           N  
ATOM   1894  CD  PRO   121      21.316  37.743  36.194  1.00  0.00           C  
ATOM   1895  HD2 PRO   121      21.328  38.792  35.900  1.00  0.00           H  
ATOM   1896  HD3 PRO   121      21.579  37.733  37.252  1.00  0.00           H  
ATOM   1897  CG  PRO   121      19.853  37.329  36.079  1.00  0.00           C  
ATOM   1898  HG2 PRO   121      19.373  37.858  35.257  1.00  0.00           H  
ATOM   1899  HG3 PRO   121      19.253  37.542  36.964  1.00  0.00           H  
ATOM   1900  CB  PRO   121      20.010  35.859  35.827  1.00  0.00           C  
ATOM   1901  HB2 PRO   121      19.110  35.650  35.249  1.00  0.00           H  
ATOM   1902  HB3 PRO   121      20.149  35.300  36.752  1.00  0.00           H  
ATOM   1903  CA  PRO   121      21.310  35.703  34.970  1.00  0.00           C  
ATOM   1904  HA  PRO   121      21.850  34.809  35.280  1.00  0.00           H  
ATOM   1905  C   PRO   121      21.081  35.651  33.463  1.00  0.00           C  
ATOM   1906  O   PRO   121      21.069  36.676  32.709  1.00  0.00           O  
ATOM   1907  N   ASP   122      20.883  34.423  32.902  1.00  0.00           N  
ATOM   1908  H   ASP   122      20.809  33.660  33.560  1.00  0.00           H  
ATOM   1909  CA  ASP   122      20.803  34.122  31.479  1.00  0.00           C  
ATOM   1910  HA  ASP   122      21.612  34.528  30.873  1.00  0.00           H  
ATOM   1911  CB  ASP   122      20.888  32.632  31.265  1.00  0.00           C  
ATOM   1912  HB2 ASP   122      20.094  32.201  31.874  1.00  0.00           H  
ATOM   1913  HB3 ASP   122      20.726  32.323  30.233  1.00  0.00           H  
ATOM   1914  CG  ASP   122      22.240  32.051  31.674  1.00  0.00           C  
ATOM   1915  OD1 ASP   122      22.399  30.777  31.837  1.00  0.00           O  
ATOM   1916  OD2 ASP   122      23.230  32.848  31.816  1.00  0.00           O  
ATOM   1917  C   ASP   122      19.538  34.676  30.793  1.00  0.00           C  
ATOM   1918  O   ASP   122      19.450  34.858  29.604  1.00  0.00           O  
ATOM   1919  N   ASN   123      18.539  35.009  31.630  1.00  0.00           N  
ATOM   1920  H   ASN   123      18.768  35.027  32.613  1.00  0.00           H  
ATOM   1921  CA  ASN   123      17.286  35.659  31.129  1.00  0.00           C  
ATOM   1922  HA  ASN   123      17.090  35.213  30.154  1.00  0.00           H  
ATOM   1923  CB  ASN   123      16.118  35.302  31.996  1.00  0.00           C  
ATOM   1924  HB2 ASN   123      15.226  35.569  31.430  1.00  0.00           H  
ATOM   1925  HB3 ASN   123      16.012  34.238  32.210  1.00  0.00           H  
ATOM   1926  CG  ASN   123      16.091  35.986  33.384  1.00  0.00           C  
ATOM   1927  OD1 ASN   123      17.188  36.298  33.876  1.00  0.00           O  
ATOM   1928  ND2 ASN   123      14.978  36.274  33.950  1.00  0.00           N  
ATOM   1929 HD21 ASN   123      15.074  36.554  34.916  1.00  0.00           H  
ATOM   1930 HD22 ASN   123      14.117  35.875  33.605  1.00  0.00           H  
ATOM   1931  C   ASN   123      17.481  37.190  30.829  1.00  0.00           C  
ATOM   1932  O   ASN   123      16.551  37.791  30.275  1.00  0.00           O  
ATOM   1933  N   VAL   124      18.595  37.790  31.171  1.00  0.00           N  
ATOM   1934  H   VAL   124      19.319  37.190  31.538  1.00  0.00           H  
ATOM   1935  CA  VAL   124      19.059  39.089  30.575  1.00  0.00           C  
ATOM   1936  HA  VAL   124      18.262  39.831  30.521  1.00  0.00           H  
ATOM   1937  CB  VAL   124      20.076  39.719  31.475  1.00  0.00           C  
ATOM   1938  HB  VAL   124      20.972  39.131  31.673  1.00  0.00           H  
ATOM   1939  CG1 VAL   124      20.602  41.066  30.872  1.00  0.00           C  
ATOM   1940 HG11 VAL   124      19.759  41.757  30.869  1.00  0.00           H  
ATOM   1941 HG12 VAL   124      21.436  41.478  31.442  1.00  0.00           H  
ATOM   1942 HG13 VAL   124      20.962  40.996  29.846  1.00  0.00           H  
ATOM   1943  CG2 VAL   124      19.531  40.033  32.845  1.00  0.00           C  
ATOM   1944 HG21 VAL   124      18.623  40.628  32.741  1.00  0.00           H  
ATOM   1945 HG22 VAL   124      19.120  39.176  33.378  1.00  0.00           H  
ATOM   1946 HG23 VAL   124      20.381  40.422  33.405  1.00  0.00           H  
ATOM   1947  C   VAL   124      19.579  38.834  29.172  1.00  0.00           C  
ATOM   1948  O   VAL   124      20.591  38.119  28.923  1.00  0.00           O  
ATOM   1949  N   THR   125      18.885  39.449  28.189  1.00  0.00           N  
ATOM   1950  H   THR   125      18.040  39.915  28.486  1.00  0.00           H  
ATOM   1951  CA  THR   125      19.008  39.183  26.715  1.00  0.00           C  
ATOM   1952  HA  THR   125      19.598  38.270  26.625  1.00  0.00           H  
ATOM   1953  CB  THR   125      17.714  38.911  25.939  1.00  0.00           C  
ATOM   1954  HB  THR   125      18.069  38.701  24.931  1.00  0.00           H  
ATOM   1955  CG2 THR   125      17.121  37.552  26.399  1.00  0.00           C  
ATOM   1956 HG21 THR   125      17.761  36.722  26.099  1.00  0.00           H  
ATOM   1957 HG22 THR   125      16.816  37.578  27.445  1.00  0.00           H  
ATOM   1958 HG23 THR   125      16.216  37.430  25.804  1.00  0.00           H  
ATOM   1959  OG1 THR   125      16.782  39.998  25.996  1.00  0.00           O  
ATOM   1960  HG1 THR   125      16.409  39.925  26.878  1.00  0.00           H  
ATOM   1961  C   THR   125      19.761  40.274  25.994  1.00  0.00           C  
ATOM   1962  O   THR   125      20.086  40.075  24.835  1.00  0.00           O  
ATOM   1963  N   ASP   126      19.958  41.474  26.564  1.00  0.00           N  
ATOM   1964  H   ASP   126      19.571  41.561  27.492  1.00  0.00           H  
ATOM   1965  CA  ASP   126      20.468  42.653  25.913  1.00  0.00           C  
ATOM   1966  HA  ASP   126      21.386  42.572  25.330  1.00  0.00           H  
ATOM   1967  CB  ASP   126      19.431  43.226  24.916  1.00  0.00           C  
ATOM   1968  HB2 ASP   126      19.772  44.162  24.472  1.00  0.00           H  
ATOM   1969  HB3 ASP   126      19.429  42.456  24.145  1.00  0.00           H  
ATOM   1970  CG  ASP   126      18.006  43.458  25.431  1.00  0.00           C  
ATOM   1971  OD1 ASP   126      17.755  43.423  26.672  1.00  0.00           O  
ATOM   1972  OD2 ASP   126      17.180  43.927  24.630  1.00  0.00           O  
ATOM   1973  C   ASP   126      20.880  43.691  26.984  1.00  0.00           C  
ATOM   1974  O   ASP   126      20.699  43.478  28.227  1.00  0.00           O  
ATOM   1975  N   ASN   127      21.397  44.824  26.585  1.00  0.00           N  
ATOM   1976  H   ASN   127      21.720  44.814  25.628  1.00  0.00           H  
ATOM   1977  CA  ASN   127      21.524  45.987  27.462  1.00  0.00           C  
ATOM   1978  HA  ASN   127      22.147  45.731  28.320  1.00  0.00           H  
ATOM   1979  CB  ASN   127      22.243  47.103  26.681  1.00  0.00           C  
ATOM   1980  HB2 ASN   127      21.736  47.346  25.747  1.00  0.00           H  
ATOM   1981  HB3 ASN   127      22.334  47.980  27.322  1.00  0.00           H  
ATOM   1982  CG  ASN   127      23.593  46.633  26.155  1.00  0.00           C  
ATOM   1983  OD1 ASN   127      24.337  45.968  26.774  1.00  0.00           O  
ATOM   1984  ND2 ASN   127      24.038  47.079  25.098  1.00  0.00           N  
ATOM   1985 HD21 ASN   127      23.422  47.724  24.624  1.00  0.00           H  
ATOM   1986 HD22 ASN   127      25.017  46.988  24.869  1.00  0.00           H  
ATOM   1987  C   ASN   127      20.193  46.601  28.092  1.00  0.00           C  
ATOM   1988  O   ASN   127      20.245  47.201  29.185  1.00  0.00           O  
ATOM   1989  N   ALA   128      19.049  46.381  27.505  1.00  0.00           N  
ATOM   1990  H   ALA   128      19.128  45.732  26.735  1.00  0.00           H  
ATOM   1991  CA  ALA   128      17.711  46.904  28.043  1.00  0.00           C  
ATOM   1992  HA  ALA   128      17.639  47.934  28.392  1.00  0.00           H  
ATOM   1993  CB  ALA   128      16.672  46.677  26.943  1.00  0.00           C  
ATOM   1994  HB1 ALA   128      15.830  47.350  27.107  1.00  0.00           H  
ATOM   1995  HB2 ALA   128      17.138  46.892  25.982  1.00  0.00           H  
ATOM   1996  HB3 ALA   128      16.368  45.634  26.865  1.00  0.00           H  
ATOM   1997  C   ALA   128      17.298  46.154  29.238  1.00  0.00           C  
ATOM   1998  O   ALA   128      17.030  46.689  30.320  1.00  0.00           O  
ATOM   1999  N   SER   129      17.436  44.826  29.150  1.00  0.00           N  
ATOM   2000  H   SER   129      17.669  44.502  28.223  1.00  0.00           H  
ATOM   2001  CA  SER   129      17.142  43.906  30.220  1.00  0.00           C  
ATOM   2002  HA  SER   129      16.232  44.151  30.768  1.00  0.00           H  
ATOM   2003  CB  SER   129      16.930  42.536  29.513  1.00  0.00           C  
ATOM   2004  HB2 SER   129      16.621  41.771  30.226  1.00  0.00           H  
ATOM   2005  HB3 SER   129      16.243  42.547  28.668  1.00  0.00           H  
ATOM   2006  OG  SER   129      18.158  42.137  29.008  1.00  0.00           O  
ATOM   2007  HG  SER   129      18.238  42.472  28.112  1.00  0.00           H  
ATOM   2008  C   SER   129      18.191  43.947  31.328  1.00  0.00           C  
ATOM   2009  O   SER   129      17.886  43.792  32.502  1.00  0.00           O  
ATOM   2010  N   LEU   130      19.441  44.290  31.019  1.00  0.00           N  
ATOM   2011  H   LEU   130      19.600  44.347  30.023  1.00  0.00           H  
ATOM   2012  CA  LEU   130      20.566  44.580  31.880  1.00  0.00           C  
ATOM   2013  HA  LEU   130      20.630  43.793  32.631  1.00  0.00           H  
ATOM   2014  CB  LEU   130      21.956  44.745  31.144  1.00  0.00           C  
ATOM   2015  HB2 LEU   130      22.094  43.877  30.499  1.00  0.00           H  
ATOM   2016  HB3 LEU   130      21.856  45.623  30.506  1.00  0.00           H  
ATOM   2017  CG  LEU   130      23.171  44.887  32.052  1.00  0.00           C  
ATOM   2018  HG  LEU   130      22.963  45.544  32.897  1.00  0.00           H  
ATOM   2019  CD1 LEU   130      23.595  43.613  32.712  1.00  0.00           C  
ATOM   2020 HD11 LEU   130      24.592  43.716  33.139  1.00  0.00           H  
ATOM   2021 HD12 LEU   130      22.901  43.483  33.542  1.00  0.00           H  
ATOM   2022 HD13 LEU   130      23.569  42.870  31.914  1.00  0.00           H  
ATOM   2023  CD2 LEU   130      24.363  45.624  31.387  1.00  0.00           C  
ATOM   2024 HD21 LEU   130      25.070  44.848  31.094  1.00  0.00           H  
ATOM   2025 HD22 LEU   130      24.061  46.230  30.532  1.00  0.00           H  
ATOM   2026 HD23 LEU   130      24.688  46.349  32.133  1.00  0.00           H  
ATOM   2027  C   LEU   130      20.276  45.812  32.678  1.00  0.00           C  
ATOM   2028  O   LEU   130      20.430  45.757  33.923  1.00  0.00           O  
ATOM   2029  N   LEU   131      19.738  46.886  32.075  1.00  0.00           N  
ATOM   2030  H   LEU   131      19.598  46.918  31.075  1.00  0.00           H  
ATOM   2031  CA  LEU   131      19.385  48.054  32.785  1.00  0.00           C  
ATOM   2032  HA  LEU   131      20.289  48.363  33.310  1.00  0.00           H  
ATOM   2033  CB  LEU   131      19.096  49.222  31.850  1.00  0.00           C  
ATOM   2034  HB2 LEU   131      20.085  49.485  31.475  1.00  0.00           H  
ATOM   2035  HB3 LEU   131      18.354  48.949  31.098  1.00  0.00           H  
ATOM   2036  CG  LEU   131      18.485  50.495  32.465  1.00  0.00           C  
ATOM   2037  HG  LEU   131      17.511  50.368  32.938  1.00  0.00           H  
ATOM   2038  CD1 LEU   131      19.493  51.176  33.460  1.00  0.00           C  
ATOM   2039 HD11 LEU   131      19.051  52.072  33.895  1.00  0.00           H  
ATOM   2040 HD12 LEU   131      19.671  50.513  34.306  1.00  0.00           H  
ATOM   2041 HD13 LEU   131      20.432  51.454  32.981  1.00  0.00           H  
ATOM   2042  CD2 LEU   131      18.201  51.570  31.372  1.00  0.00           C  
ATOM   2043 HD21 LEU   131      17.622  52.372  31.829  1.00  0.00           H  
ATOM   2044 HD22 LEU   131      19.092  51.999  30.915  1.00  0.00           H  
ATOM   2045 HD23 LEU   131      17.542  51.040  30.684  1.00  0.00           H  
ATOM   2046  C   LEU   131      18.270  47.770  33.805  1.00  0.00           C  
ATOM   2047  O   LEU   131      18.399  48.212  34.935  1.00  0.00           O  
ATOM   2048  N   ARG   132      17.168  47.003  33.483  1.00  0.00           N  
ATOM   2049  H   ARG   132      17.123  46.715  32.516  1.00  0.00           H  
ATOM   2050  CA  ARG   132      16.040  46.507  34.279  1.00  0.00           C  
ATOM   2051  HA  ARG   132      15.625  47.274  34.933  1.00  0.00           H  
ATOM   2052  CB  ARG   132      14.895  46.077  33.402  1.00  0.00           C  
ATOM   2053  HB2 ARG   132      15.243  45.241  32.795  1.00  0.00           H  
ATOM   2054  HB3 ARG   132      14.111  45.559  33.954  1.00  0.00           H  
ATOM   2055  CG  ARG   132      14.386  47.152  32.486  1.00  0.00           C  
ATOM   2056  HG2 ARG   132      14.200  48.054  33.068  1.00  0.00           H  
ATOM   2057  HG3 ARG   132      15.149  47.461  31.771  1.00  0.00           H  
ATOM   2058  CD  ARG   132      13.089  46.723  31.810  1.00  0.00           C  
ATOM   2059  HD2 ARG   132      12.283  46.557  32.525  1.00  0.00           H  
ATOM   2060  HD3 ARG   132      12.720  47.604  31.285  1.00  0.00           H  
ATOM   2061  NE  ARG   132      13.318  45.586  30.942  1.00  0.00           N  
ATOM   2062  HE  ARG   132      13.173  44.719  31.438  1.00  0.00           H  
ATOM   2063  CZ  ARG   132      13.376  45.494  29.614  1.00  0.00           C  
ATOM   2064  NH1 ARG   132      13.340  46.560  28.854  1.00  0.00           N  
ATOM   2065 HH11 ARG   132      13.210  47.445  29.322  1.00  0.00           H  
ATOM   2066 HH12 ARG   132      13.184  46.506  27.857  1.00  0.00           H  
ATOM   2067  NH2 ARG   132      13.555  44.278  29.141  1.00  0.00           N  
ATOM   2068 HH21 ARG   132      13.541  43.422  29.676  1.00  0.00           H  
ATOM   2069 HH22 ARG   132      13.691  44.122  28.152  1.00  0.00           H  
ATOM   2070  C   ARG   132      16.501  45.470  35.317  1.00  0.00           C  
ATOM   2071  O   ARG   132      15.821  45.488  36.363  1.00  0.00           O  
ATOM   2072  N   PHE   133      17.626  44.838  35.106  1.00  0.00           N  
ATOM   2073  H   PHE   133      18.071  44.908  34.202  1.00  0.00           H  
ATOM   2074  CA  PHE   133      18.276  44.043  36.127  1.00  0.00           C  
ATOM   2075  HA  PHE   133      17.505  43.417  36.577  1.00  0.00           H  
ATOM   2076  CB  PHE   133      19.196  43.039  35.392  1.00  0.00           C  
ATOM   2077  HB2 PHE   133      18.535  42.232  35.076  1.00  0.00           H  
ATOM   2078  HB3 PHE   133      19.651  43.373  34.460  1.00  0.00           H  
ATOM   2079  CG  PHE   133      20.341  42.374  36.206  1.00  0.00           C  
ATOM   2080  CD1 PHE   133      20.105  41.247  37.036  1.00  0.00           C  
ATOM   2081  HD1 PHE   133      19.095  40.898  37.194  1.00  0.00           H  
ATOM   2082  CE1 PHE   133      21.184  40.667  37.764  1.00  0.00           C  
ATOM   2083  HE1 PHE   133      20.954  39.814  38.385  1.00  0.00           H  
ATOM   2084  CZ  PHE   133      22.490  41.119  37.559  1.00  0.00           C  
ATOM   2085  HZ  PHE   133      23.303  40.596  38.040  1.00  0.00           H  
ATOM   2086  CE2 PHE   133      22.730  42.276  36.754  1.00  0.00           C  
ATOM   2087  HE2 PHE   133      23.744  42.632  36.652  1.00  0.00           H  
ATOM   2088  CD2 PHE   133      21.644  42.887  36.082  1.00  0.00           C  
ATOM   2089  HD2 PHE   133      21.789  43.723  35.413  1.00  0.00           H  
ATOM   2090  C   PHE   133      18.960  44.924  37.165  1.00  0.00           C  
ATOM   2091  O   PHE   133      18.586  44.799  38.324  1.00  0.00           O  
ATOM   2092  N   TYR   134      19.838  45.899  36.858  1.00  0.00           N  
ATOM   2093  H   TYR   134      20.040  46.035  35.878  1.00  0.00           H  
ATOM   2094  CA  TYR   134      20.395  46.842  37.801  1.00  0.00           C  
ATOM   2095  HA  TYR   134      20.776  46.219  38.610  1.00  0.00           H  
ATOM   2096  CB  TYR   134      21.589  47.499  37.211  1.00  0.00           C  
ATOM   2097  HB2 TYR   134      21.358  47.827  36.197  1.00  0.00           H  
ATOM   2098  HB3 TYR   134      21.776  48.345  37.872  1.00  0.00           H  
ATOM   2099  CG  TYR   134      22.880  46.615  37.095  1.00  0.00           C  
ATOM   2100  CD1 TYR   134      23.727  46.334  38.218  1.00  0.00           C  
ATOM   2101  HD1 TYR   134      23.368  46.763  39.143  1.00  0.00           H  
ATOM   2102  CE1 TYR   134      25.015  45.738  38.039  1.00  0.00           C  
ATOM   2103  HE1 TYR   134      25.639  45.479  38.882  1.00  0.00           H  
ATOM   2104  CZ  TYR   134      25.387  45.412  36.712  1.00  0.00           C  
ATOM   2105  OH  TYR   134      26.551  44.778  36.448  1.00  0.00           O  
ATOM   2106  HH  TYR   134      27.288  45.082  36.983  1.00  0.00           H  
ATOM   2107  CE2 TYR   134      24.479  45.592  35.638  1.00  0.00           C  
ATOM   2108  HE2 TYR   134      24.765  45.281  34.644  1.00  0.00           H  
ATOM   2109  CD2 TYR   134      23.247  46.218  35.833  1.00  0.00           C  
ATOM   2110  HD2 TYR   134      22.585  46.309  34.984  1.00  0.00           H  
ATOM   2111  C   TYR   134      19.389  47.781  38.435  1.00  0.00           C  
ATOM   2112  O   TYR   134      19.459  47.993  39.648  1.00  0.00           O  
ATOM   2113  N   GLN   135      18.232  48.037  37.728  1.00  0.00           N  
ATOM   2114  H   GLN   135      18.322  47.972  36.724  1.00  0.00           H  
ATOM   2115  CA  GLN   135      17.159  48.870  38.306  1.00  0.00           C  
ATOM   2116  HA  GLN   135      17.599  49.718  38.831  1.00  0.00           H  
ATOM   2117  CB  GLN   135      16.247  49.492  37.235  1.00  0.00           C  
ATOM   2118  HB2 GLN   135      15.995  48.647  36.595  1.00  0.00           H  
ATOM   2119  HB3 GLN   135      15.301  49.875  37.619  1.00  0.00           H  
ATOM   2120  CG  GLN   135      16.881  50.712  36.516  1.00  0.00           C  
ATOM   2121  HG2 GLN   135      16.788  51.514  37.249  1.00  0.00           H  
ATOM   2122  HG3 GLN   135      17.913  50.593  36.187  1.00  0.00           H  
ATOM   2123  CD  GLN   135      15.978  51.122  35.267  1.00  0.00           C  
ATOM   2124  OE1 GLN   135      15.339  50.273  34.718  1.00  0.00           O  
ATOM   2125  NE2 GLN   135      15.879  52.389  34.890  1.00  0.00           N  
ATOM   2126 HE21 GLN   135      16.517  53.070  35.278  1.00  0.00           H  
ATOM   2127 HE22 GLN   135      15.212  52.716  34.205  1.00  0.00           H  
ATOM   2128  C   GLN   135      16.385  48.069  39.401  1.00  0.00           C  
ATOM   2129  O   GLN   135      15.928  48.555  40.409  1.00  0.00           O  
ATOM   2130  N   SER   136      16.192  46.776  39.149  1.00  0.00           N  
ATOM   2131  H   SER   136      16.697  46.411  38.353  1.00  0.00           H  
ATOM   2132  CA  SER   136      15.445  45.908  40.093  1.00  0.00           C  
ATOM   2133  HA  SER   136      14.625  46.407  40.608  1.00  0.00           H  
ATOM   2134  CB  SER   136      14.849  44.759  39.302  1.00  0.00           C  
ATOM   2135  HB2 SER   136      14.492  44.089  40.085  1.00  0.00           H  
ATOM   2136  HB3 SER   136      14.016  45.022  38.650  1.00  0.00           H  
ATOM   2137  OG  SER   136      15.791  44.050  38.577  1.00  0.00           O  
ATOM   2138  HG  SER   136      15.584  44.269  37.666  1.00  0.00           H  
ATOM   2139  C   SER   136      16.178  45.281  41.237  1.00  0.00           C  
ATOM   2140  O   SER   136      15.563  44.783  42.152  1.00  0.00           O  
ATOM   2141  N   TRP   137      17.541  45.345  41.267  1.00  0.00           N  
ATOM   2142  H   TRP   137      18.048  45.761  40.499  1.00  0.00           H  
ATOM   2143  CA  TRP   137      18.419  44.944  42.355  1.00  0.00           C  
ATOM   2144  HA  TRP   137      18.071  44.024  42.824  1.00  0.00           H  
ATOM   2145  CB  TRP   137      19.884  44.688  41.881  1.00  0.00           C  
ATOM   2146  HB2 TRP   137      19.868  43.841  41.195  1.00  0.00           H  
ATOM   2147  HB3 TRP   137      20.252  45.572  41.360  1.00  0.00           H  
ATOM   2148  CG  TRP   137      20.907  44.587  43.009  1.00  0.00           C  
ATOM   2149  CD1 TRP   137      21.253  43.489  43.675  1.00  0.00           C  
ATOM   2150  HD1 TRP   137      20.884  42.493  43.479  1.00  0.00           H  
ATOM   2151  NE1 TRP   137      22.121  43.911  44.717  1.00  0.00           N  
ATOM   2152  HE1 TRP   137      22.496  43.234  45.366  1.00  0.00           H  
ATOM   2153  CE2 TRP   137      22.324  45.251  44.809  1.00  0.00           C  
ATOM   2154  CZ2 TRP   137      23.012  46.041  45.722  1.00  0.00           C  
ATOM   2155  HZ2 TRP   137      23.454  45.528  46.563  1.00  0.00           H  
ATOM   2156  CH2 TRP   137      23.189  47.352  45.439  1.00  0.00           C  
ATOM   2157  HH2 TRP   137      23.835  47.958  46.057  1.00  0.00           H  
ATOM   2158  CZ3 TRP   137      22.612  47.844  44.241  1.00  0.00           C  
ATOM   2159  HZ3 TRP   137      22.783  48.883  44.000  1.00  0.00           H  
ATOM   2160  CE3 TRP   137      21.690  47.134  43.473  1.00  0.00           C  
ATOM   2161  HE3 TRP   137      21.239  47.502  42.564  1.00  0.00           H  
ATOM   2162  CD2 TRP   137      21.586  45.716  43.724  1.00  0.00           C  
ATOM   2163  C   TRP   137      18.330  45.945  43.553  1.00  0.00           C  
ATOM   2164  O   TRP   137      18.476  47.153  43.396  1.00  0.00           O  
ATOM   2165  N   GLN   138      18.268  45.355  44.715  1.00  0.00           N  
ATOM   2166  H   GLN   138      18.297  44.350  44.808  1.00  0.00           H  
ATOM   2167  CA  GLN   138      18.378  45.993  46.075  1.00  0.00           C  
ATOM   2168  HA  GLN   138      18.601  47.048  45.915  1.00  0.00           H  
ATOM   2169  CB  GLN   138      17.029  45.903  46.739  1.00  0.00           C  
ATOM   2170  HB2 GLN   138      16.759  44.884  47.016  1.00  0.00           H  
ATOM   2171  HB3 GLN   138      17.189  46.371  47.710  1.00  0.00           H  
ATOM   2172  CG  GLN   138      15.823  46.653  45.990  1.00  0.00           C  
ATOM   2173  HG2 GLN   138      15.742  46.406  44.932  1.00  0.00           H  
ATOM   2174  HG3 GLN   138      14.876  46.416  46.475  1.00  0.00           H  
ATOM   2175  CD  GLN   138      15.852  48.203  46.045  1.00  0.00           C  
ATOM   2176  OE1 GLN   138      15.983  48.880  47.071  1.00  0.00           O  
ATOM   2177  NE2 GLN   138      15.434  48.798  45.005  1.00  0.00           N  
ATOM   2178 HE21 GLN   138      15.081  48.157  44.308  1.00  0.00           H  
ATOM   2179 HE22 GLN   138      15.258  49.790  45.074  1.00  0.00           H  
ATOM   2180  C   GLN   138      19.568  45.424  46.923  1.00  0.00           C  
ATOM   2181  O   GLN   138      19.845  44.257  46.870  1.00  0.00           O  
ATOM   2182  N   PRO   139      20.213  46.222  47.768  1.00  0.00           N  
ATOM   2183  CD  PRO   139      20.209  47.687  47.566  1.00  0.00           C  
ATOM   2184  HD2 PRO   139      19.219  48.122  47.701  1.00  0.00           H  
ATOM   2185  HD3 PRO   139      20.548  47.760  46.532  1.00  0.00           H  
ATOM   2186  CG  PRO   139      21.208  48.310  48.513  1.00  0.00           C  
ATOM   2187  HG2 PRO   139      20.661  48.586  49.414  1.00  0.00           H  
ATOM   2188  HG3 PRO   139      21.756  49.129  48.045  1.00  0.00           H  
ATOM   2189  CB  PRO   139      22.157  47.145  48.878  1.00  0.00           C  
ATOM   2190  HB2 PRO   139      22.570  47.376  49.860  1.00  0.00           H  
ATOM   2191  HB3 PRO   139      23.075  47.085  48.295  1.00  0.00           H  
ATOM   2192  CA  PRO   139      21.324  45.849  48.727  1.00  0.00           C  
ATOM   2193  HA  PRO   139      21.935  45.146  48.160  1.00  0.00           H  
ATOM   2194  C   PRO   139      20.905  45.273  50.127  1.00  0.00           C  
ATOM   2195  O   PRO   139      19.866  45.590  50.672  1.00  0.00           O  
ATOM   2196  N   LYS   140      21.739  44.351  50.669  1.00  0.00           N  
ATOM   2197  H   LYS   140      22.540  44.093  50.110  1.00  0.00           H  
ATOM   2198  CA  LYS   140      21.667  43.970  52.099  1.00  0.00           C  
ATOM   2199  HA  LYS   140      20.623  43.794  52.359  1.00  0.00           H  
ATOM   2200  CB  LYS   140      22.407  42.636  52.301  1.00  0.00           C  
ATOM   2201  HB2 LYS   140      21.685  41.988  51.803  1.00  0.00           H  
ATOM   2202  HB3 LYS   140      23.362  42.585  51.778  1.00  0.00           H  
ATOM   2203  CG  LYS   140      22.793  42.215  53.710  1.00  0.00           C  
ATOM   2204  HG2 LYS   140      23.015  41.154  53.596  1.00  0.00           H  
ATOM   2205  HG3 LYS   140      23.724  42.726  53.955  1.00  0.00           H  
ATOM   2206  CD  LYS   140      21.620  42.323  54.744  1.00  0.00           C  
ATOM   2207  HD2 LYS   140      21.333  43.373  54.811  1.00  0.00           H  
ATOM   2208  HD3 LYS   140      20.781  41.762  54.332  1.00  0.00           H  
ATOM   2209  CE  LYS   140      21.951  41.756  56.045  1.00  0.00           C  
ATOM   2210  HE2 LYS   140      22.638  40.922  55.901  1.00  0.00           H  
ATOM   2211  HE3 LYS   140      22.567  42.477  56.583  1.00  0.00           H  
ATOM   2212  NZ  LYS   140      20.787  41.329  56.922  1.00  0.00           N  
ATOM   2213  HZ1 LYS   140      21.219  40.842  57.694  1.00  0.00           H  
ATOM   2214  HZ2 LYS   140      20.286  42.056  57.412  1.00  0.00           H  
ATOM   2215  HZ3 LYS   140      20.030  40.845  56.460  1.00  0.00           H  
ATOM   2216  C   LYS   140      22.001  45.109  53.049  1.00  0.00           C  
ATOM   2217  O   LYS   140      21.115  45.569  53.823  1.00  0.00           O  
ATOM   2218  N   TRP   141      23.201  45.678  52.962  1.00  0.00           N  
ATOM   2219  H   TRP   141      23.813  45.273  52.268  1.00  0.00           H  
ATOM   2220  CA  TRP   141      23.725  46.822  53.752  1.00  0.00           C  
ATOM   2221  HA  TRP   141      23.002  47.060  54.533  1.00  0.00           H  
ATOM   2222  CB  TRP   141      25.013  46.489  54.540  1.00  0.00           C  
ATOM   2223  HB2 TRP   141      25.872  46.705  53.903  1.00  0.00           H  
ATOM   2224  HB3 TRP   141      25.301  47.281  55.232  1.00  0.00           H  
ATOM   2225  CG  TRP   141      25.141  45.137  55.306  1.00  0.00           C  
ATOM   2226  CD1 TRP   141      26.027  44.183  55.108  1.00  0.00           C  
ATOM   2227  HD1 TRP   141      26.739  44.272  54.301  1.00  0.00           H  
ATOM   2228  NE1 TRP   141      25.860  43.158  56.019  1.00  0.00           N  
ATOM   2229  HE1 TRP   141      26.414  42.315  55.978  1.00  0.00           H  
ATOM   2230  CE2 TRP   141      24.884  43.479  56.956  1.00  0.00           C  
ATOM   2231  CZ2 TRP   141      24.336  42.816  58.076  1.00  0.00           C  
ATOM   2232  HZ2 TRP   141      24.667  41.842  58.404  1.00  0.00           H  
ATOM   2233  CH2 TRP   141      23.139  43.349  58.648  1.00  0.00           C  
ATOM   2234  HH2 TRP   141      22.707  42.859  59.507  1.00  0.00           H  
ATOM   2235  CZ3 TRP   141      22.480  44.471  58.042  1.00  0.00           C  
ATOM   2236  HZ3 TRP   141      21.523  44.838  58.383  1.00  0.00           H  
ATOM   2237  CE3 TRP   141      23.139  45.218  57.030  1.00  0.00           C  
ATOM   2238  HE3 TRP   141      22.757  46.170  56.693  1.00  0.00           H  
ATOM   2239  CD2 TRP   141      24.356  44.699  56.415  1.00  0.00           C  
ATOM   2240  C   TRP   141      23.923  48.141  52.996  1.00  0.00           C  
ATOM   2241  O   TRP   141      23.995  48.200  51.758  1.00  0.00           O  
ATOM   2242  N   ALA   142      24.067  49.222  53.764  1.00  0.00           N  
ATOM   2243  H   ALA   142      23.922  49.222  54.763  1.00  0.00           H  
ATOM   2244  CA  ALA   142      24.434  50.467  53.201  1.00  0.00           C  
ATOM   2245  HA  ALA   142      23.699  50.761  52.451  1.00  0.00           H  
ATOM   2246  CB  ALA   142      24.391  51.539  54.351  1.00  0.00           C  
ATOM   2247  HB1 ALA   142      24.910  52.403  53.937  1.00  0.00           H  
ATOM   2248  HB2 ALA   142      23.368  51.884  54.497  1.00  0.00           H  
ATOM   2249  HB3 ALA   142      24.914  51.221  55.253  1.00  0.00           H  
ATOM   2250  C   ALA   142      25.911  50.371  52.551  1.00  0.00           C  
ATOM   2251  O   ALA   142      26.787  49.639  53.080  1.00  0.00           O  
ATOM   2252  N   PRO   143      26.235  51.237  51.546  1.00  0.00           N  
ATOM   2253  CD  PRO   143      25.534  52.469  51.244  1.00  0.00           C  
ATOM   2254  HD2 PRO   143      25.654  53.115  52.114  1.00  0.00           H  
ATOM   2255  HD3 PRO   143      24.461  52.289  51.186  1.00  0.00           H  
ATOM   2256  CG  PRO   143      26.088  53.007  49.904  1.00  0.00           C  
ATOM   2257  HG2 PRO   143      26.496  53.997  50.109  1.00  0.00           H  
ATOM   2258  HG3 PRO   143      25.242  53.058  49.219  1.00  0.00           H  
ATOM   2259  CB  PRO   143      27.103  51.945  49.470  1.00  0.00           C  
ATOM   2260  HB2 PRO   143      27.998  52.440  49.094  1.00  0.00           H  
ATOM   2261  HB3 PRO   143      26.736  51.219  48.745  1.00  0.00           H  
ATOM   2262  CA  PRO   143      27.498  51.152  50.735  1.00  0.00           C  
ATOM   2263  HA  PRO   143      27.679  50.108  50.482  1.00  0.00           H  
ATOM   2264  C   PRO   143      28.691  51.747  51.493  1.00  0.00           C  
ATOM   2265  O   PRO   143      28.480  52.532  52.393  1.00  0.00           O  
ATOM   2266  N   GLY   144      29.888  51.242  51.132  1.00  0.00           N  
ATOM   2267  H   GLY   144      30.020  50.748  50.261  1.00  0.00           H  
ATOM   2268  CA  GLY   144      31.139  51.474  51.870  1.00  0.00           C  
ATOM   2269  HA2 GLY   144      32.005  51.115  51.314  1.00  0.00           H  
ATOM   2270  HA3 GLY   144      31.236  52.530  52.121  1.00  0.00           H  
ATOM   2271  C   GLY   144      31.245  50.760  53.220  1.00  0.00           C  
ATOM   2272  O   GLY   144      32.330  50.637  53.789  1.00  0.00           O  
ATOM   2273  N   THR   145      30.168  50.188  53.809  1.00  0.00           N  
ATOM   2274  H   THR   145      29.250  50.419  53.459  1.00  0.00           H  
ATOM   2275  CA  THR   145      30.187  49.493  55.130  1.00  0.00           C  
ATOM   2276  HA  THR   145      30.828  50.169  55.696  1.00  0.00           H  
ATOM   2277  CB  THR   145      28.825  49.389  55.849  1.00  0.00           C  
ATOM   2278  HB  THR   145      29.124  48.874  56.762  1.00  0.00           H  
ATOM   2279  CG2 THR   145      28.196  50.755  56.109  1.00  0.00           C  
ATOM   2280 HG21 THR   145      27.990  51.218  55.144  1.00  0.00           H  
ATOM   2281 HG22 THR   145      27.426  50.722  56.880  1.00  0.00           H  
ATOM   2282 HG23 THR   145      28.962  51.443  56.466  1.00  0.00           H  
ATOM   2283  OG1 THR   145      27.934  48.521  55.194  1.00  0.00           O  
ATOM   2284  HG1 THR   145      27.455  49.034  54.539  1.00  0.00           H  
ATOM   2285  C   THR   145      30.894  48.160  55.137  1.00  0.00           C  
ATOM   2286  O   THR   145      31.593  47.741  56.046  1.00  0.00           O  
ATOM   2287  N   THR   146      30.695  47.488  54.025  1.00  0.00           N  
ATOM   2288  H   THR   146      30.099  48.026  53.413  1.00  0.00           H  
ATOM   2289  CA  THR   146      31.118  46.078  53.736  1.00  0.00           C  
ATOM   2290  HA  THR   146      31.929  45.795  54.408  1.00  0.00           H  
ATOM   2291  CB  THR   146      29.923  45.174  54.039  1.00  0.00           C  
ATOM   2292  HB  THR   146      30.259  44.146  53.900  1.00  0.00           H  
ATOM   2293  CG2 THR   146      29.340  45.121  55.417  1.00  0.00           C  
ATOM   2294 HG21 THR   146      30.036  45.413  56.204  1.00  0.00           H  
ATOM   2295 HG22 THR   146      28.547  45.855  55.562  1.00  0.00           H  
ATOM   2296 HG23 THR   146      29.049  44.095  55.643  1.00  0.00           H  
ATOM   2297  OG1 THR   146      28.909  45.505  53.139  1.00  0.00           O  
ATOM   2298  HG1 THR   146      28.900  46.448  52.962  1.00  0.00           H  
ATOM   2299  C   THR   146      31.577  45.798  52.312  1.00  0.00           C  
ATOM   2300  O   THR   146      31.267  46.576  51.437  1.00  0.00           O  
ATOM   2301  N   ARG   147      32.301  44.721  52.050  1.00  0.00           N  
ATOM   2302  H   ARG   147      32.642  44.210  52.852  1.00  0.00           H  
ATOM   2303  CA  ARG   147      32.769  44.211  50.739  1.00  0.00           C  
ATOM   2304  HA  ARG   147      32.649  44.943  49.940  1.00  0.00           H  
ATOM   2305  CB  ARG   147      34.353  44.037  50.814  1.00  0.00           C  
ATOM   2306  HB2 ARG   147      34.780  44.969  51.184  1.00  0.00           H  
ATOM   2307  HB3 ARG   147      34.646  43.204  51.452  1.00  0.00           H  
ATOM   2308  CG  ARG   147      35.121  43.705  49.531  1.00  0.00           C  
ATOM   2309  HG2 ARG   147      34.692  42.785  49.134  1.00  0.00           H  
ATOM   2310  HG3 ARG   147      35.044  44.507  48.797  1.00  0.00           H  
ATOM   2311  CD  ARG   147      36.614  43.459  49.781  1.00  0.00           C  
ATOM   2312  HD2 ARG   147      37.125  44.282  50.280  1.00  0.00           H  
ATOM   2313  HD3 ARG   147      36.664  42.546  50.375  1.00  0.00           H  
ATOM   2314  NE  ARG   147      37.360  43.205  48.503  1.00  0.00           N  
ATOM   2315  HE  ARG   147      37.776  44.015  48.066  1.00  0.00           H  
ATOM   2316  CZ  ARG   147      37.646  42.063  47.928  1.00  0.00           C  
ATOM   2317  NH1 ARG   147      37.110  40.939  48.352  1.00  0.00           N  
ATOM   2318 HH11 ARG   147      36.445  40.925  49.112  1.00  0.00           H  
ATOM   2319 HH12 ARG   147      37.267  40.120  47.783  1.00  0.00           H  
ATOM   2320  NH2 ARG   147      38.371  42.046  46.875  1.00  0.00           N  
ATOM   2321 HH21 ARG   147      38.992  42.756  46.516  1.00  0.00           H  
ATOM   2322 HH22 ARG   147      38.575  41.210  46.346  1.00  0.00           H  
ATOM   2323  C   ARG   147      32.109  42.837  50.459  1.00  0.00           C  
ATOM   2324  O   ARG   147      31.930  42.006  51.354  1.00  0.00           O  
ATOM   2325  N   LEU   148      31.813  42.729  49.187  1.00  0.00           N  
ATOM   2326  H   LEU   148      32.113  43.515  48.628  1.00  0.00           H  
ATOM   2327  CA  LEU   148      31.364  41.507  48.560  1.00  0.00           C  
ATOM   2328  HA  LEU   148      31.928  40.748  49.104  1.00  0.00           H  
ATOM   2329  CB  LEU   148      29.850  41.222  48.867  1.00  0.00           C  
ATOM   2330  HB2 LEU   148      29.695  41.198  49.946  1.00  0.00           H  
ATOM   2331  HB3 LEU   148      29.134  42.002  48.609  1.00  0.00           H  
ATOM   2332  CG  LEU   148      29.306  39.918  48.234  1.00  0.00           C  
ATOM   2333  HG  LEU   148      29.802  39.694  47.289  1.00  0.00           H  
ATOM   2334  CD1 LEU   148      29.497  38.651  49.093  1.00  0.00           C  
ATOM   2335 HD11 LEU   148      29.247  38.799  50.144  1.00  0.00           H  
ATOM   2336 HD12 LEU   148      29.045  37.757  48.662  1.00  0.00           H  
ATOM   2337 HD13 LEU   148      30.564  38.430  49.102  1.00  0.00           H  
ATOM   2338  CD2 LEU   148      27.779  40.059  47.899  1.00  0.00           C  
ATOM   2339 HD21 LEU   148      27.401  39.086  47.584  1.00  0.00           H  
ATOM   2340 HD22 LEU   148      27.042  40.234  48.682  1.00  0.00           H  
ATOM   2341 HD23 LEU   148      27.732  40.791  47.093  1.00  0.00           H  
ATOM   2342  C   LEU   148      31.716  41.527  47.091  1.00  0.00           C  
ATOM   2343  O   LEU   148      31.133  42.336  46.344  1.00  0.00           O  
ATOM   2344  N   TYC   149      32.685  40.734  46.734  1.00  0.00           N  
ATOM   2345  H   TYC   149      32.935  40.003  47.385  1.00  0.00           H  
ATOM   2346  CA  TYC   149      33.313  40.542  45.363  1.00  0.00           C  
ATOM   2347  HA  TYC   149      33.740  41.479  45.005  1.00  0.00           H  
ATOM   2348  CB  TYC   149      34.417  39.452  45.366  1.00  0.00           C  
ATOM   2349  HB2 TYC   149      35.117  39.833  46.075  1.00  0.00           H  
ATOM   2350  HB3 TYC   149      33.995  38.568  45.732  1.00  0.00           H  
ATOM   2351  CG  TYC   149      35.084  39.203  44.015  1.00  0.00           C  
ATOM   2352  CD1 TYC   149      34.602  38.294  43.093  1.00  0.00           C  
ATOM   2353  HD1 TYC   149      33.675  37.727  43.445  1.00  0.00           H  
ATOM   2354  CE1 TYC   149      35.316  37.977  41.961  1.00  0.00           C  
ATOM   2355  HE1 TYC   149      34.880  37.383  41.172  1.00  0.00           H  
ATOM   2356  CZ  TYC   149      36.601  38.572  41.782  1.00  0.00           C  
ATOM   2357  OH  TYC   149      37.444  38.200  40.758  1.00  0.00           O  
ATOM   2358  CE2 TYC   149      37.051  39.605  42.677  1.00  0.00           C  
ATOM   2359  HE2 TYC   149      37.983  40.084  42.370  1.00  0.00           H  
ATOM   2360  CD2 TYC   149      36.230  39.980  43.706  1.00  0.00           C  
ATOM   2361  HD2 TYC   149      36.657  40.717  44.416  1.00  0.00           H  
ATOM   2362  C   TYC   149      32.212  40.144  44.376  1.00  0.00           C  
ATOM   2363  O   TYC   149      31.435  39.203  44.561  1.00  0.00           O  
ATOM   2364  N   ALA   150      32.205  40.769  43.205  1.00  0.00           N  
ATOM   2365  H   ALA   150      32.810  41.571  43.103  1.00  0.00           H  
ATOM   2366  CA  ALA   150      31.309  40.487  42.041  1.00  0.00           C  
ATOM   2367  HA  ALA   150      31.050  39.428  42.041  1.00  0.00           H  
ATOM   2368  CB  ALA   150      29.974  41.215  42.276  1.00  0.00           C  
ATOM   2369  HB1 ALA   150      30.120  42.248  41.963  1.00  0.00           H  
ATOM   2370  HB2 ALA   150      29.157  40.667  41.806  1.00  0.00           H  
ATOM   2371  HB3 ALA   150      29.749  41.225  43.342  1.00  0.00           H  
ATOM   2372  C   ALA   150      31.850  40.923  40.638  1.00  0.00           C  
ATOM   2373  O   ALA   150      32.619  41.888  40.501  1.00  0.00           O  
ATOM   2374  N   ASN   151      31.342  40.198  39.577  1.00  0.00           N  
ATOM   2375  H   ASN   151      30.654  39.480  39.748  1.00  0.00           H  
ATOM   2376  CA  ASN   151      31.660  40.558  38.196  1.00  0.00           C  
ATOM   2377  HA  ASN   151      32.679  40.944  38.245  1.00  0.00           H  
ATOM   2378  CB  ASN   151      31.537  39.308  37.289  1.00  0.00           C  
ATOM   2379  HB2 ASN   151      30.512  38.938  37.254  1.00  0.00           H  
ATOM   2380  HB3 ASN   151      31.775  39.491  36.242  1.00  0.00           H  
ATOM   2381  CG  ASN   151      32.327  38.043  37.678  1.00  0.00           C  
ATOM   2382  OD1 ASN   151      33.447  38.234  38.006  1.00  0.00           O  
ATOM   2383  ND2 ASN   151      31.873  36.833  37.615  1.00  0.00           N  
ATOM   2384 HD21 ASN   151      32.586  36.125  37.507  1.00  0.00           H  
ATOM   2385 HD22 ASN   151      30.952  36.615  37.263  1.00  0.00           H  
ATOM   2386  C   ASN   151      30.800  41.779  37.670  1.00  0.00           C  
ATOM   2387  O   ASN   151      31.353  42.671  37.054  1.00  0.00           O  
ATOM   2388  N   THR   152      29.562  41.873  38.122  1.00  0.00           N  
ATOM   2389  H   THR   152      29.267  41.018  38.572  1.00  0.00           H  
ATOM   2390  CA  THR   152      28.573  42.926  37.921  1.00  0.00           C  
ATOM   2391  HA  THR   152      28.219  42.934  36.891  1.00  0.00           H  
ATOM   2392  CB  THR   152      27.349  42.465  38.726  1.00  0.00           C  
ATOM   2393  HB  THR   152      26.559  43.207  38.607  1.00  0.00           H  
ATOM   2394  CG2 THR   152      26.749  41.158  38.133  1.00  0.00           C  
ATOM   2395 HG21 THR   152      25.884  40.885  38.736  1.00  0.00           H  
ATOM   2396 HG22 THR   152      26.418  41.331  37.109  1.00  0.00           H  
ATOM   2397 HG23 THR   152      27.462  40.334  38.087  1.00  0.00           H  
ATOM   2398  OG1 THR   152      27.546  42.439  40.130  1.00  0.00           O  
ATOM   2399  HG1 THR   152      27.524  41.532  40.443  1.00  0.00           H  
ATOM   2400  C   THR   152      29.097  44.206  38.432  1.00  0.00           C  
ATOM   2401  O   THR   152      28.832  45.207  37.788  1.00  0.00           O  
ATOM   2402  N   SER   153      29.871  44.241  39.497  1.00  0.00           N  
ATOM   2403  H   SER   153      30.110  43.441  40.065  1.00  0.00           H  
ATOM   2404  CA  SER   153      30.249  45.484  40.030  1.00  0.00           C  
ATOM   2405  HA  SER   153      29.395  46.161  40.048  1.00  0.00           H  
ATOM   2406  CB  SER   153      30.704  45.208  41.478  1.00  0.00           C  
ATOM   2407  HB2 SER   153      30.050  44.499  41.987  1.00  0.00           H  
ATOM   2408  HB3 SER   153      31.706  44.779  41.478  1.00  0.00           H  
ATOM   2409  OG  SER   153      30.750  46.361  42.250  1.00  0.00           O  
ATOM   2410  HG  SER   153      31.495  46.868  41.921  1.00  0.00           H  
ATOM   2411  C   SER   153      31.365  46.107  39.183  1.00  0.00           C  
ATOM   2412  O   SER   153      31.135  47.240  38.712  1.00  0.00           O  
ATOM   2413  N   ILE   154      32.551  45.475  39.013  1.00  0.00           N  
ATOM   2414  H   ILE   154      32.739  44.580  39.442  1.00  0.00           H  
ATOM   2415  CA  ILE   154      33.701  46.004  38.352  1.00  0.00           C  
ATOM   2416  HA  ILE   154      33.684  47.054  38.645  1.00  0.00           H  
ATOM   2417  CB  ILE   154      35.035  45.414  38.976  1.00  0.00           C  
ATOM   2418  HB  ILE   154      35.089  45.522  40.059  1.00  0.00           H  
ATOM   2419  CG2 ILE   154      35.195  43.972  38.554  1.00  0.00           C  
ATOM   2420 HG21 ILE   154      35.462  43.903  37.499  1.00  0.00           H  
ATOM   2421 HG22 ILE   154      35.998  43.505  39.124  1.00  0.00           H  
ATOM   2422 HG23 ILE   154      34.349  43.318  38.766  1.00  0.00           H  
ATOM   2423  CG1 ILE   154      36.265  46.216  38.399  1.00  0.00           C  
ATOM   2424 HG12 ILE   154      36.341  46.116  37.316  1.00  0.00           H  
ATOM   2425 HG13 ILE   154      36.094  47.260  38.664  1.00  0.00           H  
ATOM   2426  CD1 ILE   154      37.625  45.670  38.846  1.00  0.00           C  
ATOM   2427 HD11 ILE   154      38.448  46.347  38.620  1.00  0.00           H  
ATOM   2428 HD12 ILE   154      37.506  45.289  39.861  1.00  0.00           H  
ATOM   2429 HD13 ILE   154      37.883  44.769  38.290  1.00  0.00           H  
ATOM   2430  C   ILE   154      33.564  45.990  36.878  1.00  0.00           C  
ATOM   2431  O   ILE   154      34.000  46.886  36.192  1.00  0.00           O  
ATOM   2432  N   GLY   155      32.866  45.025  36.349  1.00  0.00           N  
ATOM   2433  H   GLY   155      32.556  44.223  36.880  1.00  0.00           H  
ATOM   2434  CA  GLY   155      32.436  44.958  34.960  1.00  0.00           C  
ATOM   2435  HA2 GLY   155      33.341  45.041  34.357  1.00  0.00           H  
ATOM   2436  HA3 GLY   155      31.928  44.025  34.712  1.00  0.00           H  
ATOM   2437  C   GLY   155      31.676  46.220  34.490  1.00  0.00           C  
ATOM   2438  O   GLY   155      31.872  46.736  33.403  1.00  0.00           O  
ATOM   2439  N   LEU   156      30.794  46.748  35.351  1.00  0.00           N  
ATOM   2440  H   LEU   156      30.595  46.326  36.247  1.00  0.00           H  
ATOM   2441  CA  LEU   156      30.083  47.955  35.070  1.00  0.00           C  
ATOM   2442  HA  LEU   156      29.765  47.867  34.031  1.00  0.00           H  
ATOM   2443  CB  LEU   156      28.893  48.071  35.965  1.00  0.00           C  
ATOM   2444  HB2 LEU   156      28.207  47.229  35.871  1.00  0.00           H  
ATOM   2445  HB3 LEU   156      29.192  48.221  37.002  1.00  0.00           H  
ATOM   2446  CG  LEU   156      28.102  49.352  35.686  1.00  0.00           C  
ATOM   2447  HG  LEU   156      28.649  50.279  35.858  1.00  0.00           H  
ATOM   2448  CD1 LEU   156      27.501  49.470  34.238  1.00  0.00           C  
ATOM   2449 HD11 LEU   156      28.345  49.517  33.550  1.00  0.00           H  
ATOM   2450 HD12 LEU   156      26.974  48.528  34.093  1.00  0.00           H  
ATOM   2451 HD13 LEU   156      26.937  50.384  34.048  1.00  0.00           H  
ATOM   2452  CD2 LEU   156      26.964  49.451  36.674  1.00  0.00           C  
ATOM   2453 HD21 LEU   156      26.614  50.481  36.609  1.00  0.00           H  
ATOM   2454 HD22 LEU   156      26.263  48.718  36.275  1.00  0.00           H  
ATOM   2455 HD23 LEU   156      27.299  49.173  37.673  1.00  0.00           H  
ATOM   2456  C   LEU   156      30.945  49.197  35.129  1.00  0.00           C  
ATOM   2457  O   LEU   156      30.890  49.939  34.171  1.00  0.00           O  
ATOM   2458  N   PHE   157      31.807  49.259  36.164  1.00  0.00           N  
ATOM   2459  H   PHE   157      31.745  48.598  36.924  1.00  0.00           H  
ATOM   2460  CA  PHE   157      32.935  50.204  36.236  1.00  0.00           C  
ATOM   2461  HA  PHE   157      32.432  51.168  36.313  1.00  0.00           H  
ATOM   2462  CB  PHE   157      33.800  50.106  37.563  1.00  0.00           C  
ATOM   2463  HB2 PHE   157      33.203  50.301  38.454  1.00  0.00           H  
ATOM   2464  HB3 PHE   157      34.142  49.071  37.598  1.00  0.00           H  
ATOM   2465  CG  PHE   157      35.171  50.851  37.630  1.00  0.00           C  
ATOM   2466  CD1 PHE   157      35.261  52.243  37.847  1.00  0.00           C  
ATOM   2467  HD1 PHE   157      34.361  52.825  37.980  1.00  0.00           H  
ATOM   2468  CE1 PHE   157      36.558  52.842  37.906  1.00  0.00           C  
ATOM   2469  HE1 PHE   157      36.603  53.892  38.152  1.00  0.00           H  
ATOM   2470  CZ  PHE   157      37.760  52.067  37.811  1.00  0.00           C  
ATOM   2471  HZ  PHE   157      38.767  52.448  37.892  1.00  0.00           H  
ATOM   2472  CE2 PHE   157      37.636  50.678  37.608  1.00  0.00           C  
ATOM   2473  HE2 PHE   157      38.569  50.142  37.515  1.00  0.00           H  
ATOM   2474  CD2 PHE   157      36.363  50.107  37.517  1.00  0.00           C  
ATOM   2475  HD2 PHE   157      36.323  49.037  37.372  1.00  0.00           H  
ATOM   2476  C   PHE   157      33.886  50.297  35.082  1.00  0.00           C  
ATOM   2477  O   PHE   157      34.071  51.362  34.476  1.00  0.00           O  
ATOM   2478  N   GLY   158      34.354  49.095  34.646  1.00  0.00           N  
ATOM   2479  H   GLY   158      34.075  48.293  35.192  1.00  0.00           H  
ATOM   2480  CA  GLY   158      34.957  48.882  33.314  1.00  0.00           C  
ATOM   2481  HA2 GLY   158      35.913  49.404  33.263  1.00  0.00           H  
ATOM   2482  HA3 GLY   158      35.010  47.828  33.040  1.00  0.00           H  
ATOM   2483  C   GLY   158      34.158  49.567  32.185  1.00  0.00           C  
ATOM   2484  O   GLY   158      34.717  50.445  31.566  1.00  0.00           O  
ATOM   2485  N   SER   159      32.886  49.230  31.943  1.00  0.00           N  
ATOM   2486  H   SER   159      32.507  48.453  32.464  1.00  0.00           H  
ATOM   2487  CA  SER   159      32.067  49.876  30.911  1.00  0.00           C  
ATOM   2488  HA  SER   159      32.426  49.713  29.894  1.00  0.00           H  
ATOM   2489  CB  SER   159      30.690  49.259  30.965  1.00  0.00           C  
ATOM   2490  HB2 SER   159      30.812  48.178  30.898  1.00  0.00           H  
ATOM   2491  HB3 SER   159      30.126  49.494  31.868  1.00  0.00           H  
ATOM   2492  OG  SER   159      29.866  49.626  29.797  1.00  0.00           O  
ATOM   2493  HG  SER   159      30.292  49.397  28.968  1.00  0.00           H  
ATOM   2494  C   SER   159      31.829  51.406  31.067  1.00  0.00           C  
ATOM   2495  O   SER   159      31.803  52.150  30.075  1.00  0.00           O  
ATOM   2496  N   LEU   160      31.746  51.888  32.271  1.00  0.00           N  
ATOM   2497  H   LEU   160      31.744  51.161  32.972  1.00  0.00           H  
ATOM   2498  CA  LEU   160      31.576  53.334  32.574  1.00  0.00           C  
ATOM   2499  HA  LEU   160      30.881  53.639  31.792  1.00  0.00           H  
ATOM   2500  CB  LEU   160      30.874  53.609  33.941  1.00  0.00           C  
ATOM   2501  HB2 LEU   160      31.591  53.192  34.649  1.00  0.00           H  
ATOM   2502  HB3 LEU   160      30.644  54.652  34.158  1.00  0.00           H  
ATOM   2503  CG  LEU   160      29.505  52.871  34.096  1.00  0.00           C  
ATOM   2504  HG  LEU   160      29.464  51.806  33.865  1.00  0.00           H  
ATOM   2505  CD1 LEU   160      29.151  52.909  35.504  1.00  0.00           C  
ATOM   2506 HD11 LEU   160      29.805  52.257  36.084  1.00  0.00           H  
ATOM   2507 HD12 LEU   160      29.194  53.882  35.993  1.00  0.00           H  
ATOM   2508 HD13 LEU   160      28.089  52.669  35.545  1.00  0.00           H  
ATOM   2509  CD2 LEU   160      28.458  53.575  33.216  1.00  0.00           C  
ATOM   2510 HD21 LEU   160      28.310  54.578  33.616  1.00  0.00           H  
ATOM   2511 HD22 LEU   160      28.710  53.695  32.163  1.00  0.00           H  
ATOM   2512 HD23 LEU   160      27.487  53.080  33.257  1.00  0.00           H  
ATOM   2513  C   LEU   160      32.869  54.206  32.374  1.00  0.00           C  
ATOM   2514  O   LEU   160      32.816  55.294  31.756  1.00  0.00           O  
ATOM   2515  N   ALA   161      34.077  53.729  32.728  1.00  0.00           N  
ATOM   2516  H   ALA   161      34.182  52.921  33.325  1.00  0.00           H  
ATOM   2517  CA  ALA   161      35.332  54.436  32.527  1.00  0.00           C  
ATOM   2518  HA  ALA   161      35.322  55.397  33.042  1.00  0.00           H  
ATOM   2519  CB  ALA   161      36.533  53.668  33.114  1.00  0.00           C  
ATOM   2520  HB1 ALA   161      36.468  53.609  34.200  1.00  0.00           H  
ATOM   2521  HB2 ALA   161      36.718  52.724  32.601  1.00  0.00           H  
ATOM   2522  HB3 ALA   161      37.388  54.330  32.974  1.00  0.00           H  
ATOM   2523  C   ALA   161      35.601  54.890  31.074  1.00  0.00           C  
ATOM   2524  O   ALA   161      36.321  55.835  30.851  1.00  0.00           O  
ATOM   2525  N   VAL   162      35.072  54.141  30.122  1.00  0.00           N  
ATOM   2526  H   VAL   162      34.645  53.282  30.438  1.00  0.00           H  
ATOM   2527  CA  VAL   162      35.318  54.423  28.685  1.00  0.00           C  
ATOM   2528  HA  VAL   162      36.328  54.830  28.650  1.00  0.00           H  
ATOM   2529  CB  VAL   162      35.471  53.071  27.900  1.00  0.00           C  
ATOM   2530  HB  VAL   162      35.617  53.372  26.862  1.00  0.00           H  
ATOM   2531  CG1 VAL   162      36.860  52.442  28.172  1.00  0.00           C  
ATOM   2532 HG11 VAL   162      36.994  52.197  29.225  1.00  0.00           H  
ATOM   2533 HG12 VAL   162      36.875  51.507  27.611  1.00  0.00           H  
ATOM   2534 HG13 VAL   162      37.672  53.052  27.775  1.00  0.00           H  
ATOM   2535  CG2 VAL   162      34.275  52.076  28.086  1.00  0.00           C  
ATOM   2536 HG21 VAL   162      33.325  52.519  27.788  1.00  0.00           H  
ATOM   2537 HG22 VAL   162      34.546  51.247  27.432  1.00  0.00           H  
ATOM   2538 HG23 VAL   162      34.246  51.692  29.105  1.00  0.00           H  
ATOM   2539  C   VAL   162      34.235  55.312  28.052  1.00  0.00           C  
ATOM   2540  O   VAL   162      34.610  56.039  27.074  1.00  0.00           O  
ATOM   2541  N   LYS   163      33.020  55.414  28.648  1.00  0.00           N  
ATOM   2542  H   LYS   163      32.862  54.740  29.384  1.00  0.00           H  
ATOM   2543  CA  LYS   163      31.913  56.181  28.101  1.00  0.00           C  
ATOM   2544  HA  LYS   163      31.697  55.769  27.116  1.00  0.00           H  
ATOM   2545  CB  LYS   163      30.722  56.032  28.951  1.00  0.00           C  
ATOM   2546  HB2 LYS   163      30.736  54.979  29.234  1.00  0.00           H  
ATOM   2547  HB3 LYS   163      30.826  56.685  29.818  1.00  0.00           H  
ATOM   2548  CG  LYS   163      29.429  56.336  28.047  1.00  0.00           C  
ATOM   2549  HG2 LYS   163      29.300  57.387  27.789  1.00  0.00           H  
ATOM   2550  HG3 LYS   163      29.372  55.657  27.197  1.00  0.00           H  
ATOM   2551  CD  LYS   163      28.254  56.031  28.999  1.00  0.00           C  
ATOM   2552  HD2 LYS   163      28.134  54.958  29.149  1.00  0.00           H  
ATOM   2553  HD3 LYS   163      28.589  56.535  29.905  1.00  0.00           H  
ATOM   2554  CE  LYS   163      26.913  56.621  28.436  1.00  0.00           C  
ATOM   2555  HE2 LYS   163      26.980  57.692  28.244  1.00  0.00           H  
ATOM   2556  HE3 LYS   163      26.795  56.222  27.429  1.00  0.00           H  
ATOM   2557  NZ  LYS   163      25.803  56.360  29.346  1.00  0.00           N  
ATOM   2558  HZ1 LYS   163      24.944  56.705  28.941  1.00  0.00           H  
ATOM   2559  HZ2 LYS   163      25.816  55.367  29.531  1.00  0.00           H  
ATOM   2560  HZ3 LYS   163      25.935  56.834  30.228  1.00  0.00           H  
ATOM   2561  C   LYS   163      32.197  57.726  27.932  1.00  0.00           C  
ATOM   2562  O   LYS   163      31.623  58.336  26.985  1.00  0.00           O  
ATOM   2563  N   PRO   164      33.001  58.427  28.793  1.00  0.00           N  
ATOM   2564  CD  PRO   164      33.494  58.005  30.108  1.00  0.00           C  
ATOM   2565  HD2 PRO   164      34.152  57.144  29.987  1.00  0.00           H  
ATOM   2566  HD3 PRO   164      32.669  57.781  30.784  1.00  0.00           H  
ATOM   2567  CG  PRO   164      34.151  59.168  30.824  1.00  0.00           C  
ATOM   2568  HG2 PRO   164      35.236  59.070  30.820  1.00  0.00           H  
ATOM   2569  HG3 PRO   164      33.741  59.227  31.833  1.00  0.00           H  
ATOM   2570  CB  PRO   164      33.800  60.356  29.990  1.00  0.00           C  
ATOM   2571  HB2 PRO   164      34.668  60.987  29.798  1.00  0.00           H  
ATOM   2572  HB3 PRO   164      33.047  60.923  30.539  1.00  0.00           H  
ATOM   2573  CA  PRO   164      33.221  59.899  28.689  1.00  0.00           C  
ATOM   2574  HA  PRO   164      32.235  60.363  28.642  1.00  0.00           H  
ATOM   2575  C   PRO   164      34.077  60.323  27.498  1.00  0.00           C  
ATOM   2576  O   PRO   164      33.826  61.392  26.954  1.00  0.00           O  
ATOM   2577  N   SER   165      35.051  59.504  27.076  1.00  0.00           N  
ATOM   2578  H   SER   165      35.118  58.628  27.574  1.00  0.00           H  
ATOM   2579  CA  SER   165      35.657  59.530  25.707  1.00  0.00           C  
ATOM   2580  HA  SER   165      35.657  60.573  25.390  1.00  0.00           H  
ATOM   2581  CB  SER   165      37.057  59.055  25.772  1.00  0.00           C  
ATOM   2582  HB2 SER   165      37.627  59.308  24.878  1.00  0.00           H  
ATOM   2583  HB3 SER   165      37.492  59.678  26.553  1.00  0.00           H  
ATOM   2584  OG  SER   165      37.127  57.694  26.074  1.00  0.00           O  
ATOM   2585  HG  SER   165      36.815  57.617  26.978  1.00  0.00           H  
ATOM   2586  C   SER   165      34.926  58.806  24.601  1.00  0.00           C  
ATOM   2587  O   SER   165      35.306  58.953  23.366  1.00  0.00           O  
ATOM   2588  N   GLY   166      33.852  58.100  24.975  1.00  0.00           N  
ATOM   2589  H   GLY   166      33.723  58.006  25.973  1.00  0.00           H  
ATOM   2590  CA  GLY   166      32.928  57.474  24.100  1.00  0.00           C  
ATOM   2591  HA2 GLY   166      32.293  56.929  24.799  1.00  0.00           H  
ATOM   2592  HA3 GLY   166      32.347  58.157  23.480  1.00  0.00           H  
ATOM   2593  C   GLY   166      33.571  56.329  23.263  1.00  0.00           C  
ATOM   2594  O   GLY   166      33.067  55.864  22.230  1.00  0.00           O  
ATOM   2595  N   MET   167      34.727  55.824  23.697  1.00  0.00           N  
ATOM   2596  H   MET   167      35.098  56.261  24.528  1.00  0.00           H  
ATOM   2597  CA  MET   167      35.394  54.625  23.229  1.00  0.00           C  
ATOM   2598  HA  MET   167      35.293  54.651  22.144  1.00  0.00           H  
ATOM   2599  CB  MET   167      36.878  54.676  23.569  1.00  0.00           C  
ATOM   2600  HB2 MET   167      36.989  54.832  24.642  1.00  0.00           H  
ATOM   2601  HB3 MET   167      37.288  53.728  23.219  1.00  0.00           H  
ATOM   2602  CG  MET   167      37.735  55.741  22.829  1.00  0.00           C  
ATOM   2603  HG2 MET   167      37.428  55.838  21.788  1.00  0.00           H  
ATOM   2604  HG3 MET   167      37.495  56.718  23.247  1.00  0.00           H  
ATOM   2605  SD  MET   167      39.507  55.526  22.932  1.00  0.00           S  
ATOM   2606  CE  MET   167      39.630  54.652  21.391  1.00  0.00           C  
ATOM   2607  HE1 MET   167      38.898  53.845  21.413  1.00  0.00           H  
ATOM   2608  HE2 MET   167      39.320  55.430  20.694  1.00  0.00           H  
ATOM   2609  HE3 MET   167      40.644  54.337  21.145  1.00  0.00           H  
ATOM   2610  C   MET   167      34.796  53.328  23.687  1.00  0.00           C  
ATOM   2611  O   MET   167      34.283  53.266  24.810  1.00  0.00           O  
ATOM   2612  N   ARG   168      34.753  52.318  22.782  1.00  0.00           N  
ATOM   2613  H   ARG   168      35.031  52.513  21.831  1.00  0.00           H  
ATOM   2614  CA  ARG   168      34.303  50.889  23.003  1.00  0.00           C  
ATOM   2615  HA  ARG   168      33.331  50.965  23.490  1.00  0.00           H  
ATOM   2616  CB  ARG   168      34.158  50.244  21.601  1.00  0.00           C  
ATOM   2617  HB2 ARG   168      33.484  50.854  21.000  1.00  0.00           H  
ATOM   2618  HB3 ARG   168      35.152  50.353  21.167  1.00  0.00           H  
ATOM   2619  CG  ARG   168      33.771  48.785  21.616  1.00  0.00           C  
ATOM   2620  HG2 ARG   168      34.714  48.270  21.803  1.00  0.00           H  
ATOM   2621  HG3 ARG   168      33.053  48.582  22.411  1.00  0.00           H  
ATOM   2622  CD  ARG   168      33.179  48.326  20.259  1.00  0.00           C  
ATOM   2623  HD2 ARG   168      32.419  49.047  19.960  1.00  0.00           H  
ATOM   2624  HD3 ARG   168      33.973  48.335  19.512  1.00  0.00           H  
ATOM   2625  NE  ARG   168      32.664  46.926  20.315  1.00  0.00           N  
ATOM   2626  HE  ARG   168      33.277  46.158  20.078  1.00  0.00           H  
ATOM   2627  CZ  ARG   168      31.471  46.486  20.753  1.00  0.00           C  
ATOM   2628  NH1 ARG   168      30.471  47.301  21.065  1.00  0.00           N  
ATOM   2629 HH11 ARG   168      29.745  46.925  21.658  1.00  0.00           H  
ATOM   2630 HH12 ARG   168      30.682  48.288  21.027  1.00  0.00           H  
ATOM   2631  NH2 ARG   168      31.302  45.209  20.898  1.00  0.00           N  
ATOM   2632 HH21 ARG   168      32.050  44.546  20.756  1.00  0.00           H  
ATOM   2633 HH22 ARG   168      30.410  44.842  21.198  1.00  0.00           H  
ATOM   2634  C   ARG   168      35.439  50.207  23.788  1.00  0.00           C  
ATOM   2635  O   ARG   168      36.593  50.326  23.476  1.00  0.00           O  
ATOM   2636  N   PHE   169      35.074  49.461  24.830  1.00  0.00           N  
ATOM   2637  H   PHE   169      34.133  49.548  25.188  1.00  0.00           H  
ATOM   2638  CA  PHE   169      35.994  48.877  25.814  1.00  0.00           C  
ATOM   2639  HA  PHE   169      36.398  49.581  26.542  1.00  0.00           H  
ATOM   2640  CB  PHE   169      35.133  47.940  26.683  1.00  0.00           C  
ATOM   2641  HB2 PHE   169      34.333  48.514  27.150  1.00  0.00           H  
ATOM   2642  HB3 PHE   169      34.611  47.300  25.971  1.00  0.00           H  
ATOM   2643  CG  PHE   169      35.915  47.260  27.786  1.00  0.00           C  
ATOM   2644  CD1 PHE   169      36.242  48.087  28.843  1.00  0.00           C  
ATOM   2645  HD1 PHE   169      35.828  49.080  28.932  1.00  0.00           H  
ATOM   2646  CE1 PHE   169      36.948  47.481  29.872  1.00  0.00           C  
ATOM   2647  HE1 PHE   169      37.062  48.052  30.782  1.00  0.00           H  
ATOM   2648  CZ  PHE   169      37.471  46.146  29.762  1.00  0.00           C  
ATOM   2649  HZ  PHE   169      37.934  45.667  30.612  1.00  0.00           H  
ATOM   2650  CE2 PHE   169      37.361  45.503  28.532  1.00  0.00           C  
ATOM   2651  HE2 PHE   169      37.973  44.634  28.342  1.00  0.00           H  
ATOM   2652  CD2 PHE   169      36.484  45.985  27.536  1.00  0.00           C  
ATOM   2653  HD2 PHE   169      36.208  45.412  26.663  1.00  0.00           H  
ATOM   2654  C   PHE   169      37.192  48.114  25.177  1.00  0.00           C  
ATOM   2655  O   PHE   169      38.339  48.285  25.599  1.00  0.00           O  
ATOM   2656  N   GLU   170      37.013  47.419  24.051  1.00  0.00           N  
ATOM   2657  H   GLU   170      36.037  47.250  23.852  1.00  0.00           H  
ATOM   2658  CA  GLU   170      37.991  46.651  23.234  1.00  0.00           C  
ATOM   2659  HA  GLU   170      38.595  46.000  23.865  1.00  0.00           H  
ATOM   2660  CB  GLU   170      37.272  45.719  22.218  1.00  0.00           C  
ATOM   2661  HB2 GLU   170      36.634  45.015  22.752  1.00  0.00           H  
ATOM   2662  HB3 GLU   170      36.543  46.216  21.578  1.00  0.00           H  
ATOM   2663  CG  GLU   170      38.320  44.952  21.272  1.00  0.00           C  
ATOM   2664  HG2 GLU   170      38.793  45.626  20.557  1.00  0.00           H  
ATOM   2665  HG3 GLU   170      39.057  44.351  21.805  1.00  0.00           H  
ATOM   2666  CD  GLU   170      37.633  43.818  20.509  1.00  0.00           C  
ATOM   2667  OE1 GLU   170      38.281  43.188  19.615  1.00  0.00           O  
ATOM   2668  OE2 GLU   170      36.507  43.430  20.889  1.00  0.00           O  
ATOM   2669  C   GLU   170      38.991  47.549  22.511  1.00  0.00           C  
ATOM   2670  O   GLU   170      40.163  47.353  22.735  1.00  0.00           O  
ATOM   2671  N   GLN   171      38.543  48.487  21.722  1.00  0.00           N  
ATOM   2672  H   GLN   171      37.541  48.544  21.611  1.00  0.00           H  
ATOM   2673  CA  GLN   171      39.481  49.370  20.967  1.00  0.00           C  
ATOM   2674  HA  GLN   171      40.232  48.733  20.499  1.00  0.00           H  
ATOM   2675  CB  GLN   171      38.613  50.171  19.884  1.00  0.00           C  
ATOM   2676  HB2 GLN   171      37.842  50.773  20.367  1.00  0.00           H  
ATOM   2677  HB3 GLN   171      39.297  50.779  19.291  1.00  0.00           H  
ATOM   2678  CG  GLN   171      37.810  49.191  19.032  1.00  0.00           C  
ATOM   2679  HG2 GLN   171      38.509  48.641  18.401  1.00  0.00           H  
ATOM   2680  HG3 GLN   171      37.140  48.582  19.639  1.00  0.00           H  
ATOM   2681  CD  GLN   171      36.831  49.933  18.087  1.00  0.00           C  
ATOM   2682  OE1 GLN   171      35.674  49.613  17.917  1.00  0.00           O  
ATOM   2683  NE2 GLN   171      37.344  50.907  17.416  1.00  0.00           N  
ATOM   2684 HE21 GLN   171      38.342  50.957  17.564  1.00  0.00           H  
ATOM   2685 HE22 GLN   171      36.834  51.321  16.649  1.00  0.00           H  
ATOM   2686  C   GLN   171      40.103  50.473  21.873  1.00  0.00           C  
ATOM   2687  O   GLN   171      41.200  51.060  21.627  1.00  0.00           O  
ATOM   2688  N   ALA   172      39.372  50.757  22.942  1.00  0.00           N  
ATOM   2689  H   ALA   172      38.499  50.262  23.053  1.00  0.00           H  
ATOM   2690  CA  ALA   172      39.983  51.395  24.185  1.00  0.00           C  
ATOM   2691  HA  ALA   172      40.394  52.361  23.894  1.00  0.00           H  
ATOM   2692  CB  ALA   172      38.885  51.584  25.256  1.00  0.00           C  
ATOM   2693  HB1 ALA   172      39.236  52.192  26.089  1.00  0.00           H  
ATOM   2694  HB2 ALA   172      37.979  52.113  24.960  1.00  0.00           H  
ATOM   2695  HB3 ALA   172      38.547  50.612  25.615  1.00  0.00           H  
ATOM   2696  C   ALA   172      41.150  50.561  24.683  1.00  0.00           C  
ATOM   2697  O   ALA   172      42.255  51.061  24.610  1.00  0.00           O  
ATOM   2698  N   MET   173      40.974  49.345  25.227  1.00  0.00           N  
ATOM   2699  H   MET   173      40.013  49.036  25.199  1.00  0.00           H  
ATOM   2700  CA  MET   173      42.053  48.601  25.908  1.00  0.00           C  
ATOM   2701  HA  MET   173      42.262  49.108  26.850  1.00  0.00           H  
ATOM   2702  CB  MET   173      41.512  47.142  26.182  1.00  0.00           C  
ATOM   2703  HB2 MET   173      40.464  47.182  26.479  1.00  0.00           H  
ATOM   2704  HB3 MET   173      41.777  46.536  25.316  1.00  0.00           H  
ATOM   2705  CG  MET   173      42.353  46.536  27.310  1.00  0.00           C  
ATOM   2706  HG2 MET   173      42.129  45.471  27.370  1.00  0.00           H  
ATOM   2707  HG3 MET   173      43.376  46.409  26.956  1.00  0.00           H  
ATOM   2708  SD  MET   173      42.144  47.311  28.966  1.00  0.00           S  
ATOM   2709  CE  MET   173      40.426  46.845  29.223  1.00  0.00           C  
ATOM   2710  HE1 MET   173      40.470  45.756  29.215  1.00  0.00           H  
ATOM   2711  HE2 MET   173      40.136  47.186  30.217  1.00  0.00           H  
ATOM   2712  HE3 MET   173      39.653  47.247  28.568  1.00  0.00           H  
ATOM   2713  C   MET   173      43.276  48.468  25.018  1.00  0.00           C  
ATOM   2714  O   MET   173      44.423  48.716  25.433  1.00  0.00           O  
ATOM   2715  N   ALA   174      42.989  48.294  23.669  1.00  0.00           N  
ATOM   2716  H   ALA   174      42.046  47.968  23.511  1.00  0.00           H  
ATOM   2717  CA  ALA   174      43.992  48.278  22.581  1.00  0.00           C  
ATOM   2718  HA  ALA   174      44.685  47.441  22.666  1.00  0.00           H  
ATOM   2719  CB  ALA   174      43.199  48.145  21.276  1.00  0.00           C  
ATOM   2720  HB1 ALA   174      42.885  49.126  20.918  1.00  0.00           H  
ATOM   2721  HB2 ALA   174      43.801  47.713  20.477  1.00  0.00           H  
ATOM   2722  HB3 ALA   174      42.346  47.470  21.347  1.00  0.00           H  
ATOM   2723  C   ALA   174      44.901  49.461  22.404  1.00  0.00           C  
ATOM   2724  O   ALA   174      46.079  49.324  22.203  1.00  0.00           O  
ATOM   2725  N   GLU   175      44.355  50.670  22.555  1.00  0.00           N  
ATOM   2726  H   GLU   175      43.350  50.757  22.600  1.00  0.00           H  
ATOM   2727  CA  GLU   175      45.055  51.917  22.346  1.00  0.00           C  
ATOM   2728  HA  GLU   175      45.899  51.683  21.697  1.00  0.00           H  
ATOM   2729  CB  GLU   175      44.124  53.019  21.817  1.00  0.00           C  
ATOM   2730  HB2 GLU   175      43.585  52.782  20.900  1.00  0.00           H  
ATOM   2731  HB3 GLU   175      43.384  53.141  22.607  1.00  0.00           H  
ATOM   2732  CG  GLU   175      44.715  54.394  21.580  1.00  0.00           C  
ATOM   2733  HG2 GLU   175      43.889  55.009  21.222  1.00  0.00           H  
ATOM   2734  HG3 GLU   175      45.046  54.947  22.459  1.00  0.00           H  
ATOM   2735  CD  GLU   175      45.797  54.576  20.515  1.00  0.00           C  
ATOM   2736  OE1 GLU   175      46.767  55.367  20.673  1.00  0.00           O  
ATOM   2737  OE2 GLU   175      45.643  53.843  19.527  1.00  0.00           O  
ATOM   2738  C   GLU   175      45.608  52.455  23.618  1.00  0.00           C  
ATOM   2739  O   GLU   175      46.728  53.104  23.592  1.00  0.00           O  
ATOM   2740  N   ARG   176      44.959  52.286  24.741  1.00  0.00           N  
ATOM   2741  H   ARG   176      44.097  51.767  24.656  1.00  0.00           H  
ATOM   2742  CA  ARG   176      45.260  52.915  26.080  1.00  0.00           C  
ATOM   2743  HA  ARG   176      45.929  53.759  25.911  1.00  0.00           H  
ATOM   2744  CB  ARG   176      43.993  53.357  26.847  1.00  0.00           C  
ATOM   2745  HB2 ARG   176      43.252  52.558  26.844  1.00  0.00           H  
ATOM   2746  HB3 ARG   176      44.170  53.516  27.911  1.00  0.00           H  
ATOM   2747  CG  ARG   176      43.255  54.491  26.056  1.00  0.00           C  
ATOM   2748  HG2 ARG   176      43.877  55.378  26.179  1.00  0.00           H  
ATOM   2749  HG3 ARG   176      43.294  54.298  24.984  1.00  0.00           H  
ATOM   2750  CD  ARG   176      41.800  54.703  26.332  1.00  0.00           C  
ATOM   2751  HD2 ARG   176      41.212  53.921  25.852  1.00  0.00           H  
ATOM   2752  HD3 ARG   176      41.606  54.549  27.394  1.00  0.00           H  
ATOM   2753  NE  ARG   176      41.323  56.019  25.921  1.00  0.00           N  
ATOM   2754  HE  ARG   176      41.677  56.299  25.017  1.00  0.00           H  
ATOM   2755  CZ  ARG   176      40.627  56.873  26.659  1.00  0.00           C  
ATOM   2756  NH1 ARG   176      40.245  56.695  27.929  1.00  0.00           N  
ATOM   2757 HH11 ARG   176      40.295  55.763  28.314  1.00  0.00           H  
ATOM   2758 HH12 ARG   176      39.713  57.434  28.365  1.00  0.00           H  
ATOM   2759  NH2 ARG   176      40.395  58.058  26.167  1.00  0.00           N  
ATOM   2760 HH21 ARG   176      40.564  58.319  25.206  1.00  0.00           H  
ATOM   2761 HH22 ARG   176      39.877  58.690  26.760  1.00  0.00           H  
ATOM   2762  C   ARG   176      46.092  51.899  26.933  1.00  0.00           C  
ATOM   2763  O   ARG   176      46.682  52.380  27.870  1.00  0.00           O  
ATOM   2764  N   VAL   177      46.122  50.565  26.661  1.00  0.00           N  
ATOM   2765  H   VAL   177      45.824  50.359  25.718  1.00  0.00           H  
ATOM   2766  CA  VAL   177      46.919  49.590  27.470  1.00  0.00           C  
ATOM   2767  HA  VAL   177      47.473  50.194  28.189  1.00  0.00           H  
ATOM   2768  CB  VAL   177      46.024  48.647  28.300  1.00  0.00           C  
ATOM   2769  HB  VAL   177      45.662  47.848  27.654  1.00  0.00           H  
ATOM   2770  CG1 VAL   177      46.884  47.903  29.304  1.00  0.00           C  
ATOM   2771 HG11 VAL   177      47.608  47.360  28.696  1.00  0.00           H  
ATOM   2772 HG12 VAL   177      47.378  48.549  30.030  1.00  0.00           H  
ATOM   2773 HG13 VAL   177      46.246  47.177  29.809  1.00  0.00           H  
ATOM   2774  CG2 VAL   177      44.912  49.306  29.124  1.00  0.00           C  
ATOM   2775 HG21 VAL   177      45.264  50.169  29.688  1.00  0.00           H  
ATOM   2776 HG22 VAL   177      44.098  49.561  28.446  1.00  0.00           H  
ATOM   2777 HG23 VAL   177      44.455  48.658  29.872  1.00  0.00           H  
ATOM   2778  C   VAL   177      47.862  48.826  26.492  1.00  0.00           C  
ATOM   2779  O   VAL   177      49.107  48.934  26.612  1.00  0.00           O  
ATOM   2780  N   PHE   178      47.401  48.113  25.483  1.00  0.00           N  
ATOM   2781  H   PHE   178      46.401  48.110  25.341  1.00  0.00           H  
ATOM   2782  CA  PHE   178      48.217  47.134  24.759  1.00  0.00           C  
ATOM   2783  HA  PHE   178      48.715  46.616  25.578  1.00  0.00           H  
ATOM   2784  CB  PHE   178      47.383  46.132  23.992  1.00  0.00           C  
ATOM   2785  HB2 PHE   178      46.907  46.518  23.090  1.00  0.00           H  
ATOM   2786  HB3 PHE   178      48.095  45.415  23.585  1.00  0.00           H  
ATOM   2787  CG  PHE   178      46.202  45.396  24.717  1.00  0.00           C  
ATOM   2788  CD1 PHE   178      46.128  45.238  26.113  1.00  0.00           C  
ATOM   2789  HD1 PHE   178      46.829  45.587  26.857  1.00  0.00           H  
ATOM   2790  CE1 PHE   178      45.012  44.534  26.694  1.00  0.00           C  
ATOM   2791  HE1 PHE   178      44.936  44.403  27.763  1.00  0.00           H  
ATOM   2792  CZ  PHE   178      44.028  44.031  25.851  1.00  0.00           C  
ATOM   2793  HZ  PHE   178      43.265  43.420  26.310  1.00  0.00           H  
ATOM   2794  CE2 PHE   178      44.100  44.214  24.465  1.00  0.00           C  
ATOM   2795  HE2 PHE   178      43.366  43.749  23.824  1.00  0.00           H  
ATOM   2796  CD2 PHE   178      45.149  44.969  23.898  1.00  0.00           C  
ATOM   2797  HD2 PHE   178      45.303  45.066  22.834  1.00  0.00           H  
ATOM   2798  C   PHE   178      49.302  47.832  23.875  1.00  0.00           C  
ATOM   2799  O   PHE   178      50.464  47.370  23.903  1.00  0.00           O  
ATOM   2800  N   LYS   179      48.872  48.885  23.078  1.00  0.00           N  
ATOM   2801  H   LYS   179      47.878  49.064  23.053  1.00  0.00           H  
ATOM   2802  CA  LYS   179      49.859  49.588  22.203  1.00  0.00           C  
ATOM   2803  HA  LYS   179      50.230  48.746  21.618  1.00  0.00           H  
ATOM   2804  CB  LYS   179      49.116  50.538  21.242  1.00  0.00           C  
ATOM   2805  HB2 LYS   179      48.678  49.866  20.505  1.00  0.00           H  
ATOM   2806  HB3 LYS   179      48.312  51.065  21.757  1.00  0.00           H  
ATOM   2807  CG  LYS   179      49.869  51.695  20.623  1.00  0.00           C  
ATOM   2808  HG2 LYS   179      50.169  52.385  21.411  1.00  0.00           H  
ATOM   2809  HG3 LYS   179      50.682  51.255  20.045  1.00  0.00           H  
ATOM   2810  CD  LYS   179      48.851  52.407  19.765  1.00  0.00           C  
ATOM   2811  HD2 LYS   179      48.316  51.715  19.115  1.00  0.00           H  
ATOM   2812  HD3 LYS   179      48.148  52.750  20.524  1.00  0.00           H  
ATOM   2813  CE  LYS   179      49.381  53.618  19.040  1.00  0.00           C  
ATOM   2814  HE2 LYS   179      49.935  54.193  19.782  1.00  0.00           H  
ATOM   2815  HE3 LYS   179      50.029  53.312  18.219  1.00  0.00           H  
ATOM   2816  NZ  LYS   179      48.195  54.347  18.510  1.00  0.00           N  
ATOM   2817  HZ1 LYS   179      48.405  55.328  18.394  1.00  0.00           H  
ATOM   2818  HZ2 LYS   179      47.847  54.059  17.606  1.00  0.00           H  
ATOM   2819  HZ3 LYS   179      47.413  54.360  19.149  1.00  0.00           H  
ATOM   2820  C   LYS   179      51.019  50.246  22.861  1.00  0.00           C  
ATOM   2821  O   LYS   179      52.156  49.868  22.444  1.00  0.00           O  
ATOM   2822  N   PRO   180      50.862  51.047  23.931  1.00  0.00           N  
ATOM   2823  CD  PRO   180      49.507  51.618  24.421  1.00  0.00           C  
ATOM   2824  HD2 PRO   180      48.791  50.860  24.737  1.00  0.00           H  
ATOM   2825  HD3 PRO   180      48.997  52.155  23.621  1.00  0.00           H  
ATOM   2826  CG  PRO   180      49.836  52.595  25.541  1.00  0.00           C  
ATOM   2827  HG2 PRO   180      49.047  52.527  26.290  1.00  0.00           H  
ATOM   2828  HG3 PRO   180      49.948  53.588  25.106  1.00  0.00           H  
ATOM   2829  CB  PRO   180      51.097  52.092  26.036  1.00  0.00           C  
ATOM   2830  HB2 PRO   180      50.867  51.382  26.831  1.00  0.00           H  
ATOM   2831  HB3 PRO   180      51.674  52.875  26.529  1.00  0.00           H  
ATOM   2832  CA  PRO   180      51.873  51.525  24.842  1.00  0.00           C  
ATOM   2833  HA  PRO   180      52.505  52.250  24.329  1.00  0.00           H  
ATOM   2834  C   PRO   180      52.833  50.463  25.340  1.00  0.00           C  
ATOM   2835  O   PRO   180      54.016  50.638  25.541  1.00  0.00           O  
ATOM   2836  N   LEU   181      52.326  49.323  25.719  1.00  0.00           N  
ATOM   2837  H   LEU   181      51.393  49.127  25.384  1.00  0.00           H  
ATOM   2838  CA  LEU   181      53.037  48.308  26.388  1.00  0.00           C  
ATOM   2839  HA  LEU   181      53.987  48.684  26.767  1.00  0.00           H  
ATOM   2840  CB  LEU   181      52.076  47.660  27.493  1.00  0.00           C  
ATOM   2841  HB2 LEU   181      51.172  47.277  27.022  1.00  0.00           H  
ATOM   2842  HB3 LEU   181      52.532  46.729  27.829  1.00  0.00           H  
ATOM   2843  CG  LEU   181      51.748  48.564  28.622  1.00  0.00           C  
ATOM   2844  HG  LEU   181      51.059  49.377  28.394  1.00  0.00           H  
ATOM   2845  CD1 LEU   181      51.060  47.833  29.743  1.00  0.00           C  
ATOM   2846 HD11 LEU   181      50.680  48.514  30.504  1.00  0.00           H  
ATOM   2847 HD12 LEU   181      50.137  47.405  29.352  1.00  0.00           H  
ATOM   2848 HD13 LEU   181      51.601  46.966  30.122  1.00  0.00           H  
ATOM   2849  CD2 LEU   181      52.943  49.229  29.120  1.00  0.00           C  
ATOM   2850 HD21 LEU   181      53.237  49.983  28.390  1.00  0.00           H  
ATOM   2851 HD22 LEU   181      52.649  49.812  29.993  1.00  0.00           H  
ATOM   2852 HD23 LEU   181      53.796  48.556  29.210  1.00  0.00           H  
ATOM   2853  C   LEU   181      53.584  47.196  25.377  1.00  0.00           C  
ATOM   2854  O   LEU   181      54.264  46.243  25.710  1.00  0.00           O  
ATOM   2855  N   LYS   182      53.348  47.326  24.064  1.00  0.00           N  
ATOM   2856  H   LYS   182      52.891  48.173  23.759  1.00  0.00           H  
ATOM   2857  CA  LYS   182      53.642  46.311  22.986  1.00  0.00           C  
ATOM   2858  HA  LYS   182      52.931  46.626  22.222  1.00  0.00           H  
ATOM   2859  CB  LYS   182      55.093  46.471  22.441  1.00  0.00           C  
ATOM   2860  HB2 LYS   182      55.048  46.029  21.446  1.00  0.00           H  
ATOM   2861  HB3 LYS   182      55.163  47.531  22.200  1.00  0.00           H  
ATOM   2862  CG  LYS   182      56.223  45.851  23.318  1.00  0.00           C  
ATOM   2863  HG2 LYS   182      56.247  46.329  24.298  1.00  0.00           H  
ATOM   2864  HG3 LYS   182      56.152  44.764  23.334  1.00  0.00           H  
ATOM   2865  CD  LYS   182      57.582  46.226  22.770  1.00  0.00           C  
ATOM   2866  HD2 LYS   182      57.757  45.645  21.864  1.00  0.00           H  
ATOM   2867  HD3 LYS   182      57.546  47.258  22.420  1.00  0.00           H  
ATOM   2868  CE  LYS   182      58.788  45.891  23.647  1.00  0.00           C  
ATOM   2869  HE2 LYS   182      59.687  46.208  23.118  1.00  0.00           H  
ATOM   2870  HE3 LYS   182      58.678  46.375  24.617  1.00  0.00           H  
ATOM   2871  NZ  LYS   182      58.875  44.433  23.866  1.00  0.00           N  
ATOM   2872  HZ1 LYS   182      59.692  44.267  24.435  1.00  0.00           H  
ATOM   2873  HZ2 LYS   182      58.010  44.032  24.199  1.00  0.00           H  
ATOM   2874  HZ3 LYS   182      58.916  43.964  22.972  1.00  0.00           H  
ATOM   2875  C   LYS   182      53.101  44.884  23.286  1.00  0.00           C  
ATOM   2876  O   LYS   182      53.610  43.879  22.793  1.00  0.00           O  
ATOM   2877  N   LEU   183      51.986  44.820  24.044  1.00  0.00           N  
ATOM   2878  H   LEU   183      51.611  45.715  24.323  1.00  0.00           H  
ATOM   2879  CA  LEU   183      51.206  43.527  24.377  1.00  0.00           C  
ATOM   2880  HA  LEU   183      51.869  42.711  24.664  1.00  0.00           H  
ATOM   2881  CB  LEU   183      50.305  43.784  25.633  1.00  0.00           C  
ATOM   2882  HB2 LEU   183      49.559  44.528  25.353  1.00  0.00           H  
ATOM   2883  HB3 LEU   183      49.807  42.824  25.773  1.00  0.00           H  
ATOM   2884  CG  LEU   183      51.051  44.156  26.968  1.00  0.00           C  
ATOM   2885  HG  LEU   183      51.668  45.028  26.754  1.00  0.00           H  
ATOM   2886  CD1 LEU   183      49.980  44.516  28.007  1.00  0.00           C  
ATOM   2887 HD11 LEU   183      49.392  45.349  27.621  1.00  0.00           H  
ATOM   2888 HD12 LEU   183      49.315  43.709  28.315  1.00  0.00           H  
ATOM   2889 HD13 LEU   183      50.481  44.811  28.929  1.00  0.00           H  
ATOM   2890  CD2 LEU   183      51.942  43.102  27.605  1.00  0.00           C  
ATOM   2891 HD21 LEU   183      51.298  42.373  28.096  1.00  0.00           H  
ATOM   2892 HD22 LEU   183      52.553  42.557  26.885  1.00  0.00           H  
ATOM   2893 HD23 LEU   183      52.599  43.606  28.314  1.00  0.00           H  
ATOM   2894  C   LEU   183      50.443  42.986  23.139  1.00  0.00           C  
ATOM   2895  O   LEU   183      49.258  42.746  23.153  1.00  0.00           O  
ATOM   2896  N   ASN   184      51.141  42.894  21.962  1.00  0.00           N  
ATOM   2897  H   ASN   184      52.091  43.217  22.075  1.00  0.00           H  
ATOM   2898  CA  ASN   184      50.514  42.526  20.683  1.00  0.00           C  
ATOM   2899  HA  ASN   184      49.629  43.141  20.521  1.00  0.00           H  
ATOM   2900  CB  ASN   184      51.566  42.958  19.577  1.00  0.00           C  
ATOM   2901  HB2 ASN   184      52.442  42.337  19.769  1.00  0.00           H  
ATOM   2902  HB3 ASN   184      51.153  42.607  18.631  1.00  0.00           H  
ATOM   2903  CG  ASN   184      51.868  44.423  19.471  1.00  0.00           C  
ATOM   2904  OD1 ASN   184      51.302  45.330  20.112  1.00  0.00           O  
ATOM   2905  ND2 ASN   184      52.815  44.693  18.663  1.00  0.00           N  
ATOM   2906 HD21 ASN   184      53.177  45.633  18.584  1.00  0.00           H  
ATOM   2907 HD22 ASN   184      53.370  43.970  18.228  1.00  0.00           H  
ATOM   2908  C   ASN   184      50.047  41.075  20.537  1.00  0.00           C  
ATOM   2909  O   ASN   184      49.538  40.680  19.468  1.00  0.00           O  
ATOM   2910  N   HIE   185      50.048  40.223  21.595  1.00  0.00           N  
ATOM   2911  H   HIE   185      50.346  40.552  22.502  1.00  0.00           H  
ATOM   2912  CA  HIE   185      49.417  38.895  21.549  1.00  0.00           C  
ATOM   2913  HA  HIE   185      48.937  38.691  20.592  1.00  0.00           H  
ATOM   2914  CB  HIE   185      50.470  37.820  21.643  1.00  0.00           C  
ATOM   2915  HB2 HIE   185      50.954  37.914  22.615  1.00  0.00           H  
ATOM   2916  HB3 HIE   185      49.954  36.872  21.793  1.00  0.00           H  
ATOM   2917  CG  HIE   185      51.516  37.700  20.553  1.00  0.00           C  
ATOM   2918  ND1 HIE   185      52.938  37.711  20.754  1.00  0.00           N  
ATOM   2919  CE1 HIE   185      53.447  37.741  19.510  1.00  0.00           C  
ATOM   2920  HE1 HIE   185      54.506  37.795  19.302  1.00  0.00           H  
ATOM   2921  NE2 HIE   185      52.484  37.746  18.576  1.00  0.00           N  
ATOM   2922  HE2 HIE   185      52.705  37.798  17.592  1.00  0.00           H  
ATOM   2923  CD2 HIE   185      51.266  37.755  19.183  1.00  0.00           C  
ATOM   2924  HD2 HIE   185      50.300  37.832  18.708  1.00  0.00           H  
ATOM   2925  C   HIE   185      48.293  38.741  22.649  1.00  0.00           C  
ATOM   2926  O   HIE   185      47.713  37.643  22.799  1.00  0.00           O  
ATOM   2927  N   THR   186      47.856  39.824  23.322  1.00  0.00           N  
ATOM   2928  H   THR   186      48.373  40.674  23.146  1.00  0.00           H  
ATOM   2929  CA  THR   186      46.711  39.892  24.320  1.00  0.00           C  
ATOM   2930  HA  THR   186      46.476  38.884  24.659  1.00  0.00           H  
ATOM   2931  CB  THR   186      47.119  40.802  25.494  1.00  0.00           C  
ATOM   2932  HB  THR   186      47.498  41.771  25.169  1.00  0.00           H  
ATOM   2933  CG2 THR   186      45.994  41.080  26.544  1.00  0.00           C  
ATOM   2934 HG21 THR   186      45.779  40.129  27.030  1.00  0.00           H  
ATOM   2935 HG22 THR   186      46.077  41.807  27.352  1.00  0.00           H  
ATOM   2936 HG23 THR   186      45.127  41.410  25.972  1.00  0.00           H  
ATOM   2937  OG1 THR   186      48.143  40.117  26.136  1.00  0.00           O  
ATOM   2938  HG1 THR   186      48.906  40.180  25.557  1.00  0.00           H  
ATOM   2939  C   THR   186      45.397  40.415  23.695  1.00  0.00           C  
ATOM   2940  O   THR   186      45.290  41.574  23.238  1.00  0.00           O  
ATOM   2941  N   TRP   187      44.397  39.502  23.705  1.00  0.00           N  
ATOM   2942  H   TRP   187      44.629  38.696  24.267  1.00  0.00           H  
ATOM   2943  CA  TRP   187      43.076  39.630  23.146  1.00  0.00           C  
ATOM   2944  HA  TRP   187      43.040  40.571  22.597  1.00  0.00           H  
ATOM   2945  CB  TRP   187      42.915  38.634  22.027  1.00  0.00           C  
ATOM   2946  HB2 TRP   187      42.746  37.677  22.522  1.00  0.00           H  
ATOM   2947  HB3 TRP   187      42.046  38.871  21.413  1.00  0.00           H  
ATOM   2948  CG  TRP   187      44.143  38.391  21.134  1.00  0.00           C  
ATOM   2949  CD1 TRP   187      44.913  37.308  21.337  1.00  0.00           C  
ATOM   2950  HD1 TRP   187      44.737  36.497  22.028  1.00  0.00           H  
ATOM   2951  NE1 TRP   187      45.868  37.297  20.273  1.00  0.00           N  
ATOM   2952  HE1 TRP   187      46.551  36.555  20.215  1.00  0.00           H  
ATOM   2953  CE2 TRP   187      45.723  38.352  19.448  1.00  0.00           C  
ATOM   2954  CZ2 TRP   187      46.398  38.821  18.320  1.00  0.00           C  
ATOM   2955  HZ2 TRP   187      47.374  38.407  18.116  1.00  0.00           H  
ATOM   2956  CH2 TRP   187      45.826  39.871  17.570  1.00  0.00           C  
ATOM   2957  HH2 TRP   187      46.396  40.273  16.745  1.00  0.00           H  
ATOM   2958  CZ3 TRP   187      44.584  40.376  17.933  1.00  0.00           C  
ATOM   2959  HZ3 TRP   187      44.153  41.120  17.280  1.00  0.00           H  
ATOM   2960  CE3 TRP   187      43.962  39.999  19.159  1.00  0.00           C  
ATOM   2961  HE3 TRP   187      43.118  40.551  19.544  1.00  0.00           H  
ATOM   2962  CD2 TRP   187      44.512  38.969  19.911  1.00  0.00           C  
ATOM   2963  C   TRP   187      41.873  39.652  24.128  1.00  0.00           C  
ATOM   2964  O   TRP   187      41.819  38.944  25.119  1.00  0.00           O  
ATOM   2965  N   ILE   188      40.823  40.433  23.804  1.00  0.00           N  
ATOM   2966  H   ILE   188      41.001  41.167  23.134  1.00  0.00           H  
ATOM   2967  CA  ILE   188      39.537  40.347  24.434  1.00  0.00           C  
ATOM   2968  HA  ILE   188      39.755  40.335  25.502  1.00  0.00           H  
ATOM   2969  CB  ILE   188      38.790  41.634  24.231  1.00  0.00           C  
ATOM   2970  HB  ILE   188      39.211  42.098  23.339  1.00  0.00           H  
ATOM   2971  CG2 ILE   188      37.234  41.530  24.032  1.00  0.00           C  
ATOM   2972 HG21 ILE   188      36.783  41.028  24.888  1.00  0.00           H  
ATOM   2973 HG22 ILE   188      36.885  42.553  23.892  1.00  0.00           H  
ATOM   2974 HG23 ILE   188      36.993  41.067  23.075  1.00  0.00           H  
ATOM   2975  CG1 ILE   188      38.991  42.712  25.339  1.00  0.00           C  
ATOM   2976 HG12 ILE   188      38.225  43.485  25.270  1.00  0.00           H  
ATOM   2977 HG13 ILE   188      38.723  42.222  26.275  1.00  0.00           H  
ATOM   2978  CD1 ILE   188      40.375  43.250  25.372  1.00  0.00           C  
ATOM   2979 HD11 ILE   188      41.093  42.505  25.714  1.00  0.00           H  
ATOM   2980 HD12 ILE   188      40.720  43.608  24.402  1.00  0.00           H  
ATOM   2981 HD13 ILE   188      40.340  44.147  25.990  1.00  0.00           H  
ATOM   2982  C   ILE   188      38.778  39.106  23.960  1.00  0.00           C  
ATOM   2983  O   ILE   188      37.984  38.535  24.688  1.00  0.00           O  
ATOM   2984  N   ASN   189      38.995  38.680  22.731  1.00  0.00           N  
ATOM   2985  H   ASN   189      39.418  39.357  22.113  1.00  0.00           H  
ATOM   2986  CA  ASN   189      38.570  37.475  22.028  1.00  0.00           C  
ATOM   2987  HA  ASN   189      38.571  36.637  22.725  1.00  0.00           H  
ATOM   2988  CB  ASN   189      37.195  37.718  21.405  1.00  0.00           C  
ATOM   2989  HB2 ASN   189      37.173  38.480  20.626  1.00  0.00           H  
ATOM   2990  HB3 ASN   189      36.958  36.780  20.903  1.00  0.00           H  
ATOM   2991  CG  ASN   189      35.994  37.675  22.382  1.00  0.00           C  
ATOM   2992  OD1 ASN   189      35.719  36.629  22.995  1.00  0.00           O  
ATOM   2993  ND2 ASN   189      35.219  38.647  22.585  1.00  0.00           N  
ATOM   2994 HD21 ASN   189      34.360  38.435  23.072  1.00  0.00           H  
ATOM   2995 HD22 ASN   189      35.387  39.557  22.180  1.00  0.00           H  
ATOM   2996  C   ASN   189      39.567  37.153  20.937  1.00  0.00           C  
ATOM   2997  O   ASN   189      39.925  38.013  20.137  1.00  0.00           O  
ATOM   2998  N   VAL   190      40.007  35.894  20.833  1.00  0.00           N  
ATOM   2999  H   VAL   190      39.645  35.233  21.505  1.00  0.00           H  
ATOM   3000  CA  VAL   190      41.071  35.446  19.907  1.00  0.00           C  
ATOM   3001  HA  VAL   190      41.908  36.140  19.983  1.00  0.00           H  
ATOM   3002  CB  VAL   190      41.650  34.027  20.134  1.00  0.00           C  
ATOM   3003  HB  VAL   190      40.824  33.327  20.009  1.00  0.00           H  
ATOM   3004  CG1 VAL   190      42.915  33.586  19.318  1.00  0.00           C  
ATOM   3005 HG11 VAL   190      43.485  32.790  19.798  1.00  0.00           H  
ATOM   3006 HG12 VAL   190      42.467  33.202  18.402  1.00  0.00           H  
ATOM   3007 HG13 VAL   190      43.541  34.458  19.126  1.00  0.00           H  
ATOM   3008  CG2 VAL   190      42.056  34.026  21.614  1.00  0.00           C  
ATOM   3009 HG21 VAL   190      41.171  33.931  22.244  1.00  0.00           H  
ATOM   3010 HG22 VAL   190      42.692  33.171  21.842  1.00  0.00           H  
ATOM   3011 HG23 VAL   190      42.701  34.866  21.871  1.00  0.00           H  
ATOM   3012  C   VAL   190      40.635  35.529  18.432  1.00  0.00           C  
ATOM   3013  O   VAL   190      39.792  34.737  18.063  1.00  0.00           O  
ATOM   3014  N   PRO   191      41.209  36.356  17.518  1.00  0.00           N  
ATOM   3015  CD  PRO   191      42.371  37.114  17.813  1.00  0.00           C  
ATOM   3016  HD2 PRO   191      43.265  36.558  18.095  1.00  0.00           H  
ATOM   3017  HD3 PRO   191      42.121  37.899  18.528  1.00  0.00           H  
ATOM   3018  CG  PRO   191      42.656  37.862  16.482  1.00  0.00           C  
ATOM   3019  HG2 PRO   191      43.506  37.322  16.065  1.00  0.00           H  
ATOM   3020  HG3 PRO   191      42.808  38.931  16.629  1.00  0.00           H  
ATOM   3021  CB  PRO   191      41.502  37.707  15.574  1.00  0.00           C  
ATOM   3022  HB2 PRO   191      41.789  37.471  14.550  1.00  0.00           H  
ATOM   3023  HB3 PRO   191      40.937  38.639  15.609  1.00  0.00           H  
ATOM   3024  CA  PRO   191      40.736  36.471  16.123  1.00  0.00           C  
ATOM   3025  HA  PRO   191      39.666  36.658  16.206  1.00  0.00           H  
ATOM   3026  C   PRO   191      41.163  35.221  15.263  1.00  0.00           C  
ATOM   3027  O   PRO   191      42.169  34.619  15.594  1.00  0.00           O  
ATOM   3028  N   HIE   192      40.356  34.823  14.261  1.00  0.00           N  
ATOM   3029  H   HIE   192      39.484  35.295  14.065  1.00  0.00           H  
ATOM   3030  CA  HIE   192      40.497  33.523  13.637  1.00  0.00           C  
ATOM   3031  HA  HIE   192      40.590  32.777  14.426  1.00  0.00           H  
ATOM   3032  CB  HIE   192      39.345  33.197  12.732  1.00  0.00           C  
ATOM   3033  HB2 HIE   192      38.438  33.387  13.306  1.00  0.00           H  
ATOM   3034  HB3 HIE   192      39.406  33.826  11.844  1.00  0.00           H  
ATOM   3035  CG  HIE   192      39.273  31.806  12.253  1.00  0.00           C  
ATOM   3036  ND1 HIE   192      39.380  30.694  13.097  1.00  0.00           N  
ATOM   3037  CE1 HIE   192      39.528  29.634  12.338  1.00  0.00           C  
ATOM   3038  HE1 HIE   192      39.815  28.661  12.707  1.00  0.00           H  
ATOM   3039  NE2 HIE   192      39.474  30.031  11.047  1.00  0.00           N  
ATOM   3040  HE2 HIE   192      39.738  29.442  10.270  1.00  0.00           H  
ATOM   3041  CD2 HIE   192      39.253  31.374  10.943  1.00  0.00           C  
ATOM   3042  HD2 HIE   192      39.110  31.883  10.001  1.00  0.00           H  
ATOM   3043  C   HIE   192      41.841  33.478  12.893  1.00  0.00           C  
ATOM   3044  O   HIE   192      42.450  32.427  12.864  1.00  0.00           O  
ATOM   3045  N   ALA   193      42.416  34.563  12.365  1.00  0.00           N  
ATOM   3046  H   ALA   193      41.850  35.398  12.324  1.00  0.00           H  
ATOM   3047  CA  ALA   193      43.872  34.625  11.961  1.00  0.00           C  
ATOM   3048  HA  ALA   193      43.903  34.053  11.034  1.00  0.00           H  
ATOM   3049  CB  ALA   193      44.179  36.047  11.536  1.00  0.00           C  
ATOM   3050  HB1 ALA   193      44.138  36.626  12.459  1.00  0.00           H  
ATOM   3051  HB2 ALA   193      45.162  36.100  11.068  1.00  0.00           H  
ATOM   3052  HB3 ALA   193      43.450  36.442  10.829  1.00  0.00           H  
ATOM   3053  C   ALA   193      44.913  34.121  12.966  1.00  0.00           C  
ATOM   3054  O   ALA   193      46.055  33.762  12.546  1.00  0.00           O  
ATOM   3055  N   GLU   194      44.590  34.270  14.266  1.00  0.00           N  
ATOM   3056  H   GLU   194      43.716  34.747  14.436  1.00  0.00           H  
ATOM   3057  CA  GLU   194      45.364  33.693  15.392  1.00  0.00           C  
ATOM   3058  HA  GLU   194      46.284  33.357  14.911  1.00  0.00           H  
ATOM   3059  CB  GLU   194      45.612  34.746  16.409  1.00  0.00           C  
ATOM   3060  HB2 GLU   194      44.616  35.038  16.741  1.00  0.00           H  
ATOM   3061  HB3 GLU   194      46.142  34.328  17.265  1.00  0.00           H  
ATOM   3062  CG  GLU   194      46.311  36.066  16.012  1.00  0.00           C  
ATOM   3063  HG2 GLU   194      45.775  36.522  15.179  1.00  0.00           H  
ATOM   3064  HG3 GLU   194      46.182  36.748  16.852  1.00  0.00           H  
ATOM   3065  CD  GLU   194      47.745  35.963  15.672  1.00  0.00           C  
ATOM   3066  OE1 GLU   194      48.572  35.387  16.487  1.00  0.00           O  
ATOM   3067  OE2 GLU   194      48.087  36.461  14.605  1.00  0.00           O  
ATOM   3068  C   GLU   194      44.763  32.457  16.110  1.00  0.00           C  
ATOM   3069  O   GLU   194      45.275  32.084  17.183  1.00  0.00           O  
ATOM   3070  N   GLU   195      43.783  31.783  15.510  1.00  0.00           N  
ATOM   3071  H   GLU   195      43.382  32.280  14.728  1.00  0.00           H  
ATOM   3072  CA  GLU   195      43.090  30.701  16.233  1.00  0.00           C  
ATOM   3073  HA  GLU   195      42.770  31.091  17.199  1.00  0.00           H  
ATOM   3074  CB  GLU   195      41.774  30.433  15.496  1.00  0.00           C  
ATOM   3075  HB2 GLU   195      41.101  31.242  15.782  1.00  0.00           H  
ATOM   3076  HB3 GLU   195      41.882  30.569  14.420  1.00  0.00           H  
ATOM   3077  CG  GLU   195      41.068  29.107  15.895  1.00  0.00           C  
ATOM   3078  HG2 GLU   195      41.095  28.943  16.972  1.00  0.00           H  
ATOM   3079  HG3 GLU   195      40.027  29.051  15.579  1.00  0.00           H  
ATOM   3080  CD  GLU   195      41.594  27.858  15.207  1.00  0.00           C  
ATOM   3081  OE1 GLU   195      41.197  26.769  15.733  1.00  0.00           O  
ATOM   3082  OE2 GLU   195      42.358  27.902  14.198  1.00  0.00           O  
ATOM   3083  C   GLU   195      43.900  29.434  16.473  1.00  0.00           C  
ATOM   3084  O   GLU   195      43.822  28.702  17.459  1.00  0.00           O  
ATOM   3085  N   SER   196      44.926  29.221  15.617  1.00  0.00           N  
ATOM   3086  H   SER   196      45.103  29.906  14.896  1.00  0.00           H  
ATOM   3087  CA  SER   196      45.908  28.112  15.810  1.00  0.00           C  
ATOM   3088  HA  SER   196      45.282  27.220  15.789  1.00  0.00           H  
ATOM   3089  CB  SER   196      46.860  28.008  14.576  1.00  0.00           C  
ATOM   3090  HB2 SER   196      46.273  28.031  13.658  1.00  0.00           H  
ATOM   3091  HB3 SER   196      47.476  28.903  14.497  1.00  0.00           H  
ATOM   3092  OG  SER   196      47.722  26.936  14.659  1.00  0.00           O  
ATOM   3093  HG  SER   196      47.242  26.197  14.280  1.00  0.00           H  
ATOM   3094  C   SER   196      46.814  28.164  17.147  1.00  0.00           C  
ATOM   3095  O   SER   196      47.379  27.175  17.580  1.00  0.00           O  
ATOM   3096  N   HID   197      46.980  29.371  17.735  1.00  0.00           N  
ATOM   3097  H   HID   197      46.683  30.248  17.332  1.00  0.00           H  
ATOM   3098  CA  HID   197      47.733  29.566  18.976  1.00  0.00           C  
ATOM   3099  HA  HID   197      48.436  28.736  19.035  1.00  0.00           H  
ATOM   3100  CB  HID   197      48.524  30.894  19.021  1.00  0.00           C  
ATOM   3101  HB2 HID   197      47.814  31.710  19.154  1.00  0.00           H  
ATOM   3102  HB3 HID   197      49.217  30.905  19.863  1.00  0.00           H  
ATOM   3103  CG  HID   197      49.273  31.157  17.737  1.00  0.00           C  
ATOM   3104  ND1 HID   197      50.304  30.411  17.316  1.00  0.00           N  
ATOM   3105  HD1 HID   197      50.873  29.823  17.909  1.00  0.00           H  
ATOM   3106  CE1 HID   197      50.604  30.862  16.045  1.00  0.00           C  
ATOM   3107  HE1 HID   197      51.489  30.664  15.458  1.00  0.00           H  
ATOM   3108  NE2 HID   197      49.699  31.738  15.594  1.00  0.00           N  
ATOM   3109  CD2 HID   197      48.892  32.008  16.722  1.00  0.00           C  
ATOM   3110  HD2 HID   197      48.118  32.745  16.872  1.00  0.00           H  
ATOM   3111  C   HID   197      46.854  29.279  20.183  1.00  0.00           C  
ATOM   3112  O   HID   197      47.372  29.397  21.313  1.00  0.00           O  
ATOM   3113  N   TYR   198      45.533  29.063  19.992  1.00  0.00           N  
ATOM   3114  H   TYR   198      45.175  29.068  19.047  1.00  0.00           H  
ATOM   3115  CA  TYR   198      44.650  29.065  21.182  1.00  0.00           C  
ATOM   3116  HA  TYR   198      45.069  29.724  21.943  1.00  0.00           H  
ATOM   3117  CB  TYR   198      43.315  29.625  20.629  1.00  0.00           C  
ATOM   3118  HB2 TYR   198      43.652  30.585  20.238  1.00  0.00           H  
ATOM   3119  HB3 TYR   198      43.024  28.917  19.852  1.00  0.00           H  
ATOM   3120  CG  TYR   198      42.178  29.970  21.595  1.00  0.00           C  
ATOM   3121  CD1 TYR   198      42.233  29.793  22.997  1.00  0.00           C  
ATOM   3122  HD1 TYR   198      43.129  29.417  23.468  1.00  0.00           H  
ATOM   3123  CE1 TYR   198      41.146  30.120  23.784  1.00  0.00           C  
ATOM   3124  HE1 TYR   198      41.129  29.948  24.850  1.00  0.00           H  
ATOM   3125  CZ  TYR   198      40.028  30.736  23.202  1.00  0.00           C  
ATOM   3126  OH  TYR   198      39.040  31.291  23.965  1.00  0.00           O  
ATOM   3127  HH  TYR   198      38.807  30.713  24.696  1.00  0.00           H  
ATOM   3128  CE2 TYR   198      40.020  31.012  21.809  1.00  0.00           C  
ATOM   3129  HE2 TYR   198      39.199  31.594  21.418  1.00  0.00           H  
ATOM   3130  CD2 TYR   198      41.058  30.544  20.980  1.00  0.00           C  
ATOM   3131  HD2 TYR   198      41.075  30.770  19.924  1.00  0.00           H  
ATOM   3132  C   TYR   198      44.523  27.656  21.753  1.00  0.00           C  
ATOM   3133  O   TYR   198      44.141  26.780  21.002  1.00  0.00           O  
ATOM   3134  N   ALA   199      44.752  27.437  23.050  1.00  0.00           N  
ATOM   3135  H   ALA   199      45.061  28.218  23.611  1.00  0.00           H  
ATOM   3136  CA  ALA   199      44.277  26.258  23.791  1.00  0.00           C  
ATOM   3137  HA  ALA   199      44.809  25.390  23.403  1.00  0.00           H  
ATOM   3138  CB  ALA   199      44.634  26.417  25.240  1.00  0.00           C  
ATOM   3139  HB1 ALA   199      45.712  26.487  25.389  1.00  0.00           H  
ATOM   3140  HB2 ALA   199      44.196  27.382  25.498  1.00  0.00           H  
ATOM   3141  HB3 ALA   199      44.375  25.481  25.733  1.00  0.00           H  
ATOM   3142  C   ALA   199      42.748  25.974  23.697  1.00  0.00           C  
ATOM   3143  O   ALA   199      41.977  26.926  23.742  1.00  0.00           O  
ATOM   3144  N   TRP   200      42.373  24.739  23.750  1.00  0.00           N  
ATOM   3145  H   TRP   200      43.055  24.042  24.012  1.00  0.00           H  
ATOM   3146  CA  TRP   200      41.081  24.290  24.191  1.00  0.00           C  
ATOM   3147  HA  TRP   200      40.379  25.058  23.866  1.00  0.00           H  
ATOM   3148  CB  TRP   200      40.625  23.002  23.543  1.00  0.00           C  
ATOM   3149  HB2 TRP   200      41.497  22.370  23.373  1.00  0.00           H  
ATOM   3150  HB3 TRP   200      39.958  22.581  24.295  1.00  0.00           H  
ATOM   3151  CG  TRP   200      39.896  23.233  22.235  1.00  0.00           C  
ATOM   3152  CD1 TRP   200      40.354  22.936  21.001  1.00  0.00           C  
ATOM   3153  HD1 TRP   200      41.354  22.548  20.881  1.00  0.00           H  
ATOM   3154  NE1 TRP   200      39.489  23.297  19.998  1.00  0.00           N  
ATOM   3155  HE1 TRP   200      39.743  23.273  19.021  1.00  0.00           H  
ATOM   3156  CE2 TRP   200      38.345  23.827  20.532  1.00  0.00           C  
ATOM   3157  CZ2 TRP   200      37.214  24.344  19.960  1.00  0.00           C  
ATOM   3158  HZ2 TRP   200      37.078  24.421  18.892  1.00  0.00           H  
ATOM   3159  CH2 TRP   200      36.165  24.697  20.821  1.00  0.00           C  
ATOM   3160  HH2 TRP   200      35.310  25.225  20.425  1.00  0.00           H  
ATOM   3161  CZ3 TRP   200      36.301  24.625  22.192  1.00  0.00           C  
ATOM   3162  HZ3 TRP   200      35.437  24.911  22.774  1.00  0.00           H  
ATOM   3163  CE3 TRP   200      37.507  24.231  22.742  1.00  0.00           C  
ATOM   3164  HE3 TRP   200      37.710  24.162  23.801  1.00  0.00           H  
ATOM   3165  CD2 TRP   200      38.545  23.712  21.964  1.00  0.00           C  
ATOM   3166  C   TRP   200      41.167  24.250  25.729  1.00  0.00           C  
ATOM   3167  O   TRP   200      42.155  23.723  26.270  1.00  0.00           O  
ATOM   3168  N   GLY   201      40.078  24.708  26.396  1.00  0.00           N  
ATOM   3169  H   GLY   201      39.240  24.798  25.839  1.00  0.00           H  
ATOM   3170  CA  GLY   201      39.765  24.603  27.798  1.00  0.00           C  
ATOM   3171  HA2 GLY   201      40.651  24.714  28.424  1.00  0.00           H  
ATOM   3172  HA3 GLY   201      39.019  25.331  28.117  1.00  0.00           H  
ATOM   3173  C   GLY   201      39.049  23.258  28.048  1.00  0.00           C  
ATOM   3174  O   GLY   201      38.574  22.748  27.080  1.00  0.00           O  
ATOM   3175  N   TYR   202      39.087  22.692  29.310  1.00  0.00           N  
ATOM   3176  H   TYR   202      39.597  23.096  30.082  1.00  0.00           H  
ATOM   3177  CA  TYR   202      38.477  21.406  29.561  1.00  0.00           C  
ATOM   3178  HA  TYR   202      37.757  21.168  28.778  1.00  0.00           H  
ATOM   3179  CB  TYR   202      39.590  20.302  29.492  1.00  0.00           C  
ATOM   3180  HB2 TYR   202      40.508  20.624  29.983  1.00  0.00           H  
ATOM   3181  HB3 TYR   202      39.346  19.321  29.900  1.00  0.00           H  
ATOM   3182  CG  TYR   202      40.140  20.082  28.087  1.00  0.00           C  
ATOM   3183  CD1 TYR   202      39.490  19.224  27.240  1.00  0.00           C  
ATOM   3184  HD1 TYR   202      38.612  18.696  27.584  1.00  0.00           H  
ATOM   3185  CE1 TYR   202      39.971  18.913  25.940  1.00  0.00           C  
ATOM   3186  HE1 TYR   202      39.418  18.336  25.214  1.00  0.00           H  
ATOM   3187  CZ  TYR   202      41.162  19.531  25.452  1.00  0.00           C  
ATOM   3188  OH  TYR   202      41.563  19.366  24.193  1.00  0.00           O  
ATOM   3189  HH  TYR   202      40.879  19.097  23.576  1.00  0.00           H  
ATOM   3190  CE2 TYR   202      41.751  20.493  26.332  1.00  0.00           C  
ATOM   3191  HE2 TYR   202      42.673  20.940  25.991  1.00  0.00           H  
ATOM   3192  CD2 TYR   202      41.274  20.736  27.654  1.00  0.00           C  
ATOM   3193  HD2 TYR   202      41.783  21.426  28.311  1.00  0.00           H  
ATOM   3194  C   TYR   202      37.695  21.339  30.862  1.00  0.00           C  
ATOM   3195  O   TYR   202      37.960  22.102  31.833  1.00  0.00           O  
ATOM   3196  N   ARG   203      36.796  20.451  30.863  1.00  0.00           N  
ATOM   3197  H   ARG   203      36.779  19.837  30.061  1.00  0.00           H  
ATOM   3198  CA  ARG   203      35.783  20.227  31.906  1.00  0.00           C  
ATOM   3199  HA  ARG   203      36.227  20.248  32.901  1.00  0.00           H  
ATOM   3200  CB  ARG   203      34.795  21.343  31.855  1.00  0.00           C  
ATOM   3201  HB2 ARG   203      35.340  22.264  31.647  1.00  0.00           H  
ATOM   3202  HB3 ARG   203      34.121  21.217  31.007  1.00  0.00           H  
ATOM   3203  CG  ARG   203      33.966  21.464  33.163  1.00  0.00           C  
ATOM   3204  HG2 ARG   203      33.392  20.561  33.371  1.00  0.00           H  
ATOM   3205  HG3 ARG   203      34.635  21.688  33.994  1.00  0.00           H  
ATOM   3206  CD  ARG   203      32.958  22.606  33.183  1.00  0.00           C  
ATOM   3207  HD2 ARG   203      33.448  23.449  32.696  1.00  0.00           H  
ATOM   3208  HD3 ARG   203      32.135  22.336  32.521  1.00  0.00           H  
ATOM   3209  NE  ARG   203      32.296  23.002  34.407  1.00  0.00           N  
ATOM   3210  HE  ARG   203      31.332  22.702  34.449  1.00  0.00           H  
ATOM   3211  CZ  ARG   203      32.905  23.769  35.339  1.00  0.00           C  
ATOM   3212  NH1 ARG   203      34.052  24.318  35.220  1.00  0.00           N  
ATOM   3213 HH11 ARG   203      34.500  24.934  35.883  1.00  0.00           H  
ATOM   3214 HH12 ARG   203      34.516  24.335  34.323  1.00  0.00           H  
ATOM   3215  NH2 ARG   203      32.279  23.945  36.461  1.00  0.00           N  
ATOM   3216 HH21 ARG   203      32.797  24.419  37.188  1.00  0.00           H  
ATOM   3217 HH22 ARG   203      31.308  23.675  36.531  1.00  0.00           H  
ATOM   3218  C   ARG   203      35.150  18.807  31.655  1.00  0.00           C  
ATOM   3219  O   ARG   203      34.712  18.574  30.523  1.00  0.00           O  
ATOM   3220  N   GLU   204      35.144  17.989  32.645  1.00  0.00           N  
ATOM   3221  H   GLU   204      35.600  18.324  33.482  1.00  0.00           H  
ATOM   3222  CA  GLU   204      34.596  16.610  32.697  1.00  0.00           C  
ATOM   3223  HA  GLU   204      35.165  16.184  33.524  1.00  0.00           H  
ATOM   3224  CB  GLU   204      33.138  16.567  33.276  1.00  0.00           C  
ATOM   3225  HB2 GLU   204      32.502  17.084  32.557  1.00  0.00           H  
ATOM   3226  HB3 GLU   204      32.710  15.565  33.304  1.00  0.00           H  
ATOM   3227  CG  GLU   204      32.924  17.242  34.613  1.00  0.00           C  
ATOM   3228  HG2 GLU   204      33.151  18.300  34.484  1.00  0.00           H  
ATOM   3229  HG3 GLU   204      31.885  17.201  34.940  1.00  0.00           H  
ATOM   3230  CD  GLU   204      33.694  16.736  35.801  1.00  0.00           C  
ATOM   3231  OE1 GLU   204      33.746  15.478  35.948  1.00  0.00           O  
ATOM   3232  OE2 GLU   204      34.153  17.540  36.606  1.00  0.00           O  
ATOM   3233  C   GLU   204      34.938  15.704  31.460  1.00  0.00           C  
ATOM   3234  O   GLU   204      34.277  14.720  31.243  1.00  0.00           O  
ATOM   3235  N   GLY   205      36.009  15.903  30.693  1.00  0.00           N  
ATOM   3236  H   GLY   205      36.689  16.569  31.030  1.00  0.00           H  
ATOM   3237  CA  GLY   205      36.455  15.173  29.462  1.00  0.00           C  
ATOM   3238  HA2 GLY   205      37.538  15.209  29.344  1.00  0.00           H  
ATOM   3239  HA3 GLY   205      36.225  14.109  29.521  1.00  0.00           H  
ATOM   3240  C   GLY   205      35.884  15.770  28.223  1.00  0.00           C  
ATOM   3241  O   GLY   205      36.222  15.388  27.072  1.00  0.00           O  
ATOM   3242  N   LYS   206      35.051  16.792  28.366  1.00  0.00           N  
ATOM   3243  H   LYS   206      34.964  17.108  29.321  1.00  0.00           H  
ATOM   3244  CA  LYS   206      34.571  17.676  27.294  1.00  0.00           C  
ATOM   3245  HA  LYS   206      34.644  17.162  26.335  1.00  0.00           H  
ATOM   3246  CB  LYS   206      33.081  18.133  27.549  1.00  0.00           C  
ATOM   3247  HB2 LYS   206      32.628  17.182  27.829  1.00  0.00           H  
ATOM   3248  HB3 LYS   206      33.262  18.768  28.416  1.00  0.00           H  
ATOM   3249  CG  LYS   206      32.394  18.779  26.266  1.00  0.00           C  
ATOM   3250  HG2 LYS   206      32.992  19.655  26.016  1.00  0.00           H  
ATOM   3251  HG3 LYS   206      32.543  18.143  25.394  1.00  0.00           H  
ATOM   3252  CD  LYS   206      30.970  19.180  26.440  1.00  0.00           C  
ATOM   3253  HD2 LYS   206      30.388  18.299  26.711  1.00  0.00           H  
ATOM   3254  HD3 LYS   206      30.917  19.867  27.284  1.00  0.00           H  
ATOM   3255  CE  LYS   206      30.445  19.838  25.141  1.00  0.00           C  
ATOM   3256  HE2 LYS   206      31.198  20.515  24.737  1.00  0.00           H  
ATOM   3257  HE3 LYS   206      30.135  19.054  24.450  1.00  0.00           H  
ATOM   3258  NZ  LYS   206      29.234  20.576  25.302  1.00  0.00           N  
ATOM   3259  HZ1 LYS   206      29.310  21.303  25.999  1.00  0.00           H  
ATOM   3260  HZ2 LYS   206      29.018  20.991  24.407  1.00  0.00           H  
ATOM   3261  HZ3 LYS   206      28.455  19.997  25.581  1.00  0.00           H  
ATOM   3262  C   LYS   206      35.584  18.811  27.138  1.00  0.00           C  
ATOM   3263  O   LYS   206      36.176  19.246  28.139  1.00  0.00           O  
ATOM   3264  N   ALA   207      35.765  19.331  25.899  1.00  0.00           N  
ATOM   3265  H   ALA   207      35.265  19.011  25.082  1.00  0.00           H  
ATOM   3266  CA  ALA   207      36.502  20.562  25.603  1.00  0.00           C  
ATOM   3267  HA  ALA   207      37.154  20.644  26.472  1.00  0.00           H  
ATOM   3268  CB  ALA   207      37.289  20.437  24.324  1.00  0.00           C  
ATOM   3269  HB1 ALA   207      38.007  19.618  24.347  1.00  0.00           H  
ATOM   3270  HB2 ALA   207      36.631  20.299  23.466  1.00  0.00           H  
ATOM   3271  HB3 ALA   207      37.773  21.357  23.994  1.00  0.00           H  
ATOM   3272  C   ALA   207      35.583  21.770  25.547  1.00  0.00           C  
ATOM   3273  O   ALA   207      34.430  21.659  25.033  1.00  0.00           O  
ATOM   3274  N   VAL   208      35.950  22.932  26.071  1.00  0.00           N  
ATOM   3275  H   VAL   208      36.738  22.972  26.700  1.00  0.00           H  
ATOM   3276  CA  VAL   208      35.226  24.241  26.235  1.00  0.00           C  
ATOM   3277  HA  VAL   208      34.518  24.179  25.409  1.00  0.00           H  
ATOM   3278  CB  VAL   208      34.459  24.315  27.567  1.00  0.00           C  
ATOM   3279  HB  VAL   208      33.986  25.295  27.632  1.00  0.00           H  
ATOM   3280  CG1 VAL   208      33.400  23.227  27.730  1.00  0.00           C  
ATOM   3281 HG11 VAL   208      33.782  22.212  27.842  1.00  0.00           H  
ATOM   3282 HG12 VAL   208      32.739  23.383  28.583  1.00  0.00           H  
ATOM   3283 HG13 VAL   208      32.820  23.217  26.808  1.00  0.00           H  
ATOM   3284  CG2 VAL   208      35.487  24.252  28.703  1.00  0.00           C  
ATOM   3285 HG21 VAL   208      36.056  25.182  28.719  1.00  0.00           H  
ATOM   3286 HG22 VAL   208      34.973  24.185  29.662  1.00  0.00           H  
ATOM   3287 HG23 VAL   208      36.201  23.459  28.478  1.00  0.00           H  
ATOM   3288  C   VAL   208      35.998  25.551  26.037  1.00  0.00           C  
ATOM   3289  O   VAL   208      37.247  25.557  26.179  1.00  0.00           O  
ATOM   3290  N   HIP   209      35.364  26.700  25.793  1.00  0.00           N  
ATOM   3291  H   HIP   209      34.379  26.634  25.582  1.00  0.00           H  
ATOM   3292  CA  HIP   209      35.895  28.047  25.792  1.00  0.00           C  
ATOM   3293  HA  HIP   209      36.819  27.967  26.364  1.00  0.00           H  
ATOM   3294  CB  HIP   209      36.175  28.535  24.398  1.00  0.00           C  
ATOM   3295  HB2 HIP   209      35.230  28.391  23.876  1.00  0.00           H  
ATOM   3296  HB3 HIP   209      36.447  29.591  24.394  1.00  0.00           H  
ATOM   3297  CG  HIP   209      37.196  27.799  23.535  1.00  0.00           C  
ATOM   3298  ND1 HIP   209      37.163  27.730  22.157  1.00  0.00           N  
ATOM   3299  HD1 HIP   209      36.352  27.856  21.569  1.00  0.00           H  
ATOM   3300  CE1 HIP   209      38.422  27.448  21.800  1.00  0.00           C  
ATOM   3301  HE1 HIP   209      38.816  27.377  20.797  1.00  0.00           H  
ATOM   3302  NE2 HIP   209      39.198  27.309  22.863  1.00  0.00           N  
ATOM   3303  HE2 HIP   209      40.205  27.243  22.825  1.00  0.00           H  
ATOM   3304  CD2 HIP   209      38.531  27.575  23.951  1.00  0.00           C  
ATOM   3305  HD2 HIP   209      38.980  27.724  24.922  1.00  0.00           H  
ATOM   3306  C   HIP   209      34.923  28.991  26.505  1.00  0.00           C  
ATOM   3307  O   HIP   209      33.792  28.642  26.758  1.00  0.00           O  
ATOM   3308  N   VAL   210      35.316  30.246  26.866  1.00  0.00           N  
ATOM   3309  H   VAL   210      36.285  30.507  26.754  1.00  0.00           H  
ATOM   3310  CA  VAL   210      34.376  31.317  27.399  1.00  0.00           C  
ATOM   3311  HA  VAL   210      33.803  30.786  28.160  1.00  0.00           H  
ATOM   3312  CB  VAL   210      35.217  32.451  27.982  1.00  0.00           C  
ATOM   3313  HB  VAL   210      35.809  32.095  28.825  1.00  0.00           H  
ATOM   3314  CG1 VAL   210      36.300  33.003  26.990  1.00  0.00           C  
ATOM   3315 HG11 VAL   210      37.029  33.598  27.540  1.00  0.00           H  
ATOM   3316 HG12 VAL   210      36.793  32.219  26.415  1.00  0.00           H  
ATOM   3317 HG13 VAL   210      35.709  33.588  26.285  1.00  0.00           H  
ATOM   3318  CG2 VAL   210      34.341  33.573  28.530  1.00  0.00           C  
ATOM   3319 HG21 VAL   210      34.875  34.350  29.078  1.00  0.00           H  
ATOM   3320 HG22 VAL   210      33.834  34.113  27.730  1.00  0.00           H  
ATOM   3321 HG23 VAL   210      33.617  33.055  29.158  1.00  0.00           H  
ATOM   3322  C   VAL   210      33.338  31.825  26.353  1.00  0.00           C  
ATOM   3323  O   VAL   210      33.657  32.456  25.326  1.00  0.00           O  
ATOM   3324  N   SER   211      32.076  31.513  26.584  1.00  0.00           N  
ATOM   3325  H   SER   211      31.927  31.239  27.545  1.00  0.00           H  
ATOM   3326  CA  SER   211      30.946  31.957  25.802  1.00  0.00           C  
ATOM   3327  HA  SER   211      31.164  31.677  24.771  1.00  0.00           H  
ATOM   3328  CB  SER   211      29.766  31.152  26.301  1.00  0.00           C  
ATOM   3329  HB2 SER   211      30.003  30.099  26.145  1.00  0.00           H  
ATOM   3330  HB3 SER   211      29.563  31.310  27.360  1.00  0.00           H  
ATOM   3331  OG  SER   211      28.658  31.470  25.516  1.00  0.00           O  
ATOM   3332  HG  SER   211      28.301  32.323  25.773  1.00  0.00           H  
ATOM   3333  C   SER   211      30.691  33.504  25.933  1.00  0.00           C  
ATOM   3334  O   SER   211      30.991  34.087  26.980  1.00  0.00           O  
ATOM   3335  N   PRO   212      30.114  34.141  24.908  1.00  0.00           N  
ATOM   3336  CD  PRO   212      29.725  33.560  23.598  1.00  0.00           C  
ATOM   3337  HD2 PRO   212      29.313  32.554  23.518  1.00  0.00           H  
ATOM   3338  HD3 PRO   212      30.610  33.663  22.971  1.00  0.00           H  
ATOM   3339  CG  PRO   212      28.702  34.567  23.064  1.00  0.00           C  
ATOM   3340  HG2 PRO   212      27.684  34.325  23.370  1.00  0.00           H  
ATOM   3341  HG3 PRO   212      28.802  34.537  21.979  1.00  0.00           H  
ATOM   3342  CB  PRO   212      29.305  35.872  23.662  1.00  0.00           C  
ATOM   3343  HB2 PRO   212      28.599  36.701  23.694  1.00  0.00           H  
ATOM   3344  HB3 PRO   212      30.117  36.266  23.052  1.00  0.00           H  
ATOM   3345  CA  PRO   212      29.696  35.474  25.035  1.00  0.00           C  
ATOM   3346  HA  PRO   212      30.555  36.095  25.288  1.00  0.00           H  
ATOM   3347  C   PRO   212      28.567  35.613  26.106  1.00  0.00           C  
ATOM   3348  O   PRO   212      27.733  34.694  26.319  1.00  0.00           O  
ATOM   3349  N   GLY   213      28.579  36.751  26.751  1.00  0.00           N  
ATOM   3350  H   GLY   213      29.245  37.463  26.487  1.00  0.00           H  
ATOM   3351  CA  GLY   213      27.659  37.176  27.800  1.00  0.00           C  
ATOM   3352  HA2 GLY   213      26.641  36.994  27.455  1.00  0.00           H  
ATOM   3353  HA3 GLY   213      27.858  36.554  28.673  1.00  0.00           H  
ATOM   3354  C   GLY   213      27.913  38.697  28.109  1.00  0.00           C  
ATOM   3355  O   GLY   213      28.654  39.363  27.383  1.00  0.00           O  
ATOM   3356  N   MET   214      27.228  39.170  29.106  1.00  0.00           N  
ATOM   3357  H   MET   214      26.549  38.565  29.546  1.00  0.00           H  
ATOM   3358  CA  MET   214      27.146  40.570  29.467  1.00  0.00           C  
ATOM   3359  HA  MET   214      27.289  41.156  28.559  1.00  0.00           H  
ATOM   3360  CB  MET   214      25.765  40.874  29.944  1.00  0.00           C  
ATOM   3361  HB2 MET   214      25.560  40.382  30.895  1.00  0.00           H  
ATOM   3362  HB3 MET   214      25.735  41.940  30.172  1.00  0.00           H  
ATOM   3363  CG  MET   214      24.637  40.480  28.981  1.00  0.00           C  
ATOM   3364  HG2 MET   214      25.046  40.224  28.003  1.00  0.00           H  
ATOM   3365  HG3 MET   214      24.232  39.636  29.539  1.00  0.00           H  
ATOM   3366  SD  MET   214      23.377  41.745  28.689  1.00  0.00           S  
ATOM   3367  CE  MET   214      24.420  42.938  27.827  1.00  0.00           C  
ATOM   3368  HE1 MET   214      23.805  43.658  27.288  1.00  0.00           H  
ATOM   3369  HE2 MET   214      25.091  43.369  28.570  1.00  0.00           H  
ATOM   3370  HE3 MET   214      25.071  42.499  27.071  1.00  0.00           H  
ATOM   3371  C   MET   214      28.291  41.058  30.433  1.00  0.00           C  
ATOM   3372  O   MET   214      28.632  40.326  31.384  1.00  0.00           O  
ATOM   3373  N   LEU   215      28.930  42.174  30.034  1.00  0.00           N  
ATOM   3374  H   LEU   215      28.562  42.653  29.225  1.00  0.00           H  
ATOM   3375  CA  LEU   215      30.084  42.758  30.716  1.00  0.00           C  
ATOM   3376  HA  LEU   215      30.553  43.578  30.174  1.00  0.00           H  
ATOM   3377  CB  LEU   215      29.555  43.521  31.908  1.00  0.00           C  
ATOM   3378  HB2 LEU   215      29.056  42.828  32.585  1.00  0.00           H  
ATOM   3379  HB3 LEU   215      30.463  43.897  32.378  1.00  0.00           H  
ATOM   3380  CG  LEU   215      28.602  44.729  31.751  1.00  0.00           C  
ATOM   3381  HG  LEU   215      27.706  44.309  31.294  1.00  0.00           H  
ATOM   3382  CD1 LEU   215      27.917  45.120  33.131  1.00  0.00           C  
ATOM   3383 HD11 LEU   215      27.569  44.236  33.664  1.00  0.00           H  
ATOM   3384 HD12 LEU   215      28.612  45.687  33.750  1.00  0.00           H  
ATOM   3385 HD13 LEU   215      27.060  45.769  32.952  1.00  0.00           H  
ATOM   3386  CD2 LEU   215      29.124  46.004  31.119  1.00  0.00           C  
ATOM   3387 HD21 LEU   215      29.741  46.622  31.772  1.00  0.00           H  
ATOM   3388 HD22 LEU   215      29.799  45.818  30.284  1.00  0.00           H  
ATOM   3389 HD23 LEU   215      28.260  46.575  30.779  1.00  0.00           H  
ATOM   3390  C   LEU   215      31.253  41.777  31.073  1.00  0.00           C  
ATOM   3391  O   LEU   215      31.924  41.945  32.075  1.00  0.00           O  
ATOM   3392  N   ASP   216      31.386  40.803  30.188  1.00  0.00           N  
ATOM   3393  H   ASP   216      30.742  40.827  29.411  1.00  0.00           H  
ATOM   3394  CA  ASP   216      32.475  39.818  30.182  1.00  0.00           C  
ATOM   3395  HA  ASP   216      32.450  39.375  31.178  1.00  0.00           H  
ATOM   3396  CB  ASP   216      32.101  38.748  29.131  1.00  0.00           C  
ATOM   3397  HB2 ASP   216      32.957  38.074  29.095  1.00  0.00           H  
ATOM   3398  HB3 ASP   216      31.194  38.320  29.558  1.00  0.00           H  
ATOM   3399  CG  ASP   216      31.843  39.279  27.692  1.00  0.00           C  
ATOM   3400  OD1 ASP   216      31.646  40.474  27.415  1.00  0.00           O  
ATOM   3401  OD2 ASP   216      31.954  38.470  26.768  1.00  0.00           O  
ATOM   3402  C   ASP   216      33.877  40.308  29.895  1.00  0.00           C  
ATOM   3403  O   ASP   216      34.730  39.931  30.752  1.00  0.00           O  
ATOM   3404  N   ALA   217      34.287  41.005  28.849  1.00  0.00           N  
ATOM   3405  H   ALA   217      33.524  41.297  28.255  1.00  0.00           H  
ATOM   3406  CA  ALA   217      35.588  41.626  28.624  1.00  0.00           C  
ATOM   3407  HA  ALA   217      36.321  40.828  28.516  1.00  0.00           H  
ATOM   3408  CB  ALA   217      35.522  42.357  27.268  1.00  0.00           C  
ATOM   3409  HB1 ALA   217      35.161  41.665  26.508  1.00  0.00           H  
ATOM   3410  HB2 ALA   217      34.829  43.195  27.347  1.00  0.00           H  
ATOM   3411  HB3 ALA   217      36.512  42.673  26.937  1.00  0.00           H  
ATOM   3412  C   ALA   217      35.924  42.511  29.816  1.00  0.00           C  
ATOM   3413  O   ALA   217      37.121  42.593  30.135  1.00  0.00           O  
ATOM   3414  N   GLU   218      34.983  43.167  30.424  1.00  0.00           N  
ATOM   3415  H   GLU   218      34.130  43.144  29.884  1.00  0.00           H  
ATOM   3416  CA  GLU   218      35.081  44.053  31.592  1.00  0.00           C  
ATOM   3417  HA  GLU   218      35.915  44.733  31.416  1.00  0.00           H  
ATOM   3418  CB  GLU   218      33.881  44.994  31.668  1.00  0.00           C  
ATOM   3419  HB2 GLU   218      32.961  44.421  31.785  1.00  0.00           H  
ATOM   3420  HB3 GLU   218      33.915  45.722  32.478  1.00  0.00           H  
ATOM   3421  CG  GLU   218      33.774  45.775  30.364  1.00  0.00           C  
ATOM   3422  HG2 GLU   218      33.314  46.733  30.605  1.00  0.00           H  
ATOM   3423  HG3 GLU   218      34.741  45.966  29.898  1.00  0.00           H  
ATOM   3424  CD  GLU   218      32.810  45.144  29.364  1.00  0.00           C  
ATOM   3425  OE1 GLU   218      32.789  43.939  29.130  1.00  0.00           O  
ATOM   3426  OE2 GLU   218      32.047  45.880  28.680  1.00  0.00           O  
ATOM   3427  C   GLU   218      35.321  43.306  32.936  1.00  0.00           C  
ATOM   3428  O   GLU   218      35.983  43.902  33.842  1.00  0.00           O  
ATOM   3429  N   ALA   219      34.887  42.068  33.154  1.00  0.00           N  
ATOM   3430  H   ALA   219      34.393  41.594  32.411  1.00  0.00           H  
ATOM   3431  CA  ALA   219      34.988  41.368  34.417  1.00  0.00           C  
ATOM   3432  HA  ALA   219      35.574  42.035  35.050  1.00  0.00           H  
ATOM   3433  CB  ALA   219      33.606  41.155  34.971  1.00  0.00           C  
ATOM   3434  HB1 ALA   219      33.127  42.134  34.993  1.00  0.00           H  
ATOM   3435  HB2 ALA   219      33.026  40.524  34.298  1.00  0.00           H  
ATOM   3436  HB3 ALA   219      33.646  40.898  36.029  1.00  0.00           H  
ATOM   3437  C   ALA   219      35.843  40.062  34.365  1.00  0.00           C  
ATOM   3438  O   ALA   219      36.324  39.743  35.442  1.00  0.00           O  
ATOM   3439  N   TYR   220      35.968  39.367  33.235  1.00  0.00           N  
ATOM   3440  H   TYR   220      35.550  39.725  32.389  1.00  0.00           H  
ATOM   3441  CA  TYR   220      36.776  38.130  33.186  1.00  0.00           C  
ATOM   3442  HA  TYR   220      37.593  38.176  33.906  1.00  0.00           H  
ATOM   3443  CB  TYR   220      35.929  36.917  33.470  1.00  0.00           C  
ATOM   3444  HB2 TYR   220      36.273  35.944  33.119  1.00  0.00           H  
ATOM   3445  HB3 TYR   220      35.734  36.789  34.535  1.00  0.00           H  
ATOM   3446  CG  TYR   220      34.550  37.069  32.906  1.00  0.00           C  
ATOM   3447  CD1 TYR   220      34.214  36.421  31.707  1.00  0.00           C  
ATOM   3448  HD1 TYR   220      35.029  35.945  31.182  1.00  0.00           H  
ATOM   3449  CE1 TYR   220      32.850  36.214  31.285  1.00  0.00           C  
ATOM   3450  HE1 TYR   220      32.668  35.602  30.414  1.00  0.00           H  
ATOM   3451  CZ  TYR   220      31.816  36.728  32.100  1.00  0.00           C  
ATOM   3452  OH  TYR   220      30.511  36.535  31.767  1.00  0.00           O  
ATOM   3453  HH  TYR   220      30.377  36.170  30.889  1.00  0.00           H  
ATOM   3454  CE2 TYR   220      32.166  37.472  33.245  1.00  0.00           C  
ATOM   3455  HE2 TYR   220      31.330  37.851  33.814  1.00  0.00           H  
ATOM   3456  CD2 TYR   220      33.480  37.641  33.655  1.00  0.00           C  
ATOM   3457  HD2 TYR   220      33.669  38.058  34.633  1.00  0.00           H  
ATOM   3458  C   TYR   220      37.370  37.750  31.813  1.00  0.00           C  
ATOM   3459  O   TYR   220      38.178  36.818  31.704  1.00  0.00           O  
ATOM   3460  N   GLY   221      36.975  38.484  30.783  1.00  0.00           N  
ATOM   3461  H   GLY   221      36.329  39.254  30.884  1.00  0.00           H  
ATOM   3462  CA  GLY   221      37.074  37.935  29.431  1.00  0.00           C  
ATOM   3463  HA2 GLY   221      36.704  36.910  29.398  1.00  0.00           H  
ATOM   3464  HA3 GLY   221      36.389  38.475  28.776  1.00  0.00           H  
ATOM   3465  C   GLY   221      38.449  37.909  28.709  1.00  0.00           C  
ATOM   3466  O   GLY   221      38.551  37.387  27.625  1.00  0.00           O  
ATOM   3467  N   VAL   222      39.534  38.441  29.247  1.00  0.00           N  
ATOM   3468  H   VAL   222      39.465  38.827  30.177  1.00  0.00           H  
ATOM   3469  CA  VAL   222      40.753  38.739  28.409  1.00  0.00           C  
ATOM   3470  HA  VAL   222      40.448  39.055  27.412  1.00  0.00           H  
ATOM   3471  CB  VAL   222      41.605  39.860  28.988  1.00  0.00           C  
ATOM   3472  HB  VAL   222      41.761  39.596  30.034  1.00  0.00           H  
ATOM   3473  CG1 VAL   222      42.911  40.082  28.270  1.00  0.00           C  
ATOM   3474 HG11 VAL   222      43.457  40.882  28.769  1.00  0.00           H  
ATOM   3475 HG12 VAL   222      43.471  39.154  28.384  1.00  0.00           H  
ATOM   3476 HG13 VAL   222      42.809  40.431  27.242  1.00  0.00           H  
ATOM   3477  CG2 VAL   222      40.772  41.118  28.848  1.00  0.00           C  
ATOM   3478 HG21 VAL   222      40.218  41.138  27.909  1.00  0.00           H  
ATOM   3479 HG22 VAL   222      40.132  41.177  29.728  1.00  0.00           H  
ATOM   3480 HG23 VAL   222      41.398  41.995  29.014  1.00  0.00           H  
ATOM   3481  C   VAL   222      41.527  37.368  28.262  1.00  0.00           C  
ATOM   3482  O   VAL   222      41.662  36.691  29.268  1.00  0.00           O  
ATOM   3483  N   LYS   223      42.079  37.055  27.075  1.00  0.00           N  
ATOM   3484  H   LYS   223      41.880  37.675  26.302  1.00  0.00           H  
ATOM   3485  CA  LYS   223      42.937  35.875  26.761  1.00  0.00           C  
ATOM   3486  HA  LYS   223      43.011  35.247  27.649  1.00  0.00           H  
ATOM   3487  CB  LYS   223      42.357  34.956  25.657  1.00  0.00           C  
ATOM   3488  HB2 LYS   223      42.334  35.523  24.726  1.00  0.00           H  
ATOM   3489  HB3 LYS   223      43.096  34.178  25.469  1.00  0.00           H  
ATOM   3490  CG  LYS   223      40.949  34.410  25.904  1.00  0.00           C  
ATOM   3491  HG2 LYS   223      40.898  33.504  25.300  1.00  0.00           H  
ATOM   3492  HG3 LYS   223      40.783  34.194  26.960  1.00  0.00           H  
ATOM   3493  CD  LYS   223      39.844  35.336  25.341  1.00  0.00           C  
ATOM   3494  HD2 LYS   223      39.932  36.377  25.653  1.00  0.00           H  
ATOM   3495  HD3 LYS   223      39.892  35.238  24.257  1.00  0.00           H  
ATOM   3496  CE  LYS   223      38.439  34.900  25.787  1.00  0.00           C  
ATOM   3497  HE2 LYS   223      38.144  33.960  25.322  1.00  0.00           H  
ATOM   3498  HE3 LYS   223      38.530  34.756  26.864  1.00  0.00           H  
ATOM   3499  NZ  LYS   223      37.381  35.886  25.552  1.00  0.00           N  
ATOM   3500  HZ1 LYS   223      37.040  35.995  24.608  1.00  0.00           H  
ATOM   3501  HZ2 LYS   223      36.553  35.736  26.111  1.00  0.00           H  
ATOM   3502  HZ3 LYS   223      37.562  36.817  25.897  1.00  0.00           H  
ATOM   3503  C   LYS   223      44.385  36.336  26.415  1.00  0.00           C  
ATOM   3504  O   LYS   223      44.594  37.331  25.724  1.00  0.00           O  
ATOM   3505  N   SER   224      45.424  35.683  26.851  1.00  0.00           N  
ATOM   3506  H   SER   224      45.242  34.948  27.520  1.00  0.00           H  
ATOM   3507  CA  SER   224      46.865  36.028  26.571  1.00  0.00           C  
ATOM   3508  HA  SER   224      46.947  36.480  25.582  1.00  0.00           H  
ATOM   3509  CB  SER   224      47.348  37.093  27.472  1.00  0.00           C  
ATOM   3510  HB2 SER   224      46.655  37.933  27.505  1.00  0.00           H  
ATOM   3511  HB3 SER   224      47.363  36.749  28.506  1.00  0.00           H  
ATOM   3512  OG  SER   224      48.597  37.545  27.069  1.00  0.00           O  
ATOM   3513  HG  SER   224      48.600  38.494  26.924  1.00  0.00           H  
ATOM   3514  C   SER   224      47.761  34.861  26.630  1.00  0.00           C  
ATOM   3515  O   SER   224      47.447  33.824  27.173  1.00  0.00           O  
ATOM   3516  N   ASN   225      48.936  34.899  26.043  1.00  0.00           N  
ATOM   3517  H   ASN   225      49.402  35.755  25.776  1.00  0.00           H  
ATOM   3518  CA  ASN   225      49.999  33.837  26.164  1.00  0.00           C  
ATOM   3519  HA  ASN   225      49.585  32.840  26.312  1.00  0.00           H  
ATOM   3520  CB  ASN   225      50.716  33.805  24.822  1.00  0.00           C  
ATOM   3521  HB2 ASN   225      51.256  32.859  24.861  1.00  0.00           H  
ATOM   3522  HB3 ASN   225      50.070  33.752  23.945  1.00  0.00           H  
ATOM   3523  CG  ASN   225      51.735  34.947  24.595  1.00  0.00           C  
ATOM   3524  OD1 ASN   225      52.672  35.144  25.372  1.00  0.00           O  
ATOM   3525  ND2 ASN   225      51.694  35.612  23.485  1.00  0.00           N  
ATOM   3526 HD21 ASN   225      52.555  36.106  23.302  1.00  0.00           H  
ATOM   3527 HD22 ASN   225      51.057  35.363  22.741  1.00  0.00           H  
ATOM   3528  C   ASN   225      50.864  34.135  27.404  1.00  0.00           C  
ATOM   3529  O   ASN   225      50.736  35.218  28.120  1.00  0.00           O  
ATOM   3530  N   VAL   226      51.799  33.261  27.794  1.00  0.00           N  
ATOM   3531  H   VAL   226      51.811  32.345  27.369  1.00  0.00           H  
ATOM   3532  CA  VAL   226      52.559  33.399  29.056  1.00  0.00           C  
ATOM   3533  HA  VAL   226      51.821  33.722  29.790  1.00  0.00           H  
ATOM   3534  CB  VAL   226      53.155  32.115  29.595  1.00  0.00           C  
ATOM   3535  HB  VAL   226      52.393  31.484  29.137  1.00  0.00           H  
ATOM   3536  CG1 VAL   226      54.508  31.745  29.073  1.00  0.00           C  
ATOM   3537 HG11 VAL   226      55.256  32.329  29.609  1.00  0.00           H  
ATOM   3538 HG12 VAL   226      54.747  30.681  29.102  1.00  0.00           H  
ATOM   3539 HG13 VAL   226      54.655  31.929  28.009  1.00  0.00           H  
ATOM   3540  CG2 VAL   226      52.884  31.949  31.110  1.00  0.00           C  
ATOM   3541 HG21 VAL   226      53.408  32.682  31.723  1.00  0.00           H  
ATOM   3542 HG22 VAL   226      51.812  31.831  31.265  1.00  0.00           H  
ATOM   3543 HG23 VAL   226      53.263  30.947  31.308  1.00  0.00           H  
ATOM   3544  C   VAL   226      53.722  34.479  28.979  1.00  0.00           C  
ATOM   3545  O   VAL   226      54.082  35.026  30.025  1.00  0.00           O  
ATOM   3546  N   LYS   227      54.242  34.799  27.785  1.00  0.00           N  
ATOM   3547  H   LYS   227      53.798  34.364  26.989  1.00  0.00           H  
ATOM   3548  CA  LYS   227      55.213  35.882  27.568  1.00  0.00           C  
ATOM   3549  HA  LYS   227      55.924  35.820  28.392  1.00  0.00           H  
ATOM   3550  CB  LYS   227      55.979  35.580  26.277  1.00  0.00           C  
ATOM   3551  HB2 LYS   227      55.296  35.489  25.432  1.00  0.00           H  
ATOM   3552  HB3 LYS   227      56.645  36.428  26.117  1.00  0.00           H  
ATOM   3553  CG  LYS   227      56.823  34.351  26.248  1.00  0.00           C  
ATOM   3554  HG2 LYS   227      57.107  34.097  27.270  1.00  0.00           H  
ATOM   3555  HG3 LYS   227      56.234  33.501  25.904  1.00  0.00           H  
ATOM   3556  CD  LYS   227      58.135  34.416  25.466  1.00  0.00           C  
ATOM   3557  HD2 LYS   227      58.815  35.161  25.880  1.00  0.00           H  
ATOM   3558  HD3 LYS   227      58.682  33.483  25.608  1.00  0.00           H  
ATOM   3559  CE  LYS   227      57.841  34.569  23.963  1.00  0.00           C  
ATOM   3560  HE2 LYS   227      57.232  33.681  23.793  1.00  0.00           H  
ATOM   3561  HE3 LYS   227      57.270  35.493  23.860  1.00  0.00           H  
ATOM   3562  NZ  LYS   227      59.044  34.478  23.169  1.00  0.00           N  
ATOM   3563  HZ1 LYS   227      59.530  33.627  23.412  1.00  0.00           H  
ATOM   3564  HZ2 LYS   227      58.792  34.471  22.190  1.00  0.00           H  
ATOM   3565  HZ3 LYS   227      59.612  35.281  23.401  1.00  0.00           H  
ATOM   3566  C   LYS   227      54.641  37.305  27.508  1.00  0.00           C  
ATOM   3567  O   LYS   227      55.295  38.151  28.095  1.00  0.00           O  
ATOM   3568  N   ASP   228      53.445  37.463  26.996  1.00  0.00           N  
ATOM   3569  H   ASP   228      53.036  36.707  26.466  1.00  0.00           H  
ATOM   3570  CA  ASP   228      52.703  38.710  27.189  1.00  0.00           C  
ATOM   3571  HA  ASP   228      53.340  39.561  26.948  1.00  0.00           H  
ATOM   3572  CB  ASP   228      51.522  38.787  26.213  1.00  0.00           C  
ATOM   3573  HB2 ASP   228      51.397  37.809  25.747  1.00  0.00           H  
ATOM   3574  HB3 ASP   228      50.617  39.025  26.772  1.00  0.00           H  
ATOM   3575  CG  ASP   228      51.689  39.804  25.130  1.00  0.00           C  
ATOM   3576  OD1 ASP   228      52.858  40.200  24.814  1.00  0.00           O  
ATOM   3577  OD2 ASP   228      50.618  40.279  24.662  1.00  0.00           O  
ATOM   3578  C   ASP   228      52.396  38.906  28.648  1.00  0.00           C  
ATOM   3579  O   ASP   228      52.790  39.965  29.130  1.00  0.00           O  
ATOM   3580  N   MET   229      51.821  37.931  29.430  1.00  0.00           N  
ATOM   3581  H   MET   229      51.476  37.173  28.860  1.00  0.00           H  
ATOM   3582  CA  MET   229      51.548  38.097  30.823  1.00  0.00           C  
ATOM   3583  HA  MET   229      50.834  38.918  30.901  1.00  0.00           H  
ATOM   3584  CB  MET   229      50.800  36.914  31.395  1.00  0.00           C  
ATOM   3585  HB2 MET   229      51.286  36.013  31.021  1.00  0.00           H  
ATOM   3586  HB3 MET   229      50.791  36.975  32.483  1.00  0.00           H  
ATOM   3587  CG  MET   229      49.365  36.677  30.872  1.00  0.00           C  
ATOM   3588  HG2 MET   229      49.391  36.748  29.784  1.00  0.00           H  
ATOM   3589  HG3 MET   229      48.939  35.696  31.085  1.00  0.00           H  
ATOM   3590  SD  MET   229      48.101  37.973  31.434  1.00  0.00           S  
ATOM   3591  CE  MET   229      47.750  37.474  33.157  1.00  0.00           C  
ATOM   3592  HE1 MET   229      47.822  36.395  33.287  1.00  0.00           H  
ATOM   3593  HE2 MET   229      48.405  37.944  33.891  1.00  0.00           H  
ATOM   3594  HE3 MET   229      46.706  37.731  33.335  1.00  0.00           H  
ATOM   3595  C   MET   229      52.783  38.394  31.684  1.00  0.00           C  
ATOM   3596  O   MET   229      52.667  39.232  32.616  1.00  0.00           O  
ATOM   3597  N   ALA   230      53.947  37.838  31.388  1.00  0.00           N  
ATOM   3598  H   ALA   230      53.904  37.072  30.731  1.00  0.00           H  
ATOM   3599  CA  ALA   230      55.277  38.200  31.925  1.00  0.00           C  
ATOM   3600  HA  ALA   230      55.207  38.122  33.009  1.00  0.00           H  
ATOM   3601  CB  ALA   230      56.364  37.160  31.480  1.00  0.00           C  
ATOM   3602  HB1 ALA   230      57.276  37.248  32.070  1.00  0.00           H  
ATOM   3603  HB2 ALA   230      55.918  36.228  31.826  1.00  0.00           H  
ATOM   3604  HB3 ALA   230      56.530  37.045  30.409  1.00  0.00           H  
ATOM   3605  C   ALA   230      55.619  39.621  31.636  1.00  0.00           C  
ATOM   3606  O   ALA   230      56.189  40.233  32.540  1.00  0.00           O  
ATOM   3607  N   SER   231      55.328  40.148  30.406  1.00  0.00           N  
ATOM   3608  H   SER   231      54.721  39.599  29.814  1.00  0.00           H  
ATOM   3609  CA  SER   231      55.546  41.509  29.962  1.00  0.00           C  
ATOM   3610  HA  SER   231      56.565  41.804  30.210  1.00  0.00           H  
ATOM   3611  CB  SER   231      55.389  41.702  28.488  1.00  0.00           C  
ATOM   3612  HB2 SER   231      54.342  41.525  28.240  1.00  0.00           H  
ATOM   3613  HB3 SER   231      55.617  42.712  28.149  1.00  0.00           H  
ATOM   3614  OG  SER   231      56.180  40.817  27.652  1.00  0.00           O  
ATOM   3615  HG  SER   231      55.936  39.889  27.646  1.00  0.00           H  
ATOM   3616  C   SER   231      54.651  42.477  30.636  1.00  0.00           C  
ATOM   3617  O   SER   231      55.073  43.539  30.987  1.00  0.00           O  
ATOM   3618  N   TRP   232      53.393  42.123  30.883  1.00  0.00           N  
ATOM   3619  H   TRP   232      53.166  41.204  30.530  1.00  0.00           H  
ATOM   3620  CA  TRP   232      52.310  42.808  31.639  1.00  0.00           C  
ATOM   3621  HA  TRP   232      52.203  43.815  31.236  1.00  0.00           H  
ATOM   3622  CB  TRP   232      50.985  42.061  31.446  1.00  0.00           C  
ATOM   3623  HB2 TRP   232      50.725  42.256  30.406  1.00  0.00           H  
ATOM   3624  HB3 TRP   232      51.239  41.007  31.563  1.00  0.00           H  
ATOM   3625  CG  TRP   232      49.876  42.444  32.331  1.00  0.00           C  
ATOM   3626  CD1 TRP   232      49.231  41.613  33.137  1.00  0.00           C  
ATOM   3627  HD1 TRP   232      49.448  40.573  33.334  1.00  0.00           H  
ATOM   3628  NE1 TRP   232      48.218  42.293  33.817  1.00  0.00           N  
ATOM   3629  HE1 TRP   232      47.686  41.901  34.580  1.00  0.00           H  
ATOM   3630  CE2 TRP   232      48.181  43.662  33.405  1.00  0.00           C  
ATOM   3631  CZ2 TRP   232      47.416  44.775  33.733  1.00  0.00           C  
ATOM   3632  HZ2 TRP   232      46.503  44.763  34.310  1.00  0.00           H  
ATOM   3633  CH2 TRP   232      47.682  45.936  33.010  1.00  0.00           C  
ATOM   3634  HH2 TRP   232      46.954  46.701  33.234  1.00  0.00           H  
ATOM   3635  CZ3 TRP   232      48.746  46.083  32.093  1.00  0.00           C  
ATOM   3636  HZ3 TRP   232      48.777  47.008  31.536  1.00  0.00           H  
ATOM   3637  CE3 TRP   232      49.604  45.005  31.863  1.00  0.00           C  
ATOM   3638  HE3 TRP   232      50.369  45.085  31.105  1.00  0.00           H  
ATOM   3639  CD2 TRP   232      49.236  43.778  32.400  1.00  0.00           C  
ATOM   3640  C   TRP   232      52.584  42.898  33.177  1.00  0.00           C  
ATOM   3641  O   TRP   232      52.364  43.874  33.852  1.00  0.00           O  
ATOM   3642  N   VAL   233      53.109  41.773  33.719  1.00  0.00           N  
ATOM   3643  H   VAL   233      53.200  41.047  33.024  1.00  0.00           H  
ATOM   3644  CA  VAL   233      53.601  41.779  35.064  1.00  0.00           C  
ATOM   3645  HA  VAL   233      52.821  42.064  35.769  1.00  0.00           H  
ATOM   3646  CB  VAL   233      54.029  40.400  35.556  1.00  0.00           C  
ATOM   3647  HB  VAL   233      54.442  39.950  34.654  1.00  0.00           H  
ATOM   3648  CG1 VAL   233      55.226  40.289  36.543  1.00  0.00           C  
ATOM   3649 HG11 VAL   233      56.113  40.604  35.994  1.00  0.00           H  
ATOM   3650 HG12 VAL   233      55.077  40.899  37.434  1.00  0.00           H  
ATOM   3651 HG13 VAL   233      55.418  39.239  36.765  1.00  0.00           H  
ATOM   3652  CG2 VAL   233      52.864  39.552  36.097  1.00  0.00           C  
ATOM   3653 HG21 VAL   233      53.206  38.537  36.297  1.00  0.00           H  
ATOM   3654 HG22 VAL   233      52.569  39.848  37.103  1.00  0.00           H  
ATOM   3655 HG23 VAL   233      52.018  39.479  35.413  1.00  0.00           H  
ATOM   3656  C   VAL   233      54.758  42.796  35.198  1.00  0.00           C  
ATOM   3657  O   VAL   233      54.673  43.578  36.080  1.00  0.00           O  
ATOM   3658  N   MET   234      55.775  42.703  34.363  1.00  0.00           N  
ATOM   3659  H   MET   234      55.713  42.067  33.580  1.00  0.00           H  
ATOM   3660  CA  MET   234      56.944  43.563  34.387  1.00  0.00           C  
ATOM   3661  HA  MET   234      57.368  43.430  35.383  1.00  0.00           H  
ATOM   3662  CB  MET   234      58.075  43.129  33.421  1.00  0.00           C  
ATOM   3663  HB2 MET   234      57.651  43.028  32.422  1.00  0.00           H  
ATOM   3664  HB3 MET   234      58.840  43.902  33.355  1.00  0.00           H  
ATOM   3665  CG  MET   234      58.736  41.834  33.800  1.00  0.00           C  
ATOM   3666  HG2 MET   234      58.883  41.848  34.880  1.00  0.00           H  
ATOM   3667  HG3 MET   234      58.093  40.971  33.624  1.00  0.00           H  
ATOM   3668  SD  MET   234      60.363  41.407  32.978  1.00  0.00           S  
ATOM   3669  CE  MET   234      59.772  41.360  31.260  1.00  0.00           C  
ATOM   3670  HE1 MET   234      60.492  40.827  30.639  1.00  0.00           H  
ATOM   3671  HE2 MET   234      58.824  40.828  31.328  1.00  0.00           H  
ATOM   3672  HE3 MET   234      59.626  42.405  30.985  1.00  0.00           H  
ATOM   3673  C   MET   234      56.567  45.111  34.223  1.00  0.00           C  
ATOM   3674  O   MET   234      57.024  45.960  34.980  1.00  0.00           O  
ATOM   3675  N   ALA   235      55.549  45.378  33.390  1.00  0.00           N  
ATOM   3676  H   ALA   235      55.198  44.608  32.839  1.00  0.00           H  
ATOM   3677  CA  ALA   235      54.964  46.773  33.246  1.00  0.00           C  
ATOM   3678  HA  ALA   235      55.762  47.508  33.138  1.00  0.00           H  
ATOM   3679  CB  ALA   235      53.924  46.891  32.116  1.00  0.00           C  
ATOM   3680  HB1 ALA   235      54.443  46.761  31.167  1.00  0.00           H  
ATOM   3681  HB2 ALA   235      53.197  46.085  32.216  1.00  0.00           H  
ATOM   3682  HB3 ALA   235      53.563  47.918  32.181  1.00  0.00           H  
ATOM   3683  C   ALA   235      54.387  47.369  34.562  1.00  0.00           C  
ATOM   3684  O   ALA   235      54.535  48.519  34.844  1.00  0.00           O  
ATOM   3685  N   ASN   236      53.732  46.517  35.352  1.00  0.00           N  
ATOM   3686  H   ASN   236      53.815  45.542  35.104  1.00  0.00           H  
ATOM   3687  CA  ASN   236      53.046  46.866  36.658  1.00  0.00           C  
ATOM   3688  HA  ASN   236      52.539  47.829  36.603  1.00  0.00           H  
ATOM   3689  CB  ASN   236      51.938  45.798  36.805  1.00  0.00           C  
ATOM   3690  HB2 ASN   236      52.232  44.760  36.646  1.00  0.00           H  
ATOM   3691  HB3 ASN   236      51.595  45.794  37.840  1.00  0.00           H  
ATOM   3692  CG  ASN   236      50.730  46.146  35.912  1.00  0.00           C  
ATOM   3693  OD1 ASN   236      49.817  46.782  36.432  1.00  0.00           O  
ATOM   3694  ND2 ASN   236      50.688  45.886  34.644  1.00  0.00           N  
ATOM   3695 HD21 ASN   236      49.968  46.231  34.026  1.00  0.00           H  
ATOM   3696 HD22 ASN   236      51.477  45.460  34.179  1.00  0.00           H  
ATOM   3697  C   ASN   236      54.038  46.867  37.867  1.00  0.00           C  
ATOM   3698  O   ASN   236      53.815  47.662  38.737  1.00  0.00           O  
ATOM   3699  N   MET   237      55.120  46.043  37.784  1.00  0.00           N  
ATOM   3700  H   MET   237      55.231  45.418  36.998  1.00  0.00           H  
ATOM   3701  CA  MET   237      56.183  45.918  38.739  1.00  0.00           C  
ATOM   3702  HA  MET   237      55.660  45.806  39.688  1.00  0.00           H  
ATOM   3703  CB  MET   237      56.910  44.594  38.364  1.00  0.00           C  
ATOM   3704  HB2 MET   237      56.171  43.794  38.423  1.00  0.00           H  
ATOM   3705  HB3 MET   237      57.483  44.722  37.446  1.00  0.00           H  
ATOM   3706  CG  MET   237      57.847  44.241  39.529  1.00  0.00           C  
ATOM   3707  HG2 MET   237      58.639  44.981  39.647  1.00  0.00           H  
ATOM   3708  HG3 MET   237      57.229  44.291  40.426  1.00  0.00           H  
ATOM   3709  SD  MET   237      58.700  42.655  39.372  1.00  0.00           S  
ATOM   3710  CE  MET   237      59.567  42.754  37.745  1.00  0.00           C  
ATOM   3711  HE1 MET   237      60.655  42.757  37.812  1.00  0.00           H  
ATOM   3712  HE2 MET   237      59.214  41.909  37.154  1.00  0.00           H  
ATOM   3713  HE3 MET   237      59.246  43.692  37.292  1.00  0.00           H  
ATOM   3714  C   MET   237      57.106  47.134  38.786  1.00  0.00           C  
ATOM   3715  O   MET   237      57.636  47.483  39.865  1.00  0.00           O  
ATOM   3716  N   ALA   238      57.385  47.753  37.652  1.00  0.00           N  
ATOM   3717  H   ALA   238      57.097  47.246  36.827  1.00  0.00           H  
ATOM   3718  CA  ALA   238      58.154  48.948  37.595  1.00  0.00           C  
ATOM   3719  HA  ALA   238      58.278  49.435  38.562  1.00  0.00           H  
ATOM   3720  CB  ALA   238      59.544  48.384  37.126  1.00  0.00           C  
ATOM   3721  HB1 ALA   238      60.321  49.145  37.199  1.00  0.00           H  
ATOM   3722  HB2 ALA   238      59.946  47.653  37.828  1.00  0.00           H  
ATOM   3723  HB3 ALA   238      59.447  48.003  36.109  1.00  0.00           H  
ATOM   3724  C   ALA   238      57.636  50.079  36.704  1.00  0.00           C  
ATOM   3725  O   ALA   238      58.138  50.303  35.593  1.00  0.00           O  
ATOM   3726  N   PRO   239      56.698  50.920  37.151  1.00  0.00           N  
ATOM   3727  CD  PRO   239      55.761  50.778  38.280  1.00  0.00           C  
ATOM   3728  HD2 PRO   239      56.175  51.278  39.156  1.00  0.00           H  
ATOM   3729  HD3 PRO   239      55.519  49.728  38.443  1.00  0.00           H  
ATOM   3730  CG  PRO   239      54.483  51.487  37.897  1.00  0.00           C  
ATOM   3731  HG2 PRO   239      53.877  51.941  38.682  1.00  0.00           H  
ATOM   3732  HG3 PRO   239      53.950  50.876  37.170  1.00  0.00           H  
ATOM   3733  CB  PRO   239      55.067  52.632  37.118  1.00  0.00           C  
ATOM   3734  HB2 PRO   239      55.448  53.405  37.785  1.00  0.00           H  
ATOM   3735  HB3 PRO   239      54.404  53.103  36.393  1.00  0.00           H  
ATOM   3736  CA  PRO   239      56.271  52.060  36.409  1.00  0.00           C  
ATOM   3737  HA  PRO   239      55.987  51.735  35.408  1.00  0.00           H  
ATOM   3738  C   PRO   239      57.399  53.094  36.100  1.00  0.00           C  
ATOM   3739  O   PRO   239      57.345  53.738  35.077  1.00  0.00           O  
ATOM   3740  N   GLU   240      58.428  53.215  36.887  1.00  0.00           N  
ATOM   3741  H   GLU   240      58.296  52.875  37.829  1.00  0.00           H  
ATOM   3742  CA  GLU   240      59.658  53.946  36.585  1.00  0.00           C  
ATOM   3743  HA  GLU   240      59.422  54.998  36.421  1.00  0.00           H  
ATOM   3744  CB  GLU   240      60.662  53.805  37.702  1.00  0.00           C  
ATOM   3745  HB2 GLU   240      61.587  54.251  37.335  1.00  0.00           H  
ATOM   3746  HB3 GLU   240      60.328  54.526  38.448  1.00  0.00           H  
ATOM   3747  CG  GLU   240      60.988  52.396  38.211  1.00  0.00           C  
ATOM   3748  HG2 GLU   240      61.026  51.786  37.308  1.00  0.00           H  
ATOM   3749  HG3 GLU   240      61.986  52.562  38.616  1.00  0.00           H  
ATOM   3750  CD  GLU   240      60.090  51.782  39.327  1.00  0.00           C  
ATOM   3751  OE1 GLU   240      58.966  52.213  39.549  1.00  0.00           O  
ATOM   3752  OE2 GLU   240      60.562  50.838  39.970  1.00  0.00           O  
ATOM   3753  C   GLU   240      60.384  53.558  35.240  1.00  0.00           C  
ATOM   3754  O   GLU   240      61.151  54.369  34.718  1.00  0.00           O  
ATOM   3755  N   THR   241      60.317  52.281  34.825  1.00  0.00           N  
ATOM   3756  H   THR   241      59.607  51.729  35.284  1.00  0.00           H  
ATOM   3757  CA  THR   241      60.784  51.872  33.490  1.00  0.00           C  
ATOM   3758  HA  THR   241      61.676  52.471  33.307  1.00  0.00           H  
ATOM   3759  CB  THR   241      61.191  50.407  33.337  1.00  0.00           C  
ATOM   3760  HB  THR   241      61.743  50.274  32.406  1.00  0.00           H  
ATOM   3761  CG2 THR   241      62.083  49.854  34.455  1.00  0.00           C  
ATOM   3762 HG21 THR   241      63.119  50.121  34.246  1.00  0.00           H  
ATOM   3763 HG22 THR   241      61.747  50.200  35.432  1.00  0.00           H  
ATOM   3764 HG23 THR   241      61.874  48.788  34.547  1.00  0.00           H  
ATOM   3765  OG1 THR   241      60.013  49.740  33.213  1.00  0.00           O  
ATOM   3766  HG1 THR   241      59.422  49.922  33.947  1.00  0.00           H  
ATOM   3767  C   THR   241      59.826  52.278  32.340  1.00  0.00           C  
ATOM   3768  O   THR   241      60.259  52.269  31.161  1.00  0.00           O  
ATOM   3769  N   LEU   242      58.607  52.759  32.580  1.00  0.00           N  
ATOM   3770  H   LEU   242      58.193  52.747  33.501  1.00  0.00           H  
ATOM   3771  CA  LEU   242      57.726  53.332  31.511  1.00  0.00           C  
ATOM   3772  HA  LEU   242      57.727  52.746  30.592  1.00  0.00           H  
ATOM   3773  CB  LEU   242      56.236  53.161  31.974  1.00  0.00           C  
ATOM   3774  HB2 LEU   242      56.058  53.815  32.827  1.00  0.00           H  
ATOM   3775  HB3 LEU   242      55.665  53.586  31.148  1.00  0.00           H  
ATOM   3776  CG  LEU   242      55.654  51.755  32.243  1.00  0.00           C  
ATOM   3777  HG  LEU   242      56.159  51.276  33.081  1.00  0.00           H  
ATOM   3778  CD1 LEU   242      54.213  51.902  32.746  1.00  0.00           C  
ATOM   3779 HD11 LEU   242      53.764  50.921  32.897  1.00  0.00           H  
ATOM   3780 HD12 LEU   242      54.198  52.560  33.615  1.00  0.00           H  
ATOM   3781 HD13 LEU   242      53.674  52.383  31.929  1.00  0.00           H  
ATOM   3782  CD2 LEU   242      55.683  50.840  31.018  1.00  0.00           C  
ATOM   3783 HD21 LEU   242      55.297  51.270  30.094  1.00  0.00           H  
ATOM   3784 HD22 LEU   242      56.721  50.586  30.805  1.00  0.00           H  
ATOM   3785 HD23 LEU   242      55.092  49.935  31.161  1.00  0.00           H  
ATOM   3786  C   LEU   242      58.115  54.787  31.049  1.00  0.00           C  
ATOM   3787  O   LEU   242      58.673  55.541  31.905  1.00  0.00           O  
ATOM   3788  N   PRO   243      57.785  55.273  29.804  1.00  0.00           N  
ATOM   3789  CD  PRO   243      57.160  54.672  28.700  1.00  0.00           C  
ATOM   3790  HD2 PRO   243      56.323  53.985  28.819  1.00  0.00           H  
ATOM   3791  HD3 PRO   243      57.855  54.191  28.011  1.00  0.00           H  
ATOM   3792  CG  PRO   243      56.687  55.802  27.779  1.00  0.00           C  
ATOM   3793  HG2 PRO   243      55.662  55.999  28.091  1.00  0.00           H  
ATOM   3794  HG3 PRO   243      56.578  55.487  26.741  1.00  0.00           H  
ATOM   3795  CB  PRO   243      57.521  57.023  28.064  1.00  0.00           C  
ATOM   3796  HB2 PRO   243      57.038  57.957  27.776  1.00  0.00           H  
ATOM   3797  HB3 PRO   243      58.453  56.986  27.500  1.00  0.00           H  
ATOM   3798  CA  PRO   243      57.808  56.731  29.561  1.00  0.00           C  
ATOM   3799  HA  PRO   243      58.818  57.062  29.801  1.00  0.00           H  
ATOM   3800  C   PRO   243      56.849  57.404  30.606  1.00  0.00           C  
ATOM   3801  O   PRO   243      55.893  56.762  31.095  1.00  0.00           O  
ATOM   3802  N   PRO   244      56.938  58.651  30.966  1.00  0.00           N  
ATOM   3803  CD  PRO   244      58.017  59.501  30.552  1.00  0.00           C  
ATOM   3804  HD2 PRO   244      58.408  59.508  29.534  1.00  0.00           H  
ATOM   3805  HD3 PRO   244      58.836  59.187  31.200  1.00  0.00           H  
ATOM   3806  CG  PRO   244      57.608  60.902  31.020  1.00  0.00           C  
ATOM   3807  HG2 PRO   244      57.136  61.372  30.157  1.00  0.00           H  
ATOM   3808  HG3 PRO   244      58.484  61.459  31.353  1.00  0.00           H  
ATOM   3809  CB  PRO   244      56.647  60.669  32.110  1.00  0.00           C  
ATOM   3810  HB2 PRO   244      55.998  61.536  32.230  1.00  0.00           H  
ATOM   3811  HB3 PRO   244      57.259  60.460  32.987  1.00  0.00           H  
ATOM   3812  CA  PRO   244      55.937  59.378  31.785  1.00  0.00           C  
ATOM   3813  HA  PRO   244      55.796  58.854  32.730  1.00  0.00           H  
ATOM   3814  C   PRO   244      54.610  59.448  31.046  1.00  0.00           C  
ATOM   3815  O   PRO   244      54.544  60.069  29.949  1.00  0.00           O  
ATOM   3816  N   SER   245      53.562  58.761  31.491  1.00  0.00           N  
ATOM   3817  H   SER   245      53.711  58.054  32.196  1.00  0.00           H  
ATOM   3818  CA  SER   245      52.206  58.814  30.858  1.00  0.00           C  
ATOM   3819  HA  SER   245      52.135  59.776  30.349  1.00  0.00           H  
ATOM   3820  CB  SER   245      52.165  57.700  29.725  1.00  0.00           C  
ATOM   3821  HB2 SER   245      51.457  57.976  28.943  1.00  0.00           H  
ATOM   3822  HB3 SER   245      53.131  57.514  29.255  1.00  0.00           H  
ATOM   3823  OG  SER   245      51.787  56.415  30.220  1.00  0.00           O  
ATOM   3824  HG  SER   245      51.850  55.924  29.398  1.00  0.00           H  
ATOM   3825  C   SER   245      51.011  58.581  31.848  1.00  0.00           C  
ATOM   3826  O   SER   245      51.168  58.246  32.987  1.00  0.00           O  
ATOM   3827  N   THR   246      49.876  58.873  31.259  1.00  0.00           N  
ATOM   3828  H   THR   246      49.891  59.331  30.359  1.00  0.00           H  
ATOM   3829  CA  THR   246      48.564  58.630  31.895  1.00  0.00           C  
ATOM   3830  HA  THR   246      48.565  59.180  32.837  1.00  0.00           H  
ATOM   3831  CB  THR   246      47.350  59.083  31.097  1.00  0.00           C  
ATOM   3832  HB  THR   246      46.402  59.057  31.635  1.00  0.00           H  
ATOM   3833  CG2 THR   246      47.477  60.489  30.496  1.00  0.00           C  
ATOM   3834 HG21 THR   246      47.198  61.228  31.246  1.00  0.00           H  
ATOM   3835 HG22 THR   246      48.423  60.664  29.983  1.00  0.00           H  
ATOM   3836 HG23 THR   246      46.722  60.577  29.714  1.00  0.00           H  
ATOM   3837  OG1 THR   246      47.191  58.311  29.885  1.00  0.00           O  
ATOM   3838  HG1 THR   246      46.841  57.470  30.187  1.00  0.00           H  
ATOM   3839  C   THR   246      48.378  57.156  32.289  1.00  0.00           C  
ATOM   3840  O   THR   246      47.842  56.909  33.352  1.00  0.00           O  
ATOM   3841  N   LEU   247      49.156  56.254  31.676  1.00  0.00           N  
ATOM   3842  H   LEU   247      49.619  56.587  30.842  1.00  0.00           H  
ATOM   3843  CA  LEU   247      49.232  54.812  31.977  1.00  0.00           C  
ATOM   3844  HA  LEU   247      48.216  54.525  32.250  1.00  0.00           H  
ATOM   3845  CB  LEU   247      49.535  54.049  30.620  1.00  0.00           C  
ATOM   3846  HB2 LEU   247      48.870  54.428  29.845  1.00  0.00           H  
ATOM   3847  HB3 LEU   247      50.557  54.319  30.355  1.00  0.00           H  
ATOM   3848  CG  LEU   247      49.481  52.510  30.871  1.00  0.00           C  
ATOM   3849  HG  LEU   247      50.010  52.263  31.792  1.00  0.00           H  
ATOM   3850  CD1 LEU   247      48.050  52.067  31.007  1.00  0.00           C  
ATOM   3851 HD11 LEU   247      47.962  50.984  31.089  1.00  0.00           H  
ATOM   3852 HD12 LEU   247      47.765  52.502  31.965  1.00  0.00           H  
ATOM   3853 HD13 LEU   247      47.471  52.575  30.235  1.00  0.00           H  
ATOM   3854  CD2 LEU   247      50.047  51.792  29.628  1.00  0.00           C  
ATOM   3855 HD21 LEU   247      49.664  50.774  29.546  1.00  0.00           H  
ATOM   3856 HD22 LEU   247      49.643  52.362  28.791  1.00  0.00           H  
ATOM   3857 HD23 LEU   247      51.133  51.747  29.704  1.00  0.00           H  
ATOM   3858  C   LEU   247      50.176  54.513  33.132  1.00  0.00           C  
ATOM   3859  O   LEU   247      49.770  53.876  34.105  1.00  0.00           O  
ATOM   3860  N   GLN   248      51.360  55.042  33.025  1.00  0.00           N  
ATOM   3861  H   GLN   248      51.522  55.577  32.183  1.00  0.00           H  
ATOM   3862  CA  GLN   248      52.306  55.152  34.122  1.00  0.00           C  
ATOM   3863  HA  GLN   248      52.605  54.154  34.445  1.00  0.00           H  
ATOM   3864  CB  GLN   248      53.591  55.857  33.627  1.00  0.00           C  
ATOM   3865  HB2 GLN   248      54.002  55.217  32.847  1.00  0.00           H  
ATOM   3866  HB3 GLN   248      53.348  56.831  33.204  1.00  0.00           H  
ATOM   3867  CG  GLN   248      54.656  56.126  34.688  1.00  0.00           C  
ATOM   3868  HG2 GLN   248      54.656  55.432  35.529  1.00  0.00           H  
ATOM   3869  HG3 GLN   248      55.644  56.119  34.228  1.00  0.00           H  
ATOM   3870  CD  GLN   248      54.573  57.603  35.342  1.00  0.00           C  
ATOM   3871  OE1 GLN   248      53.587  58.310  35.277  1.00  0.00           O  
ATOM   3872  NE2 GLN   248      55.703  58.133  35.808  1.00  0.00           N  
ATOM   3873 HE21 GLN   248      56.559  57.597  35.777  1.00  0.00           H  
ATOM   3874 HE22 GLN   248      55.654  59.038  36.253  1.00  0.00           H  
ATOM   3875  C   GLN   248      51.765  55.751  35.427  1.00  0.00           C  
ATOM   3876  O   GLN   248      51.950  55.192  36.504  1.00  0.00           O  
ATOM   3877  N   GLN   249      50.827  56.743  35.347  1.00  0.00           N  
ATOM   3878  H   GLN   249      50.603  57.173  34.461  1.00  0.00           H  
ATOM   3879  CA  GLN   249      50.058  57.171  36.532  1.00  0.00           C  
ATOM   3880  HA  GLN   249      50.775  57.195  37.352  1.00  0.00           H  
ATOM   3881  CB  GLN   249      49.474  58.610  36.258  1.00  0.00           C  
ATOM   3882  HB2 GLN   249      49.191  58.619  35.205  1.00  0.00           H  
ATOM   3883  HB3 GLN   249      48.543  58.818  36.785  1.00  0.00           H  
ATOM   3884  CG  GLN   249      50.521  59.705  36.478  1.00  0.00           C  
ATOM   3885  HG2 GLN   249      50.837  59.732  37.521  1.00  0.00           H  
ATOM   3886  HG3 GLN   249      51.316  59.462  35.772  1.00  0.00           H  
ATOM   3887  CD  GLN   249      50.048  61.087  36.024  1.00  0.00           C  
ATOM   3888  OE1 GLN   249      48.964  61.322  35.673  1.00  0.00           O  
ATOM   3889  NE2 GLN   249      50.985  62.038  36.021  1.00  0.00           N  
ATOM   3890 HE21 GLN   249      50.716  63.006  35.916  1.00  0.00           H  
ATOM   3891 HE22 GLN   249      51.906  61.830  36.379  1.00  0.00           H  
ATOM   3892  C   GLN   249      48.956  56.185  36.923  1.00  0.00           C  
ATOM   3893  O   GLN   249      48.773  55.833  38.093  1.00  0.00           O  
ATOM   3894  N   GLY   250      48.316  55.657  35.858  1.00  0.00           N  
ATOM   3895  H   GLY   250      48.636  55.938  34.942  1.00  0.00           H  
ATOM   3896  CA  GLY   250      47.124  54.763  35.944  1.00  0.00           C  
ATOM   3897  HA2 GLY   250      46.285  55.285  36.407  1.00  0.00           H  
ATOM   3898  HA3 GLY   250      46.822  54.530  34.923  1.00  0.00           H  
ATOM   3899  C   GLY   250      47.472  53.495  36.688  1.00  0.00           C  
ATOM   3900  O   GLY   250      46.701  53.151  37.560  1.00  0.00           O  
ATOM   3901  N   ILE   251      48.672  52.980  36.499  1.00  0.00           N  
ATOM   3902  H   ILE   251      49.280  53.410  35.817  1.00  0.00           H  
ATOM   3903  CA  ILE   251      49.198  51.882  37.343  1.00  0.00           C  
ATOM   3904  HA  ILE   251      48.493  51.054  37.273  1.00  0.00           H  
ATOM   3905  CB  ILE   251      50.580  51.413  36.798  1.00  0.00           C  
ATOM   3906  HB  ILE   251      51.223  52.278  36.636  1.00  0.00           H  
ATOM   3907  CG2 ILE   251      51.223  50.372  37.761  1.00  0.00           C  
ATOM   3908 HG21 ILE   251      52.042  49.799  37.325  1.00  0.00           H  
ATOM   3909 HG22 ILE   251      51.637  50.922  38.606  1.00  0.00           H  
ATOM   3910 HG23 ILE   251      50.396  49.747  38.097  1.00  0.00           H  
ATOM   3911  CG1 ILE   251      50.481  50.797  35.365  1.00  0.00           C  
ATOM   3912 HG12 ILE   251      50.209  49.743  35.429  1.00  0.00           H  
ATOM   3913 HG13 ILE   251      49.689  51.402  34.924  1.00  0.00           H  
ATOM   3914  CD1 ILE   251      51.770  50.889  34.568  1.00  0.00           C  
ATOM   3915 HD11 ILE   251      52.596  50.360  35.043  1.00  0.00           H  
ATOM   3916 HD12 ILE   251      51.581  50.389  33.617  1.00  0.00           H  
ATOM   3917 HD13 ILE   251      51.959  51.945  34.380  1.00  0.00           H  
ATOM   3918  C   ILE   251      49.396  52.332  38.862  1.00  0.00           C  
ATOM   3919  O   ILE   251      48.981  51.555  39.762  1.00  0.00           O  
ATOM   3920  N   ALA   252      49.885  53.502  39.237  1.00  0.00           N  
ATOM   3921  H   ALA   252      50.033  54.187  38.510  1.00  0.00           H  
ATOM   3922  CA  ALA   252      50.087  53.887  40.608  1.00  0.00           C  
ATOM   3923  HA  ALA   252      50.487  53.040  41.164  1.00  0.00           H  
ATOM   3924  CB  ALA   252      50.978  55.139  40.628  1.00  0.00           C  
ATOM   3925  HB1 ALA   252      50.982  55.521  41.649  1.00  0.00           H  
ATOM   3926  HB2 ALA   252      51.972  54.914  40.241  1.00  0.00           H  
ATOM   3927  HB3 ALA   252      50.701  55.953  39.958  1.00  0.00           H  
ATOM   3928  C   ALA   252      48.780  54.195  41.319  1.00  0.00           C  
ATOM   3929  O   ALA   252      48.661  53.990  42.495  1.00  0.00           O  
ATOM   3930  N   LEU   253      47.745  54.686  40.615  1.00  0.00           N  
ATOM   3931  H   LEU   253      47.902  54.976  39.660  1.00  0.00           H  
ATOM   3932  CA  LEU   253      46.347  54.634  41.000  1.00  0.00           C  
ATOM   3933  HA  LEU   253      46.401  55.230  41.911  1.00  0.00           H  
ATOM   3934  CB  LEU   253      45.538  55.422  39.995  1.00  0.00           C  
ATOM   3935  HB2 LEU   253      45.710  54.951  39.027  1.00  0.00           H  
ATOM   3936  HB3 LEU   253      44.462  55.347  40.154  1.00  0.00           H  
ATOM   3937  CG  LEU   253      45.929  56.927  39.978  1.00  0.00           C  
ATOM   3938  HG  LEU   253      47.000  57.099  39.876  1.00  0.00           H  
ATOM   3939  CD1 LEU   253      45.398  57.600  38.717  1.00  0.00           C  
ATOM   3940 HD11 LEU   253      44.371  57.269  38.561  1.00  0.00           H  
ATOM   3941 HD12 LEU   253      45.410  58.688  38.776  1.00  0.00           H  
ATOM   3942 HD13 LEU   253      46.046  57.396  37.864  1.00  0.00           H  
ATOM   3943  CD2 LEU   253      45.380  57.697  41.162  1.00  0.00           C  
ATOM   3944 HD21 LEU   253      45.686  58.738  41.055  1.00  0.00           H  
ATOM   3945 HD22 LEU   253      44.315  57.567  41.354  1.00  0.00           H  
ATOM   3946 HD23 LEU   253      45.874  57.324  42.060  1.00  0.00           H  
ATOM   3947  C   LEU   253      45.777  53.159  41.254  1.00  0.00           C  
ATOM   3948  O   LEU   253      45.145  52.894  42.293  1.00  0.00           O  
ATOM   3949  N   ALA   254      46.100  52.169  40.363  1.00  0.00           N  
ATOM   3950  H   ALA   254      46.703  52.367  39.577  1.00  0.00           H  
ATOM   3951  CA  ALA   254      45.790  50.772  40.679  1.00  0.00           C  
ATOM   3952  HA  ALA   254      44.706  50.723  40.782  1.00  0.00           H  
ATOM   3953  CB  ALA   254      46.120  49.963  39.415  1.00  0.00           C  
ATOM   3954  HB1 ALA   254      45.494  49.072  39.449  1.00  0.00           H  
ATOM   3955  HB2 ALA   254      45.926  50.503  38.488  1.00  0.00           H  
ATOM   3956  HB3 ALA   254      47.146  49.609  39.522  1.00  0.00           H  
ATOM   3957  C   ALA   254      46.449  50.288  42.005  1.00  0.00           C  
ATOM   3958  O   ALA   254      45.775  49.563  42.778  1.00  0.00           O  
ATOM   3959  N   GLN   255      47.684  50.665  42.335  1.00  0.00           N  
ATOM   3960  H   GLN   255      48.154  51.179  41.603  1.00  0.00           H  
ATOM   3961  CA  GLN   255      48.552  50.161  43.419  1.00  0.00           C  
ATOM   3962  HA  GLN   255      48.196  49.180  43.731  1.00  0.00           H  
ATOM   3963  CB  GLN   255      49.965  50.065  42.928  1.00  0.00           C  
ATOM   3964  HB2 GLN   255      50.346  50.983  42.482  1.00  0.00           H  
ATOM   3965  HB3 GLN   255      50.506  49.876  43.855  1.00  0.00           H  
ATOM   3966  CG  GLN   255      50.264  48.835  42.211  1.00  0.00           C  
ATOM   3967  HG2 GLN   255      50.125  47.940  42.818  1.00  0.00           H  
ATOM   3968  HG3 GLN   255      49.534  48.810  41.403  1.00  0.00           H  
ATOM   3969  CD  GLN   255      51.657  48.815  41.620  1.00  0.00           C  
ATOM   3970  OE1 GLN   255      52.639  49.443  42.081  1.00  0.00           O  
ATOM   3971  NE2 GLN   255      51.904  48.092  40.569  1.00  0.00           N  
ATOM   3972 HE21 GLN   255      52.855  48.050  40.232  1.00  0.00           H  
ATOM   3973 HE22 GLN   255      51.080  47.750  40.096  1.00  0.00           H  
ATOM   3974  C   GLN   255      48.284  50.969  44.717  1.00  0.00           C  
ATOM   3975  O   GLN   255      48.897  50.625  45.741  1.00  0.00           O  
ATOM   3976  N   SER   256      47.392  51.967  44.673  1.00  0.00           N  
ATOM   3977  H   SER   256      46.960  52.225  43.797  1.00  0.00           H  
ATOM   3978  CA  SER   256      46.860  52.644  45.846  1.00  0.00           C  
ATOM   3979  HA  SER   256      47.704  52.889  46.492  1.00  0.00           H  
ATOM   3980  CB  SER   256      46.249  53.993  45.428  1.00  0.00           C  
ATOM   3981  HB2 SER   256      45.453  53.910  44.690  1.00  0.00           H  
ATOM   3982  HB3 SER   256      46.078  54.453  46.402  1.00  0.00           H  
ATOM   3983  OG  SER   256      47.149  54.853  44.747  1.00  0.00           O  
ATOM   3984  HG  SER   256      47.424  54.429  43.931  1.00  0.00           H  
ATOM   3985  C   SER   256      45.891  51.831  46.664  1.00  0.00           C  
ATOM   3986  O   SER   256      45.041  51.091  46.104  1.00  0.00           O  
ATOM   3987  N   ARG   257      45.913  52.063  47.971  1.00  0.00           N  
ATOM   3988  H   ARG   257      46.557  52.713  48.398  1.00  0.00           H  
ATOM   3989  CA  ARG   257      45.198  51.193  48.965  1.00  0.00           C  
ATOM   3990  HA  ARG   257      44.994  50.168  48.654  1.00  0.00           H  
ATOM   3991  CB  ARG   257      46.097  51.094  50.255  1.00  0.00           C  
ATOM   3992  HB2 ARG   257      46.594  52.002  50.598  1.00  0.00           H  
ATOM   3993  HB3 ARG   257      45.614  50.585  51.089  1.00  0.00           H  
ATOM   3994  CG  ARG   257      47.276  50.179  49.925  1.00  0.00           C  
ATOM   3995  HG2 ARG   257      46.870  49.282  49.458  1.00  0.00           H  
ATOM   3996  HG3 ARG   257      47.955  50.690  49.242  1.00  0.00           H  
ATOM   3997  CD  ARG   257      48.020  49.762  51.228  1.00  0.00           C  
ATOM   3998  HD2 ARG   257      48.267  50.628  51.842  1.00  0.00           H  
ATOM   3999  HD3 ARG   257      47.359  49.133  51.824  1.00  0.00           H  
ATOM   4000  NE  ARG   257      49.244  48.950  50.871  1.00  0.00           N  
ATOM   4001  HE  ARG   257      49.539  48.913  49.905  1.00  0.00           H  
ATOM   4002  CZ  ARG   257      49.958  48.319  51.815  1.00  0.00           C  
ATOM   4003  NH1 ARG   257      49.676  48.417  53.072  1.00  0.00           N  
ATOM   4004 HH11 ARG   257      48.885  49.006  53.290  1.00  0.00           H  
ATOM   4005 HH12 ARG   257      50.206  47.892  53.753  1.00  0.00           H  
ATOM   4006  NH2 ARG   257      50.931  47.506  51.503  1.00  0.00           N  
ATOM   4007 HH21 ARG   257      51.250  47.471  50.546  1.00  0.00           H  
ATOM   4008 HH22 ARG   257      51.573  47.209  52.224  1.00  0.00           H  
ATOM   4009  C   ARG   257      43.796  51.860  49.215  1.00  0.00           C  
ATOM   4010  O   ARG   257      43.956  52.945  49.717  1.00  0.00           O  
ATOM   4011  N   TYR   258      42.618  51.290  48.826  1.00  0.00           N  
ATOM   4012  H   TYR   258      42.717  50.579  48.115  1.00  0.00           H  
ATOM   4013  CA  TYR   258      41.354  51.959  48.970  1.00  0.00           C  
ATOM   4014  HA  TYR   258      41.519  53.022  49.149  1.00  0.00           H  
ATOM   4015  CB  TYR   258      40.401  51.632  47.803  1.00  0.00           C  
ATOM   4016  HB2 TYR   258      40.502  50.548  47.756  1.00  0.00           H  
ATOM   4017  HB3 TYR   258      39.375  51.923  48.028  1.00  0.00           H  
ATOM   4018  CG  TYR   258      40.991  52.241  46.540  1.00  0.00           C  
ATOM   4019  CD1 TYR   258      41.782  51.492  45.641  1.00  0.00           C  
ATOM   4020  HD1 TYR   258      42.050  50.452  45.763  1.00  0.00           H  
ATOM   4021  CE1 TYR   258      42.490  52.159  44.672  1.00  0.00           C  
ATOM   4022  HE1 TYR   258      43.264  51.656  44.112  1.00  0.00           H  
ATOM   4023  CZ  TYR   258      42.267  53.544  44.485  1.00  0.00           C  
ATOM   4024  OH  TYR   258      42.934  54.114  43.416  1.00  0.00           O  
ATOM   4025  HH  TYR   258      43.665  53.561  43.130  1.00  0.00           H  
ATOM   4026  CE2 TYR   258      41.302  54.218  45.236  1.00  0.00           C  
ATOM   4027  HE2 TYR   258      41.117  55.269  45.068  1.00  0.00           H  
ATOM   4028  CD2 TYR   258      40.686  53.619  46.321  1.00  0.00           C  
ATOM   4029  HD2 TYR   258      39.920  54.166  46.850  1.00  0.00           H  
ATOM   4030  C   TYR   258      40.550  51.589  50.259  1.00  0.00           C  
ATOM   4031  O   TYR   258      39.747  52.347  50.820  1.00  0.00           O  
ATOM   4032  N   TRP   259      40.868  50.395  50.723  1.00  0.00           N  
ATOM   4033  H   TRP   259      41.621  49.890  50.279  1.00  0.00           H  
ATOM   4034  CA  TRP   259      40.268  49.746  51.889  1.00  0.00           C  
ATOM   4035  HA  TRP   259      39.985  50.457  52.666  1.00  0.00           H  
ATOM   4036  CB  TRP   259      39.027  48.968  51.335  1.00  0.00           C  
ATOM   4037  HB2 TRP   259      39.472  48.265  50.631  1.00  0.00           H  
ATOM   4038  HB3 TRP   259      38.563  48.331  52.089  1.00  0.00           H  
ATOM   4039  CG  TRP   259      37.919  49.707  50.654  1.00  0.00           C  
ATOM   4040  CD1 TRP   259      37.788  49.838  49.313  1.00  0.00           C  
ATOM   4041  HD1 TRP   259      38.379  49.414  48.515  1.00  0.00           H  
ATOM   4042  NE1 TRP   259      36.698  50.631  49.038  1.00  0.00           N  
ATOM   4043  HE1 TRP   259      36.312  50.729  48.109  1.00  0.00           H  
ATOM   4044  CE2 TRP   259      36.015  50.943  50.178  1.00  0.00           C  
ATOM   4045  CZ2 TRP   259      34.973  51.816  50.374  1.00  0.00           C  
ATOM   4046  HZ2 TRP   259      34.586  52.246  49.462  1.00  0.00           H  
ATOM   4047  CH2 TRP   259      34.551  52.016  51.704  1.00  0.00           C  
ATOM   4048  HH2 TRP   259      33.716  52.685  51.850  1.00  0.00           H  
ATOM   4049  CZ3 TRP   259      35.242  51.469  52.804  1.00  0.00           C  
ATOM   4050  HZ3 TRP   259      34.909  51.777  53.784  1.00  0.00           H  
ATOM   4051  CE3 TRP   259      36.401  50.688  52.541  1.00  0.00           C  
ATOM   4052  HE3 TRP   259      36.938  50.202  53.342  1.00  0.00           H  
ATOM   4053  CD2 TRP   259      36.821  50.485  51.234  1.00  0.00           C  
ATOM   4054  C   TRP   259      41.265  48.750  52.412  1.00  0.00           C  
ATOM   4055  O   TRP   259      42.035  48.212  51.637  1.00  0.00           O  
ATOM   4056  N   ARG   260      41.218  48.540  53.721  1.00  0.00           N  
ATOM   4057  H   ARG   260      40.603  49.107  54.287  1.00  0.00           H  
ATOM   4058  CA  ARG   260      41.836  47.391  54.346  1.00  0.00           C  
ATOM   4059  HA  ARG   260      42.514  46.927  53.630  1.00  0.00           H  
ATOM   4060  CB  ARG   260      42.705  47.794  55.568  1.00  0.00           C  
ATOM   4061  HB2 ARG   260      43.332  48.585  55.157  1.00  0.00           H  
ATOM   4062  HB3 ARG   260      42.041  48.182  56.341  1.00  0.00           H  
ATOM   4063  CG  ARG   260      43.556  46.663  56.167  1.00  0.00           C  
ATOM   4064  HG2 ARG   260      43.048  45.702  56.254  1.00  0.00           H  
ATOM   4065  HG3 ARG   260      44.427  46.565  55.520  1.00  0.00           H  
ATOM   4066  CD  ARG   260      44.021  46.954  57.556  1.00  0.00           C  
ATOM   4067  HD2 ARG   260      44.616  46.090  57.854  1.00  0.00           H  
ATOM   4068  HD3 ARG   260      44.720  47.789  57.520  1.00  0.00           H  
ATOM   4069  NE  ARG   260      42.968  47.338  58.454  1.00  0.00           N  
ATOM   4070  HE  ARG   260      42.813  48.335  58.501  1.00  0.00           H  
ATOM   4071  CZ  ARG   260      42.268  46.507  59.143  1.00  0.00           C  
ATOM   4072  NH1 ARG   260      42.389  45.257  59.029  1.00  0.00           N  
ATOM   4073 HH11 ARG   260      43.020  44.900  58.326  1.00  0.00           H  
ATOM   4074 HH12 ARG   260      42.175  44.705  59.847  1.00  0.00           H  
ATOM   4075  NH2 ARG   260      41.437  46.898  60.063  1.00  0.00           N  
ATOM   4076 HH21 ARG   260      41.408  47.868  60.340  1.00  0.00           H  
ATOM   4077 HH22 ARG   260      41.119  46.204  60.724  1.00  0.00           H  
ATOM   4078  C   ARG   260      40.733  46.332  54.633  1.00  0.00           C  
ATOM   4079  O   ARG   260      39.662  46.627  55.216  1.00  0.00           O  
ATOM   4080  N   VAL   261      41.074  45.088  54.332  1.00  0.00           N  
ATOM   4081  H   VAL   261      41.997  44.964  53.943  1.00  0.00           H  
ATOM   4082  CA  VAL   261      40.206  43.943  54.386  1.00  0.00           C  
ATOM   4083  HA  VAL   261      39.308  44.275  54.907  1.00  0.00           H  
ATOM   4084  CB  VAL   261      39.729  43.501  52.968  1.00  0.00           C  
ATOM   4085  HB  VAL   261      40.589  43.059  52.467  1.00  0.00           H  
ATOM   4086  CG1 VAL   261      38.573  42.510  53.010  1.00  0.00           C  
ATOM   4087 HG11 VAL   261      38.914  41.549  53.396  1.00  0.00           H  
ATOM   4088 HG12 VAL   261      37.764  42.938  53.601  1.00  0.00           H  
ATOM   4089 HG13 VAL   261      38.133  42.196  52.064  1.00  0.00           H  
ATOM   4090  CG2 VAL   261      39.281  44.621  51.995  1.00  0.00           C  
ATOM   4091 HG21 VAL   261      40.073  45.360  51.875  1.00  0.00           H  
ATOM   4092 HG22 VAL   261      39.106  44.187  51.011  1.00  0.00           H  
ATOM   4093 HG23 VAL   261      38.368  45.122  52.316  1.00  0.00           H  
ATOM   4094  C   VAL   261      40.869  42.773  55.137  1.00  0.00           C  
ATOM   4095  O   VAL   261      41.352  41.791  54.568  1.00  0.00           O  
ATOM   4096  N   GLY   262      41.033  43.080  56.432  1.00  0.00           N  
ATOM   4097  H   GLY   262      40.610  43.938  56.754  1.00  0.00           H  
ATOM   4098  CA  GLY   262      41.819  42.315  57.418  1.00  0.00           C  
ATOM   4099  HA2 GLY   262      41.614  42.710  58.413  1.00  0.00           H  
ATOM   4100  HA3 GLY   262      41.631  41.243  57.367  1.00  0.00           H  
ATOM   4101  C   GLY   262      43.311  42.557  57.162  1.00  0.00           C  
ATOM   4102  O   GLY   262      43.845  43.591  57.408  1.00  0.00           O  
ATOM   4103  N   ALA   263      43.956  41.521  56.662  1.00  0.00           N  
ATOM   4104  H   ALA   263      43.530  40.648  56.383  1.00  0.00           H  
ATOM   4105  CA  ALA   263      45.334  41.565  56.212  1.00  0.00           C  
ATOM   4106  HA  ALA   263      45.913  42.317  56.749  1.00  0.00           H  
ATOM   4107  CB  ALA   263      46.089  40.334  56.670  1.00  0.00           C  
ATOM   4108  HB1 ALA   263      45.550  39.467  56.288  1.00  0.00           H  
ATOM   4109  HB2 ALA   263      47.075  40.320  56.205  1.00  0.00           H  
ATOM   4110  HB3 ALA   263      46.171  40.242  57.753  1.00  0.00           H  
ATOM   4111  C   ALA   263      45.561  41.999  54.744  1.00  0.00           C  
ATOM   4112  O   ALA   263      46.658  42.464  54.501  1.00  0.00           O  
ATOM   4113  N   MET   264      44.577  41.685  53.865  1.00  0.00           N  
ATOM   4114  H   MET   264      43.840  41.064  54.168  1.00  0.00           H  
ATOM   4115  CA  MET   264      44.566  42.187  52.465  1.00  0.00           C  
ATOM   4116  HA  MET   264      45.488  41.918  51.950  1.00  0.00           H  
ATOM   4117  CB  MET   264      43.680  41.272  51.642  1.00  0.00           C  
ATOM   4118  HB2 MET   264      43.993  40.229  51.690  1.00  0.00           H  
ATOM   4119  HB3 MET   264      42.661  41.299  52.027  1.00  0.00           H  
ATOM   4120  CG  MET   264      43.381  41.520  50.201  1.00  0.00           C  
ATOM   4121  HG2 MET   264      44.313  41.680  49.660  1.00  0.00           H  
ATOM   4122  HG3 MET   264      43.113  40.506  49.904  1.00  0.00           H  
ATOM   4123  SD  MET   264      42.115  42.767  49.760  1.00  0.00           S  
ATOM   4124  CE  MET   264      40.693  41.643  49.841  1.00  0.00           C  
ATOM   4125  HE1 MET   264      40.678  41.139  50.807  1.00  0.00           H  
ATOM   4126  HE2 MET   264      39.772  42.196  49.654  1.00  0.00           H  
ATOM   4127  HE3 MET   264      40.822  40.808  49.153  1.00  0.00           H  
ATOM   4128  C   MET   264      44.203  43.628  52.305  1.00  0.00           C  
ATOM   4129  O   MET   264      43.429  44.155  53.074  1.00  0.00           O  
ATOM   4130  N   TYR   265      44.797  44.296  51.319  1.00  0.00           N  
ATOM   4131  H   TYR   265      45.543  43.847  50.806  1.00  0.00           H  
ATOM   4132  CA  TYR   265      44.526  45.646  50.801  1.00  0.00           C  
ATOM   4133  HA  TYR   265      43.709  46.076  51.382  1.00  0.00           H  
ATOM   4134  CB  TYR   265      45.690  46.606  50.823  1.00  0.00           C  
ATOM   4135  HB2 TYR   265      46.543  46.275  50.231  1.00  0.00           H  
ATOM   4136  HB3 TYR   265      45.365  47.601  50.522  1.00  0.00           H  
ATOM   4137  CG  TYR   265      46.158  46.693  52.281  1.00  0.00           C  
ATOM   4138  CD1 TYR   265      45.686  47.712  53.141  1.00  0.00           C  
ATOM   4139  HD1 TYR   265      44.958  48.487  52.950  1.00  0.00           H  
ATOM   4140  CE1 TYR   265      46.286  47.832  54.414  1.00  0.00           C  
ATOM   4141  HE1 TYR   265      45.999  48.688  55.007  1.00  0.00           H  
ATOM   4142  CZ  TYR   265      47.247  46.921  54.851  1.00  0.00           C  
ATOM   4143  OH  TYR   265      47.746  46.927  56.094  1.00  0.00           O  
ATOM   4144  HH  TYR   265      47.499  47.755  56.513  1.00  0.00           H  
ATOM   4145  CE2 TYR   265      47.666  45.854  54.040  1.00  0.00           C  
ATOM   4146  HE2 TYR   265      48.449  45.151  54.283  1.00  0.00           H  
ATOM   4147  CD2 TYR   265      47.122  45.737  52.749  1.00  0.00           C  
ATOM   4148  HD2 TYR   265      47.538  45.050  52.027  1.00  0.00           H  
ATOM   4149  C   TYR   265      43.919  45.637  49.361  1.00  0.00           C  
ATOM   4150  O   TYR   265      44.598  45.177  48.435  1.00  0.00           O  
ATOM   4151  N   GLN   266      42.720  46.180  49.117  1.00  0.00           N  
ATOM   4152  H   GLN   266      42.282  46.623  49.912  1.00  0.00           H  
ATOM   4153  CA  GLN   266      42.093  46.329  47.813  1.00  0.00           C  
ATOM   4154  HA  GLN   266      42.254  45.471  47.160  1.00  0.00           H  
ATOM   4155  CB  GLN   266      40.582  46.474  48.050  1.00  0.00           C  
ATOM   4156  HB2 GLN   266      40.237  45.528  48.468  1.00  0.00           H  
ATOM   4157  HB3 GLN   266      40.500  47.238  48.824  1.00  0.00           H  
ATOM   4158  CG  GLN   266      39.691  46.661  46.853  1.00  0.00           C  
ATOM   4159  HG2 GLN   266      38.677  46.750  47.244  1.00  0.00           H  
ATOM   4160  HG3 GLN   266      39.988  47.595  46.378  1.00  0.00           H  
ATOM   4161  CD  GLN   266      39.664  45.466  45.818  1.00  0.00           C  
ATOM   4162  OE1 GLN   266      39.432  44.335  46.204  1.00  0.00           O  
ATOM   4163  NE2 GLN   266      39.963  45.714  44.536  1.00  0.00           N  
ATOM   4164 HE21 GLN   266      40.225  46.648  44.255  1.00  0.00           H  
ATOM   4165 HE22 GLN   266      39.999  44.967  43.858  1.00  0.00           H  
ATOM   4166  C   GLN   266      42.732  47.515  47.016  1.00  0.00           C  
ATOM   4167  O   GLN   266      42.813  48.626  47.542  1.00  0.00           O  
ATOM   4168  N   GLY   267      43.231  47.286  45.851  1.00  0.00           N  
ATOM   4169  H   GLY   267      43.156  46.302  45.633  1.00  0.00           H  
ATOM   4170  CA  GLY   267      43.557  48.272  44.827  1.00  0.00           C  
ATOM   4171  HA2 GLY   267      43.663  49.253  45.289  1.00  0.00           H  
ATOM   4172  HA3 GLY   267      44.437  48.057  44.220  1.00  0.00           H  
ATOM   4173  C   GLY   267      42.514  48.371  43.767  1.00  0.00           C  
ATOM   4174  O   GLY   267      41.331  48.062  44.037  1.00  0.00           O  
ATOM   4175  N   LEU   268      42.847  48.794  42.566  1.00  0.00           N  
ATOM   4176  H   LEU   268      43.738  49.245  42.415  1.00  0.00           H  
ATOM   4177  CA  LEU   268      42.012  48.611  41.360  1.00  0.00           C  
ATOM   4178  HA  LEU   268      40.979  48.467  41.677  1.00  0.00           H  
ATOM   4179  CB  LEU   268      42.035  49.850  40.427  1.00  0.00           C  
ATOM   4180  HB2 LEU   268      43.036  49.864  39.997  1.00  0.00           H  
ATOM   4181  HB3 LEU   268      41.497  49.627  39.505  1.00  0.00           H  
ATOM   4182  CG  LEU   268      41.743  51.261  41.029  1.00  0.00           C  
ATOM   4183  HG  LEU   268      42.201  51.396  42.009  1.00  0.00           H  
ATOM   4184  CD1 LEU   268      42.156  52.303  39.988  1.00  0.00           C  
ATOM   4185 HD11 LEU   268      43.233  52.305  39.821  1.00  0.00           H  
ATOM   4186 HD12 LEU   268      41.647  52.081  39.049  1.00  0.00           H  
ATOM   4187 HD13 LEU   268      41.707  53.260  40.254  1.00  0.00           H  
ATOM   4188  CD2 LEU   268      40.224  51.286  41.359  1.00  0.00           C  
ATOM   4189 HD21 LEU   268      39.920  50.552  42.104  1.00  0.00           H  
ATOM   4190 HD22 LEU   268      40.078  52.311  41.701  1.00  0.00           H  
ATOM   4191 HD23 LEU   268      39.621  51.060  40.480  1.00  0.00           H  
ATOM   4192  C   LEU   268      42.482  47.341  40.558  1.00  0.00           C  
ATOM   4193  O   LEU   268      43.495  47.386  39.831  1.00  0.00           O  
ATOM   4194  N   GLY   269      41.647  46.284  40.584  1.00  0.00           N  
ATOM   4195  H   GLY   269      40.735  46.480  40.972  1.00  0.00           H  
ATOM   4196  CA  GLY   269      41.845  45.033  39.917  1.00  0.00           C  
ATOM   4197  HA2 GLY   269      40.892  44.504  39.879  1.00  0.00           H  
ATOM   4198  HA3 GLY   269      42.262  45.227  38.929  1.00  0.00           H  
ATOM   4199  C   GLY   269      42.824  44.119  40.619  1.00  0.00           C  
ATOM   4200  O   GLY   269      42.479  42.949  40.886  1.00  0.00           O  
ATOM   4201  N   TRP   270      43.970  44.553  40.926  1.00  0.00           N  
ATOM   4202  H   TRP   270      44.060  45.545  40.758  1.00  0.00           H  
ATOM   4203  CA  TRP   270      44.936  44.043  41.857  1.00  0.00           C  
ATOM   4204  HA  TRP   270      45.160  42.995  41.657  1.00  0.00           H  
ATOM   4205  CB  TRP   270      46.260  44.748  41.595  1.00  0.00           C  
ATOM   4206  HB2 TRP   270      46.161  45.781  41.928  1.00  0.00           H  
ATOM   4207  HB3 TRP   270      47.102  44.179  41.990  1.00  0.00           H  
ATOM   4208  CG  TRP   270      46.742  44.768  40.169  1.00  0.00           C  
ATOM   4209  CD1 TRP   270      46.544  45.743  39.284  1.00  0.00           C  
ATOM   4210  HD1 TRP   270      46.069  46.668  39.576  1.00  0.00           H  
ATOM   4211  NE1 TRP   270      47.241  45.420  38.099  1.00  0.00           N  
ATOM   4212  HE1 TRP   270      47.280  45.999  37.273  1.00  0.00           H  
ATOM   4213  CE2 TRP   270      47.874  44.201  38.188  1.00  0.00           C  
ATOM   4214  CZ2 TRP   270      48.452  43.368  37.237  1.00  0.00           C  
ATOM   4215  HZ2 TRP   270      48.659  43.783  36.261  1.00  0.00           H  
ATOM   4216  CH2 TRP   270      48.951  42.077  37.514  1.00  0.00           C  
ATOM   4217  HH2 TRP   270      49.339  41.448  36.726  1.00  0.00           H  
ATOM   4218  CZ3 TRP   270      48.716  41.599  38.844  1.00  0.00           C  
ATOM   4219  HZ3 TRP   270      49.038  40.607  39.122  1.00  0.00           H  
ATOM   4220  CE3 TRP   270      48.048  42.446  39.781  1.00  0.00           C  
ATOM   4221  HE3 TRP   270      47.762  42.028  40.735  1.00  0.00           H  
ATOM   4222  CD2 TRP   270      47.554  43.726  39.467  1.00  0.00           C  
ATOM   4223  C   TRP   270      44.505  44.246  43.322  1.00  0.00           C  
ATOM   4224  O   TRP   270      44.109  45.306  43.764  1.00  0.00           O  
ATOM   4225  N   GLU   271      44.748  43.098  44.010  1.00  0.00           N  
ATOM   4226  H   GLU   271      45.076  42.316  43.460  1.00  0.00           H  
ATOM   4227  CA  GLU   271      44.899  43.038  45.517  1.00  0.00           C  
ATOM   4228  HA  GLU   271      44.554  44.017  45.849  1.00  0.00           H  
ATOM   4229  CB  GLU   271      43.944  41.924  46.006  1.00  0.00           C  
ATOM   4230  HB2 GLU   271      44.086  40.993  45.456  1.00  0.00           H  
ATOM   4231  HB3 GLU   271      44.195  41.724  47.047  1.00  0.00           H  
ATOM   4232  CG  GLU   271      42.483  42.412  45.926  1.00  0.00           C  
ATOM   4233  HG2 GLU   271      42.299  43.062  46.782  1.00  0.00           H  
ATOM   4234  HG3 GLU   271      42.308  43.068  45.073  1.00  0.00           H  
ATOM   4235  CD  GLU   271      41.436  41.375  45.888  1.00  0.00           C  
ATOM   4236  OE1 GLU   271      41.399  40.419  46.722  1.00  0.00           O  
ATOM   4237  OE2 GLU   271      40.445  41.516  45.071  1.00  0.00           O  
ATOM   4238  C   GLU   271      46.349  42.839  46.078  1.00  0.00           C  
ATOM   4239  O   GLU   271      47.342  42.629  45.345  1.00  0.00           O  
ATOM   4240  N   MET   272      46.529  43.033  47.367  1.00  0.00           N  
ATOM   4241  H   MET   272      45.718  43.188  47.949  1.00  0.00           H  
ATOM   4242  CA  MET   272      47.857  43.378  47.900  1.00  0.00           C  
ATOM   4243  HA  MET   272      48.661  42.742  47.530  1.00  0.00           H  
ATOM   4244  CB  MET   272      48.091  44.832  47.913  1.00  0.00           C  
ATOM   4245  HB2 MET   272      47.103  45.198  48.192  1.00  0.00           H  
ATOM   4246  HB3 MET   272      48.842  45.173  48.625  1.00  0.00           H  
ATOM   4247  CG  MET   272      48.424  45.556  46.609  1.00  0.00           C  
ATOM   4248  HG2 MET   272      49.331  45.176  46.139  1.00  0.00           H  
ATOM   4249  HG3 MET   272      47.725  45.330  45.804  1.00  0.00           H  
ATOM   4250  SD  MET   272      48.547  47.353  46.735  1.00  0.00           S  
ATOM   4251  CE  MET   272      46.925  48.034  46.467  1.00  0.00           C  
ATOM   4252  HE1 MET   272      46.309  47.618  47.265  1.00  0.00           H  
ATOM   4253  HE2 MET   272      46.964  49.114  46.608  1.00  0.00           H  
ATOM   4254  HE3 MET   272      46.599  47.858  45.442  1.00  0.00           H  
ATOM   4255  C   MET   272      47.862  43.015  49.370  1.00  0.00           C  
ATOM   4256  O   MET   272      46.895  42.845  50.048  1.00  0.00           O  
ATOM   4257  N   LEU   273      49.124  42.816  49.834  1.00  0.00           N  
ATOM   4258  H   LEU   273      49.888  43.023  49.207  1.00  0.00           H  
ATOM   4259  CA  LEU   273      49.556  42.534  51.231  1.00  0.00           C  
ATOM   4260  HA  LEU   273      48.801  42.889  51.932  1.00  0.00           H  
ATOM   4261  CB  LEU   273      49.668  41.006  51.416  1.00  0.00           C  
ATOM   4262  HB2 LEU   273      50.318  40.578  50.652  1.00  0.00           H  
ATOM   4263  HB3 LEU   273      50.175  40.754  52.347  1.00  0.00           H  
ATOM   4264  CG  LEU   273      48.288  40.244  51.485  1.00  0.00           C  
ATOM   4265  HG  LEU   273      47.496  40.980  51.624  1.00  0.00           H  
ATOM   4266  CD1 LEU   273      48.062  39.454  50.203  1.00  0.00           C  
ATOM   4267 HD11 LEU   273      47.054  39.043  50.159  1.00  0.00           H  
ATOM   4268 HD12 LEU   273      48.210  40.103  49.340  1.00  0.00           H  
ATOM   4269 HD13 LEU   273      48.707  38.581  50.102  1.00  0.00           H  
ATOM   4270  CD2 LEU   273      48.141  39.188  52.570  1.00  0.00           C  
ATOM   4271 HD21 LEU   273      48.364  39.672  53.521  1.00  0.00           H  
ATOM   4272 HD22 LEU   273      47.166  38.701  52.582  1.00  0.00           H  
ATOM   4273 HD23 LEU   273      48.929  38.437  52.541  1.00  0.00           H  
ATOM   4274  C   LEU   273      50.874  43.318  51.358  1.00  0.00           C  
ATOM   4275  O   LEU   273      51.661  43.533  50.425  1.00  0.00           O  
ATOM   4276  N   ASN   274      51.122  43.751  52.577  1.00  0.00           N  
ATOM   4277  H   ASN   274      50.451  43.455  53.270  1.00  0.00           H  
ATOM   4278  CA  ASN   274      52.493  44.078  53.062  1.00  0.00           C  
ATOM   4279  HA  ASN   274      52.928  44.911  52.510  1.00  0.00           H  
ATOM   4280  CB  ASN   274      52.348  44.434  54.600  1.00  0.00           C  
ATOM   4281  HB2 ASN   274      52.028  43.523  55.106  1.00  0.00           H  
ATOM   4282  HB3 ASN   274      53.295  44.834  54.961  1.00  0.00           H  
ATOM   4283  CG  ASN   274      51.255  45.462  54.800  1.00  0.00           C  
ATOM   4284  OD1 ASN   274      51.232  46.400  54.095  1.00  0.00           O  
ATOM   4285  ND2 ASN   274      50.397  45.345  55.796  1.00  0.00           N  
ATOM   4286 HD21 ASN   274      49.693  46.051  55.958  1.00  0.00           H  
ATOM   4287 HD22 ASN   274      50.398  44.520  56.379  1.00  0.00           H  
ATOM   4288  C   ASN   274      53.498  42.881  53.078  1.00  0.00           C  
ATOM   4289  O   ASN   274      53.077  41.818  53.488  1.00  0.00           O  
ATOM   4290  N   TRP   275      54.726  43.067  52.572  1.00  0.00           N  
ATOM   4291  H   TRP   275      55.006  44.023  52.406  1.00  0.00           H  
ATOM   4292  CA  TRP   275      55.749  41.989  52.537  1.00  0.00           C  
ATOM   4293  HA  TRP   275      55.296  41.043  52.832  1.00  0.00           H  
ATOM   4294  CB  TRP   275      56.214  41.805  51.069  1.00  0.00           C  
ATOM   4295  HB2 TRP   275      55.357  41.453  50.495  1.00  0.00           H  
ATOM   4296  HB3 TRP   275      56.441  42.817  50.732  1.00  0.00           H  
ATOM   4297  CG  TRP   275      57.314  40.808  50.817  1.00  0.00           C  
ATOM   4298  CD1 TRP   275      58.611  41.048  50.946  1.00  0.00           C  
ATOM   4299  HD1 TRP   275      58.997  42.046  51.099  1.00  0.00           H  
ATOM   4300  NE1 TRP   275      59.331  39.855  50.933  1.00  0.00           N  
ATOM   4301  HE1 TRP   275      60.339  39.880  50.989  1.00  0.00           H  
ATOM   4302  CE2 TRP   275      58.533  38.773  50.857  1.00  0.00           C  
ATOM   4303  CZ2 TRP   275      58.776  37.404  50.843  1.00  0.00           C  
ATOM   4304  HZ2 TRP   275      59.749  36.945  50.938  1.00  0.00           H  
ATOM   4305  CH2 TRP   275      57.667  36.577  50.799  1.00  0.00           C  
ATOM   4306  HH2 TRP   275      57.757  35.502  50.743  1.00  0.00           H  
ATOM   4307  CZ3 TRP   275      56.395  37.117  50.706  1.00  0.00           C  
ATOM   4308  HZ3 TRP   275      55.565  36.440  50.567  1.00  0.00           H  
ATOM   4309  CE3 TRP   275      56.185  38.482  50.594  1.00  0.00           C  
ATOM   4310  HE3 TRP   275      55.183  38.874  50.497  1.00  0.00           H  
ATOM   4311  CD2 TRP   275      57.226  39.354  50.728  1.00  0.00           C  
ATOM   4312  C   TRP   275      56.845  42.303  53.565  1.00  0.00           C  
ATOM   4313  O   TRP   275      57.197  43.482  53.771  1.00  0.00           O  
ATOM   4314  N   PRO   276      57.417  41.284  54.267  1.00  0.00           N  
ATOM   4315  CD  PRO   276      58.531  41.541  55.111  1.00  0.00           C  
ATOM   4316  HD2 PRO   276      58.193  42.277  55.840  1.00  0.00           H  
ATOM   4317  HD3 PRO   276      59.363  41.802  54.457  1.00  0.00           H  
ATOM   4318  CG  PRO   276      58.886  40.193  55.755  1.00  0.00           C  
ATOM   4319  HG2 PRO   276      58.316  40.180  56.684  1.00  0.00           H  
ATOM   4320  HG3 PRO   276      59.967  40.075  55.825  1.00  0.00           H  
ATOM   4321  CB  PRO   276      58.323  39.181  54.735  1.00  0.00           C  
ATOM   4322  HB2 PRO   276      58.011  38.207  55.112  1.00  0.00           H  
ATOM   4323  HB3 PRO   276      59.110  39.023  53.998  1.00  0.00           H  
ATOM   4324  CA  PRO   276      57.107  39.910  54.152  1.00  0.00           C  
ATOM   4325  HA  PRO   276      57.152  39.762  53.073  1.00  0.00           H  
ATOM   4326  C   PRO   276      55.741  39.409  54.782  1.00  0.00           C  
ATOM   4327  O   PRO   276      55.215  40.011  55.728  1.00  0.00           O  
ATOM   4328  N   VAL   277      55.180  38.370  54.184  1.00  0.00           N  
ATOM   4329  H   VAL   277      55.586  37.973  53.349  1.00  0.00           H  
ATOM   4330  CA  VAL   277      53.956  37.680  54.522  1.00  0.00           C  
ATOM   4331  HA  VAL   277      53.808  37.749  55.599  1.00  0.00           H  
ATOM   4332  CB  VAL   277      52.764  38.457  53.894  1.00  0.00           C  
ATOM   4333  HB  VAL   277      52.938  39.507  54.127  1.00  0.00           H  
ATOM   4334  CG1 VAL   277      52.866  38.433  52.362  1.00  0.00           C  
ATOM   4335 HG11 VAL   277      53.743  38.977  52.011  1.00  0.00           H  
ATOM   4336 HG12 VAL   277      52.885  37.409  51.988  1.00  0.00           H  
ATOM   4337 HG13 VAL   277      52.023  38.968  51.926  1.00  0.00           H  
ATOM   4338  CG2 VAL   277      51.383  37.977  54.403  1.00  0.00           C  
ATOM   4339 HG21 VAL   277      51.351  38.186  55.472  1.00  0.00           H  
ATOM   4340 HG22 VAL   277      50.553  38.485  53.912  1.00  0.00           H  
ATOM   4341 HG23 VAL   277      51.362  36.917  54.151  1.00  0.00           H  
ATOM   4342  C   VAL   277      53.973  36.173  54.132  1.00  0.00           C  
ATOM   4343  O   VAL   277      54.454  35.785  53.053  1.00  0.00           O  
ATOM   4344  N   ASP   278      53.410  35.442  55.052  1.00  0.00           N  
ATOM   4345  H   ASP   278      52.948  35.970  55.778  1.00  0.00           H  
ATOM   4346  CA  ASP   278      53.248  33.979  54.896  1.00  0.00           C  
ATOM   4347  HA  ASP   278      54.178  33.542  54.533  1.00  0.00           H  
ATOM   4348  CB  ASP   278      52.788  33.580  56.299  1.00  0.00           C  
ATOM   4349  HB2 ASP   278      53.522  33.924  57.028  1.00  0.00           H  
ATOM   4350  HB3 ASP   278      51.840  34.075  56.508  1.00  0.00           H  
ATOM   4351  CG  ASP   278      52.620  32.029  56.556  1.00  0.00           C  
ATOM   4352  OD1 ASP   278      52.864  31.180  55.708  1.00  0.00           O  
ATOM   4353  OD2 ASP   278      52.353  31.705  57.732  1.00  0.00           O  
ATOM   4354  C   ASP   278      52.111  33.538  53.902  1.00  0.00           C  
ATOM   4355  O   ASP   278      51.054  34.154  53.795  1.00  0.00           O  
ATOM   4356  N   VAL   279      52.255  32.386  53.193  1.00  0.00           N  
ATOM   4357  H   VAL   279      53.028  31.834  53.537  1.00  0.00           H  
ATOM   4358  CA  VAL   279      51.335  31.859  52.228  1.00  0.00           C  
ATOM   4359  HA  VAL   279      51.256  32.579  51.413  1.00  0.00           H  
ATOM   4360  CB  VAL   279      51.903  30.599  51.688  1.00  0.00           C  
ATOM   4361  HB  VAL   279      52.953  30.737  51.430  1.00  0.00           H  
ATOM   4362  CG1 VAL   279      51.838  29.452  52.662  1.00  0.00           C  
ATOM   4363 HG11 VAL   279      52.219  28.575  52.140  1.00  0.00           H  
ATOM   4364 HG12 VAL   279      52.410  29.587  53.580  1.00  0.00           H  
ATOM   4365 HG13 VAL   279      50.816  29.215  52.959  1.00  0.00           H  
ATOM   4366  CG2 VAL   279      51.311  30.178  50.364  1.00  0.00           C  
ATOM   4367 HG21 VAL   279      51.775  29.285  49.946  1.00  0.00           H  
ATOM   4368 HG22 VAL   279      50.237  30.037  50.477  1.00  0.00           H  
ATOM   4369 HG23 VAL   279      51.475  30.933  49.594  1.00  0.00           H  
ATOM   4370  C   VAL   279      49.945  31.736  52.820  1.00  0.00           C  
ATOM   4371  O   VAL   279      49.025  31.971  52.057  1.00  0.00           O  
ATOM   4372  N   LYS   280      49.737  31.404  54.088  1.00  0.00           N  
ATOM   4373  H   LYS   280      50.574  31.254  54.632  1.00  0.00           H  
ATOM   4374  CA  LYS   280      48.476  31.243  54.772  1.00  0.00           C  
ATOM   4375  HA  LYS   280      47.845  30.688  54.078  1.00  0.00           H  
ATOM   4376  CB  LYS   280      48.800  30.576  56.166  1.00  0.00           C  
ATOM   4377  HB2 LYS   280      49.687  31.050  56.587  1.00  0.00           H  
ATOM   4378  HB3 LYS   280      47.941  30.654  56.832  1.00  0.00           H  
ATOM   4379  CG  LYS   280      49.116  29.067  55.996  1.00  0.00           C  
ATOM   4380  HG2 LYS   280      48.120  28.667  55.805  1.00  0.00           H  
ATOM   4381  HG3 LYS   280      49.853  28.957  55.200  1.00  0.00           H  
ATOM   4382  CD  LYS   280      49.717  28.472  57.210  1.00  0.00           C  
ATOM   4383  HD2 LYS   280      50.582  29.076  57.485  1.00  0.00           H  
ATOM   4384  HD3 LYS   280      49.088  28.674  58.077  1.00  0.00           H  
ATOM   4385  CE  LYS   280      50.103  26.994  57.005  1.00  0.00           C  
ATOM   4386  HE2 LYS   280      50.801  26.946  56.169  1.00  0.00           H  
ATOM   4387  HE3 LYS   280      50.703  26.719  57.873  1.00  0.00           H  
ATOM   4388  NZ  LYS   280      48.949  26.136  56.808  1.00  0.00           N  
ATOM   4389  HZ1 LYS   280      49.016  25.297  57.366  1.00  0.00           H  
ATOM   4390  HZ2 LYS   280      48.050  26.585  56.904  1.00  0.00           H  
ATOM   4391  HZ3 LYS   280      48.940  25.939  55.817  1.00  0.00           H  
ATOM   4392  C   LYS   280      47.691  32.521  54.840  1.00  0.00           C  
ATOM   4393  O   LYS   280      46.587  32.650  54.362  1.00  0.00           O  
ATOM   4394  N   THR   281      48.351  33.655  55.246  1.00  0.00           N  
ATOM   4395  H   THR   281      49.286  33.529  55.607  1.00  0.00           H  
ATOM   4396  CA  THR   281      47.710  34.987  55.049  1.00  0.00           C  
ATOM   4397  HA  THR   281      46.694  34.892  55.433  1.00  0.00           H  
ATOM   4398  CB  THR   281      48.488  36.092  55.782  1.00  0.00           C  
ATOM   4399  HB  THR   281      49.380  36.219  55.168  1.00  0.00           H  
ATOM   4400  CG2 THR   281      47.938  37.477  56.031  1.00  0.00           C  
ATOM   4401 HG21 THR   281      48.752  38.182  56.197  1.00  0.00           H  
ATOM   4402 HG22 THR   281      47.382  37.794  55.149  1.00  0.00           H  
ATOM   4403 HG23 THR   281      47.274  37.529  56.894  1.00  0.00           H  
ATOM   4404  OG1 THR   281      48.860  35.589  57.001  1.00  0.00           O  
ATOM   4405  HG1 THR   281      48.030  35.548  57.481  1.00  0.00           H  
ATOM   4406  C   THR   281      47.465  35.378  53.580  1.00  0.00           C  
ATOM   4407  O   THR   281      46.513  36.089  53.316  1.00  0.00           O  
ATOM   4408  N   VAL   282      48.286  34.930  52.569  1.00  0.00           N  
ATOM   4409  H   VAL   282      49.060  34.312  52.766  1.00  0.00           H  
ATOM   4410  CA  VAL   282      48.014  35.149  51.165  1.00  0.00           C  
ATOM   4411  HA  VAL   282      47.710  36.188  51.035  1.00  0.00           H  
ATOM   4412  CB  VAL   282      49.378  34.948  50.342  1.00  0.00           C  
ATOM   4413  HB  VAL   282      49.643  33.897  50.458  1.00  0.00           H  
ATOM   4414  CG1 VAL   282      49.286  35.255  48.837  1.00  0.00           C  
ATOM   4415 HG11 VAL   282      49.113  36.331  48.810  1.00  0.00           H  
ATOM   4416 HG12 VAL   282      50.239  35.006  48.372  1.00  0.00           H  
ATOM   4417 HG13 VAL   282      48.536  34.678  48.296  1.00  0.00           H  
ATOM   4418  CG2 VAL   282      50.503  35.851  50.901  1.00  0.00           C  
ATOM   4419 HG21 VAL   282      51.408  35.735  50.304  1.00  0.00           H  
ATOM   4420 HG22 VAL   282      50.251  36.908  50.816  1.00  0.00           H  
ATOM   4421 HG23 VAL   282      50.772  35.520  51.905  1.00  0.00           H  
ATOM   4422  C   VAL   282      46.903  34.368  50.603  1.00  0.00           C  
ATOM   4423  O   VAL   282      46.203  34.811  49.678  1.00  0.00           O  
ATOM   4424  N   VAL   283      46.702  33.147  51.202  1.00  0.00           N  
ATOM   4425  H   VAL   283      47.471  32.726  51.704  1.00  0.00           H  
ATOM   4426  CA  VAL   283      45.506  32.321  50.801  1.00  0.00           C  
ATOM   4427  HA  VAL   283      45.340  32.301  49.724  1.00  0.00           H  
ATOM   4428  CB  VAL   283      45.758  30.957  51.398  1.00  0.00           C  
ATOM   4429  HB  VAL   283      45.949  31.075  52.465  1.00  0.00           H  
ATOM   4430  CG1 VAL   283      44.425  30.231  51.229  1.00  0.00           C  
ATOM   4431 HG11 VAL   283      43.537  30.644  51.709  1.00  0.00           H  
ATOM   4432 HG12 VAL   283      44.244  30.117  50.161  1.00  0.00           H  
ATOM   4433 HG13 VAL   283      44.516  29.240  51.675  1.00  0.00           H  
ATOM   4434  CG2 VAL   283      46.863  30.092  50.822  1.00  0.00           C  
ATOM   4435 HG21 VAL   283      47.717  30.735  50.610  1.00  0.00           H  
ATOM   4436 HG22 VAL   283      47.127  29.303  51.526  1.00  0.00           H  
ATOM   4437 HG23 VAL   283      46.566  29.785  49.819  1.00  0.00           H  
ATOM   4438  C   VAL   283      44.259  32.967  51.433  1.00  0.00           C  
ATOM   4439  O   VAL   283      43.294  33.069  50.706  1.00  0.00           O  
ATOM   4440  N   ASP   284      44.233  33.420  52.705  1.00  0.00           N  
ATOM   4441  H   ASP   284      44.951  33.163  53.367  1.00  0.00           H  
ATOM   4442  CA  ASP   284      43.132  34.217  53.191  1.00  0.00           C  
ATOM   4443  HA  ASP   284      42.190  33.674  53.113  1.00  0.00           H  
ATOM   4444  CB  ASP   284      43.431  34.423  54.682  1.00  0.00           C  
ATOM   4445  HB2 ASP   284      43.667  33.435  55.077  1.00  0.00           H  
ATOM   4446  HB3 ASP   284      44.312  35.061  54.759  1.00  0.00           H  
ATOM   4447  CG  ASP   284      42.258  35.028  55.504  1.00  0.00           C  
ATOM   4448  OD1 ASP   284      41.105  35.209  55.007  1.00  0.00           O  
ATOM   4449  OD2 ASP   284      42.545  35.424  56.662  1.00  0.00           O  
ATOM   4450  C   ASP   284      42.972  35.525  52.486  1.00  0.00           C  
ATOM   4451  O   ASP   284      41.879  36.038  52.295  1.00  0.00           O  
ATOM   4452  N   GLY   285      44.017  36.141  52.043  1.00  0.00           N  
ATOM   4453  H   GLY   285      44.886  35.752  52.380  1.00  0.00           H  
ATOM   4454  CA  GLY   285      43.947  37.393  51.271  1.00  0.00           C  
ATOM   4455  HA2 GLY   285      43.161  38.019  51.695  1.00  0.00           H  
ATOM   4456  HA3 GLY   285      44.810  38.006  51.527  1.00  0.00           H  
ATOM   4457  C   GLY   285      43.810  37.254  49.724  1.00  0.00           C  
ATOM   4458  O   GLY   285      44.160  38.173  49.007  1.00  0.00           O  
ATOM   4459  N   SER   286      43.278  36.134  49.214  1.00  0.00           N  
ATOM   4460  H   SER   286      43.328  35.323  49.814  1.00  0.00           H  
ATOM   4461  CA  SER   286      42.675  35.793  47.879  1.00  0.00           C  
ATOM   4462  HA  SER   286      42.632  36.766  47.389  1.00  0.00           H  
ATOM   4463  CB  SER   286      43.640  34.846  47.055  1.00  0.00           C  
ATOM   4464  HB2 SER   286      43.132  34.515  46.149  1.00  0.00           H  
ATOM   4465  HB3 SER   286      44.470  35.445  46.680  1.00  0.00           H  
ATOM   4466  OG  SER   286      44.064  33.818  47.895  1.00  0.00           O  
ATOM   4467  HG  SER   286      44.319  34.124  48.768  1.00  0.00           H  
ATOM   4468  C   SER   286      41.307  35.146  48.012  1.00  0.00           C  
ATOM   4469  O   SER   286      40.654  34.735  47.068  1.00  0.00           O  
ATOM   4470  N   ASP   287      40.822  35.015  49.228  1.00  0.00           N  
ATOM   4471  H   ASP   287      41.400  35.264  50.018  1.00  0.00           H  
ATOM   4472  CA  ASP   287      39.657  34.312  49.543  1.00  0.00           C  
ATOM   4473  HA  ASP   287      39.350  33.566  48.810  1.00  0.00           H  
ATOM   4474  CB  ASP   287      39.944  33.524  50.841  1.00  0.00           C  
ATOM   4475  HB2 ASP   287      40.760  32.812  50.717  1.00  0.00           H  
ATOM   4476  HB3 ASP   287      40.272  34.157  51.665  1.00  0.00           H  
ATOM   4477  CG  ASP   287      38.762  32.637  51.228  1.00  0.00           C  
ATOM   4478  OD1 ASP   287      37.932  32.236  50.396  1.00  0.00           O  
ATOM   4479  OD2 ASP   287      38.661  32.336  52.436  1.00  0.00           O  
ATOM   4480  C   ASP   287      38.562  35.332  49.780  1.00  0.00           C  
ATOM   4481  O   ASP   287      38.384  35.895  50.870  1.00  0.00           O  
ATOM   4482  N   ASN   288      37.952  35.836  48.701  1.00  0.00           N  
ATOM   4483  H   ASN   288      38.105  35.420  47.794  1.00  0.00           H  
ATOM   4484  CA  ASN   288      36.836  36.792  48.733  1.00  0.00           C  
ATOM   4485  HA  ASN   288      37.127  37.653  49.335  1.00  0.00           H  
ATOM   4486  CB  ASN   288      36.459  37.324  47.311  1.00  0.00           C  
ATOM   4487  HB2 ASN   288      36.105  36.424  46.808  1.00  0.00           H  
ATOM   4488  HB3 ASN   288      35.681  38.079  47.198  1.00  0.00           H  
ATOM   4489  CG  ASN   288      37.627  37.927  46.485  1.00  0.00           C  
ATOM   4490  OD1 ASN   288      37.812  39.178  46.382  1.00  0.00           O  
ATOM   4491  ND2 ASN   288      38.510  37.176  45.936  1.00  0.00           N  
ATOM   4492 HD21 ASN   288      39.238  37.662  45.432  1.00  0.00           H  
ATOM   4493 HD22 ASN   288      38.518  36.166  45.930  1.00  0.00           H  
ATOM   4494  C   ASN   288      35.581  36.009  49.271  1.00  0.00           C  
ATOM   4495  O   ASN   288      34.910  35.262  48.537  1.00  0.00           O  
ATOM   4496  N   LYS   289      35.235  36.246  50.523  1.00  0.00           N  
ATOM   4497  H   LYS   289      35.847  36.896  50.995  1.00  0.00           H  
ATOM   4498  CA  LYS   289      34.248  35.439  51.284  1.00  0.00           C  
ATOM   4499  HA  LYS   289      34.537  34.389  51.321  1.00  0.00           H  
ATOM   4500  CB  LYS   289      34.212  35.965  52.744  1.00  0.00           C  
ATOM   4501  HB2 LYS   289      33.537  36.814  52.852  1.00  0.00           H  
ATOM   4502  HB3 LYS   289      33.752  35.263  53.440  1.00  0.00           H  
ATOM   4503  CG  LYS   289      35.592  36.221  53.461  1.00  0.00           C  
ATOM   4504  HG2 LYS   289      36.095  37.091  53.039  1.00  0.00           H  
ATOM   4505  HG3 LYS   289      35.482  36.473  54.516  1.00  0.00           H  
ATOM   4506  CD  LYS   289      36.469  35.038  53.339  1.00  0.00           C  
ATOM   4507  HD2 LYS   289      36.117  34.162  53.885  1.00  0.00           H  
ATOM   4508  HD3 LYS   289      36.626  34.629  52.341  1.00  0.00           H  
ATOM   4509  CE  LYS   289      37.846  35.446  53.888  1.00  0.00           C  
ATOM   4510  HE2 LYS   289      38.341  35.926  53.044  1.00  0.00           H  
ATOM   4511  HE3 LYS   289      37.685  36.210  54.648  1.00  0.00           H  
ATOM   4512  NZ  LYS   289      38.699  34.266  54.303  1.00  0.00           N  
ATOM   4513  HZ1 LYS   289      39.656  34.514  54.510  1.00  0.00           H  
ATOM   4514  HZ2 LYS   289      38.326  33.768  55.099  1.00  0.00           H  
ATOM   4515  HZ3 LYS   289      38.859  33.608  53.554  1.00  0.00           H  
ATOM   4516  C   LYS   289      32.905  35.363  50.694  1.00  0.00           C  
ATOM   4517  O   LYS   289      32.415  36.317  50.037  1.00  0.00           O  
ATOM   4518  N   VAL   290      32.061  34.404  51.034  1.00  0.00           N  
ATOM   4519  H   VAL   290      32.440  33.715  51.668  1.00  0.00           H  
ATOM   4520  CA  VAL   290      30.583  34.359  50.711  1.00  0.00           C  
ATOM   4521  HA  VAL   290      30.407  34.711  49.695  1.00  0.00           H  
ATOM   4522  CB  VAL   290      30.042  32.852  50.672  1.00  0.00           C  
ATOM   4523  HB  VAL   290      30.772  32.280  50.101  1.00  0.00           H  
ATOM   4524  CG1 VAL   290      29.966  32.296  52.092  1.00  0.00           C  
ATOM   4525 HG11 VAL   290      29.343  32.874  52.774  1.00  0.00           H  
ATOM   4526 HG12 VAL   290      29.510  31.312  51.979  1.00  0.00           H  
ATOM   4527 HG13 VAL   290      30.979  32.214  52.487  1.00  0.00           H  
ATOM   4528  CG2 VAL   290      28.708  32.577  50.009  1.00  0.00           C  
ATOM   4529 HG21 VAL   290      27.830  32.810  50.611  1.00  0.00           H  
ATOM   4530 HG22 VAL   290      28.681  33.102  49.054  1.00  0.00           H  
ATOM   4531 HG23 VAL   290      28.668  31.513  49.775  1.00  0.00           H  
ATOM   4532  C   VAL   290      29.678  35.282  51.573  1.00  0.00           C  
ATOM   4533  O   VAL   290      28.568  35.683  51.142  1.00  0.00           O  
ATOM   4534  N   ALA   291      30.199  35.774  52.693  1.00  0.00           N  
ATOM   4535  H   ALA   291      31.032  35.339  53.065  1.00  0.00           H  
ATOM   4536  CA  ALA   291      29.450  36.688  53.576  1.00  0.00           C  
ATOM   4537  HA  ALA   291      28.369  36.664  53.439  1.00  0.00           H  
ATOM   4538  CB  ALA   291      29.838  36.437  55.020  1.00  0.00           C  
ATOM   4539  HB1 ALA   291      29.530  37.193  55.742  1.00  0.00           H  
ATOM   4540  HB2 ALA   291      29.435  35.451  55.249  1.00  0.00           H  
ATOM   4541  HB3 ALA   291      30.924  36.357  54.990  1.00  0.00           H  
ATOM   4542  C   ALA   291      29.944  38.184  53.251  1.00  0.00           C  
ATOM   4543  O   ALA   291      31.050  38.313  52.736  1.00  0.00           O  
ATOM   4544  N   LEU   292      29.093  39.188  53.561  1.00  0.00           N  
ATOM   4545  H   LEU   292      28.145  39.025  53.868  1.00  0.00           H  
ATOM   4546  CA  LEU   292      29.507  40.594  53.376  1.00  0.00           C  
ATOM   4547  HA  LEU   292      30.156  40.590  52.501  1.00  0.00           H  
ATOM   4548  CB  LEU   292      28.306  41.625  53.322  1.00  0.00           C  
ATOM   4549  HB2 LEU   292      27.705  41.533  54.226  1.00  0.00           H  
ATOM   4550  HB3 LEU   292      28.708  42.634  53.230  1.00  0.00           H  
ATOM   4551  CG  LEU   292      27.439  41.378  52.090  1.00  0.00           C  
ATOM   4552  HG  LEU   292      28.006  40.903  51.289  1.00  0.00           H  
ATOM   4553  CD1 LEU   292      26.043  40.702  52.368  1.00  0.00           C  
ATOM   4554 HD11 LEU   292      26.157  39.865  53.057  1.00  0.00           H  
ATOM   4555 HD12 LEU   292      25.447  41.414  52.938  1.00  0.00           H  
ATOM   4556 HD13 LEU   292      25.463  40.380  51.503  1.00  0.00           H  
ATOM   4557  CD2 LEU   292      26.848  42.645  51.436  1.00  0.00           C  
ATOM   4558 HD21 LEU   292      26.062  42.465  50.702  1.00  0.00           H  
ATOM   4559 HD22 LEU   292      26.231  43.199  52.143  1.00  0.00           H  
ATOM   4560 HD23 LEU   292      27.673  43.251  51.060  1.00  0.00           H  
ATOM   4561  C   LEU   292      30.429  41.068  54.508  1.00  0.00           C  
ATOM   4562  O   LEU   292      29.937  41.566  55.536  1.00  0.00           O  
ATOM   4563  N   VAL   293      31.721  40.823  54.399  1.00  0.00           N  
ATOM   4564  H   VAL   293      32.071  40.550  53.492  1.00  0.00           H  
ATOM   4565  CA  VAL   293      32.664  41.202  55.454  1.00  0.00           C  
ATOM   4566  HA  VAL   293      32.342  40.622  56.319  1.00  0.00           H  
ATOM   4567  CB  VAL   293      34.089  40.616  55.254  1.00  0.00           C  
ATOM   4568  HB  VAL   293      34.640  40.807  56.174  1.00  0.00           H  
ATOM   4569  CG1 VAL   293      33.922  39.058  54.996  1.00  0.00           C  
ATOM   4570 HG11 VAL   293      33.578  38.906  53.973  1.00  0.00           H  
ATOM   4571 HG12 VAL   293      34.869  38.524  55.077  1.00  0.00           H  
ATOM   4572 HG13 VAL   293      33.149  38.688  55.670  1.00  0.00           H  
ATOM   4573  CG2 VAL   293      34.669  41.369  54.106  1.00  0.00           C  
ATOM   4574 HG21 VAL   293      34.059  41.386  53.203  1.00  0.00           H  
ATOM   4575 HG22 VAL   293      34.950  42.374  54.422  1.00  0.00           H  
ATOM   4576 HG23 VAL   293      35.626  40.908  53.865  1.00  0.00           H  
ATOM   4577  C   VAL   293      32.617  42.689  55.687  1.00  0.00           C  
ATOM   4578  O   VAL   293      32.522  43.468  54.754  1.00  0.00           O  
ATOM   4579  N   PRO   294      32.491  43.079  56.914  1.00  0.00           N  
ATOM   4580  CD  PRO   294      32.404  42.310  58.169  1.00  0.00           C  
ATOM   4581  HD2 PRO   294      33.215  41.582  58.134  1.00  0.00           H  
ATOM   4582  HD3 PRO   294      31.495  41.724  58.300  1.00  0.00           H  
ATOM   4583  CG  PRO   294      32.461  43.325  59.343  1.00  0.00           C  
ATOM   4584  HG2 PRO   294      33.395  43.165  59.883  1.00  0.00           H  
ATOM   4585  HG3 PRO   294      31.672  43.187  60.082  1.00  0.00           H  
ATOM   4586  CB  PRO   294      32.312  44.700  58.696  1.00  0.00           C  
ATOM   4587  HB2 PRO   294      32.848  45.417  59.318  1.00  0.00           H  
ATOM   4588  HB3 PRO   294      31.227  44.804  58.653  1.00  0.00           H  
ATOM   4589  CA  PRO   294      32.864  44.543  57.299  1.00  0.00           C  
ATOM   4590  HA  PRO   294      32.387  45.222  56.593  1.00  0.00           H  
ATOM   4591  C   PRO   294      34.410  44.861  57.169  1.00  0.00           C  
ATOM   4592  O   PRO   294      35.278  43.992  57.452  1.00  0.00           O  
ATOM   4593  N   VAL   295      34.612  46.173  56.850  1.00  0.00           N  
ATOM   4594  H   VAL   295      33.844  46.821  56.749  1.00  0.00           H  
ATOM   4595  CA  VAL   295      35.901  46.722  56.408  1.00  0.00           C  
ATOM   4596  HA  VAL   295      36.713  46.225  56.938  1.00  0.00           H  
ATOM   4597  CB  VAL   295      36.153  46.525  54.840  1.00  0.00           C  
ATOM   4598  HB  VAL   295      37.205  46.697  54.616  1.00  0.00           H  
ATOM   4599  CG1 VAL   295      35.849  45.101  54.387  1.00  0.00           C  
ATOM   4600 HG11 VAL   295      34.766  44.977  54.399  1.00  0.00           H  
ATOM   4601 HG12 VAL   295      36.138  44.892  53.357  1.00  0.00           H  
ATOM   4602 HG13 VAL   295      36.232  44.315  55.039  1.00  0.00           H  
ATOM   4603  CG2 VAL   295      35.308  47.505  53.999  1.00  0.00           C  
ATOM   4604 HG21 VAL   295      35.367  47.136  52.975  1.00  0.00           H  
ATOM   4605 HG22 VAL   295      34.279  47.292  54.287  1.00  0.00           H  
ATOM   4606 HG23 VAL   295      35.540  48.550  54.206  1.00  0.00           H  
ATOM   4607  C   VAL   295      36.241  48.191  56.807  1.00  0.00           C  
ATOM   4608  O   VAL   295      35.300  48.897  57.207  1.00  0.00           O  
ATOM   4609  N   ALA   296      37.556  48.555  56.730  1.00  0.00           N  
ATOM   4610  H   ALA   296      38.233  47.975  56.254  1.00  0.00           H  
ATOM   4611  CA  ALA   296      38.027  49.894  56.975  1.00  0.00           C  
ATOM   4612  HA  ALA   296      37.285  50.449  57.548  1.00  0.00           H  
ATOM   4613  CB  ALA   296      39.374  49.906  57.697  1.00  0.00           C  
ATOM   4614  HB1 ALA   296      40.055  49.251  57.153  1.00  0.00           H  
ATOM   4615  HB2 ALA   296      39.703  50.927  57.889  1.00  0.00           H  
ATOM   4616  HB3 ALA   296      39.258  49.359  58.632  1.00  0.00           H  
ATOM   4617  C   ALA   296      38.262  50.646  55.642  1.00  0.00           C  
ATOM   4618  O   ALA   296      38.853  49.934  54.811  1.00  0.00           O  
ATOM   4619  N   GLU   297      37.932  51.944  55.403  1.00  0.00           N  
ATOM   4620  H   GLU   297      37.302  52.360  56.075  1.00  0.00           H  
ATOM   4621  CA  GLU   297      38.309  52.843  54.218  1.00  0.00           C  
ATOM   4622  HA  GLU   297      38.280  52.256  53.300  1.00  0.00           H  
ATOM   4623  CB  GLU   297      37.378  54.079  54.083  1.00  0.00           C  
ATOM   4624  HB2 GLU   297      37.666  54.566  53.151  1.00  0.00           H  
ATOM   4625  HB3 GLU   297      36.357  53.795  53.831  1.00  0.00           H  
ATOM   4626  CG  GLU   297      37.467  55.198  55.135  1.00  0.00           C  
ATOM   4627  HG2 GLU   297      37.126  54.722  56.054  1.00  0.00           H  
ATOM   4628  HG3 GLU   297      38.514  55.498  55.156  1.00  0.00           H  
ATOM   4629  CD  GLU   297      36.536  56.401  54.732  1.00  0.00           C  
ATOM   4630  OE1 GLU   297      35.596  56.102  53.951  1.00  0.00           O  
ATOM   4631  OE2 GLU   297      36.717  57.530  55.130  1.00  0.00           O  
ATOM   4632  C   GLU   297      39.720  53.259  54.403  1.00  0.00           C  
ATOM   4633  O   GLU   297      40.229  53.359  55.504  1.00  0.00           O  
ATOM   4634  N   VAL   298      40.422  53.614  53.335  1.00  0.00           N  
ATOM   4635  H   VAL   298      40.053  53.517  52.400  1.00  0.00           H  
ATOM   4636  CA  VAL   298      41.649  54.394  53.403  1.00  0.00           C  
ATOM   4637  HA  VAL   298      41.849  54.682  54.435  1.00  0.00           H  
ATOM   4638  CB  VAL   298      42.887  53.663  52.819  1.00  0.00           C  
ATOM   4639  HB  VAL   298      42.739  53.551  51.745  1.00  0.00           H  
ATOM   4640  CG1 VAL   298      44.235  54.395  53.058  1.00  0.00           C  
ATOM   4641 HG11 VAL   298      45.058  53.874  52.570  1.00  0.00           H  
ATOM   4642 HG12 VAL   298      44.142  55.453  52.810  1.00  0.00           H  
ATOM   4643 HG13 VAL   298      44.457  54.400  54.125  1.00  0.00           H  
ATOM   4644  CG2 VAL   298      43.059  52.262  53.474  1.00  0.00           C  
ATOM   4645 HG21 VAL   298      42.078  51.789  53.475  1.00  0.00           H  
ATOM   4646 HG22 VAL   298      43.793  51.642  52.958  1.00  0.00           H  
ATOM   4647 HG23 VAL   298      43.218  52.409  54.542  1.00  0.00           H  
ATOM   4648  C   VAL   298      41.371  55.727  52.615  1.00  0.00           C  
ATOM   4649  O   VAL   298      41.059  55.651  51.449  1.00  0.00           O  
ATOM   4650  N   ASN   299      41.245  56.862  53.272  1.00  0.00           N  
ATOM   4651  H   ASN   299      41.553  56.920  54.232  1.00  0.00           H  
ATOM   4652  CA  ASN   299      40.654  58.072  52.734  1.00  0.00           C  
ATOM   4653  HA  ASN   299      40.726  58.082  51.647  1.00  0.00           H  
ATOM   4654  CB  ASN   299      39.173  58.056  53.145  1.00  0.00           C  
ATOM   4655  HB2 ASN   299      38.820  57.025  53.123  1.00  0.00           H  
ATOM   4656  HB3 ASN   299      39.018  58.440  54.153  1.00  0.00           H  
ATOM   4657  CG  ASN   299      38.383  58.953  52.194  1.00  0.00           C  
ATOM   4658  OD1 ASN   299      38.899  59.661  51.257  1.00  0.00           O  
ATOM   4659  ND2 ASN   299      37.062  58.935  52.382  1.00  0.00           N  
ATOM   4660 HD21 ASN   299      36.782  58.219  53.038  1.00  0.00           H  
ATOM   4661 HD22 ASN   299      36.495  59.183  51.584  1.00  0.00           H  
ATOM   4662  C   ASN   299      41.360  59.364  53.294  1.00  0.00           C  
ATOM   4663  O   ASN   299      41.278  59.710  54.489  1.00  0.00           O  
ATOM   4664  N   PRO   300      42.021  60.172  52.396  1.00  0.00           N  
ATOM   4665  CD  PRO   300      42.702  61.343  52.691  1.00  0.00           C  
ATOM   4666  HD2 PRO   300      43.669  61.089  53.125  1.00  0.00           H  
ATOM   4667  HD3 PRO   300      42.118  62.001  53.335  1.00  0.00           H  
ATOM   4668  CG  PRO   300      43.006  62.067  51.332  1.00  0.00           C  
ATOM   4669  HG2 PRO   300      43.840  62.765  51.404  1.00  0.00           H  
ATOM   4670  HG3 PRO   300      42.113  62.482  50.864  1.00  0.00           H  
ATOM   4671  CB  PRO   300      43.517  60.810  50.524  1.00  0.00           C  
ATOM   4672  HB2 PRO   300      44.566  60.633  50.762  1.00  0.00           H  
ATOM   4673  HB3 PRO   300      43.360  61.132  49.495  1.00  0.00           H  
ATOM   4674  CA  PRO   300      42.493  59.786  51.054  1.00  0.00           C  
ATOM   4675  HA  PRO   300      41.616  59.834  50.410  1.00  0.00           H  
ATOM   4676  C   PRO   300      43.272  58.475  50.988  1.00  0.00           C  
ATOM   4677  O   PRO   300      44.058  58.122  51.909  1.00  0.00           O  
ATOM   4678  N   PRO   301      43.170  57.685  49.861  1.00  0.00           N  
ATOM   4679  CD  PRO   301      42.431  57.874  48.603  1.00  0.00           C  
ATOM   4680  HD2 PRO   301      42.350  58.943  48.406  1.00  0.00           H  
ATOM   4681  HD3 PRO   301      41.422  57.483  48.735  1.00  0.00           H  
ATOM   4682  CG  PRO   301      43.206  57.235  47.540  1.00  0.00           C  
ATOM   4683  HG2 PRO   301      44.093  57.823  47.303  1.00  0.00           H  
ATOM   4684  HG3 PRO   301      42.621  57.070  46.635  1.00  0.00           H  
ATOM   4685  CB  PRO   301      43.686  55.978  48.311  1.00  0.00           C  
ATOM   4686  HB2 PRO   301      44.536  55.533  47.795  1.00  0.00           H  
ATOM   4687  HB3 PRO   301      42.804  55.352  48.446  1.00  0.00           H  
ATOM   4688  CA  PRO   301      44.003  56.509  49.730  1.00  0.00           C  
ATOM   4689  HA  PRO   301      43.664  55.785  50.470  1.00  0.00           H  
ATOM   4690  C   PRO   301      45.487  56.650  49.882  1.00  0.00           C  
ATOM   4691  O   PRO   301      46.118  57.648  49.547  1.00  0.00           O  
ATOM   4692  N   ALA   302      46.094  55.522  50.387  1.00  0.00           N  
ATOM   4693  H   ALA   302      45.521  54.745  50.683  1.00  0.00           H  
ATOM   4694  CA  ALA   302      47.540  55.488  50.531  1.00  0.00           C  
ATOM   4695  HA  ALA   302      47.922  56.446  50.883  1.00  0.00           H  
ATOM   4696  CB  ALA   302      47.883  54.537  51.698  1.00  0.00           C  
ATOM   4697  HB1 ALA   302      47.073  54.637  52.421  1.00  0.00           H  
ATOM   4698  HB2 ALA   302      47.847  53.556  51.225  1.00  0.00           H  
ATOM   4699  HB3 ALA   302      48.881  54.720  52.095  1.00  0.00           H  
ATOM   4700  C   ALA   302      48.197  55.091  49.212  1.00  0.00           C  
ATOM   4701  O   ALA   302      47.882  54.045  48.680  1.00  0.00           O  
ATOM   4702  N   PRO   303      49.153  55.940  48.708  1.00  0.00           N  
ATOM   4703  CD  PRO   303      49.452  57.280  49.121  1.00  0.00           C  
ATOM   4704  HD2 PRO   303      49.899  57.156  50.107  1.00  0.00           H  
ATOM   4705  HD3 PRO   303      48.559  57.889  49.255  1.00  0.00           H  
ATOM   4706  CG  PRO   303      50.500  57.838  48.153  1.00  0.00           C  
ATOM   4707  HG2 PRO   303      51.449  57.703  48.671  1.00  0.00           H  
ATOM   4708  HG3 PRO   303      50.367  58.906  47.985  1.00  0.00           H  
ATOM   4709  CB  PRO   303      50.332  56.972  46.860  1.00  0.00           C  
ATOM   4710  HB2 PRO   303      51.328  56.818  46.444  1.00  0.00           H  
ATOM   4711  HB3 PRO   303      49.632  57.442  46.169  1.00  0.00           H  
ATOM   4712  CA  PRO   303      49.690  55.639  47.340  1.00  0.00           C  
ATOM   4713  HA  PRO   303      48.919  55.420  46.601  1.00  0.00           H  
ATOM   4714  C   PRO   303      50.655  54.440  47.400  1.00  0.00           C  
ATOM   4715  O   PRO   303      51.023  53.992  48.499  1.00  0.00           O  
ATOM   4716  N   PRO   304      51.099  53.836  46.284  1.00  0.00           N  
ATOM   4717  CD  PRO   304      50.669  54.225  44.969  1.00  0.00           C  
ATOM   4718  HD2 PRO   304      51.086  55.198  44.709  1.00  0.00           H  
ATOM   4719  HD3 PRO   304      49.589  54.278  44.836  1.00  0.00           H  
ATOM   4720  CG  PRO   304      51.214  53.109  44.071  1.00  0.00           C  
ATOM   4721  HG2 PRO   304      51.511  53.362  43.053  1.00  0.00           H  
ATOM   4722  HG3 PRO   304      50.394  52.392  44.029  1.00  0.00           H  
ATOM   4723  CB  PRO   304      52.380  52.526  44.786  1.00  0.00           C  
ATOM   4724  HB2 PRO   304      53.196  53.219  44.581  1.00  0.00           H  
ATOM   4725  HB3 PRO   304      52.599  51.511  44.452  1.00  0.00           H  
ATOM   4726  CA  PRO   304      51.955  52.586  46.211  1.00  0.00           C  
ATOM   4727  HA  PRO   304      51.366  51.699  46.445  1.00  0.00           H  
ATOM   4728  C   PRO   304      53.165  52.667  47.128  1.00  0.00           C  
ATOM   4729  O   PRO   304      53.643  53.730  47.468  1.00  0.00           O  
ATOM   4730  N   VAL   305      53.580  51.486  47.644  1.00  0.00           N  
ATOM   4731  H   VAL   305      52.990  50.706  47.390  1.00  0.00           H  
ATOM   4732  CA  VAL   305      54.749  51.215  48.539  1.00  0.00           C  
ATOM   4733  HA  VAL   305      55.492  52.011  48.501  1.00  0.00           H  
ATOM   4734  CB  VAL   305      54.299  51.121  50.010  1.00  0.00           C  
ATOM   4735  HB  VAL   305      53.629  50.268  50.116  1.00  0.00           H  
ATOM   4736  CG1 VAL   305      55.496  50.925  50.961  1.00  0.00           C  
ATOM   4737 HG11 VAL   305      55.236  50.642  51.981  1.00  0.00           H  
ATOM   4738 HG12 VAL   305      56.102  50.087  50.615  1.00  0.00           H  
ATOM   4739 HG13 VAL   305      56.135  51.807  50.918  1.00  0.00           H  
ATOM   4740  CG2 VAL   305      53.563  52.367  50.534  1.00  0.00           C  
ATOM   4741 HG21 VAL   305      53.496  52.331  51.621  1.00  0.00           H  
ATOM   4742 HG22 VAL   305      54.073  53.270  50.197  1.00  0.00           H  
ATOM   4743 HG23 VAL   305      52.588  52.475  50.059  1.00  0.00           H  
ATOM   4744  C   VAL   305      55.363  49.856  48.084  1.00  0.00           C  
ATOM   4745  O   VAL   305      54.719  48.829  48.354  1.00  0.00           O  
ATOM   4746  N   LYS   306      56.642  49.891  47.651  1.00  0.00           N  
ATOM   4747  H   LYS   306      56.952  50.840  47.494  1.00  0.00           H  
ATOM   4748  CA  LYS   306      57.325  48.754  46.965  1.00  0.00           C  
ATOM   4749  HA  LYS   306      56.758  48.504  46.068  1.00  0.00           H  
ATOM   4750  CB  LYS   306      58.734  49.167  46.391  1.00  0.00           C  
ATOM   4751  HB2 LYS   306      59.229  49.784  47.142  1.00  0.00           H  
ATOM   4752  HB3 LYS   306      59.341  48.274  46.247  1.00  0.00           H  
ATOM   4753  CG  LYS   306      58.792  50.020  45.070  1.00  0.00           C  
ATOM   4754  HG2 LYS   306      58.035  49.641  44.384  1.00  0.00           H  
ATOM   4755  HG3 LYS   306      58.514  51.037  45.349  1.00  0.00           H  
ATOM   4756  CD  LYS   306      60.096  50.004  44.283  1.00  0.00           C  
ATOM   4757  HD2 LYS   306      60.852  49.838  45.052  1.00  0.00           H  
ATOM   4758  HD3 LYS   306      60.030  49.141  43.621  1.00  0.00           H  
ATOM   4759  CE  LYS   306      60.425  51.355  43.585  1.00  0.00           C  
ATOM   4760  HE2 LYS   306      59.553  51.734  43.051  1.00  0.00           H  
ATOM   4761  HE3 LYS   306      60.970  51.918  44.342  1.00  0.00           H  
ATOM   4762  NZ  LYS   306      61.365  51.059  42.518  1.00  0.00           N  
ATOM   4763  HZ1 LYS   306      60.921  50.769  41.659  1.00  0.00           H  
ATOM   4764  HZ2 LYS   306      61.916  51.880  42.316  1.00  0.00           H  
ATOM   4765  HZ3 LYS   306      61.962  50.285  42.771  1.00  0.00           H  
ATOM   4766  C   LYS   306      57.458  47.487  47.849  1.00  0.00           C  
ATOM   4767  O   LYS   306      57.534  46.342  47.319  1.00  0.00           O  
ATOM   4768  N   ALA   307      57.449  47.713  49.182  1.00  0.00           N  
ATOM   4769  H   ALA   307      57.519  48.648  49.559  1.00  0.00           H  
ATOM   4770  CA  ALA   307      57.189  46.673  50.168  1.00  0.00           C  
ATOM   4771  HA  ALA   307      57.946  45.897  50.058  1.00  0.00           H  
ATOM   4772  CB  ALA   307      57.555  47.307  51.541  1.00  0.00           C  
ATOM   4773  HB1 ALA   307      56.951  48.191  51.749  1.00  0.00           H  
ATOM   4774  HB2 ALA   307      57.463  46.582  52.351  1.00  0.00           H  
ATOM   4775  HB3 ALA   307      58.535  47.783  51.524  1.00  0.00           H  
ATOM   4776  C   ALA   307      55.821  46.016  50.097  1.00  0.00           C  
ATOM   4777  O   ALA   307      55.334  45.613  51.198  1.00  0.00           O  
ATOM   4778  N   SER   308      55.103  45.920  48.961  1.00  0.00           N  
ATOM   4779  H   SER   308      55.561  46.088  48.077  1.00  0.00           H  
ATOM   4780  CA  SER   308      53.821  45.253  48.895  1.00  0.00           C  
ATOM   4781  HA  SER   308      53.538  44.979  49.912  1.00  0.00           H  
ATOM   4782  CB  SER   308      52.673  46.157  48.480  1.00  0.00           C  
ATOM   4783  HB2 SER   308      52.715  46.347  47.408  1.00  0.00           H  
ATOM   4784  HB3 SER   308      51.686  45.705  48.585  1.00  0.00           H  
ATOM   4785  OG  SER   308      52.708  47.356  49.251  1.00  0.00           O  
ATOM   4786  HG  SER   308      53.532  47.806  49.055  1.00  0.00           H  
ATOM   4787  C   SER   308      54.021  44.038  47.968  1.00  0.00           C  
ATOM   4788  O   SER   308      54.639  44.137  46.875  1.00  0.00           O  
ATOM   4789  N   TRP   309      53.366  42.916  48.313  1.00  0.00           N  
ATOM   4790  H   TRP   309      52.738  42.970  49.103  1.00  0.00           H  
ATOM   4791  CA  TRP   309      52.930  41.855  47.449  1.00  0.00           C  
ATOM   4792  HA  TRP   309      53.670  41.562  46.705  1.00  0.00           H  
ATOM   4793  CB  TRP   309      52.548  40.699  48.329  1.00  0.00           C  
ATOM   4794  HB2 TRP   309      53.432  40.443  48.913  1.00  0.00           H  
ATOM   4795  HB3 TRP   309      51.808  41.099  49.022  1.00  0.00           H  
ATOM   4796  CG  TRP   309      52.069  39.480  47.661  1.00  0.00           C  
ATOM   4797  CD1 TRP   309      50.839  39.209  47.233  1.00  0.00           C  
ATOM   4798  HD1 TRP   309      50.007  39.893  47.316  1.00  0.00           H  
ATOM   4799  NE1 TRP   309      50.768  37.910  46.701  1.00  0.00           N  
ATOM   4800  HE1 TRP   309      49.908  37.565  46.300  1.00  0.00           H  
ATOM   4801  CE2 TRP   309      51.917  37.232  46.839  1.00  0.00           C  
ATOM   4802  CZ2 TRP   309      52.295  35.874  46.472  1.00  0.00           C  
ATOM   4803  HZ2 TRP   309      51.542  35.273  45.984  1.00  0.00           H  
ATOM   4804  CH2 TRP   309      53.581  35.449  46.908  1.00  0.00           C  
ATOM   4805  HH2 TRP   309      53.835  34.404  46.813  1.00  0.00           H  
ATOM   4806  CZ3 TRP   309      54.464  36.353  47.545  1.00  0.00           C  
ATOM   4807  HZ3 TRP   309      55.409  35.918  47.837  1.00  0.00           H  
ATOM   4808  CE3 TRP   309      54.088  37.689  47.815  1.00  0.00           C  
ATOM   4809  HE3 TRP   309      54.683  38.360  48.417  1.00  0.00           H  
ATOM   4810  CD2 TRP   309      52.773  38.157  47.508  1.00  0.00           C  
ATOM   4811  C   TRP   309      51.775  42.434  46.598  1.00  0.00           C  
ATOM   4812  O   TRP   309      50.823  42.917  47.140  1.00  0.00           O  
ATOM   4813  N   VAL   310      51.803  42.203  45.241  1.00  0.00           N  
ATOM   4814  H   VAL   310      52.586  41.657  44.909  1.00  0.00           H  
ATOM   4815  CA  VAL   310      50.669  42.567  44.368  1.00  0.00           C  
ATOM   4816  HA  VAL   310      49.895  42.830  45.089  1.00  0.00           H  
ATOM   4817  CB  VAL   310      50.957  43.795  43.520  1.00  0.00           C  
ATOM   4818  HB  VAL   310      51.423  43.382  42.625  1.00  0.00           H  
ATOM   4819  CG1 VAL   310      49.662  44.476  43.071  1.00  0.00           C  
ATOM   4820 HG11 VAL   310      49.163  45.034  43.864  1.00  0.00           H  
ATOM   4821 HG12 VAL   310      49.939  45.106  42.226  1.00  0.00           H  
ATOM   4822 HG13 VAL   310      48.968  43.696  42.756  1.00  0.00           H  
ATOM   4823  CG2 VAL   310      51.963  44.901  44.098  1.00  0.00           C  
ATOM   4824 HG21 VAL   310      52.911  44.446  44.384  1.00  0.00           H  
ATOM   4825 HG22 VAL   310      52.112  45.571  43.251  1.00  0.00           H  
ATOM   4826 HG23 VAL   310      51.557  45.371  44.994  1.00  0.00           H  
ATOM   4827  C   VAL   310      50.245  41.309  43.625  1.00  0.00           C  
ATOM   4828  O   VAL   310      51.134  40.691  43.009  1.00  0.00           O  
ATOM   4829  N   HIE   311      48.970  40.910  43.647  1.00  0.00           N  
ATOM   4830  H   HIE   311      48.298  41.440  44.183  1.00  0.00           H  
ATOM   4831  CA  HIE   311      48.463  39.658  42.994  1.00  0.00           C  
ATOM   4832  HA  HIE   311      49.097  39.455  42.132  1.00  0.00           H  
ATOM   4833  CB  HIE   311      48.719  38.486  43.985  1.00  0.00           C  
ATOM   4834  HB2 HIE   311      48.748  37.559  43.413  1.00  0.00           H  
ATOM   4835  HB3 HIE   311      49.694  38.481  44.473  1.00  0.00           H  
ATOM   4836  CG  HIE   311      47.735  38.133  45.009  1.00  0.00           C  
ATOM   4837  ND1 HIE   311      47.662  37.001  45.771  1.00  0.00           N  
ATOM   4838  CE1 HIE   311      46.792  37.224  46.756  1.00  0.00           C  
ATOM   4839  HE1 HIE   311      46.535  36.601  47.599  1.00  0.00           H  
ATOM   4840  NE2 HIE   311      46.185  38.440  46.537  1.00  0.00           N  
ATOM   4841  HE2 HIE   311      45.384  38.825  47.017  1.00  0.00           H  
ATOM   4842  CD2 HIE   311      46.823  39.042  45.484  1.00  0.00           C  
ATOM   4843  HD2 HIE   311      46.745  40.074  45.175  1.00  0.00           H  
ATOM   4844  C   HIE   311      46.970  39.693  42.512  1.00  0.00           C  
ATOM   4845  O   HIE   311      46.219  40.659  42.749  1.00  0.00           O  
ATOM   4846  N   LYS   312      46.587  38.663  41.752  1.00  0.00           N  
ATOM   4847  H   LYS   312      47.235  37.940  41.473  1.00  0.00           H  
ATOM   4848  CA  LYS   312      45.172  38.470  41.411  1.00  0.00           C  
ATOM   4849  HA  LYS   312      44.611  38.714  42.314  1.00  0.00           H  
ATOM   4850  CB  LYS   312      44.661  39.437  40.323  1.00  0.00           C  
ATOM   4851  HB2 LYS   312      44.584  40.451  40.716  1.00  0.00           H  
ATOM   4852  HB3 LYS   312      45.392  39.372  39.517  1.00  0.00           H  
ATOM   4853  CG  LYS   312      43.279  39.135  39.745  1.00  0.00           C  
ATOM   4854  HG2 LYS   312      43.006  39.838  38.957  1.00  0.00           H  
ATOM   4855  HG3 LYS   312      43.303  38.126  39.334  1.00  0.00           H  
ATOM   4856  CD  LYS   312      42.202  39.140  40.844  1.00  0.00           C  
ATOM   4857  HD2 LYS   312      42.499  38.531  41.698  1.00  0.00           H  
ATOM   4858  HD3 LYS   312      42.202  40.161  41.225  1.00  0.00           H  
ATOM   4859  CE  LYS   312      40.746  38.840  40.344  1.00  0.00           C  
ATOM   4860  HE2 LYS   312      40.163  39.734  40.127  1.00  0.00           H  
ATOM   4861  HE3 LYS   312      40.822  38.177  39.482  1.00  0.00           H  
ATOM   4862  NZ  LYS   312      40.025  38.083  41.369  1.00  0.00           N  
ATOM   4863  HZ1 LYS   312      40.430  37.159  41.426  1.00  0.00           H  
ATOM   4864  HZ2 LYS   312      40.016  38.449  42.311  1.00  0.00           H  
ATOM   4865  HZ3 LYS   312      39.053  37.914  41.153  1.00  0.00           H  
ATOM   4866  C   LYS   312      44.997  37.030  40.916  1.00  0.00           C  
ATOM   4867  O   LYS   312      45.698  36.599  40.014  1.00  0.00           O  
ATOM   4868  N   THR   313      43.968  36.360  41.437  1.00  0.00           N  
ATOM   4869  H   THR   313      43.661  36.687  42.342  1.00  0.00           H  
ATOM   4870  CA  THR   313      43.362  35.064  41.021  1.00  0.00           C  
ATOM   4871  HA  THR   313      44.133  34.375  40.678  1.00  0.00           H  
ATOM   4872  CB  THR   313      42.644  34.396  42.213  1.00  0.00           C  
ATOM   4873  HB  THR   313      42.096  33.542  41.817  1.00  0.00           H  
ATOM   4874  CG2 THR   313      43.504  33.969  43.374  1.00  0.00           C  
ATOM   4875 HG21 THR   313      42.950  33.441  44.150  1.00  0.00           H  
ATOM   4876 HG22 THR   313      44.171  33.211  42.962  1.00  0.00           H  
ATOM   4877 HG23 THR   313      44.287  34.691  43.607  1.00  0.00           H  
ATOM   4878  OG1 THR   313      41.810  35.373  42.696  1.00  0.00           O  
ATOM   4879  HG1 THR   313      41.179  34.984  43.305  1.00  0.00           H  
ATOM   4880  C   THR   313      42.368  35.158  39.872  1.00  0.00           C  
ATOM   4881  O   THR   313      41.608  36.099  39.749  1.00  0.00           O  
ATOM   4882  N   GLY   314      42.213  34.137  38.987  1.00  0.00           N  
ATOM   4883  H   GLY   314      42.932  33.429  39.037  1.00  0.00           H  
ATOM   4884  CA  GLY   314      40.955  33.938  38.301  1.00  0.00           C  
ATOM   4885  HA2 GLY   314      40.154  34.045  39.032  1.00  0.00           H  
ATOM   4886  HA3 GLY   314      40.955  34.759  37.584  1.00  0.00           H  
ATOM   4887  C   GLY   314      40.810  32.612  37.536  1.00  0.00           C  
ATOM   4888  O   GLY   314      41.847  31.878  37.304  1.00  0.00           O  
ATOM   4889  N   SER   315      39.630  32.268  37.053  1.00  0.00           N  
ATOM   4890  H   SER   315      38.907  32.969  37.130  1.00  0.00           H  
ATOM   4891  CA  SER   315      39.279  31.121  36.191  1.00  0.00           C  
ATOM   4892  HA  SER   315      40.111  30.783  35.574  1.00  0.00           H  
ATOM   4893  CB  SER   315      38.726  30.011  37.085  1.00  0.00           C  
ATOM   4894  HB2 SER   315      37.711  30.318  37.338  1.00  0.00           H  
ATOM   4895  HB3 SER   315      38.650  29.040  36.595  1.00  0.00           H  
ATOM   4896  OG  SER   315      39.559  29.888  38.296  1.00  0.00           O  
ATOM   4897  HG  SER   315      39.440  30.622  38.903  1.00  0.00           H  
ATOM   4898  C   SER   315      38.192  31.465  35.131  1.00  0.00           C  
ATOM   4899  O   SER   315      37.391  32.400  35.288  1.00  0.00           O  
ATOM   4900  N   THR   316      38.049  30.621  34.130  1.00  0.00           N  
ATOM   4901  H   THR   316      38.823  29.983  34.008  1.00  0.00           H  
ATOM   4902  CA  THR   316      36.833  30.401  33.315  1.00  0.00           C  
ATOM   4903  HA  THR   316      36.089  31.164  33.540  1.00  0.00           H  
ATOM   4904  CB  THR   316      36.983  30.637  31.777  1.00  0.00           C  
ATOM   4905  HB  THR   316      35.980  30.528  31.365  1.00  0.00           H  
ATOM   4906  CG2 THR   316      37.627  31.975  31.538  1.00  0.00           C  
ATOM   4907 HG21 THR   316      37.531  32.171  30.470  1.00  0.00           H  
ATOM   4908 HG22 THR   316      37.039  32.705  32.094  1.00  0.00           H  
ATOM   4909 HG23 THR   316      38.663  32.098  31.855  1.00  0.00           H  
ATOM   4910  OG1 THR   316      37.809  29.595  31.233  1.00  0.00           O  
ATOM   4911  HG1 THR   316      37.873  29.812  30.300  1.00  0.00           H  
ATOM   4912  C   THR   316      36.310  28.983  33.666  1.00  0.00           C  
ATOM   4913  O   THR   316      36.950  28.132  34.261  1.00  0.00           O  
ATOM   4914  N   GLY   317      35.157  28.599  33.040  1.00  0.00           N  
ATOM   4915  H   GLY   317      34.702  29.203  32.371  1.00  0.00           H  
ATOM   4916  CA  GLY   317      34.636  27.180  33.081  1.00  0.00           C  
ATOM   4917  HA2 GLY   317      34.315  26.744  34.027  1.00  0.00           H  
ATOM   4918  HA3 GLY   317      33.800  27.085  32.388  1.00  0.00           H  
ATOM   4919  C   GLY   317      35.637  26.104  32.613  1.00  0.00           C  
ATOM   4920  O   GLY   317      35.384  24.921  32.899  1.00  0.00           O  
ATOM   4921  N   GLY   318      36.772  26.467  31.941  1.00  0.00           N  
ATOM   4922  H   GLY   318      36.920  27.456  31.798  1.00  0.00           H  
ATOM   4923  CA  GLY   318      37.766  25.541  31.370  1.00  0.00           C  
ATOM   4924  HA2 GLY   318      37.686  24.657  32.002  1.00  0.00           H  
ATOM   4925  HA3 GLY   318      37.514  25.291  30.340  1.00  0.00           H  
ATOM   4926  C   GLY   318      39.233  25.926  31.521  1.00  0.00           C  
ATOM   4927  O   GLY   318      40.132  25.480  30.750  1.00  0.00           O  
ATOM   4928  N   PHE   319      39.566  26.866  32.455  1.00  0.00           N  
ATOM   4929  H   PHE   319      38.861  27.115  33.134  1.00  0.00           H  
ATOM   4930  CA  PHE   319      40.923  27.417  32.648  1.00  0.00           C  
ATOM   4931  HA  PHE   319      41.635  26.615  32.451  1.00  0.00           H  
ATOM   4932  CB  PHE   319      41.235  28.589  31.686  1.00  0.00           C  
ATOM   4933  HB2 PHE   319      40.584  29.448  31.843  1.00  0.00           H  
ATOM   4934  HB3 PHE   319      42.249  28.816  32.017  1.00  0.00           H  
ATOM   4935  CG  PHE   319      41.373  28.236  30.275  1.00  0.00           C  
ATOM   4936  CD1 PHE   319      40.220  28.095  29.505  1.00  0.00           C  
ATOM   4937  HD1 PHE   319      39.261  28.026  29.996  1.00  0.00           H
[truncated: 4,139,861 more chars]
