# Supplementary material for: Insights into the Enhanced Ceftazidime Hydrolysis by Ent385 AmpC β‑Lactamase from Multiscale Simulations
Source: ACS Catal. 2025 Jun 23;15(13):11739–48. doi: 10.1021/acscatal.5c02383 (PMC12235585; doi:10.1021/acscatal.5c02383)
Supplement: Supplementary file 2 [file cs5c02383_si_002.zip › SI_paper_AmpC_Ent385/representative-structures-ReactionSimulations/Ent385-Path2/TI_rep.c1.pdb]

CRYST1   85.717   80.236   74.090  90.00  90.00  90.00               1
ATOM      1  N   PRO     1      72.807  33.315  42.093  1.00  0.00           N  
ATOM      2  H2  PRO     1      73.504  32.813  41.561  1.00  0.00           H  
ATOM      3  H3  PRO     1      72.876  33.041  43.062  1.00  0.00           H  
ATOM      4  CD  PRO     1      72.887  34.778  41.844  1.00  0.00           C  
ATOM      5  HD2 PRO     1      73.906  35.083  41.608  1.00  0.00           H  
ATOM      6  HD3 PRO     1      72.545  35.387  42.681  1.00  0.00           H  
ATOM      7  CG  PRO     1      71.890  35.017  40.739  1.00  0.00           C  
ATOM      8  HG2 PRO     1      72.418  34.864  39.797  1.00  0.00           H  
ATOM      9  HG3 PRO     1      71.417  35.993  40.844  1.00  0.00           H  
ATOM     10  CB  PRO     1      70.776  34.002  41.006  1.00  0.00           C  
ATOM     11  HB2 PRO     1      70.157  33.774  40.138  1.00  0.00           H  
ATOM     12  HB3 PRO     1      70.185  34.489  41.781  1.00  0.00           H  
ATOM     13  CA  PRO     1      71.503  32.775  41.546  1.00  0.00           C  
ATOM     14  HA  PRO     1      70.965  32.279  42.353  1.00  0.00           H  
ATOM     15  C   PRO     1      71.758  31.692  40.522  1.00  0.00           C  
ATOM     16  O   PRO     1      72.793  31.748  39.839  1.00  0.00           O  
ATOM     17  N   MET     2      70.889  30.705  40.489  1.00  0.00           N  
ATOM     18  H   MET     2      70.140  30.704  41.166  1.00  0.00           H  
ATOM     19  CA  MET     2      70.995  29.547  39.639  1.00  0.00           C  
ATOM     20  HA  MET     2      72.010  29.152  39.605  1.00  0.00           H  
ATOM     21  CB  MET     2      70.065  28.459  40.183  1.00  0.00           C  
ATOM     22  HB2 MET     2      69.977  27.706  39.400  1.00  0.00           H  
ATOM     23  HB3 MET     2      70.530  28.024  41.068  1.00  0.00           H  
ATOM     24  CG  MET     2      68.614  28.823  40.554  1.00  0.00           C  
ATOM     25  HG2 MET     2      68.587  29.450  41.445  1.00  0.00           H  
ATOM     26  HG3 MET     2      68.275  29.490  39.761  1.00  0.00           H  
ATOM     27  SD  MET     2      67.415  27.456  40.699  1.00  0.00           S  
ATOM     28  CE  MET     2      68.060  26.785  42.300  1.00  0.00           C  
ATOM     29  HE1 MET     2      68.427  27.601  42.922  1.00  0.00           H  
ATOM     30  HE2 MET     2      67.251  26.318  42.864  1.00  0.00           H  
ATOM     31  HE3 MET     2      68.852  26.041  42.216  1.00  0.00           H  
ATOM     32  C   MET     2      70.645  29.825  38.187  1.00  0.00           C  
ATOM     33  O   MET     2      70.052  30.885  37.850  1.00  0.00           O  
ATOM     34  N   SER     3      71.001  28.855  37.349  1.00  0.00           N  
ATOM     35  H   SER     3      71.642  28.125  37.625  1.00  0.00           H  
ATOM     36  CA  SER     3      70.680  28.933  35.884  1.00  0.00           C  
ATOM     37  HA  SER     3      71.019  29.868  35.438  1.00  0.00           H  
ATOM     38  CB  SER     3      71.403  27.747  35.261  1.00  0.00           C  
ATOM     39  HB2 SER     3      72.477  27.906  35.362  1.00  0.00           H  
ATOM     40  HB3 SER     3      71.136  26.820  35.769  1.00  0.00           H  
ATOM     41  OG  SER     3      71.104  27.484  33.905  1.00  0.00           O  
ATOM     42  HG  SER     3      71.930  27.197  33.508  1.00  0.00           H  
ATOM     43  C   SER     3      69.249  28.758  35.624  1.00  0.00           C  
ATOM     44  O   SER     3      68.517  28.219  36.478  1.00  0.00           O  
ATOM     45  N   GLU     4      68.756  29.206  34.458  1.00  0.00           N  
ATOM     46  H   GLU     4      69.394  29.641  33.808  1.00  0.00           H  
ATOM     47  CA  GLU     4      67.334  28.870  34.156  1.00  0.00           C  
ATOM     48  HA  GLU     4      66.636  29.227  34.912  1.00  0.00           H  
ATOM     49  CB  GLU     4      66.874  29.481  32.834  1.00  0.00           C  
ATOM     50  HB2 GLU     4      67.106  30.541  32.727  1.00  0.00           H  
ATOM     51  HB3 GLU     4      67.402  28.887  32.089  1.00  0.00           H  
ATOM     52  CG  GLU     4      65.362  29.334  32.559  1.00  0.00           C  
ATOM     53  HG2 GLU     4      65.155  28.279  32.381  1.00  0.00           H  
ATOM     54  HG3 GLU     4      64.793  29.594  33.451  1.00  0.00           H  
ATOM     55  CD  GLU     4      64.875  30.265  31.423  1.00  0.00           C  
ATOM     56  OE1 GLU     4      63.906  30.009  30.665  1.00  0.00           O  
ATOM     57  OE2 GLU     4      65.316  31.427  31.272  1.00  0.00           O  
ATOM     58  C   GLU     4      67.110  27.377  34.105  1.00  0.00           C  
ATOM     59  O   GLU     4      66.191  26.897  34.740  1.00  0.00           O  
ATOM     60  N   LYS     5      68.072  26.616  33.558  1.00  0.00           N  
ATOM     61  H   LYS     5      68.918  27.080  33.257  1.00  0.00           H  
ATOM     62  CA  LYS     5      68.177  25.156  33.558  1.00  0.00           C  
ATOM     63  HA  LYS     5      67.326  24.822  32.964  1.00  0.00           H  
ATOM     64  CB  LYS     5      69.541  24.758  32.977  1.00  0.00           C  
ATOM     65  HB2 LYS     5      69.908  25.552  32.326  1.00  0.00           H  
ATOM     66  HB3 LYS     5      70.337  24.786  33.721  1.00  0.00           H  
ATOM     67  CG  LYS     5      69.516  23.464  32.144  1.00  0.00           C  
ATOM     68  HG2 LYS     5      69.352  22.664  32.866  1.00  0.00           H  
ATOM     69  HG3 LYS     5      68.733  23.408  31.387  1.00  0.00           H  
ATOM     70  CD  LYS     5      70.834  23.138  31.404  1.00  0.00           C  
ATOM     71  HD2 LYS     5      71.221  23.991  30.848  1.00  0.00           H  
ATOM     72  HD3 LYS     5      71.590  22.905  32.153  1.00  0.00           H  
ATOM     73  CE  LYS     5      70.776  21.959  30.437  1.00  0.00           C  
ATOM     74  HE2 LYS     5      70.439  21.135  31.065  1.00  0.00           H  
ATOM     75  HE3 LYS     5      70.035  22.255  29.695  1.00  0.00           H  
ATOM     76  NZ  LYS     5      72.112  21.566  29.846  1.00  0.00           N  
ATOM     77  HZ1 LYS     5      72.908  21.648  30.463  1.00  0.00           H  
ATOM     78  HZ2 LYS     5      72.126  20.608  29.525  1.00  0.00           H  
ATOM     79  HZ3 LYS     5      72.405  22.183  29.102  1.00  0.00           H  
ATOM     80  C   LYS     5      67.995  24.420  34.843  1.00  0.00           C  
ATOM     81  O   LYS     5      67.469  23.279  34.779  1.00  0.00           O  
ATOM     82  N   GLN     6      68.366  24.994  36.003  1.00  0.00           N  
ATOM     83  H   GLN     6      68.745  25.919  35.858  1.00  0.00           H  
ATOM     84  CA  GLN     6      68.096  24.546  37.345  1.00  0.00           C  
ATOM     85  HA  GLN     6      68.115  23.456  37.379  1.00  0.00           H  
ATOM     86  CB  GLN     6      69.106  25.032  38.404  1.00  0.00           C  
ATOM     87  HB2 GLN     6      68.919  26.096  38.260  1.00  0.00           H  
ATOM     88  HB3 GLN     6      68.782  24.724  39.398  1.00  0.00           H  
ATOM     89  CG  GLN     6      70.551  24.592  38.082  1.00  0.00           C  
ATOM     90  HG2 GLN     6      70.681  23.630  38.577  1.00  0.00           H  
ATOM     91  HG3 GLN     6      70.718  24.613  37.005  1.00  0.00           H  
ATOM     92  CD  GLN     6      71.566  25.528  38.663  1.00  0.00           C  
ATOM     93  OE1 GLN     6      72.185  26.384  38.039  1.00  0.00           O  
ATOM     94  NE2 GLN     6      71.676  25.594  39.993  1.00  0.00           N  
ATOM     95 HE21 GLN     6      71.121  24.924  40.507  1.00  0.00           H  
ATOM     96 HE22 GLN     6      72.090  26.392  40.453  1.00  0.00           H  
ATOM     97  C   GLN     6      66.701  25.014  37.855  1.00  0.00           C  
ATOM     98  O   GLN     6      66.038  24.217  38.464  1.00  0.00           O  
ATOM     99  N   LEU     7      66.284  26.197  37.488  1.00  0.00           N  
ATOM    100  H   LEU     7      66.968  26.815  37.076  1.00  0.00           H  
ATOM    101  CA  LEU     7      64.942  26.735  37.836  1.00  0.00           C  
ATOM    102  HA  LEU     7      64.951  26.527  38.906  1.00  0.00           H  
ATOM    103  CB  LEU     7      64.969  28.265  37.536  1.00  0.00           C  
ATOM    104  HB2 LEU     7      65.787  28.730  38.087  1.00  0.00           H  
ATOM    105  HB3 LEU     7      65.219  28.260  36.475  1.00  0.00           H  
ATOM    106  CG  LEU     7      63.562  28.895  37.750  1.00  0.00           C  
ATOM    107  HG  LEU     7      62.729  28.424  37.229  1.00  0.00           H  
ATOM    108  CD1 LEU     7      63.192  28.869  39.192  1.00  0.00           C  
ATOM    109 HD11 LEU     7      62.265  29.436  39.288  1.00  0.00           H  
ATOM    110 HD12 LEU     7      62.946  27.862  39.530  1.00  0.00           H  
ATOM    111 HD13 LEU     7      63.963  29.333  39.807  1.00  0.00           H  
ATOM    112  CD2 LEU     7      63.636  30.428  37.384  1.00  0.00           C  
ATOM    113 HD21 LEU     7      64.279  30.980  38.070  1.00  0.00           H  
ATOM    114 HD22 LEU     7      63.957  30.573  36.353  1.00  0.00           H  
ATOM    115 HD23 LEU     7      62.607  30.751  37.540  1.00  0.00           H  
ATOM    116  C   LEU     7      63.837  25.872  37.094  1.00  0.00           C  
ATOM    117  O   LEU     7      62.843  25.604  37.712  1.00  0.00           O  
ATOM    118  N   ALA     8      64.108  25.387  35.896  1.00  0.00           N  
ATOM    119  H   ALA     8      64.950  25.602  35.381  1.00  0.00           H  
ATOM    120  CA  ALA     8      63.138  24.576  35.124  1.00  0.00           C  
ATOM    121  HA  ALA     8      62.209  25.120  34.955  1.00  0.00           H  
ATOM    122  CB  ALA     8      63.836  24.320  33.797  1.00  0.00           C  
ATOM    123  HB1 ALA     8      64.744  23.745  33.981  1.00  0.00           H  
ATOM    124  HB2 ALA     8      63.107  23.757  33.214  1.00  0.00           H  
ATOM    125  HB3 ALA     8      64.152  25.242  33.310  1.00  0.00           H  
ATOM    126  C   ALA     8      62.793  23.253  35.777  1.00  0.00           C  
ATOM    127  O   ALA     8      61.635  22.803  35.896  1.00  0.00           O  
ATOM    128  N   ASP     9      63.764  22.603  36.418  1.00  0.00           N  
ATOM    129  H   ASP     9      64.681  22.987  36.244  1.00  0.00           H  
ATOM    130  CA  ASP     9      63.761  21.354  37.159  1.00  0.00           C  
ATOM    131  HA  ASP     9      63.098  20.714  36.577  1.00  0.00           H  
ATOM    132  CB  ASP     9      65.240  20.883  37.289  1.00  0.00           C  
ATOM    133  HB2 ASP     9      65.747  20.660  36.351  1.00  0.00           H  
ATOM    134  HB3 ASP     9      65.697  21.745  37.775  1.00  0.00           H  
ATOM    135  CG  ASP     9      65.263  19.635  38.284  1.00  0.00           C  
ATOM    136  OD1 ASP     9      64.484  18.720  38.085  1.00  0.00           O  
ATOM    137  OD2 ASP     9      66.100  19.605  39.258  1.00  0.00           O  
ATOM    138  C   ASP     9      63.079  21.634  38.553  1.00  0.00           C  
ATOM    139  O   ASP     9      62.125  20.980  38.850  1.00  0.00           O  
ATOM    140  N   VAL    10      63.541  22.673  39.299  1.00  0.00           N  
ATOM    141  H   VAL    10      64.256  23.272  38.912  1.00  0.00           H  
ATOM    142  CA  VAL    10      62.923  23.060  40.633  1.00  0.00           C  
ATOM    143  HA  VAL    10      63.152  22.357  41.434  1.00  0.00           H  
ATOM    144  CB  VAL    10      63.501  24.475  41.067  1.00  0.00           C  
ATOM    145  HB  VAL    10      63.534  25.196  40.251  1.00  0.00           H  
ATOM    146  CG1 VAL    10      62.775  25.177  42.177  1.00  0.00           C  
ATOM    147 HG11 VAL    10      63.163  26.194  42.122  1.00  0.00           H  
ATOM    148 HG12 VAL    10      61.697  25.059  42.061  1.00  0.00           H  
ATOM    149 HG13 VAL    10      63.023  24.754  43.150  1.00  0.00           H  
ATOM    150  CG2 VAL    10      64.904  24.246  41.700  1.00  0.00           C  
ATOM    151 HG21 VAL    10      65.537  23.689  41.009  1.00  0.00           H  
ATOM    152 HG22 VAL    10      65.324  25.203  42.008  1.00  0.00           H  
ATOM    153 HG23 VAL    10      64.782  23.606  42.574  1.00  0.00           H  
ATOM    154  C   VAL    10      61.419  23.184  40.530  1.00  0.00           C  
ATOM    155  O   VAL    10      60.708  22.624  41.364  1.00  0.00           O  
ATOM    156  N   VAL    11      61.001  24.053  39.555  1.00  0.00           N  
ATOM    157  H   VAL    11      61.626  24.585  38.967  1.00  0.00           H  
ATOM    158  CA  VAL    11      59.566  24.123  39.232  1.00  0.00           C  
ATOM    159  HA  VAL    11      58.952  24.371  40.099  1.00  0.00           H  
ATOM    160  CB  VAL    11      59.349  25.189  38.123  1.00  0.00           C  
ATOM    161  HB  VAL    11      60.036  24.989  37.302  1.00  0.00           H  
ATOM    162  CG1 VAL    11      57.945  25.280  37.657  1.00  0.00           C  
ATOM    163 HG11 VAL    11      57.341  25.564  38.519  1.00  0.00           H  
ATOM    164 HG12 VAL    11      57.776  25.996  36.853  1.00  0.00           H  
ATOM    165 HG13 VAL    11      57.607  24.270  37.423  1.00  0.00           H  
ATOM    166  CG2 VAL    11      59.615  26.528  38.839  1.00  0.00           C  
ATOM    167 HG21 VAL    11      59.132  27.415  38.430  1.00  0.00           H  
ATOM    168 HG22 VAL    11      59.176  26.563  39.836  1.00  0.00           H  
ATOM    169 HG23 VAL    11      60.659  26.812  38.709  1.00  0.00           H  
ATOM    170  C   VAL    11      59.121  22.803  38.771  1.00  0.00           C  
ATOM    171  O   VAL    11      58.221  22.286  39.439  1.00  0.00           O  
ATOM    172  N   GLU    12      59.750  22.212  37.736  1.00  0.00           N  
ATOM    173  H   GLU    12      60.546  22.638  37.285  1.00  0.00           H  
ATOM    174  CA  GLU    12      59.155  21.023  37.121  1.00  0.00           C  
ATOM    175  HA  GLU    12      58.237  21.266  36.587  1.00  0.00           H  
ATOM    176  CB  GLU    12      60.021  20.406  36.118  1.00  0.00           C  
ATOM    177  HB2 GLU    12      60.173  20.943  35.182  1.00  0.00           H  
ATOM    178  HB3 GLU    12      60.955  20.211  36.645  1.00  0.00           H  
ATOM    179  CG  GLU    12      59.602  19.018  35.647  1.00  0.00           C  
ATOM    180  HG2 GLU    12      59.603  18.228  36.398  1.00  0.00           H  
ATOM    181  HG3 GLU    12      58.541  19.084  35.403  1.00  0.00           H  
ATOM    182  CD  GLU    12      60.235  18.676  34.302  1.00  0.00           C  
ATOM    183  OE1 GLU    12      61.204  17.878  34.281  1.00  0.00           O  
ATOM    184  OE2 GLU    12      60.057  19.342  33.245  1.00  0.00           O  
ATOM    185  C   GLU    12      58.785  19.950  38.177  1.00  0.00           C  
ATOM    186  O   GLU    12      57.702  19.338  38.026  1.00  0.00           O  
ATOM    187  N   ARG    13      59.582  19.672  39.228  1.00  0.00           N  
ATOM    188  H   ARG    13      60.488  20.118  39.248  1.00  0.00           H  
ATOM    189  CA  ARG    13      59.233  18.721  40.268  1.00  0.00           C  
ATOM    190  HA  ARG    13      58.944  17.748  39.872  1.00  0.00           H  
ATOM    191  CB  ARG    13      60.476  18.270  40.999  1.00  0.00           C  
ATOM    192  HB2 ARG    13      61.118  19.105  41.282  1.00  0.00           H  
ATOM    193  HB3 ARG    13      60.148  17.807  41.930  1.00  0.00           H  
ATOM    194  CG  ARG    13      61.313  17.226  40.258  1.00  0.00           C  
ATOM    195  HG2 ARG    13      60.818  16.256  40.315  1.00  0.00           H  
ATOM    196  HG3 ARG    13      61.308  17.477  39.197  1.00  0.00           H  
ATOM    197  CD  ARG    13      62.736  16.972  40.852  1.00  0.00           C  
ATOM    198  HD2 ARG    13      62.554  16.487  41.811  1.00  0.00           H  
ATOM    199  HD3 ARG    13      63.336  16.303  40.234  1.00  0.00           H  
ATOM    200  NE  ARG    13      63.555  18.193  40.939  1.00  0.00           N  
ATOM    201  HE  ARG    13      64.006  18.470  40.079  1.00  0.00           H  
ATOM    202  CZ  ARG    13      63.959  18.905  42.009  1.00  0.00           C  
ATOM    203  NH1 ARG    13      63.569  18.616  43.202  1.00  0.00           N  
ATOM    204 HH11 ARG    13      63.994  18.969  44.047  1.00  0.00           H  
ATOM    205 HH12 ARG    13      62.886  17.885  43.338  1.00  0.00           H  
ATOM    206  NH2 ARG    13      64.785  19.864  41.971  1.00  0.00           N  
ATOM    207 HH21 ARG    13      65.326  20.161  41.172  1.00  0.00           H  
ATOM    208 HH22 ARG    13      65.102  20.203  42.869  1.00  0.00           H  
ATOM    209  C   ARG    13      58.192  19.081  41.335  1.00  0.00           C  
ATOM    210  O   ARG    13      57.484  18.224  41.889  1.00  0.00           O  
ATOM    211  N   THR    14      58.047  20.376  41.603  1.00  0.00           N  
ATOM    212  H   THR    14      58.625  21.060  41.137  1.00  0.00           H  
ATOM    213  CA  THR    14      56.838  20.856  42.295  1.00  0.00           C  
ATOM    214  HA  THR    14      56.702  20.230  43.176  1.00  0.00           H  
ATOM    215  CB  THR    14      57.089  22.303  42.780  1.00  0.00           C  
ATOM    216  HB  THR    14      57.518  22.943  42.008  1.00  0.00           H  
ATOM    217  CG2 THR    14      55.932  23.059  43.413  1.00  0.00           C  
ATOM    218 HG21 THR    14      56.338  23.961  43.872  1.00  0.00           H  
ATOM    219 HG22 THR    14      55.151  23.288  42.688  1.00  0.00           H  
ATOM    220 HG23 THR    14      55.449  22.530  44.235  1.00  0.00           H  
ATOM    221  OG1 THR    14      58.021  22.263  43.851  1.00  0.00           O  
ATOM    222  HG1 THR    14      58.877  22.038  43.478  1.00  0.00           H  
ATOM    223  C   THR    14      55.493  20.943  41.476  1.00  0.00           C  
ATOM    224  O   THR    14      54.439  20.959  42.131  1.00  0.00           O  
ATOM    225  N   VAL    15      55.535  21.325  40.203  1.00  0.00           N  
ATOM    226  H   VAL    15      56.481  21.380  39.853  1.00  0.00           H  
ATOM    227  CA  VAL    15      54.396  21.444  39.239  1.00  0.00           C  
ATOM    228  HA  VAL    15      53.573  21.829  39.841  1.00  0.00           H  
ATOM    229  CB  VAL    15      54.663  22.572  38.185  1.00  0.00           C  
ATOM    230  HB  VAL    15      55.708  22.698  37.903  1.00  0.00           H  
ATOM    231  CG1 VAL    15      53.918  22.383  36.847  1.00  0.00           C  
ATOM    232 HG11 VAL    15      54.039  23.282  36.242  1.00  0.00           H  
ATOM    233 HG12 VAL    15      54.374  21.557  36.301  1.00  0.00           H  
ATOM    234 HG13 VAL    15      52.889  22.147  37.120  1.00  0.00           H  
ATOM    235  CG2 VAL    15      54.322  23.944  38.752  1.00  0.00           C  
ATOM    236 HG21 VAL    15      54.716  24.070  39.760  1.00  0.00           H  
ATOM    237 HG22 VAL    15      54.774  24.664  38.069  1.00  0.00           H  
ATOM    238 HG23 VAL    15      53.248  24.125  38.797  1.00  0.00           H  
ATOM    239  C   VAL    15      53.920  20.104  38.701  1.00  0.00           C  
ATOM    240  O   VAL    15      52.718  19.969  38.534  1.00  0.00           O  
ATOM    241  N   THR    16      54.795  19.102  38.486  1.00  0.00           N  
ATOM    242  H   THR    16      55.779  19.320  38.533  1.00  0.00           H  
ATOM    243  CA  THR    16      54.319  17.753  38.025  1.00  0.00           C  
ATOM    244  HA  THR    16      53.744  17.812  37.101  1.00  0.00           H  
ATOM    245  CB  THR    16      55.402  16.701  37.771  1.00  0.00           C  
ATOM    246  HB  THR    16      55.986  16.414  38.645  1.00  0.00           H  
ATOM    247  CG2 THR    16      54.836  15.411  37.253  1.00  0.00           C  
ATOM    248 HG21 THR    16      55.685  14.728  37.264  1.00  0.00           H  
ATOM    249 HG22 THR    16      54.029  15.044  37.887  1.00  0.00           H  
ATOM    250 HG23 THR    16      54.349  15.504  36.282  1.00  0.00           H  
ATOM    251  OG1 THR    16      56.337  17.296  36.882  1.00  0.00           O  
ATOM    252  HG1 THR    16      56.711  18.098  37.253  1.00  0.00           H  
ATOM    253  C   THR    16      53.259  17.079  39.012  1.00  0.00           C  
ATOM    254  O   THR    16      52.138  16.736  38.546  1.00  0.00           O  
ATOM    255  N   PRO    17      53.557  17.077  40.339  1.00  0.00           N  
ATOM    256  CD  PRO    17      54.856  17.481  40.976  1.00  0.00           C  
ATOM    257  HD2 PRO    17      55.113  18.497  40.674  1.00  0.00           H  
ATOM    258  HD3 PRO    17      55.645  16.739  40.853  1.00  0.00           H  
ATOM    259  CG  PRO    17      54.597  17.501  42.430  1.00  0.00           C  
ATOM    260  HG2 PRO    17      54.231  18.464  42.787  1.00  0.00           H  
ATOM    261  HG3 PRO    17      55.532  17.270  42.942  1.00  0.00           H  
ATOM    262  CB  PRO    17      53.566  16.415  42.670  1.00  0.00           C  
ATOM    263  HB2 PRO    17      52.997  16.688  43.559  1.00  0.00           H  
ATOM    264  HB3 PRO    17      54.022  15.426  42.716  1.00  0.00           H  
ATOM    265  CA  PRO    17      52.707  16.380  41.368  1.00  0.00           C  
ATOM    266  HA  PRO    17      52.505  15.371  41.010  1.00  0.00           H  
ATOM    267  C   PRO    17      51.342  17.103  41.532  1.00  0.00           C  
ATOM    268  O   PRO    17      50.355  16.379  41.809  1.00  0.00           O  
ATOM    269  N   LEU    18      51.257  18.404  41.229  1.00  0.00           N  
ATOM    270  H   LEU    18      52.070  18.957  40.999  1.00  0.00           H  
ATOM    271  CA  LEU    18      50.019  19.172  40.956  1.00  0.00           C  
ATOM    272  HA  LEU    18      49.401  18.986  41.835  1.00  0.00           H  
ATOM    273  CB  LEU    18      50.423  20.644  40.921  1.00  0.00           C  
ATOM    274  HB2 LEU    18      50.785  20.892  41.919  1.00  0.00           H  
ATOM    275  HB3 LEU    18      51.261  20.825  40.247  1.00  0.00           H  
ATOM    276  CG  LEU    18      49.311  21.583  40.566  1.00  0.00           C  
ATOM    277  HG  LEU    18      48.933  21.215  39.613  1.00  0.00           H  
ATOM    278  CD1 LEU    18      48.153  21.736  41.607  1.00  0.00           C  
ATOM    279 HD11 LEU    18      48.496  22.313  42.466  1.00  0.00           H  
ATOM    280 HD12 LEU    18      47.350  22.282  41.112  1.00  0.00           H  
ATOM    281 HD13 LEU    18      47.716  20.785  41.911  1.00  0.00           H  
ATOM    282  CD2 LEU    18      49.907  22.947  40.361  1.00  0.00           C  
ATOM    283 HD21 LEU    18      50.830  22.796  39.802  1.00  0.00           H  
ATOM    284 HD22 LEU    18      49.238  23.459  39.670  1.00  0.00           H  
ATOM    285 HD23 LEU    18      50.125  23.438  41.310  1.00  0.00           H  
ATOM    286  C   LEU    18      49.263  18.698  39.700  1.00  0.00           C  
ATOM    287  O   LEU    18      48.057  18.410  39.753  1.00  0.00           O  
ATOM    288  N   MET    19      49.996  18.579  38.551  1.00  0.00           N  
ATOM    289  H   MET    19      50.981  18.804  38.539  1.00  0.00           H  
ATOM    290  CA  MET    19      49.355  18.161  37.204  1.00  0.00           C  
ATOM    291  HA  MET    19      48.669  18.886  36.767  1.00  0.00           H  
ATOM    292  CB  MET    19      50.365  18.151  36.038  1.00  0.00           C  
ATOM    293  HB2 MET    19      51.210  17.487  36.216  1.00  0.00           H  
ATOM    294  HB3 MET    19      49.889  17.729  35.153  1.00  0.00           H  
ATOM    295  CG  MET    19      50.951  19.499  35.614  1.00  0.00           C  
ATOM    296  HG2 MET    19      50.101  20.167  35.472  1.00  0.00           H  
ATOM    297  HG3 MET    19      51.456  19.852  36.514  1.00  0.00           H  
ATOM    298  SD  MET    19      52.130  19.595  34.231  1.00  0.00           S  
ATOM    299  CE  MET    19      51.285  18.608  32.943  1.00  0.00           C  
ATOM    300  HE1 MET    19      51.792  18.693  31.982  1.00  0.00           H  
ATOM    301  HE2 MET    19      51.245  17.554  33.219  1.00  0.00           H  
ATOM    302  HE3 MET    19      50.274  18.991  32.802  1.00  0.00           H  
ATOM    303  C   MET    19      48.649  16.782  37.308  1.00  0.00           C  
ATOM    304  O   MET    19      47.470  16.620  36.963  1.00  0.00           O  
ATOM    305  N   LYS    20      49.318  15.890  38.028  1.00  0.00           N  
ATOM    306  H   LYS    20      50.300  16.094  38.144  1.00  0.00           H  
ATOM    307  CA  LYS    20      48.889  14.603  38.562  1.00  0.00           C  
ATOM    308  HA  LYS    20      48.563  13.927  37.771  1.00  0.00           H  
ATOM    309  CB  LYS    20      50.129  13.859  39.160  1.00  0.00           C  
ATOM    310  HB2 LYS    20      50.749  14.612  39.646  1.00  0.00           H  
ATOM    311  HB3 LYS    20      49.878  13.169  39.966  1.00  0.00           H  
ATOM    312  CG  LYS    20      51.072  13.292  38.049  1.00  0.00           C  
ATOM    313  HG2 LYS    20      50.501  12.498  37.567  1.00  0.00           H  
ATOM    314  HG3 LYS    20      51.315  14.191  37.485  1.00  0.00           H  
ATOM    315  CD  LYS    20      52.263  12.643  38.648  1.00  0.00           C  
ATOM    316  HD2 LYS    20      52.753  13.196  39.450  1.00  0.00           H  
ATOM    317  HD3 LYS    20      51.925  11.783  39.226  1.00  0.00           H  
ATOM    318  CE  LYS    20      53.164  12.025  37.570  1.00  0.00           C  
ATOM    319  HE2 LYS    20      52.577  11.322  36.978  1.00  0.00           H  
ATOM    320  HE3 LYS    20      53.521  12.910  37.043  1.00  0.00           H  
ATOM    321  NZ  LYS    20      54.376  11.372  38.180  1.00  0.00           N  
ATOM    322  HZ1 LYS    20      54.143  10.485  38.604  1.00  0.00           H  
ATOM    323  HZ2 LYS    20      55.008  11.124  37.432  1.00  0.00           H  
ATOM    324  HZ3 LYS    20      54.875  11.924  38.863  1.00  0.00           H  
ATOM    325  C   LYS    20      47.715  14.753  39.595  1.00  0.00           C  
ATOM    326  O   LYS    20      46.710  14.135  39.291  1.00  0.00           O  
ATOM    327  N   ALA    21      47.907  15.512  40.653  1.00  0.00           N  
ATOM    328  H   ALA    21      48.731  16.091  40.727  1.00  0.00           H  
ATOM    329  CA  ALA    21      47.000  15.452  41.735  1.00  0.00           C  
ATOM    330  HA  ALA    21      46.873  14.439  42.115  1.00  0.00           H  
ATOM    331  CB  ALA    21      47.596  16.226  42.889  1.00  0.00           C  
ATOM    332  HB1 ALA    21      48.311  15.545  43.352  1.00  0.00           H  
ATOM    333  HB2 ALA    21      47.896  17.180  42.455  1.00  0.00           H  
ATOM    334  HB3 ALA    21      46.890  16.368  43.706  1.00  0.00           H  
ATOM    335  C   ALA    21      45.572  16.052  41.312  1.00  0.00           C  
ATOM    336  O   ALA    21      44.536  15.420  41.591  1.00  0.00           O  
ATOM    337  N   GLN    22      45.576  17.252  40.642  1.00  0.00           N  
ATOM    338  H   GLN    22      46.435  17.734  40.417  1.00  0.00           H  
ATOM    339  CA  GLN    22      44.365  18.062  40.395  1.00  0.00           C  
ATOM    340  HA  GLN    22      43.701  17.857  41.236  1.00  0.00           H  
ATOM    341  CB  GLN    22      44.648  19.538  40.224  1.00  0.00           C  
ATOM    342  HB2 GLN    22      45.547  19.650  39.617  1.00  0.00           H  
ATOM    343  HB3 GLN    22      43.911  20.065  39.617  1.00  0.00           H  
ATOM    344  CG  GLN    22      44.886  20.204  41.587  1.00  0.00           C  
ATOM    345  HG2 GLN    22      45.688  19.652  42.077  1.00  0.00           H  
ATOM    346  HG3 GLN    22      45.154  21.255  41.475  1.00  0.00           H  
ATOM    347  CD  GLN    22      43.715  20.074  42.515  1.00  0.00           C  
ATOM    348  OE1 GLN    22      42.576  20.230  42.111  1.00  0.00           O  
ATOM    349  NE2 GLN    22      43.862  19.745  43.734  1.00  0.00           N  
ATOM    350 HE21 GLN    22      44.766  19.657  44.175  1.00  0.00           H  
ATOM    351 HE22 GLN    22      42.954  19.576  44.143  1.00  0.00           H  
ATOM    352  C   GLN    22      43.728  17.512  39.094  1.00  0.00           C  
ATOM    353  O   GLN    22      42.658  18.002  38.700  1.00  0.00           O  
ATOM    354  N   ALA    23      44.261  16.495  38.363  1.00  0.00           N  
ATOM    355  H   ALA    23      45.096  16.110  38.781  1.00  0.00           H  
ATOM    356  CA  ALA    23      43.883  16.052  36.953  1.00  0.00           C  
ATOM    357  HA  ALA    23      44.693  15.398  36.629  1.00  0.00           H  
ATOM    358  CB  ALA    23      42.675  15.158  37.149  1.00  0.00           C  
ATOM    359  HB1 ALA    23      42.197  14.872  36.211  1.00  0.00           H  
ATOM    360  HB2 ALA    23      42.997  14.220  37.602  1.00  0.00           H  
ATOM    361  HB3 ALA    23      42.063  15.586  37.943  1.00  0.00           H  
ATOM    362  C   ALA    23      43.955  17.254  35.888  1.00  0.00           C  
ATOM    363  O   ALA    23      42.969  17.391  35.100  1.00  0.00           O  
ATOM    364  N   ILE    24      45.085  18.012  35.852  1.00  0.00           N  
ATOM    365  H   ILE    24      45.944  17.822  36.348  1.00  0.00           H  
ATOM    366  CA  ILE    24      45.150  19.131  34.929  1.00  0.00           C  
ATOM    367  HA  ILE    24      44.103  19.414  34.828  1.00  0.00           H  
ATOM    368  CB  ILE    24      45.960  20.358  35.447  1.00  0.00           C  
ATOM    369  HB  ILE    24      46.925  19.935  35.726  1.00  0.00           H  
ATOM    370  CG2 ILE    24      46.063  21.632  34.492  1.00  0.00           C  
ATOM    371 HG21 ILE    24      45.099  22.011  34.154  1.00  0.00           H  
ATOM    372 HG22 ILE    24      46.599  22.423  35.019  1.00  0.00           H  
ATOM    373 HG23 ILE    24      46.616  21.327  33.603  1.00  0.00           H  
ATOM    374  CG1 ILE    24      45.454  20.812  36.817  1.00  0.00           C  
ATOM    375 HG12 ILE    24      44.681  21.545  36.587  1.00  0.00           H  
ATOM    376 HG13 ILE    24      44.957  19.969  37.297  1.00  0.00           H  
ATOM    377  CD1 ILE    24      46.415  21.367  37.845  1.00  0.00           C  
ATOM    378 HD11 ILE    24      47.202  20.657  38.099  1.00  0.00           H  
ATOM    379 HD12 ILE    24      46.664  22.379  37.524  1.00  0.00           H  
ATOM    380 HD13 ILE    24      45.838  21.474  38.764  1.00  0.00           H  
ATOM    381  C   ILE    24      45.776  18.789  33.604  1.00  0.00           C  
ATOM    382  O   ILE    24      46.928  18.324  33.665  1.00  0.00           O  
ATOM    383  N   PRO    25      45.211  18.952  32.407  1.00  0.00           N  
ATOM    384  CD  PRO    25      43.788  19.237  32.410  1.00  0.00           C  
ATOM    385  HD2 PRO    25      43.486  20.201  32.820  1.00  0.00           H  
ATOM    386  HD3 PRO    25      43.155  18.478  32.869  1.00  0.00           H  
ATOM    387  CG  PRO    25      43.486  19.333  30.901  1.00  0.00           C  
ATOM    388  HG2 PRO    25      43.522  20.402  30.688  1.00  0.00           H  
ATOM    389  HG3 PRO    25      42.518  18.961  30.566  1.00  0.00           H  
ATOM    390  CB  PRO    25      44.655  18.673  30.149  1.00  0.00           C  
ATOM    391  HB2 PRO    25      44.988  19.244  29.283  1.00  0.00           H  
ATOM    392  HB3 PRO    25      44.434  17.662  29.805  1.00  0.00           H  
ATOM    393  CA  PRO    25      45.748  18.441  31.197  1.00  0.00           C  
ATOM    394  HA  PRO    25      45.871  17.370  31.358  1.00  0.00           H  
ATOM    395  C   PRO    25      47.058  19.034  30.647  1.00  0.00           C  
ATOM    396  O   PRO    25      47.818  18.374  29.977  1.00  0.00           O  
ATOM    397  N   GLY    26      47.368  20.215  31.120  1.00  0.00           N  
ATOM    398  H   GLY    26      46.555  20.720  31.443  1.00  0.00           H  
ATOM    399  CA  GLY    26      48.499  20.959  30.717  1.00  0.00           C  
ATOM    400  HA2 GLY    26      49.395  20.445  31.065  1.00  0.00           H  
ATOM    401  HA3 GLY    26      48.469  20.983  29.628  1.00  0.00           H  
ATOM    402  C   GLY    26      48.521  22.390  31.162  1.00  0.00           C  
ATOM    403  O   GLY    26      47.528  22.959  31.597  1.00  0.00           O  
ATOM    404  N   MET    27      49.720  22.978  31.200  1.00  0.00           N  
ATOM    405  H   MET    27      50.545  22.537  30.820  1.00  0.00           H  
ATOM    406  CA  MET    27      50.052  24.225  31.934  1.00  0.00           C  
ATOM    407  HA  MET    27      49.223  24.933  31.961  1.00  0.00           H  
ATOM    408  CB  MET    27      50.436  23.739  33.373  1.00  0.00           C  
ATOM    409  HB2 MET    27      51.033  22.827  33.366  1.00  0.00           H  
ATOM    410  HB3 MET    27      51.034  24.465  33.923  1.00  0.00           H  
ATOM    411  CG  MET    27      49.235  23.514  34.259  1.00  0.00           C  
ATOM    412  HG2 MET    27      48.442  24.259  34.185  1.00  0.00           H  
ATOM    413  HG3 MET    27      48.739  22.632  33.854  1.00  0.00           H  
ATOM    414  SD  MET    27      49.622  23.369  36.008  1.00  0.00           S  
ATOM    415  CE  MET    27      49.797  25.029  36.556  1.00  0.00           C  
ATOM    416  HE1 MET    27      50.231  25.686  35.802  1.00  0.00           H  
ATOM    417  HE2 MET    27      48.858  25.560  36.712  1.00  0.00           H  
ATOM    418  HE3 MET    27      50.353  25.144  37.486  1.00  0.00           H  
ATOM    419  C   MET    27      51.287  24.995  31.320  1.00  0.00           C  
ATOM    420  O   MET    27      52.245  24.408  30.912  1.00  0.00           O  
ATOM    421  N   ALA    28      51.249  26.332  31.352  1.00  0.00           N  
ATOM    422  H   ALA    28      50.410  26.779  31.695  1.00  0.00           H  
ATOM    423  CA  ALA    28      52.418  27.174  31.357  1.00  0.00           C  
ATOM    424  HA  ALA    28      53.323  26.568  31.307  1.00  0.00           H  
ATOM    425  CB  ALA    28      52.421  28.055  30.134  1.00  0.00           C  
ATOM    426  HB1 ALA    28      53.400  28.516  30.008  1.00  0.00           H  
ATOM    427  HB2 ALA    28      52.225  27.514  29.208  1.00  0.00           H  
ATOM    428  HB3 ALA    28      51.647  28.819  30.207  1.00  0.00           H  
ATOM    429  C   ALA    28      52.612  28.039  32.660  1.00  0.00           C  
ATOM    430  O   ALA    28      51.647  28.540  33.223  1.00  0.00           O  
ATOM    431  N   VAL    29      53.862  28.315  33.074  1.00  0.00           N  
ATOM    432  H   VAL    29      54.594  27.838  32.567  1.00  0.00           H  
ATOM    433  CA  VAL    29      54.404  29.064  34.210  1.00  0.00           C  
ATOM    434  HA  VAL    29      53.661  29.725  34.659  1.00  0.00           H  
ATOM    435  CB  VAL    29      54.993  28.118  35.284  1.00  0.00           C  
ATOM    436  HB  VAL    29      55.746  27.533  34.757  1.00  0.00           H  
ATOM    437  CG1 VAL    29      55.586  28.717  36.514  1.00  0.00           C  
ATOM    438 HG11 VAL    29      56.517  29.233  36.280  1.00  0.00           H  
ATOM    439 HG12 VAL    29      54.978  29.507  36.955  1.00  0.00           H  
ATOM    440 HG13 VAL    29      55.701  27.928  37.257  1.00  0.00           H  
ATOM    441  CG2 VAL    29      53.844  27.170  35.692  1.00  0.00           C  
ATOM    442 HG21 VAL    29      54.141  26.605  36.576  1.00  0.00           H  
ATOM    443 HG22 VAL    29      52.908  27.719  35.794  1.00  0.00           H  
ATOM    444 HG23 VAL    29      53.593  26.457  34.907  1.00  0.00           H  
ATOM    445  C   VAL    29      55.572  29.990  33.792  1.00  0.00           C  
ATOM    446  O   VAL    29      56.298  29.588  32.936  1.00  0.00           O  
ATOM    447  N   ALA    30      55.618  31.273  34.219  1.00  0.00           N  
ATOM    448  H   ALA    30      54.983  31.656  34.905  1.00  0.00           H  
ATOM    449  CA  ALA    30      56.742  32.154  34.046  1.00  0.00           C  
ATOM    450  HA  ALA    30      57.551  31.564  33.616  1.00  0.00           H  
ATOM    451  CB  ALA    30      56.507  33.235  32.942  1.00  0.00           C  
ATOM    452  HB1 ALA    30      56.254  32.831  31.962  1.00  0.00           H  
ATOM    453  HB2 ALA    30      55.866  34.045  33.292  1.00  0.00           H  
ATOM    454  HB3 ALA    30      57.479  33.697  32.773  1.00  0.00           H  
ATOM    455  C   ALA    30      57.284  32.656  35.393  1.00  0.00           C  
ATOM    456  O   ALA    30      56.490  33.072  36.258  1.00  0.00           O  
ATOM    457  N   VAL    31      58.643  32.668  35.586  1.00  0.00           N  
ATOM    458  H   VAL    31      59.293  32.534  34.825  1.00  0.00           H  
ATOM    459  CA  VAL    31      59.186  33.268  36.860  1.00  0.00           C  
ATOM    460  HA  VAL    31      58.380  33.620  37.504  1.00  0.00           H  
ATOM    461  CB  VAL    31      59.850  32.125  37.613  1.00  0.00           C  
ATOM    462  HB  VAL    31      60.579  31.671  36.942  1.00  0.00           H  
ATOM    463  CG1 VAL    31      60.699  32.527  38.841  1.00  0.00           C  
ATOM    464 HG11 VAL    31      60.190  33.306  39.409  1.00  0.00           H  
ATOM    465 HG12 VAL    31      60.969  31.676  39.467  1.00  0.00           H  
ATOM    466 HG13 VAL    31      61.624  32.968  38.472  1.00  0.00           H  
ATOM    467  CG2 VAL    31      58.890  31.056  38.171  1.00  0.00           C  
ATOM    468 HG21 VAL    31      58.536  30.438  37.346  1.00  0.00           H  
ATOM    469 HG22 VAL    31      59.436  30.411  38.860  1.00  0.00           H  
ATOM    470 HG23 VAL    31      58.032  31.492  38.682  1.00  0.00           H  
ATOM    471  C   VAL    31      60.100  34.417  36.530  1.00  0.00           C  
ATOM    472  O   VAL    31      60.898  34.359  35.594  1.00  0.00           O  
ATOM    473  N   ILE    32      59.954  35.421  37.306  1.00  0.00           N  
ATOM    474  H   ILE    32      59.183  35.415  37.958  1.00  0.00           H  
ATOM    475  CA  ILE    32      60.765  36.658  37.183  1.00  0.00           C  
ATOM    476  HA  ILE    32      61.346  36.618  36.262  1.00  0.00           H  
ATOM    477  CB  ILE    32      59.825  37.877  37.116  1.00  0.00           C  
ATOM    478  HB  ILE    32      59.554  38.140  38.138  1.00  0.00           H  
ATOM    479  CG2 ILE    32      60.546  39.064  36.496  1.00  0.00           C  
ATOM    480 HG21 ILE    32      59.911  39.945  36.581  1.00  0.00           H  
ATOM    481 HG22 ILE    32      61.456  39.299  37.048  1.00  0.00           H  
ATOM    482 HG23 ILE    32      60.735  38.938  35.430  1.00  0.00           H  
ATOM    483  CG1 ILE    32      58.502  37.608  36.430  1.00  0.00           C  
ATOM    484 HG12 ILE    32      58.028  36.672  36.729  1.00  0.00           H  
ATOM    485 HG13 ILE    32      57.847  38.452  36.645  1.00  0.00           H  
ATOM    486  CD1 ILE    32      58.662  37.399  34.903  1.00  0.00           C  
ATOM    487 HD11 ILE    32      57.695  37.223  34.433  1.00  0.00           H  
ATOM    488 HD12 ILE    32      58.902  38.393  34.525  1.00  0.00           H  
ATOM    489 HD13 ILE    32      59.418  36.658  34.642  1.00  0.00           H  
ATOM    490  C   ILE    32      61.753  36.650  38.267  1.00  0.00           C  
ATOM    491  O   ILE    32      61.364  36.688  39.432  1.00  0.00           O  
ATOM    492  N   TYR    33      63.011  36.470  37.937  1.00  0.00           N  
ATOM    493  H   TYR    33      63.313  36.491  36.974  1.00  0.00           H  
ATOM    494  CA  TYR    33      64.061  36.078  38.917  1.00  0.00           C  
ATOM    495  HA  TYR    33      63.881  36.588  39.863  1.00  0.00           H  
ATOM    496  CB  TYR    33      64.000  34.598  39.097  1.00  0.00           C  
ATOM    497  HB2 TYR    33      63.061  34.338  39.587  1.00  0.00           H  
ATOM    498  HB3 TYR    33      64.012  34.082  38.137  1.00  0.00           H  
ATOM    499  CG  TYR    33      65.168  34.086  39.853  1.00  0.00           C  
ATOM    500  CD1 TYR    33      65.397  34.430  41.207  1.00  0.00           C  
ATOM    501  HD1 TYR    33      64.722  35.180  41.593  1.00  0.00           H  
ATOM    502  CE1 TYR    33      66.537  33.909  41.832  1.00  0.00           C  
ATOM    503  HE1 TYR    33      66.861  34.246  42.806  1.00  0.00           H  
ATOM    504  CZ  TYR    33      67.294  32.942  41.204  1.00  0.00           C  
ATOM    505  OH  TYR    33      68.278  32.294  41.884  1.00  0.00           O  
ATOM    506  HH  TYR    33      67.991  32.375  42.797  1.00  0.00           H  
ATOM    507  CE2 TYR    33      67.008  32.489  39.859  1.00  0.00           C  
ATOM    508  HE2 TYR    33      67.614  31.717  39.408  1.00  0.00           H  
ATOM    509  CD2 TYR    33      66.028  33.207  39.142  1.00  0.00           C  
ATOM    510  HD2 TYR    33      65.837  33.006  38.098  1.00  0.00           H  
ATOM    511  C   TYR    33      65.428  36.417  38.372  1.00  0.00           C  
ATOM    512  O   TYR    33      65.634  36.365  37.117  1.00  0.00           O  
ATOM    513  N   GLN    34      66.415  36.799  39.220  1.00  0.00           N  
ATOM    514  H   GLN    34      66.087  37.183  40.095  1.00  0.00           H  
ATOM    515  CA  GLN    34      67.735  37.217  38.914  1.00  0.00           C  
ATOM    516  HA  GLN    34      68.040  37.523  39.914  1.00  0.00           H  
ATOM    517  CB  GLN    34      68.478  36.011  38.408  1.00  0.00           C  
ATOM    518  HB2 GLN    34      68.434  35.281  39.216  1.00  0.00           H  
ATOM    519  HB3 GLN    34      67.986  35.467  37.601  1.00  0.00           H  
ATOM    520  CG  GLN    34      69.975  36.191  38.054  1.00  0.00           C  
ATOM    521  HG2 GLN    34      70.319  37.093  38.559  1.00  0.00           H  
ATOM    522  HG3 GLN    34      70.569  35.369  38.454  1.00  0.00           H  
ATOM    523  CD  GLN    34      70.256  36.404  36.556  1.00  0.00           C  
ATOM    524  OE1 GLN    34      69.454  36.171  35.632  1.00  0.00           O  
ATOM    525  NE2 GLN    34      71.486  36.584  36.217  1.00  0.00           N  
ATOM    526 HE21 GLN    34      72.170  36.639  36.957  1.00  0.00           H  
ATOM    527 HE22 GLN    34      71.752  36.843  35.277  1.00  0.00           H  
ATOM    528  C   GLN    34      67.870  38.520  38.046  1.00  0.00           C  
ATOM    529  O   GLN    34      68.990  38.918  37.720  1.00  0.00           O  
ATOM    530  N   GLY    35      66.773  39.247  37.714  1.00  0.00           N  
ATOM    531  H   GLY    35      65.895  39.032  38.164  1.00  0.00           H  
ATOM    532  CA  GLY    35      66.674  40.526  36.844  1.00  0.00           C  
ATOM    533  HA2 GLY    35      66.139  41.295  37.401  1.00  0.00           H  
ATOM    534  HA3 GLY    35      67.663  40.933  36.637  1.00  0.00           H  
ATOM    535  C   GLY    35      65.938  40.226  35.566  1.00  0.00           C  
ATOM    536  O   GLY    35      65.934  41.077  34.714  1.00  0.00           O  
ATOM    537  N   GLN    36      65.372  39.038  35.368  1.00  0.00           N  
ATOM    538  H   GLN    36      65.414  38.371  36.124  1.00  0.00           H  
ATOM    539  CA  GLN    36      65.043  38.539  34.035  1.00  0.00           C  
ATOM    540  HA  GLN    36      64.790  39.362  33.366  1.00  0.00           H  
ATOM    541  CB  GLN    36      66.355  37.864  33.485  1.00  0.00           C  
ATOM    542  HB2 GLN    36      66.878  37.450  34.347  1.00  0.00           H  
ATOM    543  HB3 GLN    36      66.148  37.175  32.666  1.00  0.00           H  
ATOM    544  CG  GLN    36      67.305  38.882  32.761  1.00  0.00           C  
ATOM    545  HG2 GLN    36      66.936  39.092  31.758  1.00  0.00           H  
ATOM    546  HG3 GLN    36      67.326  39.865  33.232  1.00  0.00           H  
ATOM    547  CD  GLN    36      68.785  38.374  32.780  1.00  0.00           C  
ATOM    548  OE1 GLN    36      69.211  37.889  31.772  1.00  0.00           O  
ATOM    549  NE2 GLN    36      69.623  38.566  33.737  1.00  0.00           N  
ATOM    550 HE21 GLN    36      69.276  38.977  34.592  1.00  0.00           H  
ATOM    551 HE22 GLN    36      70.523  38.124  33.621  1.00  0.00           H  
ATOM    552  C   GLN    36      63.856  37.595  34.001  1.00  0.00           C  
ATOM    553  O   GLN    36      63.658  36.838  34.973  1.00  0.00           O  
ATOM    554  N   PRO    37      63.138  37.549  32.893  1.00  0.00           N  
ATOM    555  CD  PRO    37      63.262  38.433  31.823  1.00  0.00           C  
ATOM    556  HD2 PRO    37      64.236  38.335  31.345  1.00  0.00           H  
ATOM    557  HD3 PRO    37      63.003  39.447  32.127  1.00  0.00           H  
ATOM    558  CG  PRO    37      62.282  38.005  30.682  1.00  0.00           C  
ATOM    559  HG2 PRO    37      62.794  37.541  29.839  1.00  0.00           H  
ATOM    560  HG3 PRO    37      61.769  38.932  30.424  1.00  0.00           H  
ATOM    561  CB  PRO    37      61.279  37.138  31.477  1.00  0.00           C  
ATOM    562  HB2 PRO    37      60.908  36.304  30.881  1.00  0.00           H  
ATOM    563  HB3 PRO    37      60.351  37.615  31.791  1.00  0.00           H  
ATOM    564  CA  PRO    37      62.049  36.571  32.672  1.00  0.00           C  
ATOM    565  HA  PRO    37      61.512  36.566  33.620  1.00  0.00           H  
ATOM    566  C   PRO    37      62.607  35.175  32.389  1.00  0.00           C  
ATOM    567  O   PRO    37      63.709  35.097  31.773  1.00  0.00           O  
ATOM    568  N   HIP    38      61.853  34.116  32.858  1.00  0.00           N  
ATOM    569  H   HIP    38      60.990  34.384  33.310  1.00  0.00           H  
ATOM    570  CA  HIP    38      62.153  32.691  32.652  1.00  0.00           C  
ATOM    571  HA  HIP    38      62.744  32.457  31.767  1.00  0.00           H  
ATOM    572  CB  HIP    38      62.944  32.171  33.879  1.00  0.00           C  
ATOM    573  HB2 HIP    38      62.368  32.167  34.805  1.00  0.00           H  
ATOM    574  HB3 HIP    38      63.166  31.114  33.730  1.00  0.00           H  
ATOM    575  CG  HIP    38      64.172  32.910  34.182  1.00  0.00           C  
ATOM    576  ND1 HIP    38      65.320  32.834  33.452  1.00  0.00           N  
ATOM    577  HD1 HIP    38      65.579  32.335  32.613  1.00  0.00           H  
ATOM    578  CE1 HIP    38      66.246  33.611  34.046  1.00  0.00           C  
ATOM    579  HE1 HIP    38      67.226  33.948  33.742  1.00  0.00           H  
ATOM    580  NE2 HIP    38      65.681  34.182  35.086  1.00  0.00           N  
ATOM    581  HE2 HIP    38      66.134  34.909  35.623  1.00  0.00           H  
ATOM    582  CD2 HIP    38      64.395  33.821  35.187  1.00  0.00           C  
ATOM    583  HD2 HIP    38      63.679  34.280  35.853  1.00  0.00           H  
ATOM    584  C   HIP    38      60.841  31.963  32.466  1.00  0.00           C  
ATOM    585  O   HIP    38      59.864  32.304  33.124  1.00  0.00           O  
ATOM    586  N   TYR    39      60.702  30.928  31.625  1.00  0.00           N  
ATOM    587  H   TYR    39      61.573  30.645  31.199  1.00  0.00           H  
ATOM    588  CA  TYR    39      59.453  30.403  31.053  1.00  0.00           C  
ATOM    589  HA  TYR    39      58.592  30.633  31.680  1.00  0.00           H  
ATOM    590  CB  TYR    39      59.342  31.117  29.679  1.00  0.00           C  
ATOM    591  HB2 TYR    39      60.142  30.625  29.126  1.00  0.00           H  
ATOM    592  HB3 TYR    39      58.398  30.743  29.285  1.00  0.00           H  
ATOM    593  CG  TYR    39      59.487  32.657  29.544  1.00  0.00           C  
ATOM    594  CD1 TYR    39      58.585  33.512  30.108  1.00  0.00           C  
ATOM    595  HD1 TYR    39      57.882  33.014  30.760  1.00  0.00           H  
ATOM    596  CE1 TYR    39      58.627  34.841  29.838  1.00  0.00           C  
ATOM    597  HE1 TYR    39      57.981  35.531  30.360  1.00  0.00           H  
ATOM    598  CZ  TYR    39      59.470  35.335  28.829  1.00  0.00           C  
ATOM    599  OH  TYR    39      59.656  36.718  28.577  1.00  0.00           O  
ATOM    600  HH  TYR    39      58.864  37.259  28.538  1.00  0.00           H  
ATOM    601  CE2 TYR    39      60.383  34.437  28.152  1.00  0.00           C  
ATOM    602  HE2 TYR    39      61.123  34.698  27.410  1.00  0.00           H  
ATOM    603  CD2 TYR    39      60.400  33.094  28.616  1.00  0.00           C  
ATOM    604  HD2 TYR    39      60.977  32.395  28.029  1.00  0.00           H  
ATOM    605  C   TYR    39      59.503  28.823  30.924  1.00  0.00           C  
ATOM    606  O   TYR    39      60.402  28.203  30.342  1.00  0.00           O  
ATOM    607  N   PHE    40      58.490  28.194  31.509  1.00  0.00           N  
ATOM    608  H   PHE    40      57.832  28.748  32.038  1.00  0.00           H  
ATOM    609  CA  PHE    40      58.447  26.746  31.725  1.00  0.00           C  
ATOM    610  HA  PHE    40      59.032  26.167  31.010  1.00  0.00           H  
ATOM    611  CB  PHE    40      58.770  26.236  33.113  1.00  0.00           C  
ATOM    612  HB2 PHE    40      57.862  26.353  33.705  1.00  0.00           H  
ATOM    613  HB3 PHE    40      58.889  25.153  33.119  1.00  0.00           H  
ATOM    614  CG  PHE    40      59.913  26.951  33.845  1.00  0.00           C  
ATOM    615  CD1 PHE    40      61.170  26.679  33.268  1.00  0.00           C  
ATOM    616  HD1 PHE    40      61.238  25.938  32.486  1.00  0.00           H  
ATOM    617  CE1 PHE    40      62.279  27.410  33.628  1.00  0.00           C  
ATOM    618  HE1 PHE    40      63.241  27.173  33.199  1.00  0.00           H  
ATOM    619  CZ  PHE    40      62.179  28.372  34.668  1.00  0.00           C  
ATOM    620  HZ  PHE    40      63.066  28.860  35.044  1.00  0.00           H  
ATOM    621  CE2 PHE    40      60.912  28.571  35.313  1.00  0.00           C  
ATOM    622  HE2 PHE    40      60.895  29.119  36.243  1.00  0.00           H  
ATOM    623  CD2 PHE    40      59.744  28.006  34.812  1.00  0.00           C  
ATOM    624  HD2 PHE    40      58.760  28.248  35.186  1.00  0.00           H  
ATOM    625  C   PHE    40      57.027  26.158  31.443  1.00  0.00           C  
ATOM    626  O   PHE    40      56.004  26.664  32.046  1.00  0.00           O  
ATOM    627  N   THR    41      56.876  25.049  30.651  1.00  0.00           N  
ATOM    628  H   THR    41      57.688  24.513  30.380  1.00  0.00           H  
ATOM    629  CA  THR    41      55.595  24.687  29.968  1.00  0.00           C  
ATOM    630  HA  THR    41      54.802  25.156  30.550  1.00  0.00           H  
ATOM    631  CB  THR    41      55.511  25.295  28.578  1.00  0.00           C  
ATOM    632  HB  THR    41      54.482  25.344  28.224  1.00  0.00           H  
ATOM    633  CG2 THR    41      55.741  26.823  28.661  1.00  0.00           C  
ATOM    634 HG21 THR    41      56.770  27.016  28.964  1.00  0.00           H  
ATOM    635 HG22 THR    41      55.612  27.293  27.686  1.00  0.00           H  
ATOM    636 HG23 THR    41      55.073  27.240  29.414  1.00  0.00           H  
ATOM    637  OG1 THR    41      56.477  24.962  27.624  1.00  0.00           O  
ATOM    638  HG1 THR    41      57.283  25.170  28.101  1.00  0.00           H  
ATOM    639  C   THR    41      55.397  23.173  29.931  1.00  0.00           C  
ATOM    640  O   THR    41      56.344  22.411  29.763  1.00  0.00           O  
ATOM    641  N   PHE    42      54.176  22.697  30.104  1.00  0.00           N  
ATOM    642  H   PHE    42      53.456  23.392  30.241  1.00  0.00           H  
ATOM    643  CA  PHE    42      53.941  21.329  30.579  1.00  0.00           C  
ATOM    644  HA  PHE    42      54.816  20.749  30.287  1.00  0.00           H  
ATOM    645  CB  PHE    42      53.980  21.324  32.088  1.00  0.00           C  
ATOM    646  HB2 PHE    42      53.007  21.729  32.365  1.00  0.00           H  
ATOM    647  HB3 PHE    42      54.020  20.289  32.428  1.00  0.00           H  
ATOM    648  CG  PHE    42      55.077  22.172  32.838  1.00  0.00           C  
ATOM    649  CD1 PHE    42      54.845  23.361  33.494  1.00  0.00           C  
ATOM    650  HD1 PHE    42      53.873  23.832  33.478  1.00  0.00           H  
ATOM    651  CE1 PHE    42      55.868  23.961  34.238  1.00  0.00           C  
ATOM    652  HE1 PHE    42      55.638  24.906  34.707  1.00  0.00           H  
ATOM    653  CZ  PHE    42      57.118  23.331  34.444  1.00  0.00           C  
ATOM    654  HZ  PHE    42      57.784  23.766  35.175  1.00  0.00           H  
ATOM    655  CE2 PHE    42      57.343  22.181  33.741  1.00  0.00           C  
ATOM    656  HE2 PHE    42      58.371  21.851  33.710  1.00  0.00           H  
ATOM    657  CD2 PHE    42      56.377  21.598  32.904  1.00  0.00           C  
ATOM    658  HD2 PHE    42      56.525  20.693  32.334  1.00  0.00           H  
ATOM    659  C   PHE    42      52.651  20.708  30.009  1.00  0.00           C  
ATOM    660  O   PHE    42      51.702  21.448  30.023  1.00  0.00           O  
ATOM    661  N   GLY    43      52.606  19.436  29.555  1.00  0.00           N  
ATOM    662  H   GLY    43      53.366  18.835  29.839  1.00  0.00           H  
ATOM    663  CA  GLY    43      51.341  18.688  29.149  1.00  0.00           C  
ATOM    664  HA2 GLY    43      51.677  17.662  28.994  1.00  0.00           H  
ATOM    665  HA3 GLY    43      50.609  18.689  29.957  1.00  0.00           H  
ATOM    666  C   GLY    43      50.712  19.233  27.852  1.00  0.00           C  
ATOM    667  O   GLY    43      51.449  19.796  27.001  1.00  0.00           O  
ATOM    668  N   LYS    44      49.351  19.146  27.726  1.00  0.00           N  
ATOM    669  H   LYS    44      48.843  18.895  28.562  1.00  0.00           H  
ATOM    670  CA  LYS    44      48.541  19.200  26.504  1.00  0.00           C  
ATOM    671  HA  LYS    44      49.149  19.405  25.622  1.00  0.00           H  
ATOM    672  CB  LYS    44      47.766  17.915  26.261  1.00  0.00           C  
ATOM    673  HB2 LYS    44      47.021  17.759  27.041  1.00  0.00           H  
ATOM    674  HB3 LYS    44      47.198  18.027  25.338  1.00  0.00           H  
ATOM    675  CG  LYS    44      48.670  16.626  26.060  1.00  0.00           C  
ATOM    676  HG2 LYS    44      49.254  16.381  26.947  1.00  0.00           H  
ATOM    677  HG3 LYS    44      48.041  15.767  25.828  1.00  0.00           H  
ATOM    678  CD  LYS    44      49.550  16.646  24.774  1.00  0.00           C  
ATOM    679  HD2 LYS    44      48.875  16.666  23.919  1.00  0.00           H  
ATOM    680  HD3 LYS    44      50.148  17.557  24.808  1.00  0.00           H  
ATOM    681  CE  LYS    44      50.359  15.357  24.717  1.00  0.00           C  
ATOM    682  HE2 LYS    44      51.002  15.310  25.596  1.00  0.00           H  
ATOM    683  HE3 LYS    44      49.696  14.493  24.775  1.00  0.00           H  
ATOM    684  NZ  LYS    44      50.987  15.143  23.417  1.00  0.00           N  
ATOM    685  HZ1 LYS    44      50.376  15.316  22.632  1.00  0.00           H  
ATOM    686  HZ2 LYS    44      51.829  15.701  23.407  1.00  0.00           H  
ATOM    687  HZ3 LYS    44      51.272  14.175  23.456  1.00  0.00           H  
ATOM    688  C   LYS    44      47.674  20.470  26.417  1.00  0.00           C  
ATOM    689  O   LYS    44      46.817  20.685  27.285  1.00  0.00           O  
ATOM    690  N   ALA    45      47.857  21.397  25.404  1.00  0.00           N  
ATOM    691  H   ALA    45      48.596  21.225  24.737  1.00  0.00           H  
ATOM    692  CA  ALA    45      46.911  22.459  25.056  1.00  0.00           C  
ATOM    693  HA  ALA    45      46.557  23.001  25.933  1.00  0.00           H  
ATOM    694  CB  ALA    45      47.551  23.290  23.931  1.00  0.00           C  
ATOM    695  HB1 ALA    45      47.044  24.250  23.831  1.00  0.00           H  
ATOM    696  HB2 ALA    45      48.595  23.526  24.136  1.00  0.00           H  
ATOM    697  HB3 ALA    45      47.563  22.816  22.949  1.00  0.00           H  
ATOM    698  C   ALA    45      45.614  21.898  24.472  1.00  0.00           C  
ATOM    699  O   ALA    45      44.544  22.485  24.610  1.00  0.00           O  
ATOM    700  N   ASP    46      45.702  20.682  23.894  1.00  0.00           N  
ATOM    701  H   ASP    46      46.604  20.229  23.869  1.00  0.00           H  
ATOM    702  CA  ASP    46      44.482  19.961  23.543  1.00  0.00           C  
ATOM    703  HA  ASP    46      43.767  20.199  24.330  1.00  0.00           H  
ATOM    704  CB  ASP    46      44.005  20.422  22.176  1.00  0.00           C  
ATOM    705  HB2 ASP    46      43.988  21.511  22.195  1.00  0.00           H  
ATOM    706  HB3 ASP    46      44.812  20.195  21.479  1.00  0.00           H  
ATOM    707  CG  ASP    46      42.722  19.828  21.586  1.00  0.00           C  
ATOM    708  OD1 ASP    46      42.220  18.775  21.998  1.00  0.00           O  
ATOM    709  OD2 ASP    46      42.142  20.415  20.631  1.00  0.00           O  
ATOM    710  C   ASP    46      44.769  18.442  23.500  1.00  0.00           C  
ATOM    711  O   ASP    46      45.625  18.028  22.753  1.00  0.00           O  
ATOM    712  N   VAL    47      44.062  17.653  24.304  1.00  0.00           N  
ATOM    713  H   VAL    47      43.423  18.149  24.908  1.00  0.00           H  
ATOM    714  CA  VAL    47      44.013  16.226  24.505  1.00  0.00           C  
ATOM    715  HA  VAL    47      45.023  15.844  24.656  1.00  0.00           H  
ATOM    716  CB  VAL    47      43.247  15.890  25.796  1.00  0.00           C  
ATOM    717  HB  VAL    47      42.188  16.138  25.731  1.00  0.00           H  
ATOM    718  CG1 VAL    47      43.364  14.432  26.249  1.00  0.00           C  
ATOM    719 HG11 VAL    47      44.402  14.210  26.495  1.00  0.00           H  
ATOM    720 HG12 VAL    47      42.732  14.273  27.123  1.00  0.00           H  
ATOM    721 HG13 VAL    47      43.066  13.712  25.487  1.00  0.00           H  
ATOM    722  CG2 VAL    47      43.777  16.812  26.986  1.00  0.00           C  
ATOM    723 HG21 VAL    47      43.563  17.827  26.651  1.00  0.00           H  
ATOM    724 HG22 VAL    47      43.160  16.691  27.877  1.00  0.00           H  
ATOM    725 HG23 VAL    47      44.832  16.628  27.189  1.00  0.00           H  
ATOM    726  C   VAL    47      43.392  15.492  23.318  1.00  0.00           C  
ATOM    727  O   VAL    47      43.903  14.406  23.083  1.00  0.00           O  
ATOM    728  N   ALA    48      42.439  16.020  22.545  1.00  0.00           N  
ATOM    729  H   ALA    48      42.232  17.008  22.511  1.00  0.00           H  
ATOM    730  CA  ALA    48      41.854  15.262  21.426  1.00  0.00           C  
ATOM    731  HA  ALA    48      41.861  14.196  21.651  1.00  0.00           H  
ATOM    732  CB  ALA    48      40.386  15.664  21.388  1.00  0.00           C  
ATOM    733  HB1 ALA    48      39.848  15.341  20.496  1.00  0.00           H  
ATOM    734  HB2 ALA    48      39.918  15.312  22.307  1.00  0.00           H  
ATOM    735  HB3 ALA    48      40.223  16.730  21.225  1.00  0.00           H  
ATOM    736  C   ALA    48      42.568  15.597  20.153  1.00  0.00           C  
ATOM    737  O   ALA    48      42.728  14.650  19.388  1.00  0.00           O  
ATOM    738  N   ALA    49      43.098  16.810  19.994  1.00  0.00           N  
ATOM    739  H   ALA    49      42.795  17.567  20.590  1.00  0.00           H  
ATOM    740  CA  ALA    49      44.121  17.080  19.013  1.00  0.00           C  
ATOM    741  HA  ALA    49      43.865  16.609  18.064  1.00  0.00           H  
ATOM    742  CB  ALA    49      44.058  18.559  18.702  1.00  0.00           C  
ATOM    743  HB1 ALA    49      44.597  18.845  17.799  1.00  0.00           H  
ATOM    744  HB2 ALA    49      43.032  18.840  18.466  1.00  0.00           H  
ATOM    745  HB3 ALA    49      44.382  19.106  19.588  1.00  0.00           H  
ATOM    746  C   ALA    49      45.612  16.688  19.468  1.00  0.00           C  
ATOM    747  O   ALA    49      46.581  16.973  18.735  1.00  0.00           O  
ATOM    748  N   ASN    50      45.814  16.023  20.613  1.00  0.00           N  
ATOM    749  H   ASN    50      45.022  15.922  21.232  1.00  0.00           H  
ATOM    750  CA  ASN    50      47.180  15.630  21.164  1.00  0.00           C  
ATOM    751  HA  ASN    50      47.083  15.198  22.160  1.00  0.00           H  
ATOM    752  CB  ASN    50      47.671  14.365  20.375  1.00  0.00           C  
ATOM    753  HB2 ASN    50      46.854  13.672  20.177  1.00  0.00           H  
ATOM    754  HB3 ASN    50      48.016  14.683  19.391  1.00  0.00           H  
ATOM    755  CG  ASN    50      48.835  13.624  21.119  1.00  0.00           C  
ATOM    756  OD1 ASN    50      48.965  13.563  22.310  1.00  0.00           O  
ATOM    757  ND2 ASN    50      49.802  13.103  20.385  1.00  0.00           N  
ATOM    758 HD21 ASN    50      50.487  12.489  20.802  1.00  0.00           H  
ATOM    759 HD22 ASN    50      49.775  13.233  19.384  1.00  0.00           H  
ATOM    760  C   ASN    50      48.232  16.733  21.303  1.00  0.00           C  
ATOM    761  O   ASN    50      49.443  16.444  21.356  1.00  0.00           O  
ATOM    762  N   LYS    51      47.929  18.029  21.288  1.00  0.00           N  
ATOM    763  H   LYS    51      46.956  18.212  21.485  1.00  0.00           H  
ATOM    764  CA  LYS    51      48.865  19.155  21.097  1.00  0.00           C  
ATOM    765  HA  LYS    51      49.555  18.701  20.386  1.00  0.00           H  
ATOM    766  CB  LYS    51      48.158  20.351  20.477  1.00  0.00           C  
ATOM    767  HB2 LYS    51      47.329  20.519  21.164  1.00  0.00           H  
ATOM    768  HB3 LYS    51      48.759  21.261  20.475  1.00  0.00           H  
ATOM    769  CG  LYS    51      47.532  20.299  19.039  1.00  0.00           C  
ATOM    770  HG2 LYS    51      48.353  20.622  18.399  1.00  0.00           H  
ATOM    771  HG3 LYS    51      47.205  19.296  18.764  1.00  0.00           H  
ATOM    772  CD  LYS    51      46.384  21.327  18.853  1.00  0.00           C  
ATOM    773  HD2 LYS    51      45.837  21.116  17.934  1.00  0.00           H  
ATOM    774  HD3 LYS    51      45.650  21.277  19.657  1.00  0.00           H  
ATOM    775  CE  LYS    51      46.891  22.750  18.701  1.00  0.00           C  
ATOM    776  HE2 LYS    51      47.485  23.048  19.565  1.00  0.00           H  
ATOM    777  HE3 LYS    51      47.451  22.945  17.787  1.00  0.00           H  
ATOM    778  NZ  LYS    51      45.679  23.627  18.585  1.00  0.00           N  
ATOM    779  HZ1 LYS    51      45.942  24.601  18.542  1.00  0.00           H  
ATOM    780  HZ2 LYS    51      45.206  23.402  17.721  1.00  0.00           H  
ATOM    781  HZ3 LYS    51      45.201  23.542  19.471  1.00  0.00           H  
ATOM    782  C   LYS    51      49.518  19.572  22.407  1.00  0.00           C  
ATOM    783  O   LYS    51      48.863  19.964  23.346  1.00  0.00           O  
ATOM    784  N   PRO    52      50.837  19.792  22.444  1.00  0.00           N  
ATOM    785  CD  PRO    52      51.789  19.516  21.395  1.00  0.00           C  
ATOM    786  HD2 PRO    52      51.523  19.886  20.405  1.00  0.00           H  
ATOM    787  HD3 PRO    52      51.934  18.441  21.287  1.00  0.00           H  
ATOM    788  CG  PRO    52      53.094  20.221  21.730  1.00  0.00           C  
ATOM    789  HG2 PRO    52      53.165  21.269  21.438  1.00  0.00           H  
ATOM    790  HG3 PRO    52      54.064  19.787  21.489  1.00  0.00           H  
ATOM    791  CB  PRO    52      53.070  20.205  23.262  1.00  0.00           C  
ATOM    792  HB2 PRO    52      53.662  21.044  23.628  1.00  0.00           H  
ATOM    793  HB3 PRO    52      53.535  19.314  23.682  1.00  0.00           H  
ATOM    794  CA  PRO    52      51.575  20.293  23.632  1.00  0.00           C  
ATOM    795  HA  PRO    52      51.453  19.579  24.447  1.00  0.00           H  
ATOM    796  C   PRO    52      51.162  21.733  24.060  1.00  0.00           C  
ATOM    797  O   PRO    52      50.684  22.468  23.146  1.00  0.00           O  
ATOM    798  N   VAL    53      51.389  22.155  25.250  1.00  0.00           N  
ATOM    799  H   VAL    53      51.597  21.468  25.960  1.00  0.00           H  
ATOM    800  CA  VAL    53      51.450  23.601  25.648  1.00  0.00           C  
ATOM    801  HA  VAL    53      50.703  24.156  25.080  1.00  0.00           H  
ATOM    802  CB  VAL    53      51.167  23.806  27.172  1.00  0.00           C  
ATOM    803  HB  VAL    53      51.876  23.149  27.676  1.00  0.00           H  
ATOM    804  CG1 VAL    53      51.416  25.189  27.670  1.00  0.00           C  
ATOM    805 HG11 VAL    53      51.137  25.185  28.723  1.00  0.00           H  
ATOM    806 HG12 VAL    53      52.461  25.490  27.601  1.00  0.00           H  
ATOM    807 HG13 VAL    53      50.708  25.887  27.223  1.00  0.00           H  
ATOM    808  CG2 VAL    53      49.780  23.273  27.638  1.00  0.00           C  
ATOM    809 HG21 VAL    53      49.385  23.726  28.548  1.00  0.00           H  
ATOM    810 HG22 VAL    53      48.986  23.601  26.967  1.00  0.00           H  
ATOM    811 HG23 VAL    53      49.880  22.194  27.751  1.00  0.00           H  
ATOM    812  C   VAL    53      52.829  24.110  25.310  1.00  0.00           C  
ATOM    813  O   VAL    53      53.875  23.468  25.495  1.00  0.00           O  
ATOM    814  N   THR    54      52.842  25.357  24.833  1.00  0.00           N  
ATOM    815  H   THR    54      52.070  25.679  24.267  1.00  0.00           H  
ATOM    816  CA  THR    54      54.100  26.114  24.601  1.00  0.00           C  
ATOM    817  HA  THR    54      54.958  25.467  24.785  1.00  0.00           H  
ATOM    818  CB  THR    54      54.199  26.299  23.041  1.00  0.00           C  
ATOM    819  HB  THR    54      55.142  26.800  22.824  1.00  0.00           H  
ATOM    820  CG2 THR    54      53.992  25.043  22.151  1.00  0.00           C  
ATOM    821 HG21 THR    54      54.363  24.149  22.653  1.00  0.00           H  
ATOM    822 HG22 THR    54      52.961  24.787  21.907  1.00  0.00           H  
ATOM    823 HG23 THR    54      54.608  25.131  21.256  1.00  0.00           H  
ATOM    824  OG1 THR    54      53.250  27.289  22.678  1.00  0.00           O  
ATOM    825  HG1 THR    54      53.354  27.506  21.749  1.00  0.00           H  
ATOM    826  C   THR    54      54.098  27.562  25.188  1.00  0.00           C  
ATOM    827  O   THR    54      53.029  28.072  25.577  1.00  0.00           O  
ATOM    828  N   PRO    55      55.196  28.338  25.297  1.00  0.00           N  
ATOM    829  CD  PRO    55      56.525  27.921  24.916  1.00  0.00           C  
ATOM    830  HD2 PRO    55      56.654  28.105  23.849  1.00  0.00           H  
ATOM    831  HD3 PRO    55      56.699  26.860  25.099  1.00  0.00           H  
ATOM    832  CG  PRO    55      57.448  28.826  25.731  1.00  0.00           C  
ATOM    833  HG2 PRO    55      58.403  28.957  25.223  1.00  0.00           H  
ATOM    834  HG3 PRO    55      57.714  28.537  26.748  1.00  0.00           H  
ATOM    835  CB  PRO    55      56.730  30.172  25.722  1.00  0.00           C  
ATOM    836  HB2 PRO    55      56.968  30.629  24.761  1.00  0.00           H  
ATOM    837  HB3 PRO    55      57.037  30.756  26.590  1.00  0.00           H  
ATOM    838  CA  PRO    55      55.237  29.701  25.755  1.00  0.00           C  
ATOM    839  HA  PRO    55      54.983  29.712  26.815  1.00  0.00           H  
ATOM    840  C   PRO    55      54.371  30.775  24.899  1.00  0.00           C  
ATOM    841  O   PRO    55      54.250  31.941  25.333  1.00  0.00           O  
ATOM    842  N   GLN    56      53.935  30.334  23.694  1.00  0.00           N  
ATOM    843  H   GLN    56      54.232  29.435  23.342  1.00  0.00           H  
ATOM    844  CA  GLN    56      53.100  31.142  22.834  1.00  0.00           C  
ATOM    845  HA  GLN    56      53.191  32.193  23.108  1.00  0.00           H  
ATOM    846  CB  GLN    56      53.567  31.011  21.401  1.00  0.00           C  
ATOM    847  HB2 GLN    56      53.343  30.050  20.939  1.00  0.00           H  
ATOM    848  HB3 GLN    56      52.853  31.553  20.781  1.00  0.00           H  
ATOM    849  CG  GLN    56      55.052  31.428  21.159  1.00  0.00           C  
ATOM    850  HG2 GLN    56      55.176  31.589  20.088  1.00  0.00           H  
ATOM    851  HG3 GLN    56      55.345  32.262  21.797  1.00  0.00           H  
ATOM    852  CD  GLN    56      56.016  30.283  21.356  1.00  0.00           C  
ATOM    853  OE1 GLN    56      55.753  29.173  21.829  1.00  0.00           O  
ATOM    854  NE2 GLN    56      57.181  30.494  20.861  1.00  0.00           N  
ATOM    855 HE21 GLN    56      57.896  29.792  20.988  1.00  0.00           H  
ATOM    856 HE22 GLN    56      57.424  31.439  20.599  1.00  0.00           H  
ATOM    857  C   GLN    56      51.616  30.748  22.983  1.00  0.00           C  
ATOM    858  O   GLN    56      50.750  31.419  22.450  1.00  0.00           O  
ATOM    859  N   THR    57      51.271  29.650  23.674  1.00  0.00           N  
ATOM    860  H   THR    57      52.040  29.040  23.914  1.00  0.00           H  
ATOM    861  CA  THR    57      49.940  29.001  23.712  1.00  0.00           C  
ATOM    862  HA  THR    57      49.581  28.987  22.683  1.00  0.00           H  
ATOM    863  CB  THR    57      50.061  27.545  24.286  1.00  0.00           C  
ATOM    864  HB  THR    57      50.691  27.575  25.174  1.00  0.00           H  
ATOM    865  CG2 THR    57      48.815  26.761  24.707  1.00  0.00           C  
ATOM    866 HG21 THR    57      48.350  27.150  25.612  1.00  0.00           H  
ATOM    867 HG22 THR    57      48.091  26.635  23.902  1.00  0.00           H  
ATOM    868 HG23 THR    57      49.142  25.790  25.080  1.00  0.00           H  
ATOM    869  OG1 THR    57      50.669  26.788  23.318  1.00  0.00           O  
ATOM    870  HG1 THR    57      51.507  27.183  23.065  1.00  0.00           H  
ATOM    871  C   THR    57      49.045  29.913  24.527  1.00  0.00           C  
ATOM    872  O   THR    57      49.421  30.316  25.646  1.00  0.00           O  
ATOM    873  N   LEU    58      47.819  30.253  24.033  1.00  0.00           N  
ATOM    874  H   LEU    58      47.567  29.827  23.152  1.00  0.00           H  
ATOM    875  CA  LEU    58      46.863  31.123  24.633  1.00  0.00           C  
ATOM    876  HA  LEU    58      47.331  31.918  25.214  1.00  0.00           H  
ATOM    877  CB  LEU    58      46.001  31.874  23.590  1.00  0.00           C  
ATOM    878  HB2 LEU    58      45.261  31.224  23.123  1.00  0.00           H  
ATOM    879  HB3 LEU    58      45.327  32.537  24.133  1.00  0.00           H  
ATOM    880  CG  LEU    58      46.762  32.677  22.558  1.00  0.00           C  
ATOM    881  HG  LEU    58      47.630  32.151  22.162  1.00  0.00           H  
ATOM    882  CD1 LEU    58      45.824  33.013  21.428  1.00  0.00           C  
ATOM    883 HD11 LEU    58      44.954  33.605  21.714  1.00  0.00           H  
ATOM    884 HD12 LEU    58      46.383  33.571  20.678  1.00  0.00           H  
ATOM    885 HD13 LEU    58      45.570  32.028  21.036  1.00  0.00           H  
ATOM    886  CD2 LEU    58      47.455  33.908  23.139  1.00  0.00           C  
ATOM    887 HD21 LEU    58      47.941  34.412  22.304  1.00  0.00           H  
ATOM    888 HD22 LEU    58      46.736  34.468  23.738  1.00  0.00           H  
ATOM    889 HD23 LEU    58      48.255  33.610  23.816  1.00  0.00           H  
ATOM    890  C   LEU    58      45.934  30.394  25.605  1.00  0.00           C  
ATOM    891  O   LEU    58      45.565  29.260  25.280  1.00  0.00           O  
ATOM    892  N   PHE    59      45.723  30.947  26.764  1.00  0.00           N  
ATOM    893  H   PHE    59      46.029  31.905  26.854  1.00  0.00           H  
ATOM    894  CA  PHE    59      44.800  30.481  27.818  1.00  0.00           C  
ATOM    895  HA  PHE    59      44.267  29.614  27.426  1.00  0.00           H  
ATOM    896  CB  PHE    59      45.526  30.061  29.072  1.00  0.00           C  
ATOM    897  HB2 PHE    59      46.039  30.939  29.464  1.00  0.00           H  
ATOM    898  HB3 PHE    59      44.771  29.833  29.826  1.00  0.00           H  
ATOM    899  CG  PHE    59      46.541  28.958  29.054  1.00  0.00           C  
ATOM    900  CD1 PHE    59      47.770  29.124  28.301  1.00  0.00           C  
ATOM    901  HD1 PHE    59      48.022  30.077  27.859  1.00  0.00           H  
ATOM    902  CE1 PHE    59      48.711  28.056  28.288  1.00  0.00           C  
ATOM    903  HE1 PHE    59      49.616  28.081  27.698  1.00  0.00           H  
ATOM    904  CZ  PHE    59      48.387  26.852  28.877  1.00  0.00           C  
ATOM    905  HZ  PHE    59      49.140  26.078  28.927  1.00  0.00           H  
ATOM    906  CE2 PHE    59      47.225  26.699  29.666  1.00  0.00           C  
ATOM    907  HE2 PHE    59      47.100  25.832  30.297  1.00  0.00           H  
ATOM    908  CD2 PHE    59      46.304  27.744  29.700  1.00  0.00           C  
ATOM    909  HD2 PHE    59      45.415  27.657  30.308  1.00  0.00           H  
ATOM    910  C   PHE    59      43.772  31.581  28.079  1.00  0.00           C  
ATOM    911  O   PHE    59      43.971  32.758  27.757  1.00  0.00           O  
ATOM    912  N   GLU    60      42.622  31.145  28.563  1.00  0.00           N  
ATOM    913  H   GLU    60      42.496  30.150  28.438  1.00  0.00           H  
ATOM    914  CA  GLU    60      41.610  32.020  29.104  1.00  0.00           C  
ATOM    915  HA  GLU    60      41.587  32.977  28.584  1.00  0.00           H  
ATOM    916  CB  GLU    60      40.271  31.398  28.991  1.00  0.00           C  
ATOM    917  HB2 GLU    60      40.085  30.574  29.679  1.00  0.00           H  
ATOM    918  HB3 GLU    60      39.632  32.276  29.077  1.00  0.00           H  
ATOM    919  CG  GLU    60      39.943  30.799  27.577  1.00  0.00           C  
ATOM    920  HG2 GLU    60      39.826  31.607  26.855  1.00  0.00           H  
ATOM    921  HG3 GLU    60      40.796  30.200  27.257  1.00  0.00           H  
ATOM    922  CD  GLU    60      38.731  29.870  27.433  1.00  0.00           C  
ATOM    923  OE1 GLU    60      38.059  29.468  28.402  1.00  0.00           O  
ATOM    924  OE2 GLU    60      38.321  29.535  26.261  1.00  0.00           O  
ATOM    925  C   GLU    60      41.978  32.488  30.523  1.00  0.00           C  
ATOM    926  O   GLU    60      42.366  31.693  31.326  1.00  0.00           O  
ATOM    927  N   LEU    61      41.932  33.817  30.766  1.00  0.00           N  
ATOM    928  H   LEU    61      41.754  34.467  30.014  1.00  0.00           H  
ATOM    929  CA  LEU    61      42.400  34.390  32.057  1.00  0.00           C  
ATOM    930  HA  LEU    61      43.223  33.779  32.428  1.00  0.00           H  
ATOM    931  CB  LEU    61      42.896  35.772  31.890  1.00  0.00           C  
ATOM    932  HB2 LEU    61      42.059  36.372  31.534  1.00  0.00           H  
ATOM    933  HB3 LEU    61      43.200  36.164  32.861  1.00  0.00           H  
ATOM    934  CG  LEU    61      44.042  35.805  30.839  1.00  0.00           C  
ATOM    935  HG  LEU    61      43.645  35.729  29.826  1.00  0.00           H  
ATOM    936  CD1 LEU    61      44.732  37.134  30.791  1.00  0.00           C  
ATOM    937 HD11 LEU    61      45.233  37.255  31.751  1.00  0.00           H  
ATOM    938 HD12 LEU    61      45.467  37.092  29.987  1.00  0.00           H  
ATOM    939 HD13 LEU    61      44.028  37.957  30.665  1.00  0.00           H  
ATOM    940  CD2 LEU    61      45.195  34.782  31.050  1.00  0.00           C  
ATOM    941 HD21 LEU    61      44.748  33.788  31.071  1.00  0.00           H  
ATOM    942 HD22 LEU    61      45.947  34.892  30.269  1.00  0.00           H  
ATOM    943 HD23 LEU    61      45.670  35.059  31.991  1.00  0.00           H  
ATOM    944  C   LEU    61      41.272  34.297  33.043  1.00  0.00           C  
ATOM    945  O   LEU    61      41.553  34.105  34.237  1.00  0.00           O  
ATOM    946  N   GLY    62      40.018  34.359  32.634  1.00  0.00           N  
ATOM    947  H   GLY    62      39.861  34.557  31.657  1.00  0.00           H  
ATOM    948  CA  GLY    62      38.886  34.689  33.504  1.00  0.00           C  
ATOM    949  HA2 GLY    62      37.910  34.655  33.020  1.00  0.00           H  
ATOM    950  HA3 GLY    62      38.789  33.926  34.276  1.00  0.00           H  
ATOM    951  C   GLY    62      39.147  36.051  34.242  1.00  0.00           C  
ATOM    952  O   GLY    62      39.743  36.944  33.658  1.00  0.00           O  
ATOM    953  N   CTZ    63      38.832  36.056  35.510  1.00  0.00           N  
ATOM    954  H4  CTZ    63      38.406  35.210  35.861  1.00  0.00           H  
ATOM    955  C9  CTZ    63      38.944  37.200  36.454  1.00  0.00           C  
ATOM    956  H5  CTZ    63      38.202  37.945  36.168  1.00  0.00           H  
ATOM    957  C   CTZ    63      40.302  37.911  36.432  1.00  0.00           C  
ATOM    958  O   CTZ    63      40.317  39.062  36.925  1.00  0.00           O  
ATOM    959  CB  CTZ    63      38.536  36.868  37.877  1.00  0.00           C  
ATOM    960  H6  CTZ    63      39.315  36.272  38.327  1.00  0.00           H  
ATOM    961  H7  CTZ    63      38.539  37.748  38.494  1.00  0.00           H  
ATOM    962  OG  CTZ    63      37.133  36.341  37.901  1.00  0.00           O  
ATOM    963  S1  CTZ    63      33.724  33.892  40.919  1.00  0.00           S  
ATOM    964  C2  CTZ    63      33.676  34.175  42.672  1.00  0.00           C  
ATOM    965  H12 CTZ    63      32.815  33.755  43.154  1.00  0.00           H  
ATOM    966  H13 CTZ    63      33.429  35.291  42.944  1.00  0.00           H  
ATOM    967  C3  CTZ    63      34.954  33.728  43.373  1.00  0.00           C  
ATOM    968  C3' CTZ    63      34.786  33.549  44.690  1.00  0.00           C  
ATOM    969  H14 CTZ    63      33.810  33.595  44.994  1.00  0.00           H  
ATOM    970  H15 CTZ    63      35.641  33.340  45.439  1.00  0.00           H  
ATOM    971  CA  CTZ    63      36.254  33.848  42.800  1.00  0.00           C  
ATOM    972  C4' CTZ    63      37.643  33.512  43.492  1.00  0.00           C  
ATOM    973  O4A CTZ    63      38.545  33.361  42.638  1.00  0.00           O  
ATOM    974  O4B CTZ    63      37.780  33.409  44.783  1.00  0.00           O  
ATOM    975  N5  CTZ    63      36.340  34.351  41.616  1.00  0.00           N  
ATOM    976  C6  CTZ    63      35.251  34.963  40.887  1.00  0.00           C  
ATOM    977  H16 CTZ    63      35.101  35.961  41.396  1.00  0.00           H  
ATOM    978  C7  CTZ    63      35.500  35.153  39.405  1.00  0.00           C  
ATOM    979  H17 CTZ    63      34.976  36.058  39.094  1.00  0.00           H  
ATOM    980  C8  CTZ    63      37.073  35.232  39.030  1.00  0.00           C  
ATOM    981  O9  CTZ    63      37.554  34.041  38.646  1.00  0.00           O  
ATOM    982  N10 CTZ    63      34.879  34.041  38.676  1.00  0.00           N  
ATOM    983  H18 CTZ    63      35.445  33.161  38.813  1.00  0.00           H  
ATOM    984  C11 CTZ    63      33.864  34.286  37.838  1.00  0.00           C  
ATOM    985  O12 CTZ    63      33.445  35.455  37.729  1.00  0.00           O  
ATOM    986  C13 CTZ    63      33.303  33.202  36.982  1.00  0.00           C  
ATOM    987  C14 CTZ    63      33.442  33.116  35.470  1.00  0.00           C  
ATOM    988  C15 CTZ    63      34.399  33.885  34.789  1.00  0.00           C  
ATOM    989  H19 CTZ    63      35.018  34.768  35.095  1.00  0.00           H  
ATOM    990  N16 CTZ    63      32.777  32.159  37.517  1.00  0.00           N  
ATOM    991  S16 CTZ    63      34.473  33.306  33.205  1.00  0.00           S  
ATOM    992  C17 CTZ    63      33.251  32.068  33.500  1.00  0.00           C  
ATOM    993  N18 CTZ    63      32.951  31.027  32.597  1.00  0.00           N  
ATOM    994  H20 CTZ    63      32.975  31.357  31.622  1.00  0.00           H  
ATOM    995  H21 CTZ    63      32.182  30.452  32.980  1.00  0.00           H  
ATOM    996  O17 CTZ    63      32.672  32.121  38.879  1.00  0.00           O  
ATOM    997  C18 CTZ    63      31.859  30.856  39.376  1.00  0.00           C  
ATOM    998  C19 CTZ    63      30.439  31.036  38.928  1.00  0.00           C  
ATOM    999  H22 CTZ    63      30.367  31.032  37.868  1.00  0.00           H  
ATOM   1000  H23 CTZ    63      29.790  30.279  39.438  1.00  0.00           H  
ATOM   1001  H24 CTZ    63      30.133  32.015  39.393  1.00  0.00           H  
ATOM   1002  C20 CTZ    63      32.216  30.827  40.825  1.00  0.00           C  
ATOM   1003  H25 CTZ    63      33.275  30.488  41.055  1.00  0.00           H  
ATOM   1004  H26 CTZ    63      32.022  31.759  41.318  1.00  0.00           H  
ATOM   1005  H27 CTZ    63      31.639  30.168  41.491  1.00  0.00           H  
ATOM   1006  C21 CTZ    63      32.558  29.638  38.749  1.00  0.00           C  
ATOM   1007  O2A CTZ    63      33.794  29.548  38.795  1.00  0.00           O  
ATOM   1008  O2B CTZ    63      31.739  28.745  38.262  1.00  0.00           O  
ATOM   1009  N19 CTZ    63      32.820  32.062  34.753  1.00  0.00           N  
ATOM   1010  N   VAL    64      41.456  37.351  36.072  1.00  0.00           N  
ATOM   1011  H   VAL    64      41.479  36.396  35.745  1.00  0.00           H  
ATOM   1012  CA  VAL    64      42.707  38.105  35.986  1.00  0.00           C  
ATOM   1013  HA  VAL    64      42.813  38.618  36.941  1.00  0.00           H  
ATOM   1014  CB  VAL    64      43.894  37.160  35.676  1.00  0.00           C  
ATOM   1015  HB  VAL    64      43.745  36.455  34.858  1.00  0.00           H  
ATOM   1016  CG1 VAL    64      45.202  37.870  35.368  1.00  0.00           C  
ATOM   1017 HG11 VAL    64      45.970  37.144  35.103  1.00  0.00           H  
ATOM   1018 HG12 VAL    64      45.126  38.493  34.476  1.00  0.00           H  
ATOM   1019 HG13 VAL    64      45.491  38.494  36.214  1.00  0.00           H  
ATOM   1020  CG2 VAL    64      44.061  36.177  36.899  1.00  0.00           C  
ATOM   1021 HG21 VAL    64      44.860  35.499  36.602  1.00  0.00           H  
ATOM   1022 HG22 VAL    64      44.480  36.797  37.692  1.00  0.00           H  
ATOM   1023 HG23 VAL    64      43.234  35.526  37.182  1.00  0.00           H  
ATOM   1024  C   VAL    64      42.600  39.256  34.967  1.00  0.00           C  
ATOM   1025  O   VAL    64      43.286  40.260  35.029  1.00  0.00           O  
ATOM   1026  N   SER    65      41.656  39.057  33.957  1.00  0.00           N  
ATOM   1027  H   SER    65      41.096  38.230  33.809  1.00  0.00           H  
ATOM   1028  CA  SER    65      41.278  40.164  32.964  1.00  0.00           C  
ATOM   1029  HA  SER    65      42.078  40.447  32.279  1.00  0.00           H  
ATOM   1030  CB  SER    65      40.044  39.690  32.168  1.00  0.00           C  
ATOM   1031  HB2 SER    65      39.275  39.460  32.906  1.00  0.00           H  
ATOM   1032  HB3 SER    65      39.669  40.363  31.396  1.00  0.00           H  
ATOM   1033  OG  SER    65      40.244  38.461  31.507  1.00  0.00           O  
ATOM   1034  HG  SER    65      40.060  37.777  32.156  1.00  0.00           H  
ATOM   1035  C   SER    65      40.904  41.491  33.669  1.00  0.00           C  
ATOM   1036  O   SER    65      41.206  42.554  33.103  1.00  0.00           O  
ATOM   1037  N   LYS    66      40.316  41.468  34.893  1.00  0.00           N  
ATOM   1038  H   LYS    66      40.095  40.570  35.300  1.00  0.00           H  
ATOM   1039  CA  LYS    66      40.130  42.660  35.730  1.00  0.00           C  
ATOM   1040  HA  LYS    66      39.417  43.271  35.178  1.00  0.00           H  
ATOM   1041  CB  LYS    66      39.519  42.194  37.060  1.00  0.00           C  
ATOM   1042  HB2 LYS    66      40.276  41.629  37.604  1.00  0.00           H  
ATOM   1043  HB3 LYS    66      39.308  43.097  37.634  1.00  0.00           H  
ATOM   1044  CG  LYS    66      38.261  41.353  36.881  1.00  0.00           C  
ATOM   1045  HG2 LYS    66      37.507  41.954  36.373  1.00  0.00           H  
ATOM   1046  HG3 LYS    66      38.344  40.451  36.274  1.00  0.00           H  
ATOM   1047  CD  LYS    66      37.779  40.880  38.200  1.00  0.00           C  
ATOM   1048  HD2 LYS    66      38.460  40.127  38.596  1.00  0.00           H  
ATOM   1049  HD3 LYS    66      37.879  41.704  38.906  1.00  0.00           H  
ATOM   1050  CE  LYS    66      36.277  40.384  38.233  1.00  0.00           C  
ATOM   1051  HE2 LYS    66      35.965  40.472  39.273  1.00  0.00           H  
ATOM   1052  HE3 LYS    66      35.699  41.108  37.659  1.00  0.00           H  
ATOM   1053  NZ  LYS    66      36.029  38.982  37.802  1.00  0.00           N  
ATOM   1054  HZ1 LYS    66      36.444  38.402  38.517  1.00  0.00           H  
ATOM   1055  HZ2 LYS    66      35.054  38.727  37.876  1.00  0.00           H  
ATOM   1056  HZ3 LYS    66      36.355  38.876  36.853  1.00  0.00           H  
ATOM   1057  C   LYS    66      41.374  43.484  36.047  1.00  0.00           C  
ATOM   1058  O   LYS    66      41.143  44.713  36.212  1.00  0.00           O  
ATOM   1059  N   THR    67      42.545  42.876  36.089  1.00  0.00           N  
ATOM   1060  H   THR    67      42.447  41.873  36.151  1.00  0.00           H  
ATOM   1061  CA  THR    67      43.871  43.552  36.222  1.00  0.00           C  
ATOM   1062  HA  THR    67      43.869  44.099  37.165  1.00  0.00           H  
ATOM   1063  CB  THR    67      45.072  42.576  36.219  1.00  0.00           C  
ATOM   1064  HB  THR    67      45.956  43.213  36.183  1.00  0.00           H  
ATOM   1065  CG2 THR    67      45.070  41.542  37.407  1.00  0.00           C  
ATOM   1066 HG21 THR    67      45.932  40.892  37.257  1.00  0.00           H  
ATOM   1067 HG22 THR    67      45.072  42.042  38.376  1.00  0.00           H  
ATOM   1068 HG23 THR    67      44.166  40.938  37.342  1.00  0.00           H  
ATOM   1069  OG1 THR    67      45.189  41.896  35.038  1.00  0.00           O  
ATOM   1070  HG1 THR    67      44.457  41.276  35.002  1.00  0.00           H  
ATOM   1071  C   THR    67      44.033  44.501  35.103  1.00  0.00           C  
ATOM   1072  O   THR    67      44.571  45.578  35.405  1.00  0.00           O  
ATOM   1073  N   PHE    68      43.619  44.270  33.892  1.00  0.00           N  
ATOM   1074  H   PHE    68      43.102  43.432  33.667  1.00  0.00           H  
ATOM   1075  CA  PHE    68      43.685  45.206  32.804  1.00  0.00           C  
ATOM   1076  HA  PHE    68      44.650  45.708  32.874  1.00  0.00           H  
ATOM   1077  CB  PHE    68      43.611  44.499  31.456  1.00  0.00           C  
ATOM   1078  HB2 PHE    68      42.669  43.975  31.295  1.00  0.00           H  
ATOM   1079  HB3 PHE    68      43.646  45.235  30.653  1.00  0.00           H  
ATOM   1080  CG  PHE    68      44.725  43.555  31.095  1.00  0.00           C  
ATOM   1081  CD1 PHE    68      45.738  43.948  30.172  1.00  0.00           C  
ATOM   1082  HD1 PHE    68      45.945  44.979  29.926  1.00  0.00           H  
ATOM   1083  CE1 PHE    68      46.641  42.998  29.721  1.00  0.00           C  
ATOM   1084  HE1 PHE    68      47.428  43.165  29.001  1.00  0.00           H  
ATOM   1085  CZ  PHE    68      46.493  41.654  30.137  1.00  0.00           C  
ATOM   1086  HZ  PHE    68      47.232  40.910  29.875  1.00  0.00           H  
ATOM   1087  CE2 PHE    68      45.536  41.239  31.091  1.00  0.00           C  
ATOM   1088  HE2 PHE    68      45.529  40.213  31.428  1.00  0.00           H  
ATOM   1089  CD2 PHE    68      44.621  42.203  31.554  1.00  0.00           C  
ATOM   1090  HD2 PHE    68      43.888  41.941  32.302  1.00  0.00           H  
ATOM   1091  C   PHE    68      42.559  46.246  32.924  1.00  0.00           C  
ATOM   1092  O   PHE    68      42.869  47.372  32.609  1.00  0.00           O  
ATOM   1093  N   THR    69      41.326  45.836  33.177  1.00  0.00           N  
ATOM   1094  H   THR    69      41.098  44.853  33.204  1.00  0.00           H  
ATOM   1095  CA  THR    69      40.172  46.786  33.315  1.00  0.00           C  
ATOM   1096  HA  THR    69      39.962  47.236  32.345  1.00  0.00           H  
ATOM   1097  CB  THR    69      38.978  46.124  33.985  1.00  0.00           C  
ATOM   1098  HB  THR    69      39.299  45.785  34.970  1.00  0.00           H  
ATOM   1099  CG2 THR    69      37.847  47.051  34.136  1.00  0.00           C  
ATOM   1100 HG21 THR    69      37.044  46.607  34.725  1.00  0.00           H  
ATOM   1101 HG22 THR    69      38.101  47.858  34.824  1.00  0.00           H  
ATOM   1102 HG23 THR    69      37.600  47.447  33.151  1.00  0.00           H  
ATOM   1103  OG1 THR    69      38.481  45.026  33.228  1.00  0.00           O  
ATOM   1104  HG1 THR    69      37.527  45.117  33.285  1.00  0.00           H  
ATOM   1105  C   THR    69      40.613  47.979  34.244  1.00  0.00           C  
ATOM   1106  O   THR    69      40.629  49.122  33.875  1.00  0.00           O  
ATOM   1107  N   GLY    70      41.074  47.634  35.440  1.00  0.00           N  
ATOM   1108  H   GLY    70      41.096  46.651  35.669  1.00  0.00           H  
ATOM   1109  CA  GLY    70      41.427  48.571  36.521  1.00  0.00           C  
ATOM   1110  HA2 GLY    70      40.607  49.202  36.866  1.00  0.00           H  
ATOM   1111  HA3 GLY    70      41.690  47.983  37.401  1.00  0.00           H  
ATOM   1112  C   GLY    70      42.573  49.497  36.198  1.00  0.00           C  
ATOM   1113  O   GLY    70      42.621  50.628  36.656  1.00  0.00           O  
ATOM   1114  N   VAL    71      43.514  49.137  35.310  1.00  0.00           N  
ATOM   1115  H   VAL    71      43.421  48.207  34.927  1.00  0.00           H  
ATOM   1116  CA  VAL    71      44.556  50.090  34.776  1.00  0.00           C  
ATOM   1117  HA  VAL    71      44.832  50.791  35.564  1.00  0.00           H  
ATOM   1118  CB  VAL    71      45.776  49.283  34.368  1.00  0.00           C  
ATOM   1119  HB  VAL    71      45.425  48.401  33.832  1.00  0.00           H  
ATOM   1120  CG1 VAL    71      46.790  49.888  33.344  1.00  0.00           C  
ATOM   1121 HG11 VAL    71      47.166  50.878  33.602  1.00  0.00           H  
ATOM   1122 HG12 VAL    71      47.677  49.255  33.347  1.00  0.00           H  
ATOM   1123 HG13 VAL    71      46.399  49.868  32.327  1.00  0.00           H  
ATOM   1124  CG2 VAL    71      46.570  48.849  35.620  1.00  0.00           C  
ATOM   1125 HG21 VAL    71      47.543  48.453  35.327  1.00  0.00           H  
ATOM   1126 HG22 VAL    71      46.770  49.737  36.219  1.00  0.00           H  
ATOM   1127 HG23 VAL    71      45.994  48.058  36.101  1.00  0.00           H  
ATOM   1128  C   VAL    71      44.083  50.898  33.561  1.00  0.00           C  
ATOM   1129  O   VAL    71      44.584  52.005  33.301  1.00  0.00           O  
ATOM   1130  N   LEU    72      43.088  50.332  32.792  1.00  0.00           N  
ATOM   1131  H   LEU    72      42.721  49.418  33.014  1.00  0.00           H  
ATOM   1132  CA  LEU    72      42.501  51.049  31.633  1.00  0.00           C  
ATOM   1133  HA  LEU    72      43.312  51.548  31.103  1.00  0.00           H  
ATOM   1134  CB  LEU    72      41.654  50.103  30.802  1.00  0.00           C  
ATOM   1135  HB2 LEU    72      42.351  49.309  30.532  1.00  0.00           H  
ATOM   1136  HB3 LEU    72      40.829  49.629  31.335  1.00  0.00           H  
ATOM   1137  CG  LEU    72      41.077  50.749  29.522  1.00  0.00           C  
ATOM   1138  HG  LEU    72      40.520  51.680  29.623  1.00  0.00           H  
ATOM   1139  CD1 LEU    72      42.288  51.023  28.583  1.00  0.00           C  
ATOM   1140 HD11 LEU    72      43.040  51.748  28.896  1.00  0.00           H  
ATOM   1141 HD12 LEU    72      42.725  50.047  28.371  1.00  0.00           H  
ATOM   1142 HD13 LEU    72      41.911  51.513  27.685  1.00  0.00           H  
ATOM   1143  CD2 LEU    72      40.033  49.877  28.821  1.00  0.00           C  
ATOM   1144 HD21 LEU    72      40.399  48.884  28.561  1.00  0.00           H  
ATOM   1145 HD22 LEU    72      39.137  49.896  29.442  1.00  0.00           H  
ATOM   1146 HD23 LEU    72      39.677  50.380  27.921  1.00  0.00           H  
ATOM   1147  C   LEU    72      41.681  52.190  32.184  1.00  0.00           C  
ATOM   1148  O   LEU    72      41.826  53.348  31.753  1.00  0.00           O  
ATOM   1149  N   GLY    73      40.876  51.920  33.173  1.00  0.00           N  
ATOM   1150  H   GLY    73      40.831  50.969  33.513  1.00  0.00           H  
ATOM   1151  CA  GLY    73      40.288  52.970  34.069  1.00  0.00           C  
ATOM   1152  HA2 GLY    73      39.694  53.610  33.416  1.00  0.00           H  
ATOM   1153  HA3 GLY    73      39.714  52.551  34.896  1.00  0.00           H  
ATOM   1154  C   GLY    73      41.305  53.909  34.704  1.00  0.00           C  
ATOM   1155  O   GLY    73      41.005  55.137  34.609  1.00  0.00           O  
ATOM   1156  N   GLY    74      42.472  53.461  35.249  1.00  0.00           N  
ATOM   1157  H   GLY    74      42.503  52.466  35.420  1.00  0.00           H  
ATOM   1158  CA  GLY    74      43.558  54.260  35.754  1.00  0.00           C  
ATOM   1159  HA2 GLY    74      43.233  54.827  36.627  1.00  0.00           H  
ATOM   1160  HA3 GLY    74      44.344  53.603  36.127  1.00  0.00           H  
ATOM   1161  C   GLY    74      44.125  55.299  34.751  1.00  0.00           C  
ATOM   1162  O   GLY    74      44.012  56.446  34.982  1.00  0.00           O  
ATOM   1163  N   ASP    75      44.561  54.846  33.562  1.00  0.00           N  
ATOM   1164  H   ASP    75      44.572  53.876  33.283  1.00  0.00           H  
ATOM   1165  CA  ASP    75      44.811  55.577  32.356  1.00  0.00           C  
ATOM   1166  HA  ASP    75      45.710  56.188  32.429  1.00  0.00           H  
ATOM   1167  CB  ASP    75      45.067  54.588  31.224  1.00  0.00           C  
ATOM   1168  HB2 ASP    75      45.962  54.025  31.489  1.00  0.00           H  
ATOM   1169  HB3 ASP    75      44.305  53.810  31.241  1.00  0.00           H  
ATOM   1170  CG  ASP    75      45.235  55.269  29.861  1.00  0.00           C  
ATOM   1171  OD1 ASP    75      46.290  55.887  29.609  1.00  0.00           O  
ATOM   1172  OD2 ASP    75      44.309  55.329  29.032  1.00  0.00           O  
ATOM   1173  C   ASP    75      43.641  56.567  32.030  1.00  0.00           C  
ATOM   1174  O   ASP    75      43.971  57.737  31.727  1.00  0.00           O  
ATOM   1175  N   ALA    76      42.340  56.199  32.144  1.00  0.00           N  
ATOM   1176  H   ALA    76      42.106  55.248  32.391  1.00  0.00           H  
ATOM   1177  CA  ALA    76      41.276  57.184  31.866  1.00  0.00           C  
ATOM   1178  HA  ALA    76      41.651  57.707  30.987  1.00  0.00           H  
ATOM   1179  CB  ALA    76      39.954  56.399  31.566  1.00  0.00           C  
ATOM   1180  HB1 ALA    76      39.633  55.951  32.506  1.00  0.00           H  
ATOM   1181  HB2 ALA    76      39.229  57.152  31.260  1.00  0.00           H  
ATOM   1182  HB3 ALA    76      40.103  55.623  30.815  1.00  0.00           H  
ATOM   1183  C   ALA    76      41.038  58.258  32.980  1.00  0.00           C  
ATOM   1184  O   ALA    76      40.576  59.295  32.644  1.00  0.00           O  
ATOM   1185  N   ILE    77      41.588  57.985  34.179  1.00  0.00           N  
ATOM   1186  H   ILE    77      41.829  57.017  34.341  1.00  0.00           H  
ATOM   1187  CA  ILE    77      41.768  58.873  35.272  1.00  0.00           C  
ATOM   1188  HA  ILE    77      41.008  59.654  35.272  1.00  0.00           H  
ATOM   1189  CB  ILE    77      41.766  58.181  36.660  1.00  0.00           C  
ATOM   1190  HB  ILE    77      42.505  57.380  36.645  1.00  0.00           H  
ATOM   1191  CG2 ILE    77      42.074  59.206  37.791  1.00  0.00           C  
ATOM   1192 HG21 ILE    77      41.290  59.963  37.818  1.00  0.00           H  
ATOM   1193 HG22 ILE    77      42.064  58.549  38.662  1.00  0.00           H  
ATOM   1194 HG23 ILE    77      43.023  59.721  37.643  1.00  0.00           H  
ATOM   1195  CG1 ILE    77      40.325  57.578  36.920  1.00  0.00           C  
ATOM   1196 HG12 ILE    77      39.795  58.339  37.493  1.00  0.00           H  
ATOM   1197 HG13 ILE    77      39.854  57.448  35.946  1.00  0.00           H  
ATOM   1198  CD1 ILE    77      40.332  56.224  37.587  1.00  0.00           C  
ATOM   1199 HD11 ILE    77      40.723  56.314  38.600  1.00  0.00           H  
ATOM   1200 HD12 ILE    77      39.349  55.757  37.530  1.00  0.00           H  
ATOM   1201 HD13 ILE    77      41.101  55.666  37.053  1.00  0.00           H  
ATOM   1202  C   ILE    77      43.012  59.780  35.140  1.00  0.00           C  
ATOM   1203  O   ILE    77      42.911  61.031  35.215  1.00  0.00           O  
ATOM   1204  N   ALA    78      44.180  59.219  34.782  1.00  0.00           N  
ATOM   1205  H   ALA    78      44.225  58.210  34.811  1.00  0.00           H  
ATOM   1206  CA  ALA    78      45.314  59.994  34.355  1.00  0.00           C  
ATOM   1207  HA  ALA    78      45.546  60.629  35.210  1.00  0.00           H  
ATOM   1208  CB  ALA    78      46.507  59.089  34.229  1.00  0.00           C  
ATOM   1209  HB1 ALA    78      46.751  58.658  35.200  1.00  0.00           H  
ATOM   1210  HB2 ALA    78      46.338  58.283  33.515  1.00  0.00           H  
ATOM   1211  HB3 ALA    78      47.306  59.680  33.780  1.00  0.00           H  
ATOM   1212  C   ALA    78      45.113  60.932  33.106  1.00  0.00           C  
ATOM   1213  O   ALA    78      45.496  62.053  33.128  1.00  0.00           O  
ATOM   1214  N   ARG    79      44.271  60.567  32.132  1.00  0.00           N  
ATOM   1215  H   ARG    79      44.083  59.578  32.223  1.00  0.00           H  
ATOM   1216  CA  ARG    79      43.865  61.355  30.958  1.00  0.00           C  
ATOM   1217  HA  ARG    79      44.640  62.015  30.569  1.00  0.00           H  
ATOM   1218  CB  ARG    79      43.232  60.496  29.904  1.00  0.00           C  
ATOM   1219  HB2 ARG    79      42.608  59.751  30.398  1.00  0.00           H  
ATOM   1220  HB3 ARG    79      42.684  61.051  29.142  1.00  0.00           H  
ATOM   1221  CG  ARG    79      44.255  59.545  29.175  1.00  0.00           C  
ATOM   1222  HG2 ARG    79      44.928  60.218  28.643  1.00  0.00           H  
ATOM   1223  HG3 ARG    79      44.890  59.003  29.876  1.00  0.00           H  
ATOM   1224  CD  ARG    79      43.491  58.617  28.188  1.00  0.00           C  
ATOM   1225  HD2 ARG    79      42.781  58.096  28.831  1.00  0.00           H  
ATOM   1226  HD3 ARG    79      42.913  59.276  27.540  1.00  0.00           H  
ATOM   1227  NE  ARG    79      44.327  57.723  27.443  1.00  0.00           N  
ATOM   1228  HE  ARG    79      44.345  56.780  27.806  1.00  0.00           H  
ATOM   1229  CZ  ARG    79      45.338  57.858  26.626  1.00  0.00           C  
ATOM   1230  NH1 ARG    79      45.547  58.903  25.885  1.00  0.00           N  
ATOM   1231 HH11 ARG    79      44.996  59.742  25.997  1.00  0.00           H  
ATOM   1232 HH12 ARG    79      46.433  59.043  25.420  1.00  0.00           H  
ATOM   1233  NH2 ARG    79      46.253  57.007  26.468  1.00  0.00           N  
ATOM   1234 HH21 ARG    79      46.312  56.189  27.058  1.00  0.00           H  
ATOM   1235 HH22 ARG    79      46.588  56.890  25.523  1.00  0.00           H  
ATOM   1236  C   ARG    79      42.670  62.281  31.351  1.00  0.00           C  
ATOM   1237  O   ARG    79      42.418  63.245  30.549  1.00  0.00           O  
ATOM   1238  N   LYS    80      42.030  62.057  32.500  1.00  0.00           N  
ATOM   1239  H   LYS    80      42.508  61.393  33.093  1.00  0.00           H  
ATOM   1240  CA  LYS    80      41.001  62.908  33.085  1.00  0.00           C  
ATOM   1241  HA  LYS    80      40.752  62.411  34.022  1.00  0.00           H  
ATOM   1242  CB  LYS    80      41.563  64.328  33.253  1.00  0.00           C  
ATOM   1243  HB2 LYS    80      41.803  64.759  32.281  1.00  0.00           H  
ATOM   1244  HB3 LYS    80      40.788  64.948  33.703  1.00  0.00           H  
ATOM   1245  CG  LYS    80      42.859  64.506  34.049  1.00  0.00           C  
ATOM   1246  HG2 LYS    80      42.598  64.148  35.045  1.00  0.00           H  
ATOM   1247  HG3 LYS    80      43.591  63.838  33.595  1.00  0.00           H  
ATOM   1248  CD  LYS    80      43.377  65.950  33.995  1.00  0.00           C  
ATOM   1249  HD2 LYS    80      43.952  66.188  33.101  1.00  0.00           H  
ATOM   1250  HD3 LYS    80      42.578  66.691  33.973  1.00  0.00           H  
ATOM   1251  CE  LYS    80      44.322  66.206  35.115  1.00  0.00           C  
ATOM   1252  HE2 LYS    80      45.015  65.368  35.192  1.00  0.00           H  
ATOM   1253  HE3 LYS    80      44.877  67.097  34.822  1.00  0.00           H  
ATOM   1254  NZ  LYS    80      43.660  66.339  36.400  1.00  0.00           N  
ATOM   1255  HZ1 LYS    80      44.258  66.645  37.154  1.00  0.00           H  
ATOM   1256  HZ2 LYS    80      42.928  67.035  36.391  1.00  0.00           H  
ATOM   1257  HZ3 LYS    80      43.242  65.444  36.610  1.00  0.00           H  
ATOM   1258  C   LYS    80      39.679  62.848  32.352  1.00  0.00           C  
ATOM   1259  O   LYS    80      38.896  63.868  32.389  1.00  0.00           O  
ATOM   1260  N   GLU    81      39.416  61.658  31.741  1.00  0.00           N  
ATOM   1261  H   GLU    81      40.163  60.980  31.694  1.00  0.00           H  
ATOM   1262  CA  GLU    81      38.186  61.494  31.031  1.00  0.00           C  
ATOM   1263  HA  GLU    81      37.850  62.441  30.609  1.00  0.00           H  
ATOM   1264  CB  GLU    81      38.313  60.344  29.956  1.00  0.00           C  
ATOM   1265  HB2 GLU    81      38.238  59.389  30.477  1.00  0.00           H  
ATOM   1266  HB3 GLU    81      37.483  60.499  29.266  1.00  0.00           H  
ATOM   1267  CG  GLU    81      39.581  60.339  29.045  1.00  0.00           C  
ATOM   1268  HG2 GLU    81      39.777  61.353  28.697  1.00  0.00           H  
ATOM   1269  HG3 GLU    81      40.412  60.317  29.750  1.00  0.00           H  
ATOM   1270  CD  GLU    81      39.608  59.340  27.923  1.00  0.00           C  
ATOM   1271  OE1 GLU    81      39.292  58.183  28.179  1.00  0.00           O  
ATOM   1272  OE2 GLU    81      39.760  59.700  26.747  1.00  0.00           O  
ATOM   1273  C   GLU    81      37.109  61.106  32.033  1.00  0.00           C  
ATOM   1274  O   GLU    81      35.911  61.400  31.778  1.00  0.00           O  
ATOM   1275  N   ILE    82      37.512  60.404  33.048  1.00  0.00           N  
ATOM   1276  H   ILE    82      38.520  60.354  33.005  1.00  0.00           H  
ATOM   1277  CA  ILE    82      36.728  59.998  34.265  1.00  0.00           C  
ATOM   1278  HA  ILE    82      35.782  60.534  34.188  1.00  0.00           H  
ATOM   1279  CB  ILE    82      36.349  58.476  34.123  1.00  0.00           C  
ATOM   1280  HB  ILE    82      35.747  58.279  35.010  1.00  0.00           H  
ATOM   1281  CG2 ILE    82      35.382  58.247  32.997  1.00  0.00           C  
ATOM   1282 HG21 ILE    82      35.823  58.286  32.000  1.00  0.00           H  
ATOM   1283 HG22 ILE    82      34.952  57.247  33.045  1.00  0.00           H  
ATOM   1284 HG23 ILE    82      34.578  58.983  33.008  1.00  0.00           H  
ATOM   1285  CG1 ILE    82      37.544  57.544  34.132  1.00  0.00           C  
ATOM   1286 HG12 ILE    82      37.687  57.194  33.109  1.00  0.00           H  
ATOM   1287 HG13 ILE    82      38.507  58.024  34.305  1.00  0.00           H  
ATOM   1288  CD1 ILE    82      37.417  56.359  35.140  1.00  0.00           C  
ATOM   1289 HD11 ILE    82      37.341  56.790  36.139  1.00  0.00           H  
ATOM   1290 HD12 ILE    82      36.529  55.786  34.872  1.00  0.00           H  
ATOM   1291 HD13 ILE    82      38.354  55.839  34.944  1.00  0.00           H  
ATOM   1292  C   ILE    82      37.448  60.339  35.627  1.00  0.00           C  
ATOM   1293  O   ILE    82      38.687  60.418  35.677  1.00  0.00           O  
ATOM   1294  N   SER    83      36.692  60.581  36.726  1.00  0.00           N  
ATOM   1295  H   SER    83      35.702  60.626  36.529  1.00  0.00           H  
ATOM   1296  CA  SER    83      37.204  60.701  38.101  1.00  0.00           C  
ATOM   1297  HA  SER    83      38.254  60.444  38.239  1.00  0.00           H  
ATOM   1298  CB  SER    83      37.123  62.146  38.596  1.00  0.00           C  
ATOM   1299  HB2 SER    83      37.735  62.788  37.963  1.00  0.00           H  
ATOM   1300  HB3 SER    83      36.121  62.497  38.350  1.00  0.00           H  
ATOM   1301  OG  SER    83      37.438  62.209  39.996  1.00  0.00           O  
ATOM   1302  HG  SER    83      36.685  62.703  40.328  1.00  0.00           H  
ATOM   1303  C   SER    83      36.414  59.798  38.982  1.00  0.00           C  
ATOM   1304  O   SER    83      35.177  59.654  38.935  1.00  0.00           O  
ATOM   1305  N   LEU    84      37.088  59.128  39.933  1.00  0.00           N  
ATOM   1306  H   LEU    84      38.071  59.351  39.987  1.00  0.00           H  
ATOM   1307  CA  LEU    84      36.668  57.984  40.748  1.00  0.00           C  
ATOM   1308  HA  LEU    84      36.216  57.198  40.143  1.00  0.00           H  
ATOM   1309  CB  LEU    84      37.855  57.443  41.564  1.00  0.00           C  
ATOM   1310  HB2 LEU    84      38.298  58.234  42.170  1.00  0.00           H  
ATOM   1311  HB3 LEU    84      37.465  56.745  42.304  1.00  0.00           H  
ATOM   1312  CG  LEU    84      38.954  56.846  40.692  1.00  0.00           C  
ATOM   1313  HG  LEU    84      39.256  57.624  39.991  1.00  0.00           H  
ATOM   1314  CD1 LEU    84      40.109  56.484  41.593  1.00  0.00           C  
ATOM   1315 HD11 LEU    84      40.536  57.349  42.101  1.00  0.00           H  
ATOM   1316 HD12 LEU    84      39.665  55.871  42.377  1.00  0.00           H  
ATOM   1317 HD13 LEU    84      40.893  56.018  40.996  1.00  0.00           H  
ATOM   1318  CD2 LEU    84      38.354  55.649  39.935  1.00  0.00           C  
ATOM   1319 HD21 LEU    84      37.589  55.207  40.573  1.00  0.00           H  
ATOM   1320 HD22 LEU    84      37.916  56.065  39.028  1.00  0.00           H  
ATOM   1321 HD23 LEU    84      39.104  54.892  39.706  1.00  0.00           H  
ATOM   1322  C   LEU    84      35.541  58.417  41.785  1.00  0.00           C  
ATOM   1323  O   LEU    84      34.699  57.629  42.171  1.00  0.00           O  
ATOM   1324  N   ALA    85      35.616  59.612  42.214  1.00  0.00           N  
ATOM   1325  H   ALA    85      36.302  60.189  41.749  1.00  0.00           H  
ATOM   1326  CA  ALA    85      34.664  60.193  43.085  1.00  0.00           C  
ATOM   1327  HA  ALA    85      34.366  59.443  43.818  1.00  0.00           H  
ATOM   1328  CB  ALA    85      35.387  61.294  43.874  1.00  0.00           C  
ATOM   1329  HB1 ALA    85      36.189  60.882  44.487  1.00  0.00           H  
ATOM   1330  HB2 ALA    85      35.892  61.941  43.157  1.00  0.00           H  
ATOM   1331  HB3 ALA    85      34.656  61.842  44.469  1.00  0.00           H  
ATOM   1332  C   ALA    85      33.275  60.709  42.590  1.00  0.00           C  
ATOM   1333  O   ALA    85      32.563  61.369  43.355  1.00  0.00           O  
ATOM   1334  N   ASP    86      33.038  60.521  41.297  1.00  0.00           N  
ATOM   1335  H   ASP    86      33.782  60.063  40.789  1.00  0.00           H  
ATOM   1336  CA  ASP    86      31.809  60.893  40.606  1.00  0.00           C  
ATOM   1337  HA  ASP    86      31.550  61.846  41.067  1.00  0.00           H  
ATOM   1338  CB  ASP    86      32.122  61.000  39.086  1.00  0.00           C  
ATOM   1339  HB2 ASP    86      32.617  60.096  38.729  1.00  0.00           H  
ATOM   1340  HB3 ASP    86      31.147  61.054  38.603  1.00  0.00           H  
ATOM   1341  CG  ASP    86      32.985  62.249  38.762  1.00  0.00           C  
ATOM   1342  OD1 ASP    86      32.997  63.255  39.525  1.00  0.00           O  
ATOM   1343  OD2 ASP    86      33.487  62.389  37.652  1.00  0.00           O  
ATOM   1344  C   ASP    86      30.686  59.880  40.831  1.00  0.00           C  
ATOM   1345  O   ASP    86      31.050  58.696  40.818  1.00  0.00           O  
ATOM   1346  N   PRO    87      29.410  60.223  40.943  1.00  0.00           N  
ATOM   1347  CD  PRO    87      28.971  61.636  40.978  1.00  0.00           C  
ATOM   1348  HD2 PRO    87      29.360  62.167  40.109  1.00  0.00           H  
ATOM   1349  HD3 PRO    87      29.361  62.058  41.905  1.00  0.00           H  
ATOM   1350  CG  PRO    87      27.479  61.667  40.963  1.00  0.00           C  
ATOM   1351  HG2 PRO    87      26.940  61.827  40.029  1.00  0.00           H  
ATOM   1352  HG3 PRO    87      27.014  62.327  41.696  1.00  0.00           H  
ATOM   1353  CB  PRO    87      27.133  60.254  41.325  1.00  0.00           C  
ATOM   1354  HB2 PRO    87      26.326  59.881  40.695  1.00  0.00           H  
ATOM   1355  HB3 PRO    87      26.834  60.186  42.371  1.00  0.00           H  
ATOM   1356  CA  PRO    87      28.318  59.338  41.027  1.00  0.00           C  
ATOM   1357  HA  PRO    87      28.555  58.661  41.847  1.00  0.00           H  
ATOM   1358  C   PRO    87      28.199  58.662  39.656  1.00  0.00           C  
ATOM   1359  O   PRO    87      28.376  59.319  38.589  1.00  0.00           O  
ATOM   1360  N   VAL    88      27.816  57.396  39.601  1.00  0.00           N  
ATOM   1361  H   VAL    88      27.632  57.082  40.543  1.00  0.00           H  
ATOM   1362  CA  VAL    88      27.477  56.667  38.394  1.00  0.00           C  
ATOM   1363  HA  VAL    88      28.403  56.708  37.820  1.00  0.00           H  
ATOM   1364  CB  VAL    88      27.027  55.253  38.768  1.00  0.00           C  
ATOM   1365  HB  VAL    88      26.012  55.254  39.165  1.00  0.00           H  
ATOM   1366  CG1 VAL    88      27.126  54.458  37.503  1.00  0.00           C  
ATOM   1367 HG11 VAL    88      27.046  53.372  37.547  1.00  0.00           H  
ATOM   1368 HG12 VAL    88      26.350  54.745  36.794  1.00  0.00           H  
ATOM   1369 HG13 VAL    88      28.074  54.680  37.012  1.00  0.00           H  
ATOM   1370  CG2 VAL    88      27.855  54.505  39.748  1.00  0.00           C  
ATOM   1371 HG21 VAL    88      27.538  53.499  40.023  1.00  0.00           H  
ATOM   1372 HG22 VAL    88      28.853  54.491  39.310  1.00  0.00           H  
ATOM   1373 HG23 VAL    88      27.884  55.095  40.664  1.00  0.00           H  
ATOM   1374  C   VAL    88      26.368  57.269  37.493  1.00  0.00           C  
ATOM   1375  O   VAL    88      26.465  57.219  36.275  1.00  0.00           O  
ATOM   1376  N   THR    89      25.433  57.967  38.132  1.00  0.00           N  
ATOM   1377  H   THR    89      25.367  57.932  39.139  1.00  0.00           H  
ATOM   1378  CA  THR    89      24.396  58.896  37.540  1.00  0.00           C  
ATOM   1379  HA  THR    89      23.704  58.271  36.975  1.00  0.00           H  
ATOM   1380  CB  THR    89      23.604  59.591  38.649  1.00  0.00           C  
ATOM   1381  HB  THR    89      22.769  60.151  38.228  1.00  0.00           H  
ATOM   1382  CG2 THR    89      22.988  58.513  39.595  1.00  0.00           C  
ATOM   1383 HG21 THR    89      23.651  57.692  39.868  1.00  0.00           H  
ATOM   1384 HG22 THR    89      22.554  58.951  40.494  1.00  0.00           H  
ATOM   1385 HG23 THR    89      22.214  58.166  38.911  1.00  0.00           H  
ATOM   1386  OG1 THR    89      24.364  60.454  39.436  1.00  0.00           O  
ATOM   1387  HG1 THR    89      24.269  61.337  39.072  1.00  0.00           H  
ATOM   1388  C   THR    89      25.086  59.947  36.563  1.00  0.00           C  
ATOM   1389  O   THR    89      24.476  60.353  35.553  1.00  0.00           O  
ATOM   1390  N   LYS    90      26.347  60.334  36.764  1.00  0.00           N  
ATOM   1391  H   LYS    90      26.765  60.021  37.628  1.00  0.00           H  
ATOM   1392  CA  LYS    90      27.060  61.299  35.861  1.00  0.00           C  
ATOM   1393  HA  LYS    90      26.402  62.165  35.796  1.00  0.00           H  
ATOM   1394  CB  LYS    90      28.403  61.710  36.482  1.00  0.00           C  
ATOM   1395  HB2 LYS    90      28.258  61.936  37.538  1.00  0.00           H  
ATOM   1396  HB3 LYS    90      29.074  60.853  36.433  1.00  0.00           H  
ATOM   1397  CG  LYS    90      29.122  62.884  35.722  1.00  0.00           C  
ATOM   1398  HG2 LYS    90      29.431  62.521  34.741  1.00  0.00           H  
ATOM   1399  HG3 LYS    90      28.515  63.774  35.557  1.00  0.00           H  
ATOM   1400  CD  LYS    90      30.400  63.270  36.479  1.00  0.00           C  
ATOM   1401  HD2 LYS    90      30.100  63.340  37.525  1.00  0.00           H  
ATOM   1402  HD3 LYS    90      30.982  62.351  36.417  1.00  0.00           H  
ATOM   1403  CE  LYS    90      31.183  64.484  35.970  1.00  0.00           C  
ATOM   1404  HE2 LYS    90      31.642  64.199  35.023  1.00  0.00           H  
ATOM   1405  HE3 LYS    90      30.459  65.298  35.936  1.00  0.00           H  
ATOM   1406  NZ  LYS    90      32.275  64.885  36.948  1.00  0.00           N  
ATOM   1407  HZ1 LYS    90      33.049  65.340  36.485  1.00  0.00           H  
ATOM   1408  HZ2 LYS    90      31.870  65.486  37.651  1.00  0.00           H  
ATOM   1409  HZ3 LYS    90      32.695  64.101  37.427  1.00  0.00           H  
ATOM   1410  C   LYS    90      27.222  60.656  34.501  1.00  0.00           C  
ATOM   1411  O   LYS    90      27.272  61.370  33.453  1.00  0.00           O  
ATOM   1412  N   TYR    91      27.387  59.329  34.447  1.00  0.00           N  
ATOM   1413  H   TYR    91      27.550  58.818  35.302  1.00  0.00           H  
ATOM   1414  CA  TYR    91      27.664  58.603  33.180  1.00  0.00           C  
ATOM   1415  HA  TYR    91      27.829  59.269  32.334  1.00  0.00           H  
ATOM   1416  CB  TYR    91      29.075  57.937  33.297  1.00  0.00           C  
ATOM   1417  HB2 TYR    91      29.035  57.151  34.051  1.00  0.00           H  
ATOM   1418  HB3 TYR    91      29.483  57.540  32.368  1.00  0.00           H  
ATOM   1419  CG  TYR    91      30.178  58.765  33.813  1.00  0.00           C  
ATOM   1420  CD1 TYR    91      31.179  59.309  32.931  1.00  0.00           C  
ATOM   1421  HD1 TYR    91      31.055  59.112  31.876  1.00  0.00           H  
ATOM   1422  CE1 TYR    91      32.149  60.186  33.364  1.00  0.00           C  
ATOM   1423  HE1 TYR    91      32.815  60.740  32.720  1.00  0.00           H  
ATOM   1424  CZ  TYR    91      32.329  60.452  34.774  1.00  0.00           C  
ATOM   1425  OH  TYR    91      33.376  61.181  35.250  1.00  0.00           O  
ATOM   1426  HH  TYR    91      33.383  61.469  36.165  1.00  0.00           H  
ATOM   1427  CE2 TYR    91      31.398  59.805  35.653  1.00  0.00           C  
ATOM   1428  HE2 TYR    91      31.518  60.082  36.690  1.00  0.00           H  
ATOM   1429  CD2 TYR    91      30.398  58.917  35.187  1.00  0.00           C  
ATOM   1430  HD2 TYR    91      29.754  58.399  35.882  1.00  0.00           H  
ATOM   1431  C   TYR    91      26.449  57.723  32.773  1.00  0.00           C  
ATOM   1432  O   TYR    91      26.462  57.192  31.666  1.00  0.00           O  
ATOM   1433  N   TRP    92      25.426  57.578  33.624  1.00  0.00           N  
ATOM   1434  H   TRP    92      25.541  58.001  34.534  1.00  0.00           H  
ATOM   1435  CA  TRP    92      24.299  56.709  33.277  1.00  0.00           C  
ATOM   1436  HA  TRP    92      24.051  56.893  32.231  1.00  0.00           H  
ATOM   1437  CB  TRP    92      24.586  55.174  33.253  1.00  0.00           C  
ATOM   1438  HB2 TRP    92      25.544  55.000  32.762  1.00  0.00           H  
ATOM   1439  HB3 TRP    92      24.692  54.828  34.281  1.00  0.00           H  
ATOM   1440  CG  TRP    92      23.565  54.277  32.571  1.00  0.00           C  
ATOM   1441  CD1 TRP    92      22.610  54.630  31.687  1.00  0.00           C  
ATOM   1442  HD1 TRP    92      22.303  55.623  31.392  1.00  0.00           H  
ATOM   1443  NE1 TRP    92      21.945  53.534  31.209  1.00  0.00           N  
ATOM   1444  HE1 TRP    92      21.258  53.561  30.470  1.00  0.00           H  
ATOM   1445  CE2 TRP    92      22.416  52.371  31.776  1.00  0.00           C  
ATOM   1446  CZ2 TRP    92      22.167  50.998  31.542  1.00  0.00           C  
ATOM   1447  HZ2 TRP    92      21.427  50.718  30.807  1.00  0.00           H  
ATOM   1448  CH2 TRP    92      22.914  50.018  32.250  1.00  0.00           C  
ATOM   1449  HH2 TRP    92      22.767  48.960  32.087  1.00  0.00           H  
ATOM   1450  CZ3 TRP    92      23.810  50.416  33.251  1.00  0.00           C  
ATOM   1451  HZ3 TRP    92      24.273  49.691  33.904  1.00  0.00           H  
ATOM   1452  CE3 TRP    92      24.048  51.779  33.508  1.00  0.00           C  
ATOM   1453  HE3 TRP    92      24.698  52.108  34.305  1.00  0.00           H  
ATOM   1454  CD2 TRP    92      23.451  52.804  32.714  1.00  0.00           C  
ATOM   1455  C   TRP    92      23.103  57.128  34.187  1.00  0.00           C  
ATOM   1456  O   TRP    92      22.764  56.540  35.208  1.00  0.00           O  
ATOM   1457  N   PRO    93      22.539  58.342  33.939  1.00  0.00           N  
ATOM   1458  CD  PRO    93      22.809  59.077  32.740  1.00  0.00           C  
ATOM   1459  HD2 PRO    93      22.765  58.424  31.869  1.00  0.00           H  
ATOM   1460  HD3 PRO    93      23.824  59.474  32.739  1.00  0.00           H  
ATOM   1461  CG  PRO    93      21.760  60.168  32.599  1.00  0.00           C  
ATOM   1462  HG2 PRO    93      20.878  59.712  32.148  1.00  0.00           H  
ATOM   1463  HG3 PRO    93      22.106  61.050  32.059  1.00  0.00           H  
ATOM   1464  CB  PRO    93      21.373  60.308  34.003  1.00  0.00           C  
ATOM   1465  HB2 PRO    93      20.395  60.769  34.141  1.00  0.00           H  
ATOM   1466  HB3 PRO    93      22.099  60.988  34.448  1.00  0.00           H  
ATOM   1467  CA  PRO    93      21.520  58.994  34.695  1.00  0.00           C  
ATOM   1468  HA  PRO    93      21.816  59.205  35.722  1.00  0.00           H  
ATOM   1469  C   PRO    93      20.163  58.333  34.792  1.00  0.00           C  
ATOM   1470  O   PRO    93      19.175  58.953  35.239  1.00  0.00           O  
ATOM   1471  N   GLU    94      20.015  57.144  34.433  1.00  0.00           N  
ATOM   1472  H   GLU    94      20.847  56.709  34.061  1.00  0.00           H  
ATOM   1473  CA  GLU    94      18.737  56.352  34.451  1.00  0.00           C  
ATOM   1474  HA  GLU    94      17.847  56.977  34.381  1.00  0.00           H  
ATOM   1475  CB  GLU    94      18.711  55.328  33.321  1.00  0.00           C  
ATOM   1476  HB2 GLU    94      19.416  54.535  33.571  1.00  0.00           H  
ATOM   1477  HB3 GLU    94      17.687  54.957  33.305  1.00  0.00           H  
ATOM   1478  CG  GLU    94      18.994  55.860  31.961  1.00  0.00           C  
ATOM   1479  HG2 GLU    94      20.078  55.971  31.953  1.00  0.00           H  
ATOM   1480  HG3 GLU    94      18.600  55.154  31.230  1.00  0.00           H  
ATOM   1481  CD  GLU    94      18.423  57.266  31.613  1.00  0.00           C  
ATOM   1482  OE1 GLU    94      17.202  57.483  31.877  1.00  0.00           O  
ATOM   1483  OE2 GLU    94      19.193  58.095  31.007  1.00  0.00           O  
ATOM   1484  C   GLU    94      18.778  55.585  35.759  1.00  0.00           C  
ATOM   1485  O   GLU    94      17.711  55.087  36.096  1.00  0.00           O  
ATOM   1486  N   LEU    95      19.953  55.454  36.431  1.00  0.00           N  
ATOM   1487  H   LEU    95      20.779  55.845  36.000  1.00  0.00           H  
ATOM   1488  CA  LEU    95      20.196  54.910  37.717  1.00  0.00           C  
ATOM   1489  HA  LEU    95      19.491  54.093  37.871  1.00  0.00           H  
ATOM   1490  CB  LEU    95      21.616  54.446  37.952  1.00  0.00           C  
ATOM   1491  HB2 LEU    95      22.221  55.340  38.106  1.00  0.00           H  
ATOM   1492  HB3 LEU    95      21.627  53.887  38.888  1.00  0.00           H  
ATOM   1493  CG  LEU    95      22.322  53.597  36.924  1.00  0.00           C  
ATOM   1494  HG  LEU    95      22.343  54.151  35.986  1.00  0.00           H  
ATOM   1495  CD1 LEU    95      23.792  53.398  37.359  1.00  0.00           C  
ATOM   1496 HD11 LEU    95      24.197  54.351  37.700  1.00  0.00           H  
ATOM   1497 HD12 LEU    95      23.879  52.700  38.192  1.00  0.00           H  
ATOM   1498 HD13 LEU    95      24.361  52.891  36.580  1.00  0.00           H  
ATOM   1499  CD2 LEU    95      21.613  52.229  36.658  1.00  0.00           C  
ATOM   1500 HD21 LEU    95      20.621  52.367  36.229  1.00  0.00           H  
ATOM   1501 HD22 LEU    95      22.172  51.540  36.025  1.00  0.00           H  
ATOM   1502 HD23 LEU    95      21.421  51.672  37.574  1.00  0.00           H  
ATOM   1503  C   LEU    95      19.663  55.859  38.803  1.00  0.00           C  
ATOM   1504  O   LEU    95      20.431  56.323  39.687  1.00  0.00           O  
ATOM   1505  N   THR    96      18.356  56.251  38.692  1.00  0.00           N  
ATOM   1506  H   THR    96      17.745  55.788  38.035  1.00  0.00           H  
ATOM   1507  CA  THR    96      17.818  57.368  39.468  1.00  0.00           C  
ATOM   1508  HA  THR    96      18.575  58.151  39.520  1.00  0.00           H  
ATOM   1509  CB  THR    96      16.574  57.919  38.710  1.00  0.00           C  
ATOM   1510  HB  THR    96      16.311  58.834  39.240  1.00  0.00           H  
ATOM   1511  CG2 THR    96      16.900  58.446  37.328  1.00  0.00           C  
ATOM   1512 HG21 THR    96      15.980  58.518  36.749  1.00  0.00           H  
ATOM   1513 HG22 THR    96      17.332  59.422  37.550  1.00  0.00           H  
ATOM   1514 HG23 THR    96      17.564  57.763  36.799  1.00  0.00           H  
ATOM   1515  OG1 THR    96      15.471  57.046  38.767  1.00  0.00           O  
ATOM   1516  HG1 THR    96      14.943  57.370  39.501  1.00  0.00           H  
ATOM   1517  C   THR    96      17.434  57.034  40.916  1.00  0.00           C  
ATOM   1518  O   THR    96      17.295  57.997  41.672  1.00  0.00           O  
ATOM   1519  N   GLY    97      17.204  55.731  41.231  1.00  0.00           N  
ATOM   1520  H   GLY    97      17.306  54.986  40.556  1.00  0.00           H  
ATOM   1521  CA  GLY    97      16.778  55.346  42.557  1.00  0.00           C  
ATOM   1522  HA2 GLY    97      15.862  55.921  42.696  1.00  0.00           H  
ATOM   1523  HA3 GLY    97      16.542  54.282  42.538  1.00  0.00           H  
ATOM   1524  C   GLY    97      17.689  55.604  43.739  1.00  0.00           C  
ATOM   1525  O   GLY    97      18.893  55.785  43.593  1.00  0.00           O  
ATOM   1526  N   LYS    98      17.122  55.664  44.903  1.00  0.00           N  
ATOM   1527  H   LYS    98      16.136  55.453  44.847  1.00  0.00           H  
ATOM   1528  CA  LYS    98      17.731  56.218  46.153  1.00  0.00           C  
ATOM   1529  HA  LYS    98      17.966  57.275  46.027  1.00  0.00           H  
ATOM   1530  CB  LYS    98      16.860  55.900  47.373  1.00  0.00           C  
ATOM   1531  HB2 LYS    98      16.607  54.840  47.412  1.00  0.00           H  
ATOM   1532  HB3 LYS    98      17.337  55.992  48.349  1.00  0.00           H  
ATOM   1533  CG  LYS    98      15.596  56.734  47.380  1.00  0.00           C  
ATOM   1534  HG2 LYS    98      15.947  57.765  47.387  1.00  0.00           H  
ATOM   1535  HG3 LYS    98      15.047  56.494  46.469  1.00  0.00           H  
ATOM   1536  CD  LYS    98      14.772  56.383  48.614  1.00  0.00           C  
ATOM   1537  HD2 LYS    98      14.478  55.342  48.480  1.00  0.00           H  
ATOM   1538  HD3 LYS    98      15.361  56.504  49.523  1.00  0.00           H  
ATOM   1539  CE  LYS    98      13.496  57.288  48.648  1.00  0.00           C  
ATOM   1540  HE2 LYS    98      13.894  58.299  48.744  1.00  0.00           H  
ATOM   1541  HE3 LYS    98      12.878  57.166  47.759  1.00  0.00           H  
ATOM   1542  NZ  LYS    98      12.571  56.915  49.795  1.00  0.00           N  
ATOM   1543  HZ1 LYS    98      11.870  57.626  49.946  1.00  0.00           H  
ATOM   1544  HZ2 LYS    98      12.118  56.015  49.727  1.00  0.00           H  
ATOM   1545  HZ3 LYS    98      13.061  56.827  50.674  1.00  0.00           H  
ATOM   1546  C   LYS    98      19.008  55.406  46.480  1.00  0.00           C  
ATOM   1547  O   LYS    98      20.055  55.965  46.823  1.00  0.00           O  
ATOM   1548  N   GLN    99      18.993  54.124  46.194  1.00  0.00           N  
ATOM   1549  H   GLN    99      18.172  53.659  45.834  1.00  0.00           H  
ATOM   1550  CA  GLN    99      20.146  53.298  46.358  1.00  0.00           C  
ATOM   1551  HA  GLN    99      20.473  53.393  47.393  1.00  0.00           H  
ATOM   1552  CB  GLN    99      19.711  51.808  46.211  1.00  0.00           C  
ATOM   1553  HB2 GLN    99      20.472  51.258  46.765  1.00  0.00           H  
ATOM   1554  HB3 GLN    99      18.735  51.667  46.675  1.00  0.00           H  
ATOM   1555  CG  GLN    99      19.665  51.182  44.786  1.00  0.00           C  
ATOM   1556  HG2 GLN    99      20.605  51.281  44.243  1.00  0.00           H  
ATOM   1557  HG3 GLN    99      19.596  50.103  44.926  1.00  0.00           H  
ATOM   1558  CD  GLN    99      18.484  51.552  43.858  1.00  0.00           C  
ATOM   1559  OE1 GLN    99      17.734  52.464  44.160  1.00  0.00           O  
ATOM   1560  NE2 GLN    99      18.400  50.753  42.869  1.00  0.00           N  
ATOM   1561 HE21 GLN    99      19.128  50.053  42.879  1.00  0.00           H  
ATOM   1562 HE22 GLN    99      17.624  50.746  42.223  1.00  0.00           H  
ATOM   1563  C   GLN    99      21.326  53.554  45.495  1.00  0.00           C  
ATOM   1564  O   GLN    99      22.442  53.237  45.859  1.00  0.00           O  
ATOM   1565  N   TRP   100      21.243  54.376  44.398  1.00  0.00           N  
ATOM   1566  H   TRP   100      20.298  54.571  44.098  1.00  0.00           H  
ATOM   1567  CA  TRP   100      22.408  54.709  43.614  1.00  0.00           C  
ATOM   1568  HA  TRP   100      23.150  53.921  43.746  1.00  0.00           H  
ATOM   1569  CB  TRP   100      21.977  54.725  42.109  1.00  0.00           C  
ATOM   1570  HB2 TRP   100      21.047  55.284  42.012  1.00  0.00           H  
ATOM   1571  HB3 TRP   100      22.746  55.287  41.578  1.00  0.00           H  
ATOM   1572  CG  TRP   100      21.898  53.345  41.478  1.00  0.00           C  
ATOM   1573  CD1 TRP   100      20.733  52.673  41.238  1.00  0.00           C  
ATOM   1574  HD1 TRP   100      19.734  53.046  41.404  1.00  0.00           H  
ATOM   1575  NE1 TRP   100      21.040  51.462  40.797  1.00  0.00           N  
ATOM   1576  HE1 TRP   100      20.383  50.713  40.635  1.00  0.00           H  
ATOM   1577  CE2 TRP   100      22.386  51.198  40.884  1.00  0.00           C  
ATOM   1578  CZ2 TRP   100      23.081  50.034  40.569  1.00  0.00           C  
ATOM   1579  HZ2 TRP   100      22.591  49.110  40.299  1.00  0.00           H  
ATOM   1580  CH2 TRP   100      24.441  49.964  40.716  1.00  0.00           C  
ATOM   1581  HH2 TRP   100      24.925  49.006  40.594  1.00  0.00           H  
ATOM   1582  CZ3 TRP   100      25.107  51.173  41.045  1.00  0.00           C  
ATOM   1583  HZ3 TRP   100      26.173  51.346  41.039  1.00  0.00           H  
ATOM   1584  CE3 TRP   100      24.400  52.395  41.321  1.00  0.00           C  
ATOM   1585  HE3 TRP   100      24.966  53.298  41.493  1.00  0.00           H  
ATOM   1586  CD2 TRP   100      22.973  52.389  41.315  1.00  0.00           C  
ATOM   1587  C   TRP   100      23.162  55.994  44.035  1.00  0.00           C  
ATOM   1588  O   TRP   100      24.216  56.343  43.541  1.00  0.00           O  
ATOM   1589  N   GLN   101      22.569  56.729  44.998  1.00  0.00           N  
ATOM   1590  H   GLN   101      21.682  56.367  45.317  1.00  0.00           H  
ATOM   1591  CA  GLN   101      22.833  58.190  45.129  1.00  0.00           C  
ATOM   1592  HA  GLN   101      23.076  58.585  44.142  1.00  0.00           H  
ATOM   1593  CB  GLN   101      21.642  59.066  45.612  1.00  0.00           C  
ATOM   1594  HB2 GLN   101      21.392  58.704  46.610  1.00  0.00           H  
ATOM   1595  HB3 GLN   101      21.926  60.116  45.680  1.00  0.00           H  
ATOM   1596  CG  GLN   101      20.407  58.823  44.677  1.00  0.00           C  
ATOM   1597  HG2 GLN   101      20.009  57.830  44.887  1.00  0.00           H  
ATOM   1598  HG3 GLN   101      19.563  59.483  44.876  1.00  0.00           H  
ATOM   1599  CD  GLN   101      20.768  59.006  43.241  1.00  0.00           C  
ATOM   1600  OE1 GLN   101      21.394  59.947  42.853  1.00  0.00           O  
ATOM   1601  NE2 GLN   101      20.329  58.125  42.431  1.00  0.00           N  
ATOM   1602 HE21 GLN   101      19.729  57.399  42.795  1.00  0.00           H  
ATOM   1603 HE22 GLN   101      20.526  58.268  41.451  1.00  0.00           H  
ATOM   1604  C   GLN   101      24.073  58.477  45.977  1.00  0.00           C  
ATOM   1605  O   GLN   101      24.793  59.457  45.830  1.00  0.00           O  
ATOM   1606  N   GLY   102      24.316  57.558  46.935  1.00  0.00           N  
ATOM   1607  H   GLY   102      23.528  56.945  47.087  1.00  0.00           H  
ATOM   1608  CA  GLY   102      25.620  57.396  47.667  1.00  0.00           C  
ATOM   1609  HA2 GLY   102      25.876  58.420  47.938  1.00  0.00           H  
ATOM   1610  HA3 GLY   102      25.520  56.875  48.620  1.00  0.00           H  
ATOM   1611  C   GLY   102      26.746  56.728  46.886  1.00  0.00           C  
ATOM   1612  O   GLY   102      27.841  56.833  47.310  1.00  0.00           O  
ATOM   1613  N   ILE   103      26.436  55.993  45.804  1.00  0.00           N  
ATOM   1614  H   ILE   103      25.463  56.010  45.534  1.00  0.00           H  
ATOM   1615  CA  ILE   103      27.421  55.131  45.075  1.00  0.00           C  
ATOM   1616  HA  ILE   103      28.155  54.750  45.785  1.00  0.00           H  
ATOM   1617  CB  ILE   103      26.659  53.902  44.556  1.00  0.00           C  
ATOM   1618  HB  ILE   103      25.852  54.258  43.915  1.00  0.00           H  
ATOM   1619  CG2 ILE   103      27.566  52.962  43.728  1.00  0.00           C  
ATOM   1620 HG21 ILE   103      26.896  52.276  43.210  1.00  0.00           H  
ATOM   1621 HG22 ILE   103      28.208  53.536  43.060  1.00  0.00           H  
ATOM   1622 HG23 ILE   103      28.180  52.327  44.367  1.00  0.00           H  
ATOM   1623  CG1 ILE   103      25.895  53.091  45.715  1.00  0.00           C  
ATOM   1624 HG12 ILE   103      26.643  52.749  46.431  1.00  0.00           H  
ATOM   1625 HG13 ILE   103      25.198  53.772  46.203  1.00  0.00           H  
ATOM   1626  CD1 ILE   103      25.088  51.935  45.149  1.00  0.00           C  
ATOM   1627 HD11 ILE   103      25.845  51.334  44.645  1.00  0.00           H  
ATOM   1628 HD12 ILE   103      24.730  51.295  45.956  1.00  0.00           H  
ATOM   1629 HD13 ILE   103      24.304  52.126  44.418  1.00  0.00           H  
ATOM   1630  C   ILE   103      28.130  55.908  43.960  1.00  0.00           C  
ATOM   1631  O   ILE   103      27.512  56.430  43.022  1.00  0.00           O  
ATOM   1632  N   ARG   104      29.451  55.832  44.025  1.00  0.00           N  
ATOM   1633  H   ARG   104      29.784  55.294  44.812  1.00  0.00           H  
ATOM   1634  CA  ARG   104      30.440  56.420  43.129  1.00  0.00           C  
ATOM   1635  HA  ARG   104      29.964  57.261  42.624  1.00  0.00           H  
ATOM   1636  CB  ARG   104      31.649  56.947  43.945  1.00  0.00           C  
ATOM   1637  HB2 ARG   104      32.113  56.079  44.415  1.00  0.00           H  
ATOM   1638  HB3 ARG   104      32.360  57.454  43.292  1.00  0.00           H  
ATOM   1639  CG  ARG   104      31.290  58.041  44.928  1.00  0.00           C  
ATOM   1640  HG2 ARG   104      31.037  58.912  44.323  1.00  0.00           H  
ATOM   1641  HG3 ARG   104      30.397  57.697  45.451  1.00  0.00           H  
ATOM   1642  CD  ARG   104      32.481  58.282  45.832  1.00  0.00           C  
ATOM   1643  HD2 ARG   104      33.376  58.388  45.219  1.00  0.00           H  
ATOM   1644  HD3 ARG   104      32.405  59.172  46.457  1.00  0.00           H  
ATOM   1645  NE  ARG   104      32.540  57.124  46.705  1.00  0.00           N  
ATOM   1646  HE  ARG   104      31.789  56.455  46.619  1.00  0.00           H  
ATOM   1647  CZ  ARG   104      33.472  56.735  47.549  1.00  0.00           C  
ATOM   1648  NH1 ARG   104      34.410  57.462  47.999  1.00  0.00           N  
ATOM   1649 HH11 ARG   104      34.341  58.429  47.718  1.00  0.00           H  
ATOM   1650 HH12 ARG   104      34.908  57.017  48.757  1.00  0.00           H  
ATOM   1651  NH2 ARG   104      33.521  55.542  47.981  1.00  0.00           N  
ATOM   1652 HH21 ARG   104      32.840  54.858  47.685  1.00  0.00           H  
ATOM   1653 HH22 ARG   104      34.117  55.310  48.762  1.00  0.00           H  
ATOM   1654  C   ARG   104      30.905  55.376  42.090  1.00  0.00           C  
ATOM   1655  O   ARG   104      30.565  54.207  42.059  1.00  0.00           O  
ATOM   1656  N   LEU   105      31.707  55.896  41.160  1.00  0.00           N  
ATOM   1657  H   LEU   105      31.829  56.899  41.143  1.00  0.00           H  
ATOM   1658  CA  LEU   105      32.452  55.032  40.235  1.00  0.00           C  
ATOM   1659  HA  LEU   105      31.764  54.352  39.731  1.00  0.00           H  
ATOM   1660  CB  LEU   105      33.272  55.893  39.218  1.00  0.00           C  
ATOM   1661  HB2 LEU   105      33.871  56.704  39.633  1.00  0.00           H  
ATOM   1662  HB3 LEU   105      33.896  55.207  38.647  1.00  0.00           H  
ATOM   1663  CG  LEU   105      32.416  56.697  38.200  1.00  0.00           C  
ATOM   1664  HG  LEU   105      31.941  57.611  38.558  1.00  0.00           H  
ATOM   1665  CD1 LEU   105      33.445  57.085  37.112  1.00  0.00           C  
ATOM   1666 HD11 LEU   105      33.958  58.031  37.289  1.00  0.00           H  
ATOM   1667 HD12 LEU   105      34.218  56.391  36.780  1.00  0.00           H  
ATOM   1668 HD13 LEU   105      32.896  57.229  36.181  1.00  0.00           H  
ATOM   1669  CD2 LEU   105      31.377  55.810  37.568  1.00  0.00           C  
ATOM   1670 HD21 LEU   105      30.625  55.448  38.270  1.00  0.00           H  
ATOM   1671 HD22 LEU   105      30.916  56.403  36.778  1.00  0.00           H  
ATOM   1672 HD23 LEU   105      31.941  55.024  37.066  1.00  0.00           H  
ATOM   1673  C   LEU   105      33.346  54.179  41.102  1.00  0.00           C  
ATOM   1674  O   LEU   105      33.333  52.995  40.836  1.00  0.00           O  
ATOM   1675  N   LEU   106      34.133  54.788  42.062  1.00  0.00           N  
ATOM   1676  H   LEU   106      34.194  55.796  42.074  1.00  0.00           H  
ATOM   1677  CA  LEU   106      35.050  54.139  42.989  1.00  0.00           C  
ATOM   1678  HA  LEU   106      35.931  53.934  42.380  1.00  0.00           H  
ATOM   1679  CB  LEU   106      35.455  55.153  44.033  1.00  0.00           C  
ATOM   1680  HB2 LEU   106      36.071  55.978  43.676  1.00  0.00           H  
ATOM   1681  HB3 LEU   106      34.563  55.619  44.452  1.00  0.00           H  
ATOM   1682  CG  LEU   106      36.196  54.570  45.195  1.00  0.00           C  
ATOM   1683  HG  LEU   106      35.624  53.762  45.650  1.00  0.00           H  
ATOM   1684  CD1 LEU   106      37.492  53.914  44.660  1.00  0.00           C  
ATOM   1685 HD11 LEU   106      38.054  53.467  45.480  1.00  0.00           H  
ATOM   1686 HD12 LEU   106      37.261  53.079  43.998  1.00  0.00           H  
ATOM   1687 HD13 LEU   106      38.056  54.772  44.293  1.00  0.00           H  
ATOM   1688  CD2 LEU   106      36.684  55.619  46.179  1.00  0.00           C  
ATOM   1689 HD21 LEU   106      37.137  55.081  47.011  1.00  0.00           H  
ATOM   1690 HD22 LEU   106      37.401  56.334  45.777  1.00  0.00           H  
ATOM   1691 HD23 LEU   106      35.780  56.188  46.396  1.00  0.00           H  
ATOM   1692  C   LEU   106      34.378  52.892  43.547  1.00  0.00           C  
ATOM   1693  O   LEU   106      34.914  51.791  43.570  1.00  0.00           O  
ATOM   1694  N   ASP   107      33.112  53.059  44.013  1.00  0.00           N  
ATOM   1695  H   ASP   107      32.660  53.952  43.882  1.00  0.00           H  
ATOM   1696  CA  ASP   107      32.398  51.951  44.691  1.00  0.00           C  
ATOM   1697  HA  ASP   107      33.106  51.497  45.384  1.00  0.00           H  
ATOM   1698  CB  ASP   107      31.105  52.489  45.364  1.00  0.00           C  
ATOM   1699  HB2 ASP   107      30.472  52.926  44.592  1.00  0.00           H  
ATOM   1700  HB3 ASP   107      30.521  51.640  45.720  1.00  0.00           H  
ATOM   1701  CG  ASP   107      31.355  53.562  46.435  1.00  0.00           C  
ATOM   1702  OD1 ASP   107      31.993  53.266  47.467  1.00  0.00           O  
ATOM   1703  OD2 ASP   107      31.054  54.753  46.228  1.00  0.00           O  
ATOM   1704  C   ASP   107      32.031  50.740  43.736  1.00  0.00           C  
ATOM   1705  O   ASP   107      32.222  49.581  44.173  1.00  0.00           O  
ATOM   1706  N   LEU   108      31.698  50.967  42.441  1.00  0.00           N  
ATOM   1707  H   LEU   108      31.642  51.936  42.162  1.00  0.00           H  
ATOM   1708  CA  LEU   108      31.674  49.957  41.358  1.00  0.00           C  
ATOM   1709  HA  LEU   108      30.999  49.137  41.602  1.00  0.00           H  
ATOM   1710  CB  LEU   108      31.242  50.550  39.997  1.00  0.00           C  
ATOM   1711  HB2 LEU   108      31.730  51.498  39.770  1.00  0.00           H  
ATOM   1712  HB3 LEU   108      31.362  49.819  39.197  1.00  0.00           H  
ATOM   1713  CG  LEU   108      29.676  50.992  39.909  1.00  0.00           C  
ATOM   1714  HG  LEU   108      29.425  51.561  40.805  1.00  0.00           H  
ATOM   1715  CD1 LEU   108      29.504  51.827  38.602  1.00  0.00           C  
ATOM   1716 HD11 LEU   108      30.001  52.797  38.621  1.00  0.00           H  
ATOM   1717 HD12 LEU   108      29.930  51.295  37.752  1.00  0.00           H  
ATOM   1718 HD13 LEU   108      28.441  51.852  38.362  1.00  0.00           H  
ATOM   1719  CD2 LEU   108      28.853  49.725  40.013  1.00  0.00           C  
ATOM   1720 HD21 LEU   108      27.822  50.035  39.843  1.00  0.00           H  
ATOM   1721 HD22 LEU   108      29.200  49.052  39.228  1.00  0.00           H  
ATOM   1722 HD23 LEU   108      28.890  49.203  40.969  1.00  0.00           H  
ATOM   1723  C   LEU   108      33.071  49.361  41.124  1.00  0.00           C  
ATOM   1724  O   LEU   108      33.306  48.157  40.973  1.00  0.00           O  
ATOM   1725  N   ALA   109      34.114  50.250  41.086  1.00  0.00           N  
ATOM   1726  H   ALA   109      33.946  51.244  41.131  1.00  0.00           H  
ATOM   1727  CA  ALA   109      35.521  49.936  40.817  1.00  0.00           C  
ATOM   1728  HA  ALA   109      35.629  49.299  39.940  1.00  0.00           H  
ATOM   1729  CB  ALA   109      36.382  51.135  40.659  1.00  0.00           C  
ATOM   1730  HB1 ALA   109      37.389  50.967  40.278  1.00  0.00           H  
ATOM   1731  HB2 ALA   109      35.995  51.791  39.879  1.00  0.00           H  
ATOM   1732  HB3 ALA   109      36.449  51.732  41.569  1.00  0.00           H  
ATOM   1733  C   ALA   109      36.138  49.081  41.917  1.00  0.00           C  
ATOM   1734  O   ALA   109      37.241  48.611  41.767  1.00  0.00           O  
ATOM   1735  N   THR   110      35.549  49.060  43.085  1.00  0.00           N  
ATOM   1736  H   THR   110      34.709  49.601  43.234  1.00  0.00           H  
ATOM   1737  CA  THR   110      36.179  48.459  44.291  1.00  0.00           C  
ATOM   1738  HA  THR   110      36.965  47.793  43.934  1.00  0.00           H  
ATOM   1739  CB  THR   110      36.835  49.508  45.145  1.00  0.00           C  
ATOM   1740  HB  THR   110      37.381  48.964  45.915  1.00  0.00           H  
ATOM   1741  CG2 THR   110      37.888  50.296  44.388  1.00  0.00           C  
ATOM   1742 HG21 THR   110      38.495  50.913  45.050  1.00  0.00           H  
ATOM   1743 HG22 THR   110      38.723  49.680  44.055  1.00  0.00           H  
ATOM   1744 HG23 THR   110      37.428  50.893  43.601  1.00  0.00           H  
ATOM   1745  OG1 THR   110      35.835  50.342  45.715  1.00  0.00           O  
ATOM   1746  HG1 THR   110      35.107  50.553  45.124  1.00  0.00           H  
ATOM   1747  C   THR   110      35.259  47.533  45.100  1.00  0.00           C  
ATOM   1748  O   THR   110      35.548  47.134  46.218  1.00  0.00           O  
ATOM   1749  N   TYR   111      34.067  47.166  44.592  1.00  0.00           N  
ATOM   1750  H   TYR   111      33.686  47.543  43.736  1.00  0.00           H  
ATOM   1751  CA  TYR   111      33.187  46.112  45.189  1.00  0.00           C  
ATOM   1752  HA  TYR   111      32.463  45.762  44.454  1.00  0.00           H  
ATOM   1753  CB  TYR   111      33.978  44.841  45.419  1.00  0.00           C  
ATOM   1754  HB2 TYR   111      34.665  45.041  46.242  1.00  0.00           H  
ATOM   1755  HB3 TYR   111      33.296  44.039  45.699  1.00  0.00           H  
ATOM   1756  CG  TYR   111      34.843  44.284  44.286  1.00  0.00           C  
ATOM   1757  CD1 TYR   111      34.205  43.797  43.108  1.00  0.00           C  
ATOM   1758  HD1 TYR   111      33.126  43.754  43.141  1.00  0.00           H  
ATOM   1759  CE1 TYR   111      34.964  43.281  42.095  1.00  0.00           C  
ATOM   1760  HE1 TYR   111      34.496  42.810  41.243  1.00  0.00           H  
ATOM   1761  CZ  TYR   111      36.401  43.183  42.166  1.00  0.00           C  
ATOM   1762  OH  TYR   111      37.105  42.644  41.160  1.00  0.00           O  
ATOM   1763  HH  TYR   111      38.009  42.519  41.459  1.00  0.00           H  
ATOM   1764  CE2 TYR   111      37.085  43.719  43.265  1.00  0.00           C  
ATOM   1765  HE2 TYR   111      38.158  43.734  43.380  1.00  0.00           H  
ATOM   1766  CD2 TYR   111      36.288  44.263  44.315  1.00  0.00           C  
ATOM   1767  HD2 TYR   111      36.750  44.682  45.197  1.00  0.00           H  
ATOM   1768  C   TYR   111      32.415  46.573  46.474  1.00  0.00           C  
ATOM   1769  O   TYR   111      32.082  45.685  47.313  1.00  0.00           O  
ATOM   1770  N   THR   112      32.212  47.860  46.717  1.00  0.00           N  
ATOM   1771  H   THR   112      32.623  48.469  46.023  1.00  0.00           H  
ATOM   1772  CA  THR   112      31.590  48.453  47.926  1.00  0.00           C  
ATOM   1773  HA  THR   112      31.550  47.651  48.663  1.00  0.00           H  
ATOM   1774  CB  THR   112      32.472  49.622  48.520  1.00  0.00           C  
ATOM   1775  HB  THR   112      31.831  49.963  49.333  1.00  0.00           H  
ATOM   1776  CG2 THR   112      33.724  48.902  49.038  1.00  0.00           C  
ATOM   1777 HG21 THR   112      34.412  48.624  48.240  1.00  0.00           H  
ATOM   1778 HG22 THR   112      34.265  49.592  49.684  1.00  0.00           H  
ATOM   1779 HG23 THR   112      33.442  48.000  49.582  1.00  0.00           H  
ATOM   1780  OG1 THR   112      32.770  50.559  47.558  1.00  0.00           O  
ATOM   1781  HG1 THR   112      32.733  51.456  47.897  1.00  0.00           H  
ATOM   1782  C   THR   112      30.081  48.802  47.802  1.00  0.00           C  
ATOM   1783  O   THR   112      29.531  49.544  48.636  1.00  0.00           O  
ATOM   1784  N   ALA   113      29.281  48.340  46.873  1.00  0.00           N  
ATOM   1785  H   ALA   113      29.676  47.752  46.153  1.00  0.00           H  
ATOM   1786  CA  ALA   113      27.921  48.801  46.574  1.00  0.00           C  
ATOM   1787  HA  ALA   113      27.894  49.867  46.350  1.00  0.00           H  
ATOM   1788  CB  ALA   113      27.528  48.207  45.225  1.00  0.00           C  
ATOM   1789  HB1 ALA   113      28.150  48.566  44.405  1.00  0.00           H  
ATOM   1790  HB2 ALA   113      27.443  47.122  45.177  1.00  0.00           H  
ATOM   1791  HB3 ALA   113      26.570  48.610  44.896  1.00  0.00           H  
ATOM   1792  C   ALA   113      26.930  48.439  47.683  1.00  0.00           C  
ATOM   1793  O   ALA   113      25.792  48.935  47.575  1.00  0.00           O  
ATOM   1794  N   GLY   114      27.237  47.499  48.615  1.00  0.00           N  
ATOM   1795  H   GLY   114      28.102  46.996  48.478  1.00  0.00           H  
ATOM   1796  CA  GLY   114      26.377  47.124  49.694  1.00  0.00           C  
ATOM   1797  HA2 GLY   114      26.913  46.949  50.627  1.00  0.00           H  
ATOM   1798  HA3 GLY   114      25.648  47.902  49.924  1.00  0.00           H  
ATOM   1799  C   GLY   114      25.601  45.924  49.322  1.00  0.00           C  
ATOM   1800  O   GLY   114      24.867  45.484  50.144  1.00  0.00           O  
ATOM   1801  N   GLY   115      25.821  45.292  48.166  1.00  0.00           N  
ATOM   1802  H   GLY   115      26.693  45.542  47.721  1.00  0.00           H  
ATOM   1803  CA  GLY   115      25.420  43.950  47.855  1.00  0.00           C  
ATOM   1804  HA2 GLY   115      26.134  43.199  48.192  1.00  0.00           H  
ATOM   1805  HA3 GLY   115      24.471  43.750  48.353  1.00  0.00           H  
ATOM   1806  C   GLY   115      25.168  43.720  46.369  1.00  0.00           C  
ATOM   1807  O   GLY   115      23.991  43.391  46.018  1.00  0.00           O  
ATOM   1808  N   LEU   116      26.058  44.020  45.424  1.00  0.00           N  
ATOM   1809  H   LEU   116      26.966  44.351  45.718  1.00  0.00           H  
ATOM   1810  CA  LEU   116      25.790  43.693  43.982  1.00  0.00           C  
ATOM   1811  HA  LEU   116      24.780  44.007  43.720  1.00  0.00           H  
ATOM   1812  CB  LEU   116      26.711  44.335  42.945  1.00  0.00           C  
ATOM   1813  HB2 LEU   116      27.660  44.550  43.436  1.00  0.00           H  
ATOM   1814  HB3 LEU   116      26.778  43.792  42.002  1.00  0.00           H  
ATOM   1815  CG  LEU   116      26.209  45.815  42.547  1.00  0.00           C  
ATOM   1816  HG  LEU   116      25.605  46.184  43.376  1.00  0.00           H  
ATOM   1817  CD1 LEU   116      27.324  46.782  42.147  1.00  0.00           C  
ATOM   1818 HD11 LEU   116      26.966  47.810  42.101  1.00  0.00           H  
ATOM   1819 HD12 LEU   116      28.172  46.803  42.832  1.00  0.00           H  
ATOM   1820 HD13 LEU   116      27.518  46.593  41.091  1.00  0.00           H  
ATOM   1821  CD2 LEU   116      25.159  45.661  41.483  1.00  0.00           C  
ATOM   1822 HD21 LEU   116      24.279  45.115  41.821  1.00  0.00           H  
ATOM   1823 HD22 LEU   116      24.842  46.682  41.269  1.00  0.00           H  
ATOM   1824 HD23 LEU   116      25.583  45.190  40.597  1.00  0.00           H  
ATOM   1825  C   LEU   116      25.911  42.211  43.727  1.00  0.00           C  
ATOM   1826  O   LEU   116      26.962  41.606  44.090  1.00  0.00           O  
ATOM   1827  N   PRO   117      24.940  41.505  43.114  1.00  0.00           N  
ATOM   1828  CD  PRO   117      23.620  41.975  42.727  1.00  0.00           C  
ATOM   1829  HD2 PRO   117      23.643  42.324  41.695  1.00  0.00           H  
ATOM   1830  HD3 PRO   117      23.220  42.766  43.360  1.00  0.00           H  
ATOM   1831  CG  PRO   117      22.762  40.681  42.802  1.00  0.00           C  
ATOM   1832  HG2 PRO   117      21.872  40.766  42.178  1.00  0.00           H  
ATOM   1833  HG3 PRO   117      22.507  40.478  43.842  1.00  0.00           H  
ATOM   1834  CB  PRO   117      23.728  39.700  42.240  1.00  0.00           C  
ATOM   1835  HB2 PRO   117      23.564  39.782  41.166  1.00  0.00           H  
ATOM   1836  HB3 PRO   117      23.553  38.674  42.566  1.00  0.00           H  
ATOM   1837  CA  PRO   117      25.107  40.092  42.726  1.00  0.00           C  
ATOM   1838  HA  PRO   117      25.339  39.484  43.601  1.00  0.00           H  
ATOM   1839  C   PRO   117      26.260  39.837  41.754  1.00  0.00           C  
ATOM   1840  O   PRO   117      26.550  40.632  40.835  1.00  0.00           O  
ATOM   1841  N   LEU   118      26.822  38.586  41.833  1.00  0.00           N  
ATOM   1842  H   LEU   118      26.501  37.887  42.488  1.00  0.00           H  
ATOM   1843  CA  LEU   118      28.108  38.282  41.151  1.00  0.00           C  
ATOM   1844  HA  LEU   118      28.849  38.966  41.564  1.00  0.00           H  
ATOM   1845  CB  LEU   118      28.489  36.865  41.650  1.00  0.00           C  
ATOM   1846  HB2 LEU   118      28.611  36.906  42.732  1.00  0.00           H  
ATOM   1847  HB3 LEU   118      27.558  36.310  41.535  1.00  0.00           H  
ATOM   1848  CG  LEU   118      29.674  36.108  40.968  1.00  0.00           C  
ATOM   1849  HG  LEU   118      29.581  36.192  39.885  1.00  0.00           H  
ATOM   1850  CD1 LEU   118      30.981  36.797  41.432  1.00  0.00           C  
ATOM   1851 HD11 LEU   118      31.829  36.554  40.791  1.00  0.00           H  
ATOM   1852 HD12 LEU   118      30.931  37.884  41.367  1.00  0.00           H  
ATOM   1853 HD13 LEU   118      31.171  36.556  42.478  1.00  0.00           H  
ATOM   1854  CD2 LEU   118      29.716  34.625  41.414  1.00  0.00           C  
ATOM   1855 HD21 LEU   118      30.485  34.045  40.903  1.00  0.00           H  
ATOM   1856 HD22 LEU   118      29.948  34.526  42.474  1.00  0.00           H  
ATOM   1857 HD23 LEU   118      28.781  34.071  41.327  1.00  0.00           H  
ATOM   1858  C   LEU   118      28.046  38.371  39.661  1.00  0.00           C  
ATOM   1859  O   LEU   118      28.943  38.834  39.021  1.00  0.00           O  
ATOM   1860  N   GLN   119      26.958  37.844  39.033  1.00  0.00           N  
ATOM   1861  H   GLN   119      26.225  37.545  39.662  1.00  0.00           H  
ATOM   1862  CA  GLN   119      26.748  37.923  37.599  1.00  0.00           C  
ATOM   1863  HA  GLN   119      27.624  38.420  37.182  1.00  0.00           H  
ATOM   1864  CB  GLN   119      26.666  36.416  37.065  1.00  0.00           C  
ATOM   1865  HB2 GLN   119      25.722  35.996  37.412  1.00  0.00           H  
ATOM   1866  HB3 GLN   119      26.563  36.452  35.981  1.00  0.00           H  
ATOM   1867  CG  GLN   119      27.890  35.499  37.443  1.00  0.00           C  
ATOM   1868  HG2 GLN   119      28.205  35.060  36.496  1.00  0.00           H  
ATOM   1869  HG3 GLN   119      28.703  36.042  37.925  1.00  0.00           H  
ATOM   1870  CD  GLN   119      27.453  34.364  38.326  1.00  0.00           C  
ATOM   1871  OE1 GLN   119      26.671  34.489  39.215  1.00  0.00           O  
ATOM   1872  NE2 GLN   119      27.981  33.161  38.165  1.00  0.00           N  
ATOM   1873 HE21 GLN   119      28.571  32.990  37.363  1.00  0.00           H  
ATOM   1874 HE22 GLN   119      27.533  32.450  38.726  1.00  0.00           H  
ATOM   1875  C   GLN   119      25.460  38.670  37.244  1.00  0.00           C  
ATOM   1876  O   GLN   119      24.641  39.007  38.081  1.00  0.00           O  
ATOM   1877  N   VAL   120      25.250  38.900  35.932  1.00  0.00           N  
ATOM   1878  H   VAL   120      25.948  38.573  35.278  1.00  0.00           H  
ATOM   1879  CA  VAL   120      24.004  39.423  35.308  1.00  0.00           C  
ATOM   1880  HA  VAL   120      23.629  40.319  35.803  1.00  0.00           H  
ATOM   1881  CB  VAL   120      24.201  39.909  33.915  1.00  0.00           C  
ATOM   1882  HB  VAL   120      24.423  39.123  33.193  1.00  0.00           H  
ATOM   1883  CG1 VAL   120      22.898  40.653  33.397  1.00  0.00           C  
ATOM   1884 HG11 VAL   120      22.065  39.954  33.314  1.00  0.00           H  
ATOM   1885 HG12 VAL   120      22.712  41.357  34.208  1.00  0.00           H  
ATOM   1886 HG13 VAL   120      23.165  41.065  32.424  1.00  0.00           H  
ATOM   1887  CG2 VAL   120      25.340  41.071  33.845  1.00  0.00           C  
ATOM   1888 HG21 VAL   120      25.604  41.285  32.809  1.00  0.00           H  
ATOM   1889 HG22 VAL   120      25.036  42.003  34.321  1.00  0.00           H  
ATOM   1890 HG23 VAL   120      26.209  40.690  34.381  1.00  0.00           H  
ATOM   1891  C   VAL   120      22.802  38.350  35.307  1.00  0.00           C  
ATOM   1892  O   VAL   120      23.083  37.274  34.828  1.00  0.00           O  
ATOM   1893  N   PRO   121      21.601  38.681  35.691  1.00  0.00           N  
ATOM   1894  CD  PRO   121      21.077  39.928  36.163  1.00  0.00           C  
ATOM   1895  HD2 PRO   121      20.790  40.439  35.245  1.00  0.00           H  
ATOM   1896  HD3 PRO   121      21.819  40.536  36.680  1.00  0.00           H  
ATOM   1897  CG  PRO   121      19.823  39.624  36.945  1.00  0.00           C  
ATOM   1898  HG2 PRO   121      19.045  40.385  36.876  1.00  0.00           H  
ATOM   1899  HG3 PRO   121      20.206  39.444  37.949  1.00  0.00           H  
ATOM   1900  CB  PRO   121      19.278  38.265  36.364  1.00  0.00           C  
ATOM   1901  HB2 PRO   121      18.530  38.549  35.624  1.00  0.00           H  
ATOM   1902  HB3 PRO   121      18.916  37.644  37.183  1.00  0.00           H  
ATOM   1903  CA  PRO   121      20.592  37.642  35.768  1.00  0.00           C  
ATOM   1904  HA  PRO   121      20.984  36.895  36.459  1.00  0.00           H  
ATOM   1905  C   PRO   121      20.321  36.914  34.403  1.00  0.00           C  
ATOM   1906  O   PRO   121      20.377  37.427  33.298  1.00  0.00           O  
ATOM   1907  N   ASP   122      19.903  35.633  34.374  1.00  0.00           N  
ATOM   1908  H   ASP   122      20.057  35.176  35.261  1.00  0.00           H  
ATOM   1909  CA  ASP   122      19.705  34.823  33.127  1.00  0.00           C  
ATOM   1910  HA  ASP   122      20.572  34.650  32.489  1.00  0.00           H  
ATOM   1911  CB  ASP   122      19.132  33.540  33.496  1.00  0.00           C  
ATOM   1912  HB2 ASP   122      18.301  33.618  34.197  1.00  0.00           H  
ATOM   1913  HB3 ASP   122      18.867  33.012  32.579  1.00  0.00           H  
ATOM   1914  CG  ASP   122      20.217  32.682  34.111  1.00  0.00           C  
ATOM   1915  OD1 ASP   122      19.857  31.561  34.632  1.00  0.00           O  
ATOM   1916  OD2 ASP   122      21.408  32.967  33.938  1.00  0.00           O  
ATOM   1917  C   ASP   122      18.633  35.413  32.251  1.00  0.00           C  
ATOM   1918  O   ASP   122      18.776  35.457  31.033  1.00  0.00           O  
ATOM   1919  N   ASN   123      17.648  36.042  32.850  1.00  0.00           N  
ATOM   1920  H   ASN   123      17.381  35.887  33.812  1.00  0.00           H  
ATOM   1921  CA  ASN   123      16.612  36.730  32.132  1.00  0.00           C  
ATOM   1922  HA  ASN   123      16.392  36.019  31.336  1.00  0.00           H  
ATOM   1923  CB  ASN   123      15.442  37.040  33.088  1.00  0.00           C  
ATOM   1924  HB2 ASN   123      14.577  37.252  32.459  1.00  0.00           H  
ATOM   1925  HB3 ASN   123      15.132  36.132  33.606  1.00  0.00           H  
ATOM   1926  CG  ASN   123      15.685  38.183  34.082  1.00  0.00           C  
ATOM   1927  OD1 ASN   123      15.993  37.865  35.201  1.00  0.00           O  
ATOM   1928  ND2 ASN   123      15.508  39.402  33.629  1.00  0.00           N  
ATOM   1929 HD21 ASN   123      15.779  40.160  34.239  1.00  0.00           H  
ATOM   1930 HD22 ASN   123      15.209  39.603  32.685  1.00  0.00           H  
ATOM   1931  C   ASN   123      17.001  37.981  31.418  1.00  0.00           C  
ATOM   1932  O   ASN   123      16.134  38.635  30.813  1.00  0.00           O  
ATOM   1933  N   VAL   124      18.238  38.473  31.446  1.00  0.00           N  
ATOM   1934  H   VAL   124      18.876  37.850  31.920  1.00  0.00           H  
ATOM   1935  CA  VAL   124      18.723  39.648  30.687  1.00  0.00           C  
ATOM   1936  HA  VAL   124      17.934  40.362  30.450  1.00  0.00           H  
ATOM   1937  CB  VAL   124      19.554  40.430  31.675  1.00  0.00           C  
ATOM   1938  HB  VAL   124      20.191  39.637  32.066  1.00  0.00           H  
ATOM   1939  CG1 VAL   124      20.368  41.617  31.180  1.00  0.00           C  
ATOM   1940 HG11 VAL   124      19.756  42.297  30.587  1.00  0.00           H  
ATOM   1941 HG12 VAL   124      20.750  42.214  32.008  1.00  0.00           H  
ATOM   1942 HG13 VAL   124      21.136  41.267  30.489  1.00  0.00           H  
ATOM   1943  CG2 VAL   124      18.678  40.923  32.904  1.00  0.00           C  
ATOM   1944 HG21 VAL   124      17.760  41.404  32.566  1.00  0.00           H  
ATOM   1945 HG22 VAL   124      18.320  40.081  33.495  1.00  0.00           H  
ATOM   1946 HG23 VAL   124      19.302  41.549  33.542  1.00  0.00           H  
ATOM   1947  C   VAL   124      19.574  39.290  29.604  1.00  0.00           C  
ATOM   1948  O   VAL   124      20.487  38.450  29.711  1.00  0.00           O  
ATOM   1949  N   THR   125      19.296  39.963  28.517  1.00  0.00           N  
ATOM   1950  H   THR   125      18.535  40.626  28.559  1.00  0.00           H  
ATOM   1951  CA  THR   125      20.002  39.813  27.274  1.00  0.00           C  
ATOM   1952  HA  THR   125      20.912  39.289  27.568  1.00  0.00           H  
ATOM   1953  CB  THR   125      19.279  38.890  26.291  1.00  0.00           C  
ATOM   1954  HB  THR   125      19.751  38.967  25.312  1.00  0.00           H  
ATOM   1955  CG2 THR   125      19.158  37.450  26.750  1.00  0.00           C  
ATOM   1956 HG21 THR   125      18.568  37.401  27.665  1.00  0.00           H  
ATOM   1957 HG22 THR   125      18.750  36.828  25.954  1.00  0.00           H  
ATOM   1958 HG23 THR   125      20.138  37.008  26.931  1.00  0.00           H  
ATOM   1959  OG1 THR   125      18.025  39.489  26.016  1.00  0.00           O  
ATOM   1960  HG1 THR   125      17.588  39.637  26.858  1.00  0.00           H  
ATOM   1961  C   THR   125      20.305  41.026  26.450  1.00  0.00           C  
ATOM   1962  O   THR   125      21.131  40.901  25.545  1.00  0.00           O  
ATOM   1963  N   ASP   126      19.824  42.197  26.879  1.00  0.00           N  
ATOM   1964  H   ASP   126      19.552  42.284  27.848  1.00  0.00           H  
ATOM   1965  CA  ASP   126      19.805  43.427  26.098  1.00  0.00           C  
ATOM   1966  HA  ASP   126      20.641  43.553  25.410  1.00  0.00           H  
ATOM   1967  CB  ASP   126      18.612  43.491  25.151  1.00  0.00           C  
ATOM   1968  HB2 ASP   126      18.764  44.295  24.431  1.00  0.00           H  
ATOM   1969  HB3 ASP   126      18.671  42.639  24.474  1.00  0.00           H  
ATOM   1970  CG  ASP   126      17.263  43.554  25.803  1.00  0.00           C  
ATOM   1971  OD1 ASP   126      17.078  43.926  26.968  1.00  0.00           O  
ATOM   1972  OD2 ASP   126      16.241  43.412  25.124  1.00  0.00           O  
ATOM   1973  C   ASP   126      20.030  44.579  27.063  1.00  0.00           C  
ATOM   1974  O   ASP   126      19.732  44.550  28.294  1.00  0.00           O  
ATOM   1975  N   ASN   127      20.631  45.697  26.605  1.00  0.00           N  
ATOM   1976  H   ASN   127      21.085  45.705  25.703  1.00  0.00           H  
ATOM   1977  CA  ASN   127      20.991  46.817  27.490  1.00  0.00           C  
ATOM   1978  HA  ASN   127      21.655  46.330  28.204  1.00  0.00           H  
ATOM   1979  CB  ASN   127      21.835  47.871  26.694  1.00  0.00           C  
ATOM   1980  HB2 ASN   127      21.335  48.165  25.771  1.00  0.00           H  
ATOM   1981  HB3 ASN   127      21.895  48.691  27.410  1.00  0.00           H  
ATOM   1982  CG  ASN   127      23.267  47.403  26.446  1.00  0.00           C  
ATOM   1983  OD1 ASN   127      23.913  47.025  27.427  1.00  0.00           O  
ATOM   1984  ND2 ASN   127      23.739  47.439  25.238  1.00  0.00           N  
ATOM   1985 HD21 ASN   127      23.227  47.798  24.444  1.00  0.00           H  
ATOM   1986 HD22 ASN   127      24.699  47.132  25.176  1.00  0.00           H  
ATOM   1987  C   ASN   127      19.831  47.482  28.195  1.00  0.00           C  
ATOM   1988  O   ASN   127      20.033  48.004  29.282  1.00  0.00           O  
ATOM   1989  N   ALA   128      18.578  47.321  27.730  1.00  0.00           N  
ATOM   1990  H   ALA   128      18.421  47.021  26.778  1.00  0.00           H  
ATOM   1991  CA  ALA   128      17.363  47.614  28.482  1.00  0.00           C  
ATOM   1992  HA  ALA   128      17.393  48.646  28.832  1.00  0.00           H  
ATOM   1993  CB  ALA   128      16.288  47.649  27.476  1.00  0.00           C  
ATOM   1994  HB1 ALA   128      15.277  47.640  27.884  1.00  0.00           H  
ATOM   1995  HB2 ALA   128      16.308  48.526  26.829  1.00  0.00           H  
ATOM   1996  HB3 ALA   128      16.487  46.782  26.847  1.00  0.00           H  
ATOM   1997  C   ALA   128      17.055  46.687  29.667  1.00  0.00           C  
ATOM   1998  O   ALA   128      16.608  47.103  30.737  1.00  0.00           O  
ATOM   1999  N   SER   129      17.174  45.371  29.514  1.00  0.00           N  
ATOM   2000  H   SER   129      17.411  45.017  28.598  1.00  0.00           H  
ATOM   2001  CA  SER   129      17.067  44.413  30.636  1.00  0.00           C  
ATOM   2002  HA  SER   129      16.133  44.609  31.163  1.00  0.00           H  
ATOM   2003  CB  SER   129      16.798  43.013  30.073  1.00  0.00           C  
ATOM   2004  HB2 SER   129      16.742  42.253  30.852  1.00  0.00           H  
ATOM   2005  HB3 SER   129      15.780  43.011  29.683  1.00  0.00           H  
ATOM   2006  OG  SER   129      17.704  42.545  29.087  1.00  0.00           O  
ATOM   2007  HG  SER   129      17.584  43.182  28.379  1.00  0.00           H  
ATOM   2008  C   SER   129      18.284  44.393  31.558  1.00  0.00           C  
ATOM   2009  O   SER   129      18.124  44.155  32.774  1.00  0.00           O  
ATOM   2010  N   LEU   130      19.479  44.797  31.098  1.00  0.00           N  
ATOM   2011  H   LEU   130      19.570  44.796  30.092  1.00  0.00           H  
ATOM   2012  CA  LEU   130      20.529  45.257  31.934  1.00  0.00           C  
ATOM   2013  HA  LEU   130      20.742  44.431  32.613  1.00  0.00           H  
ATOM   2014  CB  LEU   130      21.791  45.440  31.126  1.00  0.00           C  
ATOM   2015  HB2 LEU   130      22.063  44.660  30.414  1.00  0.00           H  
ATOM   2016  HB3 LEU   130      21.764  46.400  30.611  1.00  0.00           H  
ATOM   2017  CG  LEU   130      23.053  45.423  32.034  1.00  0.00           C  
ATOM   2018  HG  LEU   130      22.999  46.095  32.891  1.00  0.00           H  
ATOM   2019  CD1 LEU   130      23.380  44.001  32.494  1.00  0.00           C  
ATOM   2020 HD11 LEU   130      24.368  43.995  32.955  1.00  0.00           H  
ATOM   2021 HD12 LEU   130      22.626  43.727  33.231  1.00  0.00           H  
ATOM   2022 HD13 LEU   130      23.410  43.254  31.700  1.00  0.00           H  
ATOM   2023  CD2 LEU   130      24.220  46.152  31.373  1.00  0.00           C  
ATOM   2024 HD21 LEU   130      23.922  47.118  30.964  1.00  0.00           H  
ATOM   2025 HD22 LEU   130      25.033  46.425  32.044  1.00  0.00           H  
ATOM   2026 HD23 LEU   130      24.666  45.567  30.568  1.00  0.00           H  
ATOM   2027  C   LEU   130      20.319  46.555  32.695  1.00  0.00           C  
ATOM   2028  O   LEU   130      20.609  46.610  33.891  1.00  0.00           O  
ATOM   2029  N   LEU   131      19.592  47.531  32.116  1.00  0.00           N  
ATOM   2030  H   LEU   131      19.335  47.440  31.144  1.00  0.00           H  
ATOM   2031  CA  LEU   131      19.209  48.718  32.852  1.00  0.00           C  
ATOM   2032  HA  LEU   131      20.091  49.220  33.248  1.00  0.00           H  
ATOM   2033  CB  LEU   131      18.592  49.786  31.862  1.00  0.00           C  
ATOM   2034  HB2 LEU   131      19.317  50.033  31.086  1.00  0.00           H  
ATOM   2035  HB3 LEU   131      17.811  49.278  31.296  1.00  0.00           H  
ATOM   2036  CG  LEU   131      18.116  51.107  32.503  1.00  0.00           C  
ATOM   2037  HG  LEU   131      17.298  50.852  33.177  1.00  0.00           H  
ATOM   2038  CD1 LEU   131      19.182  51.745  33.491  1.00  0.00           C  
ATOM   2039 HD11 LEU   131      18.663  52.517  34.058  1.00  0.00           H  
ATOM   2040 HD12 LEU   131      19.437  51.009  34.253  1.00  0.00           H  
ATOM   2041 HD13 LEU   131      20.060  52.105  32.955  1.00  0.00           H  
ATOM   2042  CD2 LEU   131      17.676  52.054  31.350  1.00  0.00           C  
ATOM   2043 HD21 LEU   131      17.132  52.867  31.831  1.00  0.00           H  
ATOM   2044 HD22 LEU   131      18.532  52.483  30.828  1.00  0.00           H  
ATOM   2045 HD23 LEU   131      16.934  51.585  30.704  1.00  0.00           H  
ATOM   2046  C   LEU   131      18.139  48.337  33.897  1.00  0.00           C  
ATOM   2047  O   LEU   131      18.222  48.874  35.043  1.00  0.00           O  
ATOM   2048  N   ARG   132      17.056  47.598  33.557  1.00  0.00           N  
ATOM   2049  H   ARG   132      16.976  47.391  32.572  1.00  0.00           H  
ATOM   2050  CA  ARG   132      16.017  47.225  34.481  1.00  0.00           C  
ATOM   2051  HA  ARG   132      15.661  48.047  35.102  1.00  0.00           H  
ATOM   2052  CB  ARG   132      14.887  46.606  33.693  1.00  0.00           C  
ATOM   2053  HB2 ARG   132      15.247  45.893  32.951  1.00  0.00           H  
ATOM   2054  HB3 ARG   132      14.281  46.027  34.391  1.00  0.00           H  
ATOM   2055  CG  ARG   132      14.007  47.645  32.966  1.00  0.00           C  
ATOM   2056  HG2 ARG   132      13.605  48.289  33.748  1.00  0.00           H  
ATOM   2057  HG3 ARG   132      14.598  48.223  32.256  1.00  0.00           H  
ATOM   2058  CD  ARG   132      12.825  47.054  32.150  1.00  0.00           C  
ATOM   2059  HD2 ARG   132      12.195  46.431  32.784  1.00  0.00           H  
ATOM   2060  HD3 ARG   132      12.172  47.809  31.713  1.00  0.00           H  
ATOM   2061  NE  ARG   132      13.299  46.244  31.001  1.00  0.00           N  
ATOM   2062  HE  ARG   132      13.626  45.325  31.264  1.00  0.00           H  
ATOM   2063  CZ  ARG   132      13.107  46.395  29.735  1.00  0.00           C  
ATOM   2064  NH1 ARG   132      12.578  47.477  29.210  1.00  0.00           N  
ATOM   2065 HH11 ARG   132      12.599  48.329  29.753  1.00  0.00           H  
ATOM   2066 HH12 ARG   132      12.389  47.457  28.218  1.00  0.00           H  
ATOM   2067  NH2 ARG   132      13.458  45.392  28.936  1.00  0.00           N  
ATOM   2068 HH21 ARG   132      13.912  44.565  29.299  1.00  0.00           H  
ATOM   2069 HH22 ARG   132      13.162  45.521  27.979  1.00  0.00           H  
ATOM   2070  C   ARG   132      16.567  46.318  35.598  1.00  0.00           C  
ATOM   2071  O   ARG   132      16.007  46.260  36.625  1.00  0.00           O  
ATOM   2072  N   PHE   133      17.656  45.525  35.345  1.00  0.00           N  
ATOM   2073  H   PHE   133      17.807  45.234  34.389  1.00  0.00           H  
ATOM   2074  CA  PHE   133      18.464  45.034  36.417  1.00  0.00           C  
ATOM   2075  HA  PHE   133      17.853  44.432  37.090  1.00  0.00           H  
ATOM   2076  CB  PHE   133      19.486  44.015  35.946  1.00  0.00           C  
ATOM   2077  HB2 PHE   133      18.960  43.072  35.792  1.00  0.00           H  
ATOM   2078  HB3 PHE   133      19.836  44.217  34.934  1.00  0.00           H  
ATOM   2079  CG  PHE   133      20.599  43.659  36.846  1.00  0.00           C  
ATOM   2080  CD1 PHE   133      20.354  42.857  38.001  1.00  0.00           C  
ATOM   2081  HD1 PHE   133      19.344  42.547  38.229  1.00  0.00           H  
ATOM   2082  CE1 PHE   133      21.449  42.346  38.758  1.00  0.00           C  
ATOM   2083  HE1 PHE   133      21.283  41.606  39.527  1.00  0.00           H  
ATOM   2084  CZ  PHE   133      22.755  42.711  38.406  1.00  0.00           C  
ATOM   2085  HZ  PHE   133      23.585  42.307  38.966  1.00  0.00           H  
ATOM   2086  CE2 PHE   133      22.978  43.478  37.261  1.00  0.00           C  
ATOM   2087  HE2 PHE   133      23.952  43.912  37.094  1.00  0.00           H  
ATOM   2088  CD2 PHE   133      21.905  43.997  36.476  1.00  0.00           C  
ATOM   2089  HD2 PHE   133      22.046  44.639  35.619  1.00  0.00           H  
ATOM   2090  C   PHE   133      19.029  46.094  37.389  1.00  0.00           C  
ATOM   2091  O   PHE   133      18.558  46.181  38.528  1.00  0.00           O  
ATOM   2092  N   TYR   134      20.034  46.961  37.044  1.00  0.00           N  
ATOM   2093  H   TYR   134      20.417  46.951  36.109  1.00  0.00           H  
ATOM   2094  CA  TYR   134      20.715  47.774  38.103  1.00  0.00           C  
ATOM   2095  HA  TYR   134      21.031  46.981  38.780  1.00  0.00           H  
ATOM   2096  CB  TYR   134      21.885  48.536  37.492  1.00  0.00           C  
ATOM   2097  HB2 TYR   134      21.433  49.086  36.667  1.00  0.00           H  
ATOM   2098  HB3 TYR   134      22.218  49.288  38.208  1.00  0.00           H  
ATOM   2099  CG  TYR   134      23.013  47.676  37.068  1.00  0.00           C  
ATOM   2100  CD1 TYR   134      23.936  47.197  38.018  1.00  0.00           C  
ATOM   2101  HD1 TYR   134      23.729  47.373  39.064  1.00  0.00           H  
ATOM   2102  CE1 TYR   134      25.082  46.489  37.645  1.00  0.00           C  
ATOM   2103  HE1 TYR   134      25.860  46.238  38.351  1.00  0.00           H  
ATOM   2104  CZ  TYR   134      25.284  46.171  36.268  1.00  0.00           C  
ATOM   2105  OH  TYR   134      26.431  45.594  35.837  1.00  0.00           O  
ATOM   2106  HH  TYR   134      27.149  45.704  36.464  1.00  0.00           H  
ATOM   2107  CE2 TYR   134      24.345  46.618  35.321  1.00  0.00           C  
ATOM   2108  HE2 TYR   134      24.602  46.472  34.282  1.00  0.00           H  
ATOM   2109  CD2 TYR   134      23.242  47.410  35.718  1.00  0.00           C  
ATOM   2110  HD2 TYR   134      22.537  47.826  35.013  1.00  0.00           H  
ATOM   2111  C   TYR   134      19.679  48.707  38.768  1.00  0.00           C  
ATOM   2112  O   TYR   134      19.801  49.077  39.927  1.00  0.00           O  
ATOM   2113  N   GLN   135      18.639  49.176  38.034  1.00  0.00           N  
ATOM   2114  H   GLN   135      18.544  48.932  37.059  1.00  0.00           H  
ATOM   2115  CA  GLN   135      17.506  49.905  38.589  1.00  0.00           C  
ATOM   2116  HA  GLN   135      17.932  50.764  39.107  1.00  0.00           H  
ATOM   2117  CB  GLN   135      16.611  50.427  37.501  1.00  0.00           C  
ATOM   2118  HB2 GLN   135      16.293  49.557  36.927  1.00  0.00           H  
ATOM   2119  HB3 GLN   135      15.729  50.783  38.033  1.00  0.00           H  
ATOM   2120  CG  GLN   135      17.081  51.560  36.560  1.00  0.00           C  
ATOM   2121  HG2 GLN   135      17.472  52.395  37.141  1.00  0.00           H  
ATOM   2122  HG3 GLN   135      17.903  51.212  35.934  1.00  0.00           H  
ATOM   2123  CD  GLN   135      15.966  51.989  35.581  1.00  0.00           C  
ATOM   2124  OE1 GLN   135      15.049  51.268  35.169  1.00  0.00           O  
ATOM   2125  NE2 GLN   135      16.188  53.139  34.969  1.00  0.00           N  
ATOM   2126 HE21 GLN   135      17.016  53.665  35.206  1.00  0.00           H  
ATOM   2127 HE22 GLN   135      15.427  53.426  34.369  1.00  0.00           H  
ATOM   2128  C   GLN   135      16.676  49.132  39.611  1.00  0.00           C  
ATOM   2129  O   GLN   135      16.266  49.700  40.607  1.00  0.00           O  
ATOM   2130  N   SER   136      16.464  47.802  39.471  1.00  0.00           N  
ATOM   2131  H   SER   136      16.860  47.339  38.665  1.00  0.00           H  
ATOM   2132  CA  SER   136      15.638  47.008  40.330  1.00  0.00           C  
ATOM   2133  HA  SER   136      14.882  47.658  40.770  1.00  0.00           H  
ATOM   2134  CB  SER   136      14.836  46.035  39.561  1.00  0.00           C  
ATOM   2135  HB2 SER   136      14.130  45.542  40.230  1.00  0.00           H  
ATOM   2136  HB3 SER   136      14.253  46.526  38.783  1.00  0.00           H  
ATOM   2137  OG  SER   136      15.695  45.155  38.935  1.00  0.00           O  
ATOM   2138  HG  SER   136      15.924  45.621  38.127  1.00  0.00           H  
ATOM   2139  C   SER   136      16.430  46.264  41.408  1.00  0.00           C  
ATOM   2140  O   SER   136      15.872  45.712  42.377  1.00  0.00           O  
ATOM   2141  N   TRP   137      17.736  46.381  41.394  1.00  0.00           N  
ATOM   2142  H   TRP   137      18.095  46.658  40.492  1.00  0.00           H  
ATOM   2143  CA  TRP   137      18.735  46.079  42.429  1.00  0.00           C  
ATOM   2144  HA  TRP   137      18.645  45.010  42.622  1.00  0.00           H  
ATOM   2145  CB  TRP   137      20.141  46.214  41.872  1.00  0.00           C  
ATOM   2146  HB2 TRP   137      20.229  45.403  41.149  1.00  0.00           H  
ATOM   2147  HB3 TRP   137      20.188  47.150  41.316  1.00  0.00           H  
ATOM   2148  CG  TRP   137      21.261  46.103  42.791  1.00  0.00           C  
ATOM   2149  CD1 TRP   137      21.583  44.948  43.456  1.00  0.00           C  
ATOM   2150  HD1 TRP   137      21.113  43.994  43.271  1.00  0.00           H  
ATOM   2151  NE1 TRP   137      22.380  45.322  44.525  1.00  0.00           N  
ATOM   2152  HE1 TRP   137      22.647  44.659  45.238  1.00  0.00           H  
ATOM   2153  CE2 TRP   137      22.781  46.628  44.455  1.00  0.00           C  
ATOM   2154  CZ2 TRP   137      23.751  47.367  45.102  1.00  0.00           C  
ATOM   2155  HZ2 TRP   137      24.379  46.884  45.836  1.00  0.00           H  
ATOM   2156  CH2 TRP   137      23.909  48.765  44.801  1.00  0.00           C  
ATOM   2157  HH2 TRP   137      24.627  49.403  45.295  1.00  0.00           H  
ATOM   2158  CZ3 TRP   137      23.094  49.291  43.811  1.00  0.00           C  
ATOM   2159  HZ3 TRP   137      23.106  50.343  43.568  1.00  0.00           H  
ATOM   2160  CE3 TRP   137      22.169  48.473  43.125  1.00  0.00           C  
ATOM   2161  HE3 TRP   137      21.627  48.879  42.283  1.00  0.00           H  
ATOM   2162  CD2 TRP   137      22.025  47.158  43.408  1.00  0.00           C  
ATOM   2163  C   TRP   137      18.511  46.869  43.709  1.00  0.00           C  
ATOM   2164  O   TRP   137      18.271  48.038  43.766  1.00  0.00           O  
ATOM   2165  N   GLN   138      18.650  46.154  44.828  1.00  0.00           N  
ATOM   2166  H   GLN   138      18.743  45.150  44.763  1.00  0.00           H  
ATOM   2167  CA  GLN   138      18.680  46.770  46.108  1.00  0.00           C  
ATOM   2168  HA  GLN   138      18.840  47.839  45.970  1.00  0.00           H  
ATOM   2169  CB  GLN   138      17.393  46.508  46.938  1.00  0.00           C  
ATOM   2170  HB2 GLN   138      17.138  45.449  46.883  1.00  0.00           H  
ATOM   2171  HB3 GLN   138      17.604  46.619  48.001  1.00  0.00           H  
ATOM   2172  CG  GLN   138      16.176  47.365  46.621  1.00  0.00           C  
ATOM   2173  HG2 GLN   138      15.907  47.277  45.568  1.00  0.00           H  
ATOM   2174  HG3 GLN   138      15.306  47.046  47.196  1.00  0.00           H  
ATOM   2175  CD  GLN   138      16.270  48.864  46.871  1.00  0.00           C  
ATOM   2176  OE1 GLN   138      17.139  49.257  47.634  1.00  0.00           O  
ATOM   2177  NE2 GLN   138      15.248  49.644  46.414  1.00  0.00           N  
ATOM   2178 HE21 GLN   138      14.647  49.272  45.692  1.00  0.00           H  
ATOM   2179 HE22 GLN   138      15.245  50.599  46.744  1.00  0.00           H  
ATOM   2180  C   GLN   138      19.883  46.144  46.849  1.00  0.00           C  
ATOM   2181  O   GLN   138      20.075  44.970  46.980  1.00  0.00           O  
ATOM   2182  N   PRO   139      20.763  46.991  47.452  1.00  0.00           N  
ATOM   2183  CD  PRO   139      20.836  48.422  47.149  1.00  0.00           C  
ATOM   2184  HD2 PRO   139      19.933  48.866  47.568  1.00  0.00           H  
ATOM   2185  HD3 PRO   139      20.919  48.673  46.092  1.00  0.00           H  
ATOM   2186  CG  PRO   139      22.050  49.013  47.906  1.00  0.00           C  
ATOM   2187  HG2 PRO   139      21.690  49.625  48.733  1.00  0.00           H  
ATOM   2188  HG3 PRO   139      22.675  49.472  47.140  1.00  0.00           H  
ATOM   2189  CB  PRO   139      22.820  47.768  48.449  1.00  0.00           C  
ATOM   2190  HB2 PRO   139      22.869  47.907  49.529  1.00  0.00           H  
ATOM   2191  HB3 PRO   139      23.803  47.601  48.009  1.00  0.00           H  
ATOM   2192  CA  PRO   139      21.880  46.612  48.344  1.00  0.00           C  
ATOM   2193  HA  PRO   139      22.345  45.677  48.031  1.00  0.00           H  
ATOM   2194  C   PRO   139      21.305  46.281  49.772  1.00  0.00           C  
ATOM   2195  O   PRO   139      20.309  46.881  50.229  1.00  0.00           O  
ATOM   2196  N   LYS   140      22.076  45.419  50.515  1.00  0.00           N  
ATOM   2197  H   LYS   140      22.941  45.061  50.135  1.00  0.00           H  
ATOM   2198  CA  LYS   140      21.710  45.070  51.907  1.00  0.00           C  
ATOM   2199  HA  LYS   140      20.627  45.122  52.021  1.00  0.00           H  
ATOM   2200  CB  LYS   140      22.175  43.636  52.063  1.00  0.00           C  
ATOM   2201  HB2 LYS   140      21.641  43.041  51.323  1.00  0.00           H  
ATOM   2202  HB3 LYS   140      23.259  43.554  51.980  1.00  0.00           H  
ATOM   2203  CG  LYS   140      21.898  42.985  53.415  1.00  0.00           C  
ATOM   2204  HG2 LYS   140      22.728  42.280  53.460  1.00  0.00           H  
ATOM   2205  HG3 LYS   140      22.109  43.642  54.259  1.00  0.00           H  
ATOM   2206  CD  LYS   140      20.505  42.245  53.488  1.00  0.00           C  
ATOM   2207  HD2 LYS   140      19.715  42.994  53.443  1.00  0.00           H  
ATOM   2208  HD3 LYS   140      20.410  41.643  52.585  1.00  0.00           H  
ATOM   2209  CE  LYS   140      20.404  41.377  54.701  1.00  0.00           C  
ATOM   2210  HE2 LYS   140      21.298  40.754  54.726  1.00  0.00           H  
ATOM   2211  HE3 LYS   140      20.422  41.965  55.619  1.00  0.00           H  
ATOM   2212  NZ  LYS   140      19.103  40.631  54.638  1.00  0.00           N  
ATOM   2213  HZ1 LYS   140      18.258  41.181  54.690  1.00  0.00           H  
ATOM   2214  HZ2 LYS   140      19.045  39.969  53.877  1.00  0.00           H  
ATOM   2215  HZ3 LYS   140      19.108  39.912  55.347  1.00  0.00           H  
ATOM   2216  C   LYS   140      22.231  46.027  53.026  1.00  0.00           C  
ATOM   2217  O   LYS   140      21.717  46.055  54.154  1.00  0.00           O  
ATOM   2218  N   TRP   141      23.299  46.718  52.701  1.00  0.00           N  
ATOM   2219  H   TRP   141      23.580  46.641  51.734  1.00  0.00           H  
ATOM   2220  CA  TRP   141      23.955  47.774  53.534  1.00  0.00           C  
ATOM   2221  HA  TRP   141      23.255  48.101  54.302  1.00  0.00           H  
ATOM   2222  CB  TRP   141      25.274  47.184  54.171  1.00  0.00           C  
ATOM   2223  HB2 TRP   141      25.944  46.980  53.336  1.00  0.00           H  
ATOM   2224  HB3 TRP   141      25.728  47.861  54.895  1.00  0.00           H  
ATOM   2225  CG  TRP   141      25.133  45.869  54.806  1.00  0.00           C  
ATOM   2226  CD1 TRP   141      25.602  44.742  54.272  1.00  0.00           C  
ATOM   2227  HD1 TRP   141      26.208  44.712  53.379  1.00  0.00           H  
ATOM   2228  NE1 TRP   141      25.214  43.650  55.055  1.00  0.00           N  
ATOM   2229  HE1 TRP   141      25.728  42.790  55.182  1.00  0.00           H  
ATOM   2230  CE2 TRP   141      24.450  44.112  56.074  1.00  0.00           C  
ATOM   2231  CZ2 TRP   141      23.689  43.441  57.062  1.00  0.00           C  
ATOM   2232  HZ2 TRP   141      23.617  42.364  57.083  1.00  0.00           H  
ATOM   2233  CH2 TRP   141      22.935  44.209  57.950  1.00  0.00           C  
ATOM   2234  HH2 TRP   141      22.280  43.690  58.634  1.00  0.00           H  
ATOM   2235  CZ3 TRP   141      22.938  45.584  57.888  1.00  0.00           C  
ATOM   2236  HZ3 TRP   141      22.541  46.113  58.742  1.00  0.00           H  
ATOM   2237  CE3 TRP   141      23.596  46.268  56.815  1.00  0.00           C  
ATOM   2238  HE3 TRP   141      23.470  47.333  56.688  1.00  0.00           H  
ATOM   2239  CD2 TRP   141      24.365  45.530  55.924  1.00  0.00           C  
ATOM   2240  C   TRP   141      24.270  49.074  52.719  1.00  0.00           C  
ATOM   2241  O   TRP   141      24.196  49.051  51.461  1.00  0.00           O  
ATOM   2242  N   ALA   142      24.732  50.080  53.412  1.00  0.00           N  
ATOM   2243  H   ALA   142      24.670  49.935  54.409  1.00  0.00           H  
ATOM   2244  CA  ALA   142      25.277  51.359  52.905  1.00  0.00           C  
ATOM   2245  HA  ALA   142      24.538  51.880  52.298  1.00  0.00           H  
ATOM   2246  CB  ALA   142      25.457  52.316  54.055  1.00  0.00           C  
ATOM   2247  HB1 ALA   142      26.010  51.719  54.780  1.00  0.00           H  
ATOM   2248  HB2 ALA   142      25.939  53.250  53.767  1.00  0.00           H  
ATOM   2249  HB3 ALA   142      24.505  52.519  54.545  1.00  0.00           H  
ATOM   2250  C   ALA   142      26.519  51.264  51.972  1.00  0.00           C  
ATOM   2251  O   ALA   142      27.171  50.211  51.982  1.00  0.00           O  
ATOM   2252  N   PRO   143      26.879  52.315  51.227  1.00  0.00           N  
ATOM   2253  CD  PRO   143      25.973  53.334  50.779  1.00  0.00           C  
ATOM   2254  HD2 PRO   143      25.817  54.111  51.528  1.00  0.00           H  
ATOM   2255  HD3 PRO   143      25.017  52.849  50.584  1.00  0.00           H  
ATOM   2256  CG  PRO   143      26.596  53.846  49.519  1.00  0.00           C  
ATOM   2257  HG2 PRO   143      26.376  54.878  49.245  1.00  0.00           H  
ATOM   2258  HG3 PRO   143      26.236  53.180  48.735  1.00  0.00           H  
ATOM   2259  CB  PRO   143      28.067  53.688  49.682  1.00  0.00           C  
ATOM   2260  HB2 PRO   143      28.497  54.527  50.230  1.00  0.00           H  
ATOM   2261  HB3 PRO   143      28.527  53.512  48.709  1.00  0.00           H  
ATOM   2262  CA  PRO   143      28.148  52.354  50.486  1.00  0.00           C  
ATOM   2263  HA  PRO   143      28.129  51.432  49.905  1.00  0.00           H  
ATOM   2264  C   PRO   143      29.420  52.386  51.400  1.00  0.00           C  
ATOM   2265  O   PRO   143      29.412  53.042  52.468  1.00  0.00           O  
ATOM   2266  N   GLY   144      30.472  51.621  51.003  1.00  0.00           N  
ATOM   2267  H   GLY   144      30.560  51.255  50.066  1.00  0.00           H  
ATOM   2268  CA  GLY   144      31.750  51.628  51.807  1.00  0.00           C  
ATOM   2269  HA2 GLY   144      32.425  50.987  51.239  1.00  0.00           H  
ATOM   2270  HA3 GLY   144      32.100  52.651  51.951  1.00  0.00           H  
ATOM   2271  C   GLY   144      31.829  51.039  53.253  1.00  0.00           C  
ATOM   2272  O   GLY   144      32.875  51.029  53.882  1.00  0.00           O  
ATOM   2273  N   THR   145      30.751  50.470  53.712  1.00  0.00           N  
ATOM   2274  H   THR   145      29.968  50.402  53.078  1.00  0.00           H  
ATOM   2275  CA  THR   145      30.625  49.671  54.985  1.00  0.00           C  
ATOM   2276  HA  THR   145      31.217  50.114  55.786  1.00  0.00           H  
ATOM   2277  CB  THR   145      29.219  49.414  55.448  1.00  0.00           C  
ATOM   2278  HB  THR   145      29.300  48.764  56.319  1.00  0.00           H  
ATOM   2279  CG2 THR   145      28.477  50.708  55.731  1.00  0.00           C  
ATOM   2280 HG21 THR   145      27.489  50.516  56.149  1.00  0.00           H  
ATOM   2281 HG22 THR   145      29.086  51.173  56.506  1.00  0.00           H  
ATOM   2282 HG23 THR   145      28.442  51.319  54.829  1.00  0.00           H  
ATOM   2283  OG1 THR   145      28.572  48.868  54.361  1.00  0.00           O  
ATOM   2284  HG1 THR   145      27.639  49.075  54.452  1.00  0.00           H  
ATOM   2285  C   THR   145      31.267  48.265  54.829  1.00  0.00           C  
ATOM   2286  O   THR   145      31.709  47.695  55.847  1.00  0.00           O  
ATOM   2287  N   THR   146      31.234  47.687  53.541  1.00  0.00           N  
ATOM   2288  H   THR   146      30.715  48.243  52.876  1.00  0.00           H  
ATOM   2289  CA  THR   146      31.564  46.215  53.349  1.00  0.00           C  
ATOM   2290  HA  THR   146      32.426  45.961  53.965  1.00  0.00           H  
ATOM   2291  CB  THR   146      30.398  45.285  53.738  1.00  0.00           C  
ATOM   2292  HB  THR   146      30.625  44.224  53.634  1.00  0.00           H  
ATOM   2293  CG2 THR   146      29.828  45.583  55.106  1.00  0.00           C  
ATOM   2294 HG21 THR   146      29.398  46.584  55.124  1.00  0.00           H  
ATOM   2295 HG22 THR   146      28.978  44.959  55.384  1.00  0.00           H  
ATOM   2296 HG23 THR   146      30.602  45.432  55.859  1.00  0.00           H  
ATOM   2297  OG1 THR   146      29.301  45.652  52.928  1.00  0.00           O  
ATOM   2298  HG1 THR   146      29.511  46.576  52.772  1.00  0.00           H  
ATOM   2299  C   THR   146      31.945  45.942  51.858  1.00  0.00           C  
ATOM   2300  O   THR   146      31.644  46.648  50.908  1.00  0.00           O  
ATOM   2301  N   ARG   147      32.617  44.750  51.642  1.00  0.00           N  
ATOM   2302  H   ARG   147      32.824  44.245  52.492  1.00  0.00           H  
ATOM   2303  CA  ARG   147      33.038  44.260  50.286  1.00  0.00           C  
ATOM   2304  HA  ARG   147      32.748  45.005  49.545  1.00  0.00           H  
ATOM   2305  CB  ARG   147      34.580  44.195  50.184  1.00  0.00           C  
ATOM   2306  HB2 ARG   147      34.979  45.205  50.287  1.00  0.00           H  
ATOM   2307  HB3 ARG   147      34.898  43.538  50.993  1.00  0.00           H  
ATOM   2308  CG  ARG   147      35.055  43.672  48.859  1.00  0.00           C  
ATOM   2309  HG2 ARG   147      34.596  42.691  48.740  1.00  0.00           H  
ATOM   2310  HG3 ARG   147      34.704  44.294  48.036  1.00  0.00           H  
ATOM   2311  CD  ARG   147      36.547  43.538  48.921  1.00  0.00           C  
ATOM   2312  HD2 ARG   147      37.069  44.466  49.151  1.00  0.00           H  
ATOM   2313  HD3 ARG   147      36.874  42.829  49.682  1.00  0.00           H  
ATOM   2314  NE  ARG   147      37.133  43.177  47.677  1.00  0.00           N  
ATOM   2315  HE  ARG   147      37.576  43.921  47.158  1.00  0.00           H  
ATOM   2316  CZ  ARG   147      37.498  42.004  47.220  1.00  0.00           C  
ATOM   2317  NH1 ARG   147      37.075  40.856  47.646  1.00  0.00           N  
ATOM   2318 HH11 ARG   147      36.477  40.817  48.459  1.00  0.00           H  
ATOM   2319 HH12 ARG   147      37.471  39.993  47.304  1.00  0.00           H  
ATOM   2320  NH2 ARG   147      38.234  41.966  46.180  1.00  0.00           N  
ATOM   2321 HH21 ARG   147      38.488  42.899  45.888  1.00  0.00           H  
ATOM   2322 HH22 ARG   147      38.586  41.089  45.824  1.00  0.00           H  
ATOM   2323  C   ARG   147      32.326  42.947  49.893  1.00  0.00           C  
ATOM   2324  O   ARG   147      32.069  42.083  50.697  1.00  0.00           O  
ATOM   2325  N   LEU   148      31.987  42.794  48.598  1.00  0.00           N  
ATOM   2326  H   LEU   148      32.027  43.579  47.964  1.00  0.00           H  
ATOM   2327  CA  LEU   148      31.395  41.554  48.034  1.00  0.00           C  
ATOM   2328  HA  LEU   148      31.860  40.720  48.560  1.00  0.00           H  
ATOM   2329  CB  LEU   148      29.825  41.588  48.148  1.00  0.00           C  
ATOM   2330  HB2 LEU   148      29.581  41.650  49.209  1.00  0.00           H  
ATOM   2331  HB3 LEU   148      29.407  42.438  47.608  1.00  0.00           H  
ATOM   2332  CG  LEU   148      29.142  40.324  47.506  1.00  0.00           C  
ATOM   2333  HG  LEU   148      29.464  40.274  46.466  1.00  0.00           H  
ATOM   2334  CD1 LEU   148      29.570  39.019  48.174  1.00  0.00           C  
ATOM   2335 HD11 LEU   148      29.585  39.162  49.254  1.00  0.00           H  
ATOM   2336 HD12 LEU   148      28.859  38.218  47.973  1.00  0.00           H  
ATOM   2337 HD13 LEU   148      30.542  38.658  47.836  1.00  0.00           H  
ATOM   2338  CD2 LEU   148      27.653  40.606  47.527  1.00  0.00           C  
ATOM   2339 HD21 LEU   148      27.176  40.826  48.483  1.00  0.00           H  
ATOM   2340 HD22 LEU   148      27.501  41.413  46.811  1.00  0.00           H  
ATOM   2341 HD23 LEU   148      27.122  39.813  46.999  1.00  0.00           H  
ATOM   2342  C   LEU   148      31.754  41.429  46.569  1.00  0.00           C  
ATOM   2343  O   LEU   148      31.322  42.269  45.760  1.00  0.00           O  
ATOM   2344  N   TYC   149      32.537  40.414  46.232  1.00  0.00           N  
ATOM   2345  H   TYC   149      32.726  39.739  46.959  1.00  0.00           H  
ATOM   2346  CA  TYC   149      33.030  40.267  44.828  1.00  0.00           C  
ATOM   2347  HA  TYC   149      33.666  41.114  44.571  1.00  0.00           H  
ATOM   2348  CB  TYC   149      34.033  39.088  44.703  1.00  0.00           C  
ATOM   2349  HB2 TYC   149      34.666  39.207  45.538  1.00  0.00           H  
ATOM   2350  HB3 TYC   149      33.478  38.124  44.759  1.00  0.00           H  
ATOM   2351  CG  TYC   149      34.925  39.108  43.447  1.00  0.00           C  
ATOM   2352  CD1 TYC   149      34.451  38.554  42.189  1.00  0.00           C  
ATOM   2353  HD1 TYC   149      33.413  38.274  41.997  1.00  0.00           H  
ATOM   2354  CE1 TYC   149      35.344  38.308  41.150  1.00  0.00           C  
ATOM   2355  HE1 TYC   149      34.938  37.946  40.234  1.00  0.00           H  
ATOM   2356  CZ  TYC   149      36.735  38.660  41.249  1.00  0.00           C  
ATOM   2357  OH  TYC   149      37.561  38.447  40.224  1.00  0.00           O  
ATOM   2358  CE2 TYC   149      37.161  39.240  42.495  1.00  0.00           C  
ATOM   2359  HE2 TYC   149      38.201  39.504  42.530  1.00  0.00           H  
ATOM   2360  CD2 TYC   149      36.272  39.430  43.564  1.00  0.00           C  
ATOM   2361  HD2 TYC   149      36.627  39.751  44.556  1.00  0.00           H  
ATOM   2362  C   TYC   149      31.898  40.170  43.839  1.00  0.00           C  
ATOM   2363  O   TYC   149      30.963  39.428  44.079  1.00  0.00           O  
ATOM   2364  N   ALA   150      32.086  40.894  42.731  1.00  0.00           N  
ATOM   2365  H   ALA   150      32.927  41.429  42.566  1.00  0.00           H  
ATOM   2366  CA  ALA   150      31.046  40.861  41.665  1.00  0.00           C  
ATOM   2367  HA  ALA   150      30.803  39.804  41.556  1.00  0.00           H  
ATOM   2368  CB  ALA   150      29.869  41.789  42.069  1.00  0.00           C  
ATOM   2369  HB1 ALA   150      28.942  41.565  41.542  1.00  0.00           H  
ATOM   2370  HB2 ALA   150      29.558  41.576  43.092  1.00  0.00           H  
ATOM   2371  HB3 ALA   150      30.028  42.863  41.978  1.00  0.00           H  
ATOM   2372  C   ALA   150      31.591  41.338  40.328  1.00  0.00           C  
ATOM   2373  O   ALA   150      32.141  42.406  40.285  1.00  0.00           O  
ATOM   2374  N   ASN   151      31.187  40.647  39.279  1.00  0.00           N  
ATOM   2375  H   ASN   151      30.510  39.901  39.359  1.00  0.00           H  
ATOM   2376  CA  ASN   151      31.416  41.074  37.904  1.00  0.00           C  
ATOM   2377  HA  ASN   151      32.426  41.482  37.877  1.00  0.00           H  
ATOM   2378  CB  ASN   151      31.249  39.852  36.971  1.00  0.00           C  
ATOM   2379  HB2 ASN   151      30.208  39.533  37.036  1.00  0.00           H  
ATOM   2380  HB3 ASN   151      31.378  40.180  35.940  1.00  0.00           H  
ATOM   2381  CG  ASN   151      32.274  38.816  37.213  1.00  0.00           C  
ATOM   2382  OD1 ASN   151      33.236  38.854  37.958  1.00  0.00           O  
ATOM   2383  ND2 ASN   151      32.075  37.678  36.531  1.00  0.00           N  
ATOM   2384 HD21 ASN   151      32.682  36.942  36.863  1.00  0.00           H  
ATOM   2385 HD22 ASN   151      31.256  37.453  35.985  1.00  0.00           H  
ATOM   2386  C   ASN   151      30.501  42.219  37.331  1.00  0.00           C  
ATOM   2387  O   ASN   151      30.955  43.082  36.606  1.00  0.00           O  
ATOM   2388  N   THR   152      29.299  42.288  37.866  1.00  0.00           N  
ATOM   2389  H   THR   152      29.003  41.549  38.487  1.00  0.00           H  
ATOM   2390  CA  THR   152      28.381  43.379  37.663  1.00  0.00           C  
ATOM   2391  HA  THR   152      28.424  43.651  36.608  1.00  0.00           H  
ATOM   2392  CB  THR   152      26.963  43.018  38.094  1.00  0.00           C  
ATOM   2393  HB  THR   152      26.288  43.871  38.027  1.00  0.00           H  
ATOM   2394  CG2 THR   152      26.439  41.815  37.374  1.00  0.00           C  
ATOM   2395 HG21 THR   152      25.378  41.697  37.597  1.00  0.00           H  
ATOM   2396 HG22 THR   152      26.745  41.820  36.327  1.00  0.00           H  
ATOM   2397 HG23 THR   152      26.917  40.994  37.907  1.00  0.00           H  
ATOM   2398  OG1 THR   152      26.981  42.762  39.457  1.00  0.00           O  
ATOM   2399  HG1 THR   152      26.735  41.844  39.587  1.00  0.00           H  
ATOM   2400  C   THR   152      28.881  44.539  38.388  1.00  0.00           C  
ATOM   2401  O   THR   152      28.502  45.623  38.015  1.00  0.00           O  
ATOM   2402  N   SER   153      29.828  44.504  39.323  1.00  0.00           N  
ATOM   2403  H   SER   153      30.049  43.600  39.716  1.00  0.00           H  
ATOM   2404  CA  SER   153      30.562  45.680  39.814  1.00  0.00           C  
ATOM   2405  HA  SER   153      29.895  46.527  39.977  1.00  0.00           H  
ATOM   2406  CB  SER   153      31.088  45.372  41.192  1.00  0.00           C  
ATOM   2407  HB2 SER   153      30.240  45.070  41.806  1.00  0.00           H  
ATOM   2408  HB3 SER   153      31.747  44.504  41.201  1.00  0.00           H  
ATOM   2409  OG  SER   153      31.769  46.381  41.841  1.00  0.00           O  
ATOM   2410  HG  SER   153      32.297  46.810  41.164  1.00  0.00           H  
ATOM   2411  C   SER   153      31.579  46.238  38.874  1.00  0.00           C  
ATOM   2412  O   SER   153      31.541  47.367  38.407  1.00  0.00           O  
ATOM   2413  N   ILE   154      32.695  45.487  38.687  1.00  0.00           N  
ATOM   2414  H   ILE   154      32.636  44.523  38.984  1.00  0.00           H  
ATOM   2415  CA  ILE   154      33.846  46.032  38.014  1.00  0.00           C  
ATOM   2416  HA  ILE   154      34.106  47.012  38.414  1.00  0.00           H  
ATOM   2417  CB  ILE   154      35.064  45.122  38.353  1.00  0.00           C  
ATOM   2418  HB  ILE   154      35.014  44.906  39.421  1.00  0.00           H  
ATOM   2419  CG2 ILE   154      35.024  43.694  37.736  1.00  0.00           C  
ATOM   2420 HG21 ILE   154      34.953  43.875  36.663  1.00  0.00           H  
ATOM   2421 HG22 ILE   154      35.881  43.107  38.067  1.00  0.00           H  
ATOM   2422 HG23 ILE   154      34.130  43.208  38.127  1.00  0.00           H  
ATOM   2423  CG1 ILE   154      36.460  45.598  38.120  1.00  0.00           C  
ATOM   2424 HG12 ILE   154      37.120  44.817  38.497  1.00  0.00           H  
ATOM   2425 HG13 ILE   154      36.550  45.746  37.044  1.00  0.00           H  
ATOM   2426  CD1 ILE   154      36.875  46.904  38.896  1.00  0.00           C  
ATOM   2427 HD11 ILE   154      36.160  47.721  38.801  1.00  0.00           H  
ATOM   2428 HD12 ILE   154      37.041  46.839  39.971  1.00  0.00           H  
ATOM   2429 HD13 ILE   154      37.777  47.344  38.469  1.00  0.00           H  
ATOM   2430  C   ILE   154      33.550  46.144  36.545  1.00  0.00           C  
ATOM   2431  O   ILE   154      34.047  47.014  35.882  1.00  0.00           O  
ATOM   2432  N   GLY   155      32.722  45.328  35.863  1.00  0.00           N  
ATOM   2433  H   GLY   155      32.336  44.543  36.369  1.00  0.00           H  
ATOM   2434  CA  GLY   155      32.301  45.467  34.472  1.00  0.00           C  
ATOM   2435  HA2 GLY   155      33.171  45.518  33.818  1.00  0.00           H  
ATOM   2436  HA3 GLY   155      31.646  44.661  34.140  1.00  0.00           H  
ATOM   2437  C   GLY   155      31.528  46.790  34.224  1.00  0.00           C  
ATOM   2438  O   GLY   155      31.660  47.362  33.148  1.00  0.00           O  
ATOM   2439  N   LEU   156      30.621  47.186  35.128  1.00  0.00           N  
ATOM   2440  H   LEU   156      30.474  46.645  35.968  1.00  0.00           H  
ATOM   2441  CA  LEU   156      29.975  48.488  34.869  1.00  0.00           C  
ATOM   2442  HA  LEU   156      29.540  48.550  33.871  1.00  0.00           H  
ATOM   2443  CB  LEU   156      28.835  48.614  35.802  1.00  0.00           C  
ATOM   2444  HB2 LEU   156      28.194  47.741  35.678  1.00  0.00           H  
ATOM   2445  HB3 LEU   156      29.251  48.635  36.809  1.00  0.00           H  
ATOM   2446  CG  LEU   156      28.045  49.948  35.461  1.00  0.00           C  
ATOM   2447  HG  LEU   156      28.665  50.820  35.673  1.00  0.00           H  
ATOM   2448  CD1 LEU   156      27.509  50.042  34.035  1.00  0.00           C  
ATOM   2449 HD11 LEU   156      28.275  50.310  33.307  1.00  0.00           H  
ATOM   2450 HD12 LEU   156      27.013  49.097  33.814  1.00  0.00           H  
ATOM   2451 HD13 LEU   156      26.823  50.878  33.900  1.00  0.00           H  
ATOM   2452  CD2 LEU   156      26.869  49.915  36.451  1.00  0.00           C  
ATOM   2453 HD21 LEU   156      26.260  50.818  36.415  1.00  0.00           H  
ATOM   2454 HD22 LEU   156      26.147  49.104  36.355  1.00  0.00           H  
ATOM   2455 HD23 LEU   156      27.189  49.942  37.492  1.00  0.00           H  
ATOM   2456  C   LEU   156      31.002  49.568  34.948  1.00  0.00           C  
ATOM   2457  O   LEU   156      31.035  50.449  34.085  1.00  0.00           O  
ATOM   2458  N   PHE   157      31.918  49.533  35.950  1.00  0.00           N  
ATOM   2459  H   PHE   157      31.838  48.832  36.673  1.00  0.00           H  
ATOM   2460  CA  PHE   157      33.047  50.489  35.952  1.00  0.00           C  
ATOM   2461  HA  PHE   157      32.598  51.475  36.073  1.00  0.00           H  
ATOM   2462  CB  PHE   157      33.873  50.318  37.214  1.00  0.00           C  
ATOM   2463  HB2 PHE   157      33.174  50.422  38.043  1.00  0.00           H  
ATOM   2464  HB3 PHE   157      34.120  49.258  37.154  1.00  0.00           H  
ATOM   2465  CG  PHE   157      35.043  51.268  37.143  1.00  0.00           C  
ATOM   2466  CD1 PHE   157      34.861  52.655  37.356  1.00  0.00           C  
ATOM   2467  HD1 PHE   157      33.895  53.079  37.589  1.00  0.00           H  
ATOM   2468  CE1 PHE   157      36.007  53.526  37.325  1.00  0.00           C  
ATOM   2469  HE1 PHE   157      35.778  54.578  37.407  1.00  0.00           H  
ATOM   2470  CZ  PHE   157      37.271  53.011  37.139  1.00  0.00           C  
ATOM   2471  HZ  PHE   157      38.153  53.632  37.107  1.00  0.00           H  
ATOM   2472  CE2 PHE   157      37.410  51.628  36.871  1.00  0.00           C  
ATOM   2473  HE2 PHE   157      38.395  51.234  36.667  1.00  0.00           H  
ATOM   2474  CD2 PHE   157      36.341  50.783  36.963  1.00  0.00           C  
ATOM   2475  HD2 PHE   157      36.456  49.716  36.845  1.00  0.00           H  
ATOM   2476  C   PHE   157      33.936  50.451  34.646  1.00  0.00           C  
ATOM   2477  O   PHE   157      34.136  51.541  34.069  1.00  0.00           O  
ATOM   2478  N   GLY   158      34.403  49.306  34.259  1.00  0.00           N  
ATOM   2479  H   GLY   158      34.085  48.459  34.708  1.00  0.00           H  
ATOM   2480  CA  GLY   158      35.169  49.104  33.035  1.00  0.00           C  
ATOM   2481  HA2 GLY   158      36.107  49.654  33.115  1.00  0.00           H  
ATOM   2482  HA3 GLY   158      35.354  48.040  32.891  1.00  0.00           H  
ATOM   2483  C   GLY   158      34.525  49.648  31.790  1.00  0.00           C  
ATOM   2484  O   GLY   158      35.119  50.347  30.943  1.00  0.00           O  
ATOM   2485  N   SER   159      33.259  49.281  31.618  1.00  0.00           N  
ATOM   2486  H   SER   159      32.816  48.647  32.268  1.00  0.00           H  
ATOM   2487  CA  SER   159      32.391  49.959  30.698  1.00  0.00           C  
ATOM   2488  HA  SER   159      32.797  49.725  29.714  1.00  0.00           H  
ATOM   2489  CB  SER   159      31.062  49.274  30.699  1.00  0.00           C  
ATOM   2490  HB2 SER   159      31.304  48.238  30.463  1.00  0.00           H  
ATOM   2491  HB3 SER   159      30.818  49.449  31.747  1.00  0.00           H  
ATOM   2492  OG  SER   159      30.225  49.694  29.631  1.00  0.00           O  
ATOM   2493  HG  SER   159      30.474  49.143  28.885  1.00  0.00           H  
ATOM   2494  C   SER   159      32.278  51.489  30.770  1.00  0.00           C  
ATOM   2495  O   SER   159      32.289  52.089  29.670  1.00  0.00           O  
ATOM   2496  N   LEU   160      32.263  52.201  31.918  1.00  0.00           N  
ATOM   2497  H   LEU   160      32.355  51.694  32.786  1.00  0.00           H  
ATOM   2498  CA  LEU   160      32.028  53.641  31.992  1.00  0.00           C  
ATOM   2499  HA  LEU   160      31.359  53.914  31.175  1.00  0.00           H  
ATOM   2500  CB  LEU   160      31.173  53.973  33.237  1.00  0.00           C  
ATOM   2501  HB2 LEU   160      31.785  53.765  34.115  1.00  0.00           H  
ATOM   2502  HB3 LEU   160      31.004  55.049  33.199  1.00  0.00           H  
ATOM   2503  CG  LEU   160      29.718  53.403  33.282  1.00  0.00           C  
ATOM   2504  HG  LEU   160      29.745  52.386  32.892  1.00  0.00           H  
ATOM   2505  CD1 LEU   160      29.175  53.495  34.679  1.00  0.00           C  
ATOM   2506 HD11 LEU   160      29.886  52.957  35.306  1.00  0.00           H  
ATOM   2507 HD12 LEU   160      29.142  54.557  34.922  1.00  0.00           H  
ATOM   2508 HD13 LEU   160      28.163  53.098  34.760  1.00  0.00           H  
ATOM   2509  CD2 LEU   160      28.645  54.126  32.474  1.00  0.00           C  
ATOM   2510 HD21 LEU   160      28.846  54.015  31.408  1.00  0.00           H  
ATOM   2511 HD22 LEU   160      27.667  53.682  32.658  1.00  0.00           H  
ATOM   2512 HD23 LEU   160      28.719  55.210  32.567  1.00  0.00           H  
ATOM   2513  C   LEU   160      33.363  54.442  31.913  1.00  0.00           C  
ATOM   2514  O   LEU   160      33.356  55.515  31.325  1.00  0.00           O  
ATOM   2515  N   ALA   161      34.454  53.784  32.282  1.00  0.00           N  
ATOM   2516  H   ALA   161      34.339  52.942  32.827  1.00  0.00           H  
ATOM   2517  CA  ALA   161      35.819  54.170  32.106  1.00  0.00           C  
ATOM   2518  HA  ALA   161      35.967  55.124  32.612  1.00  0.00           H  
ATOM   2519  CB  ALA   161      36.810  53.143  32.794  1.00  0.00           C  
ATOM   2520  HB1 ALA   161      37.829  53.336  32.459  1.00  0.00           H  
ATOM   2521  HB2 ALA   161      36.778  53.293  33.874  1.00  0.00           H  
ATOM   2522  HB3 ALA   161      36.428  52.146  32.575  1.00  0.00           H  
ATOM   2523  C   ALA   161      36.182  54.413  30.625  1.00  0.00           C  
ATOM   2524  O   ALA   161      37.124  55.134  30.319  1.00  0.00           O  
ATOM   2525  N   VAL   162      35.402  53.782  29.717  1.00  0.00           N  
ATOM   2526  H   VAL   162      34.746  53.087  30.042  1.00  0.00           H  
ATOM   2527  CA  VAL   162      35.490  54.111  28.253  1.00  0.00           C  
ATOM   2528  HA  VAL   162      36.366  54.738  28.084  1.00  0.00           H  
ATOM   2529  CB  VAL   162      35.868  52.940  27.372  1.00  0.00           C  
ATOM   2530  HB  VAL   162      36.009  53.195  26.321  1.00  0.00           H  
ATOM   2531  CG1 VAL   162      37.072  52.166  27.882  1.00  0.00           C  
ATOM   2532 HG11 VAL   162      36.915  51.810  28.900  1.00  0.00           H  
ATOM   2533 HG12 VAL   162      37.269  51.300  27.250  1.00  0.00           H  
ATOM   2534 HG13 VAL   162      37.960  52.781  27.729  1.00  0.00           H  
ATOM   2535  CG2 VAL   162      34.802  51.778  27.309  1.00  0.00           C  
ATOM   2536 HG21 VAL   162      33.874  52.189  26.909  1.00  0.00           H  
ATOM   2537 HG22 VAL   162      35.194  50.947  26.723  1.00  0.00           H  
ATOM   2538 HG23 VAL   162      34.599  51.443  28.326  1.00  0.00           H  
ATOM   2539  C   VAL   162      34.318  54.837  27.574  1.00  0.00           C  
ATOM   2540  O   VAL   162      34.385  55.232  26.412  1.00  0.00           O  
ATOM   2541  N   LYS   163      33.275  55.084  28.344  1.00  0.00           N  
ATOM   2542  H   LYS   163      33.317  54.986  29.348  1.00  0.00           H  
ATOM   2543  CA  LYS   163      32.129  55.805  27.703  1.00  0.00           C  
ATOM   2544  HA  LYS   163      31.842  55.251  26.809  1.00  0.00           H  
ATOM   2545  CB  LYS   163      30.908  55.744  28.674  1.00  0.00           C  
ATOM   2546  HB2 LYS   163      30.750  54.717  29.002  1.00  0.00           H  
ATOM   2547  HB3 LYS   163      31.204  56.345  29.535  1.00  0.00           H  
ATOM   2548  CG  LYS   163      29.587  56.184  28.038  1.00  0.00           C  
ATOM   2549  HG2 LYS   163      29.687  57.214  27.696  1.00  0.00           H  
ATOM   2550  HG3 LYS   163      29.271  55.638  27.149  1.00  0.00           H  
ATOM   2551  CD  LYS   163      28.401  56.038  29.008  1.00  0.00           C  
ATOM   2552  HD2 LYS   163      28.428  55.016  29.386  1.00  0.00           H  
ATOM   2553  HD3 LYS   163      28.543  56.834  29.738  1.00  0.00           H  
ATOM   2554  CE  LYS   163      27.084  56.163  28.291  1.00  0.00           C  
ATOM   2555  HE2 LYS   163      27.080  57.221  28.027  1.00  0.00           H  
ATOM   2556  HE3 LYS   163      27.115  55.581  27.370  1.00  0.00           H  
ATOM   2557  NZ  LYS   163      25.911  55.743  29.183  1.00  0.00           N  
ATOM   2558  HZ1 LYS   163      25.048  56.112  28.810  1.00  0.00           H  
ATOM   2559  HZ2 LYS   163      25.832  54.737  29.206  1.00  0.00           H  
ATOM   2560  HZ3 LYS   163      26.036  56.111  30.115  1.00  0.00           H  
ATOM   2561  C   LYS   163      32.525  57.233  27.244  1.00  0.00           C  
ATOM   2562  O   LYS   163      32.178  57.545  26.092  1.00  0.00           O  
ATOM   2563  N   PRO   164      33.168  58.083  28.033  1.00  0.00           N  
ATOM   2564  CD  PRO   164      33.271  58.117  29.483  1.00  0.00           C  
ATOM   2565  HD2 PRO   164      34.109  57.503  29.813  1.00  0.00           H  
ATOM   2566  HD3 PRO   164      32.462  57.833  30.157  1.00  0.00           H  
ATOM   2567  CG  PRO   164      33.549  59.556  29.774  1.00  0.00           C  
ATOM   2568  HG2 PRO   164      34.047  59.720  30.729  1.00  0.00           H  
ATOM   2569  HG3 PRO   164      32.602  60.086  29.665  1.00  0.00           H  
ATOM   2570  CB  PRO   164      34.458  59.901  28.633  1.00  0.00           C  
ATOM   2571  HB2 PRO   164      35.404  59.366  28.726  1.00  0.00           H  
ATOM   2572  HB3 PRO   164      34.606  60.980  28.593  1.00  0.00           H  
ATOM   2573  CA  PRO   164      33.623  59.363  27.474  1.00  0.00           C  
ATOM   2574  HA  PRO   164      32.770  60.024  27.319  1.00  0.00           H  
ATOM   2575  C   PRO   164      34.405  59.421  26.130  1.00  0.00           C  
ATOM   2576  O   PRO   164      34.083  60.233  25.261  1.00  0.00           O  
ATOM   2577  N   SER   165      35.314  58.533  25.924  1.00  0.00           N  
ATOM   2578  H   SER   165      35.345  57.815  26.634  1.00  0.00           H  
ATOM   2579  CA  SER   165      36.164  58.500  24.701  1.00  0.00           C  
ATOM   2580  HA  SER   165      36.606  59.491  24.599  1.00  0.00           H  
ATOM   2581  CB  SER   165      37.282  57.465  24.949  1.00  0.00           C  
ATOM   2582  HB2 SER   165      37.941  57.486  24.081  1.00  0.00           H  
ATOM   2583  HB3 SER   165      37.967  57.803  25.727  1.00  0.00           H  
ATOM   2584  OG  SER   165      36.876  56.094  25.245  1.00  0.00           O  
ATOM   2585  HG  SER   165      37.181  55.913  26.137  1.00  0.00           H  
ATOM   2586  C   SER   165      35.395  58.152  23.433  1.00  0.00           C  
ATOM   2587  O   SER   165      35.883  58.370  22.282  1.00  0.00           O  
ATOM   2588  N   GLY   166      34.181  57.571  23.627  1.00  0.00           N  
ATOM   2589  H   GLY   166      33.791  57.486  24.554  1.00  0.00           H  
ATOM   2590  CA  GLY   166      33.391  56.970  22.580  1.00  0.00           C  
ATOM   2591  HA2 GLY   166      32.428  56.778  23.052  1.00  0.00           H  
ATOM   2592  HA3 GLY   166      33.289  57.712  21.787  1.00  0.00           H  
ATOM   2593  C   GLY   166      33.971  55.750  21.887  1.00  0.00           C  
ATOM   2594  O   GLY   166      33.484  55.312  20.844  1.00  0.00           O  
ATOM   2595  N   MET   167      35.151  55.246  22.385  1.00  0.00           N  
ATOM   2596  H   MET   167      35.461  55.631  23.266  1.00  0.00           H  
ATOM   2597  CA  MET   167      35.787  54.088  21.881  1.00  0.00           C  
ATOM   2598  HA  MET   167      35.769  54.168  20.794  1.00  0.00           H  
ATOM   2599  CB  MET   167      37.328  54.049  22.213  1.00  0.00           C  
ATOM   2600  HB2 MET   167      37.435  53.771  23.262  1.00  0.00           H  
ATOM   2601  HB3 MET   167      37.862  53.320  21.604  1.00  0.00           H  
ATOM   2602  CG  MET   167      38.001  55.399  21.869  1.00  0.00           C  
ATOM   2603  HG2 MET   167      37.906  55.699  20.825  1.00  0.00           H  
ATOM   2604  HG3 MET   167      37.388  56.177  22.326  1.00  0.00           H  
ATOM   2605  SD  MET   167      39.795  55.668  22.308  1.00  0.00           S  
ATOM   2606  CE  MET   167      40.486  54.562  21.003  1.00  0.00           C  
ATOM   2607  HE1 MET   167      40.196  54.831  19.987  1.00  0.00           H  
ATOM   2608  HE2 MET   167      41.565  54.539  21.159  1.00  0.00           H  
ATOM   2609  HE3 MET   167      40.087  53.567  21.199  1.00  0.00           H  
ATOM   2610  C   MET   167      35.133  52.817  22.361  1.00  0.00           C  
ATOM   2611  O   MET   167      34.715  52.728  23.471  1.00  0.00           O  
ATOM   2612  N   ARG   168      35.182  51.790  21.508  1.00  0.00           N  
ATOM   2613  H   ARG   168      35.672  51.944  20.638  1.00  0.00           H  
ATOM   2614  CA  ARG   168      34.833  50.420  21.914  1.00  0.00           C  
ATOM   2615  HA  ARG   168      33.835  50.345  22.348  1.00  0.00           H  
ATOM   2616  CB  ARG   168      34.740  49.538  20.629  1.00  0.00           C  
ATOM   2617  HB2 ARG   168      34.144  50.009  19.848  1.00  0.00           H  
ATOM   2618  HB3 ARG   168      35.724  49.411  20.178  1.00  0.00           H  
ATOM   2619  CG  ARG   168      34.095  48.158  20.771  1.00  0.00           C  
ATOM   2620  HG2 ARG   168      34.638  47.674  21.583  1.00  0.00           H  
ATOM   2621  HG3 ARG   168      33.077  48.224  21.154  1.00  0.00           H  
ATOM   2622  CD  ARG   168      34.193  47.364  19.472  1.00  0.00           C  
ATOM   2623  HD2 ARG   168      33.374  47.553  18.777  1.00  0.00           H  
ATOM   2624  HD3 ARG   168      35.127  47.640  18.984  1.00  0.00           H  
ATOM   2625  NE  ARG   168      34.376  45.864  19.549  1.00  0.00           N  
ATOM   2626  HE  ARG   168      35.135  45.536  18.969  1.00  0.00           H  
ATOM   2627  CZ  ARG   168      33.791  44.932  20.201  1.00  0.00           C  
ATOM   2628  NH1 ARG   168      32.661  45.107  20.756  1.00  0.00           N  
ATOM   2629 HH11 ARG   168      32.361  44.499  21.505  1.00  0.00           H  
ATOM   2630 HH12 ARG   168      32.096  45.844  20.360  1.00  0.00           H  
ATOM   2631  NH2 ARG   168      34.289  43.739  20.325  1.00  0.00           N  
ATOM   2632 HH21 ARG   168      35.184  43.555  19.896  1.00  0.00           H  
ATOM   2633 HH22 ARG   168      33.835  43.062  20.922  1.00  0.00           H  
ATOM   2634  C   ARG   168      35.856  49.892  22.867  1.00  0.00           C  
ATOM   2635  O   ARG   168      37.053  50.050  22.635  1.00  0.00           O  
ATOM   2636  N   PHE   169      35.405  49.223  23.890  1.00  0.00           N  
ATOM   2637  H   PHE   169      34.424  49.243  24.130  1.00  0.00           H  
ATOM   2638  CA  PHE   169      36.232  48.724  24.964  1.00  0.00           C  
ATOM   2639  HA  PHE   169      36.547  49.607  25.522  1.00  0.00           H  
ATOM   2640  CB  PHE   169      35.404  47.897  25.987  1.00  0.00           C  
ATOM   2641  HB2 PHE   169      34.515  48.481  26.226  1.00  0.00           H  
ATOM   2642  HB3 PHE   169      35.011  46.976  25.557  1.00  0.00           H  
ATOM   2643  CG  PHE   169      36.215  47.448  27.216  1.00  0.00           C  
ATOM   2644  CD1 PHE   169      36.304  48.355  28.310  1.00  0.00           C  
ATOM   2645  HD1 PHE   169      35.695  49.241  28.412  1.00  0.00           H  
ATOM   2646  CE1 PHE   169      37.025  47.957  29.422  1.00  0.00           C  
ATOM   2647  HE1 PHE   169      36.943  48.645  30.251  1.00  0.00           H  
ATOM   2648  CZ  PHE   169      37.564  46.676  29.430  1.00  0.00           C  
ATOM   2649  HZ  PHE   169      38.032  46.359  30.350  1.00  0.00           H  
ATOM   2650  CE2 PHE   169      37.525  45.806  28.342  1.00  0.00           C  
ATOM   2651  HE2 PHE   169      38.022  44.857  28.478  1.00  0.00           H  
ATOM   2652  CD2 PHE   169      36.800  46.175  27.210  1.00  0.00           C  
ATOM   2653  HD2 PHE   169      36.703  45.517  26.359  1.00  0.00           H  
ATOM   2654  C   PHE   169      37.443  47.868  24.480  1.00  0.00           C  
ATOM   2655  O   PHE   169      38.565  48.258  24.793  1.00  0.00           O  
ATOM   2656  N   GLU   170      37.171  46.827  23.621  1.00  0.00           N  
ATOM   2657  H   GLU   170      36.179  46.646  23.577  1.00  0.00           H  
ATOM   2658  CA  GLU   170      38.154  46.060  22.867  1.00  0.00           C  
ATOM   2659  HA  GLU   170      38.677  45.361  23.520  1.00  0.00           H  
ATOM   2660  CB  GLU   170      37.462  45.268  21.764  1.00  0.00           C  
ATOM   2661  HB2 GLU   170      36.734  44.619  22.251  1.00  0.00           H  
ATOM   2662  HB3 GLU   170      36.772  45.903  21.208  1.00  0.00           H  
ATOM   2663  CG  GLU   170      38.236  44.472  20.781  1.00  0.00           C  
ATOM   2664  HG2 GLU   170      39.061  45.129  20.505  1.00  0.00           H  
ATOM   2665  HG3 GLU   170      38.643  43.546  21.186  1.00  0.00           H  
ATOM   2666  CD  GLU   170      37.358  44.174  19.587  1.00  0.00           C  
ATOM   2667  OE1 GLU   170      36.983  45.107  18.815  1.00  0.00           O  
ATOM   2668  OE2 GLU   170      37.095  42.947  19.463  1.00  0.00           O  
ATOM   2669  C   GLU   170      39.279  46.844  22.250  1.00  0.00           C  
ATOM   2670  O   GLU   170      40.438  46.417  22.246  1.00  0.00           O  
ATOM   2671  N   GLN   171      38.998  48.085  21.817  1.00  0.00           N  
ATOM   2672  H   GLN   171      38.052  48.411  21.953  1.00  0.00           H  
ATOM   2673  CA  GLN   171      39.895  49.027  21.159  1.00  0.00           C  
ATOM   2674  HA  GLN   171      40.705  48.411  20.769  1.00  0.00           H  
ATOM   2675  CB  GLN   171      39.148  49.687  20.017  1.00  0.00           C  
ATOM   2676  HB2 GLN   171      38.126  49.931  20.305  1.00  0.00           H  
ATOM   2677  HB3 GLN   171      39.613  50.606  19.659  1.00  0.00           H  
ATOM   2678  CG  GLN   171      39.056  48.743  18.916  1.00  0.00           C  
ATOM   2679  HG2 GLN   171      40.053  48.581  18.506  1.00  0.00           H  
ATOM   2680  HG3 GLN   171      38.572  47.799  19.166  1.00  0.00           H  
ATOM   2681  CD  GLN   171      38.225  49.361  17.775  1.00  0.00           C  
ATOM   2682  OE1 GLN   171      37.696  50.460  17.900  1.00  0.00           O  
ATOM   2683  NE2 GLN   171      38.041  48.694  16.646  1.00  0.00           N  
ATOM   2684 HE21 GLN   171      38.311  47.728  16.527  1.00  0.00           H  
ATOM   2685 HE22 GLN   171      37.555  49.216  15.931  1.00  0.00           H  
ATOM   2686  C   GLN   171      40.571  50.169  21.974  1.00  0.00           C  
ATOM   2687  O   GLN   171      41.717  50.572  21.691  1.00  0.00           O  
ATOM   2688  N   ALA   172      39.867  50.612  23.058  1.00  0.00           N  
ATOM   2689  H   ALA   172      38.932  50.272  23.227  1.00  0.00           H  
ATOM   2690  CA  ALA   172      40.613  51.424  24.066  1.00  0.00           C  
ATOM   2691  HA  ALA   172      41.054  52.307  23.603  1.00  0.00           H  
ATOM   2692  CB  ALA   172      39.592  51.895  25.056  1.00  0.00           C  
ATOM   2693  HB1 ALA   172      38.974  51.047  25.350  1.00  0.00           H  
ATOM   2694  HB2 ALA   172      39.986  52.463  25.899  1.00  0.00           H  
ATOM   2695  HB3 ALA   172      39.094  52.716  24.539  1.00  0.00           H  
ATOM   2696  C   ALA   172      41.672  50.557  24.679  1.00  0.00           C  
ATOM   2697  O   ALA   172      42.833  50.911  24.659  1.00  0.00           O  
ATOM   2698  N   MET   173      41.299  49.346  25.036  1.00  0.00           N  
ATOM   2699  H   MET   173      40.325  49.102  25.144  1.00  0.00           H  
ATOM   2700  CA  MET   173      42.245  48.371  25.515  1.00  0.00           C  
ATOM   2701  HA  MET   173      42.640  48.709  26.473  1.00  0.00           H  
ATOM   2702  CB  MET   173      41.409  47.119  25.841  1.00  0.00           C  
ATOM   2703  HB2 MET   173      40.484  47.381  26.355  1.00  0.00           H  
ATOM   2704  HB3 MET   173      41.109  46.585  24.939  1.00  0.00           H  
ATOM   2705  CG  MET   173      42.180  46.124  26.761  1.00  0.00           C  
ATOM   2706  HG2 MET   173      41.678  45.159  26.831  1.00  0.00           H  
ATOM   2707  HG3 MET   173      43.121  45.958  26.238  1.00  0.00           H  
ATOM   2708  SD  MET   173      42.535  46.749  28.376  1.00  0.00           S  
ATOM   2709  CE  MET   173      41.024  46.302  29.251  1.00  0.00           C  
ATOM   2710  HE1 MET   173      41.115  46.542  30.310  1.00  0.00           H  
ATOM   2711  HE2 MET   173      40.155  46.712  28.735  1.00  0.00           H  
ATOM   2712  HE3 MET   173      40.871  45.236  29.077  1.00  0.00           H  
ATOM   2713  C   MET   173      43.473  48.153  24.575  1.00  0.00           C  
ATOM   2714  O   MET   173      44.615  48.099  24.972  1.00  0.00           O  
ATOM   2715  N   ALA   174      43.239  48.019  23.288  1.00  0.00           N  
ATOM   2716  H   ALA   174      42.298  48.090  22.929  1.00  0.00           H  
ATOM   2717  CA  ALA   174      44.289  47.886  22.281  1.00  0.00           C  
ATOM   2718  HA  ALA   174      44.914  47.052  22.603  1.00  0.00           H  
ATOM   2719  CB  ALA   174      43.648  47.484  20.932  1.00  0.00           C  
ATOM   2720  HB1 ALA   174      44.436  47.295  20.202  1.00  0.00           H  
ATOM   2721  HB2 ALA   174      43.006  46.631  21.153  1.00  0.00           H  
ATOM   2722  HB3 ALA   174      43.014  48.292  20.565  1.00  0.00           H  
ATOM   2723  C   ALA   174      45.184  49.077  22.112  1.00  0.00           C  
ATOM   2724  O   ALA   174      46.411  48.938  22.281  1.00  0.00           O  
ATOM   2725  N   GLU   175      44.569  50.246  21.836  1.00  0.00           N  
ATOM   2726  H   GLU   175      43.583  50.146  21.642  1.00  0.00           H  
ATOM   2727  CA  GLU   175      45.214  51.477  21.629  1.00  0.00           C  
ATOM   2728  HA  GLU   175      45.797  51.150  20.767  1.00  0.00           H  
ATOM   2729  CB  GLU   175      44.289  52.583  21.034  1.00  0.00           C  
ATOM   2730  HB2 GLU   175      43.815  52.103  20.178  1.00  0.00           H  
ATOM   2731  HB3 GLU   175      43.562  52.862  21.796  1.00  0.00           H  
ATOM   2732  CG  GLU   175      44.904  53.920  20.417  1.00  0.00           C  
ATOM   2733  HG2 GLU   175      44.106  54.481  19.929  1.00  0.00           H  
ATOM   2734  HG3 GLU   175      45.279  54.574  21.204  1.00  0.00           H  
ATOM   2735  CD  GLU   175      45.943  53.684  19.378  1.00  0.00           C  
ATOM   2736  OE1 GLU   175      47.052  54.247  19.411  1.00  0.00           O  
ATOM   2737  OE2 GLU   175      45.606  53.028  18.356  1.00  0.00           O  
ATOM   2738  C   GLU   175      46.001  51.927  22.860  1.00  0.00           C  
ATOM   2739  O   GLU   175      47.095  52.516  22.722  1.00  0.00           O  
ATOM   2740  N   ARG   176      45.418  51.689  24.071  1.00  0.00           N  
ATOM   2741  H   ARG   176      44.508  51.251  24.039  1.00  0.00           H  
ATOM   2742  CA  ARG   176      45.829  52.344  25.352  1.00  0.00           C  
ATOM   2743  HA  ARG   176      46.492  53.185  25.150  1.00  0.00           H  
ATOM   2744  CB  ARG   176      44.678  53.033  26.079  1.00  0.00           C  
ATOM   2745  HB2 ARG   176      44.091  52.339  26.679  1.00  0.00           H  
ATOM   2746  HB3 ARG   176      45.030  53.690  26.874  1.00  0.00           H  
ATOM   2747  CG  ARG   176      43.940  54.064  25.309  1.00  0.00           C  
ATOM   2748  HG2 ARG   176      44.695  54.810  25.064  1.00  0.00           H  
ATOM   2749  HG3 ARG   176      43.530  53.674  24.378  1.00  0.00           H  
ATOM   2750  CD  ARG   176      42.740  54.534  26.115  1.00  0.00           C  
ATOM   2751  HD2 ARG   176      42.016  53.777  26.417  1.00  0.00           H  
ATOM   2752  HD3 ARG   176      43.188  54.940  27.021  1.00  0.00           H  
ATOM   2753  NE  ARG   176      42.009  55.611  25.456  1.00  0.00           N  
ATOM   2754  HE  ARG   176      42.259  55.852  24.508  1.00  0.00           H  
ATOM   2755  CZ  ARG   176      41.274  56.437  26.047  1.00  0.00           C  
ATOM   2756  NH1 ARG   176      40.839  56.273  27.266  1.00  0.00           N  
ATOM   2757 HH11 ARG   176      41.065  55.432  27.776  1.00  0.00           H  
ATOM   2758 HH12 ARG   176      40.278  57.019  27.652  1.00  0.00           H  
ATOM   2759  NH2 ARG   176      40.832  57.467  25.420  1.00  0.00           N  
ATOM   2760 HH21 ARG   176      41.214  57.723  24.521  1.00  0.00           H  
ATOM   2761 HH22 ARG   176      40.178  58.077  25.890  1.00  0.00           H  
ATOM   2762  C   ARG   176      46.605  51.403  26.289  1.00  0.00           C  
ATOM   2763  O   ARG   176      47.119  51.939  27.283  1.00  0.00           O  
ATOM   2764  N   VAL   177      46.675  50.105  26.018  1.00  0.00           N  
ATOM   2765  H   VAL   177      46.103  49.747  25.266  1.00  0.00           H  
ATOM   2766  CA  VAL   177      47.402  49.156  26.861  1.00  0.00           C  
ATOM   2767  HA  VAL   177      48.154  49.663  27.465  1.00  0.00           H  
ATOM   2768  CB  VAL   177      46.498  48.460  27.899  1.00  0.00           C  
ATOM   2769  HB  VAL   177      45.862  47.695  27.451  1.00  0.00           H  
ATOM   2770  CG1 VAL   177      47.396  47.804  28.963  1.00  0.00           C  
ATOM   2771 HG11 VAL   177      47.968  46.981  28.532  1.00  0.00           H  
ATOM   2772 HG12 VAL   177      48.019  48.564  29.435  1.00  0.00           H  
ATOM   2773 HG13 VAL   177      46.686  47.371  29.667  1.00  0.00           H  
ATOM   2774  CG2 VAL   177      45.596  49.487  28.654  1.00  0.00           C  
ATOM   2775 HG21 VAL   177      46.187  50.158  29.278  1.00  0.00           H  
ATOM   2776 HG22 VAL   177      44.872  49.981  28.006  1.00  0.00           H  
ATOM   2777 HG23 VAL   177      44.966  48.823  29.246  1.00  0.00           H  
ATOM   2778  C   VAL   177      48.215  48.061  26.037  1.00  0.00           C  
ATOM   2779  O   VAL   177      49.438  47.989  26.158  1.00  0.00           O  
ATOM   2780  N   PHE   178      47.660  47.247  25.170  1.00  0.00           N  
ATOM   2781  H   PHE   178      46.676  47.340  24.965  1.00  0.00           H  
ATOM   2782  CA  PHE   178      48.413  46.206  24.493  1.00  0.00           C  
ATOM   2783  HA  PHE   178      48.866  45.691  25.341  1.00  0.00           H  
ATOM   2784  CB  PHE   178      47.404  45.275  23.741  1.00  0.00           C  
ATOM   2785  HB2 PHE   178      47.065  45.884  22.903  1.00  0.00           H  
ATOM   2786  HB3 PHE   178      48.022  44.428  23.443  1.00  0.00           H  
ATOM   2787  CG  PHE   178      46.322  44.516  24.466  1.00  0.00           C  
ATOM   2788  CD1 PHE   178      46.261  44.414  25.892  1.00  0.00           C  
ATOM   2789  HD1 PHE   178      47.002  44.921  26.494  1.00  0.00           H  
ATOM   2790  CE1 PHE   178      45.181  43.792  26.542  1.00  0.00           C  
ATOM   2791  HE1 PHE   178      45.186  43.772  27.622  1.00  0.00           H  
ATOM   2792  CZ  PHE   178      44.211  43.147  25.791  1.00  0.00           C  
ATOM   2793  HZ  PHE   178      43.467  42.577  26.328  1.00  0.00           H  
ATOM   2794  CE2 PHE   178      44.110  43.262  24.367  1.00  0.00           C  
ATOM   2795  HE2 PHE   178      43.261  42.881  23.819  1.00  0.00           H  
ATOM   2796  CD2 PHE   178      45.212  43.996  23.713  1.00  0.00           C  
ATOM   2797  HD2 PHE   178      45.197  44.096  22.637  1.00  0.00           H  
ATOM   2798  C   PHE   178      49.409  46.809  23.546  1.00  0.00           C  
ATOM   2799  O   PHE   178      50.448  46.335  23.338  1.00  0.00           O  
ATOM   2800  N   LYS   179      49.049  47.896  22.852  1.00  0.00           N  
ATOM   2801  H   LYS   179      48.081  48.145  23.001  1.00  0.00           H  
ATOM   2802  CA  LYS   179      49.941  48.676  21.898  1.00  0.00           C  
ATOM   2803  HA  LYS   179      50.359  47.961  21.189  1.00  0.00           H  
ATOM   2804  CB  LYS   179      49.131  49.590  21.029  1.00  0.00           C  
ATOM   2805  HB2 LYS   179      48.563  48.961  20.344  1.00  0.00           H  
ATOM   2806  HB3 LYS   179      48.512  50.102  21.766  1.00  0.00           H  
ATOM   2807  CG  LYS   179      50.024  50.579  20.266  1.00  0.00           C  
ATOM   2808  HG2 LYS   179      50.572  51.214  20.962  1.00  0.00           H  
ATOM   2809  HG3 LYS   179      50.722  50.114  19.570  1.00  0.00           H  
ATOM   2810  CD  LYS   179      49.135  51.474  19.438  1.00  0.00           C  
ATOM   2811  HD2 LYS   179      48.590  50.914  18.678  1.00  0.00           H  
ATOM   2812  HD3 LYS   179      48.427  51.975  20.098  1.00  0.00           H  
ATOM   2813  CE  LYS   179      49.998  52.533  18.734  1.00  0.00           C  
ATOM   2814  HE2 LYS   179      50.343  53.237  19.491  1.00  0.00           H  
ATOM   2815  HE3 LYS   179      50.821  52.050  18.207  1.00  0.00           H  
ATOM   2816  NZ  LYS   179      49.089  53.270  17.779  1.00  0.00           N  
ATOM   2817  HZ1 LYS   179      48.698  52.663  17.073  1.00  0.00           H  
ATOM   2818  HZ2 LYS   179      48.364  53.841  18.189  1.00  0.00           H  
ATOM   2819  HZ3 LYS   179      49.576  53.974  17.241  1.00  0.00           H  
ATOM   2820  C   LYS   179      51.137  49.224  22.610  1.00  0.00           C  
ATOM   2821  O   LYS   179      52.265  48.928  22.221  1.00  0.00           O  
ATOM   2822  N   PRO   180      50.913  50.103  23.629  1.00  0.00           N  
ATOM   2823  CD  PRO   180      49.678  50.873  23.969  1.00  0.00           C  
ATOM   2824  HD2 PRO   180      48.852  50.167  24.052  1.00  0.00           H  
ATOM   2825  HD3 PRO   180      49.496  51.682  23.262  1.00  0.00           H  
ATOM   2826  CG  PRO   180      49.952  51.593  25.299  1.00  0.00           C  
ATOM   2827  HG2 PRO   180      49.573  50.908  26.057  1.00  0.00           H  
ATOM   2828  HG3 PRO   180      49.607  52.625  25.366  1.00  0.00           H  
ATOM   2829  CB  PRO   180      51.493  51.803  25.320  1.00  0.00           C  
ATOM   2830  HB2 PRO   180      51.792  51.805  26.368  1.00  0.00           H  
ATOM   2831  HB3 PRO   180      51.751  52.752  24.851  1.00  0.00           H  
ATOM   2832  CA  PRO   180      52.059  50.684  24.346  1.00  0.00           C  
ATOM   2833  HA  PRO   180      52.573  51.139  23.500  1.00  0.00           H  
ATOM   2834  C   PRO   180      52.976  49.819  25.112  1.00  0.00           C  
ATOM   2835  O   PRO   180      54.124  50.239  25.414  1.00  0.00           O  
ATOM   2836  N   LEU   181      52.595  48.605  25.407  1.00  0.00           N  
ATOM   2837  H   LEU   181      51.662  48.314  25.152  1.00  0.00           H  
ATOM   2838  CA  LEU   181      53.313  47.593  26.213  1.00  0.00           C  
ATOM   2839  HA  LEU   181      54.316  47.945  26.457  1.00  0.00           H  
ATOM   2840  CB  LEU   181      52.427  47.170  27.369  1.00  0.00           C  
ATOM   2841  HB2 LEU   181      51.525  46.697  26.979  1.00  0.00           H  
ATOM   2842  HB3 LEU   181      53.038  46.425  27.879  1.00  0.00           H  
ATOM   2843  CG  LEU   181      52.045  48.152  28.471  1.00  0.00           C  
ATOM   2844  HG  LEU   181      51.415  48.956  28.089  1.00  0.00           H  
ATOM   2845  CD1 LEU   181      51.413  47.315  29.614  1.00  0.00           C  
ATOM   2846 HD11 LEU   181      50.855  47.958  30.294  1.00  0.00           H  
ATOM   2847 HD12 LEU   181      50.785  46.535  29.182  1.00  0.00           H  
ATOM   2848 HD13 LEU   181      52.182  46.822  30.209  1.00  0.00           H  
ATOM   2849  CD2 LEU   181      53.349  48.742  29.101  1.00  0.00           C  
ATOM   2850 HD21 LEU   181      54.059  48.014  29.494  1.00  0.00           H  
ATOM   2851 HD22 LEU   181      53.831  49.179  28.226  1.00  0.00           H  
ATOM   2852 HD23 LEU   181      53.014  49.482  29.828  1.00  0.00           H  
ATOM   2853  C   LEU   181      53.682  46.380  25.368  1.00  0.00           C  
ATOM   2854  O   LEU   181      54.102  45.404  25.908  1.00  0.00           O  
ATOM   2855  N   LYS   182      53.433  46.432  24.042  1.00  0.00           N  
ATOM   2856  H   LYS   182      53.253  47.315  23.587  1.00  0.00           H  
ATOM   2857  CA  LYS   182      53.845  45.359  23.051  1.00  0.00           C  
ATOM   2858  HA  LYS   182      53.300  45.549  22.126  1.00  0.00           H  
ATOM   2859  CB  LYS   182      55.276  45.453  22.543  1.00  0.00           C  
ATOM   2860  HB2 LYS   182      55.443  44.573  21.923  1.00  0.00           H  
ATOM   2861  HB3 LYS   182      55.467  46.395  22.028  1.00  0.00           H  
ATOM   2862  CG  LYS   182      56.374  45.396  23.528  1.00  0.00           C  
ATOM   2863  HG2 LYS   182      56.244  46.347  24.044  1.00  0.00           H  
ATOM   2864  HG3 LYS   182      56.050  44.649  24.254  1.00  0.00           H  
ATOM   2865  CD  LYS   182      57.741  45.311  22.779  1.00  0.00           C  
ATOM   2866  HD2 LYS   182      57.629  44.517  22.041  1.00  0.00           H  
ATOM   2867  HD3 LYS   182      57.787  46.183  22.126  1.00  0.00           H  
ATOM   2868  CE  LYS   182      58.970  45.255  23.589  1.00  0.00           C  
ATOM   2869  HE2 LYS   182      59.060  46.142  24.216  1.00  0.00           H  
ATOM   2870  HE3 LYS   182      58.807  44.410  24.258  1.00  0.00           H  
ATOM   2871  NZ  LYS   182      60.149  44.982  22.807  1.00  0.00           N  
ATOM   2872  HZ1 LYS   182      60.715  44.412  23.419  1.00  0.00           H  
ATOM   2873  HZ2 LYS   182      59.952  44.375  22.023  1.00  0.00           H  
ATOM   2874  HZ3 LYS   182      60.564  45.839  22.470  1.00  0.00           H  
ATOM   2875  C   LYS   182      53.358  43.945  23.380  1.00  0.00           C  
ATOM   2876  O   LYS   182      54.082  42.898  23.195  1.00  0.00           O  
ATOM   2877  N   LEU   183      52.135  43.916  23.903  1.00  0.00           N  
ATOM   2878  H   LEU   183      51.654  44.798  24.011  1.00  0.00           H  
ATOM   2879  CA  LEU   183      51.398  42.707  24.238  1.00  0.00           C  
ATOM   2880  HA  LEU   183      52.112  41.911  24.453  1.00  0.00           H  
ATOM   2881  CB  LEU   183      50.462  42.885  25.450  1.00  0.00           C  
ATOM   2882  HB2 LEU   183      49.621  43.567  25.328  1.00  0.00           H  
ATOM   2883  HB3 LEU   183      50.022  41.914  25.680  1.00  0.00           H  
ATOM   2884  CG  LEU   183      51.092  43.350  26.766  1.00  0.00           C  
ATOM   2885  HG  LEU   183      51.499  44.336  26.543  1.00  0.00           H  
ATOM   2886  CD1 LEU   183      49.989  43.607  27.781  1.00  0.00           C  
ATOM   2887 HD11 LEU   183      49.447  44.526  27.558  1.00  0.00           H  
ATOM   2888 HD12 LEU   183      49.278  42.791  27.651  1.00  0.00           H  
ATOM   2889 HD13 LEU   183      50.379  43.690  28.795  1.00  0.00           H  
ATOM   2890  CD2 LEU   183      52.129  42.379  27.306  1.00  0.00           C  
ATOM   2891 HD21 LEU   183      51.624  41.504  27.714  1.00  0.00           H  
ATOM   2892 HD22 LEU   183      52.788  42.000  26.524  1.00  0.00           H  
ATOM   2893 HD23 LEU   183      52.709  42.804  28.125  1.00  0.00           H  
ATOM   2894  C   LEU   183      50.687  42.253  22.965  1.00  0.00           C  
ATOM   2895  O   LEU   183      49.448  42.287  22.813  1.00  0.00           O  
ATOM   2896  N   ASN   184      51.520  41.769  22.008  1.00  0.00           N  
ATOM   2897  H   ASN   184      52.448  41.430  22.214  1.00  0.00           H  
ATOM   2898  CA  ASN   184      50.947  41.513  20.661  1.00  0.00           C  
ATOM   2899  HA  ASN   184      50.117  42.154  20.362  1.00  0.00           H  
ATOM   2900  CB  ASN   184      52.144  41.643  19.628  1.00  0.00           C  
ATOM   2901  HB2 ASN   184      52.862  40.841  19.801  1.00  0.00           H  
ATOM   2902  HB3 ASN   184      51.781  41.467  18.616  1.00  0.00           H  
ATOM   2903  CG  ASN   184      52.842  42.986  19.577  1.00  0.00           C  
ATOM   2904  OD1 ASN   184      52.343  44.015  20.024  1.00  0.00           O  
ATOM   2905  ND2 ASN   184      54.062  42.952  19.092  1.00  0.00           N  
ATOM   2906 HD21 ASN   184      54.600  43.802  19.002  1.00  0.00           H  
ATOM   2907 HD22 ASN   184      54.394  42.089  18.686  1.00  0.00           H  
ATOM   2908  C   ASN   184      50.245  40.195  20.526  1.00  0.00           C  
ATOM   2909  O   ASN   184      49.527  40.012  19.560  1.00  0.00           O  
ATOM   2910  N   HIE   185      50.191  39.324  21.533  1.00  0.00           N  
ATOM   2911  H   HIE   185      50.675  39.569  22.385  1.00  0.00           H  
ATOM   2912  CA  HIE   185      49.484  37.995  21.800  1.00  0.00           C  
ATOM   2913  HA  HIE   185      48.952  37.614  20.929  1.00  0.00           H  
ATOM   2914  CB  HIE   185      50.603  37.018  22.185  1.00  0.00           C  
ATOM   2915  HB2 HIE   185      50.976  37.237  23.186  1.00  0.00           H  
ATOM   2916  HB3 HIE   185      50.187  36.014  22.093  1.00  0.00           H  
ATOM   2917  CG  HIE   185      51.815  37.073  21.214  1.00  0.00           C  
ATOM   2918  ND1 HIE   185      53.143  36.703  21.608  1.00  0.00           N  
ATOM   2919  CE1 HIE   185      53.846  36.781  20.425  1.00  0.00           C  
ATOM   2920  HE1 HIE   185      54.906  36.602  20.321  1.00  0.00           H  
ATOM   2921  NE2 HIE   185      52.998  36.996  19.406  1.00  0.00           N  
ATOM   2922  HE2 HIE   185      53.209  36.998  18.419  1.00  0.00           H  
ATOM   2923  CD2 HIE   185      51.749  37.156  19.882  1.00  0.00           C  
ATOM   2924  HD2 HIE   185      50.833  37.203  19.311  1.00  0.00           H  
ATOM   2925  C   HIE   185      48.341  37.992  22.909  1.00  0.00           C  
ATOM   2926  O   HIE   185      47.766  36.929  23.165  1.00  0.00           O  
ATOM   2927  N   THR   186      48.055  39.173  23.514  1.00  0.00           N  
ATOM   2928  H   THR   186      48.668  39.937  23.267  1.00  0.00           H  
ATOM   2929  CA  THR   186      46.918  39.403  24.381  1.00  0.00           C  
ATOM   2930  HA  THR   186      46.721  38.466  24.901  1.00  0.00           H  
ATOM   2931  CB  THR   186      47.365  40.492  25.387  1.00  0.00           C  
ATOM   2932  HB  THR   186      47.429  41.453  24.877  1.00  0.00           H  
ATOM   2933  CG2 THR   186      46.298  40.582  26.475  1.00  0.00           C  
ATOM   2934 HG21 THR   186      45.338  40.809  26.010  1.00  0.00           H  
ATOM   2935 HG22 THR   186      46.307  39.646  27.033  1.00  0.00           H  
ATOM   2936 HG23 THR   186      46.436  41.401  27.181  1.00  0.00           H  
ATOM   2937  OG1 THR   186      48.566  40.069  25.974  1.00  0.00           O  
ATOM   2938  HG1 THR   186      49.262  39.882  25.341  1.00  0.00           H  
ATOM   2939  C   THR   186      45.680  39.891  23.600  1.00  0.00           C  
ATOM   2940  O   THR   186      45.727  40.838  22.756  1.00  0.00           O  
ATOM   2941  N   TRP   187      44.495  39.430  23.935  1.00  0.00           N  
ATOM   2942  H   TRP   187      44.365  38.789  24.705  1.00  0.00           H  
ATOM   2943  CA  TRP   187      43.254  39.546  23.085  1.00  0.00           C  
ATOM   2944  HA  TRP   187      43.425  40.462  22.520  1.00  0.00           H  
ATOM   2945  CB  TRP   187      43.108  38.332  22.181  1.00  0.00           C  
ATOM   2946  HB2 TRP   187      42.965  37.511  22.883  1.00  0.00           H  
ATOM   2947  HB3 TRP   187      42.190  38.361  21.594  1.00  0.00           H  
ATOM   2948  CG  TRP   187      44.325  37.975  21.327  1.00  0.00           C  
ATOM   2949  CD1 TRP   187      45.291  37.048  21.533  1.00  0.00           C  
ATOM   2950  HD1 TRP   187      45.384  36.399  22.391  1.00  0.00           H  
ATOM   2951  NE1 TRP   187      46.254  37.116  20.599  1.00  0.00           N  
ATOM   2952  HE1 TRP   187      47.113  36.586  20.602  1.00  0.00           H  
ATOM   2953  CE2 TRP   187      45.960  38.196  19.733  1.00  0.00           C  
ATOM   2954  CZ2 TRP   187      46.644  38.749  18.648  1.00  0.00           C  
ATOM   2955  HZ2 TRP   187      47.623  38.364  18.404  1.00  0.00           H  
ATOM   2956  CH2 TRP   187      46.100  39.784  17.916  1.00  0.00           C  
ATOM   2957  HH2 TRP   187      46.705  40.064  17.066  1.00  0.00           H  
ATOM   2958  CZ3 TRP   187      44.916  40.383  18.305  1.00  0.00           C  
ATOM   2959  HZ3 TRP   187      44.556  41.216  17.720  1.00  0.00           H  
ATOM   2960  CE3 TRP   187      44.201  39.785  19.426  1.00  0.00           C  
ATOM   2961  HE3 TRP   187      43.271  40.187  19.800  1.00  0.00           H  
ATOM   2962  CD2 TRP   187      44.735  38.715  20.170  1.00  0.00           C  
ATOM   2963  C   TRP   187      41.938  39.680  23.853  1.00  0.00           C  
ATOM   2964  O   TRP   187      41.865  39.156  24.983  1.00  0.00           O  
ATOM   2965  N   ILE   188      40.870  40.357  23.353  1.00  0.00           N  
ATOM   2966  H   ILE   188      41.106  40.976  22.590  1.00  0.00           H  
ATOM   2967  CA  ILE   188      39.478  40.195  23.749  1.00  0.00           C  
ATOM   2968  HA  ILE   188      39.451  40.057  24.829  1.00  0.00           H  
ATOM   2969  CB  ILE   188      38.726  41.550  23.550  1.00  0.00           C  
ATOM   2970  HB  ILE   188      39.162  42.085  22.707  1.00  0.00           H  
ATOM   2971  CG2 ILE   188      37.228  41.343  23.284  1.00  0.00           C  
ATOM   2972 HG21 ILE   188      36.775  40.545  23.872  1.00  0.00           H  
ATOM   2973 HG22 ILE   188      36.781  42.322  23.459  1.00  0.00           H  
ATOM   2974 HG23 ILE   188      37.093  41.223  22.209  1.00  0.00           H  
ATOM   2975  CG1 ILE   188      38.869  42.436  24.821  1.00  0.00           C  
ATOM   2976 HG12 ILE   188      38.216  43.302  24.714  1.00  0.00           H  
ATOM   2977 HG13 ILE   188      38.592  41.966  25.765  1.00  0.00           H  
ATOM   2978  CD1 ILE   188      40.259  43.047  24.955  1.00  0.00           C  
ATOM   2979 HD11 ILE   188      40.297  43.658  25.857  1.00  0.00           H  
ATOM   2980 HD12 ILE   188      40.830  42.158  25.221  1.00  0.00           H  
ATOM   2981 HD13 ILE   188      40.532  43.461  23.984  1.00  0.00           H  
ATOM   2982  C   ILE   188      38.777  38.976  23.156  1.00  0.00           C  
ATOM   2983  O   ILE   188      38.078  38.204  23.793  1.00  0.00           O  
ATOM   2984  N   ASN   189      39.166  38.620  21.956  1.00  0.00           N  
ATOM   2985  H   ASN   189      39.806  39.242  21.483  1.00  0.00           H  
ATOM   2986  CA  ASN   189      38.874  37.338  21.266  1.00  0.00           C  
ATOM   2987  HA  ASN   189      38.802  36.514  21.976  1.00  0.00           H  
ATOM   2988  CB  ASN   189      37.533  37.470  20.475  1.00  0.00           C  
ATOM   2989  HB2 ASN   189      37.376  38.336  19.833  1.00  0.00           H  
ATOM   2990  HB3 ASN   189      37.436  36.563  19.878  1.00  0.00           H  
ATOM   2991  CG  ASN   189      36.447  37.530  21.495  1.00  0.00           C  
ATOM   2992  OD1 ASN   189      36.122  36.515  22.090  1.00  0.00           O  
ATOM   2993  ND2 ASN   189      35.693  38.540  21.628  1.00  0.00           N  
ATOM   2994 HD21 ASN   189      35.011  38.543  22.373  1.00  0.00           H  
ATOM   2995 HD22 ASN   189      35.854  39.416  21.151  1.00  0.00           H  
ATOM   2996  C   ASN   189      39.998  36.970  20.363  1.00  0.00           C  
ATOM   2997  O   ASN   189      40.702  37.794  19.810  1.00  0.00           O  
ATOM   2998  N   VAL   190      40.191  35.664  20.210  1.00  0.00           N  
ATOM   2999  H   VAL   190      39.582  35.054  20.736  1.00  0.00           H  
ATOM   3000  CA  VAL   190      41.323  35.086  19.477  1.00  0.00           C  
ATOM   3001  HA  VAL   190      42.159  35.735  19.736  1.00  0.00           H  
ATOM   3002  CB  VAL   190      41.548  33.570  19.913  1.00  0.00           C  
ATOM   3003  HB  VAL   190      40.607  33.023  19.851  1.00  0.00           H  
ATOM   3004  CG1 VAL   190      42.665  32.916  19.095  1.00  0.00           C  
ATOM   3005 HG11 VAL   190      42.806  31.935  19.548  1.00  0.00           H  
ATOM   3006 HG12 VAL   190      42.398  32.827  18.042  1.00  0.00           H  
ATOM   3007 HG13 VAL   190      43.587  33.479  19.241  1.00  0.00           H  
ATOM   3008  CG2 VAL   190      41.983  33.556  21.380  1.00  0.00           C  
ATOM   3009 HG21 VAL   190      41.068  33.681  21.959  1.00  0.00           H  
ATOM   3010 HG22 VAL   190      42.378  32.615  21.762  1.00  0.00           H  
ATOM   3011 HG23 VAL   190      42.692  34.374  21.502  1.00  0.00           H  
ATOM   3012  C   VAL   190      41.094  35.238  17.964  1.00  0.00           C  
ATOM   3013  O   VAL   190      40.062  34.777  17.513  1.00  0.00           O  
ATOM   3014  N   PRO   191      41.899  36.034  17.234  1.00  0.00           N  
ATOM   3015  CD  PRO   191      42.965  36.823  17.795  1.00  0.00           C  
ATOM   3016  HD2 PRO   191      43.659  36.157  18.307  1.00  0.00           H  
ATOM   3017  HD3 PRO   191      42.530  37.639  18.373  1.00  0.00           H  
ATOM   3018  CG  PRO   191      43.800  37.303  16.589  1.00  0.00           C  
ATOM   3019  HG2 PRO   191      44.568  36.542  16.455  1.00  0.00           H  
ATOM   3020  HG3 PRO   191      44.148  38.334  16.650  1.00  0.00           H  
ATOM   3021  CB  PRO   191      42.777  37.241  15.448  1.00  0.00           C  
ATOM   3022  HB2 PRO   191      43.360  37.082  14.541  1.00  0.00           H  
ATOM   3023  HB3 PRO   191      42.302  38.222  15.446  1.00  0.00           H  
ATOM   3024  CA  PRO   191      41.865  36.111  15.824  1.00  0.00           C  
ATOM   3025  HA  PRO   191      40.864  36.374  15.482  1.00  0.00           H  
ATOM   3026  C   PRO   191      42.254  34.830  15.075  1.00  0.00           C  
ATOM   3027  O   PRO   191      43.038  34.036  15.586  1.00  0.00           O  
ATOM   3028  N   HIE   192      41.635  34.591  13.925  1.00  0.00           N  
ATOM   3029  H   HIE   192      40.874  35.213  13.690  1.00  0.00           H  
ATOM   3030  CA  HIE   192      41.809  33.286  13.195  1.00  0.00           C  
ATOM   3031  HA  HIE   192      41.463  32.497  13.863  1.00  0.00           H  
ATOM   3032  CB  HIE   192      40.966  33.221  11.935  1.00  0.00           C  
ATOM   3033  HB2 HIE   192      39.949  33.484  12.225  1.00  0.00           H  
ATOM   3034  HB3 HIE   192      41.375  33.945  11.230  1.00  0.00           H  
ATOM   3035  CG  HIE   192      40.958  31.847  11.190  1.00  0.00           C  
ATOM   3036  ND1 HIE   192      40.818  30.637  11.788  1.00  0.00           N  
ATOM   3037  CE1 HIE   192      40.756  29.679  10.795  1.00  0.00           C  
ATOM   3038  HE1 HIE   192      40.571  28.631  10.977  1.00  0.00           H  
ATOM   3039  NE2 HIE   192      40.871  30.281   9.616  1.00  0.00           N  
ATOM   3040  HE2 HIE   192      40.906  29.726   8.773  1.00  0.00           H  
ATOM   3041  CD2 HIE   192      41.097  31.612   9.850  1.00  0.00           C  
ATOM   3042  HD2 HIE   192      41.255  32.367   9.095  1.00  0.00           H  
ATOM   3043  C   HIE   192      43.281  33.047  12.945  1.00  0.00           C  
ATOM   3044  O   HIE   192      43.750  31.941  13.063  1.00  0.00           O  
ATOM   3045  N   ALA   193      44.030  34.146  12.631  1.00  0.00           N  
ATOM   3046  H   ALA   193      43.494  35.002  12.636  1.00  0.00           H  
ATOM   3047  CA  ALA   193      45.413  34.064  12.364  1.00  0.00           C  
ATOM   3048  HA  ALA   193      45.473  33.339  11.552  1.00  0.00           H  
ATOM   3049  CB  ALA   193      45.964  35.445  12.092  1.00  0.00           C  
ATOM   3050  HB1 ALA   193      46.954  35.348  11.647  1.00  0.00           H  
ATOM   3051  HB2 ALA   193      45.321  35.951  11.372  1.00  0.00           H  
ATOM   3052  HB3 ALA   193      45.909  36.076  12.980  1.00  0.00           H  
ATOM   3053  C   ALA   193      46.209  33.450  13.497  1.00  0.00           C  
ATOM   3054  O   ALA   193      47.363  33.066  13.226  1.00  0.00           O  
ATOM   3055  N   GLU   194      45.742  33.406  14.744  1.00  0.00           N  
ATOM   3056  H   GLU   194      44.813  33.785  14.858  1.00  0.00           H  
ATOM   3057  CA  GLU   194      46.585  33.042  15.935  1.00  0.00           C  
ATOM   3058  HA  GLU   194      47.599  32.776  15.637  1.00  0.00           H  
ATOM   3059  CB  GLU   194      46.743  34.255  16.800  1.00  0.00           C  
ATOM   3060  HB2 GLU   194      45.776  34.699  17.036  1.00  0.00           H  
ATOM   3061  HB3 GLU   194      47.137  33.941  17.766  1.00  0.00           H  
ATOM   3062  CG  GLU   194      47.580  35.443  16.264  1.00  0.00           C  
ATOM   3063  HG2 GLU   194      47.032  35.803  15.394  1.00  0.00           H  
ATOM   3064  HG3 GLU   194      47.674  36.206  17.037  1.00  0.00           H  
ATOM   3065  CD  GLU   194      49.006  35.137  15.863  1.00  0.00           C  
ATOM   3066  OE1 GLU   194      49.635  34.221  16.385  1.00  0.00           O  
ATOM   3067  OE2 GLU   194      49.512  35.831  14.899  1.00  0.00           O  
ATOM   3068  C   GLU   194      45.951  31.890  16.661  1.00  0.00           C  
ATOM   3069  O   GLU   194      46.440  31.399  17.676  1.00  0.00           O  
ATOM   3070  N   GLU   195      44.718  31.520  16.229  1.00  0.00           N  
ATOM   3071  H   GLU   195      44.341  32.059  15.462  1.00  0.00           H  
ATOM   3072  CA  GLU   195      43.865  30.485  16.836  1.00  0.00           C  
ATOM   3073  HA  GLU   195      43.712  30.835  17.857  1.00  0.00           H  
ATOM   3074  CB  GLU   195      42.465  30.463  16.202  1.00  0.00           C  
ATOM   3075  HB2 GLU   195      42.096  31.487  16.254  1.00  0.00           H  
ATOM   3076  HB3 GLU   195      42.508  30.158  15.157  1.00  0.00           H  
ATOM   3077  CG  GLU   195      41.380  29.605  17.009  1.00  0.00           C  
ATOM   3078  HG2 GLU   195      41.682  29.620  18.057  1.00  0.00           H  
ATOM   3079  HG3 GLU   195      40.405  30.091  16.970  1.00  0.00           H  
ATOM   3080  CD  GLU   195      41.390  28.125  16.547  1.00  0.00           C  
ATOM   3081  OE1 GLU   195      41.195  27.155  17.340  1.00  0.00           O  
ATOM   3082  OE2 GLU   195      41.545  27.857  15.348  1.00  0.00           O  
ATOM   3083  C   GLU   195      44.580  29.097  16.965  1.00  0.00           C  
ATOM   3084  O   GLU   195      44.233  28.375  17.881  1.00  0.00           O  
ATOM   3085  N   SER   196      45.552  28.846  16.100  1.00  0.00           N  
ATOM   3086  H   SER   196      45.877  29.540  15.442  1.00  0.00           H  
ATOM   3087  CA  SER   196      46.365  27.579  16.266  1.00  0.00           C  
ATOM   3088  HA  SER   196      45.705  26.753  16.001  1.00  0.00           H  
ATOM   3089  CB  SER   196      47.574  27.456  15.289  1.00  0.00           C  
ATOM   3090  HB2 SER   196      47.337  27.576  14.232  1.00  0.00           H  
ATOM   3091  HB3 SER   196      48.305  28.212  15.575  1.00  0.00           H  
ATOM   3092  OG  SER   196      48.172  26.209  15.451  1.00  0.00           O  
ATOM   3093  HG  SER   196      47.515  25.518  15.563  1.00  0.00           H  
ATOM   3094  C   SER   196      46.944  27.422  17.663  1.00  0.00           C  
ATOM   3095  O   SER   196      47.040  26.289  18.185  1.00  0.00           O  
ATOM   3096  N   HID   197      47.279  28.597  18.276  1.00  0.00           N  
ATOM   3097  H   HID   197      47.102  29.467  17.795  1.00  0.00           H  
ATOM   3098  CA  HID   197      47.750  28.654  19.608  1.00  0.00           C  
ATOM   3099  HA  HID   197      48.587  27.956  19.627  1.00  0.00           H  
ATOM   3100  CB  HID   197      48.348  30.081  19.852  1.00  0.00           C  
ATOM   3101  HB2 HID   197      47.500  30.763  19.793  1.00  0.00           H  
ATOM   3102  HB3 HID   197      48.676  30.135  20.890  1.00  0.00           H  
ATOM   3103  CG  HID   197      49.614  30.428  19.044  1.00  0.00           C  
ATOM   3104  ND1 HID   197      50.734  29.611  18.938  1.00  0.00           N  
ATOM   3105  HD1 HID   197      50.941  28.769  19.457  1.00  0.00           H  
ATOM   3106  CE1 HID   197      51.656  30.221  18.104  1.00  0.00           C  
ATOM   3107  HE1 HID   197      52.680  29.915  17.949  1.00  0.00           H  
ATOM   3108  NE2 HID   197      51.191  31.403  17.721  1.00  0.00           N  
ATOM   3109  CD2 HID   197      49.887  31.519  18.202  1.00  0.00           C  
ATOM   3110  HD2 HID   197      49.264  32.380  18.008  1.00  0.00           H  
ATOM   3111  C   HID   197      46.757  28.329  20.778  1.00  0.00           C  
ATOM   3112  O   HID   197      47.182  28.166  21.948  1.00  0.00           O  
ATOM   3113  N   TYR   198      45.409  28.472  20.477  1.00  0.00           N  
ATOM   3114  H   TYR   198      45.213  28.691  19.511  1.00  0.00           H  
ATOM   3115  CA  TYR   198      44.357  28.502  21.486  1.00  0.00           C  
ATOM   3116  HA  TYR   198      44.585  29.245  22.250  1.00  0.00           H  
ATOM   3117  CB  TYR   198      43.069  28.990  20.794  1.00  0.00           C  
ATOM   3118  HB2 TYR   198      43.409  29.822  20.177  1.00  0.00           H  
ATOM   3119  HB3 TYR   198      42.636  28.239  20.133  1.00  0.00           H  
ATOM   3120  CG  TYR   198      41.982  29.405  21.701  1.00  0.00           C  
ATOM   3121  CD1 TYR   198      42.040  29.480  23.079  1.00  0.00           C  
ATOM   3122  HD1 TYR   198      42.903  29.204  23.668  1.00  0.00           H  
ATOM   3123  CE1 TYR   198      40.885  29.822  23.775  1.00  0.00           C  
ATOM   3124  HE1 TYR   198      40.996  29.794  24.849  1.00  0.00           H  
ATOM   3125  CZ  TYR   198      39.650  30.153  23.156  1.00  0.00           C  
ATOM   3126  OH  TYR   198      38.492  30.341  23.829  1.00  0.00           O  
ATOM   3127  HH  TYR   198      38.418  30.072  24.747  1.00  0.00           H  
ATOM   3128  CE2 TYR   198      39.535  30.086  21.752  1.00  0.00           C  
ATOM   3129  HE2 TYR   198      38.631  30.369  21.232  1.00  0.00           H  
ATOM   3130  CD2 TYR   198      40.769  29.709  21.071  1.00  0.00           C  
ATOM   3131  HD2 TYR   198      40.646  29.790  20.001  1.00  0.00           H  
ATOM   3132  C   TYR   198      44.232  27.127  22.177  1.00  0.00           C  
ATOM   3133  O   TYR   198      43.731  26.195  21.574  1.00  0.00           O  
ATOM   3134  N   ALA   199      44.528  26.972  23.490  1.00  0.00           N  
ATOM   3135  H   ALA   199      44.916  27.746  24.011  1.00  0.00           H  
ATOM   3136  CA  ALA   199      44.070  25.742  24.243  1.00  0.00           C  
ATOM   3137  HA  ALA   199      44.480  24.855  23.759  1.00  0.00           H  
ATOM   3138  CB  ALA   199      44.643  25.585  25.651  1.00  0.00           C  
ATOM   3139  HB1 ALA   199      44.452  24.586  26.044  1.00  0.00           H  
ATOM   3140  HB2 ALA   199      45.727  25.525  25.743  1.00  0.00           H  
ATOM   3141  HB3 ALA   199      44.141  26.274  26.331  1.00  0.00           H  
ATOM   3142  C   ALA   199      42.563  25.574  24.286  1.00  0.00           C  
ATOM   3143  O   ALA   199      41.777  26.523  24.365  1.00  0.00           O  
ATOM   3144  N   TRP   200      42.068  24.305  24.149  1.00  0.00           N  
ATOM   3145  H   TRP   200      42.736  23.548  24.117  1.00  0.00           H  
ATOM   3146  CA  TRP   200      40.833  23.935  24.811  1.00  0.00           C  
ATOM   3147  HA  TRP   200      40.047  24.682  24.696  1.00  0.00           H  
ATOM   3148  CB  TRP   200      40.426  22.569  24.282  1.00  0.00           C  
ATOM   3149  HB2 TRP   200      41.276  21.893  24.376  1.00  0.00           H  
ATOM   3150  HB3 TRP   200      39.588  22.209  24.879  1.00  0.00           H  
ATOM   3151  CG  TRP   200      39.896  22.713  22.889  1.00  0.00           C  
ATOM   3152  CD1 TRP   200      40.544  22.778  21.789  1.00  0.00           C  
ATOM   3153  HD1 TRP   200      41.619  22.692  21.725  1.00  0.00           H  
ATOM   3154  NE1 TRP   200      39.687  23.012  20.729  1.00  0.00           N  
ATOM   3155  HE1 TRP   200      39.924  22.910  19.753  1.00  0.00           H  
ATOM   3156  CE2 TRP   200      38.390  23.230  21.119  1.00  0.00           C  
ATOM   3157  CZ2 TRP   200      37.160  23.603  20.531  1.00  0.00           C  
ATOM   3158  HZ2 TRP   200      37.077  23.735  19.463  1.00  0.00           H  
ATOM   3159  CH2 TRP   200      36.016  23.729  21.351  1.00  0.00           C  
ATOM   3160  HH2 TRP   200      35.039  23.960  20.952  1.00  0.00           H  
ATOM   3161  CZ3 TRP   200      36.134  23.616  22.726  1.00  0.00           C  
ATOM   3162  HZ3 TRP   200      35.289  23.740  23.387  1.00  0.00           H  
ATOM   3163  CE3 TRP   200      37.351  23.356  23.324  1.00  0.00           C  
ATOM   3164  HE3 TRP   200      37.448  23.269  24.396  1.00  0.00           H  
ATOM   3165  CD2 TRP   200      38.520  23.017  22.579  1.00  0.00           C  
ATOM   3166  C   TRP   200      41.111  23.876  26.286  1.00  0.00           C  
ATOM   3167  O   TRP   200      42.199  23.423  26.699  1.00  0.00           O  
ATOM   3168  N   GLY   201      40.084  24.138  27.066  1.00  0.00           N  
ATOM   3169  H   GLY   201      39.313  24.671  26.692  1.00  0.00           H  
ATOM   3170  CA  GLY   201      39.959  23.754  28.476  1.00  0.00           C  
ATOM   3171  HA2 GLY   201      40.903  23.248  28.680  1.00  0.00           H  
ATOM   3172  HA3 GLY   201      39.758  24.548  29.196  1.00  0.00           H  
ATOM   3173  C   GLY   201      38.883  22.653  28.753  1.00  0.00           C  
ATOM   3174  O   GLY   201      38.216  22.333  27.782  1.00  0.00           O  
ATOM   3175  N   TYR   202      38.792  22.107  29.999  1.00  0.00           N  
ATOM   3176  H   TYR   202      39.523  22.386  30.638  1.00  0.00           H  
ATOM   3177  CA  TYR   202      37.986  20.841  30.220  1.00  0.00           C  
ATOM   3178  HA  TYR   202      37.246  20.795  29.422  1.00  0.00           H  
ATOM   3179  CB  TYR   202      38.876  19.581  30.213  1.00  0.00           C  
ATOM   3180  HB2 TYR   202      39.505  19.671  31.098  1.00  0.00           H  
ATOM   3181  HB3 TYR   202      38.322  18.669  30.435  1.00  0.00           H  
ATOM   3182  CG  TYR   202      39.691  19.350  28.928  1.00  0.00           C  
ATOM   3183  CD1 TYR   202      39.385  18.244  28.101  1.00  0.00           C  
ATOM   3184  HD1 TYR   202      38.581  17.605  28.434  1.00  0.00           H  
ATOM   3185  CE1 TYR   202      39.917  18.203  26.758  1.00  0.00           C  
ATOM   3186  HE1 TYR   202      39.448  17.521  26.064  1.00  0.00           H  
ATOM   3187  CZ  TYR   202      40.972  19.074  26.386  1.00  0.00           C  
ATOM   3188  OH  TYR   202      41.590  18.980  25.205  1.00  0.00           O  
ATOM   3189  HH  TYR   202      41.015  18.896  24.441  1.00  0.00           H  
ATOM   3190  CE2 TYR   202      41.508  19.924  27.366  1.00  0.00           C  
ATOM   3191  HE2 TYR   202      42.402  20.514  27.228  1.00  0.00           H  
ATOM   3192  CD2 TYR   202      40.811  20.067  28.630  1.00  0.00           C  
ATOM   3193  HD2 TYR   202      41.078  20.807  29.370  1.00  0.00           H  
ATOM   3194  C   TYR   202      37.240  20.946  31.501  1.00  0.00           C  
ATOM   3195  O   TYR   202      37.758  21.459  32.500  1.00  0.00           O  
ATOM   3196  N   ARG   203      35.999  20.526  31.407  1.00  0.00           N  
ATOM   3197  H   ARG   203      35.611  20.199  30.533  1.00  0.00           H  
ATOM   3198  CA  ARG   203      34.986  20.554  32.491  1.00  0.00           C  
ATOM   3199  HA  ARG   203      35.521  20.563  33.441  1.00  0.00           H  
ATOM   3200  CB  ARG   203      34.398  21.957  32.504  1.00  0.00           C  
ATOM   3201  HB2 ARG   203      35.236  22.653  32.537  1.00  0.00           H  
ATOM   3202  HB3 ARG   203      34.026  22.041  31.483  1.00  0.00           H  
ATOM   3203  CG  ARG   203      33.315  22.192  33.550  1.00  0.00           C  
ATOM   3204  HG2 ARG   203      32.606  21.367  33.472  1.00  0.00           H  
ATOM   3205  HG3 ARG   203      33.760  22.141  34.544  1.00  0.00           H  
ATOM   3206  CD  ARG   203      32.665  23.576  33.163  1.00  0.00           C  
ATOM   3207  HD2 ARG   203      33.338  24.369  32.836  1.00  0.00           H  
ATOM   3208  HD3 ARG   203      31.929  23.470  32.365  1.00  0.00           H  
ATOM   3209  NE  ARG   203      31.936  24.289  34.244  1.00  0.00           N  
ATOM   3210  HE  ARG   203      30.946  24.237  34.048  1.00  0.00           H  
ATOM   3211  CZ  ARG   203      32.294  24.964  35.275  1.00  0.00           C  
ATOM   3212  NH1 ARG   203      33.557  24.993  35.626  1.00  0.00           N  
ATOM   3213 HH11 ARG   203      33.775  25.490  36.477  1.00  0.00           H  
ATOM   3214 HH12 ARG   203      34.203  25.009  34.850  1.00  0.00           H  
ATOM   3215  NH2 ARG   203      31.366  25.504  35.982  1.00  0.00           N  
ATOM   3216 HH21 ARG   203      31.577  25.933  36.872  1.00  0.00           H  
ATOM   3217 HH22 ARG   203      30.399  25.226  35.895  1.00  0.00           H  
ATOM   3218  C   ARG   203      34.051  19.344  32.366  1.00  0.00           C  
ATOM   3219  O   ARG   203      33.261  19.271  31.460  1.00  0.00           O  
ATOM   3220  N   GLU   204      34.029  18.496  33.416  1.00  0.00           N  
ATOM   3221  H   GLU   204      34.632  18.672  34.206  1.00  0.00           H  
ATOM   3222  CA  GLU   204      33.081  17.342  33.553  1.00  0.00           C  
ATOM   3223  HA  GLU   204      33.429  16.902  34.488  1.00  0.00           H  
ATOM   3224  CB  GLU   204      31.620  17.797  33.747  1.00  0.00           C  
ATOM   3225  HB2 GLU   204      31.352  18.318  32.828  1.00  0.00           H  
ATOM   3226  HB3 GLU   204      31.119  16.830  33.773  1.00  0.00           H  
ATOM   3227  CG  GLU   204      31.337  18.626  34.993  1.00  0.00           C  
ATOM   3228  HG2 GLU   204      31.992  19.496  34.968  1.00  0.00           H  
ATOM   3229  HG3 GLU   204      30.270  18.839  35.049  1.00  0.00           H  
ATOM   3230  CD  GLU   204      31.656  17.815  36.241  1.00  0.00           C  
ATOM   3231  OE1 GLU   204      32.583  18.135  37.059  1.00  0.00           O  
ATOM   3232  OE2 GLU   204      31.029  16.750  36.440  1.00  0.00           O  
ATOM   3233  C   GLU   204      33.341  16.325  32.405  1.00  0.00           C  
ATOM   3234  O   GLU   204      32.433  15.945  31.708  1.00  0.00           O  
ATOM   3235  N   GLY   205      34.545  15.842  32.126  1.00  0.00           N  
ATOM   3236  H   GLY   205      35.351  16.097  32.679  1.00  0.00           H  
ATOM   3237  CA  GLY   205      34.908  14.943  31.022  1.00  0.00           C  
ATOM   3238  HA2 GLY   205      35.986  14.783  31.017  1.00  0.00           H  
ATOM   3239  HA3 GLY   205      34.519  13.954  31.262  1.00  0.00           H  
ATOM   3240  C   GLY   205      34.595  15.489  29.615  1.00  0.00           C  
ATOM   3241  O   GLY   205      34.711  14.685  28.675  1.00  0.00           O  
ATOM   3242  N   LYS   206      34.230  16.789  29.393  1.00  0.00           N  
ATOM   3243  H   LYS   206      34.112  17.430  30.165  1.00  0.00           H  
ATOM   3244  CA  LYS   206      33.984  17.360  28.087  1.00  0.00           C  
ATOM   3245  HA  LYS   206      34.211  16.634  27.306  1.00  0.00           H  
ATOM   3246  CB  LYS   206      32.421  17.762  27.818  1.00  0.00           C  
ATOM   3247  HB2 LYS   206      31.695  16.982  28.046  1.00  0.00           H  
ATOM   3248  HB3 LYS   206      32.258  18.589  28.509  1.00  0.00           H  
ATOM   3249  CG  LYS   206      32.118  18.105  26.352  1.00  0.00           C  
ATOM   3250  HG2 LYS   206      32.712  18.959  26.024  1.00  0.00           H  
ATOM   3251  HG3 LYS   206      32.478  17.258  25.768  1.00  0.00           H  
ATOM   3252  CD  LYS   206      30.646  18.350  26.074  1.00  0.00           C  
ATOM   3253  HD2 LYS   206      30.480  19.180  26.761  1.00  0.00           H  
ATOM   3254  HD3 LYS   206      30.680  18.684  25.038  1.00  0.00           H  
ATOM   3255  CE  LYS   206      29.693  17.197  26.396  1.00  0.00           C  
ATOM   3256  HE2 LYS   206      29.878  16.370  25.711  1.00  0.00           H  
ATOM   3257  HE3 LYS   206      29.935  16.918  27.421  1.00  0.00           H  
ATOM   3258  NZ  LYS   206      28.293  17.499  26.112  1.00  0.00           N  
ATOM   3259  HZ1 LYS   206      27.719  16.750  26.472  1.00  0.00           H  
ATOM   3260  HZ2 LYS   206      28.099  18.454  26.378  1.00  0.00           H  
ATOM   3261  HZ3 LYS   206      28.108  17.432  25.122  1.00  0.00           H  
ATOM   3262  C   LYS   206      34.832  18.673  27.871  1.00  0.00           C  
ATOM   3263  O   LYS   206      35.220  19.358  28.808  1.00  0.00           O  
ATOM   3264  N   ALA   207      35.263  19.004  26.635  1.00  0.00           N  
ATOM   3265  H   ALA   207      35.012  18.413  25.856  1.00  0.00           H  
ATOM   3266  CA  ALA   207      36.067  20.115  26.237  1.00  0.00           C  
ATOM   3267  HA  ALA   207      36.817  20.364  26.988  1.00  0.00           H  
ATOM   3268  CB  ALA   207      36.968  19.734  25.023  1.00  0.00           C  
ATOM   3269  HB1 ALA   207      37.545  20.508  24.516  1.00  0.00           H  
ATOM   3270  HB2 ALA   207      37.502  18.830  25.315  1.00  0.00           H  
ATOM   3271  HB3 ALA   207      36.365  19.297  24.228  1.00  0.00           H  
ATOM   3272  C   ALA   207      35.223  21.448  26.055  1.00  0.00           C  
ATOM   3273  O   ALA   207      34.137  21.357  25.430  1.00  0.00           O  
ATOM   3274  N   VAL   208      35.709  22.598  26.594  1.00  0.00           N  
ATOM   3275  H   VAL   208      36.671  22.577  26.902  1.00  0.00           H  
ATOM   3276  CA  VAL   208      35.016  23.910  26.613  1.00  0.00           C  
ATOM   3277  HA  VAL   208      34.352  23.999  25.753  1.00  0.00           H  
ATOM   3278  CB  VAL   208      34.132  24.041  27.892  1.00  0.00           C  
ATOM   3279  HB  VAL   208      33.856  25.085  28.042  1.00  0.00           H  
ATOM   3280  CG1 VAL   208      32.864  23.130  27.895  1.00  0.00           C  
ATOM   3281 HG11 VAL   208      32.357  23.394  28.824  1.00  0.00           H  
ATOM   3282 HG12 VAL   208      32.134  23.475  27.162  1.00  0.00           H  
ATOM   3283 HG13 VAL   208      33.012  22.056  27.782  1.00  0.00           H  
ATOM   3284  CG2 VAL   208      34.826  23.642  29.222  1.00  0.00           C  
ATOM   3285 HG21 VAL   208      35.722  24.264  29.243  1.00  0.00           H  
ATOM   3286 HG22 VAL   208      34.172  23.973  30.028  1.00  0.00           H  
ATOM   3287 HG23 VAL   208      35.071  22.584  29.310  1.00  0.00           H  
ATOM   3288  C   VAL   208      35.814  25.244  26.585  1.00  0.00           C  
ATOM   3289  O   VAL   208      36.835  25.337  27.307  1.00  0.00           O  
ATOM   3290  N   HIP   209      35.263  26.243  25.857  1.00  0.00           N  
ATOM   3291  H   HIP   209      34.414  26.022  25.356  1.00  0.00           H  
ATOM   3292  CA  HIP   209      35.846  27.616  25.673  1.00  0.00           C  
ATOM   3293  HA  HIP   209      36.792  27.645  26.215  1.00  0.00           H  
ATOM   3294  CB  HIP   209      35.949  27.866  24.118  1.00  0.00           C  
ATOM   3295  HB2 HIP   209      35.130  27.489  23.504  1.00  0.00           H  
ATOM   3296  HB3 HIP   209      35.953  28.943  23.950  1.00  0.00           H  
ATOM   3297  CG  HIP   209      37.121  27.236  23.507  1.00  0.00           C  
ATOM   3298  ND1 HIP   209      37.264  26.845  22.180  1.00  0.00           N  
ATOM   3299  HD1 HIP   209      36.575  26.919  21.446  1.00  0.00           H  
ATOM   3300  CE1 HIP   209      38.543  26.651  21.828  1.00  0.00           C  
ATOM   3301  HE1 HIP   209      38.876  26.496  20.812  1.00  0.00           H  
ATOM   3302  NE2 HIP   209      39.252  26.747  23.003  1.00  0.00           N  
ATOM   3303  HE2 HIP   209      40.259  26.686  23.033  1.00  0.00           H  
ATOM   3304  CD2 HIP   209      38.377  27.173  24.020  1.00  0.00           C  
ATOM   3305  HD2 HIP   209      38.842  27.518  24.932  1.00  0.00           H  
ATOM   3306  C   HIP   209      34.942  28.711  26.273  1.00  0.00           C  
ATOM   3307  O   HIP   209      33.708  28.554  26.316  1.00  0.00           O  
ATOM   3308  N   VAL   210      35.560  29.764  26.787  1.00  0.00           N  
ATOM   3309  H   VAL   210      36.550  29.937  26.686  1.00  0.00           H  
ATOM   3310  CA  VAL   210      34.792  30.844  27.463  1.00  0.00           C  
ATOM   3311  HA  VAL   210      34.289  30.322  28.278  1.00  0.00           H  
ATOM   3312  CB  VAL   210      35.713  31.882  28.114  1.00  0.00           C  
ATOM   3313  HB  VAL   210      36.472  31.299  28.636  1.00  0.00           H  
ATOM   3314  CG1 VAL   210      36.603  32.742  27.211  1.00  0.00           C  
ATOM   3315 HG11 VAL   210      37.264  33.426  27.742  1.00  0.00           H  
ATOM   3316 HG12 VAL   210      37.239  32.112  26.590  1.00  0.00           H  
ATOM   3317 HG13 VAL   210      35.962  33.250  26.491  1.00  0.00           H  
ATOM   3318  CG2 VAL   210      34.929  32.876  28.989  1.00  0.00           C  
ATOM   3319 HG21 VAL   210      35.634  33.169  29.766  1.00  0.00           H  
ATOM   3320 HG22 VAL   210      34.460  33.659  28.394  1.00  0.00           H  
ATOM   3321 HG23 VAL   210      34.168  32.356  29.571  1.00  0.00           H  
ATOM   3322  C   VAL   210      33.723  31.528  26.599  1.00  0.00           C  
ATOM   3323  O   VAL   210      33.876  31.977  25.466  1.00  0.00           O  
ATOM   3324  N   SER   211      32.578  31.491  27.185  1.00  0.00           N  
ATOM   3325  H   SER   211      32.529  31.042  28.089  1.00  0.00           H  
ATOM   3326  CA  SER   211      31.335  32.041  26.610  1.00  0.00           C  
ATOM   3327  HA  SER   211      31.330  31.665  25.587  1.00  0.00           H  
ATOM   3328  CB  SER   211      30.087  31.460  27.215  1.00  0.00           C  
ATOM   3329  HB2 SER   211      30.126  30.392  27.430  1.00  0.00           H  
ATOM   3330  HB3 SER   211      29.824  32.014  28.116  1.00  0.00           H  
ATOM   3331  OG  SER   211      28.975  31.595  26.360  1.00  0.00           O  
ATOM   3332  HG  SER   211      28.661  30.721  26.117  1.00  0.00           H  
ATOM   3333  C   SER   211      31.177  33.607  26.583  1.00  0.00           C  
ATOM   3334  O   SER   211      31.146  34.160  27.675  1.00  0.00           O  
ATOM   3335  N   PRO   212      31.084  34.195  25.410  1.00  0.00           N  
ATOM   3336  CD  PRO   212      30.832  33.679  24.065  1.00  0.00           C  
ATOM   3337  HD2 PRO   212      30.054  32.917  24.033  1.00  0.00           H  
ATOM   3338  HD3 PRO   212      31.764  33.184  23.793  1.00  0.00           H  
ATOM   3339  CG  PRO   212      30.322  34.837  23.225  1.00  0.00           C  
ATOM   3340  HG2 PRO   212      29.257  34.926  23.441  1.00  0.00           H  
ATOM   3341  HG3 PRO   212      30.545  34.620  22.181  1.00  0.00           H  
ATOM   3342  CB  PRO   212      31.071  35.973  23.929  1.00  0.00           C  
ATOM   3343  HB2 PRO   212      30.834  37.020  23.739  1.00  0.00           H  
ATOM   3344  HB3 PRO   212      32.117  35.898  23.632  1.00  0.00           H  
ATOM   3345  CA  PRO   212      30.861  35.618  25.378  1.00  0.00           C  
ATOM   3346  HA  PRO   212      31.695  36.048  25.934  1.00  0.00           H  
ATOM   3347  C   PRO   212      29.520  36.030  26.094  1.00  0.00           C  
ATOM   3348  O   PRO   212      28.547  35.293  26.097  1.00  0.00           O  
ATOM   3349  N   GLY   213      29.461  37.161  26.684  1.00  0.00           N  
ATOM   3350  H   GLY   213      30.275  37.752  26.593  1.00  0.00           H  
ATOM   3351  CA  GLY   213      28.373  37.574  27.570  1.00  0.00           C  
ATOM   3352  HA2 GLY   213      27.438  37.185  27.167  1.00  0.00           H  
ATOM   3353  HA3 GLY   213      28.411  37.062  28.531  1.00  0.00           H  
ATOM   3354  C   GLY   213      28.254  39.063  27.701  1.00  0.00           C  
ATOM   3355  O   GLY   213      29.030  39.839  27.108  1.00  0.00           O  
ATOM   3356  N   MET   214      27.259  39.524  28.354  1.00  0.00           N  
ATOM   3357  H   MET   214      26.530  38.855  28.555  1.00  0.00           H  
ATOM   3358  CA  MET   214      27.149  40.946  28.764  1.00  0.00           C  
ATOM   3359  HA  MET   214      27.523  41.449  27.872  1.00  0.00           H  
ATOM   3360  CB  MET   214      25.717  41.458  29.007  1.00  0.00           C  
ATOM   3361  HB2 MET   214      25.218  40.960  29.839  1.00  0.00           H  
ATOM   3362  HB3 MET   214      25.761  42.489  29.360  1.00  0.00           H  
ATOM   3363  CG  MET   214      24.809  41.306  27.791  1.00  0.00           C  
ATOM   3364  HG2 MET   214      25.325  41.561  26.865  1.00  0.00           H  
ATOM   3365  HG3 MET   214      24.498  40.261  27.810  1.00  0.00           H  
ATOM   3366  SD  MET   214      23.325  42.237  27.960  1.00  0.00           S  
ATOM   3367  CE  MET   214      23.709  43.981  27.485  1.00  0.00           C  
ATOM   3368  HE1 MET   214      24.393  44.073  26.641  1.00  0.00           H  
ATOM   3369  HE2 MET   214      22.818  44.572  27.276  1.00  0.00           H  
ATOM   3370  HE3 MET   214      24.183  44.409  28.368  1.00  0.00           H  
ATOM   3371  C   MET   214      28.156  41.297  29.832  1.00  0.00           C  
ATOM   3372  O   MET   214      28.213  40.610  30.901  1.00  0.00           O  
ATOM   3373  N   LEU   215      28.971  42.340  29.526  1.00  0.00           N  
ATOM   3374  H   LEU   215      28.850  42.787  28.629  1.00  0.00           H  
ATOM   3375  CA  LEU   215      30.098  42.853  30.304  1.00  0.00           C  
ATOM   3376  HA  LEU   215      30.559  43.660  29.734  1.00  0.00           H  
ATOM   3377  CB  LEU   215      29.717  43.498  31.696  1.00  0.00           C  
ATOM   3378  HB2 LEU   215      29.440  42.687  32.369  1.00  0.00           H  
ATOM   3379  HB3 LEU   215      30.583  43.978  32.151  1.00  0.00           H  
ATOM   3380  CG  LEU   215      28.501  44.511  31.559  1.00  0.00           C  
ATOM   3381  HG  LEU   215      27.693  44.161  30.918  1.00  0.00           H  
ATOM   3382  CD1 LEU   215      27.900  44.683  32.938  1.00  0.00           C  
ATOM   3383 HD11 LEU   215      27.549  43.732  33.338  1.00  0.00           H  
ATOM   3384 HD12 LEU   215      28.646  45.110  33.608  1.00  0.00           H  
ATOM   3385 HD13 LEU   215      27.084  45.392  32.798  1.00  0.00           H  
ATOM   3386  CD2 LEU   215      28.921  45.853  30.948  1.00  0.00           C  
ATOM   3387 HD21 LEU   215      29.592  46.456  31.559  1.00  0.00           H  
ATOM   3388 HD22 LEU   215      29.239  45.625  29.931  1.00  0.00           H  
ATOM   3389 HD23 LEU   215      27.952  46.314  30.754  1.00  0.00           H  
ATOM   3390  C   LEU   215      31.241  41.846  30.382  1.00  0.00           C  
ATOM   3391  O   LEU   215      31.973  41.868  31.367  1.00  0.00           O  
ATOM   3392  N   ASP   216      31.427  40.905  29.432  1.00  0.00           N  
ATOM   3393  H   ASP   216      30.781  40.792  28.664  1.00  0.00           H  
ATOM   3394  CA  ASP   216      32.406  39.855  29.539  1.00  0.00           C  
ATOM   3395  HA  ASP   216      32.359  39.397  30.527  1.00  0.00           H  
ATOM   3396  CB  ASP   216      32.181  38.816  28.445  1.00  0.00           C  
ATOM   3397  HB2 ASP   216      32.840  37.956  28.564  1.00  0.00           H  
ATOM   3398  HB3 ASP   216      31.207  38.339  28.561  1.00  0.00           H  
ATOM   3399  CG  ASP   216      32.294  39.261  26.944  1.00  0.00           C  
ATOM   3400  OD1 ASP   216      32.188  40.457  26.593  1.00  0.00           O  
ATOM   3401  OD2 ASP   216      32.223  38.327  26.088  1.00  0.00           O  
ATOM   3402  C   ASP   216      33.784  40.469  29.458  1.00  0.00           C  
ATOM   3403  O   ASP   216      34.554  40.365  30.384  1.00  0.00           O  
ATOM   3404  N   ALA   217      34.227  41.179  28.387  1.00  0.00           N  
ATOM   3405  H   ALA   217      33.678  41.124  27.541  1.00  0.00           H  
ATOM   3406  CA  ALA   217      35.538  41.703  28.202  1.00  0.00           C  
ATOM   3407  HA  ALA   217      36.303  40.966  27.960  1.00  0.00           H  
ATOM   3408  CB  ALA   217      35.417  42.677  27.032  1.00  0.00           C  
ATOM   3409  HB1 ALA   217      35.406  42.086  26.117  1.00  0.00           H  
ATOM   3410  HB2 ALA   217      34.524  43.302  27.047  1.00  0.00           H  
ATOM   3411  HB3 ALA   217      36.290  43.326  26.980  1.00  0.00           H  
ATOM   3412  C   ALA   217      35.933  42.545  29.429  1.00  0.00           C  
ATOM   3413  O   ALA   217      37.078  42.436  29.766  1.00  0.00           O  
ATOM   3414  N   GLU   218      35.056  43.328  30.007  1.00  0.00           N  
ATOM   3415  H   GLU   218      34.164  43.419  29.543  1.00  0.00           H  
ATOM   3416  CA  GLU   218      35.227  44.220  31.094  1.00  0.00           C  
ATOM   3417  HA  GLU   218      36.133  44.797  30.913  1.00  0.00           H  
ATOM   3418  CB  GLU   218      34.105  45.323  31.148  1.00  0.00           C  
ATOM   3419  HB2 GLU   218      33.133  44.888  31.377  1.00  0.00           H  
ATOM   3420  HB3 GLU   218      34.380  46.097  31.865  1.00  0.00           H  
ATOM   3421  CG  GLU   218      33.957  45.958  29.791  1.00  0.00           C  
ATOM   3422  HG2 GLU   218      33.618  46.980  29.956  1.00  0.00           H  
ATOM   3423  HG3 GLU   218      34.904  45.985  29.253  1.00  0.00           H  
ATOM   3424  CD  GLU   218      32.898  45.286  28.862  1.00  0.00           C  
ATOM   3425  OE1 GLU   218      32.683  44.106  28.807  1.00  0.00           O  
ATOM   3426  OE2 GLU   218      32.309  46.087  28.080  1.00  0.00           O  
ATOM   3427  C   GLU   218      35.274  43.678  32.502  1.00  0.00           C  
ATOM   3428  O   GLU   218      35.795  44.387  33.328  1.00  0.00           O  
ATOM   3429  N   ALA   219      34.906  42.431  32.779  1.00  0.00           N  
ATOM   3430  H   ALA   219      34.667  41.952  31.923  1.00  0.00           H  
ATOM   3431  CA  ALA   219      34.970  41.777  34.036  1.00  0.00           C  
ATOM   3432  HA  ALA   219      35.544  42.393  34.728  1.00  0.00           H  
ATOM   3433  CB  ALA   219      33.538  41.823  34.511  1.00  0.00           C  
ATOM   3434  HB1 ALA   219      33.063  42.782  34.301  1.00  0.00           H  
ATOM   3435  HB2 ALA   219      32.991  40.985  34.078  1.00  0.00           H  
ATOM   3436  HB3 ALA   219      33.628  41.589  35.572  1.00  0.00           H  
ATOM   3437  C   ALA   219      35.532  40.293  34.019  1.00  0.00           C  
ATOM   3438  O   ALA   219      35.903  39.860  35.113  1.00  0.00           O  
ATOM   3439  N   TYR   220      35.674  39.523  32.913  1.00  0.00           N  
ATOM   3440  H   TYR   220      35.310  39.830  32.022  1.00  0.00           H  
ATOM   3441  CA  TYR   220      36.326  38.213  32.919  1.00  0.00           C  
ATOM   3442  HA  TYR   220      37.049  38.110  33.728  1.00  0.00           H  
ATOM   3443  CB  TYR   220      35.289  37.213  33.336  1.00  0.00           C  
ATOM   3444  HB2 TYR   220      35.883  36.307  33.461  1.00  0.00           H  
ATOM   3445  HB3 TYR   220      34.888  37.599  34.273  1.00  0.00           H  
ATOM   3446  CG  TYR   220      34.088  37.101  32.394  1.00  0.00           C  
ATOM   3447  CD1 TYR   220      34.202  36.277  31.276  1.00  0.00           C  
ATOM   3448  HD1 TYR   220      35.123  35.846  30.912  1.00  0.00           H  
ATOM   3449  CE1 TYR   220      33.066  35.875  30.516  1.00  0.00           C  
ATOM   3450  HE1 TYR   220      33.143  35.122  29.746  1.00  0.00           H  
ATOM   3451  CZ  TYR   220      31.785  36.444  30.789  1.00  0.00           C  
ATOM   3452  OH  TYR   220      30.680  36.093  30.088  1.00  0.00           O  
ATOM   3453  HH  TYR   220      30.748  35.211  29.714  1.00  0.00           H  
ATOM   3454  CE2 TYR   220      31.662  37.209  31.964  1.00  0.00           C  
ATOM   3455  HE2 TYR   220      30.690  37.560  32.277  1.00  0.00           H  
ATOM   3456  CD2 TYR   220      32.833  37.556  32.717  1.00  0.00           C  
ATOM   3457  HD2 TYR   220      32.693  38.092  33.644  1.00  0.00           H  
ATOM   3458  C   TYR   220      37.018  37.741  31.549  1.00  0.00           C  
ATOM   3459  O   TYR   220      37.610  36.709  31.507  1.00  0.00           O  
ATOM   3460  N   GLY   221      36.961  38.552  30.462  1.00  0.00           N  
ATOM   3461  H   GLY   221      36.550  39.464  30.599  1.00  0.00           H  
ATOM   3462  CA  GLY   221      37.083  38.120  29.048  1.00  0.00           C  
ATOM   3463  HA2 GLY   221      36.491  37.210  28.954  1.00  0.00           H  
ATOM   3464  HA3 GLY   221      36.715  39.056  28.628  1.00  0.00           H  
ATOM   3465  C   GLY   221      38.430  37.912  28.277  1.00  0.00           C  
ATOM   3466  O   GLY   221      38.317  37.442  27.131  1.00  0.00           O  
ATOM   3467  N   VAL   222      39.621  38.343  28.788  1.00  0.00           N  
ATOM   3468  H   VAL   222      39.642  38.631  29.756  1.00  0.00           H  
ATOM   3469  CA  VAL   222      40.893  38.458  28.077  1.00  0.00           C  
ATOM   3470  HA  VAL   222      40.681  38.773  27.055  1.00  0.00           H  
ATOM   3471  CB  VAL   222      41.880  39.381  28.870  1.00  0.00           C  
ATOM   3472  HB  VAL   222      42.075  38.751  29.739  1.00  0.00           H  
ATOM   3473  CG1 VAL   222      43.218  39.579  28.128  1.00  0.00           C  
ATOM   3474 HG11 VAL   222      43.758  40.317  28.722  1.00  0.00           H  
ATOM   3475 HG12 VAL   222      43.754  38.644  27.964  1.00  0.00           H  
ATOM   3476 HG13 VAL   222      43.173  39.841  27.071  1.00  0.00           H  
ATOM   3477  CG2 VAL   222      41.198  40.746  29.131  1.00  0.00           C  
ATOM   3478 HG21 VAL   222      41.099  41.306  28.201  1.00  0.00           H  
ATOM   3479 HG22 VAL   222      40.152  40.644  29.420  1.00  0.00           H  
ATOM   3480 HG23 VAL   222      41.745  41.532  29.652  1.00  0.00           H  
ATOM   3481  C   VAL   222      41.434  37.012  27.943  1.00  0.00           C  
ATOM   3482  O   VAL   222      41.245  36.139  28.846  1.00  0.00           O  
ATOM   3483  N   LYS   223      42.191  36.836  26.816  1.00  0.00           N  
ATOM   3484  H   LYS   223      42.216  37.638  26.203  1.00  0.00           H  
ATOM   3485  CA  LYS   223      43.028  35.663  26.430  1.00  0.00           C  
ATOM   3486  HA  LYS   223      43.058  34.960  27.262  1.00  0.00           H  
ATOM   3487  CB  LYS   223      42.570  34.879  25.175  1.00  0.00           C  
ATOM   3488  HB2 LYS   223      42.754  35.540  24.327  1.00  0.00           H  
ATOM   3489  HB3 LYS   223      43.220  34.005  25.127  1.00  0.00           H  
ATOM   3490  CG  LYS   223      41.138  34.412  25.120  1.00  0.00           C  
ATOM   3491  HG2 LYS   223      41.116  33.724  24.275  1.00  0.00           H  
ATOM   3492  HG3 LYS   223      40.846  33.936  26.056  1.00  0.00           H  
ATOM   3493  CD  LYS   223      40.048  35.370  24.635  1.00  0.00           C  
ATOM   3494  HD2 LYS   223      40.268  36.245  25.247  1.00  0.00           H  
ATOM   3495  HD3 LYS   223      40.252  35.510  23.573  1.00  0.00           H  
ATOM   3496  CE  LYS   223      38.646  34.744  24.932  1.00  0.00           C  
ATOM   3497  HE2 LYS   223      38.597  33.770  24.446  1.00  0.00           H  
ATOM   3498  HE3 LYS   223      38.570  34.490  25.989  1.00  0.00           H  
ATOM   3499  NZ  LYS   223      37.480  35.655  24.566  1.00  0.00           N  
ATOM   3500  HZ1 LYS   223      36.664  35.455  25.127  1.00  0.00           H  
ATOM   3501  HZ2 LYS   223      37.720  36.594  24.849  1.00  0.00           H  
ATOM   3502  HZ3 LYS   223      37.328  35.783  23.576  1.00  0.00           H  
ATOM   3503  C   LYS   223      44.532  36.110  26.231  1.00  0.00           C  
ATOM   3504  O   LYS   223      44.768  37.165  25.566  1.00  0.00           O  
ATOM   3505  N   SER   224      45.479  35.291  26.737  1.00  0.00           N  
ATOM   3506  H   SER   224      45.211  34.424  27.179  1.00  0.00           H  
ATOM   3507  CA  SER   224      46.918  35.587  26.595  1.00  0.00           C  
ATOM   3508  HA  SER   224      47.055  35.947  25.575  1.00  0.00           H  
ATOM   3509  CB  SER   224      47.417  36.742  27.543  1.00  0.00           C  
ATOM   3510  HB2 SER   224      46.639  37.469  27.773  1.00  0.00           H  
ATOM   3511  HB3 SER   224      47.656  36.346  28.531  1.00  0.00           H  
ATOM   3512  OG  SER   224      48.550  37.353  26.976  1.00  0.00           O  
ATOM   3513  HG  SER   224      48.434  38.279  26.749  1.00  0.00           H  
ATOM   3514  C   SER   224      47.904  34.344  26.749  1.00  0.00           C  
ATOM   3515  O   SER   224      47.579  33.269  27.311  1.00  0.00           O  
ATOM   3516  N   ASN   225      49.154  34.515  26.327  1.00  0.00           N  
ATOM   3517  H   ASN   225      49.439  35.391  25.914  1.00  0.00           H  
ATOM   3518  CA  ASN   225      50.300  33.535  26.612  1.00  0.00           C  
ATOM   3519  HA  ASN   225      49.851  32.605  26.961  1.00  0.00           H  
ATOM   3520  CB  ASN   225      51.028  33.237  25.307  1.00  0.00           C  
ATOM   3521  HB2 ASN   225      51.570  32.303  25.452  1.00  0.00           H  
ATOM   3522  HB3 ASN   225      50.308  33.025  24.516  1.00  0.00           H  
ATOM   3523  CG  ASN   225      51.946  34.350  24.801  1.00  0.00           C  
ATOM   3524  OD1 ASN   225      52.782  34.903  25.493  1.00  0.00           O  
ATOM   3525  ND2 ASN   225      51.968  34.427  23.496  1.00  0.00           N  
ATOM   3526 HD21 ASN   225      52.652  35.045  23.083  1.00  0.00           H  
ATOM   3527 HD22 ASN   225      51.267  33.988  22.916  1.00  0.00           H  
ATOM   3528  C   ASN   225      51.234  33.821  27.767  1.00  0.00           C  
ATOM   3529  O   ASN   225      51.128  34.946  28.369  1.00  0.00           O  
ATOM   3530  N   VAL   226      52.191  32.999  28.171  1.00  0.00           N  
ATOM   3531  H   VAL   226      52.317  32.153  27.633  1.00  0.00           H  
ATOM   3532  CA  VAL   226      52.952  33.139  29.461  1.00  0.00           C  
ATOM   3533  HA  VAL   226      52.290  33.366  30.297  1.00  0.00           H  
ATOM   3534  CB  VAL   226      53.572  31.710  29.823  1.00  0.00           C  
ATOM   3535  HB  VAL   226      52.856  30.975  29.456  1.00  0.00           H  
ATOM   3536  CG1 VAL   226      55.037  31.456  29.381  1.00  0.00           C  
ATOM   3537 HG11 VAL   226      55.759  32.250  29.571  1.00  0.00           H  
ATOM   3538 HG12 VAL   226      55.435  30.526  29.787  1.00  0.00           H  
ATOM   3539 HG13 VAL   226      55.058  31.277  28.306  1.00  0.00           H  
ATOM   3540  CG2 VAL   226      53.499  31.554  31.328  1.00  0.00           C  
ATOM   3541 HG21 VAL   226      52.448  31.601  31.613  1.00  0.00           H  
ATOM   3542 HG22 VAL   226      53.944  30.640  31.722  1.00  0.00           H  
ATOM   3543 HG23 VAL   226      54.061  32.413  31.697  1.00  0.00           H  
ATOM   3544  C   VAL   226      53.969  34.203  29.378  1.00  0.00           C  
ATOM   3545  O   VAL   226      54.198  34.892  30.413  1.00  0.00           O  
ATOM   3546  N   LYS   227      54.449  34.453  28.165  1.00  0.00           N  
ATOM   3547  H   LYS   227      54.011  33.878  27.459  1.00  0.00           H  
ATOM   3548  CA  LYS   227      55.385  35.577  27.884  1.00  0.00           C  
ATOM   3549  HA  LYS   227      56.057  35.661  28.738  1.00  0.00           H  
ATOM   3550  CB  LYS   227      56.305  35.225  26.746  1.00  0.00           C  
ATOM   3551  HB2 LYS   227      55.756  35.366  25.815  1.00  0.00           H  
ATOM   3552  HB3 LYS   227      57.145  35.920  26.737  1.00  0.00           H  
ATOM   3553  CG  LYS   227      56.860  33.819  26.789  1.00  0.00           C  
ATOM   3554  HG2 LYS   227      57.442  33.663  27.697  1.00  0.00           H  
ATOM   3555  HG3 LYS   227      56.106  33.033  26.844  1.00  0.00           H  
ATOM   3556  CD  LYS   227      57.853  33.729  25.610  1.00  0.00           C  
ATOM   3557  HD2 LYS   227      58.612  34.477  25.839  1.00  0.00           H  
ATOM   3558  HD3 LYS   227      58.489  32.845  25.658  1.00  0.00           H  
ATOM   3559  CE  LYS   227      57.190  33.792  24.264  1.00  0.00           C  
ATOM   3560  HE2 LYS   227      56.715  32.813  24.203  1.00  0.00           H  
ATOM   3561  HE3 LYS   227      56.403  34.540  24.166  1.00  0.00           H  
ATOM   3562  NZ  LYS   227      58.121  33.949  23.160  1.00  0.00           N  
ATOM   3563  HZ1 LYS   227      58.714  34.766  23.194  1.00  0.00           H  
ATOM   3564  HZ2 LYS   227      58.668  33.123  22.964  1.00  0.00           H  
ATOM   3565  HZ3 LYS   227      57.527  34.207  22.385  1.00  0.00           H  
ATOM   3566  C   LYS   227      54.691  37.000  27.714  1.00  0.00           C  
ATOM   3567  O   LYS   227      55.267  37.954  28.198  1.00  0.00           O  
ATOM   3568  N   ASP   228      53.423  37.043  27.236  1.00  0.00           N  
ATOM   3569  H   ASP   228      52.948  36.222  26.889  1.00  0.00           H  
ATOM   3570  CA  ASP   228      52.806  38.364  27.256  1.00  0.00           C  
ATOM   3571  HA  ASP   228      53.591  39.097  27.069  1.00  0.00           H  
ATOM   3572  CB  ASP   228      51.575  38.543  26.315  1.00  0.00           C  
ATOM   3573  HB2 ASP   228      50.940  37.668  26.174  1.00  0.00           H  
ATOM   3574  HB3 ASP   228      50.852  39.126  26.886  1.00  0.00           H  
ATOM   3575  CG  ASP   228      51.933  39.185  24.955  1.00  0.00           C  
ATOM   3576  OD1 ASP   228      53.135  39.442  24.747  1.00  0.00           O  
ATOM   3577  OD2 ASP   228      50.994  39.608  24.162  1.00  0.00           O  
ATOM   3578  C   ASP   228      52.315  38.576  28.687  1.00  0.00           C  
ATOM   3579  O   ASP   228      52.349  39.679  29.228  1.00  0.00           O  
ATOM   3580  N   MET   229      51.852  37.524  29.414  1.00  0.00           N  
ATOM   3581  H   MET   229      51.665  36.671  28.907  1.00  0.00           H  
ATOM   3582  CA  MET   229      51.538  37.719  30.891  1.00  0.00           C  
ATOM   3583  HA  MET   229      50.867  38.574  30.975  1.00  0.00           H  
ATOM   3584  CB  MET   229      50.753  36.457  31.335  1.00  0.00           C  
ATOM   3585  HB2 MET   229      51.217  35.492  31.132  1.00  0.00           H  
ATOM   3586  HB3 MET   229      50.699  36.445  32.424  1.00  0.00           H  
ATOM   3587  CG  MET   229      49.308  36.388  30.792  1.00  0.00           C  
ATOM   3588  HG2 MET   229      49.505  36.153  29.746  1.00  0.00           H  
ATOM   3589  HG3 MET   229      48.707  35.534  31.103  1.00  0.00           H  
ATOM   3590  SD  MET   229      48.183  37.842  30.928  1.00  0.00           S  
ATOM   3591  CE  MET   229      47.850  37.788  32.762  1.00  0.00           C  
ATOM   3592  HE1 MET   229      48.775  38.020  33.290  1.00  0.00           H  
ATOM   3593  HE2 MET   229      47.129  38.577  32.974  1.00  0.00           H  
ATOM   3594  HE3 MET   229      47.469  36.815  33.072  1.00  0.00           H  
ATOM   3595  C   MET   229      52.774  38.142  31.743  1.00  0.00           C  
ATOM   3596  O   MET   229      52.586  38.768  32.764  1.00  0.00           O  
ATOM   3597  N   ALA   230      53.994  37.739  31.374  1.00  0.00           N  
ATOM   3598  H   ALA   230      54.021  37.119  30.577  1.00  0.00           H  
ATOM   3599  CA  ALA   230      55.274  38.238  32.047  1.00  0.00           C  
ATOM   3600  HA  ALA   230      55.284  38.336  33.132  1.00  0.00           H  
ATOM   3601  CB  ALA   230      56.397  37.356  31.593  1.00  0.00           C  
ATOM   3602  HB1 ALA   230      56.141  36.335  31.876  1.00  0.00           H  
ATOM   3603  HB2 ALA   230      56.473  37.372  30.505  1.00  0.00           H  
ATOM   3604  HB3 ALA   230      57.345  37.666  32.034  1.00  0.00           H  
ATOM   3605  C   ALA   230      55.601  39.683  31.653  1.00  0.00           C  
ATOM   3606  O   ALA   230      55.935  40.481  32.526  1.00  0.00           O  
ATOM   3607  N   SER   231      55.544  40.086  30.356  1.00  0.00           N  
ATOM   3608  H   SER   231      55.573  39.361  29.653  1.00  0.00           H  
ATOM   3609  CA  SER   231      55.707  41.425  29.868  1.00  0.00           C  
ATOM   3610  HA  SER   231      56.755  41.705  29.967  1.00  0.00           H  
ATOM   3611  CB  SER   231      55.309  41.653  28.374  1.00  0.00           C  
ATOM   3612  HB2 SER   231      54.360  41.159  28.165  1.00  0.00           H  
ATOM   3613  HB3 SER   231      55.279  42.734  28.241  1.00  0.00           H  
ATOM   3614  OG  SER   231      56.315  41.076  27.503  1.00  0.00           O  
ATOM   3615  HG  SER   231      56.011  41.150  26.595  1.00  0.00           H  
ATOM   3616  C   SER   231      54.854  42.364  30.667  1.00  0.00           C  
ATOM   3617  O   SER   231      55.307  43.455  31.152  1.00  0.00           O  
ATOM   3618  N   TRP   232      53.596  41.983  30.988  1.00  0.00           N  
ATOM   3619  H   TRP   232      53.247  41.162  30.514  1.00  0.00           H  
ATOM   3620  CA  TRP   232      52.600  42.651  31.720  1.00  0.00           C  
ATOM   3621  HA  TRP   232      52.558  43.708  31.456  1.00  0.00           H  
ATOM   3622  CB  TRP   232      51.233  42.013  31.290  1.00  0.00           C  
ATOM   3623  HB2 TRP   232      51.080  42.038  30.211  1.00  0.00           H  
ATOM   3624  HB3 TRP   232      51.301  40.936  31.441  1.00  0.00           H  
ATOM   3625  CG  TRP   232      49.949  42.533  32.005  1.00  0.00           C  
ATOM   3626  CD1 TRP   232      49.124  41.737  32.709  1.00  0.00           C  
ATOM   3627  HD1 TRP   232      49.135  40.706  33.028  1.00  0.00           H  
ATOM   3628  NE1 TRP   232      48.050  42.501  33.211  1.00  0.00           N  
ATOM   3629  HE1 TRP   232      47.430  42.096  33.898  1.00  0.00           H  
ATOM   3630  CE2 TRP   232      48.157  43.795  32.924  1.00  0.00           C  
ATOM   3631  CZ2 TRP   232      47.431  44.919  33.256  1.00  0.00           C  
ATOM   3632  HZ2 TRP   232      46.625  44.898  33.974  1.00  0.00           H  
ATOM   3633  CH2 TRP   232      47.805  46.163  32.786  1.00  0.00           C  
ATOM   3634  HH2 TRP   232      47.224  47.057  32.956  1.00  0.00           H  
ATOM   3635  CZ3 TRP   232      49.030  46.308  32.120  1.00  0.00           C  
ATOM   3636  HZ3 TRP   232      49.315  47.306  31.819  1.00  0.00           H  
ATOM   3637  CE3 TRP   232      49.781  45.188  31.854  1.00  0.00           C  
ATOM   3638  HE3 TRP   232      50.716  45.332  31.333  1.00  0.00           H  
ATOM   3639  CD2 TRP   232      49.367  43.860  32.197  1.00  0.00           C  
ATOM   3640  C   TRP   232      52.822  42.656  33.218  1.00  0.00           C  
ATOM   3641  O   TRP   232      52.663  43.711  33.856  1.00  0.00           O  
ATOM   3642  N   VAL   233      53.283  41.549  33.822  1.00  0.00           N  
ATOM   3643  H   VAL   233      53.516  40.746  33.255  1.00  0.00           H  
ATOM   3644  CA  VAL   233      53.663  41.402  35.262  1.00  0.00           C  
ATOM   3645  HA  VAL   233      52.811  41.720  35.862  1.00  0.00           H  
ATOM   3646  CB  VAL   233      53.852  39.960  35.654  1.00  0.00           C  
ATOM   3647  HB  VAL   233      54.288  39.417  34.815  1.00  0.00           H  
ATOM   3648  CG1 VAL   233      54.695  39.827  36.941  1.00  0.00           C  
ATOM   3649 HG11 VAL   233      55.742  40.064  36.752  1.00  0.00           H  
ATOM   3650 HG12 VAL   233      54.316  40.420  37.774  1.00  0.00           H  
ATOM   3651 HG13 VAL   233      54.691  38.776  37.228  1.00  0.00           H  
ATOM   3652  CG2 VAL   233      52.556  39.281  35.858  1.00  0.00           C  
ATOM   3653 HG21 VAL   233      51.973  39.508  34.966  1.00  0.00           H  
ATOM   3654 HG22 VAL   233      52.667  38.206  35.999  1.00  0.00           H  
ATOM   3655 HG23 VAL   233      52.061  39.642  36.760  1.00  0.00           H  
ATOM   3656  C   VAL   233      54.949  42.194  35.562  1.00  0.00           C  
ATOM   3657  O   VAL   233      55.106  42.807  36.634  1.00  0.00           O  
ATOM   3658  N   MET   234      55.891  42.285  34.645  1.00  0.00           N  
ATOM   3659  H   MET   234      55.684  41.763  33.806  1.00  0.00           H  
ATOM   3660  CA  MET   234      57.099  43.163  34.709  1.00  0.00           C  
ATOM   3661  HA  MET   234      57.489  42.931  35.700  1.00  0.00           H  
ATOM   3662  CB  MET   234      58.066  42.715  33.635  1.00  0.00           C  
ATOM   3663  HB2 MET   234      57.764  42.849  32.596  1.00  0.00           H  
ATOM   3664  HB3 MET   234      58.992  43.284  33.722  1.00  0.00           H  
ATOM   3665  CG  MET   234      58.700  41.362  33.822  1.00  0.00           C  
ATOM   3666  HG2 MET   234      58.869  41.205  34.887  1.00  0.00           H  
ATOM   3667  HG3 MET   234      58.037  40.550  33.523  1.00  0.00           H  
ATOM   3668  SD  MET   234      60.237  41.123  32.862  1.00  0.00           S  
ATOM   3669  CE  MET   234      59.499  40.627  31.290  1.00  0.00           C  
ATOM   3670  HE1 MET   234      60.307  40.557  30.561  1.00  0.00           H  
ATOM   3671  HE2 MET   234      59.066  39.630  31.375  1.00  0.00           H  
ATOM   3672  HE3 MET   234      58.687  41.332  31.111  1.00  0.00           H  
ATOM   3673  C   MET   234      56.873  44.657  34.584  1.00  0.00           C  
ATOM   3674  O   MET   234      57.471  45.487  35.268  1.00  0.00           O  
ATOM   3675  N   ALA   235      55.814  45.047  33.813  1.00  0.00           N  
ATOM   3676  H   ALA   235      55.211  44.343  33.411  1.00  0.00           H  
ATOM   3677  CA  ALA   235      55.342  46.438  33.733  1.00  0.00           C  
ATOM   3678  HA  ALA   235      56.146  47.147  33.532  1.00  0.00           H  
ATOM   3679  CB  ALA   235      54.423  46.679  32.509  1.00  0.00           C  
ATOM   3680  HB1 ALA   235      55.002  46.443  31.616  1.00  0.00           H  
ATOM   3681  HB2 ALA   235      53.591  45.978  32.573  1.00  0.00           H  
ATOM   3682  HB3 ALA   235      54.051  47.703  32.474  1.00  0.00           H  
ATOM   3683  C   ALA   235      54.749  46.898  35.050  1.00  0.00           C  
ATOM   3684  O   ALA   235      55.204  47.842  35.635  1.00  0.00           O  
ATOM   3685  N   ASN   236      53.711  46.147  35.510  1.00  0.00           N  
ATOM   3686  H   ASN   236      53.524  45.253  35.078  1.00  0.00           H  
ATOM   3687  CA  ASN   236      53.114  46.291  36.766  1.00  0.00           C  
ATOM   3688  HA  ASN   236      52.747  47.299  36.957  1.00  0.00           H  
ATOM   3689  CB  ASN   236      51.837  45.406  36.831  1.00  0.00           C  
ATOM   3690  HB2 ASN   236      52.068  44.406  36.464  1.00  0.00           H  
ATOM   3691  HB3 ASN   236      51.438  45.296  37.840  1.00  0.00           H  
ATOM   3692  CG  ASN   236      50.722  45.975  35.952  1.00  0.00           C  
ATOM   3693  OD1 ASN   236      50.066  46.861  36.395  1.00  0.00           O  
ATOM   3694  ND2 ASN   236      50.499  45.260  34.854  1.00  0.00           N  
ATOM   3695 HD21 ASN   236      49.654  45.478  34.345  1.00  0.00           H  
ATOM   3696 HD22 ASN   236      51.217  44.616  34.557  1.00  0.00           H  
ATOM   3697  C   ASN   236      54.150  46.098  37.927  1.00  0.00           C  
ATOM   3698  O   ASN   236      53.944  46.826  38.941  1.00  0.00           O  
ATOM   3699  N   MET   237      55.143  45.263  37.833  1.00  0.00           N  
ATOM   3700  H   MET   237      55.098  44.678  37.011  1.00  0.00           H  
ATOM   3701  CA  MET   237      56.216  45.228  38.838  1.00  0.00           C  
ATOM   3702  HA  MET   237      55.672  45.291  39.780  1.00  0.00           H  
ATOM   3703  CB  MET   237      57.022  43.962  38.710  1.00  0.00           C  
ATOM   3704  HB2 MET   237      56.432  43.048  38.637  1.00  0.00           H  
ATOM   3705  HB3 MET   237      57.607  43.982  37.790  1.00  0.00           H  
ATOM   3706  CG  MET   237      58.040  43.815  39.866  1.00  0.00           C  
ATOM   3707  HG2 MET   237      58.712  44.672  39.912  1.00  0.00           H  
ATOM   3708  HG3 MET   237      57.473  43.907  40.793  1.00  0.00           H  
ATOM   3709  SD  MET   237      58.924  42.260  39.907  1.00  0.00           S  
ATOM   3710  CE  MET   237      60.078  42.482  38.500  1.00  0.00           C  
ATOM   3711  HE1 MET   237      61.026  42.003  38.744  1.00  0.00           H  
ATOM   3712  HE2 MET   237      59.625  42.110  37.580  1.00  0.00           H  
ATOM   3713  HE3 MET   237      60.160  43.562  38.379  1.00  0.00           H  
ATOM   3714  C   MET   237      57.109  46.505  38.989  1.00  0.00           C  
ATOM   3715  O   MET   237      57.526  46.775  40.111  1.00  0.00           O  
ATOM   3716  N   ALA   238      57.457  47.124  37.858  1.00  0.00           N  
ATOM   3717  H   ALA   238      56.894  46.919  37.045  1.00  0.00           H  
ATOM   3718  CA  ALA   238      58.469  48.189  37.735  1.00  0.00           C  
ATOM   3719  HA  ALA   238      58.551  48.652  38.718  1.00  0.00           H  
ATOM   3720  CB  ALA   238      59.757  47.557  37.319  1.00  0.00           C  
ATOM   3721  HB1 ALA   238      60.529  48.299  37.112  1.00  0.00           H  
ATOM   3722  HB2 ALA   238      60.237  46.936  38.076  1.00  0.00           H  
ATOM   3723  HB3 ALA   238      59.639  46.916  36.446  1.00  0.00           H  
ATOM   3724  C   ALA   238      58.055  49.301  36.734  1.00  0.00           C  
ATOM   3725  O   ALA   238      58.573  49.372  35.584  1.00  0.00           O  
ATOM   3726  N   PRO   239      57.056  50.074  37.102  1.00  0.00           N  
ATOM   3727  CD  PRO   239      56.170  49.923  38.306  1.00  0.00           C  
ATOM   3728  HD2 PRO   239      56.765  49.827  39.214  1.00  0.00           H  
ATOM   3729  HD3 PRO   239      55.598  49.010  38.141  1.00  0.00           H  
ATOM   3730  CG  PRO   239      55.333  51.219  38.402  1.00  0.00           C  
ATOM   3731  HG2 PRO   239      55.760  52.082  38.913  1.00  0.00           H  
ATOM   3732  HG3 PRO   239      54.354  50.932  38.785  1.00  0.00           H  
ATOM   3733  CB  PRO   239      55.251  51.526  36.908  1.00  0.00           C  
ATOM   3734  HB2 PRO   239      55.176  52.585  36.662  1.00  0.00           H  
ATOM   3735  HB3 PRO   239      54.409  50.980  36.481  1.00  0.00           H  
ATOM   3736  CA  PRO   239      56.510  51.075  36.226  1.00  0.00           C  
ATOM   3737  HA  PRO   239      56.244  50.591  35.287  1.00  0.00           H  
ATOM   3738  C   PRO   239      57.527  52.243  36.104  1.00  0.00           C  
ATOM   3739  O   PRO   239      57.565  52.990  35.149  1.00  0.00           O  
ATOM   3740  N   GLU   240      58.479  52.372  37.019  1.00  0.00           N  
ATOM   3741  H   GLU   240      58.308  51.918  37.905  1.00  0.00           H  
ATOM   3742  CA  GLU   240      59.647  53.306  36.901  1.00  0.00           C  
ATOM   3743  HA  GLU   240      59.255  54.323  36.882  1.00  0.00           H  
ATOM   3744  CB  GLU   240      60.591  53.246  38.132  1.00  0.00           C  
ATOM   3745  HB2 GLU   240      61.367  54.011  38.156  1.00  0.00           H  
ATOM   3746  HB3 GLU   240      59.985  53.570  38.978  1.00  0.00           H  
ATOM   3747  CG  GLU   240      61.231  51.917  38.391  1.00  0.00           C  
ATOM   3748  HG2 GLU   240      61.533  51.364  37.502  1.00  0.00           H  
ATOM   3749  HG3 GLU   240      62.155  52.174  38.908  1.00  0.00           H  
ATOM   3750  CD  GLU   240      60.451  50.944  39.218  1.00  0.00           C  
ATOM   3751  OE1 GLU   240      59.197  50.916  39.129  1.00  0.00           O  
ATOM   3752  OE2 GLU   240      61.146  50.159  39.940  1.00  0.00           O  
ATOM   3753  C   GLU   240      60.482  53.088  35.604  1.00  0.00           C  
ATOM   3754  O   GLU   240      61.383  53.841  35.246  1.00  0.00           O  
ATOM   3755  N   THR   241      60.220  51.994  34.921  1.00  0.00           N  
ATOM   3756  H   THR   241      59.535  51.324  35.241  1.00  0.00           H  
ATOM   3757  CA  THR   241      60.851  51.694  33.621  1.00  0.00           C  
ATOM   3758  HA  THR   241      61.785  52.247  33.528  1.00  0.00           H  
ATOM   3759  CB  THR   241      61.246  50.192  33.560  1.00  0.00           C  
ATOM   3760  HB  THR   241      61.790  50.116  32.619  1.00  0.00           H  
ATOM   3761  CG2 THR   241      62.232  49.630  34.573  1.00  0.00           C  
ATOM   3762 HG21 THR   241      62.123  48.545  34.570  1.00  0.00           H  
ATOM   3763 HG22 THR   241      63.235  50.030  34.427  1.00  0.00           H  
ATOM   3764 HG23 THR   241      61.989  50.026  35.558  1.00  0.00           H  
ATOM   3765  OG1 THR   241      60.085  49.303  33.532  1.00  0.00           O  
ATOM   3766  HG1 THR   241      59.597  49.301  34.359  1.00  0.00           H  
ATOM   3767  C   THR   241      60.108  52.110  32.359  1.00  0.00           C  
ATOM   3768  O   THR   241      60.608  52.033  31.239  1.00  0.00           O  
ATOM   3769  N   LEU   242      58.856  52.435  32.557  1.00  0.00           N  
ATOM   3770  H   LEU   242      58.692  52.558  33.546  1.00  0.00           H  
ATOM   3771  CA  LEU   242      57.984  53.099  31.530  1.00  0.00           C  
ATOM   3772  HA  LEU   242      58.111  52.545  30.600  1.00  0.00           H  
ATOM   3773  CB  LEU   242      56.499  53.144  32.022  1.00  0.00           C  
ATOM   3774  HB2 LEU   242      56.459  53.820  32.876  1.00  0.00           H  
ATOM   3775  HB3 LEU   242      55.900  53.606  31.238  1.00  0.00           H  
ATOM   3776  CG  LEU   242      55.819  51.777  32.277  1.00  0.00           C  
ATOM   3777  HG  LEU   242      56.452  51.168  32.923  1.00  0.00           H  
ATOM   3778  CD1 LEU   242      54.509  52.075  32.982  1.00  0.00           C  
ATOM   3779 HD11 LEU   242      53.898  52.700  32.331  1.00  0.00           H  
ATOM   3780 HD12 LEU   242      53.996  51.138  33.200  1.00  0.00           H  
ATOM   3781 HD13 LEU   242      54.747  52.585  33.916  1.00  0.00           H  
ATOM   3782  CD2 LEU   242      55.550  51.032  30.871  1.00  0.00           C  
ATOM   3783 HD21 LEU   242      55.071  51.596  30.071  1.00  0.00           H  
ATOM   3784 HD22 LEU   242      56.558  50.754  30.564  1.00  0.00           H  
ATOM   3785 HD23 LEU   242      54.967  50.154  31.149  1.00  0.00           H  
ATOM   3786  C   LEU   242      58.396  54.568  31.237  1.00  0.00           C  
ATOM   3787  O   LEU   242      58.745  55.252  32.187  1.00  0.00           O  
ATOM   3788  N   PRO   243      58.245  55.098  30.022  1.00  0.00           N  
ATOM   3789  CD  PRO   243      57.948  54.426  28.812  1.00  0.00           C  
ATOM   3790  HD2 PRO   243      57.255  53.611  29.019  1.00  0.00           H  
ATOM   3791  HD3 PRO   243      58.824  54.068  28.270  1.00  0.00           H  
ATOM   3792  CG  PRO   243      57.156  55.475  27.961  1.00  0.00           C  
ATOM   3793  HG2 PRO   243      56.073  55.428  28.077  1.00  0.00           H  
ATOM   3794  HG3 PRO   243      57.467  55.320  26.928  1.00  0.00           H  
ATOM   3795  CB  PRO   243      57.743  56.811  28.432  1.00  0.00           C  
ATOM   3796  HB2 PRO   243      57.093  57.667  28.254  1.00  0.00           H  
ATOM   3797  HB3 PRO   243      58.685  56.948  27.899  1.00  0.00           H  
ATOM   3798  CA  PRO   243      58.108  56.571  29.882  1.00  0.00           C  
ATOM   3799  HA  PRO   243      59.093  56.988  30.090  1.00  0.00           H  
ATOM   3800  C   PRO   243      56.938  57.144  30.756  1.00  0.00           C  
ATOM   3801  O   PRO   243      55.977  56.421  30.962  1.00  0.00           O  
ATOM   3802  N   PRO   244      56.963  58.359  31.215  1.00  0.00           N  
ATOM   3803  CD  PRO   244      58.080  59.289  31.065  1.00  0.00           C  
ATOM   3804  HD2 PRO   244      58.382  59.446  30.029  1.00  0.00           H  
ATOM   3805  HD3 PRO   244      58.901  58.841  31.625  1.00  0.00           H  
ATOM   3806  CG  PRO   244      57.673  60.600  31.780  1.00  0.00           C  
ATOM   3807  HG2 PRO   244      57.168  61.236  31.053  1.00  0.00           H  
ATOM   3808  HG3 PRO   244      58.509  61.120  32.247  1.00  0.00           H  
ATOM   3809  CB  PRO   244      56.666  60.129  32.830  1.00  0.00           C  
ATOM   3810  HB2 PRO   244      56.018  60.942  33.155  1.00  0.00           H  
ATOM   3811  HB3 PRO   244      57.196  59.761  33.708  1.00  0.00           H  
ATOM   3812  CA  PRO   244      55.953  58.926  32.165  1.00  0.00           C  
ATOM   3813  HA  PRO   244      55.692  58.233  32.965  1.00  0.00           H  
ATOM   3814  C   PRO   244      54.643  59.299  31.503  1.00  0.00           C  
ATOM   3815  O   PRO   244      54.339  60.448  31.345  1.00  0.00           O  
ATOM   3816  N   SER   245      53.937  58.330  30.940  1.00  0.00           N  
ATOM   3817  H   SER   245      54.150  57.376  31.195  1.00  0.00           H  
ATOM   3818  CA  SER   245      52.742  58.459  30.098  1.00  0.00           C  
ATOM   3819  HA  SER   245      52.676  59.320  29.434  1.00  0.00           H  
ATOM   3820  CB  SER   245      52.648  57.189  29.275  1.00  0.00           C  
ATOM   3821  HB2 SER   245      51.826  57.279  28.565  1.00  0.00           H  
ATOM   3822  HB3 SER   245      53.483  57.102  28.580  1.00  0.00           H  
ATOM   3823  OG  SER   245      52.480  56.075  30.008  1.00  0.00           O  
ATOM   3824  HG  SER   245      52.695  55.359  29.407  1.00  0.00           H  
ATOM   3825  C   SER   245      51.460  58.511  31.017  1.00  0.00           C  
ATOM   3826  O   SER   245      51.503  58.371  32.205  1.00  0.00           O  
ATOM   3827  N   THR   246      50.224  58.747  30.493  1.00  0.00           N  
ATOM   3828  H   THR   246      50.110  59.023  29.528  1.00  0.00           H  
ATOM   3829  CA  THR   246      49.009  58.433  31.228  1.00  0.00           C  
ATOM   3830  HA  THR   246      49.078  59.063  32.114  1.00  0.00           H  
ATOM   3831  CB  THR   246      47.831  58.880  30.349  1.00  0.00           C  
ATOM   3832  HB  THR   246      46.911  58.463  30.759  1.00  0.00           H  
ATOM   3833  CG2 THR   246      47.805  60.417  30.102  1.00  0.00           C  
ATOM   3834 HG21 THR   246      47.765  60.895  31.081  1.00  0.00           H  
ATOM   3835 HG22 THR   246      48.713  60.692  29.565  1.00  0.00           H  
ATOM   3836 HG23 THR   246      46.978  60.703  29.452  1.00  0.00           H  
ATOM   3837  OG1 THR   246      47.901  58.237  29.081  1.00  0.00           O  
ATOM   3838  HG1 THR   246      47.638  57.341  29.303  1.00  0.00           H  
ATOM   3839  C   THR   246      48.845  57.006  31.690  1.00  0.00           C  
ATOM   3840  O   THR   246      48.180  56.784  32.667  1.00  0.00           O  
ATOM   3841  N   LEU   247      49.521  56.017  31.124  1.00  0.00           N  
ATOM   3842  H   LEU   247      50.113  56.231  30.334  1.00  0.00           H  
ATOM   3843  CA  LEU   247      49.525  54.630  31.557  1.00  0.00           C  
ATOM   3844  HA  LEU   247      48.542  54.343  31.930  1.00  0.00           H  
ATOM   3845  CB  LEU   247      49.842  53.733  30.333  1.00  0.00           C  
ATOM   3846  HB2 LEU   247      49.032  53.919  29.627  1.00  0.00           H  
ATOM   3847  HB3 LEU   247      50.832  54.076  30.035  1.00  0.00           H  
ATOM   3848  CG  LEU   247      49.869  52.204  30.608  1.00  0.00           C  
ATOM   3849  HG  LEU   247      50.462  51.903  31.471  1.00  0.00           H  
ATOM   3850  CD1 LEU   247      48.432  51.770  30.868  1.00  0.00           C  
ATOM   3851 HD11 LEU   247      48.275  50.693  30.924  1.00  0.00           H  
ATOM   3852 HD12 LEU   247      47.989  52.158  31.785  1.00  0.00           H  
ATOM   3853 HD13 LEU   247      47.811  52.040  30.015  1.00  0.00           H  
ATOM   3854  CD2 LEU   247      50.385  51.552  29.368  1.00  0.00           C  
ATOM   3855 HD21 LEU   247      49.802  51.899  28.515  1.00  0.00           H  
ATOM   3856 HD22 LEU   247      51.445  51.754  29.213  1.00  0.00           H  
ATOM   3857 HD23 LEU   247      50.289  50.467  29.408  1.00  0.00           H  
ATOM   3858  C   LEU   247      50.464  54.436  32.700  1.00  0.00           C  
ATOM   3859  O   LEU   247      50.127  53.749  33.649  1.00  0.00           O  
ATOM   3860  N   GLN   248      51.652  55.027  32.672  1.00  0.00           N  
ATOM   3861  H   GLN   248      51.843  55.606  31.867  1.00  0.00           H  
ATOM   3862  CA  GLN   248      52.613  54.870  33.756  1.00  0.00           C  
ATOM   3863  HA  GLN   248      52.895  53.822  33.854  1.00  0.00           H  
ATOM   3864  CB  GLN   248      53.923  55.666  33.360  1.00  0.00           C  
ATOM   3865  HB2 GLN   248      54.384  55.203  32.487  1.00  0.00           H  
ATOM   3866  HB3 GLN   248      53.683  56.707  33.144  1.00  0.00           H  
ATOM   3867  CG  GLN   248      55.102  55.728  34.366  1.00  0.00           C  
ATOM   3868  HG2 GLN   248      55.171  54.787  34.912  1.00  0.00           H  
ATOM   3869  HG3 GLN   248      56.034  55.744  33.801  1.00  0.00           H  
ATOM   3870  CD  GLN   248      55.242  56.885  35.328  1.00  0.00           C  
ATOM   3871  OE1 GLN   248      54.317  57.322  36.032  1.00  0.00           O  
ATOM   3872  NE2 GLN   248      56.456  57.412  35.541  1.00  0.00           N  
ATOM   3873 HE21 GLN   248      57.331  57.108  35.139  1.00  0.00           H  
ATOM   3874 HE22 GLN   248      56.540  58.151  36.224  1.00  0.00           H  
ATOM   3875  C   GLN   248      52.050  55.423  35.103  1.00  0.00           C  
ATOM   3876  O   GLN   248      52.170  54.695  36.125  1.00  0.00           O  
ATOM   3877  N   GLN   249      51.182  56.438  35.094  1.00  0.00           N  
ATOM   3878  H   GLN   249      51.109  57.018  34.270  1.00  0.00           H  
ATOM   3879  CA  GLN   249      50.352  56.857  36.216  1.00  0.00           C  
ATOM   3880  HA  GLN   249      50.970  56.742  37.107  1.00  0.00           H  
ATOM   3881  CB  GLN   249      49.898  58.311  36.000  1.00  0.00           C  
ATOM   3882  HB2 GLN   249      49.584  58.434  34.963  1.00  0.00           H  
ATOM   3883  HB3 GLN   249      49.059  58.633  36.618  1.00  0.00           H  
ATOM   3884  CG  GLN   249      51.082  59.232  36.337  1.00  0.00           C  
ATOM   3885  HG2 GLN   249      50.779  60.162  36.817  1.00  0.00           H  
ATOM   3886  HG3 GLN   249      51.879  58.674  36.828  1.00  0.00           H  
ATOM   3887  CD  GLN   249      51.530  59.979  35.095  1.00  0.00           C  
ATOM   3888  OE1 GLN   249      50.792  60.708  34.506  1.00  0.00           O  
ATOM   3889  NE2 GLN   249      52.849  59.857  34.744  1.00  0.00           N  
ATOM   3890 HE21 GLN   249      53.119  60.393  33.932  1.00  0.00           H  
ATOM   3891 HE22 GLN   249      53.416  59.182  35.236  1.00  0.00           H  
ATOM   3892  C   GLN   249      49.204  55.864  36.413  1.00  0.00           C  
ATOM   3893  O   GLN   249      48.892  55.585  37.576  1.00  0.00           O  
ATOM   3894  N   GLY   250      48.517  55.333  35.401  1.00  0.00           N  
ATOM   3895  H   GLY   250      48.752  55.697  34.489  1.00  0.00           H  
ATOM   3896  CA  GLY   250      47.316  54.525  35.439  1.00  0.00           C  
ATOM   3897  HA2 GLY   250      46.459  55.118  35.756  1.00  0.00           H  
ATOM   3898  HA3 GLY   250      47.303  54.245  34.385  1.00  0.00           H  
ATOM   3899  C   GLY   250      47.564  53.266  36.325  1.00  0.00           C  
ATOM   3900  O   GLY   250      46.727  52.914  37.107  1.00  0.00           O  
ATOM   3901  N   ILE   251      48.735  52.720  36.297  1.00  0.00           N  
ATOM   3902  H   ILE   251      49.298  53.131  35.565  1.00  0.00           H  
ATOM   3903  CA  ILE   251      49.274  51.632  37.104  1.00  0.00           C  
ATOM   3904  HA  ILE   251      48.616  50.787  36.903  1.00  0.00           H  
ATOM   3905  CB  ILE   251      50.681  51.177  36.671  1.00  0.00           C  
ATOM   3906  HB  ILE   251      51.260  52.073  36.444  1.00  0.00           H  
ATOM   3907  CG2 ILE   251      51.560  50.284  37.627  1.00  0.00           C  
ATOM   3908 HG21 ILE   251      52.547  49.948  37.310  1.00  0.00           H  
ATOM   3909 HG22 ILE   251      51.888  50.657  38.598  1.00  0.00           H  
ATOM   3910 HG23 ILE   251      50.971  49.382  37.791  1.00  0.00           H  
ATOM   3911  CG1 ILE   251      50.504  50.377  35.331  1.00  0.00           C  
ATOM   3912 HG12 ILE   251      49.826  49.524  35.342  1.00  0.00           H  
ATOM   3913 HG13 ILE   251      50.146  51.106  34.605  1.00  0.00           H  
ATOM   3914  CD1 ILE   251      51.813  50.030  34.675  1.00  0.00           C  
ATOM   3915 HD11 ILE   251      52.371  49.311  35.274  1.00  0.00           H  
ATOM   3916 HD12 ILE   251      51.586  49.734  33.651  1.00  0.00           H  
ATOM   3917 HD13 ILE   251      52.441  50.920  34.724  1.00  0.00           H  
ATOM   3918  C   ILE   251      49.296  52.080  38.500  1.00  0.00           C  
ATOM   3919  O   ILE   251      48.667  51.474  39.357  1.00  0.00           O  
ATOM   3920  N   ALA   252      49.942  53.161  38.900  1.00  0.00           N  
ATOM   3921  H   ALA   252      50.637  53.622  38.331  1.00  0.00           H  
ATOM   3922  CA  ALA   252      50.017  53.726  40.255  1.00  0.00           C  
ATOM   3923  HA  ALA   252      50.593  52.960  40.775  1.00  0.00           H  
ATOM   3924  CB  ALA   252      50.732  55.060  40.209  1.00  0.00           C  
ATOM   3925  HB1 ALA   252      51.795  54.940  40.000  1.00  0.00           H  
ATOM   3926  HB2 ALA   252      50.305  55.736  39.468  1.00  0.00           H  
ATOM   3927  HB3 ALA   252      50.641  55.542  41.182  1.00  0.00           H  
ATOM   3928  C   ALA   252      48.616  53.918  40.875  1.00  0.00           C  
ATOM   3929  O   ALA   252      48.422  53.657  42.109  1.00  0.00           O  
ATOM   3930  N   LEU   253      47.668  54.383  40.035  1.00  0.00           N  
ATOM   3931  H   LEU   253      48.032  54.684  39.142  1.00  0.00           H  
ATOM   3932  CA  LEU   253      46.229  54.575  40.350  1.00  0.00           C  
ATOM   3933  HA  LEU   253      46.127  55.087  41.306  1.00  0.00           H  
ATOM   3934  CB  LEU   253      45.543  55.424  39.226  1.00  0.00           C  
ATOM   3935  HB2 LEU   253      45.893  55.052  38.263  1.00  0.00           H  
ATOM   3936  HB3 LEU   253      44.469  55.256  39.312  1.00  0.00           H  
ATOM   3937  CG  LEU   253      45.732  56.890  39.357  1.00  0.00           C  
ATOM   3938  HG  LEU   253      46.751  56.955  39.739  1.00  0.00           H  
ATOM   3939  CD1 LEU   253      45.566  57.714  38.109  1.00  0.00           C  
ATOM   3940 HD11 LEU   253      44.600  57.542  37.633  1.00  0.00           H  
ATOM   3941 HD12 LEU   253      45.652  58.794  38.233  1.00  0.00           H  
ATOM   3942 HD13 LEU   253      46.255  57.259  37.398  1.00  0.00           H  
ATOM   3943  CD2 LEU   253      44.851  57.510  40.434  1.00  0.00           C  
ATOM   3944 HD21 LEU   253      44.981  58.591  40.477  1.00  0.00           H  
ATOM   3945 HD22 LEU   253      43.789  57.364  40.238  1.00  0.00           H  
ATOM   3946 HD23 LEU   253      44.968  56.988  41.383  1.00  0.00           H  
ATOM   3947  C   LEU   253      45.583  53.257  40.645  1.00  0.00           C  
ATOM   3948  O   LEU   253      44.755  53.199  41.527  1.00  0.00           O  
ATOM   3949  N   ALA   254      45.961  52.174  39.884  1.00  0.00           N  
ATOM   3950  H   ALA   254      46.491  52.390  39.052  1.00  0.00           H  
ATOM   3951  CA  ALA   254      45.426  50.831  40.182  1.00  0.00           C  
ATOM   3952  HA  ALA   254      44.360  50.952  40.374  1.00  0.00           H  
ATOM   3953  CB  ALA   254      45.608  50.034  38.890  1.00  0.00           C  
ATOM   3954  HB1 ALA   254      45.181  49.045  39.055  1.00  0.00           H  
ATOM   3955  HB2 ALA   254      45.212  50.633  38.070  1.00  0.00           H  
ATOM   3956  HB3 ALA   254      46.690  49.966  38.774  1.00  0.00           H  
ATOM   3957  C   ALA   254      45.985  50.138  41.375  1.00  0.00           C  
ATOM   3958  O   ALA   254      45.229  49.442  42.066  1.00  0.00           O  
ATOM   3959  N   GLN   255      47.249  50.526  41.807  1.00  0.00           N  
ATOM   3960  H   GLN   255      47.781  51.099  41.167  1.00  0.00           H  
ATOM   3961  CA  GLN   255      47.847  50.084  43.070  1.00  0.00           C  
ATOM   3962  HA  GLN   255      47.479  49.108  43.386  1.00  0.00           H  
ATOM   3963  CB  GLN   255      49.331  49.900  42.772  1.00  0.00           C  
ATOM   3964  HB2 GLN   255      49.782  50.834  42.435  1.00  0.00           H  
ATOM   3965  HB3 GLN   255      49.820  49.417  43.619  1.00  0.00           H  
ATOM   3966  CG  GLN   255      49.641  48.860  41.693  1.00  0.00           C  
ATOM   3967  HG2 GLN   255      49.095  47.928  41.837  1.00  0.00           H  
ATOM   3968  HG3 GLN   255      49.275  49.410  40.826  1.00  0.00           H  
ATOM   3969  CD  GLN   255      51.108  48.662  41.491  1.00  0.00           C  
ATOM   3970  OE1 GLN   255      51.966  49.164  42.220  1.00  0.00           O  
ATOM   3971  NE2 GLN   255      51.458  47.929  40.416  1.00  0.00           N  
ATOM   3972 HE21 GLN   255      52.434  47.872  40.162  1.00  0.00           H  
ATOM   3973 HE22 GLN   255      50.692  47.665  39.813  1.00  0.00           H  
ATOM   3974  C   GLN   255      47.675  50.997  44.338  1.00  0.00           C  
ATOM   3975  O   GLN   255      47.957  50.619  45.464  1.00  0.00           O  
ATOM   3976  N   SER   256      47.212  52.208  44.044  1.00  0.00           N  
ATOM   3977  H   SER   256      46.984  52.388  43.077  1.00  0.00           H  
ATOM   3978  CA  SER   256      46.826  53.068  45.175  1.00  0.00           C  
ATOM   3979  HA  SER   256      47.733  53.229  45.759  1.00  0.00           H  
ATOM   3980  CB  SER   256      46.369  54.444  44.643  1.00  0.00           C  
ATOM   3981  HB2 SER   256      45.542  54.407  43.935  1.00  0.00           H  
ATOM   3982  HB3 SER   256      45.976  55.076  45.439  1.00  0.00           H  
ATOM   3983  OG  SER   256      47.409  55.109  44.108  1.00  0.00           O  
ATOM   3984  HG  SER   256      47.788  54.537  43.436  1.00  0.00           H  
ATOM   3985  C   SER   256      45.736  52.382  46.004  1.00  0.00           C  
ATOM   3986  O   SER   256      44.931  51.578  45.494  1.00  0.00           O  
ATOM   3987  N   ARG   257      45.707  52.699  47.298  1.00  0.00           N  
ATOM   3988  H   ARG   257      46.324  53.448  47.579  1.00  0.00           H  
ATOM   3989  CA  ARG   257      45.046  51.992  48.370  1.00  0.00           C  
ATOM   3990  HA  ARG   257      44.664  51.042  47.996  1.00  0.00           H  
ATOM   3991  CB  ARG   257      46.025  51.730  49.504  1.00  0.00           C  
ATOM   3992  HB2 ARG   257      46.457  52.609  49.981  1.00  0.00           H  
ATOM   3993  HB3 ARG   257      45.480  51.266  50.326  1.00  0.00           H  
ATOM   3994  CG  ARG   257      47.239  50.846  49.016  1.00  0.00           C  
ATOM   3995  HG2 ARG   257      46.999  49.880  48.572  1.00  0.00           H  
ATOM   3996  HG3 ARG   257      47.887  51.379  48.320  1.00  0.00           H  
ATOM   3997  CD  ARG   257      48.030  50.506  50.272  1.00  0.00           C  
ATOM   3998  HD2 ARG   257      48.434  51.428  50.690  1.00  0.00           H  
ATOM   3999  HD3 ARG   257      47.290  50.094  50.958  1.00  0.00           H  
ATOM   4000  NE  ARG   257      49.133  49.524  49.962  1.00  0.00           N  
ATOM   4001  HE  ARG   257      49.246  49.308  48.982  1.00  0.00           H  
ATOM   4002  CZ  ARG   257      49.907  48.828  50.788  1.00  0.00           C  
ATOM   4003  NH1 ARG   257      49.926  49.000  52.085  1.00  0.00           N  
ATOM   4004 HH11 ARG   257      49.569  49.892  52.396  1.00  0.00           H  
ATOM   4005 HH12 ARG   257      50.416  48.386  52.721  1.00  0.00           H  
ATOM   4006  NH2 ARG   257      50.681  47.896  50.266  1.00  0.00           N  
ATOM   4007 HH21 ARG   257      50.630  47.771  49.265  1.00  0.00           H  
ATOM   4008 HH22 ARG   257      51.222  47.231  50.802  1.00  0.00           H  
ATOM   4009  C   ARG   257      43.775  52.831  48.749  1.00  0.00           C  
ATOM   4010  O   ARG   257      43.906  53.814  49.489  1.00  0.00           O  
ATOM   4011  N   TYR   258      42.558  52.404  48.284  1.00  0.00           N  
ATOM   4012  H   TYR   258      42.443  51.586  47.703  1.00  0.00           H  
ATOM   4013  CA  TYR   258      41.354  53.110  48.558  1.00  0.00           C  
ATOM   4014  HA  TYR   258      41.667  54.131  48.774  1.00  0.00           H  
ATOM   4015  CB  TYR   258      40.426  52.913  47.310  1.00  0.00           C  
ATOM   4016  HB2 TYR   258      40.146  51.872  47.150  1.00  0.00           H  
ATOM   4017  HB3 TYR   258      39.461  53.396  47.461  1.00  0.00           H  
ATOM   4018  CG  TYR   258      41.037  53.460  46.001  1.00  0.00           C  
ATOM   4019  CD1 TYR   258      41.887  52.591  45.264  1.00  0.00           C  
ATOM   4020  HD1 TYR   258      42.016  51.573  45.599  1.00  0.00           H  
ATOM   4021  CE1 TYR   258      42.581  53.175  44.182  1.00  0.00           C  
ATOM   4022  HE1 TYR   258      43.250  52.599  43.560  1.00  0.00           H  
ATOM   4023  CZ  TYR   258      42.240  54.474  43.658  1.00  0.00           C  
ATOM   4024  OH  TYR   258      42.847  55.062  42.578  1.00  0.00           O  
ATOM   4025  HH  TYR   258      43.477  54.498  42.124  1.00  0.00           H  
ATOM   4026  CE2 TYR   258      41.331  55.269  44.440  1.00  0.00           C  
ATOM   4027  HE2 TYR   258      41.280  56.313  44.169  1.00  0.00           H  
ATOM   4028  CD2 TYR   258      40.823  54.794  45.653  1.00  0.00           C  
ATOM   4029  HD2 TYR   258      40.217  55.416  46.295  1.00  0.00           H  
ATOM   4030  C   TYR   258      40.645  52.533  49.811  1.00  0.00           C  
ATOM   4031  O   TYR   258      39.705  53.117  50.305  1.00  0.00           O  
ATOM   4032  N   TRP   259      40.884  51.242  50.199  1.00  0.00           N  
ATOM   4033  H   TRP   259      41.588  50.707  49.711  1.00  0.00           H  
ATOM   4034  CA  TRP   259      40.285  50.532  51.377  1.00  0.00           C  
ATOM   4035  HA  TRP   259      40.165  51.292  52.149  1.00  0.00           H  
ATOM   4036  CB  TRP   259      38.969  49.791  51.017  1.00  0.00           C  
ATOM   4037  HB2 TRP   259      39.223  48.847  50.534  1.00  0.00           H  
ATOM   4038  HB3 TRP   259      38.399  49.517  51.904  1.00  0.00           H  
ATOM   4039  CG  TRP   259      38.016  50.427  50.098  1.00  0.00           C  
ATOM   4040  CD1 TRP   259      38.010  50.211  48.767  1.00  0.00           C  
ATOM   4041  HD1 TRP   259      38.616  49.520  48.201  1.00  0.00           H  
ATOM   4042  NE1 TRP   259      36.969  50.959  48.181  1.00  0.00           N  
ATOM   4043  HE1 TRP   259      36.778  50.903  47.191  1.00  0.00           H  
ATOM   4044  CE2 TRP   259      36.247  51.583  49.142  1.00  0.00           C  
ATOM   4045  CZ2 TRP   259      35.101  52.432  49.055  1.00  0.00           C  
ATOM   4046  HZ2 TRP   259      34.626  52.546  48.093  1.00  0.00           H  
ATOM   4047  CH2 TRP   259      34.578  53.007  50.255  1.00  0.00           C  
ATOM   4048  HH2 TRP   259      33.716  53.654  50.182  1.00  0.00           H  
ATOM   4049  CZ3 TRP   259      35.292  52.813  51.462  1.00  0.00           C  
ATOM   4050  HZ3 TRP   259      34.986  53.300  52.375  1.00  0.00           H  
ATOM   4051  CE3 TRP   259      36.291  51.874  51.515  1.00  0.00           C  
ATOM   4052  HE3 TRP   259      36.766  51.681  52.466  1.00  0.00           H  
ATOM   4053  CD2 TRP   259      36.857  51.288  50.363  1.00  0.00           C  
ATOM   4054  C   TRP   259      41.292  49.425  51.889  1.00  0.00           C  
ATOM   4055  O   TRP   259      42.183  48.931  51.197  1.00  0.00           O  
ATOM   4056  N   ARG   260      40.949  48.884  53.075  1.00  0.00           N  
ATOM   4057  H   ARG   260      40.187  49.313  53.580  1.00  0.00           H  
ATOM   4058  CA  ARG   260      41.570  47.635  53.756  1.00  0.00           C  
ATOM   4059  HA  ARG   260      42.223  47.109  53.059  1.00  0.00           H  
ATOM   4060  CB  ARG   260      42.430  48.036  54.975  1.00  0.00           C  
ATOM   4061  HB2 ARG   260      43.116  48.811  54.631  1.00  0.00           H  
ATOM   4062  HB3 ARG   260      41.809  48.263  55.841  1.00  0.00           H  
ATOM   4063  CG  ARG   260      43.392  46.932  55.349  1.00  0.00           C  
ATOM   4064  HG2 ARG   260      42.789  46.043  55.531  1.00  0.00           H  
ATOM   4065  HG3 ARG   260      44.208  46.852  54.631  1.00  0.00           H  
ATOM   4066  CD  ARG   260      44.197  47.346  56.625  1.00  0.00           C  
ATOM   4067  HD2 ARG   260      44.714  46.462  56.998  1.00  0.00           H  
ATOM   4068  HD3 ARG   260      44.919  48.103  56.317  1.00  0.00           H  
ATOM   4069  NE  ARG   260      43.373  48.010  57.699  1.00  0.00           N  
ATOM   4070  HE  ARG   260      43.528  48.994  57.866  1.00  0.00           H  
ATOM   4071  CZ  ARG   260      42.592  47.429  58.608  1.00  0.00           C  
ATOM   4072  NH1 ARG   260      42.439  46.131  58.691  1.00  0.00           N  
ATOM   4073 HH11 ARG   260      43.037  45.499  58.177  1.00  0.00           H  
ATOM   4074 HH12 ARG   260      41.724  45.866  59.352  1.00  0.00           H  
ATOM   4075  NH2 ARG   260      41.819  48.191  59.320  1.00  0.00           N  
ATOM   4076 HH21 ARG   260      41.983  49.179  59.192  1.00  0.00           H  
ATOM   4077 HH22 ARG   260      41.273  47.861  60.103  1.00  0.00           H  
ATOM   4078  C   ARG   260      40.567  46.546  54.121  1.00  0.00           C  
ATOM   4079  O   ARG   260      39.548  46.893  54.769  1.00  0.00           O  
ATOM   4080  N   VAL   261      40.915  45.283  53.738  1.00  0.00           N  
ATOM   4081  H   VAL   261      41.813  45.068  53.329  1.00  0.00           H  
ATOM   4082  CA  VAL   261      40.150  44.055  54.065  1.00  0.00           C  
ATOM   4083  HA  VAL   261      39.282  44.362  54.648  1.00  0.00           H  
ATOM   4084  CB  VAL   261      39.582  43.367  52.787  1.00  0.00           C  
ATOM   4085  HB  VAL   261      40.283  42.695  52.291  1.00  0.00           H  
ATOM   4086  CG1 VAL   261      38.404  42.450  53.258  1.00  0.00           C  
ATOM   4087 HG11 VAL   261      38.905  41.615  53.746  1.00  0.00           H  
ATOM   4088 HG12 VAL   261      37.772  42.926  54.007  1.00  0.00           H  
ATOM   4089 HG13 VAL   261      37.786  42.201  52.395  1.00  0.00           H  
ATOM   4090  CG2 VAL   261      39.163  44.348  51.697  1.00  0.00           C  
ATOM   4091 HG21 VAL   261      38.561  43.899  50.907  1.00  0.00           H  
ATOM   4092 HG22 VAL   261      38.558  45.171  52.077  1.00  0.00           H  
ATOM   4093 HG23 VAL   261      40.033  44.856  51.280  1.00  0.00           H  
ATOM   4094  C   VAL   261      41.022  43.176  54.907  1.00  0.00           C  
ATOM   4095  O   VAL   261      41.513  42.138  54.442  1.00  0.00           O  
ATOM   4096  N   GLY   262      41.149  43.486  56.184  1.00  0.00           N  
ATOM   4097  H   GLY   262      40.538  44.196  56.560  1.00  0.00           H  
ATOM   4098  CA  GLY   262      41.954  42.707  57.136  1.00  0.00           C  
ATOM   4099  HA2 GLY   262      41.599  42.922  58.144  1.00  0.00           H  
ATOM   4100  HA3 GLY   262      41.891  41.646  56.895  1.00  0.00           H  
ATOM   4101  C   GLY   262      43.372  43.121  56.893  1.00  0.00           C  
ATOM   4102  O   GLY   262      43.806  44.201  57.159  1.00  0.00           O  
ATOM   4103  N   ALA   263      44.274  42.169  56.603  1.00  0.00           N  
ATOM   4104  H   ALA   263      43.943  41.218  56.679  1.00  0.00           H  
ATOM   4105  CA  ALA   263      45.634  42.329  56.050  1.00  0.00           C  
ATOM   4106  HA  ALA   263      45.978  43.203  56.604  1.00  0.00           H  
ATOM   4107  CB  ALA   263      46.489  41.037  56.322  1.00  0.00           C  
ATOM   4108  HB1 ALA   263      46.273  40.278  55.570  1.00  0.00           H  
ATOM   4109  HB2 ALA   263      47.551  41.226  56.167  1.00  0.00           H  
ATOM   4110  HB3 ALA   263      46.438  40.671  57.348  1.00  0.00           H  
ATOM   4111  C   ALA   263      45.743  42.784  54.569  1.00  0.00           C  
ATOM   4112  O   ALA   263      46.866  43.077  54.188  1.00  0.00           O  
ATOM   4113  N   MET   264      44.624  42.707  53.791  1.00  0.00           N  
ATOM   4114  H   MET   264      43.723  42.378  54.107  1.00  0.00           H  
ATOM   4115  CA  MET   264      44.708  43.046  52.368  1.00  0.00           C  
ATOM   4116  HA  MET   264      45.751  42.966  52.063  1.00  0.00           H  
ATOM   4117  CB  MET   264      43.857  42.026  51.617  1.00  0.00           C  
ATOM   4118  HB2 MET   264      44.426  41.099  51.694  1.00  0.00           H  
ATOM   4119  HB3 MET   264      42.901  42.083  52.137  1.00  0.00           H  
ATOM   4120  CG  MET   264      43.652  42.218  50.109  1.00  0.00           C  
ATOM   4121  HG2 MET   264      44.578  42.626  49.702  1.00  0.00           H  
ATOM   4122  HG3 MET   264      43.379  41.256  49.675  1.00  0.00           H  
ATOM   4123  SD  MET   264      42.320  43.410  49.829  1.00  0.00           S  
ATOM   4124  CE  MET   264      41.214  42.272  48.993  1.00  0.00           C  
ATOM   4125  HE1 MET   264      40.849  41.545  49.718  1.00  0.00           H  
ATOM   4126  HE2 MET   264      40.412  42.849  48.533  1.00  0.00           H  
ATOM   4127  HE3 MET   264      41.850  41.767  48.266  1.00  0.00           H  
ATOM   4128  C   MET   264      44.386  44.546  52.180  1.00  0.00           C  
ATOM   4129  O   MET   264      43.756  45.165  53.006  1.00  0.00           O  
ATOM   4130  N   TYR   265      44.860  45.114  51.116  1.00  0.00           N  
ATOM   4131  H   TYR   265      45.278  44.445  50.486  1.00  0.00           H  
ATOM   4132  CA  TYR   265      44.623  46.458  50.562  1.00  0.00           C  
ATOM   4133  HA  TYR   265      43.877  46.931  51.200  1.00  0.00           H  
ATOM   4134  CB  TYR   265      45.964  47.238  50.575  1.00  0.00           C  
ATOM   4135  HB2 TYR   265      46.724  46.670  50.038  1.00  0.00           H  
ATOM   4136  HB3 TYR   265      45.697  48.228  50.205  1.00  0.00           H  
ATOM   4137  CG  TYR   265      46.524  47.579  52.010  1.00  0.00           C  
ATOM   4138  CD1 TYR   265      45.897  48.606  52.691  1.00  0.00           C  
ATOM   4139  HD1 TYR   265      45.085  49.127  52.207  1.00  0.00           H  
ATOM   4140  CE1 TYR   265      46.361  48.956  53.955  1.00  0.00           C  
ATOM   4141  HE1 TYR   265      45.905  49.801  54.449  1.00  0.00           H  
ATOM   4142  CZ  TYR   265      47.326  48.194  54.649  1.00  0.00           C  
ATOM   4143  OH  TYR   265      47.676  48.382  55.931  1.00  0.00           O  
ATOM   4144  HH  TYR   265      47.643  49.326  56.106  1.00  0.00           H  
ATOM   4145  CE2 TYR   265      47.962  47.150  53.939  1.00  0.00           C  
ATOM   4146  HE2 TYR   265      48.815  46.716  54.440  1.00  0.00           H  
ATOM   4147  CD2 TYR   265      47.546  46.800  52.614  1.00  0.00           C  
ATOM   4148  HD2 TYR   265      48.058  45.951  52.187  1.00  0.00           H  
ATOM   4149  C   TYR   265      43.984  46.276  49.175  1.00  0.00           C  
ATOM   4150  O   TYR   265      44.459  45.532  48.337  1.00  0.00           O  
ATOM   4151  N   GLN   266      42.864  46.997  48.968  1.00  0.00           N  
ATOM   4152  H   GLN   266      42.563  47.624  49.701  1.00  0.00           H  
ATOM   4153  CA  GLN   266      42.077  46.890  47.687  1.00  0.00           C  
ATOM   4154  HA  GLN   266      42.308  46.022  47.069  1.00  0.00           H  
ATOM   4155  CB  GLN   266      40.541  46.795  48.087  1.00  0.00           C  
ATOM   4156  HB2 GLN   266      40.516  45.765  48.443  1.00  0.00           H  
ATOM   4157  HB3 GLN   266      40.231  47.413  48.929  1.00  0.00           H  
ATOM   4158  CG  GLN   266      39.520  46.872  47.046  1.00  0.00           C  
ATOM   4159  HG2 GLN   266      38.675  46.722  47.719  1.00  0.00           H  
ATOM   4160  HG3 GLN   266      39.607  47.840  46.554  1.00  0.00           H  
ATOM   4161  CD  GLN   266      39.586  45.767  46.005  1.00  0.00           C  
ATOM   4162  OE1 GLN   266      39.066  44.679  46.124  1.00  0.00           O  
ATOM   4163  NE2 GLN   266      40.218  45.983  44.886  1.00  0.00           N  
ATOM   4164 HE21 GLN   266      40.307  46.945  44.591  1.00  0.00           H  
ATOM   4165 HE22 GLN   266      40.199  45.241  44.201  1.00  0.00           H  
ATOM   4166  C   GLN   266      42.296  48.136  46.790  1.00  0.00           C  
ATOM   4167  O   GLN   266      42.040  49.225  47.359  1.00  0.00           O  
ATOM   4168  N   GLY   267      42.570  47.906  45.520  1.00  0.00           N  
ATOM   4169  H   GLY   267      42.843  46.993  45.184  1.00  0.00           H  
ATOM   4170  CA  GLY   267      42.838  48.955  44.534  1.00  0.00           C  
ATOM   4171  HA2 GLY   267      42.847  49.963  44.949  1.00  0.00           H  
ATOM   4172  HA3 GLY   267      43.819  48.761  44.100  1.00  0.00           H  
ATOM   4173  C   GLY   267      41.833  48.933  43.338  1.00  0.00           C  
ATOM   4174  O   GLY   267      40.749  48.452  43.552  1.00  0.00           O  
ATOM   4175  N   LEU   268      42.334  49.266  42.113  1.00  0.00           N  
ATOM   4176  H   LEU   268      43.296  49.573  42.095  1.00  0.00           H  
ATOM   4177  CA  LEU   268      41.610  48.970  40.881  1.00  0.00           C  
ATOM   4178  HA  LEU   268      40.567  48.879  41.185  1.00  0.00           H  
ATOM   4179  CB  LEU   268      41.568  50.195  39.955  1.00  0.00           C  
ATOM   4180  HB2 LEU   268      42.451  50.103  39.322  1.00  0.00           H  
ATOM   4181  HB3 LEU   268      40.638  50.148  39.388  1.00  0.00           H  
ATOM   4182  CG  LEU   268      41.641  51.688  40.496  1.00  0.00           C  
ATOM   4183  HG  LEU   268      42.592  51.846  41.004  1.00  0.00           H  
ATOM   4184  CD1 LEU   268      41.653  52.625  39.257  1.00  0.00           C  
ATOM   4185 HD11 LEU   268      40.712  52.626  38.708  1.00  0.00           H  
ATOM   4186 HD12 LEU   268      41.762  53.663  39.573  1.00  0.00           H  
ATOM   4187 HD13 LEU   268      42.502  52.376  38.621  1.00  0.00           H  
ATOM   4188  CD2 LEU   268      40.576  52.188  41.429  1.00  0.00           C  
ATOM   4189 HD21 LEU   268      40.611  51.857  42.467  1.00  0.00           H  
ATOM   4190 HD22 LEU   268      40.524  53.277  41.461  1.00  0.00           H  
ATOM   4191 HD23 LEU   268      39.640  51.904  40.949  1.00  0.00           H  
ATOM   4192  C   LEU   268      41.899  47.580  40.163  1.00  0.00           C  
ATOM   4193  O   LEU   268      42.830  47.515  39.363  1.00  0.00           O  
ATOM   4194  N   GLY   269      40.963  46.629  40.251  1.00  0.00           N  
ATOM   4195  H   GLY   269      40.142  46.628  40.840  1.00  0.00           H  
ATOM   4196  CA  GLY   269      41.263  45.326  39.677  1.00  0.00           C  
ATOM   4197  HA2 GLY   269      40.286  44.882  39.483  1.00  0.00           H  
ATOM   4198  HA3 GLY   269      41.780  45.396  38.719  1.00  0.00           H  
ATOM   4199  C   GLY   269      42.202  44.582  40.670  1.00  0.00           C  
ATOM   4200  O   GLY   269      41.826  43.568  41.220  1.00  0.00           O  
ATOM   4201  N   TRP   270      43.531  44.922  40.740  1.00  0.00           N  
ATOM   4202  H   TRP   270      43.652  45.782  40.226  1.00  0.00           H  
ATOM   4203  CA  TRP   270      44.586  44.490  41.689  1.00  0.00           C  
ATOM   4204  HA  TRP   270      44.814  43.437  41.520  1.00  0.00           H  
ATOM   4205  CB  TRP   270      45.853  45.257  41.273  1.00  0.00           C  
ATOM   4206  HB2 TRP   270      45.649  46.303  41.502  1.00  0.00           H  
ATOM   4207  HB3 TRP   270      46.599  44.860  41.961  1.00  0.00           H  
ATOM   4208  CG  TRP   270      46.429  45.098  39.868  1.00  0.00           C  
ATOM   4209  CD1 TRP   270      45.946  45.809  38.808  1.00  0.00           C  
ATOM   4210  HD1 TRP   270      45.299  46.670  38.890  1.00  0.00           H  
ATOM   4211  NE1 TRP   270      46.597  45.453  37.623  1.00  0.00           N  
ATOM   4212  HE1 TRP   270      46.326  45.865  36.742  1.00  0.00           H  
ATOM   4213  CE2 TRP   270      47.410  44.359  37.830  1.00  0.00           C  
ATOM   4214  CZ2 TRP   270      48.299  43.619  36.936  1.00  0.00           C  
ATOM   4215  HZ2 TRP   270      48.447  43.801  35.882  1.00  0.00           H  
ATOM   4216  CH2 TRP   270      48.958  42.533  37.522  1.00  0.00           C  
ATOM   4217  HH2 TRP   270      49.785  42.018  37.056  1.00  0.00           H  
ATOM   4218  CZ3 TRP   270      48.880  42.276  38.915  1.00  0.00           C  
ATOM   4219  HZ3 TRP   270      49.560  41.516  39.271  1.00  0.00           H  
ATOM   4220  CE3 TRP   270      48.021  43.024  39.737  1.00  0.00           C  
ATOM   4221  HE3 TRP   270      48.093  42.888  40.806  1.00  0.00           H  
ATOM   4222  CD2 TRP   270      47.277  44.114  39.248  1.00  0.00           C  
ATOM   4223  C   TRP   270      44.202  44.476  43.154  1.00  0.00           C  
ATOM   4224  O   TRP   270      43.459  45.277  43.612  1.00  0.00           O  
ATOM   4225  N   GLU   271      44.753  43.588  43.926  1.00  0.00           N  
ATOM   4226  H   GLU   271      45.412  42.968  43.477  1.00  0.00           H  
ATOM   4227  CA  GLU   271      44.659  43.385  45.420  1.00  0.00           C  
ATOM   4228  HA  GLU   271      44.336  44.267  45.974  1.00  0.00           H  
ATOM   4229  CB  GLU   271      43.612  42.281  45.793  1.00  0.00           C  
ATOM   4230  HB2 GLU   271      43.924  41.367  45.288  1.00  0.00           H  
ATOM   4231  HB3 GLU   271      43.594  42.098  46.867  1.00  0.00           H  
ATOM   4232  CG  GLU   271      42.126  42.420  45.411  1.00  0.00           C  
ATOM   4233  HG2 GLU   271      41.619  43.114  46.081  1.00  0.00           H  
ATOM   4234  HG3 GLU   271      42.081  42.932  44.449  1.00  0.00           H  
ATOM   4235  CD  GLU   271      41.354  41.091  45.382  1.00  0.00           C  
ATOM   4236  OE1 GLU   271      41.714  40.134  46.129  1.00  0.00           O  
ATOM   4237  OE2 GLU   271      40.391  40.971  44.603  1.00  0.00           O  
ATOM   4238  C   GLU   271      46.047  43.018  45.978  1.00  0.00           C  
ATOM   4239  O   GLU   271      46.845  42.336  45.311  1.00  0.00           O  
ATOM   4240  N   MET   272      46.265  43.337  47.232  1.00  0.00           N  
ATOM   4241  H   MET   272      45.475  43.802  47.656  1.00  0.00           H  
ATOM   4242  CA  MET   272      47.627  43.598  47.736  1.00  0.00           C  
ATOM   4243  HA  MET   272      48.431  43.157  47.148  1.00  0.00           H  
ATOM   4244  CB  MET   272      47.845  45.114  47.650  1.00  0.00           C  
ATOM   4245  HB2 MET   272      47.101  45.608  48.274  1.00  0.00           H  
ATOM   4246  HB3 MET   272      48.761  45.299  48.211  1.00  0.00           H  
ATOM   4247  CG  MET   272      47.905  45.620  46.185  1.00  0.00           C  
ATOM   4248  HG2 MET   272      48.781  45.176  45.712  1.00  0.00           H  
ATOM   4249  HG3 MET   272      47.064  45.149  45.677  1.00  0.00           H  
ATOM   4250  SD  MET   272      47.803  47.389  45.948  1.00  0.00           S  
ATOM   4251  CE  MET   272      45.947  47.552  46.176  1.00  0.00           C  
ATOM   4252  HE1 MET   272      45.710  47.039  47.108  1.00  0.00           H  
ATOM   4253  HE2 MET   272      45.690  48.610  46.126  1.00  0.00           H  
ATOM   4254  HE3 MET   272      45.330  46.995  45.471  1.00  0.00           H  
ATOM   4255  C   MET   272      47.806  43.141  49.223  1.00  0.00           C  
ATOM   4256  O   MET   272      46.944  43.431  50.071  1.00  0.00           O  
ATOM   4257  N   LEU   273      48.936  42.677  49.723  1.00  0.00           N  
ATOM   4258  H   LEU   273      49.603  42.367  49.031  1.00  0.00           H  
ATOM   4259  CA  LEU   273      49.291  42.593  51.173  1.00  0.00           C  
ATOM   4260  HA  LEU   273      48.637  43.227  51.772  1.00  0.00           H  
ATOM   4261  CB  LEU   273      49.112  41.143  51.767  1.00  0.00           C  
ATOM   4262  HB2 LEU   273      49.932  40.568  51.337  1.00  0.00           H  
ATOM   4263  HB3 LEU   273      49.274  41.281  52.836  1.00  0.00           H  
ATOM   4264  CG  LEU   273      47.768  40.329  51.673  1.00  0.00           C  
ATOM   4265  HG  LEU   273      46.900  40.985  51.739  1.00  0.00           H  
ATOM   4266  CD1 LEU   273      47.604  39.468  50.389  1.00  0.00           C  
ATOM   4267 HD11 LEU   273      47.324  40.079  49.531  1.00  0.00           H  
ATOM   4268 HD12 LEU   273      48.542  38.961  50.161  1.00  0.00           H  
ATOM   4269 HD13 LEU   273      46.797  38.738  50.444  1.00  0.00           H  
ATOM   4270  CD2 LEU   273      47.693  39.348  52.823  1.00  0.00           C  
ATOM   4271 HD21 LEU   273      47.902  39.867  53.759  1.00  0.00           H  
ATOM   4272 HD22 LEU   273      46.720  38.864  52.912  1.00  0.00           H  
ATOM   4273 HD23 LEU   273      48.416  38.572  52.574  1.00  0.00           H  
ATOM   4274  C   LEU   273      50.693  43.023  51.409  1.00  0.00           C  
ATOM   4275  O   LEU   273      51.621  42.828  50.628  1.00  0.00           O  
ATOM   4276  N   ASN   274      51.016  43.628  52.558  1.00  0.00           N  
ATOM   4277  H   ASN   274      50.284  43.812  53.229  1.00  0.00           H  
ATOM   4278  CA  ASN   274      52.394  44.120  52.910  1.00  0.00           C  
ATOM   4279  HA  ASN   274      52.860  44.773  52.172  1.00  0.00           H  
ATOM   4280  CB  ASN   274      52.174  45.016  54.166  1.00  0.00           C  
ATOM   4281  HB2 ASN   274      51.649  44.583  55.018  1.00  0.00           H  
ATOM   4282  HB3 ASN   274      53.194  45.230  54.484  1.00  0.00           H  
ATOM   4283  CG  ASN   274      51.581  46.406  53.978  1.00  0.00           C  
ATOM   4284  OD1 ASN   274      51.484  46.852  52.820  1.00  0.00           O  
ATOM   4285  ND2 ASN   274      51.214  47.053  55.016  1.00  0.00           N  
ATOM   4286 HD21 ASN   274      50.865  47.999  54.960  1.00  0.00           H  
ATOM   4287 HD22 ASN   274      51.367  46.583  55.897  1.00  0.00           H  
ATOM   4288  C   ASN   274      53.320  42.864  53.025  1.00  0.00           C  
ATOM   4289  O   ASN   274      52.892  41.847  53.569  1.00  0.00           O  
ATOM   4290  N   TRP   275      54.588  42.925  52.561  1.00  0.00           N  
ATOM   4291  H   TRP   275      55.000  43.839  52.439  1.00  0.00           H  
ATOM   4292  CA  TRP   275      55.541  41.793  52.597  1.00  0.00           C  
ATOM   4293  HA  TRP   275      54.948  40.901  52.794  1.00  0.00           H  
ATOM   4294  CB  TRP   275      56.127  41.666  51.202  1.00  0.00           C  
ATOM   4295  HB2 TRP   275      55.290  41.530  50.517  1.00  0.00           H  
ATOM   4296  HB3 TRP   275      56.689  42.551  50.901  1.00  0.00           H  
ATOM   4297  CG  TRP   275      56.994  40.470  51.074  1.00  0.00           C  
ATOM   4298  CD1 TRP   275      58.282  40.500  51.265  1.00  0.00           C  
ATOM   4299  HD1 TRP   275      58.868  41.357  51.562  1.00  0.00           H  
ATOM   4300  NE1 TRP   275      58.686  39.134  51.408  1.00  0.00           N  
ATOM   4301  HE1 TRP   275      59.600  38.848  51.728  1.00  0.00           H  
ATOM   4302  CE2 TRP   275      57.624  38.255  51.134  1.00  0.00           C  
ATOM   4303  CZ2 TRP   275      57.501  36.890  51.048  1.00  0.00           C  
ATOM   4304  HZ2 TRP   275      58.407  36.328  51.220  1.00  0.00           H  
ATOM   4305  CH2 TRP   275      56.281  36.269  51.011  1.00  0.00           C  
ATOM   4306  HH2 TRP   275      56.174  35.194  50.990  1.00  0.00           H  
ATOM   4307  CZ3 TRP   275      55.173  37.093  50.760  1.00  0.00           C  
ATOM   4308  HZ3 TRP   275      54.212  36.602  50.743  1.00  0.00           H  
ATOM   4309  CE3 TRP   275      55.203  38.454  50.768  1.00  0.00           C  
ATOM   4310  HE3 TRP   275      54.329  39.085  50.696  1.00  0.00           H  
ATOM   4311  CD2 TRP   275      56.497  39.052  50.962  1.00  0.00           C  
ATOM   4312  C   TRP   275      56.581  42.062  53.704  1.00  0.00           C  
ATOM   4313  O   TRP   275      57.146  43.187  53.728  1.00  0.00           O  
ATOM   4314  N   PRO   276      56.909  41.131  54.618  1.00  0.00           N  
ATOM   4315  CD  PRO   276      57.839  41.406  55.765  1.00  0.00           C  
ATOM   4316  HD2 PRO   276      57.482  42.075  56.548  1.00  0.00           H  
ATOM   4317  HD3 PRO   276      58.796  41.778  55.400  1.00  0.00           H  
ATOM   4318  CG  PRO   276      58.273  40.079  56.392  1.00  0.00           C  
ATOM   4319  HG2 PRO   276      57.773  39.930  57.349  1.00  0.00           H  
ATOM   4320  HG3 PRO   276      59.352  40.094  56.546  1.00  0.00           H  
ATOM   4321  CB  PRO   276      57.766  39.050  55.380  1.00  0.00           C  
ATOM   4322  HB2 PRO   276      57.403  38.174  55.918  1.00  0.00           H  
ATOM   4323  HB3 PRO   276      58.690  38.812  54.852  1.00  0.00           H  
ATOM   4324  CA  PRO   276      56.631  39.673  54.547  1.00  0.00           C  
ATOM   4325  HA  PRO   276      56.651  39.275  53.532  1.00  0.00           H  
ATOM   4326  C   PRO   276      55.324  39.360  55.275  1.00  0.00           C  
ATOM   4327  O   PRO   276      54.935  40.036  56.228  1.00  0.00           O  
ATOM   4328  N   VAL   277      54.663  38.319  54.736  1.00  0.00           N  
ATOM   4329  H   VAL   277      55.217  37.747  54.115  1.00  0.00           H  
ATOM   4330  CA  VAL   277      53.361  37.724  55.189  1.00  0.00           C  
ATOM   4331  HA  VAL   277      53.263  37.884  56.263  1.00  0.00           H  
ATOM   4332  CB  VAL   277      52.237  38.416  54.408  1.00  0.00           C  
ATOM   4333  HB  VAL   277      52.240  39.476  54.664  1.00  0.00           H  
ATOM   4334  CG1 VAL   277      52.274  38.225  52.900  1.00  0.00           C  
ATOM   4335 HG11 VAL   277      51.648  38.918  52.337  1.00  0.00           H  
ATOM   4336 HG12 VAL   277      53.299  38.439  52.595  1.00  0.00           H  
ATOM   4337 HG13 VAL   277      52.052  37.177  52.697  1.00  0.00           H  
ATOM   4338  CG2 VAL   277      50.864  37.890  54.796  1.00  0.00           C  
ATOM   4339 HG21 VAL   277      50.782  37.658  55.858  1.00  0.00           H  
ATOM   4340 HG22 VAL   277      50.072  38.554  54.450  1.00  0.00           H  
ATOM   4341 HG23 VAL   277      50.784  36.892  54.364  1.00  0.00           H  
ATOM   4342  C   VAL   277      53.433  36.211  54.941  1.00  0.00           C  
ATOM   4343  O   VAL   277      54.060  35.813  54.001  1.00  0.00           O  
ATOM   4344  N   ASP   278      52.805  35.410  55.753  1.00  0.00           N  
ATOM   4345  H   ASP   278      52.442  35.840  56.591  1.00  0.00           H  
ATOM   4346  CA  ASP   278      52.630  33.968  55.704  1.00  0.00           C  
ATOM   4347  HA  ASP   278      53.539  33.430  55.436  1.00  0.00           H  
ATOM   4348  CB  ASP   278      52.340  33.469  57.197  1.00  0.00           C  
ATOM   4349  HB2 ASP   278      53.110  33.836  57.876  1.00  0.00           H  
ATOM   4350  HB3 ASP   278      51.434  33.870  57.651  1.00  0.00           H  
ATOM   4351  CG  ASP   278      52.318  31.914  57.212  1.00  0.00           C  
ATOM   4352  OD1 ASP   278      53.370  31.291  56.796  1.00  0.00           O  
ATOM   4353  OD2 ASP   278      51.266  31.269  57.478  1.00  0.00           O  
ATOM   4354  C   ASP   278      51.535  33.566  54.682  1.00  0.00           C  
ATOM   4355  O   ASP   278      50.492  34.249  54.530  1.00  0.00           O  
ATOM   4356  N   VAL   279      51.761  32.401  54.051  1.00  0.00           N  
ATOM   4357  H   VAL   279      52.473  31.753  54.357  1.00  0.00           H  
ATOM   4358  CA  VAL   279      50.918  31.850  52.984  1.00  0.00           C  
ATOM   4359  HA  VAL   279      50.882  32.632  52.225  1.00  0.00           H  
ATOM   4360  CB  VAL   279      51.643  30.646  52.352  1.00  0.00           C  
ATOM   4361  HB  VAL   279      52.699  30.886  52.228  1.00  0.00           H  
ATOM   4362  CG1 VAL   279      51.570  29.330  53.082  1.00  0.00           C  
ATOM   4363 HG11 VAL   279      52.305  28.617  52.709  1.00  0.00           H  
ATOM   4364 HG12 VAL   279      51.622  29.425  54.167  1.00  0.00           H  
ATOM   4365 HG13 VAL   279      50.663  28.745  52.936  1.00  0.00           H  
ATOM   4366  CG2 VAL   279      51.075  30.434  50.941  1.00  0.00           C  
ATOM   4367 HG21 VAL   279      51.700  29.699  50.434  1.00  0.00           H  
ATOM   4368 HG22 VAL   279      50.009  30.219  51.013  1.00  0.00           H  
ATOM   4369 HG23 VAL   279      51.060  31.337  50.329  1.00  0.00           H  
ATOM   4370  C   VAL   279      49.472  31.568  53.413  1.00  0.00           C  
ATOM   4371  O   VAL   279      48.592  31.697  52.632  1.00  0.00           O  
ATOM   4372  N   LYS   280      49.190  31.322  54.734  1.00  0.00           N  
ATOM   4373  H   LYS   280      49.995  31.070  55.290  1.00  0.00           H  
ATOM   4374  CA  LYS   280      47.790  31.177  55.218  1.00  0.00           C  
ATOM   4375  HA  LYS   280      47.279  30.444  54.593  1.00  0.00           H  
ATOM   4376  CB  LYS   280      47.755  30.634  56.622  1.00  0.00           C  
ATOM   4377  HB2 LYS   280      48.459  31.166  57.263  1.00  0.00           H  
ATOM   4378  HB3 LYS   280      46.767  30.737  57.071  1.00  0.00           H  
ATOM   4379  CG  LYS   280      48.018  29.136  56.613  1.00  0.00           C  
ATOM   4380  HG2 LYS   280      47.185  28.613  56.143  1.00  0.00           H  
ATOM   4381  HG3 LYS   280      48.879  28.838  56.016  1.00  0.00           H  
ATOM   4382  CD  LYS   280      48.061  28.527  58.096  1.00  0.00           C  
ATOM   4383  HD2 LYS   280      48.829  29.081  58.635  1.00  0.00           H  
ATOM   4384  HD3 LYS   280      47.134  28.700  58.642  1.00  0.00           H  
ATOM   4385  CE  LYS   280      48.448  27.051  58.238  1.00  0.00           C  
ATOM   4386  HE2 LYS   280      47.585  26.537  58.661  1.00  0.00           H  
ATOM   4387  HE3 LYS   280      48.567  26.656  57.229  1.00  0.00           H  
ATOM   4388  NZ  LYS   280      49.633  26.765  59.016  1.00  0.00           N  
ATOM   4389  HZ1 LYS   280      49.889  25.797  58.879  1.00  0.00           H  
ATOM   4390  HZ2 LYS   280      50.433  27.299  58.708  1.00  0.00           H  
ATOM   4391  HZ3 LYS   280      49.571  26.925  60.011  1.00  0.00           H  
ATOM   4392  C   LYS   280      47.089  32.534  55.161  1.00  0.00           C  
ATOM   4393  O   LYS   280      45.949  32.494  54.825  1.00  0.00           O  
ATOM   4394  N   THR   281      47.775  33.675  55.461  1.00  0.00           N  
ATOM   4395  H   THR   281      48.738  33.649  55.763  1.00  0.00           H  
ATOM   4396  CA  THR   281      47.230  35.022  55.242  1.00  0.00           C  
ATOM   4397  HA  THR   281      46.176  35.003  55.519  1.00  0.00           H  
ATOM   4398  CB  THR   281      48.078  36.051  55.961  1.00  0.00           C  
ATOM   4399  HB  THR   281      49.072  36.150  55.525  1.00  0.00           H  
ATOM   4400  CG2 THR   281      47.235  37.351  56.007  1.00  0.00           C  
ATOM   4401 HG21 THR   281      46.148  37.289  56.057  1.00  0.00           H  
ATOM   4402 HG22 THR   281      47.612  38.091  56.714  1.00  0.00           H  
ATOM   4403 HG23 THR   281      47.350  37.781  55.012  1.00  0.00           H  
ATOM   4404  OG1 THR   281      48.269  35.700  57.315  1.00  0.00           O  
ATOM   4405  HG1 THR   281      47.448  35.509  57.776  1.00  0.00           H  
ATOM   4406  C   THR   281      47.101  35.457  53.782  1.00  0.00           C  
ATOM   4407  O   THR   281      46.099  35.983  53.361  1.00  0.00           O  
ATOM   4408  N   VAL   282      48.076  35.046  52.930  1.00  0.00           N  
ATOM   4409  H   VAL   282      48.876  34.562  53.312  1.00  0.00           H  
ATOM   4410  CA  VAL   282      47.952  35.290  51.508  1.00  0.00           C  
ATOM   4411  HA  VAL   282      47.757  36.350  51.350  1.00  0.00           H  
ATOM   4412  CB  VAL   282      49.187  34.922  50.733  1.00  0.00           C  
ATOM   4413  HB  VAL   282      49.454  33.866  50.774  1.00  0.00           H  
ATOM   4414  CG1 VAL   282      49.147  35.278  49.238  1.00  0.00           C  
ATOM   4415 HG11 VAL   282      49.068  36.360  49.132  1.00  0.00           H  
ATOM   4416 HG12 VAL   282      49.972  34.832  48.682  1.00  0.00           H  
ATOM   4417 HG13 VAL   282      48.232  34.933  48.756  1.00  0.00           H  
ATOM   4418  CG2 VAL   282      50.328  35.765  51.290  1.00  0.00           C  
ATOM   4419 HG21 VAL   282      50.043  36.817  51.299  1.00  0.00           H  
ATOM   4420 HG22 VAL   282      50.581  35.504  52.317  1.00  0.00           H  
ATOM   4421 HG23 VAL   282      51.126  35.688  50.551  1.00  0.00           H  
ATOM   4422  C   VAL   282      46.729  34.544  50.905  1.00  0.00           C  
ATOM   4423  O   VAL   282      46.066  35.069  49.989  1.00  0.00           O  
ATOM   4424  N   VAL   283      46.336  33.318  51.419  1.00  0.00           N  
ATOM   4425  H   VAL   283      47.053  32.972  52.039  1.00  0.00           H  
ATOM   4426  CA  VAL   283      45.264  32.399  51.115  1.00  0.00           C  
ATOM   4427  HA  VAL   283      45.111  32.440  50.037  1.00  0.00           H  
ATOM   4428  CB  VAL   283      45.557  30.924  51.552  1.00  0.00           C  
ATOM   4429  HB  VAL   283      45.942  30.924  52.571  1.00  0.00           H  
ATOM   4430  CG1 VAL   283      44.351  30.010  51.470  1.00  0.00           C  
ATOM   4431 HG11 VAL   283      43.591  30.408  52.143  1.00  0.00           H  
ATOM   4432 HG12 VAL   283      44.025  29.907  50.435  1.00  0.00           H  
ATOM   4433 HG13 VAL   283      44.613  29.024  51.854  1.00  0.00           H  
ATOM   4434  CG2 VAL   283      46.563  30.185  50.667  1.00  0.00           C  
ATOM   4435 HG21 VAL   283      47.423  30.821  50.457  1.00  0.00           H  
ATOM   4436 HG22 VAL   283      46.885  29.340  51.275  1.00  0.00           H  
ATOM   4437 HG23 VAL   283      46.104  29.891  49.723  1.00  0.00           H  
ATOM   4438  C   VAL   283      43.870  32.922  51.623  1.00  0.00           C  
ATOM   4439  O   VAL   283      43.043  33.195  50.792  1.00  0.00           O  
ATOM   4440  N   ASP   284      43.748  33.220  52.916  1.00  0.00           N  
ATOM   4441  H   ASP   284      44.449  32.936  53.586  1.00  0.00           H  
ATOM   4442  CA  ASP   284      42.504  33.902  53.402  1.00  0.00           C  
ATOM   4443  HA  ASP   284      41.676  33.350  52.958  1.00  0.00           H  
ATOM   4444  CB  ASP   284      42.363  33.752  54.957  1.00  0.00           C  
ATOM   4445  HB2 ASP   284      42.502  32.713  55.257  1.00  0.00           H  
ATOM   4446  HB3 ASP   284      43.092  34.435  55.393  1.00  0.00           H  
ATOM   4447  CG  ASP   284      40.930  34.043  55.405  1.00  0.00           C  
ATOM   4448  OD1 ASP   284      39.983  33.667  54.672  1.00  0.00           O  
ATOM   4449  OD2 ASP   284      40.728  34.870  56.311  1.00  0.00           O  
ATOM   4450  C   ASP   284      42.317  35.380  52.945  1.00  0.00           C  
ATOM   4451  O   ASP   284      41.250  35.842  52.554  1.00  0.00           O  
ATOM   4452  N   GLY   285      43.434  36.085  52.814  1.00  0.00           N  
ATOM   4453  H   GLY   285      44.284  35.645  53.137  1.00  0.00           H  
ATOM   4454  CA  GLY   285      43.634  37.414  52.170  1.00  0.00           C  
ATOM   4455  HA2 GLY   285      42.915  38.145  52.541  1.00  0.00           H  
ATOM   4456  HA3 GLY   285      44.649  37.770  52.346  1.00  0.00           H  
ATOM   4457  C   GLY   285      43.267  37.399  50.718  1.00  0.00           C  
ATOM   4458  O   GLY   285      43.105  38.490  50.113  1.00  0.00           O  
ATOM   4459  N   SER   286      42.972  36.200  50.123  1.00  0.00           N  
ATOM   4460  H   SER   286      43.092  35.347  50.650  1.00  0.00           H  
ATOM   4461  CA  SER   286      42.449  36.074  48.721  1.00  0.00           C  
ATOM   4462  HA  SER   286      42.210  37.098  48.433  1.00  0.00           H  
ATOM   4463  CB  SER   286      43.533  35.498  47.811  1.00  0.00           C  
ATOM   4464  HB2 SER   286      43.273  35.731  46.778  1.00  0.00           H  
ATOM   4465  HB3 SER   286      44.327  36.214  48.020  1.00  0.00           H  
ATOM   4466  OG  SER   286      43.966  34.185  48.039  1.00  0.00           O  
ATOM   4467  HG  SER   286      44.708  34.330  48.631  1.00  0.00           H  
ATOM   4468  C   SER   286      41.081  35.372  48.607  1.00  0.00           C  
ATOM   4469  O   SER   286      40.530  35.103  47.496  1.00  0.00           O  
ATOM   4470  N   ASP   287      40.416  34.965  49.684  1.00  0.00           N  
ATOM   4471  H   ASP   287      40.921  34.965  50.559  1.00  0.00           H  
ATOM   4472  CA  ASP   287      39.205  34.166  49.755  1.00  0.00           C  
ATOM   4473  HA  ASP   287      39.123  33.525  48.877  1.00  0.00           H  
ATOM   4474  CB  ASP   287      39.234  33.323  50.966  1.00  0.00           C  
ATOM   4475  HB2 ASP   287      40.135  32.729  50.817  1.00  0.00           H  
ATOM   4476  HB3 ASP   287      39.318  33.903  51.885  1.00  0.00           H  
ATOM   4477  CG  ASP   287      38.024  32.389  51.048  1.00  0.00           C  
ATOM   4478  OD1 ASP   287      37.126  32.309  50.149  1.00  0.00           O  
ATOM   4479  OD2 ASP   287      38.044  31.634  52.107  1.00  0.00           O  
ATOM   4480  C   ASP   287      37.967  35.121  49.696  1.00  0.00           C  
ATOM   4481  O   ASP   287      37.640  35.722  50.698  1.00  0.00           O  
ATOM   4482  N   ASN   288      37.488  35.369  48.499  1.00  0.00           N  
ATOM   4483  H   ASN   288      38.029  34.901  47.786  1.00  0.00           H  
ATOM   4484  CA  ASN   288      36.374  36.126  48.134  1.00  0.00           C  
ATOM   4485  HA  ASN   288      36.490  37.112  48.582  1.00  0.00           H  
ATOM   4486  CB  ASN   288      36.329  36.366  46.552  1.00  0.00           C  
ATOM   4487  HB2 ASN   288      36.395  35.377  46.100  1.00  0.00           H  
ATOM   4488  HB3 ASN   288      35.351  36.731  46.236  1.00  0.00           H  
ATOM   4489  CG  ASN   288      37.399  37.151  45.963  1.00  0.00           C  
ATOM   4490  OD1 ASN   288      37.814  38.158  46.543  1.00  0.00           O  
ATOM   4491  ND2 ASN   288      38.004  36.611  44.915  1.00  0.00           N  
ATOM   4492 HD21 ASN   288      38.696  37.217  44.497  1.00  0.00           H  
ATOM   4493 HD22 ASN   288      37.809  35.730  44.461  1.00  0.00           H  
ATOM   4494  C   ASN   288      35.065  35.549  48.614  1.00  0.00           C  
ATOM   4495  O   ASN   288      34.372  34.799  47.863  1.00  0.00           O  
ATOM   4496  N   LYS   289      34.772  35.980  49.837  1.00  0.00           N  
ATOM   4497  H   LYS   289      35.487  36.483  50.344  1.00  0.00           H  
ATOM   4498  CA  LYS   289      33.572  35.529  50.556  1.00  0.00           C  
ATOM   4499  HA  LYS   289      33.576  34.439  50.570  1.00  0.00           H  
ATOM   4500  CB  LYS   289      33.545  36.125  51.953  1.00  0.00           C  
ATOM   4501  HB2 LYS   289      33.548  37.206  51.817  1.00  0.00           H  
ATOM   4502  HB3 LYS   289      32.712  35.738  52.540  1.00  0.00           H  
ATOM   4503  CG  LYS   289      34.809  35.907  52.792  1.00  0.00           C  
ATOM   4504  HG2 LYS   289      35.615  36.513  52.378  1.00  0.00           H  
ATOM   4505  HG3 LYS   289      34.633  36.227  53.819  1.00  0.00           H  
ATOM   4506  CD  LYS   289      35.437  34.537  52.905  1.00  0.00           C  
ATOM   4507  HD2 LYS   289      34.770  33.894  53.479  1.00  0.00           H  
ATOM   4508  HD3 LYS   289      35.640  34.077  51.937  1.00  0.00           H  
ATOM   4509  CE  LYS   289      36.862  34.652  53.637  1.00  0.00           C  
ATOM   4510  HE2 LYS   289      37.559  35.215  53.015  1.00  0.00           H  
ATOM   4511  HE3 LYS   289      36.727  35.314  54.492  1.00  0.00           H  
ATOM   4512  NZ  LYS   289      37.334  33.382  54.150  1.00  0.00           N  
ATOM   4513  HZ1 LYS   289      38.301  33.495  54.419  1.00  0.00           H  
ATOM   4514  HZ2 LYS   289      36.773  33.023  54.910  1.00  0.00           H  
ATOM   4515  HZ3 LYS   289      37.439  32.647  53.466  1.00  0.00           H  
ATOM   4516  C   LYS   289      32.266  35.877  49.768  1.00  0.00           C  
ATOM   4517  O   LYS   289      32.263  36.767  48.943  1.00  0.00           O  
ATOM   4518  N   VAL   290      31.163  35.095  50.027  1.00  0.00           N  
ATOM   4519  H   VAL   290      31.196  34.276  50.618  1.00  0.00           H  
ATOM   4520  CA  VAL   290      29.766  35.435  49.554  1.00  0.00           C  
ATOM   4521  HA  VAL   290      29.780  36.051  48.655  1.00  0.00           H  
ATOM   4522  CB  VAL   290      29.029  34.134  49.114  1.00  0.00           C  
ATOM   4523  HB  VAL   290      29.691  33.406  48.646  1.00  0.00           H  
ATOM   4524  CG1 VAL   290      28.272  33.427  50.254  1.00  0.00           C  
ATOM   4525 HG11 VAL   290      27.611  34.048  50.860  1.00  0.00           H  
ATOM   4526 HG12 VAL   290      27.552  32.757  49.784  1.00  0.00           H  
ATOM   4527 HG13 VAL   290      29.021  32.900  50.846  1.00  0.00           H  
ATOM   4528  CG2 VAL   290      27.981  34.616  47.987  1.00  0.00           C  
ATOM   4529 HG21 VAL   290      28.618  35.065  47.224  1.00  0.00           H  
ATOM   4530 HG22 VAL   290      27.519  33.707  47.603  1.00  0.00           H  
ATOM   4531 HG23 VAL   290      27.234  35.271  48.437  1.00  0.00           H  
ATOM   4532  C   VAL   290      29.030  36.190  50.702  1.00  0.00           C  
ATOM   4533  O   VAL   290      27.883  36.567  50.586  1.00  0.00           O  
ATOM   4534  N   ALA   291      29.723  36.494  51.815  1.00  0.00           N  
ATOM   4535  H   ALA   291      30.683  36.192  51.725  1.00  0.00           H  
ATOM   4536  CA  ALA   291      29.387  37.193  53.058  1.00  0.00           C  
ATOM   4537  HA  ALA   291      28.303  37.299  53.073  1.00  0.00           H  
ATOM   4538  CB  ALA   291      29.898  36.479  54.333  1.00  0.00           C  
ATOM   4539  HB1 ALA   291      29.629  36.968  55.269  1.00  0.00           H  
ATOM   4540  HB2 ALA   291      29.482  35.472  54.374  1.00  0.00           H  
ATOM   4541  HB3 ALA   291      30.984  36.432  54.250  1.00  0.00           H  
ATOM   4542  C   ALA   291      30.006  38.621  52.953  1.00  0.00           C  
ATOM   4543  O   ALA   291      31.160  38.706  52.603  1.00  0.00           O  
ATOM   4544  N   LEU   292      29.243  39.618  53.312  1.00  0.00           N  
ATOM   4545  H   LEU   292      28.415  39.313  53.803  1.00  0.00           H  
ATOM   4546  CA  LEU   292      29.587  41.119  53.255  1.00  0.00           C  
ATOM   4547  HA  LEU   292      30.011  41.286  52.265  1.00  0.00           H  
ATOM   4548  CB  LEU   292      28.218  41.888  53.442  1.00  0.00           C  
ATOM   4549  HB2 LEU   292      27.696  41.512  54.321  1.00  0.00           H  
ATOM   4550  HB3 LEU   292      28.383  42.948  53.637  1.00  0.00           H  
ATOM   4551  CG  LEU   292      27.448  41.851  52.047  1.00  0.00           C  
ATOM   4552  HG  LEU   292      27.808  40.976  51.507  1.00  0.00           H  
ATOM   4553  CD1 LEU   292      25.918  41.727  52.159  1.00  0.00           C  
ATOM   4554 HD11 LEU   292      25.552  41.277  51.236  1.00  0.00           H  
ATOM   4555 HD12 LEU   292      25.690  41.079  53.005  1.00  0.00           H  
ATOM   4556 HD13 LEU   292      25.529  42.724  52.363  1.00  0.00           H  
ATOM   4557  CD2 LEU   292      27.818  43.097  51.173  1.00  0.00           C  
ATOM   4558 HD21 LEU   292      27.147  43.165  50.317  1.00  0.00           H  
ATOM   4559 HD22 LEU   292      27.764  43.995  51.789  1.00  0.00           H  
ATOM   4560 HD23 LEU   292      28.796  43.078  50.690  1.00  0.00           H  
ATOM   4561  C   LEU   292      30.626  41.483  54.349  1.00  0.00           C  
ATOM   4562  O   LEU   292      30.300  41.961  55.455  1.00  0.00           O  
ATOM   4563  N   VAL   293      31.908  41.245  54.104  1.00  0.00           N  
ATOM   4564  H   VAL   293      32.089  40.708  53.268  1.00  0.00           H  
ATOM   4565  CA  VAL   293      33.053  41.448  55.038  1.00  0.00           C  
ATOM   4566  HA  VAL   293      32.794  40.918  55.954  1.00  0.00           H  
ATOM   4567  CB  VAL   293      34.335  40.761  54.505  1.00  0.00           C  
ATOM   4568  HB  VAL   293      35.069  40.810  55.310  1.00  0.00           H  
ATOM   4569  CG1 VAL   293      34.207  39.237  54.283  1.00  0.00           C  
ATOM   4570 HG11 VAL   293      33.750  39.275  53.294  1.00  0.00           H  
ATOM   4571 HG12 VAL   293      35.149  38.689  54.246  1.00  0.00           H  
ATOM   4572 HG13 VAL   293      33.421  38.866  54.940  1.00  0.00           H  
ATOM   4573  CG2 VAL   293      34.888  41.560  53.342  1.00  0.00           C  
ATOM   4574 HG21 VAL   293      34.273  41.470  52.446  1.00  0.00           H  
ATOM   4575 HG22 VAL   293      35.076  42.592  53.638  1.00  0.00           H  
ATOM   4576 HG23 VAL   293      35.831  41.096  53.053  1.00  0.00           H  
ATOM   4577  C   VAL   293      33.145  42.940  55.422  1.00  0.00           C  
ATOM   4578  O   VAL   293      32.949  43.758  54.504  1.00  0.00           O  
ATOM   4579  N   PRO   294      33.581  43.317  56.609  1.00  0.00           N  
ATOM   4580  CD  PRO   294      34.019  42.471  57.643  1.00  0.00           C  
ATOM   4581  HD2 PRO   294      34.738  41.740  57.272  1.00  0.00           H  
ATOM   4582  HD3 PRO   294      33.202  41.968  58.160  1.00  0.00           H  
ATOM   4583  CG  PRO   294      34.754  43.364  58.696  1.00  0.00           C  
ATOM   4584  HG2 PRO   294      35.839  43.291  58.622  1.00  0.00           H  
ATOM   4585  HG3 PRO   294      34.397  43.211  59.714  1.00  0.00           H  
ATOM   4586  CB  PRO   294      34.310  44.829  58.449  1.00  0.00           C  
ATOM   4587  HB2 PRO   294      35.159  45.512  58.476  1.00  0.00           H  
ATOM   4588  HB3 PRO   294      33.548  45.086  59.186  1.00  0.00           H  
ATOM   4589  CA  PRO   294      33.932  44.735  56.989  1.00  0.00           C  
ATOM   4590  HA  PRO   294      33.070  45.365  56.771  1.00  0.00           H  
ATOM   4591  C   PRO   294      35.027  45.181  56.006  1.00  0.00           C  
ATOM   4592  O   PRO   294      35.966  44.444  55.695  1.00  0.00           O  
ATOM   4593  N   VAL   295      34.932  46.471  55.618  1.00  0.00           N  
ATOM   4594  H   VAL   295      34.101  46.953  55.930  1.00  0.00           H  
ATOM   4595  CA  VAL   295      36.056  47.190  55.089  1.00  0.00           C  
ATOM   4596  HA  VAL   295      36.860  46.481  55.290  1.00  0.00           H  
ATOM   4597  CB  VAL   295      36.050  47.615  53.605  1.00  0.00           C  
ATOM   4598  HB  VAL   295      37.054  47.968  53.368  1.00  0.00           H  
ATOM   4599  CG1 VAL   295      35.836  46.423  52.605  1.00  0.00           C  
ATOM   4600 HG11 VAL   295      36.274  45.490  52.961  1.00  0.00           H  
ATOM   4601 HG12 VAL   295      34.772  46.285  52.413  1.00  0.00           H  
ATOM   4602 HG13 VAL   295      36.183  46.643  51.595  1.00  0.00           H  
ATOM   4603  CG2 VAL   295      35.119  48.739  53.182  1.00  0.00           C  
ATOM   4604 HG21 VAL   295      35.190  48.842  52.099  1.00  0.00           H  
ATOM   4605 HG22 VAL   295      34.100  48.415  53.394  1.00  0.00           H  
ATOM   4606 HG23 VAL   295      35.422  49.652  53.694  1.00  0.00           H  
ATOM   4607  C   VAL   295      36.369  48.459  55.950  1.00  0.00           C  
ATOM   4608  O   VAL   295      35.384  49.105  56.402  1.00  0.00           O  
ATOM   4609  N   ALA   296      37.667  48.815  56.092  1.00  0.00           N  
ATOM   4610  H   ALA   296      38.364  48.178  55.733  1.00  0.00           H  
ATOM   4611  CA  ALA   296      38.168  50.102  56.542  1.00  0.00           C  
ATOM   4612  HA  ALA   296      37.425  50.519  57.222  1.00  0.00           H  
ATOM   4613  CB  ALA   296      39.403  49.800  57.376  1.00  0.00           C  
ATOM   4614  HB1 ALA   296      39.057  49.664  58.400  1.00  0.00           H  
ATOM   4615  HB2 ALA   296      39.880  48.856  57.114  1.00  0.00           H  
ATOM   4616  HB3 ALA   296      40.178  50.535  57.161  1.00  0.00           H  
ATOM   4617  C   ALA   296      38.390  51.157  55.469  1.00  0.00           C  
ATOM   4618  O   ALA   296      39.076  50.875  54.485  1.00  0.00           O  
ATOM   4619  N   GLU   297      37.789  52.332  55.604  1.00  0.00           N  
ATOM   4620  H   GLU   297      37.172  52.562  56.370  1.00  0.00           H  
ATOM   4621  CA  GLU   297      38.027  53.361  54.605  1.00  0.00           C  
ATOM   4622  HA  GLU   297      37.745  53.040  53.602  1.00  0.00           H  
ATOM   4623  CB  GLU   297      37.028  54.463  54.992  1.00  0.00           C  
ATOM   4624  HB2 GLU   297      36.029  54.050  54.848  1.00  0.00           H  
ATOM   4625  HB3 GLU   297      37.230  54.722  56.031  1.00  0.00           H  
ATOM   4626  CG  GLU   297      37.129  55.550  53.897  1.00  0.00           C  
ATOM   4627  HG2 GLU   297      38.126  55.983  53.981  1.00  0.00           H  
ATOM   4628  HG3 GLU   297      36.993  55.047  52.940  1.00  0.00           H  
ATOM   4629  CD  GLU   297      36.042  56.615  53.970  1.00  0.00           C  
ATOM   4630  OE1 GLU   297      35.849  57.254  52.922  1.00  0.00           O  
ATOM   4631  OE2 GLU   297      35.301  56.766  54.957  1.00  0.00           O  
ATOM   4632  C   GLU   297      39.465  53.762  54.525  1.00  0.00           C  
ATOM   4633  O   GLU   297      40.116  53.873  55.532  1.00  0.00           O  
ATOM   4634  N   VAL   298      39.981  54.068  53.360  1.00  0.00           N  
ATOM   4635  H   VAL   298      39.363  53.997  52.564  1.00  0.00           H  
ATOM   4636  CA  VAL   298      41.325  54.711  53.233  1.00  0.00           C  
ATOM   4637  HA  VAL   298      41.660  55.104  54.193  1.00  0.00           H  
ATOM   4638  CB  VAL   298      42.457  53.830  52.718  1.00  0.00           C  
ATOM   4639  HB  VAL   298      42.297  53.503  51.690  1.00  0.00           H  
ATOM   4640  CG1 VAL   298      43.650  54.736  52.754  1.00  0.00           C  
ATOM   4641 HG11 VAL   298      44.552  54.204  52.453  1.00  0.00           H  
ATOM   4642 HG12 VAL   298      43.482  55.541  52.039  1.00  0.00           H  
ATOM   4643 HG13 VAL   298      43.878  55.209  53.709  1.00  0.00           H  
ATOM   4644  CG2 VAL   298      42.689  52.563  53.632  1.00  0.00           C  
ATOM   4645 HG21 VAL   298      41.858  51.873  53.484  1.00  0.00           H  
ATOM   4646 HG22 VAL   298      43.544  52.023  53.225  1.00  0.00           H  
ATOM   4647 HG23 VAL   298      42.917  52.819  54.667  1.00  0.00           H  
ATOM   4648  C   VAL   298      40.980  55.873  52.310  1.00  0.00           C  
ATOM   4649  O   VAL   298      40.580  55.667  51.153  1.00  0.00           O  
ATOM   4650  N   ASN   299      41.041  57.140  52.815  1.00  0.00           N  
ATOM   4651  H   ASN   299      41.481  57.305  53.708  1.00  0.00           H  
ATOM   4652  CA  ASN   299      40.524  58.316  52.127  1.00  0.00           C  
ATOM   4653  HA  ASN   299      40.818  58.266  51.078  1.00  0.00           H  
ATOM   4654  CB  ASN   299      38.952  58.288  52.200  1.00  0.00           C  
ATOM   4655  HB2 ASN   299      38.633  57.317  51.823  1.00  0.00           H  
ATOM   4656  HB3 ASN   299      38.729  58.474  53.251  1.00  0.00           H  
ATOM   4657  CG  ASN   299      38.405  59.243  51.208  1.00  0.00           C  
ATOM   4658  OD1 ASN   299      39.003  59.935  50.348  1.00  0.00           O  
ATOM   4659  ND2 ASN   299      37.090  59.194  51.154  1.00  0.00           N  
ATOM   4660 HD21 ASN   299      36.606  58.561  51.775  1.00  0.00           H  
ATOM   4661 HD22 ASN   299      36.689  59.893  50.545  1.00  0.00           H  
ATOM   4662  C   ASN   299      41.078  59.605  52.674  1.00  0.00           C  
ATOM   4663  O   ASN   299      40.805  60.043  53.808  1.00  0.00           O  
ATOM   4664  N   PRO   300      41.649  60.406  51.729  1.00  0.00           N  
ATOM   4665  CD  PRO   300      41.879  61.764  52.001  1.00  0.00           C  
ATOM   4666  HD2 PRO   300      42.479  61.717  52.910  1.00  0.00           H  
ATOM   4667  HD3 PRO   300      40.949  62.247  52.298  1.00  0.00           H  
ATOM   4668  CG  PRO   300      42.502  62.519  50.805  1.00  0.00           C  
ATOM   4669  HG2 PRO   300      43.368  63.093  51.136  1.00  0.00           H  
ATOM   4670  HG3 PRO   300      41.873  63.076  50.111  1.00  0.00           H  
ATOM   4671  CB  PRO   300      42.980  61.270  50.034  1.00  0.00           C  
ATOM   4672  HB2 PRO   300      43.973  61.122  50.459  1.00  0.00           H  
ATOM   4673  HB3 PRO   300      43.061  61.534  48.980  1.00  0.00           H  
ATOM   4674  CA  PRO   300      42.106  59.999  50.384  1.00  0.00           C  
ATOM   4675  HA  PRO   300      41.273  59.913  49.686  1.00  0.00           H  
ATOM   4676  C   PRO   300      43.051  58.784  50.286  1.00  0.00           C  
ATOM   4677  O   PRO   300      43.741  58.531  51.215  1.00  0.00           O  
ATOM   4678  N   PRO   301      42.965  58.103  49.125  1.00  0.00           N  
ATOM   4679  CD  PRO   301      42.377  58.643  47.871  1.00  0.00           C  
ATOM   4680  HD2 PRO   301      42.687  59.659  47.630  1.00  0.00           H  
ATOM   4681  HD3 PRO   301      41.293  58.722  47.950  1.00  0.00           H  
ATOM   4682  CG  PRO   301      42.888  57.607  46.789  1.00  0.00           C  
ATOM   4683  HG2 PRO   301      43.843  57.946  46.386  1.00  0.00           H  
ATOM   4684  HG3 PRO   301      42.112  57.504  46.031  1.00  0.00           H  
ATOM   4685  CB  PRO   301      43.104  56.335  47.547  1.00  0.00           C  
ATOM   4686  HB2 PRO   301      43.804  55.631  47.096  1.00  0.00           H  
ATOM   4687  HB3 PRO   301      42.106  55.907  47.637  1.00  0.00           H  
ATOM   4688  CA  PRO   301      43.540  56.814  48.933  1.00  0.00           C  
ATOM   4689  HA  PRO   301      43.162  56.086  49.651  1.00  0.00           H  
ATOM   4690  C   PRO   301      45.047  56.857  49.067  1.00  0.00           C  
ATOM   4691  O   PRO   301      45.743  57.736  48.502  1.00  0.00           O  
ATOM   4692  N   ALA   302      45.622  55.882  49.795  1.00  0.00           N  
ATOM   4693  H   ALA   302      45.134  55.067  50.139  1.00  0.00           H  
ATOM   4694  CA  ALA   302      47.006  55.929  50.094  1.00  0.00           C  
ATOM   4695  HA  ALA   302      47.352  56.927  50.365  1.00  0.00           H  
ATOM   4696  CB  ALA   302      47.446  55.131  51.397  1.00  0.00           C  
ATOM   4697  HB1 ALA   302      46.817  55.397  52.246  1.00  0.00           H  
ATOM   4698  HB2 ALA   302      47.230  54.063  51.363  1.00  0.00           H  
ATOM   4699  HB3 ALA   302      48.480  55.339  51.671  1.00  0.00           H  
ATOM   4700  C   ALA   302      47.890  55.557  48.833  1.00  0.00           C  
ATOM   4701  O   ALA   302      47.487  54.764  47.956  1.00  0.00           O  
ATOM   4702  N   PRO   303      49.092  56.091  48.641  1.00  0.00           N  
ATOM   4703  CD  PRO   303      49.654  57.213  49.352  1.00  0.00           C  
ATOM   4704  HD2 PRO   303      50.017  56.834  50.307  1.00  0.00           H  
ATOM   4705  HD3 PRO   303      48.846  57.928  49.502  1.00  0.00           H  
ATOM   4706  CG  PRO   303      50.710  57.768  48.331  1.00  0.00           C  
ATOM   4707  HG2 PRO   303      51.438  58.474  48.732  1.00  0.00           H  
ATOM   4708  HG3 PRO   303      50.161  58.425  47.657  1.00  0.00           H  
ATOM   4709  CB  PRO   303      51.293  56.588  47.637  1.00  0.00           C  
ATOM   4710  HB2 PRO   303      52.139  56.130  48.149  1.00  0.00           H  
ATOM   4711  HB3 PRO   303      51.714  56.816  46.658  1.00  0.00           H  
ATOM   4712  CA  PRO   303      50.074  55.680  47.600  1.00  0.00           C  
ATOM   4713  HA  PRO   303      49.603  55.748  46.619  1.00  0.00           H  
ATOM   4714  C   PRO   303      50.409  54.195  47.703  1.00  0.00           C  
ATOM   4715  O   PRO   303      50.370  53.667  48.771  1.00  0.00           O  
ATOM   4716  N   PRO   304      50.868  53.526  46.572  1.00  0.00           N  
ATOM   4717  CD  PRO   304      50.750  54.032  45.182  1.00  0.00           C  
ATOM   4718  HD2 PRO   304      51.035  55.079  45.078  1.00  0.00           H  
ATOM   4719  HD3 PRO   304      49.707  53.891  44.899  1.00  0.00           H  
ATOM   4720  CG  PRO   304      51.648  53.057  44.379  1.00  0.00           C  
ATOM   4721  HG2 PRO   304      52.644  53.492  44.457  1.00  0.00           H  
ATOM   4722  HG3 PRO   304      51.368  52.887  43.339  1.00  0.00           H  
ATOM   4723  CB  PRO   304      51.567  51.844  45.254  1.00  0.00           C  
ATOM   4724  HB2 PRO   304      52.409  51.152  45.222  1.00  0.00           H  
ATOM   4725  HB3 PRO   304      50.680  51.284  44.958  1.00  0.00           H  
ATOM   4726  CA  PRO   304      51.408  52.186  46.620  1.00  0.00           C  
ATOM   4727  HA  PRO   304      50.683  51.500  47.058  1.00  0.00           H  
ATOM   4728  C   PRO   304      52.672  52.091  47.368  1.00  0.00           C  
ATOM   4729  O   PRO   304      53.462  53.033  47.405  1.00  0.00           O  
ATOM   4730  N   VAL   305      52.978  50.889  47.822  1.00  0.00           N  
ATOM   4731  H   VAL   305      52.496  50.083  47.451  1.00  0.00           H  
ATOM   4732  CA  VAL   305      54.056  50.574  48.726  1.00  0.00           C  
ATOM   4733  HA  VAL   305      54.752  51.409  48.813  1.00  0.00           H  
ATOM   4734  CB  VAL   305      53.483  50.191  50.135  1.00  0.00           C  
ATOM   4735  HB  VAL   305      52.635  49.512  50.047  1.00  0.00           H  
ATOM   4736  CG1 VAL   305      54.530  49.641  51.142  1.00  0.00           C  
ATOM   4737 HG11 VAL   305      54.850  48.644  50.839  1.00  0.00           H  
ATOM   4738 HG12 VAL   305      55.397  50.294  51.243  1.00  0.00           H  
ATOM   4739 HG13 VAL   305      54.033  49.378  52.076  1.00  0.00           H  
ATOM   4740  CG2 VAL   305      52.931  51.480  50.856  1.00  0.00           C  
ATOM   4741 HG21 VAL   305      52.799  51.206  51.903  1.00  0.00           H  
ATOM   4742 HG22 VAL   305      53.562  52.356  50.706  1.00  0.00           H  
ATOM   4743 HG23 VAL   305      51.947  51.735  50.464  1.00  0.00           H  
ATOM   4744  C   VAL   305      54.840  49.396  48.218  1.00  0.00           C  
ATOM   4745  O   VAL   305      54.307  48.281  48.305  1.00  0.00           O  
ATOM   4746  N   LYS   306      56.039  49.573  47.644  1.00  0.00           N  
ATOM   4747  H   LYS   306      56.183  50.570  47.577  1.00  0.00           H  
ATOM   4748  CA  LYS   306      56.833  48.554  47.006  1.00  0.00           C  
ATOM   4749  HA  LYS   306      56.445  48.368  46.004  1.00  0.00           H  
ATOM   4750  CB  LYS   306      58.297  49.099  46.759  1.00  0.00           C  
ATOM   4751  HB2 LYS   306      58.645  49.618  47.652  1.00  0.00           H  
ATOM   4752  HB3 LYS   306      58.965  48.256  46.581  1.00  0.00           H  
ATOM   4753  CG  LYS   306      58.533  49.946  45.446  1.00  0.00           C  
ATOM   4754  HG2 LYS   306      58.014  49.455  44.622  1.00  0.00           H  
ATOM   4755  HG3 LYS   306      57.987  50.885  45.537  1.00  0.00           H  
ATOM   4756  CD  LYS   306      60.013  50.221  45.244  1.00  0.00           C  
ATOM   4757  HD2 LYS   306      60.406  50.907  45.994  1.00  0.00           H  
ATOM   4758  HD3 LYS   306      60.496  49.246  45.307  1.00  0.00           H  
ATOM   4759  CE  LYS   306      60.410  50.868  43.890  1.00  0.00           C  
ATOM   4760  HE2 LYS   306      59.838  50.415  43.080  1.00  0.00           H  
ATOM   4761  HE3 LYS   306      60.060  51.898  43.956  1.00  0.00           H  
ATOM   4762  NZ  LYS   306      61.934  50.909  43.796  1.00  0.00           N  
ATOM   4763  HZ1 LYS   306      62.400  50.079  44.133  1.00  0.00           H  
ATOM   4764  HZ2 LYS   306      62.212  51.049  42.835  1.00  0.00           H  
ATOM   4765  HZ3 LYS   306      62.342  51.713  44.251  1.00  0.00           H  
ATOM   4766  C   LYS   306      57.157  47.198  47.804  1.00  0.00           C  
ATOM   4767  O   LYS   306      57.212  46.120  47.271  1.00  0.00           O  
ATOM   4768  N   ALA   307      57.249  47.408  49.090  1.00  0.00           N  
ATOM   4769  H   ALA   307      57.181  48.385  49.339  1.00  0.00           H  
ATOM   4770  CA  ALA   307      57.353  46.358  50.051  1.00  0.00           C  
ATOM   4771  HA  ALA   307      58.220  45.717  49.888  1.00  0.00           H  
ATOM   4772  CB  ALA   307      57.767  47.083  51.346  1.00  0.00           C  
ATOM   4773  HB1 ALA   307      57.750  46.306  52.110  1.00  0.00           H  
ATOM   4774  HB2 ALA   307      58.779  47.487  51.321  1.00  0.00           H  
ATOM   4775  HB3 ALA   307      57.029  47.808  51.689  1.00  0.00           H  
ATOM   4776  C   ALA   307      56.058  45.528  50.257  1.00  0.00           C  
ATOM   4777  O   ALA   307      55.597  45.371  51.407  1.00  0.00           O  
ATOM   4778  N   SER   308      55.349  45.115  49.190  1.00  0.00           N  
ATOM   4779  H   SER   308      55.700  45.309  48.263  1.00  0.00           H  
ATOM   4780  CA  SER   308      54.109  44.422  49.184  1.00  0.00           C  
ATOM   4781  HA  SER   308      54.120  43.921  50.153  1.00  0.00           H  
ATOM   4782  CB  SER   308      52.954  45.390  48.983  1.00  0.00           C  
ATOM   4783  HB2 SER   308      53.047  45.872  48.010  1.00  0.00           H  
ATOM   4784  HB3 SER   308      51.983  44.908  49.100  1.00  0.00           H  
ATOM   4785  OG  SER   308      53.098  46.428  49.897  1.00  0.00           O  
ATOM   4786  HG  SER   308      53.668  47.124  49.563  1.00  0.00           H  
ATOM   4787  C   SER   308      53.985  43.273  48.161  1.00  0.00           C  
ATOM   4788  O   SER   308      54.494  43.497  47.086  1.00  0.00           O  
ATOM   4789  N   TRP   309      53.363  42.152  48.558  1.00  0.00           N  
ATOM   4790  H   TRP   309      52.896  42.158  49.454  1.00  0.00           H  
ATOM   4791  CA  TRP   309      52.865  41.254  47.545  1.00  0.00           C  
ATOM   4792  HA  TRP   309      53.675  41.024  46.853  1.00  0.00           H  
ATOM   4793  CB  TRP   309      52.481  39.931  48.186  1.00  0.00           C  
ATOM   4794  HB2 TRP   309      53.080  39.571  49.023  1.00  0.00           H  
ATOM   4795  HB3 TRP   309      51.630  40.292  48.764  1.00  0.00           H  
ATOM   4796  CG  TRP   309      52.056  38.749  47.357  1.00  0.00           C  
ATOM   4797  CD1 TRP   309      50.866  38.545  46.770  1.00  0.00           C  
ATOM   4798  HD1 TRP   309      50.135  39.334  46.668  1.00  0.00           H  
ATOM   4799  NE1 TRP   309      50.756  37.263  46.311  1.00  0.00           N  
ATOM   4800  HE1 TRP   309      49.915  36.982  45.828  1.00  0.00           H  
ATOM   4801  CE2 TRP   309      51.856  36.515  46.564  1.00  0.00           C  
ATOM   4802  CZ2 TRP   309      52.173  35.203  46.374  1.00  0.00           C  
ATOM   4803  HZ2 TRP   309      51.453  34.655  45.785  1.00  0.00           H  
ATOM   4804  CH2 TRP   309      53.435  34.711  46.776  1.00  0.00           C  
ATOM   4805  HH2 TRP   309      53.758  33.696  46.596  1.00  0.00           H  
ATOM   4806  CZ3 TRP   309      54.277  35.551  47.432  1.00  0.00           C  
ATOM   4807  HZ3 TRP   309      55.269  35.151  47.583  1.00  0.00           H  
ATOM   4808  CE3 TRP   309      53.905  36.849  47.720  1.00  0.00           C  
ATOM   4809  HE3 TRP   309      54.622  37.458  48.251  1.00  0.00           H  
ATOM   4810  CD2 TRP   309      52.689  37.420  47.270  1.00  0.00           C  
ATOM   4811  C   TRP   309      51.675  41.846  46.740  1.00  0.00           C  
ATOM   4812  O   TRP   309      50.841  42.532  47.425  1.00  0.00           O  
ATOM   4813  N   VAL   310      51.570  41.636  45.418  1.00  0.00           N  
ATOM   4814  H   VAL   310      52.249  41.061  44.942  1.00  0.00           H  
ATOM   4815  CA  VAL   310      50.508  42.192  44.555  1.00  0.00           C  
ATOM   4816  HA  VAL   310      49.703  42.397  45.261  1.00  0.00           H  
ATOM   4817  CB  VAL   310      50.998  43.413  43.785  1.00  0.00           C  
ATOM   4818  HB  VAL   310      51.795  43.016  43.157  1.00  0.00           H  
ATOM   4819  CG1 VAL   310      49.832  43.999  43.025  1.00  0.00           C  
ATOM   4820 HG11 VAL   310      49.411  43.267  42.336  1.00  0.00           H  
ATOM   4821 HG12 VAL   310      49.053  44.288  43.731  1.00  0.00           H  
ATOM   4822 HG13 VAL   310      50.204  44.935  42.609  1.00  0.00           H  
ATOM   4823  CG2 VAL   310      51.639  44.587  44.591  1.00  0.00           C  
ATOM   4824 HG21 VAL   310      52.465  44.091  45.100  1.00  0.00           H  
ATOM   4825 HG22 VAL   310      52.043  45.376  43.956  1.00  0.00           H  
ATOM   4826 HG23 VAL   310      50.962  44.991  45.344  1.00  0.00           H  
ATOM   4827  C   VAL   310      49.954  41.100  43.619  1.00  0.00           C  
ATOM   4828  O   VAL   310      50.725  40.682  42.749  1.00  0.00           O  
ATOM   4829  N   HIE   311      48.743  40.617  43.815  1.00  0.00           N  
ATOM   4830  H   HIE   311      48.147  41.004  44.533  1.00  0.00           H  
ATOM   4831  CA  HIE   311      48.289  39.472  43.059  1.00  0.00           C  
ATOM   4832  HA  HIE   311      48.856  39.320  42.140  1.00  0.00           H  
ATOM   4833  CB  HIE   311      48.376  38.209  43.897  1.00  0.00           C  
ATOM   4834  HB2 HIE   311      48.024  37.411  43.243  1.00  0.00           H  
ATOM   4835  HB3 HIE   311      49.405  37.930  44.121  1.00  0.00           H  
ATOM   4836  CG  HIE   311      47.624  38.042  45.205  1.00  0.00           C  
ATOM   4837  ND1 HIE   311      47.815  36.992  46.042  1.00  0.00           N  
ATOM   4838  CE1 HIE   311      47.001  37.211  47.160  1.00  0.00           C  
ATOM   4839  HE1 HIE   311      46.818  36.465  47.919  1.00  0.00           H  
ATOM   4840  NE2 HIE   311      46.269  38.376  46.951  1.00  0.00           N  
ATOM   4841  HE2 HIE   311      45.542  38.686  47.580  1.00  0.00           H  
ATOM   4842  CD2 HIE   311      46.770  38.945  45.776  1.00  0.00           C  
ATOM   4843  HD2 HIE   311      46.531  39.872  45.276  1.00  0.00           H  
ATOM   4844  C   HIE   311      46.852  39.591  42.514  1.00  0.00           C  
ATOM   4845  O   HIE   311      46.070  40.385  42.964  1.00  0.00           O  
ATOM   4846  N   LYS   312      46.502  38.724  41.580  1.00  0.00           N  
ATOM   4847  H   LYS   312      47.275  38.184  41.217  1.00  0.00           H  
ATOM   4848  CA  LYS   312      45.180  38.394  41.186  1.00  0.00           C  
ATOM   4849  HA  LYS   312      44.586  38.504  42.093  1.00  0.00           H  
ATOM   4850  CB  LYS   312      44.606  39.506  40.254  1.00  0.00           C  
ATOM   4851  HB2 LYS   312      44.579  40.517  40.659  1.00  0.00           H  
ATOM   4852  HB3 LYS   312      45.195  39.477  39.338  1.00  0.00           H  
ATOM   4853  CG  LYS   312      43.160  39.284  39.865  1.00  0.00           C  
ATOM   4854  HG2 LYS   312      42.994  39.957  39.024  1.00  0.00           H  
ATOM   4855  HG3 LYS   312      42.935  38.265  39.550  1.00  0.00           H  
ATOM   4856  CD  LYS   312      42.115  39.601  41.083  1.00  0.00           C  
ATOM   4857  HD2 LYS   312      42.341  38.977  41.947  1.00  0.00           H  
ATOM   4858  HD3 LYS   312      42.285  40.643  41.354  1.00  0.00           H  
ATOM   4859  CE  LYS   312      40.691  39.341  40.546  1.00  0.00           C  
ATOM   4860  HE2 LYS   312      40.018  40.171  40.762  1.00  0.00           H  
ATOM   4861  HE3 LYS   312      40.766  39.215  39.466  1.00  0.00           H  
ATOM   4862  NZ  LYS   312      40.160  38.094  41.159  1.00  0.00           N  
ATOM   4863  HZ1 LYS   312      40.478  37.269  40.671  1.00  0.00           H  
ATOM   4864  HZ2 LYS   312      40.454  38.157  42.123  1.00  0.00           H  
ATOM   4865  HZ3 LYS   312      39.160  38.097  41.013  1.00  0.00           H  
ATOM   4866  C   LYS   312      44.897  36.944  40.609  1.00  0.00           C  
ATOM   4867  O   LYS   312      45.558  36.428  39.709  1.00  0.00           O  
ATOM   4868  N   THR   313      43.934  36.403  41.249  1.00  0.00           N  
ATOM   4869  H   THR   313      43.469  36.853  42.025  1.00  0.00           H  
ATOM   4870  CA  THR   313      43.370  35.127  40.956  1.00  0.00           C  
ATOM   4871  HA  THR   313      44.146  34.478  40.549  1.00  0.00           H  
ATOM   4872  CB  THR   313      42.824  34.589  42.284  1.00  0.00           C  
ATOM   4873  HB  THR   313      42.266  33.680  42.060  1.00  0.00           H  
ATOM   4874  CG2 THR   313      43.868  34.331  43.319  1.00  0.00           C  
ATOM   4875 HG21 THR   313      44.588  33.574  43.008  1.00  0.00           H  
ATOM   4876 HG22 THR   313      44.352  35.245  43.662  1.00  0.00           H  
ATOM   4877 HG23 THR   313      43.334  33.884  44.159  1.00  0.00           H  
ATOM   4878  OG1 THR   313      41.851  35.489  42.761  1.00  0.00           O  
ATOM   4879  HG1 THR   313      41.370  35.018  43.446  1.00  0.00           H  
ATOM   4880  C   THR   313      42.238  35.247  39.871  1.00  0.00           C  
ATOM   4881  O   THR   313      41.579  36.243  39.672  1.00  0.00           O  
ATOM   4882  N   GLY   314      41.959  34.195  39.129  1.00  0.00           N  
ATOM   4883  H   GLY   314      42.412  33.317  39.339  1.00  0.00           H  
ATOM   4884  CA  GLY   314      40.709  34.178  38.337  1.00  0.00           C  
ATOM   4885  HA2 GLY   314      39.754  34.259  38.857  1.00  0.00           H  
ATOM   4886  HA3 GLY   314      40.774  35.019  37.646  1.00  0.00           H  
ATOM   4887  C   GLY   314      40.652  32.970  37.391  1.00  0.00           C  
ATOM   4888  O   GLY   314      41.603  32.348  37.068  1.00  0.00           O  
ATOM   4889  N   SER   315      39.478  32.590  36.979  1.00  0.00           N  
ATOM   4890  H   SER   315      38.711  33.117  37.372  1.00  0.00           H  
ATOM   4891  CA  SER   315      39.188  31.360  36.284  1.00  0.00           C  
ATOM   4892  HA  SER   315      39.997  30.965  35.669  1.00  0.00           H  
ATOM   4893  CB  SER   315      38.797  30.217  37.312  1.00  0.00           C  
ATOM   4894  HB2 SER   315      37.766  30.315  37.652  1.00  0.00           H  
ATOM   4895  HB3 SER   315      38.924  29.242  36.843  1.00  0.00           H  
ATOM   4896  OG  SER   315      39.697  30.268  38.423  1.00  0.00           O  
ATOM   4897  HG  SER   315      39.458  31.042  38.937  1.00  0.00           H  
ATOM   4898  C   SER   315      38.004  31.424  35.262  1.00  0.00           C  
ATOM   4899  O   SER   315      37.159  32.338  35.248  1.00  0.00           O  
ATOM   4900  N   THR   316      37.947  30.413  34.438  1.00  0.00           N  
ATOM   4901  H   THR   316      38.624  29.664  34.455  1.00  0.00           H  
ATOM   4902  CA  THR   316      36.803  30.230  33.547  1.00  0.00           C  
ATOM   4903  HA  THR   316      36.023  30.908  33.895  1.00  0.00           H  
ATOM   4904  CB  THR   316      37.077  30.471  32.037  1.00  0.00           C  
ATOM   4905  HB  THR   316      36.116  30.578  31.534  1.00  0.00           H  
ATOM   4906  CG2 THR   316      37.740  31.752  31.718  1.00  0.00           C  
ATOM   4907 HG21 THR   316      37.874  31.886  30.645  1.00  0.00           H  
ATOM   4908 HG22 THR   316      37.056  32.551  32.006  1.00  0.00           H  
ATOM   4909 HG23 THR   316      38.646  31.829  32.319  1.00  0.00           H  
ATOM   4910  OG1 THR   316      37.831  29.407  31.469  1.00  0.00           O  
ATOM   4911  HG1 THR   316      37.778  29.515  30.517  1.00  0.00           H  
ATOM   4912  C   THR   316      36.310  28.781  33.719  1.00  0.00           C  
ATOM   4913  O   THR   316      36.926  27.994  34.504  1.00  0.00           O  
ATOM   4914  N   GLY   317      35.250  28.380  33.058  1.00  0.00           N  
ATOM   4915  H   GLY   317      34.705  29.009  32.486  1.00  0.00           H  
ATOM   4916  CA  GLY   317      34.674  27.065  33.166  1.00  0.00           C  
ATOM   4917  HA2 GLY   317      34.126  26.916  34.096  1.00  0.00           H  
ATOM   4918  HA3 GLY   317      34.076  26.890  32.271  1.00  0.00           H  
ATOM   4919  C   GLY   317      35.685  25.995  33.023  1.00  0.00           C  
ATOM   4920  O   GLY   317      35.671  25.005  33.706  1.00  0.00           O  
ATOM   4921  N   GLY   318      36.592  26.107  32.102  1.00  0.00           N  
ATOM   4922  H   GLY   318      36.566  27.027  31.687  1.00  0.00           H  
ATOM   4923  CA  GLY   318      37.620  25.167  31.622  1.00  0.00           C  
ATOM   4924  HA2 GLY   318      37.471  24.170  32.039  1.00  0.00           H  
ATOM   4925  HA3 GLY   318      37.614  25.181  30.533  1.00  0.00           H  
ATOM   4926  C   GLY   318      39.065  25.550  32.013  1.00  0.00           C  
ATOM   4927  O   GLY   318      39.919  24.797  31.639  1.00  0.00           O  
ATOM   4928  N   PHE   319      39.303  26.684  32.731  1.00  0.00           N  
ATOM   4929  H   PHE   319      38.582  27.221  33.191  1.00  0.00           H  
ATOM   4930  CA  PHE   319      40.642  27.162  32.935  1.00  0.00           C  
ATOM   4931  HA  PHE   319      41.349  26.337  32.842  1.00  0.00           H  
ATOM   4932  CB  PHE   319      41.047  28.249  31.926  1.00  0.00           C  
ATOM   4933  HB2 PHE   319      40.344  29.078  32.006  1.00  0.00           H  
ATOM   4934  HB3 PHE   319      42.015  28.565  32.314  1.00  0.00           H  
ATOM   4935  CG  PHE   319      41.311  27.783  30.510  1.00  0.00           C  
ATOM   4936  CD1 PHE   319      40.182  27.562  29.739  1.00  0.00           C  
ATOM   4937  HD1 PHE   319      39.144  27.617  30.032  1.00  0.00           H
[truncated: 4,139,861 more chars]
