# Supplementary material for: Insights into the Enhanced Ceftazidime Hydrolysis by Ent385 AmpC β‑Lactamase from Multiscale Simulations
Source: ACS Catal. 2025 Jun 23;15(13):11739–48. doi: 10.1021/acscatal.5c02383 (PMC12235585; doi:10.1021/acscatal.5c02383)
Supplement: Supplementary file 2 [file cs5c02383_si_002.zip › SI_paper_AmpC_Ent385/representative-structures-ReactionSimulations/Ent385-Path2/Ent385.path2.AC.c1.pdb]

CRYST1   85.651   80.174   74.032  90.00  90.00  90.00 P 1           1
ATOM      1  N   PRO     1      72.423  37.023  44.914  1.00  0.00           N  
ATOM      2  H2  PRO     1      73.325  36.842  44.498  1.00  0.00           H  
ATOM      3  H3  PRO     1      72.375  36.624  45.841  1.00  0.00           H  
ATOM      4  CD  PRO     1      72.159  38.439  44.826  1.00  0.00           C  
ATOM      5  HD2 PRO     1      73.038  39.054  45.023  1.00  0.00           H  
ATOM      6  HD3 PRO     1      71.473  38.646  45.647  1.00  0.00           H  
ATOM      7  CG  PRO     1      71.702  38.664  43.360  1.00  0.00           C  
ATOM      8  HG2 PRO     1      72.487  38.564  42.610  1.00  0.00           H  
ATOM      9  HG3 PRO     1      71.179  39.615  43.256  1.00  0.00           H  
ATOM     10  CB  PRO     1      70.740  37.481  43.152  1.00  0.00           C  
ATOM     11  HB2 PRO     1      70.635  37.139  42.122  1.00  0.00           H  
ATOM     12  HB3 PRO     1      69.733  37.705  43.505  1.00  0.00           H  
ATOM     13  CA  PRO     1      71.382  36.366  44.062  1.00  0.00           C  
ATOM     14  HA  PRO     1      70.615  36.018  44.754  1.00  0.00           H  
ATOM     15  C   PRO     1      71.819  35.131  43.282  1.00  0.00           C  
ATOM     16  O   PRO     1      73.004  34.972  42.963  1.00  0.00           O  
ATOM     17  N   MET     2      71.025  34.044  43.293  1.00  0.00           N  
ATOM     18  H   MET     2      70.127  34.187  43.733  1.00  0.00           H  
ATOM     19  CA  MET     2      71.202  32.784  42.549  1.00  0.00           C  
ATOM     20  HA  MET     2      72.224  32.530  42.829  1.00  0.00           H  
ATOM     21  CB  MET     2      70.302  31.797  43.342  1.00  0.00           C  
ATOM     22  HB2 MET     2      70.616  31.775  44.386  1.00  0.00           H  
ATOM     23  HB3 MET     2      69.268  32.136  43.282  1.00  0.00           H  
ATOM     24  CG  MET     2      70.348  30.356  42.837  1.00  0.00           C  
ATOM     25  HG2 MET     2      69.902  30.372  41.843  1.00  0.00           H  
ATOM     26  HG3 MET     2      71.362  29.993  42.669  1.00  0.00           H  
ATOM     27  SD  MET     2      69.434  29.135  43.761  1.00  0.00           S  
ATOM     28  CE  MET     2      67.830  29.887  43.607  1.00  0.00           C  
ATOM     29  HE1 MET     2      67.177  29.143  44.064  1.00  0.00           H  
ATOM     30  HE2 MET     2      67.859  30.875  44.068  1.00  0.00           H  
ATOM     31  HE3 MET     2      67.595  30.052  42.556  1.00  0.00           H  
ATOM     32  C   MET     2      71.092  32.687  40.985  1.00  0.00           C  
ATOM     33  O   MET     2      70.295  33.409  40.455  1.00  0.00           O  
ATOM     34  N   SER     3      71.673  31.662  40.318  1.00  0.00           N  
ATOM     35  H   SER     3      72.398  31.095  40.735  1.00  0.00           H  
ATOM     36  CA  SER     3      71.388  31.431  38.886  1.00  0.00           C  
ATOM     37  HA  SER     3      71.735  32.236  38.239  1.00  0.00           H  
ATOM     38  CB  SER     3      72.063  30.119  38.466  1.00  0.00           C  
ATOM     39  HB2 SER     3      73.117  29.976  38.701  1.00  0.00           H  
ATOM     40  HB3 SER     3      71.520  29.349  39.014  1.00  0.00           H  
ATOM     41  OG  SER     3      71.935  29.845  37.099  1.00  0.00           O  
ATOM     42  HG  SER     3      72.367  30.563  36.631  1.00  0.00           H  
ATOM     43  C   SER     3      69.890  31.219  38.541  1.00  0.00           C  
ATOM     44  O   SER     3      69.172  30.508  39.280  1.00  0.00           O  
ATOM     45  N   GLU     4      69.461  31.668  37.359  1.00  0.00           N  
ATOM     46  H   GLU     4      70.155  32.246  36.906  1.00  0.00           H  
ATOM     47  CA  GLU     4      68.180  31.400  36.686  1.00  0.00           C  
ATOM     48  HA  GLU     4      67.334  31.623  37.336  1.00  0.00           H  
ATOM     49  CB  GLU     4      68.029  32.405  35.474  1.00  0.00           C  
ATOM     50  HB2 GLU     4      68.568  33.302  35.777  1.00  0.00           H  
ATOM     51  HB3 GLU     4      68.729  32.066  34.710  1.00  0.00           H  
ATOM     52  CG  GLU     4      66.610  32.731  34.845  1.00  0.00           C  
ATOM     53  HG2 GLU     4      65.990  31.842  34.956  1.00  0.00           H  
ATOM     54  HG3 GLU     4      66.121  33.524  35.411  1.00  0.00           H  
ATOM     55  CD  GLU     4      66.516  33.070  33.385  1.00  0.00           C  
ATOM     56  OE1 GLU     4      65.861  34.120  33.086  1.00  0.00           O  
ATOM     57  OE2 GLU     4      67.096  32.367  32.459  1.00  0.00           O  
ATOM     58  C   GLU     4      68.022  29.913  36.196  1.00  0.00           C  
ATOM     59  O   GLU     4      66.863  29.382  36.203  1.00  0.00           O  
ATOM     60  N   LYS     5      69.155  29.247  35.863  1.00  0.00           N  
ATOM     61  H   LYS     5      70.021  29.766  35.897  1.00  0.00           H  
ATOM     62  CA  LYS     5      69.182  27.813  35.650  1.00  0.00           C  
ATOM     63  HA  LYS     5      68.441  27.657  34.867  1.00  0.00           H  
ATOM     64  CB  LYS     5      70.584  27.384  35.254  1.00  0.00           C  
ATOM     65  HB2 LYS     5      71.187  27.583  36.140  1.00  0.00           H  
ATOM     66  HB3 LYS     5      70.618  26.308  35.084  1.00  0.00           H  
ATOM     67  CG  LYS     5      71.139  28.085  34.031  1.00  0.00           C  
ATOM     68  HG2 LYS     5      70.537  27.822  33.162  1.00  0.00           H  
ATOM     69  HG3 LYS     5      71.159  29.174  34.080  1.00  0.00           H  
ATOM     70  CD  LYS     5      72.623  27.562  33.766  1.00  0.00           C  
ATOM     71  HD2 LYS     5      72.608  26.498  33.531  1.00  0.00           H  
ATOM     72  HD3 LYS     5      73.064  28.037  32.890  1.00  0.00           H  
ATOM     73  CE  LYS     5      73.633  27.866  34.913  1.00  0.00           C  
ATOM     74  HE2 LYS     5      73.306  28.800  35.369  1.00  0.00           H  
ATOM     75  HE3 LYS     5      73.628  27.199  35.775  1.00  0.00           H  
ATOM     76  NZ  LYS     5      75.057  27.826  34.417  1.00  0.00           N  
ATOM     77  HZ1 LYS     5      75.675  28.141  35.151  1.00  0.00           H  
ATOM     78  HZ2 LYS     5      75.307  26.866  34.228  1.00  0.00           H  
ATOM     79  HZ3 LYS     5      75.130  28.504  33.673  1.00  0.00           H  
ATOM     80  C   LYS     5      68.802  26.858  36.826  1.00  0.00           C  
ATOM     81  O   LYS     5      67.962  26.000  36.739  1.00  0.00           O  
ATOM     82  N   GLN     6      69.449  27.138  37.987  1.00  0.00           N  
ATOM     83  H   GLN     6      70.060  27.942  38.004  1.00  0.00           H  
ATOM     84  CA  GLN     6      68.942  26.687  39.296  1.00  0.00           C  
ATOM     85  HA  GLN     6      68.884  25.604  39.179  1.00  0.00           H  
ATOM     86  CB  GLN     6      69.965  27.046  40.381  1.00  0.00           C  
ATOM     87  HB2 GLN     6      70.078  28.123  40.258  1.00  0.00           H  
ATOM     88  HB3 GLN     6      69.690  26.881  41.423  1.00  0.00           H  
ATOM     89  CG  GLN     6      71.364  26.384  40.295  1.00  0.00           C  
ATOM     90  HG2 GLN     6      71.276  25.499  40.926  1.00  0.00           H  
ATOM     91  HG3 GLN     6      71.543  25.981  39.298  1.00  0.00           H  
ATOM     92  CD  GLN     6      72.606  27.151  40.884  1.00  0.00           C  
ATOM     93  OE1 GLN     6      73.116  28.122  40.341  1.00  0.00           O  
ATOM     94  NE2 GLN     6      73.055  26.814  42.095  1.00  0.00           N  
ATOM     95 HE21 GLN     6      72.710  26.047  42.655  1.00  0.00           H  
ATOM     96 HE22 GLN     6      73.831  27.303  42.518  1.00  0.00           H  
ATOM     97  C   GLN     6      67.559  27.080  39.704  1.00  0.00           C  
ATOM     98  O   GLN     6      66.834  26.280  40.242  1.00  0.00           O  
ATOM     99  N   LEU     7      67.154  28.342  39.461  1.00  0.00           N  
ATOM    100  H   LEU     7      67.839  29.044  39.220  1.00  0.00           H  
ATOM    101  CA  LEU     7      65.793  28.751  39.732  1.00  0.00           C  
ATOM    102  HA  LEU     7      65.578  28.449  40.757  1.00  0.00           H  
ATOM    103  CB  LEU     7      65.547  30.358  39.548  1.00  0.00           C  
ATOM    104  HB2 LEU     7      66.320  30.901  40.093  1.00  0.00           H  
ATOM    105  HB3 LEU     7      65.498  30.586  38.484  1.00  0.00           H  
ATOM    106  CG  LEU     7      64.200  30.891  40.167  1.00  0.00           C  
ATOM    107  HG  LEU     7      63.387  30.293  39.753  1.00  0.00           H  
ATOM    108  CD1 LEU     7      64.117  30.720  41.671  1.00  0.00           C  
ATOM    109 HD11 LEU     7      64.066  29.680  41.992  1.00  0.00           H  
ATOM    110 HD12 LEU     7      64.959  31.200  42.170  1.00  0.00           H  
ATOM    111 HD13 LEU     7      63.279  31.296  42.063  1.00  0.00           H  
ATOM    112  CD2 LEU     7      63.888  32.323  39.727  1.00  0.00           C  
ATOM    113 HD21 LEU     7      63.983  32.474  38.651  1.00  0.00           H  
ATOM    114 HD22 LEU     7      62.851  32.523  39.993  1.00  0.00           H  
ATOM    115 HD23 LEU     7      64.576  32.970  40.271  1.00  0.00           H  
ATOM    116  C   LEU     7      64.811  27.928  38.913  1.00  0.00           C  
ATOM    117  O   LEU     7      63.698  27.649  39.396  1.00  0.00           O  
ATOM    118  N   ALA     8      65.132  27.673  37.648  1.00  0.00           N  
ATOM    119  H   ALA     8      65.981  28.041  37.244  1.00  0.00           H  
ATOM    120  CA  ALA     8      64.212  26.922  36.746  1.00  0.00           C  
ATOM    121  HA  ALA     8      63.227  27.385  36.808  1.00  0.00           H  
ATOM    122  CB  ALA     8      64.909  26.907  35.389  1.00  0.00           C  
ATOM    123  HB1 ALA     8      64.321  26.451  34.593  1.00  0.00           H  
ATOM    124  HB2 ALA     8      65.228  27.876  35.006  1.00  0.00           H  
ATOM    125  HB3 ALA     8      65.833  26.346  35.531  1.00  0.00           H  
ATOM    126  C   ALA     8      63.978  25.456  37.162  1.00  0.00           C  
ATOM    127  O   ALA     8      62.873  24.915  37.022  1.00  0.00           O  
ATOM    128  N   ASP     9      64.966  24.867  37.829  1.00  0.00           N  
ATOM    129  H   ASP     9      65.844  25.367  37.814  1.00  0.00           H  
ATOM    130  CA  ASP     9      65.019  23.573  38.588  1.00  0.00           C  
ATOM    131  HA  ASP     9      64.563  22.815  37.950  1.00  0.00           H  
ATOM    132  CB  ASP     9      66.452  23.178  38.818  1.00  0.00           C  
ATOM    133  HB2 ASP     9      66.893  23.058  37.828  1.00  0.00           H  
ATOM    134  HB3 ASP     9      67.084  23.973  39.215  1.00  0.00           H  
ATOM    135  CG  ASP     9      66.617  21.847  39.557  1.00  0.00           C  
ATOM    136  OD1 ASP     9      65.800  20.943  39.418  1.00  0.00           O  
ATOM    137  OD2 ASP     9      67.631  21.643  40.263  1.00  0.00           O  
ATOM    138  C   ASP     9      64.285  23.695  39.958  1.00  0.00           C  
ATOM    139  O   ASP     9      63.481  22.793  40.171  1.00  0.00           O  
ATOM    140  N   VAL    10      64.402  24.830  40.727  1.00  0.00           N  
ATOM    141  H   VAL    10      65.072  25.532  40.447  1.00  0.00           H  
ATOM    142  CA  VAL    10      63.564  25.138  41.875  1.00  0.00           C  
ATOM    143  HA  VAL    10      63.696  24.385  42.652  1.00  0.00           H  
ATOM    144  CB  VAL    10      63.941  26.430  42.685  1.00  0.00           C  
ATOM    145  HB  VAL    10      63.995  27.250  41.968  1.00  0.00           H  
ATOM    146  CG1 VAL    10      63.013  26.706  43.832  1.00  0.00           C  
ATOM    147 HG11 VAL    10      62.045  27.041  43.459  1.00  0.00           H  
ATOM    148 HG12 VAL    10      62.739  25.816  44.398  1.00  0.00           H  
ATOM    149 HG13 VAL    10      63.448  27.443  44.507  1.00  0.00           H  
ATOM    150  CG2 VAL    10      65.296  26.093  43.318  1.00  0.00           C  
ATOM    151 HG21 VAL    10      65.732  26.977  43.784  1.00  0.00           H  
ATOM    152 HG22 VAL    10      65.160  25.374  44.127  1.00  0.00           H  
ATOM    153 HG23 VAL    10      65.997  25.626  42.626  1.00  0.00           H  
ATOM    154  C   VAL    10      62.125  25.138  41.442  1.00  0.00           C  
ATOM    155  O   VAL    10      61.291  24.330  41.883  1.00  0.00           O  
ATOM    156  N   VAL    11      61.789  25.894  40.347  1.00  0.00           N  
ATOM    157  H   VAL    11      62.452  26.545  39.949  1.00  0.00           H  
ATOM    158  CA  VAL    11      60.324  26.135  39.988  1.00  0.00           C  
ATOM    159  HA  VAL    11      59.778  26.395  40.896  1.00  0.00           H  
ATOM    160  CB  VAL    11      60.123  27.319  39.007  1.00  0.00           C  
ATOM    161  HB  VAL    11      60.780  27.186  38.147  1.00  0.00           H  
ATOM    162  CG1 VAL    11      58.698  27.458  38.455  1.00  0.00           C  
ATOM    163 HG11 VAL    11      58.061  27.735  39.295  1.00  0.00           H  
ATOM    164 HG12 VAL    11      58.560  28.252  37.722  1.00  0.00           H  
ATOM    165 HG13 VAL    11      58.346  26.580  37.913  1.00  0.00           H  
ATOM    166  CG2 VAL    11      60.549  28.681  39.533  1.00  0.00           C  
ATOM    167 HG21 VAL    11      61.452  28.632  40.142  1.00  0.00           H  
ATOM    168 HG22 VAL    11      60.782  29.295  38.664  1.00  0.00           H  
ATOM    169 HG23 VAL    11      59.740  29.129  40.110  1.00  0.00           H  
ATOM    170  C   VAL    11      59.710  24.846  39.509  1.00  0.00           C  
ATOM    171  O   VAL    11      58.550  24.549  39.870  1.00  0.00           O  
ATOM    172  N   GLU    12      60.432  23.956  38.783  1.00  0.00           N  
ATOM    173  H   GLU    12      61.309  24.292  38.411  1.00  0.00           H  
ATOM    174  CA  GLU    12      59.972  22.665  38.247  1.00  0.00           C  
ATOM    175  HA  GLU    12      59.027  22.791  37.718  1.00  0.00           H  
ATOM    176  CB  GLU    12      60.916  22.068  37.233  1.00  0.00           C  
ATOM    177  HB2 GLU    12      61.135  22.811  36.466  1.00  0.00           H  
ATOM    178  HB3 GLU    12      61.829  22.091  37.827  1.00  0.00           H  
ATOM    179  CG  GLU    12      60.638  20.617  36.773  1.00  0.00           C  
ATOM    180  HG2 GLU    12      60.654  20.044  37.700  1.00  0.00           H  
ATOM    181  HG3 GLU    12      59.619  20.638  36.387  1.00  0.00           H  
ATOM    182  CD  GLU    12      61.615  20.198  35.706  1.00  0.00           C  
ATOM    183  OE1 GLU    12      61.104  19.837  34.619  1.00  0.00           O  
ATOM    184  OE2 GLU    12      62.862  20.295  35.836  1.00  0.00           O  
ATOM    185  C   GLU    12      59.604  21.706  39.460  1.00  0.00           C  
ATOM    186  O   GLU    12      58.431  21.279  39.569  1.00  0.00           O  
ATOM    187  N   ARG    13      60.555  21.554  40.349  1.00  0.00           N  
ATOM    188  H   ARG    13      61.512  21.804  40.146  1.00  0.00           H  
ATOM    189  CA  ARG    13      60.396  20.867  41.621  1.00  0.00           C  
ATOM    190  HA  ARG    13      60.112  19.843  41.379  1.00  0.00           H  
ATOM    191  CB  ARG    13      61.722  20.705  42.340  1.00  0.00           C  
ATOM    192  HB2 ARG    13      62.266  21.648  42.384  1.00  0.00           H  
ATOM    193  HB3 ARG    13      61.474  20.321  43.329  1.00  0.00           H  
ATOM    194  CG  ARG    13      62.597  19.666  41.608  1.00  0.00           C  
ATOM    195  HG2 ARG    13      62.131  18.696  41.434  1.00  0.00           H  
ATOM    196  HG3 ARG    13      62.848  20.166  40.672  1.00  0.00           H  
ATOM    197  CD  ARG    13      63.966  19.531  42.292  1.00  0.00           C  
ATOM    198  HD2 ARG    13      63.758  19.444  43.358  1.00  0.00           H  
ATOM    199  HD3 ARG    13      64.451  18.609  41.971  1.00  0.00           H  
ATOM    200  NE  ARG    13      64.824  20.655  41.974  1.00  0.00           N  
ATOM    201  HE  ARG    13      65.103  20.763  41.009  1.00  0.00           H  
ATOM    202  CZ  ARG    13      65.292  21.478  42.946  1.00  0.00           C  
ATOM    203  NH1 ARG    13      64.743  21.543  44.148  1.00  0.00           N  
ATOM    204 HH11 ARG    13      65.122  22.258  44.751  1.00  0.00           H  
ATOM    205 HH12 ARG    13      64.249  20.755  44.542  1.00  0.00           H  
ATOM    206  NH2 ARG    13      66.247  22.362  42.751  1.00  0.00           N  
ATOM    207 HH21 ARG    13      66.875  22.096  42.006  1.00  0.00           H  
ATOM    208 HH22 ARG    13      66.596  22.957  43.489  1.00  0.00           H  
ATOM    209  C   ARG    13      59.311  21.372  42.545  1.00  0.00           C  
ATOM    210  O   ARG    13      58.800  20.640  43.372  1.00  0.00           O  
ATOM    211  N   THR    14      58.904  22.658  42.446  1.00  0.00           N  
ATOM    212  H   THR    14      59.148  23.063  41.553  1.00  0.00           H  
ATOM    213  CA  THR    14      57.826  23.272  43.249  1.00  0.00           C  
ATOM    214  HA  THR    14      57.727  22.756  44.204  1.00  0.00           H  
ATOM    215  CB  THR    14      58.123  24.692  43.645  1.00  0.00           C  
ATOM    216  HB  THR    14      58.200  25.406  42.825  1.00  0.00           H  
ATOM    217  CG2 THR    14      57.181  25.273  44.708  1.00  0.00           C  
ATOM    218 HG21 THR    14      57.079  24.566  45.531  1.00  0.00           H  
ATOM    219 HG22 THR    14      57.561  26.254  44.995  1.00  0.00           H  
ATOM    220 HG23 THR    14      56.181  25.349  44.282  1.00  0.00           H  
ATOM    221  OG1 THR    14      59.430  24.860  44.264  1.00  0.00           O  
ATOM    222  HG1 THR    14      60.080  24.641  43.592  1.00  0.00           H  
ATOM    223  C   THR    14      56.450  23.150  42.628  1.00  0.00           C  
ATOM    224  O   THR    14      55.446  22.769  43.209  1.00  0.00           O  
ATOM    225  N   VAL    15      56.417  23.350  41.327  1.00  0.00           N  
ATOM    226  H   VAL    15      57.243  23.558  40.784  1.00  0.00           H  
ATOM    227  CA  VAL    15      55.223  23.554  40.553  1.00  0.00           C  
ATOM    228  HA  VAL    15      54.454  23.687  41.313  1.00  0.00           H  
ATOM    229  CB  VAL    15      55.344  24.888  39.700  1.00  0.00           C  
ATOM    230  HB  VAL    15      56.221  24.891  39.053  1.00  0.00           H  
ATOM    231  CG1 VAL    15      54.106  25.102  38.745  1.00  0.00           C  
ATOM    232 HG11 VAL    15      54.087  26.096  38.296  1.00  0.00           H  
ATOM    233 HG12 VAL    15      54.014  24.312  38.000  1.00  0.00           H  
ATOM    234 HG13 VAL    15      53.163  25.020  39.286  1.00  0.00           H  
ATOM    235  CG2 VAL    15      55.379  26.072  40.659  1.00  0.00           C  
ATOM    236 HG21 VAL    15      54.571  26.111  41.390  1.00  0.00           H  
ATOM    237 HG22 VAL    15      56.300  25.990  41.237  1.00  0.00           H  
ATOM    238 HG23 VAL    15      55.516  27.021  40.142  1.00  0.00           H  
ATOM    239  C   VAL    15      54.789  22.319  39.864  1.00  0.00           C  
ATOM    240  O   VAL    15      53.635  22.240  39.543  1.00  0.00           O  
ATOM    241  N   THR    16      55.591  21.334  39.491  1.00  0.00           N  
ATOM    242  H   THR    16      56.582  21.524  39.439  1.00  0.00           H  
ATOM    243  CA  THR    16      55.105  20.006  38.872  1.00  0.00           C  
ATOM    244  HA  THR    16      54.536  20.263  37.979  1.00  0.00           H  
ATOM    245  CB  THR    16      56.386  19.130  38.427  1.00  0.00           C  
ATOM    246  HB  THR    16      57.026  19.014  39.301  1.00  0.00           H  
ATOM    247  CG2 THR    16      55.985  17.763  37.847  1.00  0.00           C  
ATOM    248 HG21 THR    16      56.869  17.181  37.588  1.00  0.00           H  
ATOM    249 HG22 THR    16      55.550  17.211  38.680  1.00  0.00           H  
ATOM    250 HG23 THR    16      55.347  17.892  36.972  1.00  0.00           H  
ATOM    251  OG1 THR    16      57.083  19.827  37.425  1.00  0.00           O  
ATOM    252  HG1 THR    16      57.472  20.507  37.980  1.00  0.00           H  
ATOM    253  C   THR    16      54.301  19.165  39.887  1.00  0.00           C  
ATOM    254  O   THR    16      53.269  18.679  39.451  1.00  0.00           O  
ATOM    255  N   PRO    17      54.665  18.994  41.164  1.00  0.00           N  
ATOM    256  CD  PRO    17      55.934  19.375  41.880  1.00  0.00           C  
ATOM    257  HD2 PRO    17      56.367  20.324  41.566  1.00  0.00           H  
ATOM    258  HD3 PRO    17      56.733  18.644  41.757  1.00  0.00           H  
ATOM    259  CG  PRO    17      55.487  19.403  43.366  1.00  0.00           C  
ATOM    260  HG2 PRO    17      54.884  20.296  43.525  1.00  0.00           H  
ATOM    261  HG3 PRO    17      56.326  19.293  44.054  1.00  0.00           H  
ATOM    262  CB  PRO    17      54.546  18.192  43.441  1.00  0.00           C  
ATOM    263  HB2 PRO    17      53.889  18.154  44.309  1.00  0.00           H  
ATOM    264  HB3 PRO    17      55.129  17.271  43.407  1.00  0.00           H  
ATOM    265  CA  PRO    17      53.797  18.261  42.102  1.00  0.00           C  
ATOM    266  HA  PRO    17      53.631  17.206  41.886  1.00  0.00           H  
ATOM    267  C   PRO    17      52.430  18.872  42.238  1.00  0.00           C  
ATOM    268  O   PRO    17      51.451  18.156  42.211  1.00  0.00           O  
ATOM    269  N   LEU    18      52.355  20.250  42.258  1.00  0.00           N  
ATOM    270  H   LEU    18      53.248  20.701  42.401  1.00  0.00           H  
ATOM    271  CA  LEU    18      51.140  21.010  42.366  1.00  0.00           C  
ATOM    272  HA  LEU    18      50.555  20.745  43.247  1.00  0.00           H  
ATOM    273  CB  LEU    18      51.576  22.505  42.428  1.00  0.00           C  
ATOM    274  HB2 LEU    18      52.210  22.528  43.314  1.00  0.00           H  
ATOM    275  HB3 LEU    18      52.138  22.837  41.555  1.00  0.00           H  
ATOM    276  CG  LEU    18      50.363  23.436  42.547  1.00  0.00           C  
ATOM    277  HG  LEU    18      49.506  22.820  42.816  1.00  0.00           H  
ATOM    278  CD1 LEU    18      50.455  24.444  43.722  1.00  0.00           C  
ATOM    279 HD11 LEU    18      51.467  24.846  43.775  1.00  0.00           H  
ATOM    280 HD12 LEU    18      49.939  25.347  43.396  1.00  0.00           H  
ATOM    281 HD13 LEU    18      50.087  24.038  44.664  1.00  0.00           H  
ATOM    282  CD2 LEU    18      50.065  24.185  41.301  1.00  0.00           C  
ATOM    283 HD21 LEU    18      49.013  24.467  41.271  1.00  0.00           H  
ATOM    284 HD22 LEU    18      50.642  25.096  41.138  1.00  0.00           H  
ATOM    285 HD23 LEU    18      50.192  23.598  40.392  1.00  0.00           H  
ATOM    286  C   LEU    18      50.249  20.757  41.168  1.00  0.00           C  
ATOM    287  O   LEU    18      49.033  20.463  41.409  1.00  0.00           O  
ATOM    288  N   MET    19      50.735  20.820  39.951  1.00  0.00           N  
ATOM    289  H   MET    19      51.680  21.176  39.991  1.00  0.00           H  
ATOM    290  CA  MET    19      50.065  20.559  38.629  1.00  0.00           C  
ATOM    291  HA  MET    19      49.253  21.241  38.376  1.00  0.00           H  
ATOM    292  CB  MET    19      51.109  20.648  37.527  1.00  0.00           C  
ATOM    293  HB2 MET    19      52.071  20.374  37.960  1.00  0.00           H  
ATOM    294  HB3 MET    19      50.926  19.949  36.711  1.00  0.00           H  
ATOM    295  CG  MET    19      51.147  22.113  37.091  1.00  0.00           C  
ATOM    296  HG2 MET    19      50.163  22.427  36.742  1.00  0.00           H  
ATOM    297  HG3 MET    19      51.497  22.728  37.920  1.00  0.00           H  
ATOM    298  SD  MET    19      52.325  22.377  35.656  1.00  0.00           S  
ATOM    299  CE  MET    19      51.190  21.933  34.310  1.00  0.00           C  
ATOM    300  HE1 MET    19      50.277  22.499  34.495  1.00  0.00           H  
ATOM    301  HE2 MET    19      51.624  22.231  33.356  1.00  0.00           H  
ATOM    302  HE3 MET    19      51.055  20.858  34.432  1.00  0.00           H  
ATOM    303  C   MET    19      49.474  19.153  38.697  1.00  0.00           C  
ATOM    304  O   MET    19      48.297  18.972  38.393  1.00  0.00           O  
ATOM    305  N   LYS    20      50.196  18.121  39.180  1.00  0.00           N  
ATOM    306  H   LYS    20      51.172  18.270  39.390  1.00  0.00           H  
ATOM    307  CA  LYS    20      49.665  16.789  39.236  1.00  0.00           C  
ATOM    308  HA  LYS    20      49.090  16.611  38.328  1.00  0.00           H  
ATOM    309  CB  LYS    20      50.710  15.744  39.481  1.00  0.00           C  
ATOM    310  HB2 LYS    20      51.235  15.914  40.421  1.00  0.00           H  
ATOM    311  HB3 LYS    20      50.135  14.819  39.522  1.00  0.00           H  
ATOM    312  CG  LYS    20      51.779  15.655  38.391  1.00  0.00           C  
ATOM    313  HG2 LYS    20      51.190  15.325  37.535  1.00  0.00           H  
ATOM    314  HG3 LYS    20      52.270  16.621  38.267  1.00  0.00           H  
ATOM    315  CD  LYS    20      52.821  14.587  38.749  1.00  0.00           C  
ATOM    316  HD2 LYS    20      53.271  14.764  39.726  1.00  0.00           H  
ATOM    317  HD3 LYS    20      52.417  13.580  38.848  1.00  0.00           H  
ATOM    318  CE  LYS    20      53.911  14.553  37.839  1.00  0.00           C  
ATOM    319  HE2 LYS    20      53.473  14.162  36.921  1.00  0.00           H  
ATOM    320  HE3 LYS    20      54.278  15.569  37.698  1.00  0.00           H  
ATOM    321  NZ  LYS    20      55.034  13.675  38.365  1.00  0.00           N  
ATOM    322  HZ1 LYS    20      54.694  12.773  38.668  1.00  0.00           H  
ATOM    323  HZ2 LYS    20      55.759  13.565  37.670  1.00  0.00           H  
ATOM    324  HZ3 LYS    20      55.540  14.110  39.123  1.00  0.00           H  
ATOM    325  C   LYS    20      48.652  16.603  40.394  1.00  0.00           C  
ATOM    326  O   LYS    20      47.615  15.954  40.190  1.00  0.00           O  
ATOM    327  N   ALA    21      48.828  17.324  41.476  1.00  0.00           N  
ATOM    328  H   ALA    21      49.733  17.757  41.597  1.00  0.00           H  
ATOM    329  CA  ALA    21      47.916  17.236  42.630  1.00  0.00           C  
ATOM    330  HA  ALA    21      47.650  16.204  42.859  1.00  0.00           H  
ATOM    331  CB  ALA    21      48.529  17.811  43.845  1.00  0.00           C  
ATOM    332  HB1 ALA    21      49.380  17.181  44.101  1.00  0.00           H  
ATOM    333  HB2 ALA    21      48.836  18.839  43.652  1.00  0.00           H  
ATOM    334  HB3 ALA    21      47.770  17.773  44.627  1.00  0.00           H  
ATOM    335  C   ALA    21      46.575  17.940  42.354  1.00  0.00           C  
ATOM    336  O   ALA    21      45.528  17.478  42.786  1.00  0.00           O  
ATOM    337  N   GLN    22      46.650  19.038  41.580  1.00  0.00           N  
ATOM    338  H   GLN    22      47.573  19.373  41.341  1.00  0.00           H  
ATOM    339  CA  GLN    22      45.475  19.812  41.256  1.00  0.00           C  
ATOM    340  HA  GLN    22      44.694  19.607  41.988  1.00  0.00           H  
ATOM    341  CB  GLN    22      45.734  21.380  41.487  1.00  0.00           C  
ATOM    342  HB2 GLN    22      46.274  21.821  40.650  1.00  0.00           H  
ATOM    343  HB3 GLN    22      44.764  21.857  41.343  1.00  0.00           H  
ATOM    344  CG  GLN    22      46.358  21.896  42.765  1.00  0.00           C  
ATOM    345  HG2 GLN    22      47.300  21.371  42.926  1.00  0.00           H  
ATOM    346  HG3 GLN    22      46.632  22.951  42.789  1.00  0.00           H  
ATOM    347  CD  GLN    22      45.448  21.576  43.989  1.00  0.00           C  
ATOM    348  OE1 GLN    22      44.226  21.486  43.850  1.00  0.00           O  
ATOM    349  NE2 GLN    22      46.023  21.244  45.139  1.00  0.00           N  
ATOM    350 HE21 GLN    22      47.008  21.343  45.338  1.00  0.00           H  
ATOM    351 HE22 GLN    22      45.304  21.128  45.838  1.00  0.00           H  
ATOM    352  C   GLN    22      44.937  19.566  39.845  1.00  0.00           C  
ATOM    353  O   GLN    22      44.040  20.272  39.415  1.00  0.00           O  
ATOM    354  N   ALA    23      45.542  18.598  39.131  1.00  0.00           N  
ATOM    355  H   ALA    23      46.401  18.190  39.471  1.00  0.00           H  
ATOM    356  CA  ALA    23      45.083  18.121  37.797  1.00  0.00           C  
ATOM    357  HA  ALA    23      45.903  17.468  37.500  1.00  0.00           H  
ATOM    358  CB  ALA    23      43.847  17.236  38.097  1.00  0.00           C  
ATOM    359  HB1 ALA    23      43.015  17.710  38.617  1.00  0.00           H  
ATOM    360  HB2 ALA    23      43.670  16.850  37.093  1.00  0.00           H  
ATOM    361  HB3 ALA    23      44.097  16.373  38.714  1.00  0.00           H  
ATOM    362  C   ALA    23      45.042  19.064  36.589  1.00  0.00           C  
ATOM    363  O   ALA    23      44.223  18.945  35.736  1.00  0.00           O  
ATOM    364  N   ILE    24      45.880  20.121  36.677  1.00  0.00           N  
ATOM    365  H   ILE    24      46.466  20.142  37.499  1.00  0.00           H  
ATOM    366  CA  ILE    24      45.984  21.195  35.707  1.00  0.00           C  
ATOM    367  HA  ILE    24      45.006  21.592  35.434  1.00  0.00           H  
ATOM    368  CB  ILE    24      46.694  22.352  36.446  1.00  0.00           C  
ATOM    369  HB  ILE    24      47.730  22.075  36.641  1.00  0.00           H  
ATOM    370  CG2 ILE    24      46.811  23.462  35.398  1.00  0.00           C  
ATOM    371 HG21 ILE    24      45.824  23.855  35.153  1.00  0.00           H  
ATOM    372 HG22 ILE    24      47.401  24.252  35.862  1.00  0.00           H  
ATOM    373 HG23 ILE    24      47.303  23.189  34.465  1.00  0.00           H  
ATOM    374  CG1 ILE    24      46.113  22.845  37.771  1.00  0.00           C  
ATOM    375 HG12 ILE    24      45.139  23.329  37.693  1.00  0.00           H  
ATOM    376 HG13 ILE    24      45.946  21.996  38.434  1.00  0.00           H  
ATOM    377  CD1 ILE    24      47.073  23.805  38.563  1.00  0.00           C  
ATOM    378 HD11 ILE    24      48.056  23.337  38.501  1.00  0.00           H  
ATOM    379 HD12 ILE    24      47.134  24.814  38.154  1.00  0.00           H  
ATOM    380 HD13 ILE    24      46.804  23.840  39.618  1.00  0.00           H  
ATOM    381  C   ILE    24      46.818  20.800  34.389  1.00  0.00           C  
ATOM    382  O   ILE    24      47.984  20.354  34.604  1.00  0.00           O  
ATOM    383  N   PRO    25      46.251  20.750  33.141  1.00  0.00           N  
ATOM    384  CD  PRO    25      44.842  20.943  32.838  1.00  0.00           C  
ATOM    385  HD2 PRO    25      44.640  22.014  32.802  1.00  0.00           H  
ATOM    386  HD3 PRO    25      44.241  20.411  33.575  1.00  0.00           H  
ATOM    387  CG  PRO    25      44.617  20.330  31.486  1.00  0.00           C  
ATOM    388  HG2 PRO    25      43.962  21.022  30.957  1.00  0.00           H  
ATOM    389  HG3 PRO    25      44.309  19.284  31.509  1.00  0.00           H  
ATOM    390  CB  PRO    25      45.998  20.343  30.825  1.00  0.00           C  
ATOM    391  HB2 PRO    25      46.183  21.268  30.279  1.00  0.00           H  
ATOM    392  HB3 PRO    25      46.183  19.510  30.147  1.00  0.00           H  
ATOM    393  CA  PRO    25      46.986  20.222  31.993  1.00  0.00           C  
ATOM    394  HA  PRO    25      47.353  19.210  32.161  1.00  0.00           H  
ATOM    395  C   PRO    25      48.216  21.059  31.670  1.00  0.00           C  
ATOM    396  O   PRO    25      49.291  20.624  31.310  1.00  0.00           O  
ATOM    397  N   GLY    26      48.191  22.389  31.945  1.00  0.00           N  
ATOM    398  H   GLY    26      47.285  22.729  32.234  1.00  0.00           H  
ATOM    399  CA  GLY    26      49.170  23.382  31.586  1.00  0.00           C  
ATOM    400  HA2 GLY    26      50.141  22.887  31.597  1.00  0.00           H  
ATOM    401  HA3 GLY    26      48.975  23.738  30.575  1.00  0.00           H  
ATOM    402  C   GLY    26      49.262  24.694  32.427  1.00  0.00           C  
ATOM    403  O   GLY    26      48.232  25.169  32.804  1.00  0.00           O  
ATOM    404  N   MET    27      50.508  25.125  32.748  1.00  0.00           N  
ATOM    405  H   MET    27      51.278  24.667  32.282  1.00  0.00           H  
ATOM    406  CA  MET    27      50.778  26.298  33.491  1.00  0.00           C  
ATOM    407  HA  MET    27      49.905  26.950  33.439  1.00  0.00           H  
ATOM    408  CB  MET    27      51.164  25.955  34.909  1.00  0.00           C  
ATOM    409  HB2 MET    27      51.999  25.257  34.971  1.00  0.00           H  
ATOM    410  HB3 MET    27      51.540  26.882  35.342  1.00  0.00           H  
ATOM    411  CG  MET    27      50.090  25.405  35.860  1.00  0.00           C  
ATOM    412  HG2 MET    27      49.158  25.939  35.672  1.00  0.00           H  
ATOM    413  HG3 MET    27      49.922  24.347  35.663  1.00  0.00           H  
ATOM    414  SD  MET    27      50.477  25.380  37.631  1.00  0.00           S  
ATOM    415  CE  MET    27      50.681  27.192  38.041  1.00  0.00           C  
ATOM    416  HE1 MET    27      50.572  27.312  39.119  1.00  0.00           H  
ATOM    417  HE2 MET    27      51.687  27.484  37.740  1.00  0.00           H  
ATOM    418  HE3 MET    27      49.981  27.678  37.362  1.00  0.00           H  
ATOM    419  C   MET    27      51.882  27.216  32.890  1.00  0.00           C  
ATOM    420  O   MET    27      52.769  26.679  32.217  1.00  0.00           O  
ATOM    421  N   ALA    28      51.885  28.474  33.181  1.00  0.00           N  
ATOM    422  H   ALA    28      51.078  28.814  33.683  1.00  0.00           H  
ATOM    423  CA  ALA    28      53.049  29.433  33.111  1.00  0.00           C  
ATOM    424  HA  ALA    28      53.973  28.905  32.874  1.00  0.00           H  
ATOM    425  CB  ALA    28      52.861  30.411  31.958  1.00  0.00           C  
ATOM    426  HB1 ALA    28      53.052  29.888  31.020  1.00  0.00           H  
ATOM    427  HB2 ALA    28      51.801  30.642  32.065  1.00  0.00           H  
ATOM    428  HB3 ALA    28      53.530  31.272  31.957  1.00  0.00           H  
ATOM    429  C   ALA    28      53.241  30.169  34.430  1.00  0.00           C  
ATOM    430  O   ALA    28      52.269  30.420  35.165  1.00  0.00           O  
ATOM    431  N   VAL    29      54.507  30.554  34.689  1.00  0.00           N  
ATOM    432  H   VAL    29      55.186  30.356  33.969  1.00  0.00           H  
ATOM    433  CA  VAL    29      54.851  31.372  35.856  1.00  0.00           C  
ATOM    434  HA  VAL    29      53.979  31.824  36.331  1.00  0.00           H  
ATOM    435  CB  VAL    29      55.484  30.479  36.913  1.00  0.00           C  
ATOM    436  HB  VAL    29      56.244  29.830  36.479  1.00  0.00           H  
ATOM    437  CG1 VAL    29      56.285  30.990  38.130  1.00  0.00           C  
ATOM    438 HG11 VAL    29      57.030  31.702  37.773  1.00  0.00           H  
ATOM    439 HG12 VAL    29      55.552  31.389  38.831  1.00  0.00           H  
ATOM    440 HG13 VAL    29      56.788  30.226  38.721  1.00  0.00           H  
ATOM    441  CG2 VAL    29      54.439  29.391  37.392  1.00  0.00           C  
ATOM    442 HG21 VAL    29      54.817  28.838  38.252  1.00  0.00           H  
ATOM    443 HG22 VAL    29      53.486  29.869  37.615  1.00  0.00           H  
ATOM    444 HG23 VAL    29      54.270  28.682  36.581  1.00  0.00           H  
ATOM    445  C   VAL    29      55.897  32.401  35.429  1.00  0.00           C  
ATOM    446  O   VAL    29      56.815  32.191  34.650  1.00  0.00           O  
ATOM    447  N   ALA    30      55.970  33.582  36.033  1.00  0.00           N  
ATOM    448  H   ALA    30      55.211  33.751  36.678  1.00  0.00           H  
ATOM    449  CA  ALA    30      57.102  34.509  35.866  1.00  0.00           C  
ATOM    450  HA  ALA    30      58.038  33.955  35.789  1.00  0.00           H  
ATOM    451  CB  ALA    30      56.816  35.502  34.746  1.00  0.00           C  
ATOM    452  HB1 ALA    30      56.723  34.888  33.850  1.00  0.00           H  
ATOM    453  HB2 ALA    30      55.941  36.109  34.979  1.00  0.00           H  
ATOM    454  HB3 ALA    30      57.681  36.156  34.633  1.00  0.00           H  
ATOM    455  C   ALA    30      57.392  35.329  37.154  1.00  0.00           C  
ATOM    456  O   ALA    30      56.534  35.919  37.719  1.00  0.00           O  
ATOM    457  N   VAL    31      58.653  35.224  37.640  1.00  0.00           N  
ATOM    458  H   VAL    31      59.317  34.803  37.005  1.00  0.00           H  
ATOM    459  CA  VAL    31      59.187  35.780  38.925  1.00  0.00           C  
ATOM    460  HA  VAL    31      58.400  36.131  39.593  1.00  0.00           H  
ATOM    461  CB  VAL    31      59.882  34.596  39.643  1.00  0.00           C  
ATOM    462  HB  VAL    31      60.741  34.353  39.019  1.00  0.00           H  
ATOM    463  CG1 VAL    31      60.463  35.029  41.025  1.00  0.00           C  
ATOM    464 HG11 VAL    31      59.677  35.492  41.621  1.00  0.00           H  
ATOM    465 HG12 VAL    31      60.961  34.175  41.485  1.00  0.00           H  
ATOM    466 HG13 VAL    31      61.257  35.757  40.860  1.00  0.00           H  
ATOM    467  CG2 VAL    31      59.072  33.247  39.742  1.00  0.00           C  
ATOM    468 HG21 VAL    31      58.010  33.295  39.982  1.00  0.00           H  
ATOM    469 HG22 VAL    31      59.116  32.783  38.757  1.00  0.00           H  
ATOM    470 HG23 VAL    31      59.614  32.469  40.279  1.00  0.00           H  
ATOM    471  C   VAL    31      60.225  36.887  38.695  1.00  0.00           C  
ATOM    472  O   VAL    31      61.118  36.793  37.877  1.00  0.00           O  
ATOM    473  N   ILE    32      60.048  38.062  39.370  1.00  0.00           N  
ATOM    474  H   ILE    32      59.352  38.111  40.100  1.00  0.00           H  
ATOM    475  CA  ILE    32      60.867  39.237  39.095  1.00  0.00           C  
ATOM    476  HA  ILE    32      61.274  39.196  38.084  1.00  0.00           H  
ATOM    477  CB  ILE    32      60.112  40.560  39.216  1.00  0.00           C  
ATOM    478  HB  ILE    32      59.992  40.765  40.279  1.00  0.00           H  
ATOM    479  CG2 ILE    32      60.967  41.647  38.570  1.00  0.00           C  
ATOM    480 HG21 ILE    32      61.851  41.852  39.173  1.00  0.00           H  
ATOM    481 HG22 ILE    32      61.265  41.483  37.534  1.00  0.00           H  
ATOM    482 HG23 ILE    32      60.327  42.529  38.555  1.00  0.00           H  
ATOM    483  CG1 ILE    32      58.674  40.543  38.634  1.00  0.00           C  
ATOM    484 HG12 ILE    32      57.901  39.922  39.087  1.00  0.00           H  
ATOM    485 HG13 ILE    32      58.242  41.530  38.799  1.00  0.00           H  
ATOM    486  CD1 ILE    32      58.612  40.087  37.102  1.00  0.00           C  
ATOM    487 HD11 ILE    32      57.548  40.272  36.953  1.00  0.00           H  
ATOM    488 HD12 ILE    32      59.233  40.758  36.509  1.00  0.00           H  
ATOM    489 HD13 ILE    32      58.875  39.039  36.961  1.00  0.00           H  
ATOM    490  C   ILE    32      61.978  39.210  40.180  1.00  0.00           C  
ATOM    491  O   ILE    32      61.619  39.025  41.374  1.00  0.00           O  
ATOM    492  N   TYR    33      63.198  39.121  39.788  1.00  0.00           N  
ATOM    493  H   TYR    33      63.223  39.133  38.778  1.00  0.00           H  
ATOM    494  CA  TYR    33      64.386  38.843  40.591  1.00  0.00           C  
ATOM    495  HA  TYR    33      64.247  39.228  41.602  1.00  0.00           H  
ATOM    496  CB  TYR    33      64.474  37.326  40.686  1.00  0.00           C  
ATOM    497  HB2 TYR    33      63.535  36.906  41.046  1.00  0.00           H  
ATOM    498  HB3 TYR    33      64.573  36.984  39.656  1.00  0.00           H  
ATOM    499  CG  TYR    33      65.566  36.833  41.479  1.00  0.00           C  
ATOM    500  CD1 TYR    33      65.813  37.309  42.764  1.00  0.00           C  
ATOM    501  HD1 TYR    33      65.191  38.063  43.224  1.00  0.00           H  
ATOM    502  CE1 TYR    33      66.782  36.710  43.554  1.00  0.00           C  
ATOM    503  HE1 TYR    33      66.871  36.994  44.592  1.00  0.00           H  
ATOM    504  CZ  TYR    33      67.528  35.606  43.013  1.00  0.00           C  
ATOM    505  OH  TYR    33      68.429  35.067  43.830  1.00  0.00           O  
ATOM    506  HH  TYR    33      68.259  35.264  44.754  1.00  0.00           H  
ATOM    507  CE2 TYR    33      67.437  35.297  41.648  1.00  0.00           C  
ATOM    508  HE2 TYR    33      68.082  34.569  41.180  1.00  0.00           H  
ATOM    509  CD2 TYR    33      66.444  35.857  40.875  1.00  0.00           C  
ATOM    510  HD2 TYR    33      66.272  35.451  39.889  1.00  0.00           H  
ATOM    511  C   TYR    33      65.703  39.331  39.989  1.00  0.00           C  
ATOM    512  O   TYR    33      65.988  39.151  38.814  1.00  0.00           O  
ATOM    513  N   GLN    34      66.550  39.892  40.879  1.00  0.00           N  
ATOM    514  H   GLN    34      66.351  39.761  41.860  1.00  0.00           H  
ATOM    515  CA  GLN    34      67.856  40.495  40.596  1.00  0.00           C  
ATOM    516  HA  GLN    34      68.298  40.903  41.505  1.00  0.00           H  
ATOM    517  CB  GLN    34      68.806  39.370  40.153  1.00  0.00           C  
ATOM    518  HB2 GLN    34      68.681  38.544  40.853  1.00  0.00           H  
ATOM    519  HB3 GLN    34      68.485  39.071  39.156  1.00  0.00           H  
ATOM    520  CG  GLN    34      70.294  39.704  40.128  1.00  0.00           C  
ATOM    521  HG2 GLN    34      70.535  40.461  39.382  1.00  0.00           H  
ATOM    522  HG3 GLN    34      70.591  40.069  41.111  1.00  0.00           H  
ATOM    523  CD  GLN    34      71.222  38.467  39.768  1.00  0.00           C  
ATOM    524  OE1 GLN    34      70.745  37.473  39.231  1.00  0.00           O  
ATOM    525  NE2 GLN    34      72.542  38.535  39.855  1.00  0.00           N  
ATOM    526 HE21 GLN    34      72.959  39.446  39.984  1.00  0.00           H  
ATOM    527 HE22 GLN    34      73.129  37.770  39.557  1.00  0.00           H  
ATOM    528  C   GLN    34      67.806  41.689  39.585  1.00  0.00           C  
ATOM    529  O   GLN    34      68.664  41.890  38.738  1.00  0.00           O  
ATOM    530  N   GLY    35      66.729  42.476  39.717  1.00  0.00           N  
ATOM    531  H   GLY    35      66.183  42.274  40.542  1.00  0.00           H  
ATOM    532  CA  GLY    35      66.430  43.548  38.791  1.00  0.00           C  
ATOM    533  HA2 GLY    35      65.791  44.307  39.242  1.00  0.00           H  
ATOM    534  HA3 GLY    35      67.351  43.988  38.407  1.00  0.00           H  
ATOM    535  C   GLY    35      65.638  43.086  37.549  1.00  0.00           C  
ATOM    536  O   GLY    35      65.188  43.931  36.736  1.00  0.00           O  
ATOM    537  N   GLN    36      65.487  41.827  37.234  1.00  0.00           N  
ATOM    538  H   GLN    36      65.838  41.074  37.809  1.00  0.00           H  
ATOM    539  CA  GLN    36      65.020  41.319  35.989  1.00  0.00           C  
ATOM    540  HA  GLN    36      64.672  42.067  35.277  1.00  0.00           H  
ATOM    541  CB  GLN    36      66.210  40.632  35.298  1.00  0.00           C  
ATOM    542  HB2 GLN    36      66.586  39.928  36.040  1.00  0.00           H  
ATOM    543  HB3 GLN    36      65.882  40.049  34.437  1.00  0.00           H  
ATOM    544  CG  GLN    36      67.257  41.626  34.856  1.00  0.00           C  
ATOM    545  HG2 GLN    36      66.763  42.361  34.220  1.00  0.00           H  
ATOM    546  HG3 GLN    36      67.747  42.039  35.738  1.00  0.00           H  
ATOM    547  CD  GLN    36      68.368  41.043  33.966  1.00  0.00           C  
ATOM    548  OE1 GLN    36      68.247  40.968  32.788  1.00  0.00           O  
ATOM    549  NE2 GLN    36      69.467  40.657  34.550  1.00  0.00           N  
ATOM    550 HE21 GLN    36      69.671  40.769  35.533  1.00  0.00           H  
ATOM    551 HE22 GLN    36      70.299  40.608  33.980  1.00  0.00           H  
ATOM    552  C   GLN    36      63.796  40.281  36.095  1.00  0.00           C  
ATOM    553  O   GLN    36      63.662  39.531  37.095  1.00  0.00           O  
ATOM    554  N   PRO    37      62.910  40.215  35.087  1.00  0.00           N  
ATOM    555  CD  PRO    37      62.881  41.022  33.826  1.00  0.00           C  
ATOM    556  HD2 PRO    37      63.784  40.773  33.268  1.00  0.00           H  
ATOM    557  HD3 PRO    37      62.738  42.095  33.958  1.00  0.00           H  
ATOM    558  CG  PRO    37      61.776  40.436  32.910  1.00  0.00           C  
ATOM    559  HG2 PRO    37      62.175  39.633  32.290  1.00  0.00           H  
ATOM    560  HG3 PRO    37      61.245  41.061  32.191  1.00  0.00           H  
ATOM    561  CB  PRO    37      60.884  39.800  33.952  1.00  0.00           C  
ATOM    562  HB2 PRO    37      60.257  38.973  33.619  1.00  0.00           H  
ATOM    563  HB3 PRO    37      60.211  40.572  34.326  1.00  0.00           H  
ATOM    564  CA  PRO    37      61.796  39.282  35.078  1.00  0.00           C  
ATOM    565  HA  PRO    37      61.174  39.252  35.972  1.00  0.00           H  
ATOM    566  C   PRO    37      62.266  37.857  34.589  1.00  0.00           C  
ATOM    567  O   PRO    37      63.177  37.835  33.819  1.00  0.00           O  
ATOM    568  N   HIP    38      61.773  36.765  35.019  1.00  0.00           N  
ATOM    569  H   HIP    38      61.131  36.886  35.789  1.00  0.00           H  
ATOM    570  CA  HIP    38      62.165  35.401  34.512  1.00  0.00           C  
ATOM    571  HA  HIP    38      62.563  35.488  33.501  1.00  0.00           H  
ATOM    572  CB  HIP    38      63.333  34.825  35.315  1.00  0.00           C  
ATOM    573  HB2 HIP    38      63.018  34.268  36.198  1.00  0.00           H  
ATOM    574  HB3 HIP    38      63.733  34.063  34.647  1.00  0.00           H  
ATOM    575  CG  HIP    38      64.441  35.730  35.722  1.00  0.00           C  
ATOM    576  ND1 HIP    38      65.560  36.099  34.968  1.00  0.00           N  
ATOM    577  HD1 HIP    38      65.845  35.604  34.136  1.00  0.00           H  
ATOM    578  CE1 HIP    38      66.307  36.960  35.733  1.00  0.00           C  
ATOM    579  HE1 HIP    38      67.179  37.497  35.389  1.00  0.00           H  
ATOM    580  NE2 HIP    38      65.634  37.160  36.912  1.00  0.00           N  
ATOM    581  HE2 HIP    38      65.936  37.746  37.677  1.00  0.00           H  
ATOM    582  CD2 HIP    38      64.494  36.393  36.889  1.00  0.00           C  
ATOM    583  HD2 HIP    38      63.729  36.426  37.650  1.00  0.00           H  
ATOM    584  C   HIP    38      61.012  34.540  34.338  1.00  0.00           C  
ATOM    585  O   HIP    38      60.130  34.501  35.184  1.00  0.00           O  
ATOM    586  N   TYR    39      60.924  33.737  33.277  1.00  0.00           N  
ATOM    587  H   TYR    39      61.714  33.838  32.657  1.00  0.00           H  
ATOM    588  CA  TYR    39      59.661  33.146  32.820  1.00  0.00           C  
ATOM    589  HA  TYR    39      58.897  33.323  33.577  1.00  0.00           H  
ATOM    590  CB  TYR    39      59.153  33.706  31.476  1.00  0.00           C  
ATOM    591  HB2 TYR    39      59.562  33.064  30.695  1.00  0.00           H  
ATOM    592  HB3 TYR    39      58.071  33.575  31.448  1.00  0.00           H  
ATOM    593  CG  TYR    39      59.546  35.199  31.171  1.00  0.00           C  
ATOM    594  CD1 TYR    39      58.803  36.301  31.647  1.00  0.00           C  
ATOM    595  HD1 TYR    39      58.053  36.095  32.396  1.00  0.00           H  
ATOM    596  CE1 TYR    39      59.022  37.638  31.265  1.00  0.00           C  
ATOM    597  HE1 TYR    39      58.516  38.531  31.603  1.00  0.00           H  
ATOM    598  CZ  TYR    39      60.058  37.953  30.380  1.00  0.00           C  
ATOM    599  OH  TYR    39      60.377  39.231  30.122  1.00  0.00           O  
ATOM    600  HH  TYR    39      59.612  39.788  30.287  1.00  0.00           H  
ATOM    601  CE2 TYR    39      60.909  36.854  29.974  1.00  0.00           C  
ATOM    602  HE2 TYR    39      61.724  37.064  29.296  1.00  0.00           H  
ATOM    603  CD2 TYR    39      60.656  35.513  30.403  1.00  0.00           C  
ATOM    604  HD2 TYR    39      61.297  34.741  30.003  1.00  0.00           H  
ATOM    605  C   TYR    39      59.826  31.588  32.757  1.00  0.00           C  
ATOM    606  O   TYR    39      60.891  31.072  32.356  1.00  0.00           O  
ATOM    607  N   PHE    40      58.750  30.863  33.063  1.00  0.00           N  
ATOM    608  H   PHE    40      57.901  31.376  33.251  1.00  0.00           H  
ATOM    609  CA  PHE    40      58.749  29.427  33.247  1.00  0.00           C  
ATOM    610  HA  PHE    40      59.494  28.934  32.623  1.00  0.00           H  
ATOM    611  CB  PHE    40      59.099  29.132  34.710  1.00  0.00           C  
ATOM    612  HB2 PHE    40      58.260  29.493  35.304  1.00  0.00           H  
ATOM    613  HB3 PHE    40      59.155  28.075  34.967  1.00  0.00           H  
ATOM    614  CG  PHE    40      60.312  29.853  35.284  1.00  0.00           C  
ATOM    615  CD1 PHE    40      61.573  29.310  34.949  1.00  0.00           C  
ATOM    616  HD1 PHE    40      61.697  28.329  34.514  1.00  0.00           H  
ATOM    617  CE1 PHE    40      62.694  30.148  35.339  1.00  0.00           C  
ATOM    618  HE1 PHE    40      63.708  29.875  35.088  1.00  0.00           H  
ATOM    619  CZ  PHE    40      62.533  31.315  36.102  1.00  0.00           C  
ATOM    620  HZ  PHE    40      63.427  31.852  36.384  1.00  0.00           H  
ATOM    621  CE2 PHE    40      61.336  31.819  36.384  1.00  0.00           C  
ATOM    622  HE2 PHE    40      61.183  32.804  36.800  1.00  0.00           H  
ATOM    623  CD2 PHE    40      60.200  31.087  35.982  1.00  0.00           C  
ATOM    624  HD2 PHE    40      59.244  31.510  36.253  1.00  0.00           H  
ATOM    625  C   PHE    40      57.434  28.837  32.773  1.00  0.00           C  
ATOM    626  O   PHE    40      56.374  29.319  33.227  1.00  0.00           O  
ATOM    627  N   THR    41      57.511  27.874  31.865  1.00  0.00           N  
ATOM    628  H   THR    41      58.402  27.491  31.585  1.00  0.00           H  
ATOM    629  CA  THR    41      56.315  27.266  31.340  1.00  0.00           C  
ATOM    630  HA  THR    41      55.338  27.617  31.672  1.00  0.00           H  
ATOM    631  CB  THR    41      56.210  27.365  29.782  1.00  0.00           C  
ATOM    632  HB  THR    41      55.320  26.838  29.439  1.00  0.00           H  
ATOM    633  CG2 THR    41      55.963  28.790  29.382  1.00  0.00           C  
ATOM    634 HG21 THR    41      55.637  28.866  28.345  1.00  0.00           H  
ATOM    635 HG22 THR    41      55.196  29.236  30.014  1.00  0.00           H  
ATOM    636 HG23 THR    41      56.889  29.336  29.561  1.00  0.00           H  
ATOM    637  OG1 THR    41      57.297  26.971  29.105  1.00  0.00           O  
ATOM    638  HG1 THR    41      57.155  26.023  29.048  1.00  0.00           H  
ATOM    639  C   THR    41      56.362  25.779  31.603  1.00  0.00           C  
ATOM    640  O   THR    41      57.405  25.154  31.766  1.00  0.00           O  
ATOM    641  N   PHE    42      55.093  25.255  31.714  1.00  0.00           N  
ATOM    642  H   PHE    42      54.321  25.904  31.654  1.00  0.00           H  
ATOM    643  CA  PHE    42      54.742  23.872  31.953  1.00  0.00           C  
ATOM    644  HA  PHE    42      55.539  23.210  31.614  1.00  0.00           H  
ATOM    645  CB  PHE    42      54.749  23.636  33.459  1.00  0.00           C  
ATOM    646  HB2 PHE    42      53.811  24.040  33.842  1.00  0.00           H  
ATOM    647  HB3 PHE    42      54.647  22.564  33.628  1.00  0.00           H  
ATOM    648  CG  PHE    42      55.925  24.102  34.203  1.00  0.00           C  
ATOM    649  CD1 PHE    42      55.979  25.435  34.567  1.00  0.00           C  
ATOM    650  HD1 PHE    42      55.125  26.072  34.391  1.00  0.00           H  
ATOM    651  CE1 PHE    42      57.033  25.982  35.330  1.00  0.00           C  
ATOM    652  HE1 PHE    42      57.095  26.955  35.795  1.00  0.00           H  
ATOM    653  CZ  PHE    42      58.217  25.139  35.469  1.00  0.00           C  
ATOM    654  HZ  PHE    42      59.096  25.464  36.007  1.00  0.00           H  
ATOM    655  CE2 PHE    42      58.197  23.802  34.990  1.00  0.00           C  
ATOM    656  HE2 PHE    42      59.088  23.222  35.181  1.00  0.00           H  
ATOM    657  CD2 PHE    42      57.063  23.242  34.300  1.00  0.00           C  
ATOM    658  HD2 PHE    42      57.065  22.217  33.960  1.00  0.00           H  
ATOM    659  C   PHE    42      53.489  23.328  31.245  1.00  0.00           C  
ATOM    660  O   PHE    42      52.457  23.964  31.145  1.00  0.00           O  
ATOM    661  N   GLY    43      53.506  22.068  30.782  1.00  0.00           N  
ATOM    662  H   GLY    43      54.410  21.618  30.764  1.00  0.00           H  
ATOM    663  CA  GLY    43      52.381  21.236  30.359  1.00  0.00           C  
ATOM    664  HA2 GLY    43      52.942  20.308  30.249  1.00  0.00           H  
ATOM    665  HA3 GLY    43      51.637  21.127  31.147  1.00  0.00           H  
ATOM    666  C   GLY    43      51.723  21.710  29.004  1.00  0.00           C  
ATOM    667  O   GLY    43      52.252  22.323  28.121  1.00  0.00           O  
ATOM    668  N   LYS    44      50.445  21.395  28.900  1.00  0.00           N  
ATOM    669  H   LYS    44      50.039  20.997  29.734  1.00  0.00           H  
ATOM    670  CA  LYS    44      49.584  21.528  27.680  1.00  0.00           C  
ATOM    671  HA  LYS    44      50.194  21.726  26.799  1.00  0.00           H  
ATOM    672  CB  LYS    44      48.879  20.158  27.389  1.00  0.00           C  
ATOM    673  HB2 LYS    44      48.203  19.969  28.222  1.00  0.00           H  
ATOM    674  HB3 LYS    44      48.285  20.273  26.482  1.00  0.00           H  
ATOM    675  CG  LYS    44      49.727  18.900  27.226  1.00  0.00           C  
ATOM    676  HG2 LYS    44      50.078  18.699  28.238  1.00  0.00           H  
ATOM    677  HG3 LYS    44      49.136  18.036  26.922  1.00  0.00           H  
ATOM    678  CD  LYS    44      50.936  19.139  26.338  1.00  0.00           C  
ATOM    679  HD2 LYS    44      50.578  19.535  25.388  1.00  0.00           H  
ATOM    680  HD3 LYS    44      51.649  19.823  26.799  1.00  0.00           H  
ATOM    681  CE  LYS    44      51.682  17.877  26.219  1.00  0.00           C  
ATOM    682  HE2 LYS    44      51.710  17.423  27.210  1.00  0.00           H  
ATOM    683  HE3 LYS    44      51.177  17.145  25.590  1.00  0.00           H  
ATOM    684  NZ  LYS    44      53.081  18.084  25.737  1.00  0.00           N  
ATOM    685  HZ1 LYS    44      53.602  17.218  25.735  1.00  0.00           H  
ATOM    686  HZ2 LYS    44      52.995  18.413  24.786  1.00  0.00           H  
ATOM    687  HZ3 LYS    44      53.512  18.761  26.351  1.00  0.00           H  
ATOM    688  C   LYS    44      48.592  22.696  27.887  1.00  0.00           C  
ATOM    689  O   LYS    44      47.825  22.719  28.804  1.00  0.00           O  
ATOM    690  N   ALA    45      48.636  23.615  26.926  1.00  0.00           N  
ATOM    691  H   ALA    45      49.148  23.342  26.100  1.00  0.00           H  
ATOM    692  CA  ALA    45      47.631  24.758  26.683  1.00  0.00           C  
ATOM    693  HA  ALA    45      47.479  25.347  27.587  1.00  0.00           H  
ATOM    694  CB  ALA    45      48.175  25.732  25.721  1.00  0.00           C  
ATOM    695  HB1 ALA    45      47.475  26.537  25.501  1.00  0.00           H  
ATOM    696  HB2 ALA    45      49.093  26.228  26.035  1.00  0.00           H  
ATOM    697  HB3 ALA    45      48.433  25.195  24.808  1.00  0.00           H  
ATOM    698  C   ALA    45      46.315  24.247  26.109  1.00  0.00           C  
ATOM    699  O   ALA    45      45.320  24.936  26.168  1.00  0.00           O  
ATOM    700  N   ASP    46      46.361  23.127  25.306  1.00  0.00           N  
ATOM    701  H   ASP    46      47.282  22.768  25.097  1.00  0.00           H  
ATOM    702  CA  ASP    46      45.260  22.297  24.762  1.00  0.00           C  
ATOM    703  HA  ASP    46      44.410  22.477  25.420  1.00  0.00           H  
ATOM    704  CB  ASP    46      44.851  22.833  23.404  1.00  0.00           C  
ATOM    705  HB2 ASP    46      44.473  23.828  23.638  1.00  0.00           H  
ATOM    706  HB3 ASP    46      45.740  22.974  22.790  1.00  0.00           H  
ATOM    707  CG  ASP    46      43.777  22.002  22.685  1.00  0.00           C  
ATOM    708  OD1 ASP    46      42.961  21.412  23.424  1.00  0.00           O  
ATOM    709  OD2 ASP    46      43.746  21.919  21.404  1.00  0.00           O  
ATOM    710  C   ASP    46      45.628  20.808  24.761  1.00  0.00           C  
ATOM    711  O   ASP    46      46.550  20.349  24.112  1.00  0.00           O  
ATOM    712  N   VAL    47      44.882  19.956  25.432  1.00  0.00           N  
ATOM    713  H   VAL    47      44.176  20.358  26.032  1.00  0.00           H  
ATOM    714  CA  VAL    47      45.005  18.527  25.336  1.00  0.00           C  
ATOM    715  HA  VAL    47      46.019  18.163  25.502  1.00  0.00           H  
ATOM    716  CB  VAL    47      44.202  17.804  26.467  1.00  0.00           C  
ATOM    717  HB  VAL    47      43.206  18.213  26.300  1.00  0.00           H  
ATOM    718  CG1 VAL    47      44.067  16.260  26.645  1.00  0.00           C  
ATOM    719 HG11 VAL    47      45.065  15.827  26.588  1.00  0.00           H  
ATOM    720 HG12 VAL    47      43.540  15.999  27.563  1.00  0.00           H  
ATOM    721 HG13 VAL    47      43.476  15.837  25.831  1.00  0.00           H  
ATOM    722  CG2 VAL    47      44.622  18.333  27.878  1.00  0.00           C  
ATOM    723 HG21 VAL    47      43.830  18.166  28.607  1.00  0.00           H  
ATOM    724 HG22 VAL    47      45.597  17.910  28.120  1.00  0.00           H  
ATOM    725 HG23 VAL    47      44.615  19.399  28.106  1.00  0.00           H  
ATOM    726  C   VAL    47      44.549  17.972  24.023  1.00  0.00           C  
ATOM    727  O   VAL    47      45.312  17.167  23.534  1.00  0.00           O  
ATOM    728  N   ALA    48      43.514  18.433  23.367  1.00  0.00           N  
ATOM    729  H   ALA    48      43.005  19.143  23.874  1.00  0.00           H  
ATOM    730  CA  ALA    48      42.987  17.867  22.128  1.00  0.00           C  
ATOM    731  HA  ALA    48      42.764  16.809  22.262  1.00  0.00           H  
ATOM    732  CB  ALA    48      41.735  18.623  21.655  1.00  0.00           C  
ATOM    733  HB1 ALA    48      41.389  18.211  20.707  1.00  0.00           H  
ATOM    734  HB2 ALA    48      40.919  18.279  22.290  1.00  0.00           H  
ATOM    735  HB3 ALA    48      41.921  19.697  21.684  1.00  0.00           H  
ATOM    736  C   ALA    48      44.106  17.975  21.052  1.00  0.00           C  
ATOM    737  O   ALA    48      44.472  16.911  20.610  1.00  0.00           O  
ATOM    738  N   ALA    49      44.642  19.178  20.750  1.00  0.00           N  
ATOM    739  H   ALA    49      44.158  20.014  21.045  1.00  0.00           H  
ATOM    740  CA  ALA    49      45.771  19.302  19.830  1.00  0.00           C  
ATOM    741  HA  ALA    49      45.713  18.599  18.999  1.00  0.00           H  
ATOM    742  CB  ALA    49      45.842  20.712  19.151  1.00  0.00           C  
ATOM    743  HB1 ALA    49      46.805  20.784  18.645  1.00  0.00           H  
ATOM    744  HB2 ALA    49      45.030  20.767  18.425  1.00  0.00           H  
ATOM    745  HB3 ALA    49      45.780  21.505  19.896  1.00  0.00           H  
ATOM    746  C   ALA    49      47.144  18.851  20.417  1.00  0.00           C  
ATOM    747  O   ALA    49      48.076  18.598  19.654  1.00  0.00           O  
ATOM    748  N   ASN    50      47.248  18.689  21.757  1.00  0.00           N  
ATOM    749  H   ASN    50      46.372  18.738  22.258  1.00  0.00           H  
ATOM    750  CA  ASN    50      48.465  18.337  22.521  1.00  0.00           C  
ATOM    751  HA  ASN    50      48.033  18.169  23.508  1.00  0.00           H  
ATOM    752  CB  ASN    50      49.055  16.937  22.198  1.00  0.00           C  
ATOM    753  HB2 ASN    50      48.289  16.186  22.008  1.00  0.00           H  
ATOM    754  HB3 ASN    50      49.594  16.977  21.251  1.00  0.00           H  
ATOM    755  CG  ASN    50      49.970  16.472  23.335  1.00  0.00           C  
ATOM    756  OD1 ASN    50      51.139  16.888  23.272  1.00  0.00           O  
ATOM    757  ND2 ASN    50      49.577  15.713  24.301  1.00  0.00           N  
ATOM    758 HD21 ASN    50      50.195  15.292  24.979  1.00  0.00           H  
ATOM    759 HD22 ASN    50      48.723  15.199  24.140  1.00  0.00           H  
ATOM    760  C   ASN    50      49.499  19.503  22.432  1.00  0.00           C  
ATOM    761  O   ASN    50      50.629  19.317  22.007  1.00  0.00           O  
ATOM    762  N   LYS    51      48.969  20.699  22.538  1.00  0.00           N  
ATOM    763  H   LYS    51      48.001  20.704  22.825  1.00  0.00           H  
ATOM    764  CA  LYS    51      49.787  21.920  22.296  1.00  0.00           C  
ATOM    765  HA  LYS    51      50.483  21.701  21.486  1.00  0.00           H  
ATOM    766  CB  LYS    51      48.903  23.122  22.027  1.00  0.00           C  
ATOM    767  HB2 LYS    51      48.058  23.329  22.683  1.00  0.00           H  
ATOM    768  HB3 LYS    51      49.496  24.028  22.150  1.00  0.00           H  
ATOM    769  CG  LYS    51      48.359  22.933  20.577  1.00  0.00           C  
ATOM    770  HG2 LYS    51      49.143  22.421  20.018  1.00  0.00           H  
ATOM    771  HG3 LYS    51      47.494  22.270  20.587  1.00  0.00           H  
ATOM    772  CD  LYS    51      47.851  24.095  19.763  1.00  0.00           C  
ATOM    773  HD2 LYS    51      47.659  23.741  18.750  1.00  0.00           H  
ATOM    774  HD3 LYS    51      46.897  24.450  20.155  1.00  0.00           H  
ATOM    775  CE  LYS    51      48.771  25.310  19.769  1.00  0.00           C  
ATOM    776  HE2 LYS    51      48.931  25.555  20.819  1.00  0.00           H  
ATOM    777  HE3 LYS    51      49.664  24.826  19.374  1.00  0.00           H  
ATOM    778  NZ  LYS    51      48.367  26.448  19.029  1.00  0.00           N  
ATOM    779  HZ1 LYS    51      48.963  27.254  19.153  1.00  0.00           H  
ATOM    780  HZ2 LYS    51      48.264  26.178  18.061  1.00  0.00           H  
ATOM    781  HZ3 LYS    51      47.393  26.676  19.167  1.00  0.00           H  
ATOM    782  C   LYS    51      50.561  22.266  23.516  1.00  0.00           C  
ATOM    783  O   LYS    51      49.984  22.260  24.603  1.00  0.00           O  
ATOM    784  N   PRO    52      51.859  22.626  23.453  1.00  0.00           N  
ATOM    785  CD  PRO    52      52.688  22.666  22.284  1.00  0.00           C  
ATOM    786  HD2 PRO    52      52.367  23.422  21.567  1.00  0.00           H  
ATOM    787  HD3 PRO    52      52.771  21.682  21.823  1.00  0.00           H  
ATOM    788  CG  PRO    52      54.085  23.106  22.724  1.00  0.00           C  
ATOM    789  HG2 PRO    52      54.298  24.156  22.524  1.00  0.00           H  
ATOM    790  HG3 PRO    52      54.860  22.479  22.283  1.00  0.00           H  
ATOM    791  CB  PRO    52      54.011  22.753  24.195  1.00  0.00           C  
ATOM    792  HB2 PRO    52      54.640  23.365  24.841  1.00  0.00           H  
ATOM    793  HB3 PRO    52      54.231  21.703  24.390  1.00  0.00           H  
ATOM    794  CA  PRO    52      52.581  23.054  24.594  1.00  0.00           C  
ATOM    795  HA  PRO    52      52.311  22.459  25.467  1.00  0.00           H  
ATOM    796  C   PRO    52      52.341  24.502  25.020  1.00  0.00           C  
ATOM    797  O   PRO    52      52.000  25.433  24.227  1.00  0.00           O  
ATOM    798  N   VAL    53      52.415  24.779  26.302  1.00  0.00           N  
ATOM    799  H   VAL    53      52.525  24.018  26.956  1.00  0.00           H  
ATOM    800  CA  VAL    53      52.452  26.151  26.844  1.00  0.00           C  
ATOM    801  HA  VAL    53      51.589  26.662  26.415  1.00  0.00           H  
ATOM    802  CB  VAL    53      52.287  26.192  28.399  1.00  0.00           C  
ATOM    803  HB  VAL    53      52.940  25.517  28.952  1.00  0.00           H  
ATOM    804  CG1 VAL    53      52.599  27.600  28.843  1.00  0.00           C  
ATOM    805 HG11 VAL    53      52.251  27.774  29.861  1.00  0.00           H  
ATOM    806 HG12 VAL    53      53.608  27.971  28.660  1.00  0.00           H  
ATOM    807 HG13 VAL    53      52.041  28.218  28.140  1.00  0.00           H  
ATOM    808  CG2 VAL    53      50.849  25.986  28.832  1.00  0.00           C  
ATOM    809 HG21 VAL    53      50.164  26.661  28.320  1.00  0.00           H  
ATOM    810 HG22 VAL    53      50.462  24.975  28.709  1.00  0.00           H  
ATOM    811 HG23 VAL    53      50.767  26.125  29.910  1.00  0.00           H  
ATOM    812  C   VAL    53      53.696  26.860  26.436  1.00  0.00           C  
ATOM    813  O   VAL    53      54.807  26.444  26.663  1.00  0.00           O  
ATOM    814  N   THR    54      53.530  27.899  25.669  1.00  0.00           N  
ATOM    815  H   THR    54      52.604  28.250  25.471  1.00  0.00           H  
ATOM    816  CA  THR    54      54.660  28.855  25.266  1.00  0.00           C  
ATOM    817  HA  THR    54      55.610  28.332  25.381  1.00  0.00           H  
ATOM    818  CB  THR    54      54.493  29.213  23.772  1.00  0.00           C  
ATOM    819  HB  THR    54      55.307  29.820  23.376  1.00  0.00           H  
ATOM    820  CG2 THR    54      54.394  28.007  22.916  1.00  0.00           C  
ATOM    821 HG21 THR    54      54.297  28.364  21.890  1.00  0.00           H  
ATOM    822 HG22 THR    54      55.285  27.385  22.995  1.00  0.00           H  
ATOM    823 HG23 THR    54      53.484  27.440  23.108  1.00  0.00           H  
ATOM    824  OG1 THR    54      53.285  30.008  23.621  1.00  0.00           O  
ATOM    825  HG1 THR    54      52.497  29.636  24.025  1.00  0.00           H  
ATOM    826  C   THR    54      54.689  30.113  26.190  1.00  0.00           C  
ATOM    827  O   THR    54      53.665  30.327  26.925  1.00  0.00           O  
ATOM    828  N   PRO    55      55.729  30.919  26.080  1.00  0.00           N  
ATOM    829  CD  PRO    55      56.989  30.731  25.417  1.00  0.00           C  
ATOM    830  HD2 PRO    55      56.764  31.049  24.399  1.00  0.00           H  
ATOM    831  HD3 PRO    55      57.319  29.705  25.254  1.00  0.00           H  
ATOM    832  CG  PRO    55      57.895  31.679  26.137  1.00  0.00           C  
ATOM    833  HG2 PRO    55      58.756  31.911  25.510  1.00  0.00           H  
ATOM    834  HG3 PRO    55      58.275  31.216  27.047  1.00  0.00           H  
ATOM    835  CB  PRO    55      57.038  32.841  26.609  1.00  0.00           C  
ATOM    836  HB2 PRO    55      57.068  33.607  25.834  1.00  0.00           H  
ATOM    837  HB3 PRO    55      57.389  33.307  27.530  1.00  0.00           H  
ATOM    838  CA  PRO    55      55.656  32.222  26.754  1.00  0.00           C  
ATOM    839  HA  PRO    55      55.414  32.105  27.811  1.00  0.00           H  
ATOM    840  C   PRO    55      54.629  33.206  26.142  1.00  0.00           C  
ATOM    841  O   PRO    55      54.161  34.097  26.904  1.00  0.00           O  
ATOM    842  N   GLN    56      54.252  33.084  24.852  1.00  0.00           N  
ATOM    843  H   GLN    56      54.760  32.362  24.360  1.00  0.00           H  
ATOM    844  CA  GLN    56      53.144  33.775  24.126  1.00  0.00           C  
ATOM    845  HA  GLN    56      53.164  34.844  24.339  1.00  0.00           H  
ATOM    846  CB  GLN    56      53.271  33.645  22.594  1.00  0.00           C  
ATOM    847  HB2 GLN    56      53.368  32.597  22.311  1.00  0.00           H  
ATOM    848  HB3 GLN    56      52.353  34.025  22.146  1.00  0.00           H  
ATOM    849  CG  GLN    56      54.403  34.466  22.103  1.00  0.00           C  
ATOM    850  HG2 GLN    56      54.248  34.648  21.040  1.00  0.00           H  
ATOM    851  HG3 GLN    56      54.153  35.414  22.579  1.00  0.00           H  
ATOM    852  CD  GLN    56      55.798  33.973  22.445  1.00  0.00           C  
ATOM    853  OE1 GLN    56      56.075  32.805  22.617  1.00  0.00           O  
ATOM    854  NE2 GLN    56      56.783  34.818  22.394  1.00  0.00           N  
ATOM    855 HE21 GLN    56      57.669  34.463  22.724  1.00  0.00           H  
ATOM    856 HE22 GLN    56      56.735  35.695  21.897  1.00  0.00           H  
ATOM    857  C   GLN    56      51.761  33.238  24.509  1.00  0.00           C  
ATOM    858  O   GLN    56      50.835  33.966  24.169  1.00  0.00           O  
ATOM    859  N   THR    57      51.630  32.084  25.153  1.00  0.00           N  
ATOM    860  H   THR    57      52.400  31.440  25.266  1.00  0.00           H  
ATOM    861  CA  THR    57      50.235  31.404  25.295  1.00  0.00           C  
ATOM    862  HA  THR    57      49.803  31.311  24.298  1.00  0.00           H  
ATOM    863  CB  THR    57      50.382  29.972  25.805  1.00  0.00           C  
ATOM    864  HB  THR    57      51.037  29.938  26.676  1.00  0.00           H  
ATOM    865  CG2 THR    57      49.055  29.375  26.284  1.00  0.00           C  
ATOM    866 HG21 THR    57      48.217  29.713  25.675  1.00  0.00           H  
ATOM    867 HG22 THR    57      49.127  28.288  26.275  1.00  0.00           H  
ATOM    868 HG23 THR    57      48.858  29.586  27.336  1.00  0.00           H  
ATOM    869  OG1 THR    57      50.874  29.073  24.878  1.00  0.00           O  
ATOM    870  HG1 THR    57      50.059  28.707  24.527  1.00  0.00           H  
ATOM    871  C   THR    57      49.330  32.230  26.212  1.00  0.00           C  
ATOM    872  O   THR    57      49.677  32.463  27.358  1.00  0.00           O  
ATOM    873  N   LEU    58      48.184  32.686  25.772  1.00  0.00           N  
ATOM    874  H   LEU    58      48.018  32.424  24.811  1.00  0.00           H  
ATOM    875  CA  LEU    58      47.181  33.448  26.534  1.00  0.00           C  
ATOM    876  HA  LEU    58      47.710  34.278  27.002  1.00  0.00           H  
ATOM    877  CB  LEU    58      46.331  34.204  25.513  1.00  0.00           C  
ATOM    878  HB2 LEU    58      45.793  33.365  25.071  1.00  0.00           H  
ATOM    879  HB3 LEU    58      45.522  34.793  25.944  1.00  0.00           H  
ATOM    880  CG  LEU    58      47.102  35.029  24.436  1.00  0.00           C  
ATOM    881  HG  LEU    58      48.053  34.566  24.174  1.00  0.00           H  
ATOM    882  CD1 LEU    58      46.244  35.054  23.231  1.00  0.00           C  
ATOM    883 HD11 LEU    58      45.200  35.214  23.498  1.00  0.00           H  
ATOM    884 HD12 LEU    58      46.563  35.721  22.430  1.00  0.00           H  
ATOM    885 HD13 LEU    58      46.219  34.043  22.824  1.00  0.00           H  
ATOM    886  CD2 LEU    58      47.310  36.506  24.842  1.00  0.00           C  
ATOM    887 HD21 LEU    58      47.912  36.632  25.742  1.00  0.00           H  
ATOM    888 HD22 LEU    58      47.658  37.192  24.070  1.00  0.00           H  
ATOM    889 HD23 LEU    58      46.365  36.899  25.215  1.00  0.00           H  
ATOM    890  C   LEU    58      46.380  32.575  27.529  1.00  0.00           C  
ATOM    891  O   LEU    58      45.592  31.714  27.068  1.00  0.00           O  
ATOM    892  N   PHE    59      46.587  32.775  28.790  1.00  0.00           N  
ATOM    893  H   PHE    59      47.321  33.427  29.030  1.00  0.00           H  
ATOM    894  CA  PHE    59      45.611  32.264  29.787  1.00  0.00           C  
ATOM    895  HA  PHE    59      45.335  31.254  29.482  1.00  0.00           H  
ATOM    896  CB  PHE    59      46.363  32.039  31.132  1.00  0.00           C  
ATOM    897  HB2 PHE    59      46.865  32.996  31.272  1.00  0.00           H  
ATOM    898  HB3 PHE    59      45.584  31.892  31.881  1.00  0.00           H  
ATOM    899  CG  PHE    59      47.456  31.032  30.993  1.00  0.00           C  
ATOM    900  CD1 PHE    59      48.700  31.377  30.408  1.00  0.00           C  
ATOM    901  HD1 PHE    59      48.854  32.399  30.094  1.00  0.00           H  
ATOM    902  CE1 PHE    59      49.708  30.398  30.256  1.00  0.00           C  
ATOM    903  HE1 PHE    59      50.692  30.642  29.883  1.00  0.00           H  
ATOM    904  CZ  PHE    59      49.488  29.073  30.673  1.00  0.00           C  
ATOM    905  HZ  PHE    59      50.297  28.357  30.678  1.00  0.00           H  
ATOM    906  CE2 PHE    59      48.302  28.723  31.287  1.00  0.00           C  
ATOM    907  HE2 PHE    59      48.218  27.719  31.674  1.00  0.00           H  
ATOM    908  CD2 PHE    59      47.249  29.702  31.438  1.00  0.00           C  
ATOM    909  HD2 PHE    59      46.355  29.479  32.001  1.00  0.00           H  
ATOM    910  C   PHE    59      44.408  33.213  29.998  1.00  0.00           C  
ATOM    911  O   PHE    59      44.493  34.432  30.082  1.00  0.00           O  
ATOM    912  N   GLU    60      43.165  32.722  30.314  1.00  0.00           N  
ATOM    913  H   GLU    60      42.871  31.778  30.108  1.00  0.00           H  
ATOM    914  CA  GLU    60      42.107  33.544  30.907  1.00  0.00           C  
ATOM    915  HA  GLU    60      42.015  34.379  30.213  1.00  0.00           H  
ATOM    916  CB  GLU    60      40.745  32.882  30.806  1.00  0.00           C  
ATOM    917  HB2 GLU    60      40.786  31.949  31.367  1.00  0.00           H  
ATOM    918  HB3 GLU    60      39.972  33.561  31.167  1.00  0.00           H  
ATOM    919  CG  GLU    60      40.272  32.495  29.393  1.00  0.00           C  
ATOM    920  HG2 GLU    60      40.058  33.416  28.850  1.00  0.00           H  
ATOM    921  HG3 GLU    60      41.151  32.105  28.881  1.00  0.00           H  
ATOM    922  CD  GLU    60      39.131  31.498  29.407  1.00  0.00           C  
ATOM    923  OE1 GLU    60      38.603  31.112  30.477  1.00  0.00           O  
ATOM    924  OE2 GLU    60      38.711  31.241  28.248  1.00  0.00           O  
ATOM    925  C   GLU    60      42.474  34.069  32.247  1.00  0.00           C  
ATOM    926  O   GLU    60      42.520  33.296  33.183  1.00  0.00           O  
ATOM    927  N   LEU    61      42.819  35.391  32.397  1.00  0.00           N  
ATOM    928  H   LEU    61      42.703  36.060  31.650  1.00  0.00           H  
ATOM    929  CA  LEU    61      43.136  35.921  33.675  1.00  0.00           C  
ATOM    930  HA  LEU    61      44.035  35.462  34.088  1.00  0.00           H  
ATOM    931  CB  LEU    61      43.535  37.367  33.453  1.00  0.00           C  
ATOM    932  HB2 LEU    61      42.654  37.862  33.042  1.00  0.00           H  
ATOM    933  HB3 LEU    61      43.717  37.904  34.384  1.00  0.00           H  
ATOM    934  CG  LEU    61      44.741  37.700  32.612  1.00  0.00           C  
ATOM    935  HG  LEU    61      44.509  37.642  31.548  1.00  0.00           H  
ATOM    936  CD1 LEU    61      45.112  39.180  32.943  1.00  0.00           C  
ATOM    937 HD11 LEU    61      45.436  39.382  33.964  1.00  0.00           H  
ATOM    938 HD12 LEU    61      45.870  39.533  32.244  1.00  0.00           H  
ATOM    939 HD13 LEU    61      44.242  39.794  32.709  1.00  0.00           H  
ATOM    940  CD2 LEU    61      45.867  36.724  32.809  1.00  0.00           C  
ATOM    941 HD21 LEU    61      45.815  35.870  32.133  1.00  0.00           H  
ATOM    942 HD22 LEU    61      46.781  37.215  32.475  1.00  0.00           H  
ATOM    943 HD23 LEU    61      46.038  36.321  33.807  1.00  0.00           H  
ATOM    944  C   LEU    61      42.042  35.865  34.820  1.00  0.00           C  
ATOM    945  O   LEU    61      42.371  35.970  35.989  1.00  0.00           O  
ATOM    946  N   GLY    62      40.746  35.726  34.450  1.00  0.00           N  
ATOM    947  H   GLY    62      40.485  35.535  33.494  1.00  0.00           H  
ATOM    948  CA  GLY    62      39.601  35.957  35.377  1.00  0.00           C  
ATOM    949  HA2 GLY    62      38.718  35.896  34.741  1.00  0.00           H  
ATOM    950  HA3 GLY    62      39.588  35.103  36.054  1.00  0.00           H  
ATOM    951  C   GLY    62      39.649  37.272  36.140  1.00  0.00           C  
ATOM    952  O   GLY    62      39.995  38.353  35.594  1.00  0.00           O  
ATOM    953  N   CTZ    63      39.364  37.320  37.418  1.00  0.00           N  
ATOM    954  H4  CTZ    63      39.098  36.496  37.938  1.00  0.00           H  
ATOM    955  C9  CTZ    63      39.214  38.523  38.202  1.00  0.00           C  
ATOM    956  H5  CTZ    63      38.497  39.219  37.767  1.00  0.00           H  
ATOM    957  C   CTZ    63      40.505  39.234  38.481  1.00  0.00           C  
ATOM    958  O   CTZ    63      40.396  40.392  38.890  1.00  0.00           O  
ATOM    959  CB  CTZ    63      38.679  38.153  39.592  1.00  0.00           C  
ATOM    960  H6  CTZ    63      39.293  37.406  40.066  1.00  0.00           H  
ATOM    961  H7  CTZ    63      38.553  39.145  40.212  1.00  0.00           H  
ATOM    962  OG  CTZ    63      37.280  37.778  39.565  1.00  0.00           O  
ATOM    963  S1  CTZ    63      34.096  34.619  41.575  1.00  0.00           S  
ATOM    964  C2  CTZ    63      33.711  35.042  43.258  1.00  0.00           C  
ATOM    965  H12 CTZ    63      33.285  34.083  43.690  1.00  0.00           H  
ATOM    966  H13 CTZ    63      32.905  35.819  43.453  1.00  0.00           H  
ATOM    967  C3  CTZ    63      34.946  35.357  44.063  1.00  0.00           C  
ATOM    968  C3' CTZ    63      34.657  35.685  45.384  1.00  0.00           C  
ATOM    969  H14 CTZ    63      33.612  35.612  45.681  1.00  0.00           H  
ATOM    970  H15 CTZ    63      35.471  36.010  46.078  1.00  0.00           H  
ATOM    971  CA  CTZ    63      36.303  35.560  43.534  1.00  0.00           C  
ATOM    972  C4' CTZ    63      37.557  35.242  44.344  1.00  0.00           C  
ATOM    973  O4A CTZ    63      38.503  34.516  43.825  1.00  0.00           O  
ATOM    974  O4B CTZ    63      37.674  35.762  45.556  1.00  0.00           O  
ATOM    975  N5  CTZ    63      36.421  35.827  42.274  1.00  0.00           N  
ATOM    976  C6  CTZ    63      35.327  36.050  41.373  1.00  0.00           C  
ATOM    977  H16 CTZ    63      34.905  37.117  41.578  1.00  0.00           H  
ATOM    978  C7  CTZ    63      35.671  35.982  39.844  1.00  0.00           C  
ATOM    979  H17 CTZ    63      34.957  36.624  39.335  1.00  0.00           H  
ATOM    980  C8  CTZ    63      37.095  36.400  39.621  1.00  0.00           C  
ATOM    981  O9  CTZ    63      38.059  35.716  39.452  1.00  0.00           O  
ATOM    982  N10 CTZ    63      35.397  34.629  39.423  1.00  0.00           N  
ATOM    983  H18 CTZ    63      36.203  33.974  39.324  1.00  0.00           H  
ATOM    984  C11 CTZ    63      34.423  34.400  38.475  1.00  0.00           C  
ATOM    985  O12 CTZ    63      33.850  35.393  37.976  1.00  0.00           O  
ATOM    986  C13 CTZ    63      34.118  33.062  37.927  1.00  0.00           C  
ATOM    987  C14 CTZ    63      33.940  32.970  36.430  1.00  0.00           C  
ATOM    988  C15 CTZ    63      34.304  33.887  35.452  1.00  0.00           C  
ATOM    989  H19 CTZ    63      34.412  34.987  35.679  1.00  0.00           H  
ATOM    990  N16 CTZ    63      33.747  32.010  38.549  1.00  0.00           N  
ATOM    991  S16 CTZ    63      33.876  33.286  33.887  1.00  0.00           S  
ATOM    992  C17 CTZ    63      33.218  31.811  34.630  1.00  0.00           C  
ATOM    993  N18 CTZ    63      32.485  30.886  33.903  1.00  0.00           N  
ATOM    994  H20 CTZ    63      32.616  31.036  32.910  1.00  0.00           H  
ATOM    995  H21 CTZ    63      32.323  29.988  34.313  1.00  0.00           H  
ATOM    996  O17 CTZ    63      33.905  32.208  39.923  1.00  0.00           O  
ATOM    997  C18 CTZ    63      33.447  30.957  40.704  1.00  0.00           C  
ATOM    998  C19 CTZ    63      31.979  31.106  40.658  1.00  0.00           C  
ATOM    999  H22 CTZ    63      31.287  30.385  41.258  1.00  0.00           H  
ATOM   1000  H23 CTZ    63      31.710  32.034  41.110  1.00  0.00           H  
ATOM   1001  H24 CTZ    63      31.680  30.997  39.577  1.00  0.00           H  
ATOM   1002  C20 CTZ    63      34.052  31.159  42.089  1.00  0.00           C  
ATOM   1003  H25 CTZ    63      33.291  31.382  42.816  1.00  0.00           H  
ATOM   1004  H26 CTZ    63      34.615  30.300  42.535  1.00  0.00           H  
ATOM   1005  H27 CTZ    63      34.710  31.976  42.036  1.00  0.00           H  
ATOM   1006  C21 CTZ    63      34.059  29.669  40.000  1.00  0.00           C  
ATOM   1007  O2A CTZ    63      35.282  29.342  40.315  1.00  0.00           O  
ATOM   1008  O2B CTZ    63      33.349  29.192  39.038  1.00  0.00           O  
ATOM   1009  N19 CTZ    63      33.411  31.751  35.909  1.00  0.00           N  
ATOM   1010  N   VAL    64      41.709  38.770  38.106  1.00  0.00           N  
ATOM   1011  H   VAL    64      41.702  37.886  37.617  1.00  0.00           H  
ATOM   1012  CA  VAL    64      42.901  39.667  37.923  1.00  0.00           C  
ATOM   1013  HA  VAL    64      43.021  40.214  38.858  1.00  0.00           H  
ATOM   1014  CB  VAL    64      44.162  38.934  37.622  1.00  0.00           C  
ATOM   1015  HB  VAL    64      44.308  38.374  36.698  1.00  0.00           H  
ATOM   1016  CG1 VAL    64      45.247  39.962  37.487  1.00  0.00           C  
ATOM   1017 HG11 VAL    64      46.244  39.552  37.647  1.00  0.00           H  
ATOM   1018 HG12 VAL    64      45.186  40.554  36.574  1.00  0.00           H  
ATOM   1019 HG13 VAL    64      45.244  40.659  38.324  1.00  0.00           H  
ATOM   1020  CG2 VAL    64      44.671  38.086  38.858  1.00  0.00           C  
ATOM   1021 HG21 VAL    64      44.578  38.625  39.800  1.00  0.00           H  
ATOM   1022 HG22 VAL    64      43.988  37.245  38.975  1.00  0.00           H  
ATOM   1023 HG23 VAL    64      45.706  37.759  38.754  1.00  0.00           H  
ATOM   1024  C   VAL    64      42.541  40.749  36.886  1.00  0.00           C  
ATOM   1025  O   VAL    64      43.174  41.813  36.841  1.00  0.00           O  
ATOM   1026  N   SER    65      41.414  40.596  36.141  1.00  0.00           N  
ATOM   1027  H   SER    65      40.882  39.738  36.170  1.00  0.00           H  
ATOM   1028  CA  SER    65      40.867  41.634  35.294  1.00  0.00           C  
ATOM   1029  HA  SER    65      41.666  41.989  34.643  1.00  0.00           H  
ATOM   1030  CB  SER    65      39.716  41.269  34.372  1.00  0.00           C  
ATOM   1031  HB2 SER    65      38.791  41.040  34.901  1.00  0.00           H  
ATOM   1032  HB3 SER    65      39.453  42.046  33.654  1.00  0.00           H  
ATOM   1033  OG  SER    65      40.054  40.106  33.670  1.00  0.00           O  
ATOM   1034  HG  SER    65      39.904  39.313  34.189  1.00  0.00           H  
ATOM   1035  C   SER    65      40.416  42.959  35.974  1.00  0.00           C  
ATOM   1036  O   SER    65      40.598  44.068  35.534  1.00  0.00           O  
ATOM   1037  N   LYS    66      39.961  42.760  37.248  1.00  0.00           N  
ATOM   1038  H   LYS    66      39.926  41.813  37.597  1.00  0.00           H  
ATOM   1039  CA  LYS    66      39.704  43.910  38.162  1.00  0.00           C  
ATOM   1040  HA  LYS    66      39.001  44.547  37.625  1.00  0.00           H  
ATOM   1041  CB  LYS    66      39.135  43.411  39.501  1.00  0.00           C  
ATOM   1042  HB2 LYS    66      39.854  42.955  40.181  1.00  0.00           H  
ATOM   1043  HB3 LYS    66      39.011  44.326  40.080  1.00  0.00           H  
ATOM   1044  CG  LYS    66      37.837  42.551  39.263  1.00  0.00           C  
ATOM   1045  HG2 LYS    66      37.152  43.120  38.636  1.00  0.00           H  
ATOM   1046  HG3 LYS    66      38.048  41.526  38.956  1.00  0.00           H  
ATOM   1047  CD  LYS    66      37.192  42.329  40.592  1.00  0.00           C  
ATOM   1048  HD2 LYS    66      37.884  41.658  41.101  1.00  0.00           H  
ATOM   1049  HD3 LYS    66      37.225  43.261  41.156  1.00  0.00           H  
ATOM   1050  CE  LYS    66      35.803  41.538  40.386  1.00  0.00           C  
ATOM   1051  HE2 LYS    66      35.131  41.732  41.221  1.00  0.00           H  
ATOM   1052  HE3 LYS    66      35.273  41.832  39.480  1.00  0.00           H  
ATOM   1053  NZ  LYS    66      36.057  40.066  40.265  1.00  0.00           N  
ATOM   1054  HZ1 LYS    66      36.568  39.704  41.057  1.00  0.00           H  
ATOM   1055  HZ2 LYS    66      35.173  39.578  40.249  1.00  0.00           H  
ATOM   1056  HZ3 LYS    66      36.503  40.078  39.359  1.00  0.00           H  
ATOM   1057  C   LYS    66      40.888  44.784  38.385  1.00  0.00           C  
ATOM   1058  O   LYS    66      40.614  45.917  38.357  1.00  0.00           O  
ATOM   1059  N   THR    67      42.114  44.305  38.574  1.00  0.00           N  
ATOM   1060  H   THR    67      42.216  43.307  38.452  1.00  0.00           H  
ATOM   1061  CA  THR    67      43.258  45.167  38.549  1.00  0.00           C  
ATOM   1062  HA  THR    67      43.281  45.851  39.397  1.00  0.00           H  
ATOM   1063  CB  THR    67      44.616  44.480  38.730  1.00  0.00           C  
ATOM   1064  HB  THR    67      45.333  45.214  39.100  1.00  0.00           H  
ATOM   1065  CG2 THR    67      44.526  43.413  39.827  1.00  0.00           C  
ATOM   1066 HG21 THR    67      45.538  43.042  39.989  1.00  0.00           H  
ATOM   1067 HG22 THR    67      44.251  43.903  40.760  1.00  0.00           H  
ATOM   1068 HG23 THR    67      43.812  42.650  39.517  1.00  0.00           H  
ATOM   1069  OG1 THR    67      45.103  43.789  37.584  1.00  0.00           O  
ATOM   1070  HG1 THR    67      44.464  43.082  37.467  1.00  0.00           H  
ATOM   1071  C   THR    67      43.362  46.129  37.308  1.00  0.00           C  
ATOM   1072  O   THR    67      43.614  47.374  37.415  1.00  0.00           O  
ATOM   1073  N   PHE    68      43.112  45.636  36.066  1.00  0.00           N  
ATOM   1074  H   PHE    68      42.887  44.654  35.987  1.00  0.00           H  
ATOM   1075  CA  PHE    68      43.141  46.413  34.844  1.00  0.00           C  
ATOM   1076  HA  PHE    68      44.083  46.962  34.868  1.00  0.00           H  
ATOM   1077  CB  PHE    68      43.190  45.591  33.552  1.00  0.00           C  
ATOM   1078  HB2 PHE    68      42.370  44.874  33.522  1.00  0.00           H  
ATOM   1079  HB3 PHE    68      42.911  46.303  32.775  1.00  0.00           H  
ATOM   1080  CG  PHE    68      44.461  44.781  33.240  1.00  0.00           C  
ATOM   1081  CD1 PHE    68      45.413  45.365  32.455  1.00  0.00           C  
ATOM   1082  HD1 PHE    68      45.275  46.372  32.090  1.00  0.00           H  
ATOM   1083  CE1 PHE    68      46.581  44.586  32.200  1.00  0.00           C  
ATOM   1084  HE1 PHE    68      47.308  45.025  31.532  1.00  0.00           H  
ATOM   1085  CZ  PHE    68      46.774  43.310  32.765  1.00  0.00           C  
ATOM   1086  HZ  PHE    68      47.676  42.750  32.565  1.00  0.00           H  
ATOM   1087  CE2 PHE    68      45.699  42.690  33.513  1.00  0.00           C  
ATOM   1088  HE2 PHE    68      45.688  41.662  33.844  1.00  0.00           H  
ATOM   1089  CD2 PHE    68      44.597  43.468  33.755  1.00  0.00           C  
ATOM   1090  HD2 PHE    68      43.777  43.106  34.358  1.00  0.00           H  
ATOM   1091  C   PHE    68      42.002  47.511  34.833  1.00  0.00           C  
ATOM   1092  O   PHE    68      42.155  48.688  34.462  1.00  0.00           O  
ATOM   1093  N   THR    69      40.848  47.120  35.307  1.00  0.00           N  
ATOM   1094  H   THR    69      40.713  46.124  35.404  1.00  0.00           H  
ATOM   1095  CA  THR    69      39.737  48.060  35.641  1.00  0.00           C  
ATOM   1096  HA  THR    69      39.585  48.602  34.707  1.00  0.00           H  
ATOM   1097  CB  THR    69      38.443  47.360  36.000  1.00  0.00           C  
ATOM   1098  HB  THR    69      38.563  46.891  36.976  1.00  0.00           H  
ATOM   1099  CG2 THR    69      37.200  48.281  35.987  1.00  0.00           C  
ATOM   1100 HG21 THR    69      36.988  48.751  35.026  1.00  0.00           H  
ATOM   1101 HG22 THR    69      36.324  47.673  36.213  1.00  0.00           H  
ATOM   1102 HG23 THR    69      37.293  49.047  36.756  1.00  0.00           H  
ATOM   1103  OG1 THR    69      38.184  46.339  35.040  1.00  0.00           O  
ATOM   1104  HG1 THR    69      37.432  45.929  35.472  1.00  0.00           H  
ATOM   1105  C   THR    69      40.017  49.019  36.739  1.00  0.00           C  
ATOM   1106  O   THR    69      39.614  50.144  36.625  1.00  0.00           O  
ATOM   1107  N   GLY    70      40.628  48.623  37.864  1.00  0.00           N  
ATOM   1108  H   GLY    70      40.836  47.641  37.981  1.00  0.00           H  
ATOM   1109  CA  GLY    70      41.171  49.590  38.861  1.00  0.00           C  
ATOM   1110  HA2 GLY    70      40.339  50.032  39.409  1.00  0.00           H  
ATOM   1111  HA3 GLY    70      41.799  48.996  39.524  1.00  0.00           H  
ATOM   1112  C   GLY    70      42.045  50.710  38.200  1.00  0.00           C  
ATOM   1113  O   GLY    70      41.863  51.852  38.488  1.00  0.00           O  
ATOM   1114  N   VAL    71      43.083  50.281  37.451  1.00  0.00           N  
ATOM   1115  H   VAL    71      43.206  49.286  37.328  1.00  0.00           H  
ATOM   1116  CA  VAL    71      44.084  51.173  36.855  1.00  0.00           C  
ATOM   1117  HA  VAL    71      44.410  51.899  37.600  1.00  0.00           H  
ATOM   1118  CB  VAL    71      45.338  50.348  36.359  1.00  0.00           C  
ATOM   1119  HB  VAL    71      45.043  49.478  35.772  1.00  0.00           H  
ATOM   1120  CG1 VAL    71      46.181  51.364  35.543  1.00  0.00           C  
ATOM   1121 HG11 VAL    71      46.258  52.259  36.162  1.00  0.00           H  
ATOM   1122 HG12 VAL    71      47.159  50.955  35.289  1.00  0.00           H  
ATOM   1123 HG13 VAL    71      45.747  51.678  34.594  1.00  0.00           H  
ATOM   1124  CG2 VAL    71      46.170  49.825  37.530  1.00  0.00           C  
ATOM   1125 HG21 VAL    71      46.671  50.660  38.021  1.00  0.00           H  
ATOM   1126 HG22 VAL    71      45.575  49.259  38.247  1.00  0.00           H  
ATOM   1127 HG23 VAL    71      47.003  49.172  37.269  1.00  0.00           H  
ATOM   1128  C   VAL    71      43.414  52.050  35.745  1.00  0.00           C  
ATOM   1129  O   VAL    71      43.606  53.319  35.792  1.00  0.00           O  
ATOM   1130  N   LEU    72      42.528  51.487  34.864  1.00  0.00           N  
ATOM   1131  H   LEU    72      42.306  50.502  34.896  1.00  0.00           H  
ATOM   1132  CA  LEU    72      41.879  52.415  33.938  1.00  0.00           C  
ATOM   1133  HA  LEU    72      42.664  52.885  33.345  1.00  0.00           H  
ATOM   1134  CB  LEU    72      40.954  51.562  33.055  1.00  0.00           C  
ATOM   1135  HB2 LEU    72      41.555  50.763  32.622  1.00  0.00           H  
ATOM   1136  HB3 LEU    72      40.229  51.100  33.725  1.00  0.00           H  
ATOM   1137  CG  LEU    72      40.348  52.448  31.889  1.00  0.00           C  
ATOM   1138  HG  LEU    72      39.936  53.315  32.406  1.00  0.00           H  
ATOM   1139  CD1 LEU    72      41.302  52.972  30.791  1.00  0.00           C  
ATOM   1140 HD11 LEU    72      42.066  53.540  31.322  1.00  0.00           H  
ATOM   1141 HD12 LEU    72      41.688  52.139  30.202  1.00  0.00           H  
ATOM   1142 HD13 LEU    72      40.737  53.596  30.100  1.00  0.00           H  
ATOM   1143  CD2 LEU    72      39.246  51.593  31.282  1.00  0.00           C  
ATOM   1144 HD21 LEU    72      39.655  50.780  30.682  1.00  0.00           H  
ATOM   1145 HD22 LEU    72      38.547  51.178  32.007  1.00  0.00           H  
ATOM   1146 HD23 LEU    72      38.675  52.195  30.574  1.00  0.00           H  
ATOM   1147  C   LEU    72      41.063  53.422  34.720  1.00  0.00           C  
ATOM   1148  O   LEU    72      40.873  54.555  34.271  1.00  0.00           O  
ATOM   1149  N   GLY    73      40.447  52.973  35.845  1.00  0.00           N  
ATOM   1150  H   GLY    73      40.441  51.968  35.948  1.00  0.00           H  
ATOM   1151  CA  GLY    73      39.691  53.900  36.629  1.00  0.00           C  
ATOM   1152  HA2 GLY    73      38.866  54.381  36.104  1.00  0.00           H  
ATOM   1153  HA3 GLY    73      39.308  53.314  37.464  1.00  0.00           H  
ATOM   1154  C   GLY    73      40.551  55.060  37.177  1.00  0.00           C  
ATOM   1155  O   GLY    73      40.307  56.222  36.887  1.00  0.00           O  
ATOM   1156  N   GLY    74      41.710  54.636  37.745  1.00  0.00           N  
ATOM   1157  H   GLY    74      41.865  53.638  37.747  1.00  0.00           H  
ATOM   1158  CA  GLY    74      42.814  55.534  38.188  1.00  0.00           C  
ATOM   1159  HA2 GLY    74      42.415  56.072  39.048  1.00  0.00           H  
ATOM   1160  HA3 GLY    74      43.589  54.833  38.495  1.00  0.00           H  
ATOM   1161  C   GLY    74      43.270  56.562  37.120  1.00  0.00           C  
ATOM   1162  O   GLY    74      43.445  57.772  37.437  1.00  0.00           O  
ATOM   1163  N   ASP    75      43.515  56.074  35.880  1.00  0.00           N  
ATOM   1164  H   ASP    75      43.198  55.121  35.772  1.00  0.00           H  
ATOM   1165  CA  ASP    75      43.851  56.911  34.709  1.00  0.00           C  
ATOM   1166  HA  ASP    75      44.714  57.543  34.921  1.00  0.00           H  
ATOM   1167  CB  ASP    75      44.209  55.925  33.647  1.00  0.00           C  
ATOM   1168  HB2 ASP    75      45.141  55.430  33.920  1.00  0.00           H  
ATOM   1169  HB3 ASP    75      43.453  55.140  33.616  1.00  0.00           H  
ATOM   1170  CG  ASP    75      44.333  56.604  32.306  1.00  0.00           C  
ATOM   1171  OD1 ASP    75      45.432  57.169  32.082  1.00  0.00           O  
ATOM   1172  OD2 ASP    75      43.370  56.575  31.517  1.00  0.00           O  
ATOM   1173  C   ASP    75      42.733  57.897  34.410  1.00  0.00           C  
ATOM   1174  O   ASP    75      42.893  59.089  34.244  1.00  0.00           O  
ATOM   1175  N   ALA    76      41.391  57.531  34.459  1.00  0.00           N  
ATOM   1176  H   ALA    76      41.148  56.559  34.587  1.00  0.00           H  
ATOM   1177  CA  ALA    76      40.188  58.419  34.216  1.00  0.00           C  
ATOM   1178  HA  ALA    76      40.252  58.924  33.252  1.00  0.00           H  
ATOM   1179  CB  ALA    76      38.997  57.532  34.185  1.00  0.00           C  
ATOM   1180  HB1 ALA    76      38.933  56.922  35.086  1.00  0.00           H  
ATOM   1181  HB2 ALA    76      38.165  58.233  34.257  1.00  0.00           H  
ATOM   1182  HB3 ALA    76      38.906  56.922  33.286  1.00  0.00           H  
ATOM   1183  C   ALA    76      40.136  59.554  35.329  1.00  0.00           C  
ATOM   1184  O   ALA    76      39.734  60.706  35.090  1.00  0.00           O  
ATOM   1185  N   ILE    77      40.490  59.176  36.551  1.00  0.00           N  
ATOM   1186  H   ILE    77      40.704  58.207  36.743  1.00  0.00           H  
ATOM   1187  CA  ILE    77      40.560  60.224  37.620  1.00  0.00           C  
ATOM   1188  HA  ILE    77      39.600  60.729  37.720  1.00  0.00           H  
ATOM   1189  CB  ILE    77      40.855  59.533  38.977  1.00  0.00           C  
ATOM   1190  HB  ILE    77      41.740  58.898  38.931  1.00  0.00           H  
ATOM   1191  CG2 ILE    77      41.066  60.497  40.150  1.00  0.00           C  
ATOM   1192 HG21 ILE    77      40.195  61.153  40.128  1.00  0.00           H  
ATOM   1193 HG22 ILE    77      41.124  59.950  41.091  1.00  0.00           H  
ATOM   1194 HG23 ILE    77      41.957  61.117  40.050  1.00  0.00           H  
ATOM   1195  CG1 ILE    77      39.625  58.614  39.221  1.00  0.00           C  
ATOM   1196 HG12 ILE    77      38.717  59.103  39.575  1.00  0.00           H  
ATOM   1197 HG13 ILE    77      39.344  58.036  38.341  1.00  0.00           H  
ATOM   1198  CD1 ILE    77      39.945  57.672  40.314  1.00  0.00           C  
ATOM   1199 HD11 ILE    77      40.980  57.340  40.223  1.00  0.00           H  
ATOM   1200 HD12 ILE    77      39.808  58.164  41.277  1.00  0.00           H  
ATOM   1201 HD13 ILE    77      39.245  56.842  40.223  1.00  0.00           H  
ATOM   1202  C   ILE    77      41.678  61.234  37.424  1.00  0.00           C  
ATOM   1203  O   ILE    77      41.530  62.405  37.621  1.00  0.00           O  
ATOM   1204  N   ALA    78      42.838  60.777  36.929  1.00  0.00           N  
ATOM   1205  H   ALA    78      43.002  59.782  36.876  1.00  0.00           H  
ATOM   1206  CA  ALA    78      43.999  61.635  36.756  1.00  0.00           C  
ATOM   1207  HA  ALA    78      44.148  62.234  37.655  1.00  0.00           H  
ATOM   1208  CB  ALA    78      45.258  60.765  36.583  1.00  0.00           C  
ATOM   1209  HB1 ALA    78      45.301  60.223  35.639  1.00  0.00           H  
ATOM   1210  HB2 ALA    78      46.077  61.480  36.506  1.00  0.00           H  
ATOM   1211  HB3 ALA    78      45.251  60.162  37.491  1.00  0.00           H  
ATOM   1212  C   ALA    78      43.794  62.612  35.562  1.00  0.00           C  
ATOM   1213  O   ALA    78      44.173  63.796  35.693  1.00  0.00           O  
ATOM   1214  N   ARG    79      43.111  62.178  34.512  1.00  0.00           N  
ATOM   1215  H   ARG    79      42.750  61.245  34.647  1.00  0.00           H  
ATOM   1216  CA  ARG    79      42.583  62.887  33.327  1.00  0.00           C  
ATOM   1217  HA  ARG    79      43.360  63.482  32.848  1.00  0.00           H  
ATOM   1218  CB  ARG    79      42.017  61.811  32.341  1.00  0.00           C  
ATOM   1219  HB2 ARG    79      41.489  61.124  33.002  1.00  0.00           H  
ATOM   1220  HB3 ARG    79      41.419  62.345  31.603  1.00  0.00           H  
ATOM   1221  CG  ARG    79      43.001  61.028  31.602  1.00  0.00           C  
ATOM   1222  HG2 ARG    79      43.542  61.663  30.900  1.00  0.00           H  
ATOM   1223  HG3 ARG    79      43.756  60.547  32.224  1.00  0.00           H  
ATOM   1224  CD  ARG    79      42.405  59.956  30.777  1.00  0.00           C  
ATOM   1225  HD2 ARG    79      41.803  59.363  31.465  1.00  0.00           H  
ATOM   1226  HD3 ARG    79      41.631  60.428  30.172  1.00  0.00           H  
ATOM   1227  NE  ARG    79      43.391  59.146  30.015  1.00  0.00           N  
ATOM   1228  HE  ARG    79      43.532  58.203  30.349  1.00  0.00           H  
ATOM   1229  CZ  ARG    79      43.975  59.360  28.869  1.00  0.00           C  
ATOM   1230  NH1 ARG    79      43.884  60.476  28.200  1.00  0.00           N  
ATOM   1231 HH11 ARG    79      43.105  61.044  28.501  1.00  0.00           H  
ATOM   1232 HH12 ARG    79      44.445  60.602  27.369  1.00  0.00           H  
ATOM   1233  NH2 ARG    79      44.820  58.455  28.402  1.00  0.00           N  
ATOM   1234 HH21 ARG    79      45.039  57.650  28.972  1.00  0.00           H  
ATOM   1235 HH22 ARG    79      45.343  58.632  27.556  1.00  0.00           H  
ATOM   1236  C   ARG    79      41.440  63.835  33.719  1.00  0.00           C  
ATOM   1237  O   ARG    79      41.025  64.603  32.865  1.00  0.00           O  
ATOM   1238  N   LYS    80      40.839  63.709  34.947  1.00  0.00           N  
ATOM   1239  H   LYS    80      41.196  62.986  35.555  1.00  0.00           H  
ATOM   1240  CA  LYS    80      39.704  64.565  35.425  1.00  0.00           C  
ATOM   1241  HA  LYS    80      39.496  64.111  36.394  1.00  0.00           H  
ATOM   1242  CB  LYS    80      40.071  65.994  35.734  1.00  0.00           C  
ATOM   1243  HB2 LYS    80      40.299  66.617  34.868  1.00  0.00           H  
ATOM   1244  HB3 LYS    80      39.249  66.382  36.335  1.00  0.00           H  
ATOM   1245  CG  LYS    80      41.441  65.973  36.533  1.00  0.00           C  
ATOM   1246  HG2 LYS    80      41.334  65.354  37.423  1.00  0.00           H  
ATOM   1247  HG3 LYS    80      42.260  65.600  35.919  1.00  0.00           H  
ATOM   1248  CD  LYS    80      41.848  67.383  37.024  1.00  0.00           C  
ATOM   1249  HD2 LYS    80      41.944  68.097  36.206  1.00  0.00           H  
ATOM   1250  HD3 LYS    80      41.110  67.674  37.771  1.00  0.00           H  
ATOM   1251  CE  LYS    80      43.160  67.360  37.774  1.00  0.00           C  
ATOM   1252  HE2 LYS    80      43.895  66.803  37.194  1.00  0.00           H  
ATOM   1253  HE3 LYS    80      43.405  68.422  37.786  1.00  0.00           H  
ATOM   1254  NZ  LYS    80      43.046  66.833  39.176  1.00  0.00           N  
ATOM   1255  HZ1 LYS    80      42.381  67.362  39.721  1.00  0.00           H  
ATOM   1256  HZ2 LYS    80      42.741  65.875  39.270  1.00  0.00           H  
ATOM   1257  HZ3 LYS    80      43.953  66.836  39.621  1.00  0.00           H  
ATOM   1258  C   LYS    80      38.388  64.371  34.672  1.00  0.00           C  
ATOM   1259  O   LYS    80      37.608  65.310  34.516  1.00  0.00           O  
ATOM   1260  N   GLU    81      38.168  63.159  34.253  1.00  0.00           N  
ATOM   1261  H   GLU    81      38.840  62.419  34.399  1.00  0.00           H  
ATOM   1262  CA  GLU    81      36.909  62.766  33.556  1.00  0.00           C  
ATOM   1263  HA  GLU    81      36.353  63.657  33.266  1.00  0.00           H  
ATOM   1264  CB  GLU    81      37.144  61.857  32.307  1.00  0.00           C  
ATOM   1265  HB2 GLU    81      37.437  60.899  32.736  1.00  0.00           H  
ATOM   1266  HB3 GLU    81      36.199  61.661  31.799  1.00  0.00           H  
ATOM   1267  CG  GLU    81      38.068  62.389  31.280  1.00  0.00           C  
ATOM   1268  HG2 GLU    81      37.515  63.100  30.666  1.00  0.00           H  
ATOM   1269  HG3 GLU    81      38.909  62.910  31.738  1.00  0.00           H  
ATOM   1270  CD  GLU    81      38.680  61.272  30.468  1.00  0.00           C  
ATOM   1271  OE1 GLU    81      38.464  60.021  30.692  1.00  0.00           O  
ATOM   1272  OE2 GLU    81      39.325  61.620  29.459  1.00  0.00           O  
ATOM   1273  C   GLU    81      35.956  62.140  34.639  1.00  0.00           C  
ATOM   1274  O   GLU    81      34.727  62.275  34.428  1.00  0.00           O  
ATOM   1275  N   ILE    82      36.516  61.574  35.714  1.00  0.00           N  
ATOM   1276  H   ILE    82      37.514  61.607  35.867  1.00  0.00           H  
ATOM   1277  CA  ILE    82      35.569  61.232  36.797  1.00  0.00           C  
ATOM   1278  HA  ILE    82      34.587  61.703  36.798  1.00  0.00           H  
ATOM   1279  CB  ILE    82      35.211  59.749  36.745  1.00  0.00           C  
ATOM   1280  HB  ILE    82      34.424  59.584  37.480  1.00  0.00           H  
ATOM   1281  CG2 ILE    82      34.662  59.341  35.362  1.00  0.00           C  
ATOM   1282 HG21 ILE    82      33.821  59.894  34.943  1.00  0.00           H  
ATOM   1283 HG22 ILE    82      35.441  59.394  34.600  1.00  0.00           H  
ATOM   1284 HG23 ILE    82      34.350  58.297  35.338  1.00  0.00           H  
ATOM   1285  CG1 ILE    82      36.383  58.801  37.210  1.00  0.00           C  
ATOM   1286 HG12 ILE    82      36.616  58.088  36.419  1.00  0.00           H  
ATOM   1287 HG13 ILE    82      37.262  59.420  37.388  1.00  0.00           H  
ATOM   1288  CD1 ILE    82      36.146  58.030  38.468  1.00  0.00           C  
ATOM   1289 HD11 ILE    82      35.331  57.348  38.223  1.00  0.00           H  
ATOM   1290 HD12 ILE    82      36.952  57.305  38.580  1.00  0.00           H  
ATOM   1291 HD13 ILE    82      36.029  58.767  39.262  1.00  0.00           H  
ATOM   1292  C   ILE    82      36.103  61.696  38.086  1.00  0.00           C  
ATOM   1293  O   ILE    82      37.299  62.045  38.303  1.00  0.00           O  
ATOM   1294  N   SER    83      35.326  61.517  39.157  1.00  0.00           N  
ATOM   1295  H   SER    83      34.391  61.190  38.962  1.00  0.00           H  
ATOM   1296  CA  SER    83      35.654  61.824  40.554  1.00  0.00           C  
ATOM   1297  HA  SER    83      36.741  61.800  40.633  1.00  0.00           H  
ATOM   1298  CB  SER    83      35.246  63.204  40.909  1.00  0.00           C  
ATOM   1299  HB2 SER    83      35.387  63.927  40.106  1.00  0.00           H  
ATOM   1300  HB3 SER    83      34.165  63.304  41.007  1.00  0.00           H  
ATOM   1301  OG  SER    83      35.837  63.658  42.099  1.00  0.00           O  
ATOM   1302  HG  SER    83      35.569  64.557  42.303  1.00  0.00           H  
ATOM   1303  C   SER    83      35.090  60.741  41.479  1.00  0.00           C  
ATOM   1304  O   SER    83      33.880  60.540  41.466  1.00  0.00           O  
ATOM   1305  N   LEU    84      35.982  60.134  42.345  1.00  0.00           N  
ATOM   1306  H   LEU    84      36.926  60.489  42.399  1.00  0.00           H  
ATOM   1307  CA  LEU    84      35.459  59.084  43.204  1.00  0.00           C  
ATOM   1308  HA  LEU    84      35.033  58.392  42.478  1.00  0.00           H  
ATOM   1309  CB  LEU    84      36.617  58.344  43.921  1.00  0.00           C  
ATOM   1310  HB2 LEU    84      37.225  59.041  44.498  1.00  0.00           H  
ATOM   1311  HB3 LEU    84      36.229  57.712  44.720  1.00  0.00           H  
ATOM   1312  CG  LEU    84      37.438  57.433  43.056  1.00  0.00           C  
ATOM   1313  HG  LEU    84      37.501  57.931  42.089  1.00  0.00           H  
ATOM   1314  CD1 LEU    84      38.861  57.146  43.607  1.00  0.00           C  
ATOM   1315 HD11 LEU    84      39.439  58.047  43.399  1.00  0.00           H  
ATOM   1316 HD12 LEU    84      38.892  56.885  44.665  1.00  0.00           H  
ATOM   1317 HD13 LEU    84      39.314  56.290  43.107  1.00  0.00           H  
ATOM   1318  CD2 LEU    84      36.788  56.018  43.106  1.00  0.00           C  
ATOM   1319 HD21 LEU    84      35.915  56.089  42.458  1.00  0.00           H  
ATOM   1320 HD22 LEU    84      37.474  55.334  42.606  1.00  0.00           H  
ATOM   1321 HD23 LEU    84      36.635  55.688  44.134  1.00  0.00           H  
ATOM   1322  C   LEU    84      34.426  59.543  44.191  1.00  0.00           C  
ATOM   1323  O   LEU    84      33.592  58.724  44.615  1.00  0.00           O  
ATOM   1324  N   ALA    85      34.453  60.833  44.590  1.00  0.00           N  
ATOM   1325  H   ALA    85      35.225  61.393  44.257  1.00  0.00           H  
ATOM   1326  CA  ALA    85      33.530  61.486  45.477  1.00  0.00           C  
ATOM   1327  HA  ALA    85      33.501  60.882  46.384  1.00  0.00           H  
ATOM   1328  CB  ALA    85      34.184  62.783  45.948  1.00  0.00           C  
ATOM   1329  HB1 ALA    85      35.165  62.592  46.385  1.00  0.00           H  
ATOM   1330  HB2 ALA    85      34.317  63.429  45.081  1.00  0.00           H  
ATOM   1331  HB3 ALA    85      33.514  63.335  46.607  1.00  0.00           H  
ATOM   1332  C   ALA    85      32.126  61.722  44.879  1.00  0.00           C  
ATOM   1333  O   ALA    85      31.254  61.945  45.674  1.00  0.00           O  
ATOM   1334  N   ASP    86      31.961  61.698  43.536  1.00  0.00           N  
ATOM   1335  H   ASP    86      32.783  61.483  42.989  1.00  0.00           H  
ATOM   1336  CA  ASP    86      30.601  62.048  42.915  1.00  0.00           C  
ATOM   1337  HA  ASP    86      30.168  62.912  43.420  1.00  0.00           H  
ATOM   1338  CB  ASP    86      30.803  62.462  41.479  1.00  0.00           C  
ATOM   1339  HB2 ASP    86      31.391  61.778  40.867  1.00  0.00           H  
ATOM   1340  HB3 ASP    86      29.800  62.567  41.065  1.00  0.00           H  
ATOM   1341  CG  ASP    86      31.215  63.867  41.249  1.00  0.00           C  
ATOM   1342  OD1 ASP    86      31.717  64.622  42.130  1.00  0.00           O  
ATOM   1343  OD2 ASP    86      31.205  64.209  40.050  1.00  0.00           O  
ATOM   1344  C   ASP    86      29.516  60.939  43.109  1.00  0.00           C  
ATOM   1345  O   ASP    86      29.850  59.804  43.027  1.00  0.00           O  
ATOM   1346  N   PRO    87      28.130  61.192  43.176  1.00  0.00           N  
ATOM   1347  CD  PRO    87      27.558  62.443  43.473  1.00  0.00           C  
ATOM   1348  HD2 PRO    87      27.314  62.974  42.552  1.00  0.00           H  
ATOM   1349  HD3 PRO    87      28.195  63.030  44.133  1.00  0.00           H  
ATOM   1350  CG  PRO    87      26.334  62.090  44.263  1.00  0.00           C  
ATOM   1351  HG2 PRO    87      25.637  62.928  44.272  1.00  0.00           H  
ATOM   1352  HG3 PRO    87      26.572  61.765  45.275  1.00  0.00           H  
ATOM   1353  CB  PRO    87      25.751  60.927  43.463  1.00  0.00           C  
ATOM   1354  HB2 PRO    87      25.254  61.260  42.552  1.00  0.00           H  
ATOM   1355  HB3 PRO    87      25.156  60.214  44.034  1.00  0.00           H  
ATOM   1356  CA  PRO    87      27.118  60.184  43.170  1.00  0.00           C  
ATOM   1357  HA  PRO    87      27.381  59.527  43.999  1.00  0.00           H  
ATOM   1358  C   PRO    87      27.006  59.462  41.788  1.00  0.00           C  
ATOM   1359  O   PRO    87      26.768  60.046  40.765  1.00  0.00           O  
ATOM   1360  N   VAL    88      26.957  58.089  41.822  1.00  0.00           N  
ATOM   1361  H   VAL    88      27.132  57.654  42.717  1.00  0.00           H  
ATOM   1362  CA  VAL    88      26.427  57.243  40.684  1.00  0.00           C  
ATOM   1363  HA  VAL    88      27.267  57.070  40.012  1.00  0.00           H  
ATOM   1364  CB  VAL    88      25.966  55.862  41.179  1.00  0.00           C  
ATOM   1365  HB  VAL    88      25.218  56.105  41.933  1.00  0.00           H  
ATOM   1366  CG1 VAL    88      25.245  55.009  40.112  1.00  0.00           C  
ATOM   1367 HG11 VAL    88      25.232  53.947  40.357  1.00  0.00           H  
ATOM   1368 HG12 VAL    88      24.186  55.215  39.953  1.00  0.00           H  
ATOM   1369 HG13 VAL    88      25.746  54.987  39.144  1.00  0.00           H  
ATOM   1370  CG2 VAL    88      27.018  55.044  41.853  1.00  0.00           C  
ATOM   1371 HG21 VAL    88      26.638  54.125  42.301  1.00  0.00           H  
ATOM   1372 HG22 VAL    88      27.816  54.829  41.142  1.00  0.00           H  
ATOM   1373 HG23 VAL    88      27.472  55.580  42.686  1.00  0.00           H  
ATOM   1374  C   VAL    88      25.294  57.864  39.822  1.00  0.00           C  
ATOM   1375  O   VAL    88      25.341  57.775  38.636  1.00  0.00           O  
ATOM   1376  N   THR    89      24.320  58.534  40.407  1.00  0.00           N  
ATOM   1377  H   THR    89      24.411  58.822  41.371  1.00  0.00           H  
ATOM   1378  CA  THR    89      23.190  59.166  39.661  1.00  0.00           C  
ATOM   1379  HA  THR    89      22.691  58.397  39.071  1.00  0.00           H  
ATOM   1380  CB  THR    89      22.139  59.660  40.690  1.00  0.00           C  
ATOM   1381  HB  THR    89      21.350  60.118  40.093  1.00  0.00           H  
ATOM   1382  CG2 THR    89      21.430  58.576  41.552  1.00  0.00           C  
ATOM   1383 HG21 THR    89      21.110  57.704  40.981  1.00  0.00           H  
ATOM   1384 HG22 THR    89      22.008  58.382  42.456  1.00  0.00           H  
ATOM   1385 HG23 THR    89      20.507  59.029  41.914  1.00  0.00           H  
ATOM   1386  OG1 THR    89      22.653  60.615  41.647  1.00  0.00           O  
ATOM   1387  HG1 THR    89      21.909  60.778  42.232  1.00  0.00           H  
ATOM   1388  C   THR    89      23.584  60.278  38.724  1.00  0.00           C  
ATOM   1389  O   THR    89      22.879  60.558  37.758  1.00  0.00           O  
ATOM   1390  N   LYS    90      24.651  61.004  38.954  1.00  0.00           N  
ATOM   1391  H   LYS    90      25.067  60.757  39.840  1.00  0.00           H  
ATOM   1392  CA  LYS    90      25.167  62.047  38.048  1.00  0.00           C  
ATOM   1393  HA  LYS    90      24.459  62.831  37.781  1.00  0.00           H  
ATOM   1394  CB  LYS    90      26.433  62.761  38.708  1.00  0.00           C  
ATOM   1395  HB2 LYS    90      26.209  63.393  39.567  1.00  0.00           H  
ATOM   1396  HB3 LYS    90      27.056  61.944  39.073  1.00  0.00           H  
ATOM   1397  CG  LYS    90      27.074  63.650  37.594  1.00  0.00           C  
ATOM   1398  HG2 LYS    90      27.451  62.961  36.839  1.00  0.00           H  
ATOM   1399  HG3 LYS    90      26.398  64.464  37.332  1.00  0.00           H  
ATOM   1400  CD  LYS    90      28.334  64.279  38.255  1.00  0.00           C  
ATOM   1401  HD2 LYS    90      28.093  65.130  38.891  1.00  0.00           H  
ATOM   1402  HD3 LYS    90      28.861  63.485  38.785  1.00  0.00           H  
ATOM   1403  CE  LYS    90      29.306  64.819  37.257  1.00  0.00           C  
ATOM   1404  HE2 LYS    90      29.929  64.025  36.845  1.00  0.00           H  
ATOM   1405  HE3 LYS    90      28.795  65.314  36.431  1.00  0.00           H  
ATOM   1406  NZ  LYS    90      30.240  65.850  37.892  1.00  0.00           N  
ATOM   1407  HZ1 LYS    90      29.734  66.500  38.476  1.00  0.00           H  
ATOM   1408  HZ2 LYS    90      30.864  65.391  38.540  1.00  0.00           H  
ATOM   1409  HZ3 LYS    90      30.836  66.492  37.388  1.00  0.00           H  
ATOM   1410  C   LYS    90      25.552  61.362  36.696  1.00  0.00           C  
ATOM   1411  O   LYS    90      25.412  61.910  35.596  1.00  0.00           O  
ATOM   1412  N   TYR    91      26.009  60.104  36.714  1.00  0.00           N  
ATOM   1413  H   TYR    91      26.076  59.647  37.611  1.00  0.00           H  
ATOM   1414  CA  TYR    91      26.562  59.342  35.634  1.00  0.00           C  
ATOM   1415  HA  TYR    91      26.947  59.989  34.846  1.00  0.00           H  
ATOM   1416  CB  TYR    91      27.637  58.463  36.238  1.00  0.00           C  
ATOM   1417  HB2 TYR    91      27.162  57.878  37.025  1.00  0.00           H  
ATOM   1418  HB3 TYR    91      28.102  57.753  35.554  1.00  0.00           H  
ATOM   1419  CG  TYR    91      28.702  59.352  36.846  1.00  0.00           C  
ATOM   1420  CD1 TYR    91      29.593  60.023  35.974  1.00  0.00           C  
ATOM   1421  HD1 TYR    91      29.480  59.905  34.907  1.00  0.00           H  
ATOM   1422  CE1 TYR    91      30.639  60.811  36.421  1.00  0.00           C  
ATOM   1423  HE1 TYR    91      31.340  61.246  35.724  1.00  0.00           H  
ATOM   1424  CZ  TYR    91      30.727  61.072  37.760  1.00  0.00           C  
ATOM   1425  OH  TYR    91      31.682  61.949  38.242  1.00  0.00           O  
ATOM   1426  HH  TYR    91      31.425  62.508  38.979  1.00  0.00           H  
ATOM   1427  CE2 TYR    91      29.915  60.411  38.647  1.00  0.00           C  
ATOM   1428  HE2 TYR    91      30.019  60.515  39.717  1.00  0.00           H  
ATOM   1429  CD2 TYR    91      28.877  59.489  38.250  1.00  0.00           C  
ATOM   1430  HD2 TYR    91      28.298  59.008  39.024  1.00  0.00           H  
ATOM   1431  C   TYR    91      25.506  58.455  34.880  1.00  0.00           C  
ATOM   1432  O   TYR    91      25.534  58.272  33.649  1.00  0.00           O  
ATOM   1433  N   TRP    92      24.523  57.873  35.562  1.00  0.00           N  
ATOM   1434  H   TRP    92      24.565  57.963  36.567  1.00  0.00           H  
ATOM   1435  CA  TRP    92      23.489  57.045  35.051  1.00  0.00           C  
ATOM   1436  HA  TRP    92      23.435  57.136  33.966  1.00  0.00           H  
ATOM   1437  CB  TRP    92      23.729  55.579  35.404  1.00  0.00           C  
ATOM   1438  HB2 TRP    92      24.736  55.212  35.202  1.00  0.00           H  
ATOM   1439  HB3 TRP    92      23.513  55.357  36.448  1.00  0.00           H  
ATOM   1440  CG  TRP    92      22.997  54.578  34.581  1.00  0.00           C  
ATOM   1441  CD1 TRP    92      22.254  54.911  33.466  1.00  0.00           C  
ATOM   1442  HD1 TRP    92      22.247  55.889  33.009  1.00  0.00           H  
ATOM   1443  NE1 TRP    92      21.768  53.711  32.918  1.00  0.00           N  
ATOM   1444  HE1 TRP    92      21.260  53.685  32.045  1.00  0.00           H  
ATOM   1445  CE2 TRP    92      22.141  52.599  33.641  1.00  0.00           C  
ATOM   1446  CZ2 TRP    92      21.895  51.234  33.480  1.00  0.00           C  
ATOM   1447  HZ2 TRP    92      21.256  50.867  32.690  1.00  0.00           H  
ATOM   1448  CH2 TRP    92      22.382  50.328  34.402  1.00  0.00           C  
ATOM   1449  HH2 TRP    92      22.255  49.259  34.315  1.00  0.00           H  
ATOM   1450  CZ3 TRP    92      23.121  50.784  35.480  1.00  0.00           C  
ATOM   1451  HZ3 TRP    92      23.454  50.065  36.213  1.00  0.00           H  
ATOM   1452  CE3 TRP    92      23.448  52.179  35.606  1.00  0.00           C  
ATOM   1453  HE3 TRP    92      23.957  52.519  36.495  1.00  0.00           H  
ATOM   1454  CD2 TRP    92      22.919  53.127  34.720  1.00  0.00           C  
ATOM   1455  C   TRP    92      22.218  57.665  35.592  1.00  0.00           C  
ATOM   1456  O   TRP    92      21.857  57.224  36.670  1.00  0.00           O  
ATOM   1457  N   PRO    93      21.566  58.628  34.912  1.00  0.00           N  
ATOM   1458  CD  PRO    93      21.988  59.277  33.634  1.00  0.00           C  
ATOM   1459  HD2 PRO    93      22.254  58.576  32.843  1.00  0.00           H  
ATOM   1460  HD3 PRO    93      22.882  59.779  34.005  1.00  0.00           H  
ATOM   1461  CG  PRO    93      20.847  60.095  33.161  1.00  0.00           C  
ATOM   1462  HG2 PRO    93      20.216  59.492  32.509  1.00  0.00           H  
ATOM   1463  HG3 PRO    93      21.085  60.948  32.526  1.00  0.00           H  
ATOM   1464  CB  PRO    93      20.177  60.483  34.445  1.00  0.00           C  
ATOM   1465  HB2 PRO    93      19.141  60.777  34.280  1.00  0.00           H  
ATOM   1466  HB3 PRO    93      20.777  61.320  34.804  1.00  0.00           H  
ATOM   1467  CA  PRO    93      20.423  59.363  35.443  1.00  0.00           C  
ATOM   1468  HA  PRO    93      20.699  59.713  36.437  1.00  0.00           H  
ATOM   1469  C   PRO    93      19.085  58.569  35.634  1.00  0.00           C  
ATOM   1470  O   PRO    93      18.059  59.183  35.889  1.00  0.00           O  
ATOM   1471  N   GLU    94      19.122  57.214  35.415  1.00  0.00           N  
ATOM   1472  H   GLU    94      19.983  56.703  35.281  1.00  0.00           H  
ATOM   1473  CA  GLU    94      18.018  56.291  35.660  1.00  0.00           C  
ATOM   1474  HA  GLU    94      17.143  56.921  35.497  1.00  0.00           H  
ATOM   1475  CB  GLU    94      17.885  55.211  34.549  1.00  0.00           C  
ATOM   1476  HB2 GLU    94      18.821  54.653  34.508  1.00  0.00           H  
ATOM   1477  HB3 GLU    94      17.029  54.589  34.810  1.00  0.00           H  
ATOM   1478  CG  GLU    94      17.579  55.698  33.161  1.00  0.00           C  
ATOM   1479  HG2 GLU    94      18.523  56.127  32.824  1.00  0.00           H  
ATOM   1480  HG3 GLU    94      17.373  54.811  32.563  1.00  0.00           H  
ATOM   1481  CD  GLU    94      16.531  56.820  33.069  1.00  0.00           C  
ATOM   1482  OE1 GLU    94      15.530  56.867  33.799  1.00  0.00           O  
ATOM   1483  OE2 GLU    94      16.644  57.683  32.159  1.00  0.00           O  
ATOM   1484  C   GLU    94      17.994  55.729  37.097  1.00  0.00           C  
ATOM   1485  O   GLU    94      16.943  55.284  37.553  1.00  0.00           O  
ATOM   1486  N   LEU    95      19.074  55.748  37.930  1.00  0.00           N  
ATOM   1487  H   LEU    95      19.985  56.027  37.597  1.00  0.00           H  
ATOM   1488  CA  LEU    95      18.992  55.158  39.262  1.00  0.00           C  
ATOM   1489  HA  LEU    95      18.375  54.263  39.182  1.00  0.00           H  
ATOM   1490  CB  LEU    95      20.348  54.786  39.736  1.00  0.00           C  
ATOM   1491  HB2 LEU    95      21.066  55.604  39.780  1.00  0.00           H  
ATOM   1492  HB3 LEU    95      20.243  54.282  40.697  1.00  0.00           H  
ATOM   1493  CG  LEU    95      20.939  53.584  38.897  1.00  0.00           C  
ATOM   1494  HG  LEU    95      20.785  53.815  37.843  1.00  0.00           H  
ATOM   1495  CD1 LEU    95      22.462  53.367  39.154  1.00  0.00           C  
ATOM   1496 HD11 LEU    95      23.142  54.024  38.613  1.00  0.00           H  
ATOM   1497 HD12 LEU    95      22.667  53.211  40.214  1.00  0.00           H  
ATOM   1498 HD13 LEU    95      22.661  52.380  38.736  1.00  0.00           H  
ATOM   1499  CD2 LEU    95      20.131  52.329  39.150  1.00  0.00           C  
ATOM   1500 HD21 LEU    95      19.081  52.502  38.914  1.00  0.00           H  
ATOM   1501 HD22 LEU    95      20.557  51.442  38.680  1.00  0.00           H  
ATOM   1502 HD23 LEU    95      20.189  51.992  40.185  1.00  0.00           H  
ATOM   1503  C   LEU    95      18.346  56.120  40.225  1.00  0.00           C  
ATOM   1504  O   LEU    95      18.759  56.352  41.306  1.00  0.00           O  
ATOM   1505  N   THR    96      17.215  56.715  39.816  1.00  0.00           N  
ATOM   1506  H   THR    96      16.758  56.446  38.956  1.00  0.00           H  
ATOM   1507  CA  THR    96      16.472  57.591  40.729  1.00  0.00           C  
ATOM   1508  HA  THR    96      17.241  58.342  40.909  1.00  0.00           H  
ATOM   1509  CB  THR    96      15.367  58.351  40.019  1.00  0.00           C  
ATOM   1510  HB  THR    96      14.996  59.137  40.677  1.00  0.00           H  
ATOM   1511  CG2 THR    96      15.701  58.867  38.582  1.00  0.00           C  
ATOM   1512 HG21 THR    96      16.653  59.399  38.559  1.00  0.00           H  
ATOM   1513 HG22 THR    96      15.695  58.057  37.852  1.00  0.00           H  
ATOM   1514 HG23 THR    96      14.970  59.642  38.349  1.00  0.00           H  
ATOM   1515  OG1 THR    96      14.346  57.427  39.687  1.00  0.00           O  
ATOM   1516  HG1 THR    96      13.893  57.228  40.510  1.00  0.00           H  
ATOM   1517  C   THR    96      15.948  57.082  42.092  1.00  0.00           C  
ATOM   1518  O   THR    96      15.627  57.892  42.994  1.00  0.00           O  
ATOM   1519  N   GLY    97      15.869  55.736  42.214  1.00  0.00           N  
ATOM   1520  H   GLY    97      16.191  55.229  41.402  1.00  0.00           H  
ATOM   1521  CA  GLY    97      15.288  55.031  43.383  1.00  0.00           C  
ATOM   1522  HA2 GLY    97      14.225  55.239  43.503  1.00  0.00           H  
ATOM   1523  HA3 GLY    97      15.468  53.968  43.225  1.00  0.00           H  
ATOM   1524  C   GLY    97      16.021  55.305  44.779  1.00  0.00           C  
ATOM   1525  O   GLY    97      17.207  55.557  44.829  1.00  0.00           O  
ATOM   1526  N   LYS    98      15.281  55.314  45.834  1.00  0.00           N  
ATOM   1527  H   LYS    98      14.299  55.234  45.614  1.00  0.00           H  
ATOM   1528  CA  LYS    98      15.850  55.837  47.129  1.00  0.00           C  
ATOM   1529  HA  LYS    98      16.082  56.894  47.000  1.00  0.00           H  
ATOM   1530  CB  LYS    98      14.785  55.762  48.288  1.00  0.00           C  
ATOM   1531  HB2 LYS    98      13.753  55.877  47.956  1.00  0.00           H  
ATOM   1532  HB3 LYS    98      14.804  54.785  48.771  1.00  0.00           H  
ATOM   1533  CG  LYS    98      15.087  56.746  49.429  1.00  0.00           C  
ATOM   1534  HG2 LYS    98      15.973  56.403  49.964  1.00  0.00           H  
ATOM   1535  HG3 LYS    98      15.423  57.714  49.059  1.00  0.00           H  
ATOM   1536  CD  LYS    98      13.926  56.883  50.484  1.00  0.00           C  
ATOM   1537  HD2 LYS    98      13.114  57.532  50.157  1.00  0.00           H  
ATOM   1538  HD3 LYS    98      13.617  55.881  50.782  1.00  0.00           H  
ATOM   1539  CE  LYS    98      14.449  57.703  51.747  1.00  0.00           C  
ATOM   1540  HE2 LYS    98      15.242  57.150  52.251  1.00  0.00           H  
ATOM   1541  HE3 LYS    98      14.864  58.649  51.399  1.00  0.00           H  
ATOM   1542  NZ  LYS    98      13.365  57.768  52.748  1.00  0.00           N  
ATOM   1543  HZ1 LYS    98      12.561  58.236  52.355  1.00  0.00           H  
ATOM   1544  HZ2 LYS    98      13.066  56.899  53.166  1.00  0.00           H  
ATOM   1545  HZ3 LYS    98      13.580  58.437  53.474  1.00  0.00           H  
ATOM   1546  C   LYS    98      17.256  55.273  47.539  1.00  0.00           C  
ATOM   1547  O   LYS    98      18.179  56.028  47.850  1.00  0.00           O  
ATOM   1548  N   GLN    99      17.474  53.948  47.432  1.00  0.00           N  
ATOM   1549  H   GLN    99      16.721  53.495  46.934  1.00  0.00           H  
ATOM   1550  CA  GLN    99      18.639  53.142  47.907  1.00  0.00           C  
ATOM   1551  HA  GLN    99      18.771  53.555  48.907  1.00  0.00           H  
ATOM   1552  CB  GLN    99      18.347  51.653  47.821  1.00  0.00           C  
ATOM   1553  HB2 GLN    99      19.067  51.119  48.442  1.00  0.00           H  
ATOM   1554  HB3 GLN    99      17.382  51.515  48.309  1.00  0.00           H  
ATOM   1555  CG  GLN    99      18.480  50.875  46.584  1.00  0.00           C  
ATOM   1556  HG2 GLN    99      19.442  51.164  46.159  1.00  0.00           H  
ATOM   1557  HG3 GLN    99      18.522  49.808  46.802  1.00  0.00           H  
ATOM   1558  CD  GLN    99      17.535  51.166  45.447  1.00  0.00           C  
ATOM   1559  OE1 GLN    99      17.171  52.320  45.210  1.00  0.00           O  
ATOM   1560  NE2 GLN    99      17.258  50.142  44.587  1.00  0.00           N  
ATOM   1561 HE21 GLN    99      17.643  49.228  44.777  1.00  0.00           H  
ATOM   1562 HE22 GLN    99      16.878  50.333  43.671  1.00  0.00           H  
ATOM   1563  C   GLN    99      19.860  53.632  47.163  1.00  0.00           C  
ATOM   1564  O   GLN    99      20.966  53.437  47.719  1.00  0.00           O  
ATOM   1565  N   TRP   100      19.854  54.242  45.962  1.00  0.00           N  
ATOM   1566  H   TRP   100      18.928  54.436  45.610  1.00  0.00           H  
ATOM   1567  CA  TRP   100      21.016  54.738  45.202  1.00  0.00           C  
ATOM   1568  HA  TRP   100      21.871  54.128  45.492  1.00  0.00           H  
ATOM   1569  CB  TRP   100      20.737  54.561  43.716  1.00  0.00           C  
ATOM   1570  HB2 TRP   100      19.687  54.764  43.503  1.00  0.00           H  
ATOM   1571  HB3 TRP   100      21.405  55.102  43.046  1.00  0.00           H  
ATOM   1572  CG  TRP   100      20.819  53.204  43.159  1.00  0.00           C  
ATOM   1573  CD1 TRP   100      19.829  52.326  42.946  1.00  0.00           C  
ATOM   1574  HD1 TRP   100      18.769  52.481  43.083  1.00  0.00           H  
ATOM   1575  NE1 TRP   100      20.310  51.098  42.622  1.00  0.00           N  
ATOM   1576  HE1 TRP   100      19.785  50.235  42.643  1.00  0.00           H  
ATOM   1577  CE2 TRP   100      21.642  51.183  42.319  1.00  0.00           C  
ATOM   1578  CZ2 TRP   100      22.532  50.243  41.884  1.00  0.00           C  
ATOM   1579  HZ2 TRP   100      22.156  49.280  41.574  1.00  0.00           H  
ATOM   1580  CH2 TRP   100      23.888  50.518  41.925  1.00  0.00           C  
ATOM   1581  HH2 TRP   100      24.639  49.813  41.599  1.00  0.00           H  
ATOM   1582  CZ3 TRP   100      24.388  51.800  42.289  1.00  0.00           C  
ATOM   1583  HZ3 TRP   100      25.424  52.083  42.180  1.00  0.00           H  
ATOM   1584  CE3 TRP   100      23.429  52.739  42.674  1.00  0.00           C  
ATOM   1585  HE3 TRP   100      23.650  53.778  42.868  1.00  0.00           H  
ATOM   1586  CD2 TRP   100      22.077  52.441  42.809  1.00  0.00           C  
ATOM   1587  C   TRP   100      21.622  56.156  45.500  1.00  0.00           C  
ATOM   1588  O   TRP   100      22.720  56.539  45.168  1.00  0.00           O  
ATOM   1589  N   GLN   101      20.831  57.029  46.153  1.00  0.00           N  
ATOM   1590  H   GLN   101      19.910  56.726  46.438  1.00  0.00           H  
ATOM   1591  CA  GLN   101      21.040  58.469  46.107  1.00  0.00           C  
ATOM   1592  HA  GLN   101      21.303  58.830  45.113  1.00  0.00           H  
ATOM   1593  CB  GLN   101      19.701  59.149  46.603  1.00  0.00           C  
ATOM   1594  HB2 GLN   101      19.530  58.875  47.644  1.00  0.00           H  
ATOM   1595  HB3 GLN   101      19.720  60.236  46.667  1.00  0.00           H  
ATOM   1596  CG  GLN   101      18.421  58.736  45.865  1.00  0.00           C  
ATOM   1597  HG2 GLN   101      18.067  57.737  46.119  1.00  0.00           H  
ATOM   1598  HG3 GLN   101      17.573  59.278  46.284  1.00  0.00           H  
ATOM   1599  CD  GLN   101      18.544  58.891  44.317  1.00  0.00           C  
ATOM   1600  OE1 GLN   101      18.813  59.858  43.688  1.00  0.00           O  
ATOM   1601  NE2 GLN   101      18.479  57.814  43.637  1.00  0.00           N  
ATOM   1602 HE21 GLN   101      18.209  56.957  44.098  1.00  0.00           H  
ATOM   1603 HE22 GLN   101      18.642  57.912  42.645  1.00  0.00           H  
ATOM   1604  C   GLN   101      22.294  58.744  46.857  1.00  0.00           C  
ATOM   1605  O   GLN   101      22.888  59.784  46.549  1.00  0.00           O  
ATOM   1606  N   GLY   102      22.638  57.978  47.889  1.00  0.00           N  
ATOM   1607  H   GLY   102      22.057  57.167  48.046  1.00  0.00           H  
ATOM   1608  CA  GLY   102      23.842  58.273  48.677  1.00  0.00           C  
ATOM   1609  HA2 GLY   102      24.021  59.348  48.697  1.00  0.00           H  
ATOM   1610  HA3 GLY   102      23.814  57.974  49.725  1.00  0.00           H  
ATOM   1611  C   GLY   102      25.136  57.622  48.095  1.00  0.00           C  
ATOM   1612  O   GLY   102      26.242  58.083  48.401  1.00  0.00           O  
ATOM   1613  N   ILE   103      24.993  56.601  47.197  1.00  0.00           N  
ATOM   1614  H   ILE   103      24.046  56.321  46.989  1.00  0.00           H  
ATOM   1615  CA  ILE   103      26.072  55.766  46.660  1.00  0.00           C  
ATOM   1616  HA  ILE   103      26.575  55.335  47.526  1.00  0.00           H  
ATOM   1617  CB  ILE   103      25.541  54.576  45.827  1.00  0.00           C  
ATOM   1618  HB  ILE   103      24.916  54.950  45.016  1.00  0.00           H  
ATOM   1619  CG2 ILE   103      26.754  53.705  45.293  1.00  0.00           C  
ATOM   1620 HG21 ILE   103      27.327  54.322  44.601  1.00  0.00           H  
ATOM   1621 HG22 ILE   103      27.508  53.552  46.065  1.00  0.00           H  
ATOM   1622 HG23 ILE   103      26.474  52.731  44.892  1.00  0.00           H  
ATOM   1623  CG1 ILE   103      24.573  53.700  46.693  1.00  0.00           C  
ATOM   1624 HG12 ILE   103      25.133  53.438  47.590  1.00  0.00           H  
ATOM   1625 HG13 ILE   103      23.730  54.310  47.016  1.00  0.00           H  
ATOM   1626  CD1 ILE   103      23.961  52.369  46.187  1.00  0.00           C  
ATOM   1627 HD11 ILE   103      24.699  51.734  45.698  1.00  0.00           H  
ATOM   1628 HD12 ILE   103      23.551  51.789  47.014  1.00  0.00           H  
ATOM   1629 HD13 ILE   103      23.192  52.577  45.443  1.00  0.00           H  
ATOM   1630  C   ILE   103      27.034  56.539  45.823  1.00  0.00           C  
ATOM   1631  O   ILE   103      26.572  57.227  44.856  1.00  0.00           O  
ATOM   1632  N   ARG   104      28.313  56.424  46.017  1.00  0.00           N  
ATOM   1633  H   ARG   104      28.566  55.747  46.723  1.00  0.00           H  
ATOM   1634  CA  ARG   104      29.407  56.998  45.191  1.00  0.00           C  
ATOM   1635  HA  ARG   104      28.983  57.875  44.702  1.00  0.00           H  
ATOM   1636  CB  ARG   104      30.501  57.400  46.092  1.00  0.00           C  
ATOM   1637  HB2 ARG   104      30.889  56.575  46.690  1.00  0.00           H  
ATOM   1638  HB3 ARG   104      31.205  57.944  45.463  1.00  0.00           H  
ATOM   1639  CG  ARG   104      30.149  58.348  47.254  1.00  0.00           C  
ATOM   1640  HG2 ARG   104      30.091  59.350  46.829  1.00  0.00           H  
ATOM   1641  HG3 ARG   104      29.250  57.987  47.753  1.00  0.00           H  
ATOM   1642  CD  ARG   104      31.230  58.532  48.340  1.00  0.00           C  
ATOM   1643  HD2 ARG   104      32.178  58.887  47.936  1.00  0.00           H  
ATOM   1644  HD3 ARG   104      30.917  59.376  48.954  1.00  0.00           H  
ATOM   1645  NE  ARG   104      31.543  57.338  49.140  1.00  0.00           N  
ATOM   1646  HE  ARG   104      31.252  56.391  48.940  1.00  0.00           H  
ATOM   1647  CZ  ARG   104      32.217  57.299  50.234  1.00  0.00           C  
ATOM   1648  NH1 ARG   104      32.862  58.314  50.720  1.00  0.00           N  
ATOM   1649 HH11 ARG   104      33.225  59.002  50.075  1.00  0.00           H  
ATOM   1650 HH12 ARG   104      33.390  58.242  51.578  1.00  0.00           H  
ATOM   1651  NH2 ARG   104      32.361  56.193  50.912  1.00  0.00           N  
ATOM   1652 HH21 ARG   104      32.022  55.299  50.586  1.00  0.00           H  
ATOM   1653 HH22 ARG   104      32.758  56.298  51.835  1.00  0.00           H  
ATOM   1654  C   ARG   104      29.903  56.101  44.038  1.00  0.00           C  
ATOM   1655  O   ARG   104      29.891  54.812  44.082  1.00  0.00           O  
ATOM   1656  N   LEU   105      30.663  56.685  43.123  1.00  0.00           N  
ATOM   1657  H   LEU   105      30.537  57.682  43.022  1.00  0.00           H  
ATOM   1658  CA  LEU   105      31.564  55.930  42.356  1.00  0.00           C  
ATOM   1659  HA  LEU   105      31.031  55.172  41.782  1.00  0.00           H  
ATOM   1660  CB  LEU   105      32.242  56.919  41.341  1.00  0.00           C  
ATOM   1661  HB2 LEU   105      32.666  57.733  41.930  1.00  0.00           H  
ATOM   1662  HB3 LEU   105      33.078  56.412  40.858  1.00  0.00           H  
ATOM   1663  CG  LEU   105      31.381  57.395  40.158  1.00  0.00           C  
ATOM   1664  HG  LEU   105      30.743  58.164  40.592  1.00  0.00           H  
ATOM   1665  CD1 LEU   105      32.345  58.044  39.129  1.00  0.00           C  
ATOM   1666 HD11 LEU   105      33.102  57.355  38.754  1.00  0.00           H  
ATOM   1667 HD12 LEU   105      31.786  58.406  38.265  1.00  0.00           H  
ATOM   1668 HD13 LEU   105      32.733  58.987  39.513  1.00  0.00           H  
ATOM   1669  CD2 LEU   105      30.473  56.335  39.527  1.00  0.00           C  
ATOM   1670 HD21 LEU   105      29.917  56.836  38.734  1.00  0.00           H  
ATOM   1671 HD22 LEU   105      31.032  55.464  39.186  1.00  0.00           H  
ATOM   1672 HD23 LEU   105      29.710  56.128  40.276  1.00  0.00           H  
ATOM   1673  C   LEU   105      32.641  55.206  43.212  1.00  0.00           C  
ATOM   1674  O   LEU   105      33.181  54.208  42.758  1.00  0.00           O  
ATOM   1675  N   LEU   106      33.007  55.690  44.392  1.00  0.00           N  
ATOM   1676  H   LEU   106      32.526  56.515  44.719  1.00  0.00           H  
ATOM   1677  CA  LEU   106      33.907  55.045  45.390  1.00  0.00           C  
ATOM   1678  HA  LEU   106      34.836  54.667  44.962  1.00  0.00           H  
ATOM   1679  CB  LEU   106      34.413  56.051  46.501  1.00  0.00           C  
ATOM   1680  HB2 LEU   106      34.835  56.950  46.052  1.00  0.00           H  
ATOM   1681  HB3 LEU   106      33.530  56.385  47.046  1.00  0.00           H  
ATOM   1682  CG  LEU   106      35.322  55.395  47.565  1.00  0.00           C  
ATOM   1683  HG  LEU   106      34.857  54.515  48.009  1.00  0.00           H  
ATOM   1684  CD1 LEU   106      36.652  55.056  46.920  1.00  0.00           C  
ATOM   1685 HD11 LEU   106      36.481  54.377  46.085  1.00  0.00           H  
ATOM   1686 HD12 LEU   106      37.115  55.949  46.500  1.00  0.00           H  
ATOM   1687 HD13 LEU   106      37.361  54.612  47.619  1.00  0.00           H  
ATOM   1688  CD2 LEU   106      35.433  56.298  48.846  1.00  0.00           C  
ATOM   1689 HD21 LEU   106      35.912  55.799  49.688  1.00  0.00           H  
ATOM   1690 HD22 LEU   106      36.014  57.167  48.536  1.00  0.00           H  
ATOM   1691 HD23 LEU   106      34.434  56.589  49.172  1.00  0.00           H  
ATOM   1692  C   LEU   106      33.244  53.738  45.924  1.00  0.00           C  
ATOM   1693  O   LEU   106      33.964  52.739  46.032  1.00  0.00           O  
ATOM   1694  N   ASP   107      31.927  53.740  46.220  1.00  0.00           N  
ATOM   1695  H   ASP   107      31.408  54.554  45.921  1.00  0.00           H  
ATOM   1696  CA  ASP   107      31.325  52.517  46.793  1.00  0.00           C  
ATOM   1697  HA  ASP   107      31.994  52.143  47.568  1.00  0.00           H  
ATOM   1698  CB  ASP   107      30.114  53.006  47.560  1.00  0.00           C  
ATOM   1699  HB2 ASP   107      29.344  53.375  46.881  1.00  0.00           H  
ATOM   1700  HB3 ASP   107      29.690  52.180  48.130  1.00  0.00           H  
ATOM   1701  CG  ASP   107      30.499  54.075  48.651  1.00  0.00           C  
ATOM   1702  OD1 ASP   107      31.435  53.839  49.446  1.00  0.00           O  
ATOM   1703  OD2 ASP   107      29.812  55.124  48.715  1.00  0.00           O  
ATOM   1704  C   ASP   107      30.988  51.493  45.706  1.00  0.00           C  
ATOM   1705  O   ASP   107      30.801  50.299  46.007  1.00  0.00           O  
ATOM   1706  N   LEU   108      30.956  51.882  44.396  1.00  0.00           N  
ATOM   1707  H   LEU   108      30.809  52.856  44.171  1.00  0.00           H  
ATOM   1708  CA  LEU   108      31.023  50.824  43.394  1.00  0.00           C  
ATOM   1709  HA  LEU   108      30.428  49.993  43.772  1.00  0.00           H  
ATOM   1710  CB  LEU   108      30.412  51.319  42.062  1.00  0.00           C  
ATOM   1711  HB2 LEU   108      30.847  52.287  41.812  1.00  0.00           H  
ATOM   1712  HB3 LEU   108      30.711  50.667  41.242  1.00  0.00           H  
ATOM   1713  CG  LEU   108      28.912  51.588  41.918  1.00  0.00           C  
ATOM   1714  HG  LEU   108      28.584  52.336  42.640  1.00  0.00           H  
ATOM   1715  CD1 LEU   108      28.654  52.126  40.550  1.00  0.00           C  
ATOM   1716 HD11 LEU   108      29.277  52.969  40.250  1.00  0.00           H  
ATOM   1717 HD12 LEU   108      28.775  51.314  39.833  1.00  0.00           H  
ATOM   1718 HD13 LEU   108      27.624  52.455  40.419  1.00  0.00           H  
ATOM   1719  CD2 LEU   108      28.110  50.310  42.148  1.00  0.00           C  
ATOM   1720 HD21 LEU   108      28.441  49.951  43.123  1.00  0.00           H  
ATOM   1721 HD22 LEU   108      27.034  50.484  42.175  1.00  0.00           H  
ATOM   1722 HD23 LEU   108      28.276  49.508  41.429  1.00  0.00           H  
ATOM   1723  C   LEU   108      32.463  50.228  43.173  1.00  0.00           C  
ATOM   1724  O   LEU   108      32.765  49.055  43.232  1.00  0.00           O  
ATOM   1725  N   ALA   109      33.453  51.161  43.175  1.00  0.00           N  
ATOM   1726  H   ALA   109      33.249  52.143  43.052  1.00  0.00           H  
ATOM   1727  CA  ALA   109      34.871  50.782  42.956  1.00  0.00           C  
ATOM   1728  HA  ALA   109      34.774  50.362  41.954  1.00  0.00           H  
ATOM   1729  CB  ALA   109      35.733  52.064  42.768  1.00  0.00           C  
ATOM   1730  HB1 ALA   109      36.722  51.733  42.453  1.00  0.00           H  
ATOM   1731  HB2 ALA   109      35.337  52.627  41.922  1.00  0.00           H  
ATOM   1732  HB3 ALA   109      35.834  52.646  43.683  1.00  0.00           H  
ATOM   1733  C   ALA   109      35.451  49.786  43.929  1.00  0.00           C  
ATOM   1734  O   ALA   109      36.152  48.794  43.633  1.00  0.00           O  
ATOM   1735  N   THR   110      35.281  50.166  45.190  1.00  0.00           N  
ATOM   1736  H   THR   110      34.699  50.976  45.352  1.00  0.00           H  
ATOM   1737  CA  THR   110      35.807  49.481  46.413  1.00  0.00           C  
ATOM   1738  HA  THR   110      36.608  48.798  46.133  1.00  0.00           H  
ATOM   1739  CB  THR   110      36.387  50.564  47.435  1.00  0.00           C  
ATOM   1740  HB  THR   110      36.812  50.093  48.321  1.00  0.00           H  
ATOM   1741  CG2 THR   110      37.530  51.370  46.703  1.00  0.00           C  
ATOM   1742 HG21 THR   110      37.952  52.160  47.325  1.00  0.00           H  
ATOM   1743 HG22 THR   110      38.331  50.664  46.483  1.00  0.00           H  
ATOM   1744 HG23 THR   110      37.195  51.796  45.757  1.00  0.00           H  
ATOM   1745  OG1 THR   110      35.344  51.424  47.883  1.00  0.00           O  
ATOM   1746  HG1 THR   110      35.019  51.863  47.093  1.00  0.00           H  
ATOM   1747  C   THR   110      34.667  48.665  47.152  1.00  0.00           C  
ATOM   1748  O   THR   110      34.796  48.503  48.344  1.00  0.00           O  
ATOM   1749  N   TYR   111      33.690  48.100  46.445  1.00  0.00           N  
ATOM   1750  H   TYR   111      33.681  48.215  45.441  1.00  0.00           H  
ATOM   1751  CA  TYR   111      32.728  47.146  47.057  1.00  0.00           C  
ATOM   1752  HA  TYR   111      31.984  46.904  46.298  1.00  0.00           H  
ATOM   1753  CB  TYR   111      33.531  45.840  47.321  1.00  0.00           C  
ATOM   1754  HB2 TYR   111      34.100  46.088  48.216  1.00  0.00           H  
ATOM   1755  HB3 TYR   111      32.863  44.988  47.448  1.00  0.00           H  
ATOM   1756  CG  TYR   111      34.519  45.442  46.250  1.00  0.00           C  
ATOM   1757  CD1 TYR   111      34.170  45.328  44.935  1.00  0.00           C  
ATOM   1758  HD1 TYR   111      33.132  45.431  44.656  1.00  0.00           H  
ATOM   1759  CE1 TYR   111      35.097  44.863  44.059  1.00  0.00           C  
ATOM   1760  HE1 TYR   111      34.833  44.720  43.021  1.00  0.00           H  
ATOM   1761  CZ  TYR   111      36.425  44.634  44.394  1.00  0.00           C  
ATOM   1762  OH  TYR   111      37.303  44.195  43.445  1.00  0.00           O  
ATOM   1763  HH  TYR   111      38.128  43.831  43.773  1.00  0.00           H  
ATOM   1764  CE2 TYR   111      36.785  44.792  45.685  1.00  0.00           C  
ATOM   1765  HE2 TYR   111      37.745  44.437  46.031  1.00  0.00           H  
ATOM   1766  CD2 TYR   111      35.837  45.195  46.640  1.00  0.00           C  
ATOM   1767  HD2 TYR   111      36.052  45.327  47.691  1.00  0.00           H  
ATOM   1768  C   TYR   111      31.918  47.515  48.296  1.00  0.00           C  
ATOM   1769  O   TYR   111      31.549  46.572  49.024  1.00  0.00           O  
ATOM   1770  N   THR   112      31.667  48.788  48.521  1.00  0.00           N  
ATOM   1771  H   THR   112      32.082  49.485  47.919  1.00  0.00           H  
ATOM   1772  CA  THR   112      31.039  49.277  49.797  1.00  0.00           C  
ATOM   1773  HA  THR   112      30.862  48.410  50.434  1.00  0.00           H  
ATOM   1774  CB  THR   112      31.887  50.166  50.694  1.00  0.00           C  
ATOM   1775  HB  THR   112      31.282  50.634  51.471  1.00  0.00           H  
ATOM   1776  CG2 THR   112      32.957  49.303  51.472  1.00  0.00           C  
ATOM   1777 HG21 THR   112      32.497  48.660  52.222  1.00  0.00           H  
ATOM   1778 HG22 THR   112      33.521  48.613  50.844  1.00  0.00           H  
ATOM   1779 HG23 THR   112      33.543  50.028  52.037  1.00  0.00           H  
ATOM   1780  OG1 THR   112      32.583  51.139  49.881  1.00  0.00           O  
ATOM   1781  HG1 THR   112      32.094  51.965  49.888  1.00  0.00           H  
ATOM   1782  C   THR   112      29.657  49.786  49.537  1.00  0.00           C  
ATOM   1783  O   THR   112      29.211  50.716  50.197  1.00  0.00           O  
ATOM   1784  N   ALA   113      28.884  49.249  48.605  1.00  0.00           N  
ATOM   1785  H   ALA   113      29.284  48.461  48.116  1.00  0.00           H  
ATOM   1786  CA  ALA   113      27.587  49.803  48.250  1.00  0.00           C  
ATOM   1787  HA  ALA   113      27.578  50.870  48.475  1.00  0.00           H  
ATOM   1788  CB  ALA   113      27.525  49.772  46.753  1.00  0.00           C  
ATOM   1789  HB1 ALA   113      28.392  50.328  46.393  1.00  0.00           H  
ATOM   1790  HB2 ALA   113      27.308  48.778  46.364  1.00  0.00           H  
ATOM   1791  HB3 ALA   113      26.704  50.409  46.425  1.00  0.00           H  
ATOM   1792  C   ALA   113      26.423  49.129  49.022  1.00  0.00           C  
ATOM   1793  O   ALA   113      25.251  49.091  48.553  1.00  0.00           O  
ATOM   1794  N   GLY   114      26.684  48.644  50.203  1.00  0.00           N  
ATOM   1795  H   GLY   114      27.632  48.509  50.524  1.00  0.00           H  
ATOM   1796  CA  GLY   114      25.756  47.874  51.039  1.00  0.00           C  
ATOM   1797  HA2 GLY   114      26.115  47.668  52.048  1.00  0.00           H  
ATOM   1798  HA3 GLY   114      24.938  48.538  51.317  1.00  0.00           H  
ATOM   1799  C   GLY   114      25.204  46.526  50.551  1.00  0.00           C  
ATOM   1800  O   GLY   114      24.126  46.086  50.975  1.00  0.00           O  
ATOM   1801  N   GLY   115      25.993  45.784  49.797  1.00  0.00           N  
ATOM   1802  H   GLY   115      26.830  46.258  49.488  1.00  0.00           H  
ATOM   1803  CA  GLY   115      25.737  44.423  49.391  1.00  0.00           C  
ATOM   1804  HA2 GLY   115      26.684  43.900  49.258  1.00  0.00           H  
ATOM   1805  HA3 GLY   115      25.328  43.963  50.291  1.00  0.00           H  
ATOM   1806  C   GLY   115      24.985  44.168  48.101  1.00  0.00           C  
ATOM   1807  O   GLY   115      23.826  43.796  48.020  1.00  0.00           O  
ATOM   1808  N   LEU   116      25.725  44.431  47.006  1.00  0.00           N  
ATOM   1809  H   LEU   116      26.654  44.817  47.101  1.00  0.00           H  
ATOM   1810  CA  LEU   116      25.400  44.027  45.580  1.00  0.00           C  
ATOM   1811  HA  LEU   116      24.336  44.189  45.403  1.00  0.00           H  
ATOM   1812  CB  LEU   116      26.230  44.917  44.602  1.00  0.00           C  
ATOM   1813  HB2 LEU   116      27.279  44.896  44.899  1.00  0.00           H  
ATOM   1814  HB3 LEU   116      26.248  44.355  43.668  1.00  0.00           H  
ATOM   1815  CG  LEU   116      25.750  46.345  44.450  1.00  0.00           C  
ATOM   1816  HG  LEU   116      25.432  46.533  45.476  1.00  0.00           H  
ATOM   1817  CD1 LEU   116      26.864  47.293  43.972  1.00  0.00           C  
ATOM   1818 HD11 LEU   116      26.468  48.305  44.052  1.00  0.00           H  
ATOM   1819 HD12 LEU   116      27.687  47.086  44.656  1.00  0.00           H  
ATOM   1820 HD13 LEU   116      27.327  46.979  43.036  1.00  0.00           H  
ATOM   1821  CD2 LEU   116      24.522  46.498  43.503  1.00  0.00           C  
ATOM   1822 HD21 LEU   116      23.996  47.422  43.746  1.00  0.00           H  
ATOM   1823 HD22 LEU   116      24.909  46.501  42.484  1.00  0.00           H  
ATOM   1824 HD23 LEU   116      23.785  45.695  43.502  1.00  0.00           H  
ATOM   1825  C   LEU   116      25.638  42.506  45.470  1.00  0.00           C  
ATOM   1826  O   LEU   116      26.720  42.140  45.918  1.00  0.00           O  
ATOM   1827  N   PRO   117      24.773  41.750  44.761  1.00  0.00           N  
ATOM   1828  CD  PRO   117      23.459  42.063  44.367  1.00  0.00           C  
ATOM   1829  HD2 PRO   117      23.475  42.550  43.392  1.00  0.00           H  
ATOM   1830  HD3 PRO   117      22.904  42.683  45.070  1.00  0.00           H  
ATOM   1831  CG  PRO   117      22.842  40.634  44.156  1.00  0.00           C  
ATOM   1832  HG2 PRO   117      21.994  40.560  43.475  1.00  0.00           H  
ATOM   1833  HG3 PRO   117      22.461  40.335  45.132  1.00  0.00           H  
ATOM   1834  CB  PRO   117      23.972  39.649  43.764  1.00  0.00           C  
ATOM   1835  HB2 PRO   117      24.229  39.681  42.706  1.00  0.00           H  
ATOM   1836  HB3 PRO   117      23.835  38.662  44.206  1.00  0.00           H  
ATOM   1837  CA  PRO   117      25.143  40.345  44.430  1.00  0.00           C  
ATOM   1838  HA  PRO   117      25.338  39.788  45.347  1.00  0.00           H  
ATOM   1839  C   PRO   117      26.383  40.260  43.554  1.00  0.00           C  
ATOM   1840  O   PRO   117      26.733  41.264  42.908  1.00  0.00           O  
ATOM   1841  N   LEU   118      26.927  39.003  43.548  1.00  0.00           N  
ATOM   1842  H   LEU   118      26.408  38.249  43.976  1.00  0.00           H  
ATOM   1843  CA  LEU   118      28.183  38.646  42.850  1.00  0.00           C  
ATOM   1844  HA  LEU   118      28.899  39.422  43.119  1.00  0.00           H  
ATOM   1845  CB  LEU   118      28.716  37.267  43.315  1.00  0.00           C  
ATOM   1846  HB2 LEU   118      28.972  37.347  44.372  1.00  0.00           H  
ATOM   1847  HB3 LEU   118      27.942  36.499  43.311  1.00  0.00           H  
ATOM   1848  CG  LEU   118      29.887  36.670  42.531  1.00  0.00           C  
ATOM   1849  HG  LEU   118      29.698  36.784  41.464  1.00  0.00           H  
ATOM   1850  CD1 LEU   118      31.122  37.509  42.840  1.00  0.00           C  
ATOM   1851 HD11 LEU   118      31.350  37.616  43.900  1.00  0.00           H  
ATOM   1852 HD12 LEU   118      31.972  37.085  42.307  1.00  0.00           H  
ATOM   1853 HD13 LEU   118      30.920  38.459  42.345  1.00  0.00           H  
ATOM   1854  CD2 LEU   118      30.095  35.219  42.851  1.00  0.00           C  
ATOM   1855 HD21 LEU   118      30.302  34.982  43.895  1.00  0.00           H  
ATOM   1856 HD22 LEU   118      29.172  34.691  42.614  1.00  0.00           H  
ATOM   1857 HD23 LEU   118      30.894  34.786  42.248  1.00  0.00           H  
ATOM   1858  C   LEU   118      28.026  38.794  41.316  1.00  0.00           C  
ATOM   1859  O   LEU   118      29.032  39.155  40.642  1.00  0.00           O  
ATOM   1860  N   GLN   119      26.892  38.384  40.722  1.00  0.00           N  
ATOM   1861  H   GLN   119      26.243  37.884  41.312  1.00  0.00           H  
ATOM   1862  CA  GLN   119      26.824  38.276  39.251  1.00  0.00           C  
ATOM   1863  HA  GLN   119      27.630  38.807  38.744  1.00  0.00           H  
ATOM   1864  CB  GLN   119      26.707  36.789  38.774  1.00  0.00           C  
ATOM   1865  HB2 GLN   119      25.708  36.459  39.060  1.00  0.00           H  
ATOM   1866  HB3 GLN   119      26.675  36.742  37.685  1.00  0.00           H  
ATOM   1867  CG  GLN   119      27.742  35.862  39.352  1.00  0.00           C  
ATOM   1868  HG2 GLN   119      28.674  36.246  38.938  1.00  0.00           H  
ATOM   1869  HG3 GLN   119      27.694  35.859  40.441  1.00  0.00           H  
ATOM   1870  CD  GLN   119      27.533  34.399  38.934  1.00  0.00           C  
ATOM   1871  OE1 GLN   119      28.262  33.561  39.394  1.00  0.00           O  
ATOM   1872  NE2 GLN   119      26.680  34.033  38.058  1.00  0.00           N  
ATOM   1873 HE21 GLN   119      26.048  34.757  37.748  1.00  0.00           H  
ATOM   1874 HE22 GLN   119      26.575  33.062  37.803  1.00  0.00           H  
ATOM   1875  C   GLN   119      25.656  39.100  38.671  1.00  0.00           C  
ATOM   1876  O   GLN   119      24.599  39.032  39.266  1.00  0.00           O  
ATOM   1877  N   VAL   120      25.803  39.800  37.492  1.00  0.00           N  
ATOM   1878  H   VAL   120      26.759  39.741  37.174  1.00  0.00           H  
ATOM   1879  CA  VAL   120      24.664  40.192  36.665  1.00  0.00           C  
ATOM   1880  HA  VAL   120      24.012  40.896  37.184  1.00  0.00           H  
ATOM   1881  CB  VAL   120      25.063  40.879  35.376  1.00  0.00           C  
ATOM   1882  HB  VAL   120      25.767  40.199  34.895  1.00  0.00           H  
ATOM   1883  CG1 VAL   120      23.824  41.232  34.520  1.00  0.00           C  
ATOM   1884 HG11 VAL   120      23.071  41.824  35.039  1.00  0.00           H  
ATOM   1885 HG12 VAL   120      24.215  41.871  33.728  1.00  0.00           H  
ATOM   1886 HG13 VAL   120      23.299  40.330  34.204  1.00  0.00           H  
ATOM   1887  CG2 VAL   120      25.798  42.201  35.725  1.00  0.00           C  
ATOM   1888 HG21 VAL   120      26.087  42.758  34.834  1.00  0.00           H  
ATOM   1889 HG22 VAL   120      25.014  42.768  36.226  1.00  0.00           H  
ATOM   1890 HG23 VAL   120      26.612  42.137  36.447  1.00  0.00           H  
ATOM   1891  C   VAL   120      23.854  38.908  36.411  1.00  0.00           C  
ATOM   1892  O   VAL   120      24.443  37.962  35.892  1.00  0.00           O  
ATOM   1893  N   PRO   121      22.551  38.783  36.825  1.00  0.00           N  
ATOM   1894  CD  PRO   121      21.753  39.905  37.341  1.00  0.00           C  
ATOM   1895  HD2 PRO   121      21.828  40.707  36.606  1.00  0.00           H  
ATOM   1896  HD3 PRO   121      22.022  40.172  38.362  1.00  0.00           H  
ATOM   1897  CG  PRO   121      20.308  39.404  37.361  1.00  0.00           C  
ATOM   1898  HG2 PRO   121      19.647  39.764  36.572  1.00  0.00           H  
ATOM   1899  HG3 PRO   121      19.689  39.629  38.230  1.00  0.00           H  
ATOM   1900  CB  PRO   121      20.374  37.921  37.334  1.00  0.00           C  
ATOM   1901  HB2 PRO   121      19.534  37.484  36.793  1.00  0.00           H  
ATOM   1902  HB3 PRO   121      20.356  37.524  38.349  1.00  0.00           H  
ATOM   1903  CA  PRO   121      21.638  37.603  36.618  1.00  0.00           C  
ATOM   1904  HA  PRO   121      22.171  36.831  37.174  1.00  0.00           H  
ATOM   1905  C   PRO   121      21.454  37.091  35.202  1.00  0.00           C  
ATOM   1906  O   PRO   121      21.101  37.892  34.362  1.00  0.00           O  
ATOM   1907  N   ASP   122      21.541  35.822  34.965  1.00  0.00           N  
ATOM   1908  H   ASP   122      21.697  35.305  35.818  1.00  0.00           H  
ATOM   1909  CA  ASP   122      21.517  35.110  33.700  1.00  0.00           C  
ATOM   1910  HA  ASP   122      22.451  35.398  33.216  1.00  0.00           H  
ATOM   1911  CB  ASP   122      21.491  33.583  34.083  1.00  0.00           C  
ATOM   1912  HB2 ASP   122      20.570  33.401  34.637  1.00  0.00           H  
ATOM   1913  HB3 ASP   122      21.304  33.005  33.178  1.00  0.00           H  
ATOM   1914  CG  ASP   122      22.778  33.094  34.746  1.00  0.00           C  
ATOM   1915  OD1 ASP   122      22.961  31.885  35.016  1.00  0.00           O  
ATOM   1916  OD2 ASP   122      23.685  33.946  34.941  1.00  0.00           O  
ATOM   1917  C   ASP   122      20.326  35.386  32.696  1.00  0.00           C  
ATOM   1918  O   ASP   122      20.482  35.150  31.520  1.00  0.00           O  
ATOM   1919  N   ASN   123      19.137  35.923  33.109  1.00  0.00           N  
ATOM   1920  H   ASN   123      18.973  35.741  34.089  1.00  0.00           H  
ATOM   1921  CA  ASN   123      18.033  36.444  32.316  1.00  0.00           C  
ATOM   1922  HA  ASN   123      17.768  35.800  31.478  1.00  0.00           H  
ATOM   1923  CB  ASN   123      16.772  36.494  33.170  1.00  0.00           C  
ATOM   1924  HB2 ASN   123      15.884  36.629  32.553  1.00  0.00           H  
ATOM   1925  HB3 ASN   123      16.586  35.526  33.636  1.00  0.00           H  
ATOM   1926  CG  ASN   123      16.768  37.540  34.261  1.00  0.00           C  
ATOM   1927  OD1 ASN   123      16.412  38.716  34.020  1.00  0.00           O  
ATOM   1928  ND2 ASN   123      17.176  37.317  35.500  1.00  0.00           N  
ATOM   1929 HD21 ASN   123      16.852  37.969  36.200  1.00  0.00           H  
ATOM   1930 HD22 ASN   123      17.638  36.445  35.716  1.00  0.00           H  
ATOM   1931  C   ASN   123      18.382  37.813  31.640  1.00  0.00           C  
ATOM   1932  O   ASN   123      17.773  38.230  30.673  1.00  0.00           O  
ATOM   1933  N   VAL   124      19.462  38.510  32.151  1.00  0.00           N  
ATOM   1934  H   VAL   124      20.032  38.072  32.861  1.00  0.00           H  
ATOM   1935  CA  VAL   124      19.798  39.847  31.654  1.00  0.00           C  
ATOM   1936  HA  VAL   124      18.878  40.305  31.291  1.00  0.00           H  
ATOM   1937  CB  VAL   124      20.429  40.757  32.728  1.00  0.00           C  
ATOM   1938  HB  VAL   124      21.135  40.055  33.171  1.00  0.00           H  
ATOM   1939  CG1 VAL   124      21.045  42.077  32.365  1.00  0.00           C  
ATOM   1940 HG11 VAL   124      20.255  42.659  31.890  1.00  0.00           H  
ATOM   1941 HG12 VAL   124      21.436  42.610  33.232  1.00  0.00           H  
ATOM   1942 HG13 VAL   124      21.865  41.896  31.670  1.00  0.00           H  
ATOM   1943  CG2 VAL   124      19.311  41.018  33.783  1.00  0.00           C  
ATOM   1944 HG21 VAL   124      18.727  41.795  33.290  1.00  0.00           H  
ATOM   1945 HG22 VAL   124      18.817  40.082  34.044  1.00  0.00           H  
ATOM   1946 HG23 VAL   124      19.638  41.558  34.672  1.00  0.00           H  
ATOM   1947  C   VAL   124      20.699  39.783  30.427  1.00  0.00           C  
ATOM   1948  O   VAL   124      21.784  39.201  30.544  1.00  0.00           O  
ATOM   1949  N   THR   125      20.252  40.358  29.340  1.00  0.00           N  
ATOM   1950  H   THR   125      19.380  40.853  29.456  1.00  0.00           H  
ATOM   1951  CA  THR   125      20.874  40.331  27.982  1.00  0.00           C  
ATOM   1952  HA  THR   125      21.921  40.073  28.141  1.00  0.00           H  
ATOM   1953  CB  THR   125      20.316  39.179  27.090  1.00  0.00           C  
ATOM   1954  HB  THR   125      21.029  39.159  26.266  1.00  0.00           H  
ATOM   1955  CG2 THR   125      20.323  37.877  27.819  1.00  0.00           C  
ATOM   1956 HG21 THR   125      21.292  37.541  28.186  1.00  0.00           H  
ATOM   1957 HG22 THR   125      19.556  37.934  28.592  1.00  0.00           H  
ATOM   1958 HG23 THR   125      20.136  37.113  27.065  1.00  0.00           H  
ATOM   1959  OG1 THR   125      18.990  39.379  26.735  1.00  0.00           O  
ATOM   1960  HG1 THR   125      18.952  40.031  26.032  1.00  0.00           H  
ATOM   1961  C   THR   125      20.758  41.682  27.330  1.00  0.00           C  
ATOM   1962  O   THR   125      21.068  41.834  26.171  1.00  0.00           O  
ATOM   1963  N   ASP   126      20.275  42.744  28.123  1.00  0.00           N  
ATOM   1964  H   ASP   126      20.174  42.615  29.119  1.00  0.00           H  
ATOM   1965  CA  ASP   126      20.233  44.089  27.650  1.00  0.00           C  
ATOM   1966  HA  ASP   126      21.175  44.192  27.112  1.00  0.00           H  
ATOM   1967  CB  ASP   126      19.052  44.366  26.701  1.00  0.00           C  
ATOM   1968  HB2 ASP   126      19.263  45.222  26.060  1.00  0.00           H  
ATOM   1969  HB3 ASP   126      19.018  43.477  26.070  1.00  0.00           H  
ATOM   1970  CG  ASP   126      17.705  44.419  27.441  1.00  0.00           C  
ATOM   1971  OD1 ASP   126      16.817  45.075  26.829  1.00  0.00           O  
ATOM   1972  OD2 ASP   126      17.387  43.670  28.393  1.00  0.00           O  
ATOM   1973  C   ASP   126      20.319  45.192  28.722  1.00  0.00           C  
ATOM   1974  O   ASP   126      19.843  44.894  29.820  1.00  0.00           O  
ATOM   1975  N   ASN   127      20.726  46.443  28.375  1.00  0.00           N  
ATOM   1976  H   ASN   127      20.808  46.733  27.411  1.00  0.00           H  
ATOM   1977  CA  ASN   127      20.881  47.581  29.299  1.00  0.00           C  
ATOM   1978  HA  ASN   127      21.587  47.247  30.058  1.00  0.00           H  
ATOM   1979  CB  ASN   127      21.289  48.833  28.477  1.00  0.00           C  
ATOM   1980  HB2 ASN   127      20.722  48.870  27.547  1.00  0.00           H  
ATOM   1981  HB3 ASN   127      21.143  49.754  29.041  1.00  0.00           H  
ATOM   1982  CG  ASN   127      22.706  48.921  28.124  1.00  0.00           C  
ATOM   1983  OD1 ASN   127      23.533  48.175  28.691  1.00  0.00           O  
ATOM   1984  ND2 ASN   127      23.174  49.755  27.177  1.00  0.00           N  
ATOM   1985 HD21 ASN   127      22.546  50.494  26.895  1.00  0.00           H  
ATOM   1986 HD22 ASN   127      24.180  49.824  27.214  1.00  0.00           H  
ATOM   1987  C   ASN   127      19.632  47.965  30.077  1.00  0.00           C  
ATOM   1988  O   ASN   127      19.759  48.597  31.116  1.00  0.00           O  
ATOM   1989  N   ALA   128      18.410  47.650  29.600  1.00  0.00           N  
ATOM   1990  H   ALA   128      18.275  47.325  28.653  1.00  0.00           H  
ATOM   1991  CA  ALA   128      17.140  47.751  30.353  1.00  0.00           C  
ATOM   1992  HA  ALA   128      17.230  48.682  30.912  1.00  0.00           H  
ATOM   1993  CB  ALA   128      15.902  47.826  29.455  1.00  0.00           C  
ATOM   1994  HB1 ALA   128      15.072  48.067  30.119  1.00  0.00           H  
ATOM   1995  HB2 ALA   128      15.997  48.647  28.744  1.00  0.00           H  
ATOM   1996  HB3 ALA   128      15.705  46.918  28.886  1.00  0.00           H  
ATOM   1997  C   ALA   128      16.893  46.598  31.328  1.00  0.00           C  
ATOM   1998  O   ALA   128      16.605  46.830  32.477  1.00  0.00           O  
ATOM   1999  N   SER   129      17.174  45.350  30.978  1.00  0.00           N  
ATOM   2000  H   SER   129      17.457  45.178  30.024  1.00  0.00           H  
ATOM   2001  CA  SER   129      17.138  44.303  32.041  1.00  0.00           C  
ATOM   2002  HA  SER   129      16.211  44.544  32.560  1.00  0.00           H  
ATOM   2003  CB  SER   129      16.985  42.894  31.384  1.00  0.00           C  
ATOM   2004  HB2 SER   129      16.910  42.105  32.133  1.00  0.00           H  
ATOM   2005  HB3 SER   129      16.022  42.873  30.874  1.00  0.00           H  
ATOM   2006  OG  SER   129      18.057  42.482  30.561  1.00  0.00           O  
ATOM   2007  HG  SER   129      17.959  42.978  29.744  1.00  0.00           H  
ATOM   2008  C   SER   129      18.274  44.436  33.032  1.00  0.00           C  
ATOM   2009  O   SER   129      18.151  44.243  34.180  1.00  0.00           O  
ATOM   2010  N   LEU   130      19.481  44.942  32.659  1.00  0.00           N  
ATOM   2011  H   LEU   130      19.620  44.986  31.660  1.00  0.00           H  
ATOM   2012  CA  LEU   130      20.498  45.429  33.647  1.00  0.00           C  
ATOM   2013  HA  LEU   130      20.772  44.642  34.351  1.00  0.00           H  
ATOM   2014  CB  LEU   130      21.674  45.790  32.769  1.00  0.00           C  
ATOM   2015  HB2 LEU   130      21.864  44.997  32.046  1.00  0.00           H  
ATOM   2016  HB3 LEU   130      21.392  46.710  32.257  1.00  0.00           H  
ATOM   2017  CG  LEU   130      23.038  46.110  33.431  1.00  0.00           C  
ATOM   2018  HG  LEU   130      22.918  46.936  34.132  1.00  0.00           H  
ATOM   2019  CD1 LEU   130      23.486  44.898  34.248  1.00  0.00           C  
ATOM   2020 HD11 LEU   130      22.780  44.515  34.984  1.00  0.00           H  
ATOM   2021 HD12 LEU   130      23.689  44.150  33.482  1.00  0.00           H  
ATOM   2022 HD13 LEU   130      24.438  45.163  34.709  1.00  0.00           H  
ATOM   2023  CD2 LEU   130      24.058  46.573  32.350  1.00  0.00           C  
ATOM   2024 HD21 LEU   130      25.040  46.681  32.811  1.00  0.00           H  
ATOM   2025 HD22 LEU   130      24.119  45.870  31.520  1.00  0.00           H  
ATOM   2026 HD23 LEU   130      23.975  47.551  31.876  1.00  0.00           H  
ATOM   2027  C   LEU   130      20.040  46.603  34.528  1.00  0.00           C  
ATOM   2028  O   LEU   130      20.167  46.568  35.735  1.00  0.00           O  
ATOM   2029  N   LEU   131      19.448  47.618  33.942  1.00  0.00           N  
ATOM   2030  H   LEU   131      19.326  47.639  32.939  1.00  0.00           H  
ATOM   2031  CA  LEU   131      18.858  48.668  34.819  1.00  0.00           C  
ATOM   2032  HA  LEU   131      19.686  49.203  35.285  1.00  0.00           H  
ATOM   2033  CB  LEU   131      18.122  49.789  33.977  1.00  0.00           C  
ATOM   2034  HB2 LEU   131      18.906  50.184  33.332  1.00  0.00           H  
ATOM   2035  HB3 LEU   131      17.370  49.314  33.346  1.00  0.00           H  
ATOM   2036  CG  LEU   131      17.431  50.914  34.734  1.00  0.00           C  
ATOM   2037  HG  LEU   131      16.680  50.584  35.452  1.00  0.00           H  
ATOM   2038  CD1 LEU   131      18.382  51.828  35.483  1.00  0.00           C  
ATOM   2039 HD11 LEU   131      17.968  52.723  35.948  1.00  0.00           H  
ATOM   2040 HD12 LEU   131      18.733  51.249  36.337  1.00  0.00           H  
ATOM   2041 HD13 LEU   131      19.190  52.154  34.829  1.00  0.00           H  
ATOM   2042  CD2 LEU   131      16.699  51.921  33.851  1.00  0.00           C  
ATOM   2043 HD21 LEU   131      16.034  52.587  34.401  1.00  0.00           H  
ATOM   2044 HD22 LEU   131      17.312  52.461  33.129  1.00  0.00           H  
ATOM   2045 HD23 LEU   131      16.039  51.397  33.159  1.00  0.00           H  
ATOM   2046  C   LEU   131      17.854  48.117  35.789  1.00  0.00           C  
ATOM   2047  O   LEU   131      17.765  48.496  36.975  1.00  0.00           O  
ATOM   2048  N   ARG   132      16.940  47.225  35.313  1.00  0.00           N  
ATOM   2049  H   ARG   132      17.018  46.855  34.376  1.00  0.00           H  
ATOM   2050  CA  ARG   132      15.960  46.591  36.192  1.00  0.00           C  
ATOM   2051  HA  ARG   132      15.407  47.366  36.724  1.00  0.00           H  
ATOM   2052  CB  ARG   132      14.884  45.709  35.501  1.00  0.00           C  
ATOM   2053  HB2 ARG   132      15.308  44.879  34.934  1.00  0.00           H  
ATOM   2054  HB3 ARG   132      14.262  45.325  36.309  1.00  0.00           H  
ATOM   2055  CG  ARG   132      13.988  46.675  34.672  1.00  0.00           C  
ATOM   2056  HG2 ARG   132      13.576  47.398  35.376  1.00  0.00           H  
ATOM   2057  HG3 ARG   132      14.533  47.251  33.923  1.00  0.00           H  
ATOM   2058  CD  ARG   132      12.803  45.866  34.010  1.00  0.00           C  
ATOM   2059  HD2 ARG   132      12.157  45.384  34.744  1.00  0.00           H  
ATOM   2060  HD3 ARG   132      12.080  46.629  33.721  1.00  0.00           H  
ATOM   2061  NE  ARG   132      13.300  44.895  32.995  1.00  0.00           N  
ATOM   2062  HE  ARG   132      13.452  43.950  33.317  1.00  0.00           H  
ATOM   2063  CZ  ARG   132      13.502  45.252  31.770  1.00  0.00           C  
ATOM   2064  NH1 ARG   132      13.286  46.446  31.326  1.00  0.00           N  
ATOM   2065 HH11 ARG   132      12.856  47.197  31.848  1.00  0.00           H  
ATOM   2066 HH12 ARG   132      13.272  46.578  30.325  1.00  0.00           H  
ATOM   2067  NH2 ARG   132      13.731  44.267  30.943  1.00  0.00           N  
ATOM   2068 HH21 ARG   132      13.751  43.363  31.394  1.00  0.00           H  
ATOM   2069 HH22 ARG   132      13.751  44.363  29.938  1.00  0.00           H  
ATOM   2070  C   ARG   132      16.692  45.763  37.336  1.00  0.00           C  
ATOM   2071  O   ARG   132      16.235  45.858  38.474  1.00  0.00           O  
ATOM   2072  N   PHE   133      17.764  45.059  37.019  1.00  0.00           N  
ATOM   2073  H   PHE   133      17.948  44.790  36.062  1.00  0.00           H  
ATOM   2074  CA  PHE   133      18.563  44.404  38.061  1.00  0.00           C  
ATOM   2075  HA  PHE   133      17.902  43.621  38.433  1.00  0.00           H  
ATOM   2076  CB  PHE   133      19.767  43.782  37.441  1.00  0.00           C  
ATOM   2077  HB2 PHE   133      19.342  42.881  36.999  1.00  0.00           H  
ATOM   2078  HB3 PHE   133      20.207  44.416  36.671  1.00  0.00           H  
ATOM   2079  CG  PHE   133      20.832  43.252  38.428  1.00  0.00           C  
ATOM   2080  CD1 PHE   133      20.558  42.380  39.504  1.00  0.00           C  
ATOM   2081  HD1 PHE   133      19.496  42.276  39.667  1.00  0.00           H  
ATOM   2082  CE1 PHE   133      21.569  41.774  40.281  1.00  0.00           C  
ATOM   2083  HE1 PHE   133      21.361  41.003  41.008  1.00  0.00           H  
ATOM   2084  CZ  PHE   133      22.901  42.136  39.962  1.00  0.00           C  
ATOM   2085  HZ  PHE   133      23.669  41.654  40.550  1.00  0.00           H  
ATOM   2086  CE2 PHE   133      23.159  43.145  39.069  1.00  0.00           C  
ATOM   2087  HE2 PHE   133      24.178  43.447  38.877  1.00  0.00           H  
ATOM   2088  CD2 PHE   133      22.177  43.679  38.239  1.00  0.00           C  
ATOM   2089  HD2 PHE   133      22.504  44.404  37.508  1.00  0.00           H  
ATOM   2090  C   PHE   133      18.955  45.393  39.210  1.00  0.00           C  
ATOM   2091  O   PHE   133      18.632  45.201  40.363  1.00  0.00           O  
ATOM   2092  N   TYR   134      19.582  46.452  38.752  1.00  0.00           N  
ATOM   2093  H   TYR   134      19.742  46.557  37.760  1.00  0.00           H  
ATOM   2094  CA  TYR   134      20.107  47.510  39.690  1.00  0.00           C  
ATOM   2095  HA  TYR   134      20.713  47.006  40.442  1.00  0.00           H  
ATOM   2096  CB  TYR   134      21.119  48.438  39.054  1.00  0.00           C  
ATOM   2097  HB2 TYR   134      20.724  48.787  38.100  1.00  0.00           H  
ATOM   2098  HB3 TYR   134      21.285  49.322  39.670  1.00  0.00           H  
ATOM   2099  CG  TYR   134      22.495  47.775  38.816  1.00  0.00           C  
ATOM   2100  CD1 TYR   134      23.339  47.295  39.850  1.00  0.00           C  
ATOM   2101  HD1 TYR   134      22.890  47.215  40.828  1.00  0.00           H  
ATOM   2102  CE1 TYR   134      24.622  46.806  39.611  1.00  0.00           C  
ATOM   2103  HE1 TYR   134      25.101  46.300  40.436  1.00  0.00           H  
ATOM   2104  CZ  TYR   134      25.035  46.754  38.242  1.00  0.00           C  
ATOM   2105  OH  TYR   134      26.138  46.050  37.877  1.00  0.00           O  
ATOM   2106  HH  TYR   134      26.950  46.285  38.332  1.00  0.00           H  
ATOM   2107  CE2 TYR   134      24.224  47.159  37.245  1.00  0.00           C  
ATOM   2108  HE2 TYR   134      24.486  46.976  36.213  1.00  0.00           H  
ATOM   2109  CD2 TYR   134      22.947  47.681  37.499  1.00  0.00           C  
ATOM   2110  HD2 TYR   134      22.368  48.044  36.662  1.00  0.00           H  
ATOM   2111  C   TYR   134      19.012  48.326  40.402  1.00  0.00           C  
ATOM   2112  O   TYR   134      19.108  48.532  41.631  1.00  0.00           O  
ATOM   2113  N   GLN   135      17.977  48.694  39.720  1.00  0.00           N  
ATOM   2114  H   GLN   135      17.938  48.416  38.750  1.00  0.00           H  
ATOM   2115  CA  GLN   135      16.849  49.418  40.273  1.00  0.00           C  
ATOM   2116  HA  GLN   135      17.071  50.362  40.769  1.00  0.00           H  
ATOM   2117  CB  GLN   135      15.817  49.795  39.139  1.00  0.00           C  
ATOM   2118  HB2 GLN   135      15.607  48.911  38.537  1.00  0.00           H  
ATOM   2119  HB3 GLN   135      14.873  50.029  39.633  1.00  0.00           H  
ATOM   2120  CG  GLN   135      16.235  51.038  38.304  1.00  0.00           C  
ATOM   2121  HG2 GLN   135      16.680  51.780  38.967  1.00  0.00           H  
ATOM   2122  HG3 GLN   135      17.116  50.738  37.735  1.00  0.00           H  
ATOM   2123  CD  GLN   135      15.164  51.644  37.428  1.00  0.00           C  
ATOM   2124  OE1 GLN   135      14.116  51.140  37.096  1.00  0.00           O  
ATOM   2125  NE2 GLN   135      15.485  52.823  36.938  1.00  0.00           N  
ATOM   2126 HE21 GLN   135      16.281  53.385  37.204  1.00  0.00           H  
ATOM   2127 HE22 GLN   135      14.855  53.278  36.293  1.00  0.00           H  
ATOM   2128  C   GLN   135      16.121  48.490  41.259  1.00  0.00           C  
ATOM   2129  O   GLN   135      15.891  48.982  42.399  1.00  0.00           O  
ATOM   2130  N   SER   136      15.914  47.149  40.988  1.00  0.00           N  
ATOM   2131  H   SER   136      16.262  46.766  40.121  1.00  0.00           H  
ATOM   2132  CA  SER   136      15.099  46.240  41.834  1.00  0.00           C  
ATOM   2133  HA  SER   136      14.231  46.752  42.250  1.00  0.00           H  
ATOM   2134  CB  SER   136      14.600  45.136  40.949  1.00  0.00           C  
ATOM   2135  HB2 SER   136      13.939  44.611  41.638  1.00  0.00           H  
ATOM   2136  HB3 SER   136      14.008  45.627  40.176  1.00  0.00           H  
ATOM   2137  OG  SER   136      15.630  44.244  40.472  1.00  0.00           O  
ATOM   2138  HG  SER   136      16.114  44.729  39.800  1.00  0.00           H  
ATOM   2139  C   SER   136      15.830  45.524  42.903  1.00  0.00           C  
ATOM   2140  O   SER   136      15.167  45.037  43.812  1.00  0.00           O  
ATOM   2141  N   TRP   137      17.166  45.518  42.948  1.00  0.00           N  
ATOM   2142  H   TRP   137      17.663  45.765  42.104  1.00  0.00           H  
ATOM   2143  CA  TRP   137      18.053  45.210  44.042  1.00  0.00           C  
ATOM   2144  HA  TRP   137      17.831  44.160  44.230  1.00  0.00           H  
ATOM   2145  CB  TRP   137      19.500  45.274  43.495  1.00  0.00           C  
ATOM   2146  HB2 TRP   137      19.680  44.414  42.850  1.00  0.00           H  
ATOM   2147  HB3 TRP   137      19.591  46.185  42.902  1.00  0.00           H  
ATOM   2148  CG  TRP   137      20.564  45.391  44.499  1.00  0.00           C  
ATOM   2149  CD1 TRP   137      21.126  44.383  45.205  1.00  0.00           C  
ATOM   2150  HD1 TRP   137      20.817  43.353  45.098  1.00  0.00           H  
ATOM   2151  NE1 TRP   137      21.999  44.892  46.122  1.00  0.00           N  
ATOM   2152  HE1 TRP   137      22.351  44.303  46.863  1.00  0.00           H  
ATOM   2153  CE2 TRP   137      22.205  46.237  45.975  1.00  0.00           C  
ATOM   2154  CZ2 TRP   137      22.943  47.215  46.606  1.00  0.00           C  
ATOM   2155  HZ2 TRP   137      23.543  46.980  47.473  1.00  0.00           H  
ATOM   2156  CH2 TRP   137      22.786  48.494  46.175  1.00  0.00           C  
ATOM   2157  HH2 TRP   137      23.336  49.252  46.714  1.00  0.00           H  
ATOM   2158  CZ3 TRP   137      22.019  48.902  45.100  1.00  0.00           C  
ATOM   2159  HZ3 TRP   137      21.962  49.909  44.714  1.00  0.00           H  
ATOM   2160  CE3 TRP   137      21.157  47.937  44.498  1.00  0.00           C  
ATOM   2161  HE3 TRP   137      20.558  48.219  43.645  1.00  0.00           H  
ATOM   2162  CD2 TRP   137      21.237  46.597  44.966  1.00  0.00           C  
ATOM   2163  C   TRP   137      17.824  46.187  45.230  1.00  0.00           C  
ATOM   2164  O   TRP   137      17.837  47.396  45.160  1.00  0.00           O  
ATOM   2165  N   GLN   138      18.013  45.655  46.414  1.00  0.00           N  
ATOM   2166  H   GLN   138      17.954  44.648  46.364  1.00  0.00           H  
ATOM   2167  CA  GLN   138      17.914  46.241  47.771  1.00  0.00           C  
ATOM   2168  HA  GLN   138      17.920  47.320  47.619  1.00  0.00           H  
ATOM   2169  CB  GLN   138      16.614  45.863  48.363  1.00  0.00           C  
ATOM   2170  HB2 GLN   138      16.400  44.799  48.264  1.00  0.00           H  
ATOM   2171  HB3 GLN   138      16.506  46.135  49.413  1.00  0.00           H  
ATOM   2172  CG  GLN   138      15.506  46.690  47.688  1.00  0.00           C  
ATOM   2173  HG2 GLN   138      15.523  46.619  46.600  1.00  0.00           H  
ATOM   2174  HG3 GLN   138      14.581  46.157  47.909  1.00  0.00           H  
ATOM   2175  CD  GLN   138      15.370  48.214  48.062  1.00  0.00           C  
ATOM   2176  OE1 GLN   138      16.174  48.685  48.852  1.00  0.00           O  
ATOM   2177  NE2 GLN   138      14.406  49.011  47.624  1.00  0.00           N  
ATOM   2178 HE21 GLN   138      13.741  48.572  47.004  1.00  0.00           H  
ATOM   2179 HE22 GLN   138      14.323  49.901  48.094  1.00  0.00           H  
ATOM   2180  C   GLN   138      19.172  45.938  48.603  1.00  0.00           C  
ATOM   2181  O   GLN   138      19.569  44.818  48.797  1.00  0.00           O  
ATOM   2182  N   PRO   139      19.844  46.974  49.103  1.00  0.00           N  
ATOM   2183  CD  PRO   139      19.783  48.357  48.719  1.00  0.00           C  
ATOM   2184  HD2 PRO   139      18.786  48.710  48.985  1.00  0.00           H  
ATOM   2185  HD3 PRO   139      20.149  48.370  47.693  1.00  0.00           H  
ATOM   2186  CG  PRO   139      20.832  49.048  49.538  1.00  0.00           C  
ATOM   2187  HG2 PRO   139      20.374  49.380  50.470  1.00  0.00           H  
ATOM   2188  HG3 PRO   139      21.327  49.798  48.922  1.00  0.00           H  
ATOM   2189  CB  PRO   139      21.875  48.025  49.818  1.00  0.00           C  
ATOM   2190  HB2 PRO   139      22.365  48.281  50.757  1.00  0.00           H  
ATOM   2191  HB3 PRO   139      22.596  48.010  49.000  1.00  0.00           H  
ATOM   2192  CA  PRO   139      21.049  46.724  49.980  1.00  0.00           C  
ATOM   2193  HA  PRO   139      21.496  45.772  49.695  1.00  0.00           H  
ATOM   2194  C   PRO   139      20.559  46.529  51.449  1.00  0.00           C  
ATOM   2195  O   PRO   139      19.405  46.693  51.877  1.00  0.00           O  
ATOM   2196  N   LYS   140      21.521  46.066  52.283  1.00  0.00           N  
ATOM   2197  H   LYS   140      22.440  45.837  51.931  1.00  0.00           H  
ATOM   2198  CA  LYS   140      21.258  45.771  53.672  1.00  0.00           C  
ATOM   2199  HA  LYS   140      20.191  45.726  53.889  1.00  0.00           H  
ATOM   2200  CB  LYS   140      21.952  44.467  54.051  1.00  0.00           C  
ATOM   2201  HB2 LYS   140      21.934  43.822  53.172  1.00  0.00           H  
ATOM   2202  HB3 LYS   140      22.972  44.657  54.386  1.00  0.00           H  
ATOM   2203  CG  LYS   140      21.243  43.830  55.308  1.00  0.00           C  
ATOM   2204  HG2 LYS   140      22.042  43.489  55.967  1.00  0.00           H  
ATOM   2205  HG3 LYS   140      20.542  44.537  55.750  1.00  0.00           H  
ATOM   2206  CD  LYS   140      20.293  42.633  54.945  1.00  0.00           C  
ATOM   2207  HD2 LYS   140      19.573  42.991  54.210  1.00  0.00           H  
ATOM   2208  HD3 LYS   140      20.868  41.815  54.511  1.00  0.00           H  
ATOM   2209  CE  LYS   140      19.630  42.237  56.271  1.00  0.00           C  
ATOM   2210  HE2 LYS   140      20.423  41.883  56.929  1.00  0.00           H  
ATOM   2211  HE3 LYS   140      19.128  43.136  56.628  1.00  0.00           H  
ATOM   2212  NZ  LYS   140      18.509  41.221  56.068  1.00  0.00           N  
ATOM   2213  HZ1 LYS   140      18.903  40.346  55.752  1.00  0.00           H  
ATOM   2214  HZ2 LYS   140      18.054  40.966  56.933  1.00  0.00           H  
ATOM   2215  HZ3 LYS   140      17.903  41.491  55.307  1.00  0.00           H  
ATOM   2216  C   LYS   140      21.714  46.853  54.661  1.00  0.00           C  
ATOM   2217  O   LYS   140      21.126  46.966  55.773  1.00  0.00           O  
ATOM   2218  N   TRP   141      22.625  47.683  54.260  1.00  0.00           N  
ATOM   2219  H   TRP   141      23.045  47.458  53.369  1.00  0.00           H  
ATOM   2220  CA  TRP   141      23.088  48.871  54.974  1.00  0.00           C  
ATOM   2221  HA  TRP   141      22.271  49.210  55.611  1.00  0.00           H  
ATOM   2222  CB  TRP   141      24.322  48.426  55.828  1.00  0.00           C  
ATOM   2223  HB2 TRP   141      25.012  48.167  55.025  1.00  0.00           H  
ATOM   2224  HB3 TRP   141      24.863  49.153  56.434  1.00  0.00           H  
ATOM   2225  CG  TRP   141      24.198  47.235  56.673  1.00  0.00           C  
ATOM   2226  CD1 TRP   141      24.857  46.062  56.435  1.00  0.00           C  
ATOM   2227  HD1 TRP   141      25.524  45.971  55.590  1.00  0.00           H  
ATOM   2228  NE1 TRP   141      24.435  45.132  57.341  1.00  0.00           N  
ATOM   2229  HE1 TRP   141      24.782  44.186  57.275  1.00  0.00           H  
ATOM   2230  CE2 TRP   141      23.424  45.648  58.104  1.00  0.00           C  
ATOM   2231  CZ2 TRP   141      22.610  45.027  59.059  1.00  0.00           C  
ATOM   2232  HZ2 TRP   141      22.745  43.990  59.330  1.00  0.00           H  
ATOM   2233  CH2 TRP   141      21.740  45.767  59.804  1.00  0.00           C  
ATOM   2234  HH2 TRP   141      21.264  45.217  60.603  1.00  0.00           H  
ATOM   2235  CZ3 TRP   141      21.686  47.163  59.518  1.00  0.00           C  
ATOM   2236  HZ3 TRP   141      21.000  47.689  60.166  1.00  0.00           H  
ATOM   2237  CE3 TRP   141      22.530  47.845  58.643  1.00  0.00           C  
ATOM   2238  HE3 TRP   141      22.451  48.904  58.448  1.00  0.00           H  
ATOM   2239  CD2 TRP   141      23.371  47.019  57.832  1.00  0.00           C  
ATOM   2240  C   TRP   141      23.539  50.029  54.110  1.00  0.00           C  
ATOM   2241  O   TRP   141      23.633  49.836  52.915  1.00  0.00           O  
ATOM   2242  N   ALA   142      23.650  51.234  54.650  1.00  0.00           N  
ATOM   2243  H   ALA   142      23.197  51.382  55.541  1.00  0.00           H  
ATOM   2244  CA  ALA   142      24.090  52.448  53.891  1.00  0.00           C  
ATOM   2245  HA  ALA   142      23.405  52.682  53.076  1.00  0.00           H  
ATOM   2246  CB  ALA   142      24.219  53.612  54.844  1.00  0.00           C  
ATOM   2247  HB1 ALA   142      24.780  54.416  54.368  1.00  0.00           H  
ATOM   2248  HB2 ALA   142      23.273  54.079  55.118  1.00  0.00           H  
ATOM   2249  HB3 ALA   142      24.823  53.310  55.699  1.00  0.00           H  
ATOM   2250  C   ALA   142      25.520  52.161  53.249  1.00  0.00           C  
ATOM   2251  O   ALA   142      26.239  51.362  53.753  1.00  0.00           O  
ATOM   2252  N   PRO   143      25.843  52.857  52.154  1.00  0.00           N  
ATOM   2253  CD  PRO   143      24.894  53.726  51.453  1.00  0.00           C  
ATOM   2254  HD2 PRO   143      24.259  54.335  52.097  1.00  0.00           H  
ATOM   2255  HD3 PRO   143      24.306  53.074  50.807  1.00  0.00           H  
ATOM   2256  CG  PRO   143      25.768  54.651  50.582  1.00  0.00           C  
ATOM   2257  HG2 PRO   143      26.114  55.518  51.145  1.00  0.00           H  
ATOM   2258  HG3 PRO   143      25.240  55.092  49.737  1.00  0.00           H  
ATOM   2259  CB  PRO   143      26.925  53.781  50.230  1.00  0.00           C  
ATOM   2260  HB2 PRO   143      27.783  54.441  50.107  1.00  0.00           H  
ATOM   2261  HB3 PRO   143      26.699  53.194  49.340  1.00  0.00           H  
ATOM   2262  CA  PRO   143      27.160  52.945  51.549  1.00  0.00           C  
ATOM   2263  HA  PRO   143      27.322  51.941  51.155  1.00  0.00           H  
ATOM   2264  C   PRO   143      28.310  53.384  52.457  1.00  0.00           C  
ATOM   2265  O   PRO   143      28.073  54.261  53.274  1.00  0.00           O  
ATOM   2266  N   GLY   144      29.408  52.675  52.491  1.00  0.00           N  
ATOM   2267  H   GLY   144      29.323  51.901  51.847  1.00  0.00           H  
ATOM   2268  CA  GLY   144      30.571  52.946  53.322  1.00  0.00           C  
ATOM   2269  HA2 GLY   144      31.443  52.752  52.697  1.00  0.00           H  
ATOM   2270  HA3 GLY   144      30.706  53.988  53.610  1.00  0.00           H  
ATOM   2271  C   GLY   144      30.666  52.248  54.672  1.00  0.00           C  
ATOM   2272  O   GLY   144      31.463  52.577  55.533  1.00  0.00           O  
ATOM   2273  N   THR   145      29.730  51.335  54.929  1.00  0.00           N  
ATOM   2274  H   THR   145      29.181  51.043  54.134  1.00  0.00           H  
ATOM   2275  CA  THR   145      29.745  50.631  56.228  1.00  0.00           C  
ATOM   2276  HA  THR   145      30.374  51.160  56.944  1.00  0.00           H  
ATOM   2277  CB  THR   145      28.281  50.451  56.684  1.00  0.00           C  
ATOM   2278  HB  THR   145      28.302  49.833  57.581  1.00  0.00           H  
ATOM   2279  CG2 THR   145      27.616  51.794  57.015  1.00  0.00           C  
ATOM   2280 HG21 THR   145      27.598  52.474  56.163  1.00  0.00           H  
ATOM   2281 HG22 THR   145      26.566  51.644  57.265  1.00  0.00           H  
ATOM   2282 HG23 THR   145      28.156  52.229  57.856  1.00  0.00           H  
ATOM   2283  OG1 THR   145      27.459  49.837  55.771  1.00  0.00           O  
ATOM   2284  HG1 THR   145      27.091  50.514  55.199  1.00  0.00           H  
ATOM   2285  C   THR   145      30.339  49.195  56.213  1.00  0.00           C  
ATOM   2286  O   THR   145      30.942  48.705  57.183  1.00  0.00           O  
ATOM   2287  N   THR   146      30.172  48.534  55.047  1.00  0.00           N  
ATOM   2288  H   THR   146      29.627  49.004  54.337  1.00  0.00           H  
ATOM   2289  CA  THR   146      30.224  47.048  54.955  1.00  0.00           C  
ATOM   2290  HA  THR   146      30.937  46.822  55.749  1.00  0.00           H  
ATOM   2291  CB  THR   146      28.858  46.320  55.104  1.00  0.00           C  
ATOM   2292  HB  THR   146      28.821  45.303  54.713  1.00  0.00           H  
ATOM   2293  CG2 THR   146      28.453  46.091  56.543  1.00  0.00           C  
ATOM   2294 HG21 THR   146      28.485  46.971  57.186  1.00  0.00           H  
ATOM   2295 HG22 THR   146      27.472  45.615  56.550  1.00  0.00           H  
ATOM   2296 HG23 THR   146      29.268  45.518  56.986  1.00  0.00           H  
ATOM   2297  OG1 THR   146      27.896  47.044  54.534  1.00  0.00           O  
ATOM   2298  HG1 THR   146      27.859  47.806  55.117  1.00  0.00           H  
ATOM   2299  C   THR   146      30.743  46.640  53.514  1.00  0.00           C  
ATOM   2300  O   THR   146      30.181  46.974  52.496  1.00  0.00           O  
ATOM   2301  N   ARG   147      31.768  45.791  53.459  1.00  0.00           N  
ATOM   2302  H   ARG   147      32.223  45.469  54.301  1.00  0.00           H  
ATOM   2303  CA  ARG   147      32.339  45.200  52.223  1.00  0.00           C  
ATOM   2304  HA  ARG   147      32.311  45.986  51.469  1.00  0.00           H  
ATOM   2305  CB  ARG   147      33.850  44.924  52.279  1.00  0.00           C  
ATOM   2306  HB2 ARG   147      34.349  45.823  52.641  1.00  0.00           H  
ATOM   2307  HB3 ARG   147      33.906  44.185  53.078  1.00  0.00           H  
ATOM   2308  CG  ARG   147      34.628  44.535  51.008  1.00  0.00           C  
ATOM   2309  HG2 ARG   147      34.270  43.671  50.448  1.00  0.00           H  
ATOM   2310  HG3 ARG   147      34.592  45.385  50.327  1.00  0.00           H  
ATOM   2311  CD  ARG   147      36.117  44.298  51.258  1.00  0.00           C  
ATOM   2312  HD2 ARG   147      36.573  45.170  51.727  1.00  0.00           H  
ATOM   2313  HD3 ARG   147      36.345  43.429  51.874  1.00  0.00           H  
ATOM   2314  NE  ARG   147      36.826  44.115  49.993  1.00  0.00           N  
ATOM   2315  HE  ARG   147      37.291  44.961  49.697  1.00  0.00           H  
ATOM   2316  CZ  ARG   147      37.083  43.041  49.293  1.00  0.00           C  
ATOM   2317  NH1 ARG   147      36.618  41.850  49.594  1.00  0.00           N  
ATOM   2318 HH11 ARG   147      35.906  41.655  50.284  1.00  0.00           H  
ATOM   2319 HH12 ARG   147      37.018  41.054  49.117  1.00  0.00           H  
ATOM   2320  NH2 ARG   147      37.866  43.074  48.337  1.00  0.00           N  
ATOM   2321 HH21 ARG   147      38.392  43.925  48.199  1.00  0.00           H  
ATOM   2322 HH22 ARG   147      38.171  42.194  47.948  1.00  0.00           H  
ATOM   2323  C   ARG   147      31.543  44.049  51.648  1.00  0.00           C  
ATOM   2324  O   ARG   147      31.241  43.122  52.422  1.00  0.00           O  
ATOM   2325  N   LEU   148      31.225  44.014  50.339  1.00  0.00           N  
ATOM   2326  H   LEU   148      31.586  44.780  49.789  1.00  0.00           H  
ATOM   2327  CA  LEU   148      30.863  42.807  49.646  1.00  0.00           C  
ATOM   2328  HA  LEU   148      31.369  41.936  50.062  1.00  0.00           H  
ATOM   2329  CB  LEU   148      29.353  42.600  49.872  1.00  0.00           C  
ATOM   2330  HB2 LEU   148      29.062  42.617  50.923  1.00  0.00           H  
ATOM   2331  HB3 LEU   148      28.876  43.434  49.357  1.00  0.00           H  
ATOM   2332  CG  LEU   148      28.793  41.275  49.254  1.00  0.00           C  
ATOM   2333  HG  LEU   148      28.546  41.381  48.198  1.00  0.00           H  
ATOM   2334  CD1 LEU   148      29.711  40.032  49.351  1.00  0.00           C  
ATOM   2335 HD11 LEU   148      29.203  39.146  48.970  1.00  0.00           H  
ATOM   2336 HD12 LEU   148      30.504  40.205  48.622  1.00  0.00           H  
ATOM   2337 HD13 LEU   148      30.019  39.877  50.385  1.00  0.00           H  
ATOM   2338  CD2 LEU   148      27.451  40.849  49.887  1.00  0.00           C  
ATOM   2339 HD21 LEU   148      27.681  40.777  50.950  1.00  0.00           H  
ATOM   2340 HD22 LEU   148      26.662  41.554  49.627  1.00  0.00           H  
ATOM   2341 HD23 LEU   148      27.044  39.948  49.428  1.00  0.00           H  
ATOM   2342  C   LEU   148      31.307  42.841  48.196  1.00  0.00           C  
ATOM   2343  O   LEU   148      30.780  43.687  47.420  1.00  0.00           O  
ATOM   2344  N   TYC   149      32.215  41.962  47.854  1.00  0.00           N  
ATOM   2345  H   TYC   149      32.411  41.206  48.495  1.00  0.00           H  
ATOM   2346  CA  TYC   149      32.896  41.862  46.604  1.00  0.00           C  
ATOM   2347  HA  TYC   149      33.282  42.798  46.200  1.00  0.00           H  
ATOM   2348  CB  TYC   149      34.089  40.939  46.817  1.00  0.00           C  
ATOM   2349  HB2 TYC   149      34.780  41.454  47.567  1.00  0.00           H  
ATOM   2350  HB3 TYC   149      33.669  40.007  47.244  1.00  0.00           H  
ATOM   2351  CG  TYC   149      34.893  40.640  45.575  1.00  0.00           C  
ATOM   2352  CD1 TYC   149      34.451  39.645  44.647  1.00  0.00           C  
ATOM   2353  HD1 TYC   149      33.486  39.102  44.719  1.00  0.00           H  
ATOM   2354  CE1 TYC   149      35.220  39.301  43.526  1.00  0.00           C  
ATOM   2355  HE1 TYC   149      34.852  38.392  42.906  1.00  0.00           H  
ATOM   2356  CZ  TYC   149      36.465  39.845  43.373  1.00  0.00           C  
ATOM   2357  OH  TYC   149      37.287  39.411  42.428  1.00  0.00           O  
ATOM   2358  CE2 TYC   149      36.852  40.916  44.207  1.00  0.00           C  
ATOM   2359  HE2 TYC   149      37.831  41.326  44.037  1.00  0.00           H  
ATOM   2360  CD2 TYC   149      36.106  41.267  45.350  1.00  0.00           C  
ATOM   2361  HD2 TYC   149      36.545  41.930  46.176  1.00  0.00           H  
ATOM   2362  C   TYC   149      31.888  41.392  45.472  1.00  0.00           C  
ATOM   2363  O   TYC   149      31.098  40.518  45.726  1.00  0.00           O  
ATOM   2364  N   ALA   150      32.060  41.843  44.236  1.00  0.00           N  
ATOM   2365  H   ALA   150      32.803  42.490  44.012  1.00  0.00           H  
ATOM   2366  CA  ALA   150      31.183  41.394  43.111  1.00  0.00           C  
ATOM   2367  HA  ALA   150      31.017  40.329  43.272  1.00  0.00           H  
ATOM   2368  CB  ALA   150      29.891  42.121  43.244  1.00  0.00           C  
ATOM   2369  HB1 ALA   150      29.160  41.593  42.632  1.00  0.00           H  
ATOM   2370  HB2 ALA   150      29.568  42.116  44.285  1.00  0.00           H  
ATOM   2371  HB3 ALA   150      29.996  43.116  42.811  1.00  0.00           H  
ATOM   2372  C   ALA   150      31.770  41.758  41.739  1.00  0.00           C  
ATOM   2373  O   ALA   150      32.471  42.782  41.597  1.00  0.00           O  
ATOM   2374  N   ASN   151      31.338  41.065  40.660  1.00  0.00           N  
ATOM   2375  H   ASN   151      30.589  40.390  40.724  1.00  0.00           H  
ATOM   2376  CA  ASN   151      31.689  41.364  39.297  1.00  0.00           C  
ATOM   2377  HA  ASN   151      32.718  41.720  39.268  1.00  0.00           H  
ATOM   2378  CB  ASN   151      31.507  40.066  38.447  1.00  0.00           C  
ATOM   2379  HB2 ASN   151      30.529  39.617  38.616  1.00  0.00           H  
ATOM   2380  HB3 ASN   151      31.419  40.417  37.419  1.00  0.00           H  
ATOM   2381  CG  ASN   151      32.701  39.071  38.574  1.00  0.00           C  
ATOM   2382  OD1 ASN   151      33.759  39.283  39.133  1.00  0.00           O  
ATOM   2383  ND2 ASN   151      32.414  37.896  38.095  1.00  0.00           N  
ATOM   2384 HD21 ASN   151      33.093  37.152  38.169  1.00  0.00           H  
ATOM   2385 HD22 ASN   151      31.432  37.740  37.917  1.00  0.00           H  
ATOM   2386  C   ASN   151      30.799  42.538  38.812  1.00  0.00           C  
ATOM   2387  O   ASN   151      31.249  43.383  38.058  1.00  0.00           O  
ATOM   2388  N   THR   152      29.610  42.716  39.425  1.00  0.00           N  
ATOM   2389  H   THR   152      29.372  41.989  40.085  1.00  0.00           H  
ATOM   2390  CA  THR   152      28.632  43.673  39.184  1.00  0.00           C  
ATOM   2391  HA  THR   152      28.419  43.654  38.115  1.00  0.00           H  
ATOM   2392  CB  THR   152      27.385  43.241  39.948  1.00  0.00           C  
ATOM   2393  HB  THR   152      26.534  43.916  39.864  1.00  0.00           H  
ATOM   2394  CG2 THR   152      26.808  41.852  39.479  1.00  0.00           C  
ATOM   2395 HG21 THR   152      27.018  41.175  40.308  1.00  0.00           H  
ATOM   2396 HG22 THR   152      25.733  42.006  39.390  1.00  0.00           H  
ATOM   2397 HG23 THR   152      27.382  41.449  38.644  1.00  0.00           H  
ATOM   2398  OG1 THR   152      27.640  43.172  41.351  1.00  0.00           O  
ATOM   2399  HG1 THR   152      27.070  42.606  41.876  1.00  0.00           H  
ATOM   2400  C   THR   152      29.055  45.065  39.555  1.00  0.00           C  
ATOM   2401  O   THR   152      28.760  46.023  38.832  1.00  0.00           O  
ATOM   2402  N   SER   153      29.799  45.228  40.678  1.00  0.00           N  
ATOM   2403  H   SER   153      30.149  44.314  40.926  1.00  0.00           H  
ATOM   2404  CA  SER   153      30.193  46.493  41.337  1.00  0.00           C  
ATOM   2405  HA  SER   153      29.283  47.087  41.420  1.00  0.00           H  
ATOM   2406  CB  SER   153      30.473  46.309  42.810  1.00  0.00           C  
ATOM   2407  HB2 SER   153      29.653  45.801  43.319  1.00  0.00           H  
ATOM   2408  HB3 SER   153      31.373  45.696  42.862  1.00  0.00           H  
ATOM   2409  OG  SER   153      30.817  47.437  43.621  1.00  0.00           O  
ATOM   2410  HG  SER   153      31.697  47.764  43.417  1.00  0.00           H  
ATOM   2411  C   SER   153      31.348  47.259  40.630  1.00  0.00           C  
ATOM   2412  O   SER   153      31.061  48.292  40.047  1.00  0.00           O  
ATOM   2413  N   ILE   154      32.526  46.708  40.608  1.00  0.00           N  
ATOM   2414  H   ILE   154      32.767  45.853  41.088  1.00  0.00           H  
ATOM   2415  CA  ILE   154      33.629  47.135  39.697  1.00  0.00           C  
ATOM   2416  HA  ILE   154      33.675  48.222  39.751  1.00  0.00           H  
ATOM   2417  CB  ILE   154      34.984  46.666  40.203  1.00  0.00           C  
ATOM   2418  HB  ILE   154      35.232  46.794  41.257  1.00  0.00           H  
ATOM   2419  CG2 ILE   154      35.148  45.192  39.907  1.00  0.00           C  
ATOM   2420 HG21 ILE   154      35.132  44.950  38.844  1.00  0.00           H  
ATOM   2421 HG22 ILE   154      36.150  44.939  40.252  1.00  0.00           H  
ATOM   2422 HG23 ILE   154      34.419  44.571  40.429  1.00  0.00           H  
ATOM   2423  CG1 ILE   154      36.076  47.443  39.359  1.00  0.00           C  
ATOM   2424 HG12 ILE   154      36.157  46.983  38.374  1.00  0.00           H  
ATOM   2425 HG13 ILE   154      35.881  48.516  39.374  1.00  0.00           H  
ATOM   2426  CD1 ILE   154      37.517  47.284  39.893  1.00  0.00           C  
ATOM   2427 HD11 ILE   154      37.602  47.429  40.970  1.00  0.00           H  
ATOM   2428 HD12 ILE   154      37.915  46.322  39.569  1.00  0.00           H  
ATOM   2429 HD13 ILE   154      38.161  48.078  39.513  1.00  0.00           H  
ATOM   2430  C   ILE   154      33.331  46.964  38.182  1.00  0.00           C  
ATOM   2431  O   ILE   154      33.745  47.790  37.372  1.00  0.00           O  
ATOM   2432  N   GLY   155      32.398  46.052  37.731  1.00  0.00           N  
ATOM   2433  H   GLY   155      32.186  45.193  38.217  1.00  0.00           H  
ATOM   2434  CA  GLY   155      31.792  46.096  36.346  1.00  0.00           C  
ATOM   2435  HA2 GLY   155      32.536  45.968  35.559  1.00  0.00           H  
ATOM   2436  HA3 GLY   155      31.095  45.270  36.199  1.00  0.00           H  
ATOM   2437  C   GLY   155      31.098  47.470  36.055  1.00  0.00           C  
ATOM   2438  O   GLY   155      31.584  48.127  35.169  1.00  0.00           O  
ATOM   2439  N   LEU   156      30.069  47.959  36.817  1.00  0.00           N  
ATOM   2440  H   LEU   156      29.916  47.388  37.636  1.00  0.00           H  
ATOM   2441  CA  LEU   156      29.319  49.225  36.542  1.00  0.00           C  
ATOM   2442  HA  LEU   156      29.014  49.309  35.499  1.00  0.00           H  
ATOM   2443  CB  LEU   156      28.094  49.289  37.492  1.00  0.00           C  
ATOM   2444  HB2 LEU   156      27.470  48.440  37.215  1.00  0.00           H  
ATOM   2445  HB3 LEU   156      28.380  49.093  38.526  1.00  0.00           H  
ATOM   2446  CG  LEU   156      27.383  50.646  37.292  1.00  0.00           C  
ATOM   2447  HG  LEU   156      28.016  51.467  37.630  1.00  0.00           H  
ATOM   2448  CD1 LEU   156      26.830  50.914  35.885  1.00  0.00           C  
ATOM   2449 HD11 LEU   156      27.641  50.692  35.192  1.00  0.00           H  
ATOM   2450 HD12 LEU   156      26.028  50.196  35.713  1.00  0.00           H  
ATOM   2451 HD13 LEU   156      26.383  51.905  35.802  1.00  0.00           H  
ATOM   2452  CD2 LEU   156      26.146  50.669  38.217  1.00  0.00           C  
ATOM   2453 HD21 LEU   156      25.651  51.634  38.105  1.00  0.00           H  
ATOM   2454 HD22 LEU   156      25.499  49.839  37.933  1.00  0.00           H  
ATOM   2455 HD23 LEU   156      26.431  50.478  39.251  1.00  0.00           H  
ATOM   2456  C   LEU   156      30.338  50.445  36.731  1.00  0.00           C  
ATOM   2457  O   LEU   156      30.251  51.382  35.955  1.00  0.00           O  
ATOM   2458  N   PHE   157      31.312  50.332  37.639  1.00  0.00           N  
ATOM   2459  H   PHE   157      31.384  49.529  38.247  1.00  0.00           H  
ATOM   2460  CA  PHE   157      32.373  51.351  37.769  1.00  0.00           C  
ATOM   2461  HA  PHE   157      31.840  52.302  37.780  1.00  0.00           H  
ATOM   2462  CB  PHE   157      33.230  51.086  38.956  1.00  0.00           C  
ATOM   2463  HB2 PHE   157      32.639  51.161  39.869  1.00  0.00           H  
ATOM   2464  HB3 PHE   157      33.639  50.079  38.879  1.00  0.00           H  
ATOM   2465  CG  PHE   157      34.448  51.991  39.053  1.00  0.00           C  
ATOM   2466  CD1 PHE   157      34.252  53.328  39.354  1.00  0.00           C  
ATOM   2467  HD1 PHE   157      33.282  53.742  39.588  1.00  0.00           H  
ATOM   2468  CE1 PHE   157      35.332  54.218  39.255  1.00  0.00           C  
ATOM   2469  HE1 PHE   157      35.112  55.274  39.311  1.00  0.00           H  
ATOM   2470  CZ  PHE   157      36.607  53.803  38.931  1.00  0.00           C  
ATOM   2471  HZ  PHE   157      37.403  54.510  38.750  1.00  0.00           H  
ATOM   2472  CE2 PHE   157      36.858  52.455  38.597  1.00  0.00           C  
ATOM   2473  HE2 PHE   157      37.861  52.088  38.438  1.00  0.00           H  
ATOM   2474  CD2 PHE   157      35.789  51.531  38.754  1.00  0.00           C  
ATOM   2475  HD2 PHE   157      36.034  50.503  38.531  1.00  0.00           H  
ATOM   2476  C   PHE   157      33.258  51.465  36.494  1.00  0.00           C  
ATOM   2477  O   PHE   157      33.278  52.560  35.925  1.00  0.00           O  
ATOM   2478  N   GLY   158      33.826  50.414  36.052  1.00  0.00           N  
ATOM   2479  H   GLY   158      33.664  49.562  36.569  1.00  0.00           H  
ATOM   2480  CA  GLY   158      34.629  50.417  34.864  1.00  0.00           C  
ATOM   2481  HA2 GLY   158      35.480  51.074  35.045  1.00  0.00           H  
ATOM   2482  HA3 GLY   158      35.053  49.438  34.642  1.00  0.00           H  
ATOM   2483  C   GLY   158      33.855  50.895  33.623  1.00  0.00           C  
ATOM   2484  O   GLY   158      34.399  51.651  32.800  1.00  0.00           O  
ATOM   2485  N   SER   159      32.622  50.571  33.478  1.00  0.00           N  
ATOM   2486  H   SER   159      32.186  49.924  34.120  1.00  0.00           H  
ATOM   2487  CA  SER   159      31.825  51.050  32.302  1.00  0.00           C  
ATOM   2488  HA  SER   159      32.396  51.055  31.373  1.00  0.00           H  
ATOM   2489  CB  SER   159      30.598  50.150  32.179  1.00  0.00           C  
ATOM   2490  HB2 SER   159      30.912  49.120  32.011  1.00  0.00           H  
ATOM   2491  HB3 SER   159      29.984  50.182  33.080  1.00  0.00           H  
ATOM   2492  OG  SER   159      29.850  50.489  31.007  1.00  0.00           O  
ATOM   2493  HG  SER   159      30.519  50.301  30.345  1.00  0.00           H  
ATOM   2494  C   SER   159      31.375  52.567  32.438  1.00  0.00           C  
ATOM   2495  O   SER   159      31.508  53.386  31.512  1.00  0.00           O  
ATOM   2496  N   LEU   160      31.040  52.989  33.646  1.00  0.00           N  
ATOM   2497  H   LEU   160      30.823  52.404  34.440  1.00  0.00           H  
ATOM   2498  CA  LEU   160      30.901  54.385  33.998  1.00  0.00           C  
ATOM   2499  HA  LEU   160      30.199  54.876  33.324  1.00  0.00           H  
ATOM   2500  CB  LEU   160      30.355  54.611  35.492  1.00  0.00           C  
ATOM   2501  HB2 LEU   160      30.942  53.958  36.137  1.00  0.00           H  
ATOM   2502  HB3 LEU   160      30.451  55.652  35.802  1.00  0.00           H  
ATOM   2503  CG  LEU   160      28.864  54.249  35.822  1.00  0.00           C  
ATOM   2504  HG  LEU   160      28.788  53.163  35.868  1.00  0.00           H  
ATOM   2505  CD1 LEU   160      28.339  54.863  37.136  1.00  0.00           C  
ATOM   2506 HD11 LEU   160      28.865  54.363  37.950  1.00  0.00           H  
ATOM   2507 HD12 LEU   160      28.556  55.928  37.219  1.00  0.00           H  
ATOM   2508 HD13 LEU   160      27.293  54.657  37.362  1.00  0.00           H  
ATOM   2509  CD2 LEU   160      27.956  54.684  34.676  1.00  0.00           C  
ATOM   2510 HD21 LEU   160      28.043  54.051  33.793  1.00  0.00           H  
ATOM   2511 HD22 LEU   160      26.909  54.682  34.979  1.00  0.00           H  
ATOM   2512 HD23 LEU   160      28.151  55.710  34.367  1.00  0.00           H  
ATOM   2513  C   LEU   160      32.211  55.215  33.881  1.00  0.00           C  
ATOM   2514  O   LEU   160      32.163  56.419  33.617  1.00  0.00           O  
ATOM   2515  N   ALA   161      33.392  54.637  34.038  1.00  0.00           N  
ATOM   2516  H   ALA   161      33.365  53.640  34.195  1.00  0.00           H  
ATOM   2517  CA  ALA   161      34.636  55.361  33.844  1.00  0.00           C  
ATOM   2518  HA  ALA   161      34.629  56.346  34.311  1.00  0.00           H  
ATOM   2519  CB  ALA   161      35.778  54.525  34.456  1.00  0.00           C  
ATOM   2520  HB1 ALA   161      35.526  54.334  35.499  1.00  0.00           H  
ATOM   2521  HB2 ALA   161      35.784  53.550  33.970  1.00  0.00           H  
ATOM   2522  HB3 ALA   161      36.653  55.170  34.377  1.00  0.00           H  
ATOM   2523  C   ALA   161      35.059  55.616  32.372  1.00  0.00           C  
ATOM   2524  O   ALA   161      35.737  56.567  32.088  1.00  0.00           O  
ATOM   2525  N   VAL   162      34.697  54.800  31.441  1.00  0.00           N  
ATOM   2526  H   VAL   162      34.098  54.031  31.703  1.00  0.00           H  
ATOM   2527  CA  VAL   162      34.740  55.090  29.998  1.00  0.00           C  
ATOM   2528  HA  VAL   162      35.676  55.627  29.842  1.00  0.00           H  
ATOM   2529  CB  VAL   162      34.944  53.888  29.134  1.00  0.00           C  
ATOM   2530  HB  VAL   162      35.058  54.143  28.080  1.00  0.00           H  
ATOM   2531  CG1 VAL   162      36.296  53.174  29.496  1.00  0.00           C  
ATOM   2532 HG11 VAL   162      36.233  52.893  30.548  1.00  0.00           H  
ATOM   2533 HG12 VAL   162      36.418  52.288  28.873  1.00  0.00           H  
ATOM   2534 HG13 VAL   162      37.042  53.955  29.344  1.00  0.00           H  
ATOM   2535  CG2 VAL   162      33.829  52.897  29.150  1.00  0.00           C  
ATOM   2536 HG21 VAL   162      32.886  53.411  28.966  1.00  0.00           H  
ATOM   2537 HG22 VAL   162      33.968  52.064  28.461  1.00  0.00           H  
ATOM   2538 HG23 VAL   162      33.706  52.425  30.125  1.00  0.00           H  
ATOM   2539  C   VAL   162      33.665  55.988  29.416  1.00  0.00           C  
ATOM   2540  O   VAL   162      33.892  56.547  28.358  1.00  0.00           O  
ATOM   2541  N   LYS   163      32.523  56.183  30.133  1.00  0.00           N  
ATOM   2542  H   LYS   163      32.432  55.727  31.030  1.00  0.00           H  
ATOM   2543  CA  LYS   163      31.418  57.078  29.623  1.00  0.00           C  
ATOM   2544  HA  LYS   163      30.918  56.611  28.774  1.00  0.00           H  
ATOM   2545  CB  LYS   163      30.197  57.174  30.559  1.00  0.00           C  
ATOM   2546  HB2 LYS   163      29.939  56.148  30.821  1.00  0.00           H  
ATOM   2547  HB3 LYS   163      30.491  57.739  31.443  1.00  0.00           H  
ATOM   2548  CG  LYS   163      28.915  57.779  29.982  1.00  0.00           C  
ATOM   2549  HG2 LYS   163      29.273  58.666  29.459  1.00  0.00           H  
ATOM   2550  HG3 LYS   163      28.508  57.047  29.285  1.00  0.00           H  
ATOM   2551  CD  LYS   163      27.787  58.105  30.953  1.00  0.00           C  
ATOM   2552  HD2 LYS   163      27.309  57.161  31.213  1.00  0.00           H  
ATOM   2553  HD3 LYS   163      28.032  58.650  31.864  1.00  0.00           H  
ATOM   2554  CE  LYS   163      26.775  59.012  30.258  1.00  0.00           C  
ATOM   2555  HE2 LYS   163      27.182  60.023  30.249  1.00  0.00           H  
ATOM   2556  HE3 LYS   163      26.747  58.746  29.201  1.00  0.00           H  
ATOM   2557  NZ  LYS   163      25.411  58.988  30.860  1.00  0.00           N  
ATOM   2558  HZ1 LYS   163      24.978  58.111  30.608  1.00  0.00           H  
ATOM   2559  HZ2 LYS   163      25.374  59.030  31.868  1.00  0.00           H  
ATOM   2560  HZ3 LYS   163      24.799  59.712  30.511  1.00  0.00           H  
ATOM   2561  C   LYS   163      31.951  58.483  29.187  1.00  0.00           C  
ATOM   2562  O   LYS   163      31.640  59.004  28.129  1.00  0.00           O  
ATOM   2563  N   PRO   164      32.626  59.256  30.045  1.00  0.00           N  
ATOM   2564  CD  PRO   164      32.942  58.877  31.396  1.00  0.00           C  
ATOM   2565  HD2 PRO   164      33.407  57.913  31.603  1.00  0.00           H  
ATOM   2566  HD3 PRO   164      32.023  59.017  31.967  1.00  0.00           H  
ATOM   2567  CG  PRO   164      33.953  60.006  31.839  1.00  0.00           C  
ATOM   2568  HG2 PRO   164      34.975  59.707  31.605  1.00  0.00           H  
ATOM   2569  HG3 PRO   164      33.913  60.307  32.886  1.00  0.00           H  
ATOM   2570  CB  PRO   164      33.576  61.211  30.951  1.00  0.00           C  
ATOM   2571  HB2 PRO   164      34.425  61.868  30.766  1.00  0.00           H  
ATOM   2572  HB3 PRO   164      32.864  61.914  31.382  1.00  0.00           H  
ATOM   2573  CA  PRO   164      33.054  60.558  29.690  1.00  0.00           C  
ATOM   2574  HA  PRO   164      32.180  61.160  29.441  1.00  0.00           H  
ATOM   2575  C   PRO   164      33.865  60.751  28.449  1.00  0.00           C  
ATOM   2576  O   PRO   164      33.801  61.792  27.767  1.00  0.00           O  
ATOM   2577  N   SER   165      34.703  59.783  28.093  1.00  0.00           N  
ATOM   2578  H   SER   165      34.795  59.044  28.776  1.00  0.00           H  
ATOM   2579  CA  SER   165      35.559  59.831  26.865  1.00  0.00           C  
ATOM   2580  HA  SER   165      35.952  60.828  26.667  1.00  0.00           H  
ATOM   2581  CB  SER   165      36.686  58.825  26.958  1.00  0.00           C  
ATOM   2582  HB2 SER   165      37.161  58.795  25.977  1.00  0.00           H  
ATOM   2583  HB3 SER   165      37.325  59.260  27.726  1.00  0.00           H  
ATOM   2584  OG  SER   165      36.379  57.499  27.246  1.00  0.00           O  
ATOM   2585  HG  SER   165      36.080  57.390  28.152  1.00  0.00           H  
ATOM   2586  C   SER   165      34.792  59.327  25.602  1.00  0.00           C  
ATOM   2587  O   SER   165      35.080  59.693  24.444  1.00  0.00           O  
ATOM   2588  N   GLY   166      33.662  58.613  25.818  1.00  0.00           N  
ATOM   2589  H   GLY   166      33.595  58.379  26.799  1.00  0.00           H  
ATOM   2590  CA  GLY   166      32.731  58.025  24.843  1.00  0.00           C  
ATOM   2591  HA2 GLY   166      31.832  57.650  25.334  1.00  0.00           H  
ATOM   2592  HA3 GLY   166      32.290  58.811  24.230  1.00  0.00           H  
ATOM   2593  C   GLY   166      33.292  56.847  24.103  1.00  0.00           C  
ATOM   2594  O   GLY   166      32.741  56.394  23.084  1.00  0.00           O  
ATOM   2595  N   MET   167      34.514  56.398  24.480  1.00  0.00           N  
ATOM   2596  H   MET   167      35.036  56.785  25.253  1.00  0.00           H  
ATOM   2597  CA  MET   167      35.040  55.222  23.868  1.00  0.00           C  
ATOM   2598  HA  MET   167      34.846  55.332  22.801  1.00  0.00           H  
ATOM   2599  CB  MET   167      36.573  55.236  24.090  1.00  0.00           C  
ATOM   2600  HB2 MET   167      36.750  55.151  25.162  1.00  0.00           H  
ATOM   2601  HB3 MET   167      36.986  54.363  23.584  1.00  0.00           H  
ATOM   2602  CG  MET   167      37.261  56.537  23.583  1.00  0.00           C  
ATOM   2603  HG2 MET   167      37.083  56.717  22.522  1.00  0.00           H  
ATOM   2604  HG3 MET   167      36.799  57.338  24.160  1.00  0.00           H  
ATOM   2605  SD  MET   167      39.027  56.686  23.938  1.00  0.00           S  
ATOM   2606  CE  MET   167      39.701  55.865  22.423  1.00  0.00           C  
ATOM   2607  HE1 MET   167      39.428  54.810  22.404  1.00  0.00           H  
ATOM   2608  HE2 MET   167      39.408  56.461  21.558  1.00  0.00           H  
ATOM   2609  HE3 MET   167      40.787  55.772  22.429  1.00  0.00           H  
ATOM   2610  C   MET   167      34.371  53.886  24.305  1.00  0.00           C  
ATOM   2611  O   MET   167      34.130  53.730  25.569  1.00  0.00           O  
ATOM   2612  N   ARG   168      34.228  52.903  23.481  1.00  0.00           N  
ATOM   2613  H   ARG   168      34.563  53.059  22.541  1.00  0.00           H  
ATOM   2614  CA  ARG   168      33.846  51.507  23.902  1.00  0.00           C  
ATOM   2615  HA  ARG   168      32.891  51.657  24.406  1.00  0.00           H  
ATOM   2616  CB  ARG   168      33.740  50.740  22.598  1.00  0.00           C  
ATOM   2617  HB2 ARG   168      32.843  51.111  22.102  1.00  0.00           H  
ATOM   2618  HB3 ARG   168      34.573  51.064  21.976  1.00  0.00           H  
ATOM   2619  CG  ARG   168      33.719  49.245  22.728  1.00  0.00           C  
ATOM   2620  HG2 ARG   168      34.603  48.785  23.168  1.00  0.00           H  
ATOM   2621  HG3 ARG   168      32.813  48.959  23.264  1.00  0.00           H  
ATOM   2622  CD  ARG   168      33.687  48.638  21.335  1.00  0.00           C  
ATOM   2623  HD2 ARG   168      32.816  49.130  20.903  1.00  0.00           H  
ATOM   2624  HD3 ARG   168      34.626  48.738  20.790  1.00  0.00           H  
ATOM   2625  NE  ARG   168      33.364  47.189  21.380  1.00  0.00           N  
ATOM   2626  HE  ARG   168      34.148  46.606  21.639  1.00  0.00           H  
ATOM   2627  CZ  ARG   168      32.234  46.588  21.370  1.00  0.00           C  
ATOM   2628  NH1 ARG   168      31.152  47.109  20.985  1.00  0.00           N  
ATOM   2629 HH11 ARG   168      30.293  46.592  21.109  1.00  0.00           H  
ATOM   2630 HH12 ARG   168      31.137  47.963  20.446  1.00  0.00           H  
ATOM   2631  NH2 ARG   168      32.159  45.384  21.701  1.00  0.00           N  
ATOM   2632 HH21 ARG   168      32.983  44.843  21.921  1.00  0.00           H  
ATOM   2633 HH22 ARG   168      31.276  44.894  21.711  1.00  0.00           H  
ATOM   2634  C   ARG   168      35.009  50.972  24.806  1.00  0.00           C  
ATOM   2635  O   ARG   168      36.175  51.289  24.517  1.00  0.00           O  
ATOM   2636  N   PHE   169      34.679  50.280  25.880  1.00  0.00           N  
ATOM   2637  H   PHE   169      33.694  50.162  26.070  1.00  0.00           H  
ATOM   2638  CA  PHE   169      35.626  49.857  26.898  1.00  0.00           C  
ATOM   2639  HA  PHE   169      35.922  50.823  27.306  1.00  0.00           H  
ATOM   2640  CB  PHE   169      34.874  49.011  27.943  1.00  0.00           C  
ATOM   2641  HB2 PHE   169      34.060  49.662  28.261  1.00  0.00           H  
ATOM   2642  HB3 PHE   169      34.464  48.100  27.506  1.00  0.00           H  
ATOM   2643  CG  PHE   169      35.618  48.567  29.205  1.00  0.00           C  
ATOM   2644  CD1 PHE   169      35.714  49.536  30.251  1.00  0.00           C  
ATOM   2645  HD1 PHE   169      35.137  50.448  30.278  1.00  0.00           H  
ATOM   2646  CE1 PHE   169      36.482  49.164  31.372  1.00  0.00           C  
ATOM   2647  HE1 PHE   169      36.704  49.855  32.172  1.00  0.00           H  
ATOM   2648  CZ  PHE   169      37.309  47.943  31.374  1.00  0.00           C  
ATOM   2649  HZ  PHE   169      37.960  47.735  32.210  1.00  0.00           H  
ATOM   2650  CE2 PHE   169      37.171  47.047  30.294  1.00  0.00           C  
ATOM   2651  HE2 PHE   169      37.829  46.200  30.165  1.00  0.00           H  
ATOM   2652  CD2 PHE   169      36.312  47.328  29.223  1.00  0.00           C  
ATOM   2653  HD2 PHE   169      36.131  46.567  28.478  1.00  0.00           H  
ATOM   2654  C   PHE   169      36.936  49.250  26.364  1.00  0.00           C  
ATOM   2655  O   PHE   169      38.020  49.567  26.841  1.00  0.00           O  
ATOM   2656  N   GLU   170      36.829  48.322  25.402  1.00  0.00           N  
ATOM   2657  H   GLU   170      35.927  47.920  25.191  1.00  0.00           H  
ATOM   2658  CA  GLU   170      38.024  47.743  24.775  1.00  0.00           C  
ATOM   2659  HA  GLU   170      38.539  47.240  25.594  1.00  0.00           H  
ATOM   2660  CB  GLU   170      37.483  46.665  23.835  1.00  0.00           C  
ATOM   2661  HB2 GLU   170      37.019  45.872  24.422  1.00  0.00           H  
ATOM   2662  HB3 GLU   170      36.770  47.195  23.204  1.00  0.00           H  
ATOM   2663  CG  GLU   170      38.693  46.136  22.960  1.00  0.00           C  
ATOM   2664  HG2 GLU   170      39.119  46.916  22.328  1.00  0.00           H  
ATOM   2665  HG3 GLU   170      39.510  45.708  23.540  1.00  0.00           H  
ATOM   2666  CD  GLU   170      38.182  44.952  22.059  1.00  0.00           C  
ATOM   2667  OE1 GLU   170      38.921  44.216  21.398  1.00  0.00           O  
ATOM   2668  OE2 GLU   170      36.953  44.703  22.180  1.00  0.00           O  
ATOM   2669  C   GLU   170      38.884  48.751  24.061  1.00  0.00           C  
ATOM   2670  O   GLU   170      40.105  48.764  24.287  1.00  0.00           O  
ATOM   2671  N   GLN   171      38.294  49.728  23.382  1.00  0.00           N  
ATOM   2672  H   GLN   171      37.297  49.824  23.516  1.00  0.00           H  
ATOM   2673  CA  GLN   171      39.104  50.746  22.628  1.00  0.00           C  
ATOM   2674  HA  GLN   171      39.926  50.286  22.080  1.00  0.00           H  
ATOM   2675  CB  GLN   171      38.187  51.279  21.573  1.00  0.00           C  
ATOM   2676  HB2 GLN   171      37.424  51.901  22.040  1.00  0.00           H  
ATOM   2677  HB3 GLN   171      38.738  51.959  20.924  1.00  0.00           H  
ATOM   2678  CG  GLN   171      37.523  50.184  20.632  1.00  0.00           C  
ATOM   2679  HG2 GLN   171      38.330  49.710  20.074  1.00  0.00           H  
ATOM   2680  HG3 GLN   171      37.077  49.350  21.173  1.00  0.00           H  
ATOM   2681  CD  GLN   171      36.437  50.813  19.701  1.00  0.00           C  
ATOM   2682  OE1 GLN   171      36.074  51.979  19.681  1.00  0.00           O  
ATOM   2683  NE2 GLN   171      35.864  49.921  18.832  1.00  0.00           N  
ATOM   2684 HE21 GLN   171      36.028  48.929  18.927  1.00  0.00           H  
ATOM   2685 HE22 GLN   171      35.251  50.420  18.203  1.00  0.00           H  
ATOM   2686  C   GLN   171      39.745  51.811  23.574  1.00  0.00           C  
ATOM   2687  O   GLN   171      40.792  52.402  23.358  1.00  0.00           O  
ATOM   2688  N   ALA   172      39.012  52.037  24.706  1.00  0.00           N  
ATOM   2689  H   ALA   172      38.254  51.396  24.894  1.00  0.00           H  
ATOM   2690  CA  ALA   172      39.573  52.855  25.813  1.00  0.00           C  
ATOM   2691  HA  ALA   172      39.856  53.838  25.438  1.00  0.00           H  
ATOM   2692  CB  ALA   172      38.387  52.973  26.739  1.00  0.00           C  
ATOM   2693  HB1 ALA   172      38.522  53.695  27.544  1.00  0.00           H  
ATOM   2694  HB2 ALA   172      37.572  53.333  26.111  1.00  0.00           H  
ATOM   2695  HB3 ALA   172      38.198  51.977  27.140  1.00  0.00           H  
ATOM   2696  C   ALA   172      40.767  52.189  26.535  1.00  0.00           C  
ATOM   2697  O   ALA   172      41.766  52.868  26.746  1.00  0.00           O  
ATOM   2698  N   MET   173      40.631  50.930  26.945  1.00  0.00           N  
ATOM   2699  H   MET   173      39.737  50.530  26.697  1.00  0.00           H  
ATOM   2700  CA  MET   173      41.663  50.094  27.647  1.00  0.00           C  
ATOM   2701  HA  MET   173      41.968  50.709  28.493  1.00  0.00           H  
ATOM   2702  CB  MET   173      41.043  48.730  27.948  1.00  0.00           C  
ATOM   2703  HB2 MET   173      40.163  48.911  28.565  1.00  0.00           H  
ATOM   2704  HB3 MET   173      40.608  48.277  27.057  1.00  0.00           H  
ATOM   2705  CG  MET   173      41.997  47.767  28.666  1.00  0.00           C  
ATOM   2706  HG2 MET   173      41.536  46.781  28.723  1.00  0.00           H  
ATOM   2707  HG3 MET   173      42.866  47.580  28.035  1.00  0.00           H  
ATOM   2708  SD  MET   173      42.496  48.183  30.324  1.00  0.00           S  
ATOM   2709  CE  MET   173      41.050  47.759  31.348  1.00  0.00           C  
ATOM   2710  HE1 MET   173      40.185  47.949  30.712  1.00  0.00           H  
ATOM   2711  HE2 MET   173      41.170  46.714  31.631  1.00  0.00           H  
ATOM   2712  HE3 MET   173      41.149  48.305  32.286  1.00  0.00           H  
ATOM   2713  C   MET   173      42.891  49.984  26.698  1.00  0.00           C  
ATOM   2714  O   MET   173      44.001  50.205  27.186  1.00  0.00           O  
ATOM   2715  N   ALA   174      42.666  49.660  25.417  1.00  0.00           N  
ATOM   2716  H   ALA   174      41.744  49.511  25.032  1.00  0.00           H  
ATOM   2717  CA  ALA   174      43.746  49.430  24.411  1.00  0.00           C  
ATOM   2718  HA  ALA   174      44.321  48.645  24.902  1.00  0.00           H  
ATOM   2719  CB  ALA   174      43.225  48.850  23.118  1.00  0.00           C  
ATOM   2720  HB1 ALA   174      42.612  49.586  22.597  1.00  0.00           H  
ATOM   2721  HB2 ALA   174      44.035  48.682  22.409  1.00  0.00           H  
ATOM   2722  HB3 ALA   174      42.696  47.910  23.279  1.00  0.00           H  
ATOM   2723  C   ALA   174      44.563  50.652  24.244  1.00  0.00           C  
ATOM   2724  O   ALA   174      45.770  50.608  24.399  1.00  0.00           O  
ATOM   2725  N   GLU   175      43.986  51.843  24.113  1.00  0.00           N  
ATOM   2726  H   GLU   175      42.979  51.808  24.042  1.00  0.00           H  
ATOM   2727  CA  GLU   175      44.671  53.121  24.011  1.00  0.00           C  
ATOM   2728  HA  GLU   175      45.357  53.041  23.168  1.00  0.00           H  
ATOM   2729  CB  GLU   175      43.712  54.251  23.574  1.00  0.00           C  
ATOM   2730  HB2 GLU   175      43.133  53.910  22.715  1.00  0.00           H  
ATOM   2731  HB3 GLU   175      43.093  54.399  24.459  1.00  0.00           H  
ATOM   2732  CG  GLU   175      44.339  55.609  23.100  1.00  0.00           C  
ATOM   2733  HG2 GLU   175      43.561  56.249  22.685  1.00  0.00           H  
ATOM   2734  HG3 GLU   175      44.872  55.919  23.998  1.00  0.00           H  
ATOM   2735  CD  GLU   175      45.357  55.437  21.929  1.00  0.00           C  
ATOM   2736  OE1 GLU   175      46.422  56.021  22.008  1.00  0.00           O  
ATOM   2737  OE2 GLU   175      45.068  54.831  20.868  1.00  0.00           O  
ATOM   2738  C   GLU   175      45.436  53.606  25.219  1.00  0.00           C  
ATOM   2739  O   GLU   175      46.444  54.353  25.216  1.00  0.00           O  
ATOM   2740  N   ARG   176      44.839  53.282  26.400  1.00  0.00           N  
ATOM   2741  H   ARG   176      44.004  52.716  26.351  1.00  0.00           H  
ATOM   2742  CA  ARG   176      45.114  54.041  27.678  1.00  0.00           C  
ATOM   2743  HA  ARG   176      45.632  54.988  27.528  1.00  0.00           H  
ATOM   2744  CB  ARG   176      43.814  54.462  28.395  1.00  0.00           C  
ATOM   2745  HB2 ARG   176      43.199  53.584  28.591  1.00  0.00           H  
ATOM   2746  HB3 ARG   176      44.156  54.863  29.349  1.00  0.00           H  
ATOM   2747  CG  ARG   176      43.025  55.529  27.596  1.00  0.00           C  
ATOM   2748  HG2 ARG   176      43.695  56.387  27.541  1.00  0.00           H  
ATOM   2749  HG3 ARG   176      42.818  55.182  26.584  1.00  0.00           H  
ATOM   2750  CD  ARG   176      41.824  55.946  28.397  1.00  0.00           C  
ATOM   2751  HD2 ARG   176      41.067  55.178  28.242  1.00  0.00           H  
ATOM   2752  HD3 ARG   176      42.103  55.897  29.449  1.00  0.00           H  
ATOM   2753  NE  ARG   176      41.397  57.284  27.941  1.00  0.00           N  
ATOM   2754  HE  ARG   176      41.926  57.597  27.140  1.00  0.00           H  
ATOM   2755  CZ  ARG   176      40.541  58.092  28.555  1.00  0.00           C  
ATOM   2756  NH1 ARG   176      40.062  57.832  29.684  1.00  0.00           N  
ATOM   2757 HH11 ARG   176      40.340  57.007  30.196  1.00  0.00           H  
ATOM   2758 HH12 ARG   176      39.476  58.535  30.113  1.00  0.00           H  
ATOM   2759  NH2 ARG   176      40.164  59.186  27.961  1.00  0.00           N  
ATOM   2760 HH21 ARG   176      40.543  59.444  27.061  1.00  0.00           H  
ATOM   2761 HH22 ARG   176      39.439  59.791  28.319  1.00  0.00           H  
ATOM   2762  C   ARG   176      45.953  53.194  28.586  1.00  0.00           C  
ATOM   2763  O   ARG   176      46.688  53.774  29.334  1.00  0.00           O  
ATOM   2764  N   VAL   177      45.866  51.915  28.566  1.00  0.00           N  
ATOM   2765  H   VAL   177      45.127  51.508  28.009  1.00  0.00           H  
ATOM   2766  CA  VAL   177      46.592  51.026  29.529  1.00  0.00           C  
ATOM   2767  HA  VAL   177      47.229  51.630  30.175  1.00  0.00           H  
ATOM   2768  CB  VAL   177      45.619  50.307  30.571  1.00  0.00           C  
ATOM   2769  HB  VAL   177      44.895  49.761  29.966  1.00  0.00           H  
ATOM   2770  CG1 VAL   177      46.263  49.265  31.418  1.00  0.00           C  
ATOM   2771 HG11 VAL   177      46.614  48.488  30.739  1.00  0.00           H  
ATOM   2772 HG12 VAL   177      47.071  49.681  32.020  1.00  0.00           H  
ATOM   2773 HG13 VAL   177      45.566  48.770  32.094  1.00  0.00           H  
ATOM   2774  CG2 VAL   177      44.712  51.123  31.535  1.00  0.00           C  
ATOM   2775 HG21 VAL   177      45.253  51.700  32.285  1.00  0.00           H  
ATOM   2776 HG22 VAL   177      43.976  51.738  31.016  1.00  0.00           H  
ATOM   2777 HG23 VAL   177      44.189  50.399  32.160  1.00  0.00           H  
ATOM   2778  C   VAL   177      47.478  50.111  28.774  1.00  0.00           C  
ATOM   2779  O   VAL   177      48.673  50.012  29.104  1.00  0.00           O  
ATOM   2780  N   PHE   178      46.924  49.386  27.756  1.00  0.00           N  
ATOM   2781  H   PHE   178      45.924  49.426  27.619  1.00  0.00           H  
ATOM   2782  CA  PHE   178      47.739  48.376  26.946  1.00  0.00           C  
ATOM   2783  HA  PHE   178      48.213  47.747  27.699  1.00  0.00           H  
ATOM   2784  CB  PHE   178      46.923  47.441  26.133  1.00  0.00           C  
ATOM   2785  HB2 PHE   178      46.577  47.869  25.192  1.00  0.00           H  
ATOM   2786  HB3 PHE   178      47.624  46.670  25.813  1.00  0.00           H  
ATOM   2787  CG  PHE   178      45.792  46.634  26.799  1.00  0.00           C  
ATOM   2788  CD1 PHE   178      45.691  46.309  28.199  1.00  0.00           C  
ATOM   2789  HD1 PHE   178      46.495  46.617  28.850  1.00  0.00           H  
ATOM   2790  CE1 PHE   178      44.695  45.446  28.710  1.00  0.00           C  
ATOM   2791  HE1 PHE   178      44.699  45.184  29.758  1.00  0.00           H  
ATOM   2792  CZ  PHE   178      43.685  45.025  27.845  1.00  0.00           C  
ATOM   2793  HZ  PHE   178      42.827  44.538  28.284  1.00  0.00           H  
ATOM   2794  CE2 PHE   178      43.758  45.317  26.465  1.00  0.00           C  
ATOM   2795  HE2 PHE   178      42.869  45.101  25.891  1.00  0.00           H  
ATOM   2796  CD2 PHE   178      44.749  46.152  25.963  1.00  0.00           C  
ATOM   2797  HD2 PHE   178      44.744  46.448  24.924  1.00  0.00           H  
ATOM   2798  C   PHE   178      48.892  49.050  26.206  1.00  0.00           C  
ATOM   2799  O   PHE   178      50.044  48.650  26.338  1.00  0.00           O  
ATOM   2800  N   LYS   179      48.439  50.028  25.396  1.00  0.00           N  
ATOM   2801  H   LYS   179      47.480  50.338  25.459  1.00  0.00           H  
ATOM   2802  CA  LYS   179      49.356  50.651  24.455  1.00  0.00           C  
ATOM   2803  HA  LYS   179      49.835  49.867  23.869  1.00  0.00           H  
ATOM   2804  CB  LYS   179      48.539  51.422  23.424  1.00  0.00           C  
ATOM   2805  HB2 LYS   179      47.968  50.780  22.754  1.00  0.00           H  
ATOM   2806  HB3 LYS   179      47.768  52.052  23.868  1.00  0.00           H  
ATOM   2807  CG  LYS   179      49.242  52.464  22.527  1.00  0.00           C  
ATOM   2808  HG2 LYS   179      49.753  53.191  23.159  1.00  0.00           H  
ATOM   2809  HG3 LYS   179      49.909  51.889  21.885  1.00  0.00           H  
ATOM   2810  CD  LYS   179      48.286  53.259  21.609  1.00  0.00           C  
ATOM   2811  HD2 LYS   179      47.725  52.495  21.070  1.00  0.00           H  
ATOM   2812  HD3 LYS   179      47.476  53.662  22.216  1.00  0.00           H  
ATOM   2813  CE  LYS   179      49.044  54.253  20.701  1.00  0.00           C  
ATOM   2814  HE2 LYS   179      49.872  54.717  21.236  1.00  0.00           H  
ATOM   2815  HE3 LYS   179      49.514  53.645  19.928  1.00  0.00           H  
ATOM   2816  NZ  LYS   179      48.191  55.315  20.121  1.00  0.00           N  
ATOM   2817  HZ1 LYS   179      47.725  55.863  20.830  1.00  0.00           H  
ATOM   2818  HZ2 LYS   179      48.719  55.959  19.549  1.00  0.00           H  
ATOM   2819  HZ3 LYS   179      47.546  54.960  19.431  1.00  0.00           H  
ATOM   2820  C   LYS   179      50.497  51.460  25.128  1.00  0.00           C  
ATOM   2821  O   LYS   179      51.622  51.295  24.523  1.00  0.00           O  
ATOM   2822  N   PRO   180      50.301  52.242  26.223  1.00  0.00           N  
ATOM   2823  CD  PRO   180      49.085  52.821  26.802  1.00  0.00           C  
ATOM   2824  HD2 PRO   180      48.743  52.177  27.612  1.00  0.00           H  
ATOM   2825  HD3 PRO   180      48.290  52.819  26.057  1.00  0.00           H  
ATOM   2826  CG  PRO   180      49.379  54.284  27.228  1.00  0.00           C  
ATOM   2827  HG2 PRO   180      48.755  54.604  28.063  1.00  0.00           H  
ATOM   2828  HG3 PRO   180      49.317  54.990  26.401  1.00  0.00           H  
ATOM   2829  CB  PRO   180      50.782  54.089  27.728  1.00  0.00           C  
ATOM   2830  HB2 PRO   180      50.694  53.634  28.715  1.00  0.00           H  
ATOM   2831  HB3 PRO   180      51.436  54.958  27.793  1.00  0.00           H  
ATOM   2832  CA  PRO   180      51.406  53.052  26.723  1.00  0.00           C  
ATOM   2833  HA  PRO   180      51.907  53.604  25.928  1.00  0.00           H  
ATOM   2834  C   PRO   180      52.497  52.168  27.427  1.00  0.00           C  
ATOM   2835  O   PRO   180      53.663  52.496  27.410  1.00  0.00           O  
ATOM   2836  N   LEU   181      52.057  50.995  27.962  1.00  0.00           N  
ATOM   2837  H   LEU   181      51.072  50.775  27.927  1.00  0.00           H  
ATOM   2838  CA  LEU   181      52.884  49.921  28.572  1.00  0.00           C  
ATOM   2839  HA  LEU   181      53.878  50.275  28.844  1.00  0.00           H  
ATOM   2840  CB  LEU   181      52.189  49.309  29.819  1.00  0.00           C  
ATOM   2841  HB2 LEU   181      51.215  48.931  29.508  1.00  0.00           H  
ATOM   2842  HB3 LEU   181      52.720  48.454  30.237  1.00  0.00           H  
ATOM   2843  CG  LEU   181      51.825  50.296  30.892  1.00  0.00           C  
ATOM   2844  HG  LEU   181      51.222  51.100  30.470  1.00  0.00           H  
ATOM   2845  CD1 LEU   181      50.915  49.718  31.977  1.00  0.00           C  
ATOM   2846 HD11 LEU   181      50.670  50.459  32.737  1.00  0.00           H  
ATOM   2847 HD12 LEU   181      49.997  49.215  31.671  1.00  0.00           H  
ATOM   2848 HD13 LEU   181      51.494  48.979  32.530  1.00  0.00           H  
ATOM   2849  CD2 LEU   181      53.093  51.062  31.473  1.00  0.00           C  
ATOM   2850 HD21 LEU   181      53.510  51.541  30.587  1.00  0.00           H  
ATOM   2851 HD22 LEU   181      52.781  51.882  32.120  1.00  0.00           H  
ATOM   2852 HD23 LEU   181      53.938  50.540  31.921  1.00  0.00           H  
ATOM   2853  C   LEU   181      53.185  48.820  27.605  1.00  0.00           C  
ATOM   2854  O   LEU   181      53.892  47.858  27.987  1.00  0.00           O  
ATOM   2855  N   LYS   182      52.892  48.981  26.278  1.00  0.00           N  
ATOM   2856  H   LYS   182      52.462  49.866  26.051  1.00  0.00           H  
ATOM   2857  CA  LYS   182      53.247  48.134  25.113  1.00  0.00           C  
ATOM   2858  HA  LYS   182      52.570  48.316  24.278  1.00  0.00           H  
ATOM   2859  CB  LYS   182      54.705  48.471  24.587  1.00  0.00           C  
ATOM   2860  HB2 LYS   182      54.780  48.103  23.564  1.00  0.00           H  
ATOM   2861  HB3 LYS   182      54.665  49.560  24.620  1.00  0.00           H  
ATOM   2862  CG  LYS   182      55.841  47.954  25.359  1.00  0.00           C  
ATOM   2863  HG2 LYS   182      55.834  48.606  26.233  1.00  0.00           H  
ATOM   2864  HG3 LYS   182      55.679  46.886  25.507  1.00  0.00           H  
ATOM   2865  CD  LYS   182      57.112  48.370  24.655  1.00  0.00           C  
ATOM   2866  HD2 LYS   182      57.312  47.673  23.841  1.00  0.00           H  
ATOM   2867  HD3 LYS   182      57.124  49.343  24.163  1.00  0.00           H  
ATOM   2868  CE  LYS   182      58.307  48.477  25.573  1.00  0.00           C  
ATOM   2869  HE2 LYS   182      59.225  48.764  25.059  1.00  0.00           H  
ATOM   2870  HE3 LYS   182      58.195  49.337  26.233  1.00  0.00           H  
ATOM   2871  NZ  LYS   182      58.498  47.261  26.313  1.00  0.00           N  
ATOM   2872  HZ1 LYS   182      59.135  47.489  27.063  1.00  0.00           H  
ATOM   2873  HZ2 LYS   182      57.652  46.972  26.783  1.00  0.00           H  
ATOM   2874  HZ3 LYS   182      58.957  46.529  25.791  1.00  0.00           H  
ATOM   2875  C   LYS   182      52.879  46.641  25.333  1.00  0.00           C  
ATOM   2876  O   LYS   182      53.509  45.723  24.812  1.00  0.00           O  
ATOM   2877  N   LEU   183      51.762  46.373  26.045  1.00  0.00           N  
ATOM   2878  H   LEU   183      51.310  47.180  26.451  1.00  0.00           H  
ATOM   2879  CA  LEU   183      51.246  45.025  26.331  1.00  0.00           C  
ATOM   2880  HA  LEU   183      52.115  44.424  26.600  1.00  0.00           H  
ATOM   2881  CB  LEU   183      50.419  44.863  27.663  1.00  0.00           C  
ATOM   2882  HB2 LEU   183      49.482  45.371  27.434  1.00  0.00           H  
ATOM   2883  HB3 LEU   183      50.235  43.801  27.828  1.00  0.00           H  
ATOM   2884  CG  LEU   183      51.127  45.579  28.908  1.00  0.00           C  
ATOM   2885  HG  LEU   183      51.317  46.624  28.663  1.00  0.00           H  
ATOM   2886  CD1 LEU   183      50.118  45.589  30.084  1.00  0.00           C  
ATOM   2887 HD11 LEU   183      49.111  45.876  29.780  1.00  0.00           H  
ATOM   2888 HD12 LEU   183      50.043  44.561  30.439  1.00  0.00           H  
ATOM   2889 HD13 LEU   183      50.434  46.127  30.977  1.00  0.00           H  
ATOM   2890  CD2 LEU   183      52.409  44.890  29.384  1.00  0.00           C  
ATOM   2891 HD21 LEU   183      52.329  43.806  29.456  1.00  0.00           H  
ATOM   2892 HD22 LEU   183      53.230  45.254  28.766  1.00  0.00           H  
ATOM   2893 HD23 LEU   183      52.687  45.335  30.340  1.00  0.00           H  
ATOM   2894  C   LEU   183      50.588  44.442  25.030  1.00  0.00           C  
ATOM   2895  O   LEU   183      49.324  44.363  24.999  1.00  0.00           O  
ATOM   2896  N   ASN   184      51.322  44.149  23.987  1.00  0.00           N  
ATOM   2897  H   ASN   184      52.330  44.202  24.011  1.00  0.00           H  
ATOM   2898  CA  ASN   184      50.822  44.010  22.621  1.00  0.00           C  
ATOM   2899  HA  ASN   184      50.133  44.846  22.498  1.00  0.00           H  
ATOM   2900  CB  ASN   184      52.014  44.292  21.647  1.00  0.00           C  
ATOM   2901  HB2 ASN   184      52.788  43.568  21.899  1.00  0.00           H  
ATOM   2902  HB3 ASN   184      51.636  44.235  20.625  1.00  0.00           H  
ATOM   2903  CG  ASN   184      52.561  45.689  21.686  1.00  0.00           C  
ATOM   2904  OD1 ASN   184      51.900  46.653  22.060  1.00  0.00           O  
ATOM   2905  ND2 ASN   184      53.834  45.873  21.320  1.00  0.00           N  
ATOM   2906 HD21 ASN   184      54.122  46.822  21.129  1.00  0.00           H  
ATOM   2907 HD22 ASN   184      54.498  45.129  21.164  1.00  0.00           H  
ATOM   2908  C   ASN   184      50.145  42.657  22.338  1.00  0.00           C  
ATOM   2909  O   ASN   184      49.609  42.451  21.253  1.00  0.00           O  
ATOM   2910  N   HIE   185      50.142  41.803  23.356  1.00  0.00           N  
ATOM   2911  H   HIE   185      50.681  42.127  24.146  1.00  0.00           H  
ATOM   2912  CA  HIE   185      49.869  40.391  23.366  1.00  0.00           C  
ATOM   2913  HA  HIE   185      49.514  40.032  22.400  1.00  0.00           H  
ATOM   2914  CB  HIE   185      51.213  39.717  23.610  1.00  0.00           C  
ATOM   2915  HB2 HIE   185      51.642  40.113  24.531  1.00  0.00           H  
ATOM   2916  HB3 HIE   185      51.042  38.642  23.656  1.00  0.00           H  
ATOM   2917  CG  HIE   185      52.168  39.911  22.426  1.00  0.00           C  
ATOM   2918  ND1 HIE   185      53.234  40.795  22.431  1.00  0.00           N  
ATOM   2919  CE1 HIE   185      53.716  40.801  21.216  1.00  0.00           C  
ATOM   2920  HE1 HIE   185      54.533  41.441  20.917  1.00  0.00           H  
ATOM   2921  NE2 HIE   185      53.029  39.915  20.454  1.00  0.00           N  
ATOM   2922  HE2 HIE   185      53.199  39.906  19.458  1.00  0.00           H  
ATOM   2923  CD2 HIE   185      52.069  39.326  21.180  1.00  0.00           C  
ATOM   2924  HD2 HIE   185      51.264  38.690  20.842  1.00  0.00           H  
ATOM   2925  C   HIE   185      48.916  40.073  24.516  1.00  0.00           C  
ATOM   2926  O   HIE   185      49.192  39.219  25.369  1.00  0.00           O  
ATOM   2927  N   THR   186      47.903  40.844  24.698  1.00  0.00           N  
ATOM   2928  H   THR   186      47.782  41.536  23.972  1.00  0.00           H  
ATOM   2929  CA  THR   186      46.952  40.936  25.869  1.00  0.00           C  
ATOM   2930  HA  THR   186      46.751  39.906  26.162  1.00  0.00           H  
ATOM   2931  CB  THR   186      47.571  41.849  26.989  1.00  0.00           C  
ATOM   2932  HB  THR   186      47.847  42.804  26.543  1.00  0.00           H  
ATOM   2933  CG2 THR   186      46.626  42.217  28.050  1.00  0.00           C  
ATOM   2934 HG21 THR   186      46.214  41.435  28.688  1.00  0.00           H  
ATOM   2935 HG22 THR   186      47.274  42.853  28.654  1.00  0.00           H  
ATOM   2936 HG23 THR   186      45.836  42.875  27.688  1.00  0.00           H  
ATOM   2937  OG1 THR   186      48.633  41.187  27.584  1.00  0.00           O  
ATOM   2938  HG1 THR   186      49.272  41.061  26.879  1.00  0.00           H  
ATOM   2939  C   THR   186      45.736  41.546  25.230  1.00  0.00           C  
ATOM   2940  O   THR   186      45.882  42.520  24.521  1.00  0.00           O  
ATOM   2941  N   TRP   187      44.538  41.028  25.594  1.00  0.00           N  
ATOM   2942  H   TRP   187      44.449  40.237  26.215  1.00  0.00           H  
ATOM   2943  CA  TRP   187      43.258  41.274  24.851  1.00  0.00           C  
ATOM   2944  HA  TRP   187      43.337  42.211  24.300  1.00  0.00           H  
ATOM   2945  CB  TRP   187      43.073  40.080  23.885  1.00  0.00           C  
ATOM   2946  HB2 TRP   187      42.802  39.187  24.450  1.00  0.00           H  
ATOM   2947  HB3 TRP   187      42.316  40.446  23.192  1.00  0.00           H  
ATOM   2948  CG  TRP   187      44.261  39.762  22.974  1.00  0.00           C  
ATOM   2949  CD1 TRP   187      45.121  38.774  23.124  1.00  0.00           C  
ATOM   2950  HD1 TRP   187      45.047  38.112  23.974  1.00  0.00           H  
ATOM   2951  NE1 TRP   187      46.133  38.858  22.215  1.00  0.00           N  
ATOM   2952  HE1 TRP   187      46.940  38.259  22.119  1.00  0.00           H  
ATOM   2953  CE2 TRP   187      45.957  39.954  21.432  1.00  0.00           C  
ATOM   2954  CZ2 TRP   187      46.656  40.433  20.348  1.00  0.00           C  
ATOM   2955  HZ2 TRP   187      47.611  39.982  20.121  1.00  0.00           H  
ATOM   2956  CH2 TRP   187      46.045  41.476  19.612  1.00  0.00           C  
ATOM   2957  HH2 TRP   187      46.551  41.872  18.744  1.00  0.00           H  
ATOM   2958  CZ3 TRP   187      44.859  42.059  19.960  1.00  0.00           C  
ATOM   2959  HZ3 TRP   187      44.485  42.891  19.381  1.00  0.00           H  
ATOM   2960  CE3 TRP   187      44.219  41.609  21.137  1.00  0.00           C  
ATOM   2961  HE3 TRP   187      43.347  42.148  21.478  1.00  0.00           H  
ATOM   2962  CD2 TRP   187      44.737  40.539  21.857  1.00  0.00           C  
ATOM   2963  C   TRP   187      41.992  41.298  25.762  1.00  0.00           C  
ATOM   2964  O   TRP   187      41.911  40.494  26.725  1.00  0.00           O  
ATOM   2965  N   ILE   188      40.942  42.093  25.433  1.00  0.00           N  
ATOM   2966  H   ILE   188      41.036  42.667  24.607  1.00  0.00           H  
ATOM   2967  CA  ILE   188      39.524  41.753  25.853  1.00  0.00           C  
ATOM   2968  HA  ILE   188      39.543  41.513  26.916  1.00  0.00           H  
ATOM   2969  CB  ILE   188      38.568  42.944  25.498  1.00  0.00           C  
ATOM   2970  HB  ILE   188      38.868  43.289  24.508  1.00  0.00           H  
ATOM   2971  CG2 ILE   188      37.066  42.539  25.304  1.00  0.00           C  
ATOM   2972 HG21 ILE   188      36.626  43.488  24.999  1.00  0.00           H  
ATOM   2973 HG22 ILE   188      37.020  41.821  24.485  1.00  0.00           H  
ATOM   2974 HG23 ILE   188      36.709  42.023  26.196  1.00  0.00           H  
ATOM   2975  CG1 ILE   188      38.578  44.118  26.532  1.00  0.00           C  
ATOM   2976 HG12 ILE   188      37.964  44.933  26.150  1.00  0.00           H  
ATOM   2977 HG13 ILE   188      38.100  43.796  27.457  1.00  0.00           H  
ATOM   2978  CD1 ILE   188      39.931  44.726  26.959  1.00  0.00           C  
ATOM   2979 HD11 ILE   188      40.473  45.077  26.080  1.00  0.00           H  
ATOM   2980 HD12 ILE   188      39.606  45.596  27.528  1.00  0.00           H  
ATOM   2981 HD13 ILE   188      40.531  44.078  27.599  1.00  0.00           H  
ATOM   2982  C   ILE   188      39.127  40.395  25.149  1.00  0.00           C  
ATOM   2983  O   ILE   188      38.560  39.530  25.790  1.00  0.00           O  
ATOM   2984  N   ASN   189      39.511  40.258  23.865  1.00  0.00           N  
ATOM   2985  H   ASN   189      39.806  41.114  23.418  1.00  0.00           H  
ATOM   2986  CA  ASN   189      39.217  39.098  22.994  1.00  0.00           C  
ATOM   2987  HA  ASN   189      39.135  38.242  23.663  1.00  0.00           H  
ATOM   2988  CB  ASN   189      37.774  39.329  22.468  1.00  0.00           C  
ATOM   2989  HB2 ASN   189      37.610  40.370  22.188  1.00  0.00           H  
ATOM   2990  HB3 ASN   189      37.671  38.684  21.596  1.00  0.00           H  
ATOM   2991  CG  ASN   189      36.784  38.716  23.494  1.00  0.00           C  
ATOM   2992  OD1 ASN   189      36.828  37.627  24.024  1.00  0.00           O  
ATOM   2993  ND2 ASN   189      35.809  39.537  23.801  1.00  0.00           N  
ATOM   2994 HD21 ASN   189      35.243  39.308  24.605  1.00  0.00           H  
ATOM   2995 HD22 ASN   189      35.740  40.429  23.331  1.00  0.00           H  
ATOM   2996  C   ASN   189      40.244  38.938  21.917  1.00  0.00           C  
ATOM   2997  O   ASN   189      40.563  39.789  21.090  1.00  0.00           O  
ATOM   2998  N   VAL   190      40.678  37.674  21.860  1.00  0.00           N  
ATOM   2999  H   VAL   190      40.327  36.943  22.461  1.00  0.00           H  
ATOM   3000  CA  VAL   190      41.789  37.303  21.011  1.00  0.00           C  
ATOM   3001  HA  VAL   190      42.638  37.969  21.170  1.00  0.00           H  
ATOM   3002  CB  VAL   190      42.333  35.880  21.401  1.00  0.00           C  
ATOM   3003  HB  VAL   190      41.634  35.092  21.118  1.00  0.00           H  
ATOM   3004  CG1 VAL   190      43.724  35.545  20.803  1.00  0.00           C  
ATOM   3005 HG11 VAL   190      44.171  34.696  21.319  1.00  0.00           H  
ATOM   3006 HG12 VAL   190      43.622  35.448  19.722  1.00  0.00           H  
ATOM   3007 HG13 VAL   190      44.353  36.426  20.932  1.00  0.00           H  
ATOM   3008  CG2 VAL   190      42.630  35.650  22.856  1.00  0.00           C  
ATOM   3009 HG21 VAL   190      41.815  35.959  23.511  1.00  0.00           H  
ATOM   3010 HG22 VAL   190      42.869  34.622  23.127  1.00  0.00           H  
ATOM   3011 HG23 VAL   190      43.449  36.297  23.171  1.00  0.00           H  
ATOM   3012  C   VAL   190      41.237  37.347  19.522  1.00  0.00           C  
ATOM   3013  O   VAL   190      40.326  36.626  19.213  1.00  0.00           O  
ATOM   3014  N   PRO   191      41.817  38.128  18.567  1.00  0.00           N  
ATOM   3015  CD  PRO   191      42.750  39.244  18.717  1.00  0.00           C  
ATOM   3016  HD2 PRO   191      43.813  39.003  18.715  1.00  0.00           H  
ATOM   3017  HD3 PRO   191      42.568  39.749  19.666  1.00  0.00           H  
ATOM   3018  CG  PRO   191      42.497  40.165  17.553  1.00  0.00           C  
ATOM   3019  HG2 PRO   191      43.437  40.705  17.440  1.00  0.00           H  
ATOM   3020  HG3 PRO   191      41.647  40.832  17.691  1.00  0.00           H  
ATOM   3021  CB  PRO   191      42.307  39.118  16.410  1.00  0.00           C  
ATOM   3022  HB2 PRO   191      43.252  38.675  16.098  1.00  0.00           H  
ATOM   3023  HB3 PRO   191      41.855  39.455  15.476  1.00  0.00           H  
ATOM   3024  CA  PRO   191      41.491  38.091  17.145  1.00  0.00           C  
ATOM   3025  HA  PRO   191      40.467  38.453  17.057  1.00  0.00           H  
ATOM   3026  C   PRO   191      41.759  36.712  16.446  1.00  0.00           C  
ATOM   3027  O   PRO   191      42.620  35.953  16.791  1.00  0.00           O  
ATOM   3028  N   HIE   192      41.126  36.485  15.251  1.00  0.00           N  
ATOM   3029  H   HIE   192      40.428  37.150  14.950  1.00  0.00           H  
ATOM   3030  CA  HIE   192      41.322  35.302  14.479  1.00  0.00           C  
ATOM   3031  HA  HIE   192      41.216  34.380  15.051  1.00  0.00           H  
ATOM   3032  CB  HIE   192      40.212  35.395  13.364  1.00  0.00           C  
ATOM   3033  HB2 HIE   192      39.259  35.282  13.881  1.00  0.00           H  
ATOM   3034  HB3 HIE   192      40.302  36.382  12.910  1.00  0.00           H  
ATOM   3035  CG  HIE   192      40.199  34.364  12.303  1.00  0.00           C  
ATOM   3036  ND1 HIE   192      40.154  32.969  12.499  1.00  0.00           N  
ATOM   3037  CE1 HIE   192      39.878  32.402  11.317  1.00  0.00           C  
ATOM   3038  HE1 HIE   192      39.606  31.361  11.224  1.00  0.00           H  
ATOM   3039  NE2 HIE   192      39.611  33.429  10.453  1.00  0.00           N  
ATOM   3040  HE2 HIE   192      39.386  33.266   9.482  1.00  0.00           H  
ATOM   3041  CD2 HIE   192      39.875  34.613  11.010  1.00  0.00           C  
ATOM   3042  HD2 HIE   192      39.625  35.595  10.637  1.00  0.00           H  
ATOM   3043  C   HIE   192      42.761  34.988  14.036  1.00  0.00           C  
ATOM   3044  O   HIE   192      43.152  33.850  14.030  1.00  0.00           O  
ATOM   3045  N   ALA   193      43.560  35.982  13.669  1.00  0.00           N  
ATOM   3046  H   ALA   193      43.129  36.883  13.517  1.00  0.00           H  
ATOM   3047  CA  ALA   193      45.034  35.849  13.388  1.00  0.00           C  
ATOM   3048  HA  ALA   193      45.184  35.023  12.693  1.00  0.00           H  
ATOM   3049  CB  ALA   193      45.497  37.148  12.682  1.00  0.00           C  
ATOM   3050  HB1 ALA   193      45.320  37.969  13.376  1.00  0.00           H  
ATOM   3051  HB2 ALA   193      46.542  37.085  12.376  1.00  0.00           H  
ATOM   3052  HB3 ALA   193      44.854  37.330  11.821  1.00  0.00           H  
ATOM   3053  C   ALA   193      45.902  35.358  14.634  1.00  0.00           C  
ATOM   3054  O   ALA   193      46.995  34.836  14.416  1.00  0.00           O  
ATOM   3055  N   GLU   194      45.499  35.675  15.865  1.00  0.00           N  
ATOM   3056  H   GLU   194      44.644  36.211  15.907  1.00  0.00           H  
ATOM   3057  CA  GLU   194      46.205  35.474  17.102  1.00  0.00           C  
ATOM   3058  HA  GLU   194      47.246  35.283  16.841  1.00  0.00           H  
ATOM   3059  CB  GLU   194      46.117  36.737  17.950  1.00  0.00           C  
ATOM   3060  HB2 GLU   194      45.107  36.808  18.353  1.00  0.00           H  
ATOM   3061  HB3 GLU   194      46.705  36.701  18.867  1.00  0.00           H  
ATOM   3062  CG  GLU   194      46.404  38.022  17.127  1.00  0.00           C  
ATOM   3063  HG2 GLU   194      45.579  38.043  16.415  1.00  0.00           H  
ATOM   3064  HG3 GLU   194      46.363  38.875  17.805  1.00  0.00           H  
ATOM   3065  CD  GLU   194      47.821  37.987  16.408  1.00  0.00           C  
ATOM   3066  OE1 GLU   194      48.749  37.217  16.756  1.00  0.00           O  
ATOM   3067  OE2 GLU   194      47.909  38.822  15.444  1.00  0.00           O  
ATOM   3068  C   GLU   194      45.607  34.202  17.903  1.00  0.00           C  
ATOM   3069  O   GLU   194      46.206  33.689  18.807  1.00  0.00           O  
ATOM   3070  N   GLU   195      44.401  33.792  17.568  1.00  0.00           N  
ATOM   3071  H   GLU   195      43.931  34.325  16.850  1.00  0.00           H  
ATOM   3072  CA  GLU   195      43.568  32.882  18.275  1.00  0.00           C  
ATOM   3073  HA  GLU   195      43.397  33.317  19.260  1.00  0.00           H  
ATOM   3074  CB  GLU   195      42.214  32.706  17.517  1.00  0.00           C  
ATOM   3075  HB2 GLU   195      41.568  33.543  17.781  1.00  0.00           H  
ATOM   3076  HB3 GLU   195      42.429  32.610  16.453  1.00  0.00           H  
ATOM   3077  CG  GLU   195      41.321  31.516  17.917  1.00  0.00           C  
ATOM   3078  HG2 GLU   195      41.333  31.316  18.989  1.00  0.00           H  
ATOM   3079  HG3 GLU   195      40.296  31.828  17.716  1.00  0.00           H  
ATOM   3080  CD  GLU   195      41.544  30.158  17.203  1.00  0.00           C  
ATOM   3081  OE1 GLU   195      41.076  29.057  17.676  1.00  0.00           O  
ATOM   3082  OE2 GLU   195      42.201  30.169  16.149  1.00  0.00           O  
ATOM   3083  C   GLU   195      44.321  31.524  18.533  1.00  0.00           C  
ATOM   3084  O   GLU   195      44.126  30.918  19.532  1.00  0.00           O  
ATOM   3085  N   SER   196      45.291  31.107  17.731  1.00  0.00           N  
ATOM   3086  H   SER   196      45.496  31.648  16.904  1.00  0.00           H  
ATOM   3087  CA  SER   196      46.086  29.903  17.910  1.00  0.00           C  
ATOM   3088  HA  SER   196      45.420  29.107  18.241  1.00  0.00           H  
ATOM   3089  CB  SER   196      46.809  29.512  16.571  1.00  0.00           C  
ATOM   3090  HB2 SER   196      46.095  29.466  15.748  1.00  0.00           H  
ATOM   3091  HB3 SER   196      47.591  30.209  16.270  1.00  0.00           H  
ATOM   3092  OG  SER   196      47.591  28.384  16.752  1.00  0.00           O  
ATOM   3093  HG  SER   196      46.939  27.683  16.820  1.00  0.00           H  
ATOM   3094  C   SER   196      46.984  30.030  19.155  1.00  0.00           C  
ATOM   3095  O   SER   196      47.492  29.016  19.619  1.00  0.00           O  
ATOM   3096  N   HID   197      47.144  31.226  19.701  1.00  0.00           N  
ATOM   3097  H   HID   197      46.610  31.961  19.259  1.00  0.00           H  
ATOM   3098  CA  HID   197      47.856  31.484  21.021  1.00  0.00           C  
ATOM   3099  HA  HID   197      48.553  30.662  21.181  1.00  0.00           H  
ATOM   3100  CB  HID   197      48.653  32.764  20.903  1.00  0.00           C  
ATOM   3101  HB2 HID   197      47.899  33.550  20.880  1.00  0.00           H  
ATOM   3102  HB3 HID   197      49.264  32.818  21.805  1.00  0.00           H  
ATOM   3103  CG  HID   197      49.543  32.873  19.706  1.00  0.00           C  
ATOM   3104  ND1 HID   197      50.611  32.011  19.450  1.00  0.00           N  
ATOM   3105  HD1 HID   197      50.904  31.234  20.025  1.00  0.00           H  
ATOM   3106  CE1 HID   197      51.236  32.456  18.342  1.00  0.00           C  
ATOM   3107  HE1 HID   197      52.043  31.916  17.869  1.00  0.00           H  
ATOM   3108  NE2 HID   197      50.579  33.565  17.858  1.00  0.00           N  
ATOM   3109  CD2 HID   197      49.577  33.867  18.770  1.00  0.00           C  
ATOM   3110  HD2 HID   197      48.894  34.698  18.670  1.00  0.00           H  
ATOM   3111  C   HID   197      46.985  31.333  22.271  1.00  0.00           C  
ATOM   3112  O   HID   197      47.543  31.375  23.376  1.00  0.00           O  
ATOM   3113  N   TYR   198      45.636  31.077  22.143  1.00  0.00           N  
ATOM   3114  H   TYR   198      45.276  30.898  21.216  1.00  0.00           H  
ATOM   3115  CA  TYR   198      44.662  31.039  23.266  1.00  0.00           C  
ATOM   3116  HA  TYR   198      44.900  31.743  24.063  1.00  0.00           H  
ATOM   3117  CB  TYR   198      43.339  31.564  22.708  1.00  0.00           C  
ATOM   3118  HB2 TYR   198      43.560  32.546  22.292  1.00  0.00           H  
ATOM   3119  HB3 TYR   198      42.980  30.983  21.858  1.00  0.00           H  
ATOM   3120  CG  TYR   198      42.143  31.793  23.576  1.00  0.00           C  
ATOM   3121  CD1 TYR   198      42.284  31.727  25.025  1.00  0.00           C  
ATOM   3122  HD1 TYR   198      43.245  31.444  25.430  1.00  0.00           H  
ATOM   3123  CE1 TYR   198      41.213  31.956  25.874  1.00  0.00           C  
ATOM   3124  HE1 TYR   198      41.341  31.851  26.941  1.00  0.00           H  
ATOM   3125  CZ  TYR   198      40.042  32.363  25.297  1.00  0.00           C  
ATOM   3126  OH  TYR   198      39.047  32.719  26.156  1.00  0.00           O  
ATOM   3127  HH  TYR   198      39.023  32.080  26.873  1.00  0.00           H  
ATOM   3128  CE2 TYR   198      39.837  32.409  23.910  1.00  0.00           C  
ATOM   3129  HE2 TYR   198      38.945  32.905  23.556  1.00  0.00           H  
ATOM   3130  CD2 TYR   198      40.900  32.183  23.010  1.00  0.00           C  
ATOM   3131  HD2 TYR   198      40.920  32.330  21.940  1.00  0.00           H  
ATOM   3132  C   TYR   198      44.645  29.617  23.840  1.00  0.00           C  
ATOM   3133  O   TYR   198      44.286  28.683  23.038  1.00  0.00           O  
ATOM   3134  N   ALA   199      44.898  29.393  25.114  1.00  0.00           N  
ATOM   3135  H   ALA   199      45.033  30.131  25.789  1.00  0.00           H  
ATOM   3136  CA  ALA   199      44.764  28.088  25.760  1.00  0.00           C  
ATOM   3137  HA  ALA   199      45.330  27.404  25.127  1.00  0.00           H  
ATOM   3138  CB  ALA   199      45.370  28.068  27.190  1.00  0.00           C  
ATOM   3139  HB1 ALA   199      46.435  27.842  27.122  1.00  0.00           H  
ATOM   3140  HB2 ALA   199      45.045  28.895  27.821  1.00  0.00           H  
ATOM   3141  HB3 ALA   199      44.935  27.271  27.793  1.00  0.00           H  
ATOM   3142  C   ALA   199      43.280  27.756  25.819  1.00  0.00           C  
ATOM   3143  O   ALA   199      42.356  28.658  25.898  1.00  0.00           O  
ATOM   3144  N   TRP   200      43.039  26.476  26.001  1.00  0.00           N  
ATOM   3145  H   TRP   200      43.815  25.830  25.993  1.00  0.00           H  
ATOM   3146  CA  TRP   200      41.740  25.844  26.496  1.00  0.00           C  
ATOM   3147  HA  TRP   200      40.943  26.583  26.418  1.00  0.00           H  
ATOM   3148  CB  TRP   200      41.542  24.606  25.646  1.00  0.00           C  
ATOM   3149  HB2 TRP   200      42.527  24.225  25.376  1.00  0.00           H  
ATOM   3150  HB3 TRP   200      41.000  23.766  26.081  1.00  0.00           H  
ATOM   3151  CG  TRP   200      40.956  24.883  24.337  1.00  0.00           C  
ATOM   3152  CD1 TRP   200      41.687  25.036  23.184  1.00  0.00           C  
ATOM   3153  HD1 TRP   200      42.754  24.926  23.055  1.00  0.00           H  
ATOM   3154  NE1 TRP   200      40.807  25.404  22.186  1.00  0.00           N  
ATOM   3155  HE1 TRP   200      41.056  25.626  21.233  1.00  0.00           H  
ATOM   3156  CE2 TRP   200      39.559  25.646  22.618  1.00  0.00           C  
ATOM   3157  CZ2 TRP   200      38.405  26.075  21.949  1.00  0.00           C  
ATOM   3158  HZ2 TRP   200      38.368  26.396  20.918  1.00  0.00           H  
ATOM   3159  CH2 TRP   200      37.265  26.211  22.696  1.00  0.00           C  
ATOM   3160  HH2 TRP   200      36.381  26.619  22.230  1.00  0.00           H  
ATOM   3161  CZ3 TRP   200      37.158  25.851  24.038  1.00  0.00           C  
ATOM   3162  HZ3 TRP   200      36.174  25.963  24.469  1.00  0.00           H  
ATOM   3163  CE3 TRP   200      38.308  25.466  24.750  1.00  0.00           C  
ATOM   3164  HE3 TRP   200      38.278  25.234  25.805  1.00  0.00           H  
ATOM   3165  CD2 TRP   200      39.568  25.267  24.002  1.00  0.00           C  
ATOM   3166  C   TRP   200      41.942  25.517  27.952  1.00  0.00           C  
ATOM   3167  O   TRP   200      42.957  25.010  28.389  1.00  0.00           O  
ATOM   3168  N   GLY   201      40.885  25.770  28.716  1.00  0.00           N  
ATOM   3169  H   GLY   201      40.024  26.005  28.244  1.00  0.00           H  
ATOM   3170  CA  GLY   201      40.786  25.627  30.147  1.00  0.00           C  
ATOM   3171  HA2 GLY   201      41.781  25.484  30.569  1.00  0.00           H  
ATOM   3172  HA3 GLY   201      40.437  26.565  30.579  1.00  0.00           H  
ATOM   3173  C   GLY   201      39.840  24.443  30.575  1.00  0.00           C  
ATOM   3174  O   GLY   201      38.925  24.070  29.784  1.00  0.00           O  
ATOM   3175  N   TYR   202      40.028  23.937  31.772  1.00  0.00           N  
ATOM   3176  H   TYR   202      40.730  24.342  32.374  1.00  0.00           H  
ATOM   3177  CA  TYR   202      39.370  22.597  31.999  1.00  0.00           C  
ATOM   3178  HA  TYR   202      38.510  22.392  31.361  1.00  0.00           H  
ATOM   3179  CB  TYR   202      40.361  21.416  31.744  1.00  0.00           C  
ATOM   3180  HB2 TYR   202      41.237  21.472  32.390  1.00  0.00           H  
ATOM   3181  HB3 TYR   202      39.772  20.523  31.950  1.00  0.00           H  
ATOM   3182  CG  TYR   202      40.877  21.265  30.326  1.00  0.00           C  
ATOM   3183  CD1 TYR   202      40.317  20.343  29.376  1.00  0.00           C  
ATOM   3184  HD1 TYR   202      39.466  19.758  29.694  1.00  0.00           H  
ATOM   3185  CE1 TYR   202      40.700  20.266  28.095  1.00  0.00           C  
ATOM   3186  HE1 TYR   202      40.184  19.626  27.395  1.00  0.00           H  
ATOM   3187  CZ  TYR   202      41.852  20.978  27.688  1.00  0.00           C  
ATOM   3188  OH  TYR   202      42.388  20.706  26.430  1.00  0.00           O  
ATOM   3189  HH  TYR   202      41.788  20.092  26.002  1.00  0.00           H  
ATOM   3190  CE2 TYR   202      42.441  21.963  28.526  1.00  0.00           C  
ATOM   3191  HE2 TYR   202      43.279  22.557  28.192  1.00  0.00           H  
ATOM   3192  CD2 TYR   202      41.884  22.165  29.781  1.00  0.00           C  
ATOM   3193  HD2 TYR   202      42.456  22.796  30.445  1.00  0.00           H  
ATOM   3194  C   TYR   202      38.884  22.408  33.469  1.00  0.00           C  
ATOM   3195  O   TYR   202      39.541  22.623  34.460  1.00  0.00           O  
ATOM   3196  N   ARG   203      37.707  21.942  33.574  1.00  0.00           N  
ATOM   3197  H   ARG   203      37.323  21.686  32.675  1.00  0.00           H  
ATOM   3198  CA  ARG   203      37.025  21.449  34.823  1.00  0.00           C  
ATOM   3199  HA  ARG   203      37.689  21.222  35.658  1.00  0.00           H  
ATOM   3200  CB  ARG   203      36.118  22.553  35.296  1.00  0.00           C  
ATOM   3201  HB2 ARG   203      36.790  23.388  35.494  1.00  0.00           H  
ATOM   3202  HB3 ARG   203      35.524  22.756  34.405  1.00  0.00           H  
ATOM   3203  CG  ARG   203      35.279  22.136  36.538  1.00  0.00           C  
ATOM   3204  HG2 ARG   203      34.383  21.597  36.229  1.00  0.00           H  
ATOM   3205  HG3 ARG   203      35.835  21.437  37.164  1.00  0.00           H  
ATOM   3206  CD  ARG   203      34.794  23.368  37.324  1.00  0.00           C  
ATOM   3207  HD2 ARG   203      35.576  23.975  37.781  1.00  0.00           H  
ATOM   3208  HD3 ARG   203      34.454  24.086  36.577  1.00  0.00           H  
ATOM   3209  NE  ARG   203      33.666  23.080  38.186  1.00  0.00           N  
ATOM   3210  HE  ARG   203      33.157  22.242  37.942  1.00  0.00           H  
ATOM   3211  CZ  ARG   203      33.291  23.724  39.313  1.00  0.00           C  
ATOM   3212  NH1 ARG   203      33.851  24.882  39.627  1.00  0.00           N  
ATOM   3213 HH11 ARG   203      33.290  25.446  40.248  1.00  0.00           H  
ATOM   3214 HH12 ARG   203      34.541  25.285  39.009  1.00  0.00           H  
ATOM   3215  NH2 ARG   203      32.278  23.252  40.021  1.00  0.00           N  
ATOM   3216 HH21 ARG   203      32.164  23.554  40.978  1.00  0.00           H  
ATOM   3217 HH22 ARG   203      31.735  22.425  39.816  1.00  0.00           H  
ATOM   3218  C   ARG   203      36.221  20.173  34.507  1.00  0.00           C  
ATOM   3219  O   ARG   203      35.643  20.129  33.427  1.00  0.00           O  
ATOM   3220  N   GLU   204      36.055  19.153  35.420  1.00  0.00           N  
ATOM   3221  H   GLU   204      36.607  19.112  36.265  1.00  0.00           H  
ATOM   3222  CA  GLU   204      35.478  17.835  35.187  1.00  0.00           C  
ATOM   3223  HA  GLU   204      35.788  17.184  36.005  1.00  0.00           H  
ATOM   3224  CB  GLU   204      33.930  17.857  35.309  1.00  0.00           C  
ATOM   3225  HB2 GLU   204      33.517  18.531  34.558  1.00  0.00           H  
ATOM   3226  HB3 GLU   204      33.462  16.892  35.115  1.00  0.00           H  
ATOM   3227  CG  GLU   204      33.359  18.337  36.660  1.00  0.00           C  
ATOM   3228  HG2 GLU   204      33.729  19.329  36.919  1.00  0.00           H  
ATOM   3229  HG3 GLU   204      32.294  18.557  36.591  1.00  0.00           H  
ATOM   3230  CD  GLU   204      33.555  17.392  37.844  1.00  0.00           C  
ATOM   3231  OE1 GLU   204      34.142  16.308  37.666  1.00  0.00           O  
ATOM   3232  OE2 GLU   204      33.086  17.809  38.872  1.00  0.00           O  
ATOM   3233  C   GLU   204      36.053  17.207  33.882  1.00  0.00           C  
ATOM   3234  O   GLU   204      35.318  16.463  33.205  1.00  0.00           O  
ATOM   3235  N   GLY   205      37.337  17.532  33.541  1.00  0.00           N  
ATOM   3236  H   GLY   205      37.902  18.122  34.134  1.00  0.00           H  
ATOM   3237  CA  GLY   205      37.965  17.289  32.316  1.00  0.00           C  
ATOM   3238  HA2 GLY   205      38.985  17.661  32.413  1.00  0.00           H  
ATOM   3239  HA3 GLY   205      38.120  16.221  32.164  1.00  0.00           H  
ATOM   3240  C   GLY   205      37.419  17.814  31.014  1.00  0.00           C  
ATOM   3241  O   GLY   205      37.991  17.528  29.969  1.00  0.00           O  
ATOM   3242  N   LYS   206      36.322  18.597  31.038  1.00  0.00           N  
ATOM   3243  H   LYS   206      35.977  18.877  31.945  1.00  0.00           H  
ATOM   3244  CA  LYS   206      35.681  19.238  29.821  1.00  0.00           C  
ATOM   3245  HA  LYS   206      35.787  18.571  28.965  1.00  0.00           H  
ATOM   3246  CB  LYS   206      34.148  19.263  30.122  1.00  0.00           C  
ATOM   3247  HB2 LYS   206      33.888  18.231  30.359  1.00  0.00           H  
ATOM   3248  HB3 LYS   206      33.912  19.804  31.038  1.00  0.00           H  
ATOM   3249  CG  LYS   206      33.240  19.766  28.967  1.00  0.00           C  
ATOM   3250  HG2 LYS   206      33.389  20.836  28.822  1.00  0.00           H  
ATOM   3251  HG3 LYS   206      33.679  19.266  28.103  1.00  0.00           H  
ATOM   3252  CD  LYS   206      31.720  19.539  29.211  1.00  0.00           C  
ATOM   3253  HD2 LYS   206      31.481  18.476  29.187  1.00  0.00           H  
ATOM   3254  HD3 LYS   206      31.541  20.009  30.179  1.00  0.00           H  
ATOM   3255  CE  LYS   206      30.908  20.200  28.080  1.00  0.00           C  
ATOM   3256  HE2 LYS   206      30.918  21.288  28.135  1.00  0.00           H  
ATOM   3257  HE3 LYS   206      31.385  19.957  27.130  1.00  0.00           H  
ATOM   3258  NZ  LYS   206      29.451  19.881  28.106  1.00  0.00           N  
ATOM   3259  HZ1 LYS   206      28.991  19.972  29.000  1.00  0.00           H  
ATOM   3260  HZ2 LYS   206      28.971  20.375  27.368  1.00  0.00           H  
ATOM   3261  HZ3 LYS   206      29.422  18.887  27.927  1.00  0.00           H  
ATOM   3262  C   LYS   206      36.322  20.587  29.518  1.00  0.00           C  
ATOM   3263  O   LYS   206      36.574  21.366  30.404  1.00  0.00           O  
ATOM   3264  N   ALA   207      36.612  20.843  28.203  1.00  0.00           N  
ATOM   3265  H   ALA   207      36.263  20.179  27.527  1.00  0.00           H  
ATOM   3266  CA  ALA   207      37.285  22.042  27.719  1.00  0.00           C  
ATOM   3267  HA  ALA   207      38.121  22.233  28.392  1.00  0.00           H  
ATOM   3268  CB  ALA   207      37.805  21.887  26.334  1.00  0.00           C  
ATOM   3269  HB1 ALA   207      36.986  21.572  25.688  1.00  0.00           H  
ATOM   3270  HB2 ALA   207      38.213  22.825  25.958  1.00  0.00           H  
ATOM   3271  HB3 ALA   207      38.399  20.973  26.351  1.00  0.00           H  
ATOM   3272  C   ALA   207      36.284  23.259  27.755  1.00  0.00           C  
ATOM   3273  O   ALA   207      35.117  23.075  27.505  1.00  0.00           O  
ATOM   3274  N   VAL   208      36.705  24.483  28.061  1.00  0.00           N  
ATOM   3275  H   VAL   208      37.643  24.522  28.434  1.00  0.00           H  
ATOM   3276  CA  VAL   208      35.897  25.686  28.044  1.00  0.00           C  
ATOM   3277  HA  VAL   208      35.102  25.592  27.305  1.00  0.00           H  
ATOM   3278  CB  VAL   208      35.271  25.923  29.468  1.00  0.00           C  
ATOM   3279  HB  VAL   208      34.997  26.971  29.590  1.00  0.00           H  
ATOM   3280  CG1 VAL   208      33.842  25.374  29.409  1.00  0.00           C  
ATOM   3281 HG11 VAL   208      33.941  24.293  29.510  1.00  0.00           H  
ATOM   3282 HG12 VAL   208      33.265  25.724  30.265  1.00  0.00           H  
ATOM   3283 HG13 VAL   208      33.347  25.750  28.514  1.00  0.00           H  
ATOM   3284  CG2 VAL   208      35.994  25.442  30.672  1.00  0.00           C  
ATOM   3285 HG21 VAL   208      35.359  25.751  31.502  1.00  0.00           H  
ATOM   3286 HG22 VAL   208      36.054  24.358  30.777  1.00  0.00           H  
ATOM   3287 HG23 VAL   208      36.909  26.020  30.801  1.00  0.00           H  
ATOM   3288  C   VAL   208      36.782  26.906  27.676  1.00  0.00           C  
ATOM   3289  O   VAL   208      38.027  26.913  27.912  1.00  0.00           O  
ATOM   3290  N   HIP   209      36.103  27.988  27.150  1.00  0.00           N  
ATOM   3291  H   HIP   209      35.114  27.801  27.070  1.00  0.00           H  
ATOM   3292  CA  HIP   209      36.432  29.330  27.413  1.00  0.00           C  
ATOM   3293  HA  HIP   209      37.411  29.375  27.890  1.00  0.00           H  
ATOM   3294  CB  HIP   209      36.580  29.905  26.025  1.00  0.00           C  
ATOM   3295  HB2 HIP   209      35.638  29.850  25.481  1.00  0.00           H  
ATOM   3296  HB3 HIP   209      36.719  30.973  26.194  1.00  0.00           H  
ATOM   3297  CG  HIP   209      37.712  29.339  25.174  1.00  0.00           C  
ATOM   3298  ND1 HIP   209      37.894  29.442  23.807  1.00  0.00           N  
ATOM   3299  HD1 HIP   209      37.208  29.827  23.173  1.00  0.00           H  
ATOM   3300  CE1 HIP   209      39.136  29.069  23.439  1.00  0.00           C  
ATOM   3301  HE1 HIP   209      39.593  29.264  22.480  1.00  0.00           H  
ATOM   3302  NE2 HIP   209      39.775  28.691  24.581  1.00  0.00           N  
ATOM   3303  HE2 HIP   209      40.773  28.559  24.661  1.00  0.00           H  
ATOM   3304  CD2 HIP   209      38.873  28.788  25.588  1.00  0.00           C  
ATOM   3305  HD2 HIP   209      39.153  28.663  26.624  1.00  0.00           H  
ATOM   3306  C   HIP   209      35.461  30.152  28.256  1.00  0.00           C  
ATOM   3307  O   HIP   209      34.323  29.714  28.512  1.00  0.00           O  
ATOM   3308  N   VAL   210      35.906  31.327  28.731  1.00  0.00           N  
ATOM   3309  H   VAL   210      36.858  31.504  28.444  1.00  0.00           H  
ATOM   3310  CA  VAL   210      35.024  32.435  29.165  1.00  0.00           C  
ATOM   3311  HA  VAL   210      34.518  31.997  30.026  1.00  0.00           H  
ATOM   3312  CB  VAL   210      35.913  33.510  29.851  1.00  0.00           C  
ATOM   3313  HB  VAL   210      36.438  33.143  30.733  1.00  0.00           H  
ATOM   3314  CG1 VAL   210      36.872  34.281  28.933  1.00  0.00           C  
ATOM   3315 HG11 VAL   210      37.379  33.546  28.309  1.00  0.00           H  
ATOM   3316 HG12 VAL   210      36.273  34.906  28.271  1.00  0.00           H  
ATOM   3317 HG13 VAL   210      37.602  34.851  29.508  1.00  0.00           H  
ATOM   3318  CG2 VAL   210      35.019  34.613  30.491  1.00  0.00           C  
ATOM   3319 HG21 VAL   210      35.704  35.254  31.046  1.00  0.00           H  
ATOM   3320 HG22 VAL   210      34.516  35.105  29.659  1.00  0.00           H  
ATOM   3321 HG23 VAL   210      34.367  34.199  31.261  1.00  0.00           H  
ATOM   3322  C   VAL   210      34.007  32.919  28.173  1.00  0.00           C  
ATOM   3323  O   VAL   210      34.368  33.435  27.106  1.00  0.00           O  
ATOM   3324  N   SER   211      32.725  32.644  28.424  1.00  0.00           N  
ATOM   3325  H   SER   211      32.593  32.127  29.281  1.00  0.00           H  
ATOM   3326  CA  SER   211      31.551  33.159  27.604  1.00  0.00           C  
ATOM   3327  HA  SER   211      31.675  32.821  26.575  1.00  0.00           H  
ATOM   3328  CB  SER   211      30.311  32.469  28.186  1.00  0.00           C  
ATOM   3329  HB2 SER   211      30.555  31.466  28.536  1.00  0.00           H  
ATOM   3330  HB3 SER   211      29.967  32.907  29.123  1.00  0.00           H  
ATOM   3331  OG  SER   211      29.211  32.512  27.240  1.00  0.00           O  
ATOM   3332  HG  SER   211      29.334  31.828  26.578  1.00  0.00           H  
ATOM   3333  C   SER   211      31.362  34.705  27.648  1.00  0.00           C  
ATOM   3334  O   SER   211      31.534  35.186  28.754  1.00  0.00           O  
ATOM   3335  N   PRO   212      30.984  35.384  26.631  1.00  0.00           N  
ATOM   3336  CD  PRO   212      30.972  34.877  25.256  1.00  0.00           C  
ATOM   3337  HD2 PRO   212      30.648  33.839  25.178  1.00  0.00           H  
ATOM   3338  HD3 PRO   212      31.958  34.810  24.795  1.00  0.00           H  
ATOM   3339  CG  PRO   212      30.021  35.799  24.568  1.00  0.00           C  
ATOM   3340  HG2 PRO   212      29.024  35.477  24.868  1.00  0.00           H  
ATOM   3341  HG3 PRO   212      30.243  35.772  23.501  1.00  0.00           H  
ATOM   3342  CB  PRO   212      30.225  37.110  25.183  1.00  0.00           C  
ATOM   3343  HB2 PRO   212      29.329  37.710  25.023  1.00  0.00           H  
ATOM   3344  HB3 PRO   212      31.064  37.696  24.809  1.00  0.00           H  
ATOM   3345  CA  PRO   212      30.469  36.799  26.640  1.00  0.00           C  
ATOM   3346  HA  PRO   212      31.254  37.492  26.941  1.00  0.00           H  
ATOM   3347  C   PRO   212      29.309  37.101  27.606  1.00  0.00           C  
ATOM   3348  O   PRO   212      28.617  36.204  27.973  1.00  0.00           O  
ATOM   3349  N   GLY   213      29.207  38.317  28.132  1.00  0.00           N  
ATOM   3350  H   GLY   213      29.983  38.916  27.888  1.00  0.00           H  
ATOM   3351  CA  GLY   213      28.350  38.742  29.255  1.00  0.00           C  
ATOM   3352  HA2 GLY   213      27.293  38.530  29.091  1.00  0.00           H  
ATOM   3353  HA3 GLY   213      28.700  38.288  30.182  1.00  0.00           H  
ATOM   3354  C   GLY   213      28.374  40.263  29.402  1.00  0.00           C  
ATOM   3355  O   GLY   213      29.300  40.956  28.917  1.00  0.00           O  
ATOM   3356  N   MET   214      27.383  40.858  30.098  1.00  0.00           N  
ATOM   3357  H   MET   214      26.660  40.275  30.496  1.00  0.00           H  
ATOM   3358  CA  MET   214      27.310  42.258  30.403  1.00  0.00           C  
ATOM   3359  HA  MET   214      27.565  42.895  29.556  1.00  0.00           H  
ATOM   3360  CB  MET   214      25.917  42.689  30.899  1.00  0.00           C  
ATOM   3361  HB2 MET   214      25.728  42.265  31.885  1.00  0.00           H  
ATOM   3362  HB3 MET   214      25.952  43.777  30.952  1.00  0.00           H  
ATOM   3363  CG  MET   214      24.761  42.336  29.924  1.00  0.00           C  
ATOM   3364  HG2 MET   214      25.012  42.333  28.864  1.00  0.00           H  
ATOM   3365  HG3 MET   214      24.472  41.317  30.182  1.00  0.00           H  
ATOM   3366  SD  MET   214      23.386  43.443  30.040  1.00  0.00           S  
ATOM   3367  CE  MET   214      23.879  44.833  28.986  1.00  0.00           C  
ATOM   3368  HE1 MET   214      24.957  44.721  28.867  1.00  0.00           H  
ATOM   3369  HE2 MET   214      23.216  44.816  28.121  1.00  0.00           H  
ATOM   3370  HE3 MET   214      23.703  45.704  29.617  1.00  0.00           H  
ATOM   3371  C   MET   214      28.329  42.706  31.467  1.00  0.00           C  
ATOM   3372  O   MET   214      28.420  42.014  32.523  1.00  0.00           O  
ATOM   3373  N   LEU   215      29.158  43.690  31.221  1.00  0.00           N  
ATOM   3374  H   LEU   215      28.948  44.319  30.459  1.00  0.00           H  
ATOM   3375  CA  LEU   215      30.251  44.092  32.174  1.00  0.00           C  
ATOM   3376  HA  LEU   215      30.738  44.952  31.715  1.00  0.00           H  
ATOM   3377  CB  LEU   215      29.643  44.664  33.496  1.00  0.00           C  
ATOM   3378  HB2 LEU   215      29.223  43.811  34.029  1.00  0.00           H  
ATOM   3379  HB3 LEU   215      30.403  45.132  34.121  1.00  0.00           H  
ATOM   3380  CG  LEU   215      28.483  45.740  33.409  1.00  0.00           C  
ATOM   3381  HG  LEU   215      27.630  45.216  32.977  1.00  0.00           H  
ATOM   3382  CD1 LEU   215      27.928  46.098  34.803  1.00  0.00           C  
ATOM   3383 HD11 LEU   215      27.421  45.216  35.196  1.00  0.00           H  
ATOM   3384 HD12 LEU   215      28.770  46.368  35.440  1.00  0.00           H  
ATOM   3385 HD13 LEU   215      27.122  46.816  34.654  1.00  0.00           H  
ATOM   3386  CD2 LEU   215      28.983  47.038  32.662  1.00  0.00           C  
ATOM   3387 HD21 LEU   215      29.969  47.375  32.982  1.00  0.00           H  
ATOM   3388 HD22 LEU   215      28.934  46.949  31.576  1.00  0.00           H  
ATOM   3389 HD23 LEU   215      28.389  47.881  33.016  1.00  0.00           H  
ATOM   3390  C   LEU   215      31.351  43.022  32.463  1.00  0.00           C  
ATOM   3391  O   LEU   215      31.975  43.056  33.492  1.00  0.00           O  
ATOM   3392  N   ASP   216      31.605  42.143  31.511  1.00  0.00           N  
ATOM   3393  H   ASP   216      30.997  42.216  30.708  1.00  0.00           H  
ATOM   3394  CA  ASP   216      32.495  40.954  31.611  1.00  0.00           C  
ATOM   3395  HA  ASP   216      32.237  40.439  32.537  1.00  0.00           H  
ATOM   3396  CB  ASP   216      32.194  39.880  30.518  1.00  0.00           C  
ATOM   3397  HB2 ASP   216      32.679  38.921  30.700  1.00  0.00           H  
ATOM   3398  HB3 ASP   216      31.113  39.760  30.448  1.00  0.00           H  
ATOM   3399  CG  ASP   216      32.452  40.316  29.057  1.00  0.00           C  
ATOM   3400  OD1 ASP   216      32.730  41.483  28.798  1.00  0.00           O  
ATOM   3401  OD2 ASP   216      32.402  39.478  28.152  1.00  0.00           O  
ATOM   3402  C   ASP   216      33.982  41.330  31.698  1.00  0.00           C  
ATOM   3403  O   ASP   216      34.692  40.937  32.613  1.00  0.00           O  
ATOM   3404  N   ALA   217      34.505  42.087  30.759  1.00  0.00           N  
ATOM   3405  H   ALA   217      33.887  42.403  30.025  1.00  0.00           H  
ATOM   3406  CA  ALA   217      35.869  42.566  30.713  1.00  0.00           C  
ATOM   3407  HA  ALA   217      36.521  41.702  30.840  1.00  0.00           H  
ATOM   3408  CB  ALA   217      36.192  43.335  29.398  1.00  0.00           C  
ATOM   3409  HB1 ALA   217      36.499  42.672  28.590  1.00  0.00           H  
ATOM   3410  HB2 ALA   217      35.277  43.830  29.073  1.00  0.00           H  
ATOM   3411  HB3 ALA   217      37.043  44.001  29.542  1.00  0.00           H  
ATOM   3412  C   ALA   217      36.181  43.493  31.875  1.00  0.00           C  
ATOM   3413  O   ALA   217      37.188  43.273  32.535  1.00  0.00           O  
ATOM   3414  N   GLU   218      35.211  44.376  32.161  1.00  0.00           N  
ATOM   3415  H   GLU   218      34.367  44.341  31.607  1.00  0.00           H  
ATOM   3416  CA  GLU   218      35.292  45.201  33.323  1.00  0.00           C  
ATOM   3417  HA  GLU   218      36.182  45.820  33.210  1.00  0.00           H  
ATOM   3418  CB  GLU   218      34.024  46.033  33.385  1.00  0.00           C  
ATOM   3419  HB2 GLU   218      33.177  45.376  33.582  1.00  0.00           H  
ATOM   3420  HB3 GLU   218      34.179  46.696  34.237  1.00  0.00           H  
ATOM   3421  CG  GLU   218      33.565  46.966  32.245  1.00  0.00           C  
ATOM   3422  HG2 GLU   218      32.934  47.736  32.689  1.00  0.00           H  
ATOM   3423  HG3 GLU   218      34.419  47.504  31.833  1.00  0.00           H  
ATOM   3424  CD  GLU   218      32.787  46.317  31.092  1.00  0.00           C  
ATOM   3425  OE1 GLU   218      32.905  45.099  30.764  1.00  0.00           O  
ATOM   3426  OE2 GLU   218      31.926  47.009  30.414  1.00  0.00           O  
ATOM   3427  C   GLU   218      35.454  44.468  34.616  1.00  0.00           C  
ATOM   3428  O   GLU   218      35.889  45.116  35.594  1.00  0.00           O  
ATOM   3429  N   ALA   219      35.140  43.128  34.709  1.00  0.00           N  
ATOM   3430  H   ALA   219      34.536  42.822  33.959  1.00  0.00           H  
ATOM   3431  CA  ALA   219      35.297  42.387  35.960  1.00  0.00           C  
ATOM   3432  HA  ALA   219      35.764  43.012  36.721  1.00  0.00           H  
ATOM   3433  CB  ALA   219      33.810  42.108  36.454  1.00  0.00           C  
ATOM   3434  HB1 ALA   219      33.239  43.033  36.379  1.00  0.00           H  
ATOM   3435  HB2 ALA   219      33.395  41.431  35.707  1.00  0.00           H  
ATOM   3436  HB3 ALA   219      33.823  41.557  37.394  1.00  0.00           H  
ATOM   3437  C   ALA   219      36.102  41.049  35.969  1.00  0.00           C  
ATOM   3438  O   ALA   219      36.561  40.581  37.018  1.00  0.00           O  
ATOM   3439  N   TYR   220      36.290  40.416  34.822  1.00  0.00           N  
ATOM   3440  H   TYR   220      35.844  40.823  34.012  1.00  0.00           H  
ATOM   3441  CA  TYR   220      36.884  39.055  34.621  1.00  0.00           C  
ATOM   3442  HA  TYR   220      37.669  38.951  35.370  1.00  0.00           H  
ATOM   3443  CB  TYR   220      35.866  37.957  35.060  1.00  0.00           C  
ATOM   3444  HB2 TYR   220      36.294  36.962  34.942  1.00  0.00           H  
ATOM   3445  HB3 TYR   220      35.704  38.047  36.135  1.00  0.00           H  
ATOM   3446  CG  TYR   220      34.451  38.017  34.359  1.00  0.00           C  
ATOM   3447  CD1 TYR   220      34.224  37.246  33.189  1.00  0.00           C  
ATOM   3448  HD1 TYR   220      34.992  36.670  32.693  1.00  0.00           H  
ATOM   3449  CE1 TYR   220      32.964  37.256  32.579  1.00  0.00           C  
ATOM   3450  HE1 TYR   220      32.742  36.616  31.737  1.00  0.00           H  
ATOM   3451  CZ  TYR   220      31.929  37.886  33.261  1.00  0.00           C  
ATOM   3452  OH  TYR   220      30.688  37.768  32.780  1.00  0.00           O  
ATOM   3453  HH  TYR   220      30.616  37.018  32.186  1.00  0.00           H  
ATOM   3454  CE2 TYR   220      32.138  38.600  34.471  1.00  0.00           C  
ATOM   3455  HE2 TYR   220      31.272  38.993  34.983  1.00  0.00           H  
ATOM   3456  CD2 TYR   220      33.429  38.693  35.013  1.00  0.00           C  
ATOM   3457  HD2 TYR   220      33.660  39.088  35.991  1.00  0.00           H  
ATOM   3458  C   TYR   220      37.453  38.764  33.225  1.00  0.00           C  
ATOM   3459  O   TYR   220      38.270  37.888  33.168  1.00  0.00           O  
ATOM   3460  N   GLY   221      36.999  39.388  32.170  1.00  0.00           N  
ATOM   3461  H   GLY   221      36.346  40.132  32.369  1.00  0.00           H  
ATOM   3462  CA  GLY   221      37.020  38.878  30.843  1.00  0.00           C  
ATOM   3463  HA2 GLY   221      36.675  37.854  30.983  1.00  0.00           H  
ATOM   3464  HA3 GLY   221      36.191  39.322  30.292  1.00  0.00           H  
ATOM   3465  C   GLY   221      38.350  38.856  30.082  1.00  0.00           C  
ATOM   3466  O   GLY   221      38.489  38.289  28.985  1.00  0.00           O  
ATOM   3467  N   VAL   222      39.401  39.447  30.604  1.00  0.00           N  
ATOM   3468  H   VAL   222      39.428  39.769  31.560  1.00  0.00           H  
ATOM   3469  CA  VAL   222      40.630  39.665  29.875  1.00  0.00           C  
ATOM   3470  HA  VAL   222      40.425  40.122  28.907  1.00  0.00           H  
ATOM   3471  CB  VAL   222      41.570  40.725  30.640  1.00  0.00           C  
ATOM   3472  HB  VAL   222      41.667  40.384  31.671  1.00  0.00           H  
ATOM   3473  CG1 VAL   222      42.970  40.869  30.137  1.00  0.00           C  
ATOM   3474 HG11 VAL   222      43.597  41.568  30.689  1.00  0.00           H  
ATOM   3475 HG12 VAL   222      43.584  39.968  30.151  1.00  0.00           H  
ATOM   3476 HG13 VAL   222      42.972  41.269  29.123  1.00  0.00           H  
ATOM   3477  CG2 VAL   222      40.801  42.009  30.627  1.00  0.00           C  
ATOM   3478 HG21 VAL   222      39.993  42.002  31.358  1.00  0.00           H  
ATOM   3479 HG22 VAL   222      41.496  42.764  30.994  1.00  0.00           H  
ATOM   3480 HG23 VAL   222      40.521  42.106  29.578  1.00  0.00           H  
ATOM   3481  C   VAL   222      41.426  38.398  29.744  1.00  0.00           C  
ATOM   3482  O   VAL   222      41.682  37.774  30.782  1.00  0.00           O  
ATOM   3483  N   LYS   223      42.126  38.226  28.616  1.00  0.00           N  
ATOM   3484  H   LYS   223      41.902  38.856  27.859  1.00  0.00           H  
ATOM   3485  CA  LYS   223      43.126  37.081  28.354  1.00  0.00           C  
ATOM   3486  HA  LYS   223      43.297  36.527  29.277  1.00  0.00           H  
ATOM   3487  CB  LYS   223      42.650  36.091  27.305  1.00  0.00           C  
ATOM   3488  HB2 LYS   223      42.729  36.484  26.292  1.00  0.00           H  
ATOM   3489  HB3 LYS   223      43.283  35.211  27.420  1.00  0.00           H  
ATOM   3490  CG  LYS   223      41.188  35.680  27.403  1.00  0.00           C  
ATOM   3491  HG2 LYS   223      41.231  34.688  26.953  1.00  0.00           H  
ATOM   3492  HG3 LYS   223      40.967  35.571  28.464  1.00  0.00           H  
ATOM   3493  CD  LYS   223      40.144  36.619  26.747  1.00  0.00           C  
ATOM   3494  HD2 LYS   223      40.171  37.609  27.204  1.00  0.00           H  
ATOM   3495  HD3 LYS   223      40.421  36.652  25.694  1.00  0.00           H  
ATOM   3496  CE  LYS   223      38.770  35.965  26.913  1.00  0.00           C  
ATOM   3497  HE2 LYS   223      38.807  34.936  26.555  1.00  0.00           H  
ATOM   3498  HE3 LYS   223      38.662  35.898  27.995  1.00  0.00           H  
ATOM   3499  NZ  LYS   223      37.639  36.772  26.459  1.00  0.00           N  
ATOM   3500  HZ1 LYS   223      36.785  36.233  26.460  1.00  0.00           H  
ATOM   3501  HZ2 LYS   223      37.527  37.663  26.920  1.00  0.00           H  
ATOM   3502  HZ3 LYS   223      37.652  36.913  25.459  1.00  0.00           H  
ATOM   3503  C   LYS   223      44.533  37.723  28.070  1.00  0.00           C  
ATOM   3504  O   LYS   223      44.643  38.798  27.448  1.00  0.00           O  
ATOM   3505  N   SER   224      45.655  37.052  28.505  1.00  0.00           N  
ATOM   3506  H   SER   224      45.577  36.102  28.838  1.00  0.00           H  
ATOM   3507  CA  SER   224      47.054  37.566  28.492  1.00  0.00           C  
ATOM   3508  HA  SER   224      47.270  38.083  27.557  1.00  0.00           H  
ATOM   3509  CB  SER   224      47.103  38.662  29.507  1.00  0.00           C  
ATOM   3510  HB2 SER   224      46.551  39.489  29.061  1.00  0.00           H  
ATOM   3511  HB3 SER   224      46.623  38.414  30.454  1.00  0.00           H  
ATOM   3512  OG  SER   224      48.420  39.080  29.669  1.00  0.00           O  
ATOM   3513  HG  SER   224      48.512  40.004  29.428  1.00  0.00           H  
ATOM   3514  C   SER   224      48.083  36.507  28.667  1.00  0.00           C  
ATOM   3515  O   SER   224      47.834  35.400  29.168  1.00  0.00           O  
ATOM   3516  N   ASN   225      49.269  36.744  28.167  1.00  0.00           N  
ATOM   3517  H   ASN   225      49.405  37.710  27.902  1.00  0.00           H  
ATOM   3518  CA  ASN   225      50.461  35.966  28.284  1.00  0.00           C  
ATOM   3519  HA  ASN   225      50.160  34.919  28.324  1.00  0.00           H  
ATOM   3520  CB  ASN   225      51.317  36.118  27.023  1.00  0.00           C  
ATOM   3521  HB2 ASN   225      51.879  35.192  26.903  1.00  0.00           H  
ATOM   3522  HB3 ASN   225      50.702  36.237  26.131  1.00  0.00           H  
ATOM   3523  CG  ASN   225      52.206  37.357  26.976  1.00  0.00           C  
ATOM   3524  OD1 ASN   225      53.397  37.322  27.255  1.00  0.00           O  
ATOM   3525  ND2 ASN   225      51.682  38.501  26.628  1.00  0.00           N  
ATOM   3526 HD21 ASN   225      52.298  39.251  26.348  1.00  0.00           H  
ATOM   3527 HD22 ASN   225      50.722  38.635  26.341  1.00  0.00           H  
ATOM   3528  C   ASN   225      51.257  36.278  29.567  1.00  0.00           C  
ATOM   3529  O   ASN   225      51.068  37.297  30.226  1.00  0.00           O  
ATOM   3530  N   VAL   226      52.161  35.348  29.797  1.00  0.00           N  
ATOM   3531  H   VAL   226      52.311  34.525  29.231  1.00  0.00           H  
ATOM   3532  CA  VAL   226      52.964  35.386  31.053  1.00  0.00           C  
ATOM   3533  HA  VAL   226      52.389  35.551  31.965  1.00  0.00           H  
ATOM   3534  CB  VAL   226      53.638  34.041  31.298  1.00  0.00           C  
ATOM   3535  HB  VAL   226      52.874  33.288  31.105  1.00  0.00           H  
ATOM   3536  CG1 VAL   226      54.825  33.763  30.363  1.00  0.00           C  
ATOM   3537 HG11 VAL   226      55.591  34.518  30.540  1.00  0.00           H  
ATOM   3538 HG12 VAL   226      55.124  32.731  30.547  1.00  0.00           H  
ATOM   3539 HG13 VAL   226      54.627  33.808  29.292  1.00  0.00           H  
ATOM   3540  CG2 VAL   226      54.049  33.881  32.705  1.00  0.00           C  
ATOM   3541 HG21 VAL   226      54.814  34.619  32.943  1.00  0.00           H  
ATOM   3542 HG22 VAL   226      53.170  34.143  33.293  1.00  0.00           H  
ATOM   3543 HG23 VAL   226      54.441  32.884  32.906  1.00  0.00           H  
ATOM   3544  C   VAL   226      53.955  36.518  31.030  1.00  0.00           C  
ATOM   3545  O   VAL   226      54.157  36.996  32.117  1.00  0.00           O  
ATOM   3546  N   LYS   227      54.559  36.900  29.931  1.00  0.00           N  
ATOM   3547  H   LYS   227      54.322  36.420  29.074  1.00  0.00           H  
ATOM   3548  CA  LYS   227      55.523  38.041  29.849  1.00  0.00           C  
ATOM   3549  HA  LYS   227      56.166  37.949  30.724  1.00  0.00           H  
ATOM   3550  CB  LYS   227      56.365  38.094  28.584  1.00  0.00           C  
ATOM   3551  HB2 LYS   227      55.714  38.473  27.796  1.00  0.00           H  
ATOM   3552  HB3 LYS   227      57.085  38.908  28.675  1.00  0.00           H  
ATOM   3553  CG  LYS   227      57.198  36.826  28.303  1.00  0.00           C  
ATOM   3554  HG2 LYS   227      57.588  36.471  29.257  1.00  0.00           H  
ATOM   3555  HG3 LYS   227      56.591  36.050  27.837  1.00  0.00           H  
ATOM   3556  CD  LYS   227      58.372  37.121  27.379  1.00  0.00           C  
ATOM   3557  HD2 LYS   227      58.890  38.012  27.735  1.00  0.00           H  
ATOM   3558  HD3 LYS   227      59.046  36.268  27.454  1.00  0.00           H  
ATOM   3559  CE  LYS   227      57.962  37.494  25.936  1.00  0.00           C  
ATOM   3560  HE2 LYS   227      57.266  36.772  25.508  1.00  0.00           H  
ATOM   3561  HE3 LYS   227      57.342  38.390  25.944  1.00  0.00           H  
ATOM   3562  NZ  LYS   227      59.159  37.629  25.092  1.00  0.00           N  
ATOM   3563  HZ1 LYS   227      58.929  38.073  24.215  1.00  0.00           H  
ATOM   3564  HZ2 LYS   227      59.801  38.195  25.628  1.00  0.00           H  
ATOM   3565  HZ3 LYS   227      59.597  36.732  24.940  1.00  0.00           H  
ATOM   3566  C   LYS   227      54.798  39.377  30.071  1.00  0.00           C  
ATOM   3567  O   LYS   227      55.245  40.143  30.868  1.00  0.00           O  
ATOM   3568  N   ASP   228      53.618  39.575  29.387  1.00  0.00           N  
ATOM   3569  H   ASP   228      53.257  38.859  28.773  1.00  0.00           H  
ATOM   3570  CA  ASP   228      52.895  40.812  29.582  1.00  0.00           C  
ATOM   3571  HA  ASP   228      53.628  41.600  29.412  1.00  0.00           H  
ATOM   3572  CB  ASP   228      51.730  41.103  28.638  1.00  0.00           C  
ATOM   3573  HB2 ASP   228      51.036  40.263  28.613  1.00  0.00           H  
ATOM   3574  HB3 ASP   228      51.136  41.918  29.050  1.00  0.00           H  
ATOM   3575  CG  ASP   228      52.088  41.488  27.249  1.00  0.00           C  
ATOM   3576  OD1 ASP   228      53.286  41.799  26.987  1.00  0.00           O  
ATOM   3577  OD2 ASP   228      51.173  41.449  26.385  1.00  0.00           O  
ATOM   3578  C   ASP   228      52.395  40.930  31.066  1.00  0.00           C  
ATOM   3579  O   ASP   228      52.340  42.076  31.566  1.00  0.00           O  
ATOM   3580  N   MET   229      52.057  39.800  31.747  1.00  0.00           N  
ATOM   3581  H   MET   229      51.950  38.963  31.192  1.00  0.00           H  
ATOM   3582  CA  MET   229      51.722  39.759  33.156  1.00  0.00           C  
ATOM   3583  HA  MET   229      51.077  40.625  33.304  1.00  0.00           H  
ATOM   3584  CB  MET   229      50.969  38.441  33.449  1.00  0.00           C  
ATOM   3585  HB2 MET   229      51.526  37.609  33.019  1.00  0.00           H  
ATOM   3586  HB3 MET   229      50.908  38.291  34.527  1.00  0.00           H  
ATOM   3587  CG  MET   229      49.538  38.647  32.907  1.00  0.00           C  
ATOM   3588  HG2 MET   229      49.563  38.313  31.869  1.00  0.00           H  
ATOM   3589  HG3 MET   229      48.974  37.819  33.338  1.00  0.00           H  
ATOM   3590  SD  MET   229      48.529  40.160  33.204  1.00  0.00           S  
ATOM   3591  CE  MET   229      48.244  40.135  35.007  1.00  0.00           C  
ATOM   3592  HE1 MET   229      47.452  40.832  35.279  1.00  0.00           H  
ATOM   3593  HE2 MET   229      47.940  39.163  35.395  1.00  0.00           H  
ATOM   3594  HE3 MET   229      49.177  40.326  35.537  1.00  0.00           H  
ATOM   3595  C   MET   229      52.935  40.100  33.950  1.00  0.00           C  
ATOM   3596  O   MET   229      52.788  40.758  34.977  1.00  0.00           O  
ATOM   3597  N   ALA   230      54.189  39.661  33.597  1.00  0.00           N  
ATOM   3598  H   ALA   230      54.327  38.999  32.846  1.00  0.00           H  
ATOM   3599  CA  ALA   230      55.333  40.034  34.345  1.00  0.00           C  
ATOM   3600  HA  ALA   230      55.169  39.698  35.369  1.00  0.00           H  
ATOM   3601  CB  ALA   230      56.564  39.217  33.804  1.00  0.00           C  
ATOM   3602  HB1 ALA   230      56.454  38.135  33.873  1.00  0.00           H  
ATOM   3603  HB2 ALA   230      56.838  39.585  32.815  1.00  0.00           H  
ATOM   3604  HB3 ALA   230      57.360  39.470  34.504  1.00  0.00           H  
ATOM   3605  C   ALA   230      55.597  41.505  34.201  1.00  0.00           C  
ATOM   3606  O   ALA   230      55.955  42.080  35.177  1.00  0.00           O  
ATOM   3607  N   SER   231      55.332  42.125  33.025  1.00  0.00           N  
ATOM   3608  H   SER   231      55.016  41.481  32.315  1.00  0.00           H  
ATOM   3609  CA  SER   231      55.463  43.555  32.812  1.00  0.00           C  
ATOM   3610  HA  SER   231      56.434  43.884  33.180  1.00  0.00           H  
ATOM   3611  CB  SER   231      55.283  43.847  31.315  1.00  0.00           C  
ATOM   3612  HB2 SER   231      54.417  43.337  30.894  1.00  0.00           H  
ATOM   3613  HB3 SER   231      55.327  44.912  31.087  1.00  0.00           H  
ATOM   3614  OG  SER   231      56.484  43.411  30.650  1.00  0.00           O  
ATOM   3615  HG  SER   231      56.260  43.161  29.751  1.00  0.00           H  
ATOM   3616  C   SER   231      54.461  44.343  33.548  1.00  0.00           C  
ATOM   3617  O   SER   231      54.783  45.416  34.050  1.00  0.00           O  
ATOM   3618  N   TRP   232      53.232  43.890  33.668  1.00  0.00           N  
ATOM   3619  H   TRP   232      53.042  42.977  33.279  1.00  0.00           H  
ATOM   3620  CA  TRP   232      52.203  44.508  34.450  1.00  0.00           C  
ATOM   3621  HA  TRP   232      52.129  45.544  34.119  1.00  0.00           H  
ATOM   3622  CB  TRP   232      50.923  43.703  34.204  1.00  0.00           C  
ATOM   3623  HB2 TRP   232      50.754  43.802  33.131  1.00  0.00           H  
ATOM   3624  HB3 TRP   232      51.100  42.691  34.567  1.00  0.00           H  
ATOM   3625  CG  TRP   232      49.746  44.237  34.899  1.00  0.00           C  
ATOM   3626  CD1 TRP   232      48.844  43.497  35.594  1.00  0.00           C  
ATOM   3627  HD1 TRP   232      48.927  42.450  35.846  1.00  0.00           H  
ATOM   3628  NE1 TRP   232      47.770  44.334  35.934  1.00  0.00           N  
ATOM   3629  HE1 TRP   232      46.949  43.955  36.385  1.00  0.00           H  
ATOM   3630  CE2 TRP   232      47.822  45.580  35.379  1.00  0.00           C  
ATOM   3631  CZ2 TRP   232      47.038  46.738  35.455  1.00  0.00           C  
ATOM   3632  HZ2 TRP   232      46.170  46.803  36.095  1.00  0.00           H  
ATOM   3633  CH2 TRP   232      47.534  47.930  34.792  1.00  0.00           C  
ATOM   3634  HH2 TRP   232      46.987  48.855  34.904  1.00  0.00           H  
ATOM   3635  CZ3 TRP   232      48.802  47.923  34.240  1.00  0.00           C  
ATOM   3636  HZ3 TRP   232      49.258  48.851  33.928  1.00  0.00           H  
ATOM   3637  CE3 TRP   232      49.492  46.716  34.096  1.00  0.00           C  
ATOM   3638  HE3 TRP   232      50.522  46.748  33.772  1.00  0.00           H  
ATOM   3639  CD2 TRP   232      49.088  45.503  34.747  1.00  0.00           C  
ATOM   3640  C   TRP   232      52.560  44.455  35.955  1.00  0.00           C  
ATOM   3641  O   TRP   232      52.174  45.401  36.701  1.00  0.00           O  
ATOM   3642  N   VAL   233      53.121  43.410  36.473  1.00  0.00           N  
ATOM   3643  H   VAL   233      53.360  42.655  35.846  1.00  0.00           H  
ATOM   3644  CA  VAL   233      53.654  43.383  37.822  1.00  0.00           C  
ATOM   3645  HA  VAL   233      52.845  43.562  38.530  1.00  0.00           H  
ATOM   3646  CB  VAL   233      54.287  41.987  38.225  1.00  0.00           C  
ATOM   3647  HB  VAL   233      54.926  41.673  37.399  1.00  0.00           H  
ATOM   3648  CG1 VAL   233      55.276  42.191  39.451  1.00  0.00           C  
ATOM   3649 HG11 VAL   233      56.117  42.845  39.221  1.00  0.00           H  
ATOM   3650 HG12 VAL   233      54.700  42.506  40.321  1.00  0.00           H  
ATOM   3651 HG13 VAL   233      55.615  41.186  39.703  1.00  0.00           H  
ATOM   3652  CG2 VAL   233      53.232  40.903  38.544  1.00  0.00           C  
ATOM   3653 HG21 VAL   233      53.710  40.010  38.947  1.00  0.00           H  
ATOM   3654 HG22 VAL   233      52.531  41.327  39.263  1.00  0.00           H  
ATOM   3655 HG23 VAL   233      52.771  40.579  37.611  1.00  0.00           H  
ATOM   3656  C   VAL   233      54.701  44.436  37.945  1.00  0.00           C  
ATOM   3657  O   VAL   233      54.523  45.299  38.828  1.00  0.00           O  
ATOM   3658  N   MET   234      55.693  44.453  37.099  1.00  0.00           N  
ATOM   3659  H   MET   234      55.690  43.754  36.370  1.00  0.00           H  
ATOM   3660  CA  MET   234      56.727  45.492  37.091  1.00  0.00           C  
ATOM   3661  HA  MET   234      57.278  45.281  38.008  1.00  0.00           H  
ATOM   3662  CB  MET   234      57.658  45.158  35.930  1.00  0.00           C  
ATOM   3663  HB2 MET   234      57.056  45.056  35.027  1.00  0.00           H  
ATOM   3664  HB3 MET   234      58.364  45.966  35.742  1.00  0.00           H  
ATOM   3665  CG  MET   234      58.481  43.886  36.108  1.00  0.00           C  
ATOM   3666  HG2 MET   234      58.936  43.885  37.098  1.00  0.00           H  
ATOM   3667  HG3 MET   234      57.817  43.035  35.951  1.00  0.00           H  
ATOM   3668  SD  MET   234      59.901  43.761  34.921  1.00  0.00           S  
ATOM   3669  CE  MET   234      59.063  43.456  33.349  1.00  0.00           C  
ATOM   3670  HE1 MET   234      58.354  42.629  33.383  1.00  0.00           H  
ATOM   3671  HE2 MET   234      58.568  44.402  33.130  1.00  0.00           H  
ATOM   3672  HE3 MET   234      59.874  43.293  32.641  1.00  0.00           H  
ATOM   3673  C   MET   234      56.333  47.009  37.033  1.00  0.00           C  
ATOM   3674  O   MET   234      56.846  47.806  37.844  1.00  0.00           O  
ATOM   3675  N   ALA   235      55.238  47.290  36.268  1.00  0.00           N  
ATOM   3676  H   ALA   235      54.856  46.592  35.645  1.00  0.00           H  
ATOM   3677  CA  ALA   235      54.573  48.600  36.327  1.00  0.00           C  
ATOM   3678  HA  ALA   235      55.349  49.317  36.058  1.00  0.00           H  
ATOM   3679  CB  ALA   235      53.615  48.677  35.171  1.00  0.00           C  
ATOM   3680  HB1 ALA   235      54.050  48.309  34.242  1.00  0.00           H  
ATOM   3681  HB2 ALA   235      52.763  48.024  35.363  1.00  0.00           H  
ATOM   3682  HB3 ALA   235      53.247  49.699  35.089  1.00  0.00           H  
ATOM   3683  C   ALA   235      53.917  48.980  37.635  1.00  0.00           C  
ATOM   3684  O   ALA   235      54.192  50.038  38.135  1.00  0.00           O  
ATOM   3685  N   ASN   236      53.184  48.094  38.319  1.00  0.00           N  
ATOM   3686  H   ASN   236      52.999  47.221  37.846  1.00  0.00           H  
ATOM   3687  CA  ASN   236      52.605  48.404  39.634  1.00  0.00           C  
ATOM   3688  HA  ASN   236      52.312  49.453  39.602  1.00  0.00           H  
ATOM   3689  CB  ASN   236      51.356  47.581  39.723  1.00  0.00           C  
ATOM   3690  HB2 ASN   236      51.596  46.530  39.560  1.00  0.00           H  
ATOM   3691  HB3 ASN   236      50.951  47.627  40.734  1.00  0.00           H  
ATOM   3692  CG  ASN   236      50.306  48.017  38.723  1.00  0.00           C  
ATOM   3693  OD1 ASN   236      49.491  48.900  38.906  1.00  0.00           O  
ATOM   3694  ND2 ASN   236      50.315  47.344  37.566  1.00  0.00           N  
ATOM   3695 HD21 ASN   236      49.691  47.576  36.807  1.00  0.00           H  
ATOM   3696 HD22 ASN   236      50.956  46.578  37.415  1.00  0.00           H  
ATOM   3697  C   ASN   236      53.511  48.141  40.808  1.00  0.00           C  
ATOM   3698  O   ASN   236      53.302  48.633  41.930  1.00  0.00           O  
ATOM   3699  N   MET   237      54.559  47.294  40.638  1.00  0.00           N  
ATOM   3700  H   MET   237      54.675  46.773  39.780  1.00  0.00           H  
ATOM   3701  CA  MET   237      55.630  47.212  41.600  1.00  0.00           C  
ATOM   3702  HA  MET   237      55.098  47.204  42.551  1.00  0.00           H  
ATOM   3703  CB  MET   237      56.465  45.936  41.339  1.00  0.00           C  
ATOM   3704  HB2 MET   237      55.841  45.044  41.300  1.00  0.00           H  
ATOM   3705  HB3 MET   237      56.908  46.054  40.350  1.00  0.00           H  
ATOM   3706  CG  MET   237      57.578  45.857  42.439  1.00  0.00           C  
ATOM   3707  HG2 MET   237      58.461  46.430  42.157  1.00  0.00           H  
ATOM   3708  HG3 MET   237      57.224  46.299  43.370  1.00  0.00           H  
ATOM   3709  SD  MET   237      58.248  44.198  42.884  1.00  0.00           S  
ATOM   3710  CE  MET   237      58.925  43.657  41.264  1.00  0.00           C  
ATOM   3711  HE1 MET   237      58.108  43.733  40.547  1.00  0.00           H  
ATOM   3712  HE2 MET   237      59.796  44.274  41.042  1.00  0.00           H  
ATOM   3713  HE3 MET   237      59.263  42.633  41.428  1.00  0.00           H  
ATOM   3714  C   MET   237      56.449  48.515  41.621  1.00  0.00           C  
ATOM   3715  O   MET   237      56.605  49.140  42.662  1.00  0.00           O  
ATOM   3716  N   ALA   238      56.849  49.099  40.494  1.00  0.00           N  
ATOM   3717  H   ALA   238      56.617  48.609  39.642  1.00  0.00           H  
ATOM   3718  CA  ALA   238      57.722  50.221  40.345  1.00  0.00           C  
ATOM   3719  HA  ALA   238      57.883  50.700  41.311  1.00  0.00           H  
ATOM   3720  CB  ALA   238      59.090  49.769  39.877  1.00  0.00           C  
ATOM   3721  HB1 ALA   238      59.756  50.631  39.883  1.00  0.00           H  
ATOM   3722  HB2 ALA   238      59.561  49.008  40.500  1.00  0.00           H  
ATOM   3723  HB3 ALA   238      59.000  49.403  38.854  1.00  0.00           H  
ATOM   3724  C   ALA   238      57.145  51.330  39.432  1.00  0.00           C  
ATOM   3725  O   ALA   238      57.662  51.573  38.345  1.00  0.00           O  
ATOM   3726  N   PRO   239      56.098  52.046  39.891  1.00  0.00           N  
ATOM   3727  CD  PRO   239      55.215  51.649  40.972  1.00  0.00           C  
ATOM   3728  HD2 PRO   239      55.877  51.647  41.838  1.00  0.00           H  
ATOM   3729  HD3 PRO   239      54.826  50.643  40.817  1.00  0.00           H  
ATOM   3730  CG  PRO   239      54.083  52.630  41.246  1.00  0.00           C  
ATOM   3731  HG2 PRO   239      54.079  52.895  42.304  1.00  0.00           H  
ATOM   3732  HG3 PRO   239      53.113  52.181  41.029  1.00  0.00           H  
ATOM   3733  CB  PRO   239      54.503  53.809  40.377  1.00  0.00           C  
ATOM   3734  HB2 PRO   239      54.956  54.567  41.017  1.00  0.00           H  
ATOM   3735  HB3 PRO   239      53.663  54.143  39.768  1.00  0.00           H  
ATOM   3736  CA  PRO   239      55.585  53.304  39.367  1.00  0.00           C  
ATOM   3737  HA  PRO   239      55.001  53.132  38.463  1.00  0.00           H  
ATOM   3738  C   PRO   239      56.641  54.316  39.070  1.00  0.00           C  
ATOM   3739  O   PRO   239      56.456  55.105  38.177  1.00  0.00           O  
ATOM   3740  N   GLU   240      57.775  54.314  39.824  1.00  0.00           N  
ATOM   3741  H   GLU   240      57.669  53.776  40.672  1.00  0.00           H  
ATOM   3742  CA  GLU   240      59.054  55.043  39.691  1.00  0.00           C  
ATOM   3743  HA  GLU   240      58.816  56.107  39.699  1.00  0.00           H  
ATOM   3744  CB  GLU   240      59.868  54.912  40.989  1.00  0.00           C  
ATOM   3745  HB2 GLU   240      60.757  55.521  40.826  1.00  0.00           H  
ATOM   3746  HB3 GLU   240      59.303  55.362  41.805  1.00  0.00           H  
ATOM   3747  CG  GLU   240      60.367  53.563  41.326  1.00  0.00           C  
ATOM   3748  HG2 GLU   240      60.576  53.099  40.362  1.00  0.00           H  
ATOM   3749  HG3 GLU   240      61.312  53.739  41.840  1.00  0.00           H  
ATOM   3750  CD  GLU   240      59.501  52.626  42.166  1.00  0.00           C  
ATOM   3751  OE1 GLU   240      58.379  52.962  42.514  1.00  0.00           O  
ATOM   3752  OE2 GLU   240      59.979  51.535  42.580  1.00  0.00           O  
ATOM   3753  C   GLU   240      59.883  54.762  38.416  1.00  0.00           C  
ATOM   3754  O   GLU   240      60.900  55.366  38.201  1.00  0.00           O  
ATOM   3755  N   THR   241      59.523  53.727  37.660  1.00  0.00           N  
ATOM   3756  H   THR   241      58.586  53.378  37.808  1.00  0.00           H  
ATOM   3757  CA  THR   241      60.184  53.410  36.348  1.00  0.00           C  
ATOM   3758  HA  THR   241      61.129  53.952  36.317  1.00  0.00           H  
ATOM   3759  CB  THR   241      60.496  51.914  36.296  1.00  0.00           C  
ATOM   3760  HB  THR   241      61.028  51.825  35.350  1.00  0.00           H  
ATOM   3761  CG2 THR   241      61.413  51.354  37.360  1.00  0.00           C  
ATOM   3762 HG21 THR   241      61.068  51.646  38.352  1.00  0.00           H  
ATOM   3763 HG22 THR   241      61.442  50.265  37.349  1.00  0.00           H  
ATOM   3764 HG23 THR   241      62.416  51.749  37.197  1.00  0.00           H  
ATOM   3765  OG1 THR   241      59.299  51.189  36.195  1.00  0.00           O  
ATOM   3766  HG1 THR   241      58.749  51.367  36.961  1.00  0.00           H  
ATOM   3767  C   THR   241      59.367  53.823  35.130  1.00  0.00           C  
ATOM   3768  O   THR   241      59.792  53.632  34.001  1.00  0.00           O  
ATOM   3769  N   LEU   242      58.097  54.234  35.266  1.00  0.00           N  
ATOM   3770  H   LEU   242      57.871  54.391  36.238  1.00  0.00           H  
ATOM   3771  CA  LEU   242      57.232  54.592  34.188  1.00  0.00           C  
ATOM   3772  HA  LEU   242      57.261  53.926  33.326  1.00  0.00           H  
ATOM   3773  CB  LEU   242      55.773  54.409  34.679  1.00  0.00           C  
ATOM   3774  HB2 LEU   242      55.685  55.182  35.442  1.00  0.00           H  
ATOM   3775  HB3 LEU   242      55.095  54.756  33.899  1.00  0.00           H  
ATOM   3776  CG  LEU   242      55.413  52.971  35.256  1.00  0.00           C  
ATOM   3777  HG  LEU   242      56.013  52.775  36.144  1.00  0.00           H  
ATOM   3778  CD1 LEU   242      53.948  52.993  35.555  1.00  0.00           C  
ATOM   3779 HD11 LEU   242      53.637  51.992  35.854  1.00  0.00           H  
ATOM   3780 HD12 LEU   242      53.699  53.711  36.337  1.00  0.00           H  
ATOM   3781 HD13 LEU   242      53.379  53.323  34.686  1.00  0.00           H  
ATOM   3782  CD2 LEU   242      55.578  51.857  34.160  1.00  0.00           C  
ATOM   3783 HD21 LEU   242      55.048  52.164  33.259  1.00  0.00           H  
ATOM   3784 HD22 LEU   242      56.622  51.666  33.911  1.00  0.00           H  
ATOM   3785 HD23 LEU   242      55.091  50.974  34.575  1.00  0.00           H  
ATOM   3786  C   LEU   242      57.428  56.098  33.743  1.00  0.00           C  
ATOM   3787  O   LEU   242      57.546  56.986  34.572  1.00  0.00           O  
ATOM   3788  N   PRO   243      57.456  56.386  32.479  1.00  0.00           N  
ATOM   3789  CD  PRO   243      57.419  55.564  31.287  1.00  0.00           C  
ATOM   3790  HD2 PRO   243      56.381  55.281  31.113  1.00  0.00           H  
ATOM   3791  HD3 PRO   243      57.975  54.646  31.476  1.00  0.00           H  
ATOM   3792  CG  PRO   243      57.807  56.452  30.071  1.00  0.00           C  
ATOM   3793  HG2 PRO   243      57.290  56.040  29.204  1.00  0.00           H  
ATOM   3794  HG3 PRO   243      58.883  56.463  29.900  1.00  0.00           H  
ATOM   3795  CB  PRO   243      57.279  57.835  30.457  1.00  0.00           C  
ATOM   3796  HB2 PRO   243      56.260  57.940  30.084  1.00  0.00           H  
ATOM   3797  HB3 PRO   243      57.944  58.641  30.147  1.00  0.00           H  
ATOM   3798  CA  PRO   243      57.275  57.759  32.025  1.00  0.00           C  
ATOM   3799  HA  PRO   243      58.249  58.192  32.254  1.00  0.00           H  
ATOM   3800  C   PRO   243      56.048  58.573  32.568  1.00  0.00           C  
ATOM   3801  O   PRO   243      54.929  58.175  32.382  1.00  0.00           O  
ATOM   3802  N   PRO   244      56.355  59.734  33.155  1.00  0.00           N  
ATOM   3803  CD  PRO   244      57.652  60.329  33.379  1.00  0.00           C  
ATOM   3804  HD2 PRO   244      58.133  60.728  32.486  1.00  0.00           H  
ATOM   3805  HD3 PRO   244      58.231  59.666  34.022  1.00  0.00           H  
ATOM   3806  CG  PRO   244      57.395  61.471  34.288  1.00  0.00           C  
ATOM   3807  HG2 PRO   244      58.161  62.244  34.355  1.00  0.00           H  
ATOM   3808  HG3 PRO   244      57.220  61.003  35.257  1.00  0.00           H  
ATOM   3809  CB  PRO   244      56.049  62.014  33.868  1.00  0.00           C  
ATOM   3810  HB2 PRO   244      56.259  62.553  32.944  1.00  0.00           H  
ATOM   3811  HB3 PRO   244      55.734  62.700  34.655  1.00  0.00           H  
ATOM   3812  CA  PRO   244      55.286  60.719  33.656  1.00  0.00           C  
ATOM   3813  HA  PRO   244      54.892  60.549  34.658  1.00  0.00           H  
ATOM   3814  C   PRO   244      54.101  60.825  32.632  1.00  0.00           C  
ATOM   3815  O   PRO   244      54.283  60.972  31.451  1.00  0.00           O  
ATOM   3816  N   SER   245      52.855  60.579  33.098  1.00  0.00           N  
ATOM   3817  H   SER   245      52.801  60.378  34.086  1.00  0.00           H  
ATOM   3818  CA  SER   245      51.599  60.316  32.314  1.00  0.00           C  
ATOM   3819  HA  SER   245      51.337  61.198  31.730  1.00  0.00           H  
ATOM   3820  CB  SER   245      51.726  59.020  31.482  1.00  0.00           C  
ATOM   3821  HB2 SER   245      50.904  58.777  30.807  1.00  0.00           H  
ATOM   3822  HB3 SER   245      52.639  59.230  30.925  1.00  0.00           H  
ATOM   3823  OG  SER   245      52.038  57.961  32.322  1.00  0.00           O  
ATOM   3824  HG  SER   245      52.955  58.161  32.524  1.00  0.00           H  
ATOM   3825  C   SER   245      50.442  60.107  33.308  1.00  0.00           C  
ATOM   3826  O   SER   245      50.689  59.847  34.505  1.00  0.00           O  
ATOM   3827  N   THR   246      49.218  60.346  32.812  1.00  0.00           N  
ATOM   3828  H   THR   246      49.208  60.549  31.823  1.00  0.00           H  
ATOM   3829  CA  THR   246      47.963  60.095  33.543  1.00  0.00           C  
ATOM   3830  HA  THR   246      47.819  60.752  34.401  1.00  0.00           H  
ATOM   3831  CB  THR   246      46.678  60.227  32.654  1.00  0.00           C  
ATOM   3832  HB  THR   246      45.830  59.819  33.204  1.00  0.00           H  
ATOM   3833  CG2 THR   246      46.376  61.642  32.360  1.00  0.00           C  
ATOM   3834 HG21 THR   246      45.517  61.973  32.943  1.00  0.00           H  
ATOM   3835 HG22 THR   246      47.256  62.138  32.769  1.00  0.00           H  
ATOM   3836 HG23 THR   246      46.211  61.894  31.312  1.00  0.00           H  
ATOM   3837  OG1 THR   246      46.723  59.555  31.345  1.00  0.00           O  
ATOM   3838  HG1 THR   246      46.302  58.708  31.515  1.00  0.00           H  
ATOM   3839  C   THR   246      47.924  58.650  34.083  1.00  0.00           C  
ATOM   3840  O   THR   246      47.397  58.422  35.192  1.00  0.00           O  
ATOM   3841  N   LEU   247      48.517  57.678  33.389  1.00  0.00           N  
ATOM   3842  H   LEU   247      48.766  57.915  32.439  1.00  0.00           H  
ATOM   3843  CA  LEU   247      48.682  56.252  33.730  1.00  0.00           C  
ATOM   3844  HA  LEU   247      47.752  55.764  34.022  1.00  0.00           H  
ATOM   3845  CB  LEU   247      49.251  55.487  32.534  1.00  0.00           C  
ATOM   3846  HB2 LEU   247      48.559  55.550  31.694  1.00  0.00           H  
ATOM   3847  HB3 LEU   247      50.203  55.912  32.216  1.00  0.00           H  
ATOM   3848  CG  LEU   247      49.357  53.976  32.801  1.00  0.00           C  
ATOM   3849  HG  LEU   247      50.110  53.800  33.570  1.00  0.00           H  
ATOM   3850  CD1 LEU   247      48.019  53.338  33.138  1.00  0.00           C  
ATOM   3851 HD11 LEU   247      48.251  52.277  33.236  1.00  0.00           H  
ATOM   3852 HD12 LEU   247      47.640  53.740  34.077  1.00  0.00           H  
ATOM   3853 HD13 LEU   247      47.268  53.516  32.368  1.00  0.00           H  
ATOM   3854  CD2 LEU   247      49.796  53.328  31.458  1.00  0.00           C  
ATOM   3855 HD21 LEU   247      49.011  53.460  30.714  1.00  0.00           H  
ATOM   3856 HD22 LEU   247      50.712  53.728  31.023  1.00  0.00           H  
ATOM   3857 HD23 LEU   247      49.882  52.244  31.535  1.00  0.00           H  
ATOM   3858  C   LEU   247      49.603  56.033  34.935  1.00  0.00           C  
ATOM   3859  O   LEU   247      49.134  55.446  35.829  1.00  0.00           O  
ATOM   3860  N   GLN   248      50.860  56.594  35.052  1.00  0.00           N  
ATOM   3861  H   GLN   248      51.126  57.081  34.208  1.00  0.00           H  
ATOM   3862  CA  GLN   248      51.781  56.590  36.216  1.00  0.00           C  
ATOM   3863  HA  GLN   248      51.997  55.577  36.557  1.00  0.00           H  
ATOM   3864  CB  GLN   248      53.131  57.257  35.819  1.00  0.00           C  
ATOM   3865  HB2 GLN   248      53.516  56.629  35.014  1.00  0.00           H  
ATOM   3866  HB3 GLN   248      53.071  58.266  35.411  1.00  0.00           H  
ATOM   3867  CG  GLN   248      54.214  57.215  36.868  1.00  0.00           C  
ATOM   3868  HG2 GLN   248      53.958  56.409  37.556  1.00  0.00           H  
ATOM   3869  HG3 GLN   248      55.187  56.985  36.435  1.00  0.00           H  
ATOM   3870  CD  GLN   248      54.469  58.525  37.610  1.00  0.00           C  
ATOM   3871  OE1 GLN   248      53.862  59.545  37.308  1.00  0.00           O  
ATOM   3872  NE2 GLN   248      55.326  58.630  38.547  1.00  0.00           N  
ATOM   3873 HE21 GLN   248      55.911  57.866  38.853  1.00  0.00           H  
ATOM   3874 HE22 GLN   248      55.356  59.553  38.954  1.00  0.00           H  
ATOM   3875  C   GLN   248      51.122  57.234  37.466  1.00  0.00           C  
ATOM   3876  O   GLN   248      51.220  56.543  38.498  1.00  0.00           O  
ATOM   3877  N   GLN   249      50.429  58.382  37.384  1.00  0.00           N  
ATOM   3878  H   GLN   249      50.420  58.864  36.497  1.00  0.00           H  
ATOM   3879  CA  GLN   249      49.626  58.885  38.494  1.00  0.00           C  
ATOM   3880  HA  GLN   249      50.238  58.967  39.392  1.00  0.00           H  
ATOM   3881  CB  GLN   249      49.039  60.219  38.133  1.00  0.00           C  
ATOM   3882  HB2 GLN   249      48.515  60.089  37.186  1.00  0.00           H  
ATOM   3883  HB3 GLN   249      48.201  60.519  38.761  1.00  0.00           H  
ATOM   3884  CG  GLN   249      50.063  61.305  37.985  1.00  0.00           C  
ATOM   3885  HG2 GLN   249      50.288  61.523  39.029  1.00  0.00           H  
ATOM   3886  HG3 GLN   249      50.956  60.990  37.444  1.00  0.00           H  
ATOM   3887  CD  GLN   249      49.568  62.505  37.250  1.00  0.00           C  
ATOM   3888  OE1 GLN   249      48.333  62.634  37.082  1.00  0.00           O  
ATOM   3889  NE2 GLN   249      50.469  63.382  36.697  1.00  0.00           N  
ATOM   3890 HE21 GLN   249      50.108  64.240  36.305  1.00  0.00           H  
ATOM   3891 HE22 GLN   249      51.459  63.200  36.616  1.00  0.00           H  
ATOM   3892  C   GLN   249      48.433  57.886  38.795  1.00  0.00           C  
ATOM   3893  O   GLN   249      48.170  57.527  39.907  1.00  0.00           O  
ATOM   3894  N   GLY   250      47.802  57.303  37.784  1.00  0.00           N  
ATOM   3895  H   GLY   250      47.974  57.688  36.866  1.00  0.00           H  
ATOM   3896  CA  GLY   250      46.612  56.386  37.806  1.00  0.00           C  
ATOM   3897  HA2 GLY   250      45.766  56.889  38.274  1.00  0.00           H  
ATOM   3898  HA3 GLY   250      46.360  56.052  36.799  1.00  0.00           H  
ATOM   3899  C   GLY   250      46.954  55.118  38.592  1.00  0.00           C  
ATOM   3900  O   GLY   250      46.102  54.667  39.384  1.00  0.00           O  
ATOM   3901  N   ILE   251      48.123  54.585  38.385  1.00  0.00           N  
ATOM   3902  H   ILE   251      48.618  54.894  37.561  1.00  0.00           H  
ATOM   3903  CA  ILE   251      48.769  53.522  39.108  1.00  0.00           C  
ATOM   3904  HA  ILE   251      48.100  52.663  39.158  1.00  0.00           H  
ATOM   3905  CB  ILE   251      49.994  52.889  38.432  1.00  0.00           C  
ATOM   3906  HB  ILE   251      50.630  53.632  37.949  1.00  0.00           H  
ATOM   3907  CG2 ILE   251      51.011  52.093  39.241  1.00  0.00           C  
ATOM   3908 HG21 ILE   251      51.877  51.742  38.679  1.00  0.00           H  
ATOM   3909 HG22 ILE   251      51.430  52.864  39.887  1.00  0.00           H  
ATOM   3910 HG23 ILE   251      50.575  51.214  39.716  1.00  0.00           H  
ATOM   3911  CG1 ILE   251      49.557  52.067  37.188  1.00  0.00           C  
ATOM   3912 HG12 ILE   251      49.440  51.043  37.544  1.00  0.00           H  
ATOM   3913 HG13 ILE   251      48.596  52.465  36.864  1.00  0.00           H  
ATOM   3914  CD1 ILE   251      50.584  52.133  36.062  1.00  0.00           C  
ATOM   3915 HD11 ILE   251      51.508  51.605  36.294  1.00  0.00           H  
ATOM   3916 HD12 ILE   251      50.308  51.698  35.102  1.00  0.00           H  
ATOM   3917 HD13 ILE   251      50.793  53.182  35.850  1.00  0.00           H  
ATOM   3918  C   ILE   251      48.939  53.802  40.604  1.00  0.00           C  
ATOM   3919  O   ILE   251      48.857  52.908  41.423  1.00  0.00           O  
ATOM   3920  N   ALA   252      49.192  55.076  41.024  1.00  0.00           N  
ATOM   3921  H   ALA   252      49.328  55.805  40.338  1.00  0.00           H  
ATOM   3922  CA  ALA   252      49.416  55.388  42.404  1.00  0.00           C  
ATOM   3923  HA  ALA   252      49.792  54.511  42.932  1.00  0.00           H  
ATOM   3924  CB  ALA   252      50.372  56.598  42.470  1.00  0.00           C  
ATOM   3925  HB1 ALA   252      50.783  56.849  43.449  1.00  0.00           H  
ATOM   3926  HB2 ALA   252      51.234  56.540  41.805  1.00  0.00           H  
ATOM   3927  HB3 ALA   252      49.834  57.507  42.203  1.00  0.00           H  
ATOM   3928  C   ALA   252      47.978  55.592  43.001  1.00  0.00           C  
ATOM   3929  O   ALA   252      47.650  55.007  44.011  1.00  0.00           O  
ATOM   3930  N   LEU   253      47.042  56.267  42.339  1.00  0.00           N  
ATOM   3931  H   LEU   253      47.368  56.694  41.484  1.00  0.00           H  
ATOM   3932  CA  LEU   253      45.644  56.221  42.692  1.00  0.00           C  
ATOM   3933  HA  LEU   253      45.650  56.710  43.666  1.00  0.00           H  
ATOM   3934  CB  LEU   253      44.745  57.004  41.656  1.00  0.00           C  
ATOM   3935  HB2 LEU   253      44.885  56.414  40.750  1.00  0.00           H  
ATOM   3936  HB3 LEU   253      43.692  56.949  41.930  1.00  0.00           H  
ATOM   3937  CG  LEU   253      45.217  58.453  41.528  1.00  0.00           C  
ATOM   3938  HG  LEU   253      46.303  58.406  41.594  1.00  0.00           H  
ATOM   3939  CD1 LEU   253      44.954  59.037  40.116  1.00  0.00           C  
ATOM   3940 HD11 LEU   253      43.927  58.802  39.836  1.00  0.00           H  
ATOM   3941 HD12 LEU   253      45.274  60.078  40.117  1.00  0.00           H  
ATOM   3942 HD13 LEU   253      45.564  58.506  39.385  1.00  0.00           H  
ATOM   3943  CD2 LEU   253      44.522  59.390  42.550  1.00  0.00           C  
ATOM   3944 HD21 LEU   253      43.454  59.196  42.456  1.00  0.00           H  
ATOM   3945 HD22 LEU   253      44.859  59.087  43.542  1.00  0.00           H  
ATOM   3946 HD23 LEU   253      44.804  60.439  42.466  1.00  0.00           H  
ATOM   3947  C   LEU   253      45.034  54.787  42.828  1.00  0.00           C  
ATOM   3948  O   LEU   253      44.106  54.534  43.642  1.00  0.00           O  
ATOM   3949  N   ALA   254      45.665  53.751  42.131  1.00  0.00           N  
ATOM   3950  H   ALA   254      46.350  54.021  41.441  1.00  0.00           H  
ATOM   3951  CA  ALA   254      45.084  52.409  42.009  1.00  0.00           C  
ATOM   3952  HA  ALA   254      44.009  52.413  42.188  1.00  0.00           H  
ATOM   3953  CB  ALA   254      45.303  51.843  40.635  1.00  0.00           C  
ATOM   3954  HB1 ALA   254      45.041  50.786  40.677  1.00  0.00           H  
ATOM   3955  HB2 ALA   254      44.642  52.317  39.910  1.00  0.00           H  
ATOM   3956  HB3 ALA   254      46.342  51.891  40.308  1.00  0.00           H  
ATOM   3957  C   ALA   254      45.601  51.505  43.206  1.00  0.00           C  
ATOM   3958  O   ALA   254      45.092  50.419  43.407  1.00  0.00           O  
ATOM   3959  N   GLN   255      46.658  51.996  43.960  1.00  0.00           N  
ATOM   3960  H   GLN   255      47.154  52.802  43.607  1.00  0.00           H  
ATOM   3961  CA  GLN   255      47.286  51.406  45.161  1.00  0.00           C  
ATOM   3962  HA  GLN   255      46.729  50.560  45.564  1.00  0.00           H  
ATOM   3963  CB  GLN   255      48.791  50.975  44.981  1.00  0.00           C  
ATOM   3964  HB2 GLN   255      49.150  51.677  44.227  1.00  0.00           H  
ATOM   3965  HB3 GLN   255      49.245  51.062  45.968  1.00  0.00           H  
ATOM   3966  CG  GLN   255      48.890  49.578  44.449  1.00  0.00           C  
ATOM   3967  HG2 GLN   255      48.560  48.891  45.229  1.00  0.00           H  
ATOM   3968  HG3 GLN   255      48.209  49.486  43.603  1.00  0.00           H  
ATOM   3969  CD  GLN   255      50.303  49.196  43.998  1.00  0.00           C  
ATOM   3970  OE1 GLN   255      51.206  49.043  44.823  1.00  0.00           O  
ATOM   3971  NE2 GLN   255      50.518  49.189  42.740  1.00  0.00           N  
ATOM   3972 HE21 GLN   255      51.446  49.292  42.355  1.00  0.00           H  
ATOM   3973 HE22 GLN   255      49.745  49.314  42.101  1.00  0.00           H  
ATOM   3974  C   GLN   255      47.216  52.420  46.405  1.00  0.00           C  
ATOM   3975  O   GLN   255      47.742  52.175  47.501  1.00  0.00           O  
ATOM   3976  N   SER   256      46.541  53.577  46.272  1.00  0.00           N  
ATOM   3977  H   SER   256      46.048  53.669  45.395  1.00  0.00           H  
ATOM   3978  CA  SER   256      46.158  54.475  47.423  1.00  0.00           C  
ATOM   3979  HA  SER   256      47.123  54.654  47.897  1.00  0.00           H  
ATOM   3980  CB  SER   256      45.415  55.753  47.001  1.00  0.00           C  
ATOM   3981  HB2 SER   256      44.565  55.388  46.425  1.00  0.00           H  
ATOM   3982  HB3 SER   256      45.237  56.323  47.913  1.00  0.00           H  
ATOM   3983  OG  SER   256      46.226  56.599  46.185  1.00  0.00           O  
ATOM   3984  HG  SER   256      46.582  56.077  45.462  1.00  0.00           H  
ATOM   3985  C   SER   256      45.160  53.670  48.237  1.00  0.00           C  
ATOM   3986  O   SER   256      44.554  52.718  47.818  1.00  0.00           O  
ATOM   3987  N   ARG   257      45.092  53.982  49.529  1.00  0.00           N  
ATOM   3988  H   ARG   257      45.557  54.862  49.699  1.00  0.00           H  
ATOM   3989  CA  ARG   257      44.270  53.233  50.534  1.00  0.00           C  
ATOM   3990  HA  ARG   257      44.017  52.248  50.143  1.00  0.00           H  
ATOM   3991  CB  ARG   257      45.155  53.035  51.806  1.00  0.00           C  
ATOM   3992  HB2 ARG   257      45.315  54.043  52.191  1.00  0.00           H  
ATOM   3993  HB3 ARG   257      44.550  52.461  52.508  1.00  0.00           H  
ATOM   3994  CG  ARG   257      46.445  52.212  51.655  1.00  0.00           C  
ATOM   3995  HG2 ARG   257      46.155  51.174  51.491  1.00  0.00           H  
ATOM   3996  HG3 ARG   257      47.097  52.611  50.878  1.00  0.00           H  
ATOM   3997  CD  ARG   257      47.381  52.080  52.898  1.00  0.00           C  
ATOM   3998  HD2 ARG   257      47.731  53.057  53.231  1.00  0.00           H  
ATOM   3999  HD3 ARG   257      46.800  51.806  53.779  1.00  0.00           H  
ATOM   4000  NE  ARG   257      48.497  51.124  52.549  1.00  0.00           N  
ATOM   4001  HE  ARG   257      48.681  51.098  51.556  1.00  0.00           H  
ATOM   4002  CZ  ARG   257      49.360  50.488  53.298  1.00  0.00           C  
ATOM   4003  NH1 ARG   257      49.352  50.446  54.615  1.00  0.00           N  
ATOM   4004 HH11 ARG   257      48.554  50.857  55.079  1.00  0.00           H  
ATOM   4005 HH12 ARG   257      49.804  49.635  55.011  1.00  0.00           H  
ATOM   4006  NH2 ARG   257      50.223  49.661  52.712  1.00  0.00           N  
ATOM   4007 HH21 ARG   257      50.394  49.678  51.717  1.00  0.00           H  
ATOM   4008 HH22 ARG   257      50.831  49.170  53.352  1.00  0.00           H  
ATOM   4009  C   ARG   257      42.971  53.987  50.890  1.00  0.00           C  
ATOM   4010  O   ARG   257      42.929  55.082  51.448  1.00  0.00           O  
ATOM   4011  N   TYR   258      41.860  53.240  50.632  1.00  0.00           N  
ATOM   4012  H   TYR   258      42.061  52.455  50.028  1.00  0.00           H  
ATOM   4013  CA  TYR   258      40.516  53.709  50.749  1.00  0.00           C  
ATOM   4014  HA  TYR   258      40.514  54.794  50.856  1.00  0.00           H  
ATOM   4015  CB  TYR   258      39.846  53.425  49.423  1.00  0.00           C  
ATOM   4016  HB2 TYR   258      39.731  52.351  49.278  1.00  0.00           H  
ATOM   4017  HB3 TYR   258      38.819  53.764  49.562  1.00  0.00           H  
ATOM   4018  CG  TYR   258      40.405  54.129  48.262  1.00  0.00           C  
ATOM   4019  CD1 TYR   258      41.356  53.443  47.377  1.00  0.00           C  
ATOM   4020  HD1 TYR   258      41.734  52.460  47.615  1.00  0.00           H  
ATOM   4021  CE1 TYR   258      41.843  54.122  46.232  1.00  0.00           C  
ATOM   4022  HE1 TYR   258      42.613  53.618  45.667  1.00  0.00           H  
ATOM   4023  CZ  TYR   258      41.574  55.471  45.972  1.00  0.00           C  
ATOM   4024  OH  TYR   258      42.164  56.023  44.927  1.00  0.00           O  
ATOM   4025  HH  TYR   258      42.778  55.398  44.535  1.00  0.00           H  
ATOM   4026  CE2 TYR   258      40.676  56.124  46.803  1.00  0.00           C  
ATOM   4027  HE2 TYR   258      40.413  57.124  46.489  1.00  0.00           H  
ATOM   4028  CD2 TYR   258      40.136  55.465  47.926  1.00  0.00           C  
ATOM   4029  HD2 TYR   258      39.464  55.997  48.583  1.00  0.00           H  
ATOM   4030  C   TYR   258      39.697  53.148  51.962  1.00  0.00           C  
ATOM   4031  O   TYR   258      38.962  53.865  52.638  1.00  0.00           O  
ATOM   4032  N   TRP   259      39.837  51.817  52.197  1.00  0.00           N  
ATOM   4033  H   TRP   259      40.512  51.328  51.625  1.00  0.00           H  
ATOM   4034  CA  TRP   259      39.263  51.064  53.318  1.00  0.00           C  
ATOM   4035  HA  TRP   259      38.773  51.698  54.057  1.00  0.00           H  
ATOM   4036  CB  TRP   259      38.104  50.167  52.924  1.00  0.00           C  
ATOM   4037  HB2 TRP   259      38.515  49.529  52.142  1.00  0.00           H  
ATOM   4038  HB3 TRP   259      37.708  49.568  53.744  1.00  0.00           H  
ATOM   4039  CG  TRP   259      36.946  50.904  52.324  1.00  0.00           C  
ATOM   4040  CD1 TRP   259      36.746  50.964  51.033  1.00  0.00           C  
ATOM   4041  HD1 TRP   259      37.360  50.431  50.322  1.00  0.00           H  
ATOM   4042  NE1 TRP   259      35.633  51.755  50.708  1.00  0.00           N  
ATOM   4043  HE1 TRP   259      35.214  51.786  49.790  1.00  0.00           H  
ATOM   4044  CE2 TRP   259      35.171  52.276  51.878  1.00  0.00           C  
ATOM   4045  CZ2 TRP   259      34.120  53.209  52.174  1.00  0.00           C  
ATOM   4046  HZ2 TRP   259      33.357  53.518  51.475  1.00  0.00           H  
ATOM   4047  CH2 TRP   259      33.994  53.731  53.475  1.00  0.00           C  
ATOM   4048  HH2 TRP   259      33.355  54.568  53.712  1.00  0.00           H  
ATOM   4049  CZ3 TRP   259      34.803  53.251  54.501  1.00  0.00           C  
ATOM   4050  HZ3 TRP   259      34.640  53.502  55.539  1.00  0.00           H  
ATOM   4051  CE3 TRP   259      35.746  52.264  54.239  1.00  0.00           C  
ATOM   4052  HE3 TRP   259      36.348  51.900  55.059  1.00  0.00           H  
ATOM   4053  CD2 TRP   259      35.991  51.744  52.951  1.00  0.00           C  
ATOM   4054  C   TRP   259      40.255  50.116  53.971  1.00  0.00           C  
ATOM   4055  O   TRP   259      41.168  49.658  53.302  1.00  0.00           O  
ATOM   4056  N   ARG   260      39.944  49.527  55.123  1.00  0.00           N  
ATOM   4057  H   ARG   260      39.140  49.791  55.675  1.00  0.00           H  
ATOM   4058  CA  ARG   260      40.671  48.407  55.651  1.00  0.00           C  
ATOM   4059  HA  ARG   260      41.259  47.905  54.882  1.00  0.00           H  
ATOM   4060  CB  ARG   260      41.558  48.841  56.811  1.00  0.00           C  
ATOM   4061  HB2 ARG   260      42.173  49.688  56.507  1.00  0.00           H  
ATOM   4062  HB3 ARG   260      40.907  49.181  57.617  1.00  0.00           H  
ATOM   4063  CG  ARG   260      42.466  47.709  57.415  1.00  0.00           C  
ATOM   4064  HG2 ARG   260      41.805  46.980  57.884  1.00  0.00           H  
ATOM   4065  HG3 ARG   260      42.932  47.241  56.547  1.00  0.00           H  
ATOM   4066  CD  ARG   260      43.435  48.207  58.542  1.00  0.00           C  
ATOM   4067  HD2 ARG   260      44.074  47.386  58.868  1.00  0.00           H  
ATOM   4068  HD3 ARG   260      44.062  49.018  58.174  1.00  0.00           H  
ATOM   4069  NE  ARG   260      42.677  48.774  59.683  1.00  0.00           N  
ATOM   4070  HE  ARG   260      42.661  49.784  59.666  1.00  0.00           H  
ATOM   4071  CZ  ARG   260      42.057  48.074  60.593  1.00  0.00           C  
ATOM   4072  NH1 ARG   260      42.047  46.790  60.686  1.00  0.00           N  
ATOM   4073 HH11 ARG   260      42.504  46.217  59.991  1.00  0.00           H  
ATOM   4074 HH12 ARG   260      41.523  46.468  61.488  1.00  0.00           H  
ATOM   4075  NH2 ARG   260      41.312  48.672  61.482  1.00  0.00           N  
ATOM   4076 HH21 ARG   260      41.177  49.672  61.437  1.00  0.00           H  
ATOM   4077 HH22 ARG   260      40.941  48.131  62.250  1.00  0.00           H  
ATOM   4078  C   ARG   260      39.720  47.314  56.128  1.00  0.00           C  
ATOM   4079  O   ARG   260      38.710  47.652  56.749  1.00  0.00           O  
ATOM   4080  N   VAL   261      40.081  46.097  55.937  1.00  0.00           N  
ATOM   4081  H   VAL   261      40.905  45.892  55.390  1.00  0.00           H  
ATOM   4082  CA  VAL   261      39.434  44.896  56.550  1.00  0.00           C  
ATOM   4083  HA  VAL   261      38.760  45.243  57.334  1.00  0.00           H  
ATOM   4084  CB  VAL   261      38.493  44.132  55.593  1.00  0.00           C  
ATOM   4085  HB  VAL   261      39.079  43.516  54.911  1.00  0.00           H  
ATOM   4086  CG1 VAL   261      37.609  43.211  56.484  1.00  0.00           C  
ATOM   4087 HG11 VAL   261      36.955  43.812  57.116  1.00  0.00           H  
ATOM   4088 HG12 VAL   261      36.981  42.665  55.780  1.00  0.00           H  
ATOM   4089 HG13 VAL   261      38.274  42.674  57.161  1.00  0.00           H  
ATOM   4090  CG2 VAL   261      37.514  45.042  54.789  1.00  0.00           C  
ATOM   4091 HG21 VAL   261      36.774  44.403  54.307  1.00  0.00           H  
ATOM   4092 HG22 VAL   261      37.023  45.803  55.395  1.00  0.00           H  
ATOM   4093 HG23 VAL   261      38.131  45.592  54.078  1.00  0.00           H  
ATOM   4094  C   VAL   261      40.489  44.101  57.271  1.00  0.00           C  
ATOM   4095  O   VAL   261      41.208  43.311  56.656  1.00  0.00           O  
ATOM   4096  N   GLY   262      40.686  44.381  58.581  1.00  0.00           N  
ATOM   4097  H   GLY   262      40.222  45.137  59.062  1.00  0.00           H  
ATOM   4098  CA  GLY   262      41.710  43.662  59.357  1.00  0.00           C  
ATOM   4099  HA2 GLY   262      41.622  43.991  60.392  1.00  0.00           H  
ATOM   4100  HA3 GLY   262      41.443  42.607  59.420  1.00  0.00           H  
ATOM   4101  C   GLY   262      43.136  43.850  58.800  1.00  0.00           C  
ATOM   4102  O   GLY   262      43.581  45.036  58.737  1.00  0.00           O  
ATOM   4103  N   ALA   263      43.829  42.801  58.399  1.00  0.00           N  
ATOM   4104  H   ALA   263      43.533  41.958  58.869  1.00  0.00           H  
ATOM   4105  CA  ALA   263      45.147  42.873  57.726  1.00  0.00           C  
ATOM   4106  HA  ALA   263      45.687  43.624  58.303  1.00  0.00           H  
ATOM   4107  CB  ALA   263      45.986  41.645  57.904  1.00  0.00           C  
ATOM   4108  HB1 ALA   263      45.823  40.989  57.049  1.00  0.00           H  
ATOM   4109  HB2 ALA   263      47.034  41.891  57.736  1.00  0.00           H  
ATOM   4110  HB3 ALA   263      45.886  41.219  58.902  1.00  0.00           H  
ATOM   4111  C   ALA   263      45.220  43.397  56.229  1.00  0.00           C  
ATOM   4112  O   ALA   263      46.349  43.634  55.723  1.00  0.00           O  
ATOM   4113  N   MET   264      44.068  43.795  55.680  1.00  0.00           N  
ATOM   4114  H   MET   264      43.245  43.550  56.212  1.00  0.00           H  
ATOM   4115  CA  MET   264      43.968  44.193  54.280  1.00  0.00           C  
ATOM   4116  HA  MET   264      44.974  44.157  53.863  1.00  0.00           H  
ATOM   4117  CB  MET   264      43.089  43.183  53.455  1.00  0.00           C  
ATOM   4118  HB2 MET   264      43.443  42.167  53.632  1.00  0.00           H  
ATOM   4119  HB3 MET   264      42.090  43.240  53.888  1.00  0.00           H  
ATOM   4120  CG  MET   264      43.054  43.463  51.968  1.00  0.00           C  
ATOM   4121  HG2 MET   264      44.044  43.775  51.635  1.00  0.00           H  
ATOM   4122  HG3 MET   264      42.830  42.562  51.397  1.00  0.00           H  
ATOM   4123  SD  MET   264      41.755  44.702  51.379  1.00  0.00           S  
ATOM   4124  CE  MET   264      40.188  43.796  51.554  1.00  0.00           C  
ATOM   4125  HE1 MET   264      39.377  44.518  51.466  1.00  0.00           H  
ATOM   4126  HE2 MET   264      40.180  43.055  50.755  1.00  0.00           H  
ATOM   4127  HE3 MET   264      39.962  43.297  52.497  1.00  0.00           H  
ATOM   4128  C   MET   264      43.565  45.620  53.981  1.00  0.00           C  
ATOM   4129  O   MET   264      42.495  46.050  54.402  1.00  0.00           O  
ATOM   4130  N   TYR   265      44.340  46.362  53.210  1.00  0.00           N  
ATOM   4131  H   TYR   265      45.095  45.895  52.729  1.00  0.00           H  
ATOM   4132  CA  TYR   265      43.977  47.669  52.750  1.00  0.00           C  
ATOM   4133  HA  TYR   265      43.238  48.027  53.467  1.00  0.00           H  
ATOM   4134  CB  TYR   265      45.178  48.577  52.697  1.00  0.00           C  
ATOM   4135  HB2 TYR   265      45.930  48.017  52.141  1.00  0.00           H  
ATOM   4136  HB3 TYR   265      44.986  49.504  52.157  1.00  0.00           H  
ATOM   4137  CG  TYR   265      45.602  48.939  54.128  1.00  0.00           C  
ATOM   4138  CD1 TYR   265      45.159  50.149  54.698  1.00  0.00           C  
ATOM   4139  HD1 TYR   265      44.474  50.738  54.107  1.00  0.00           H  
ATOM   4140  CE1 TYR   265      45.498  50.427  56.042  1.00  0.00           C  
ATOM   4141  HE1 TYR   265      45.029  51.253  56.556  1.00  0.00           H  
ATOM   4142  CZ  TYR   265      46.361  49.576  56.690  1.00  0.00           C  
ATOM   4143  OH  TYR   265      46.759  49.933  57.903  1.00  0.00           O  
ATOM   4144  HH  TYR   265      46.204  50.663  58.188  1.00  0.00           H  
ATOM   4145  CE2 TYR   265      46.879  48.450  56.141  1.00  0.00           C  
ATOM   4146  HE2 TYR   265      47.538  47.788  56.682  1.00  0.00           H  
ATOM   4147  CD2 TYR   265      46.473  48.113  54.796  1.00  0.00           C  
ATOM   4148  HD2 TYR   265      46.802  47.162  54.402  1.00  0.00           H  
ATOM   4149  C   TYR   265      43.374  47.520  51.329  1.00  0.00           C  
ATOM   4150  O   TYR   265      44.083  47.066  50.422  1.00  0.00           O  
ATOM   4151  N   GLN   266      42.268  48.132  51.006  1.00  0.00           N  
ATOM   4152  H   GLN   266      41.794  48.696  51.695  1.00  0.00           H  
ATOM   4153  CA  GLN   266      41.498  48.051  49.737  1.00  0.00           C  
ATOM   4154  HA  GLN   266      41.673  47.070  49.294  1.00  0.00           H  
ATOM   4155  CB  GLN   266      40.033  48.153  50.157  1.00  0.00           C  
ATOM   4156  HB2 GLN   266      39.660  47.289  50.706  1.00  0.00           H  
ATOM   4157  HB3 GLN   266      40.018  48.985  50.860  1.00  0.00           H  
ATOM   4158  CG  GLN   266      39.064  48.272  48.953  1.00  0.00           C  
ATOM   4159  HG2 GLN   266      38.032  48.421  49.271  1.00  0.00           H  
ATOM   4160  HG3 GLN   266      39.453  49.208  48.553  1.00  0.00           H  
ATOM   4161  CD  GLN   266      39.088  46.987  48.120  1.00  0.00           C  
ATOM   4162  OE1 GLN   266      38.774  45.868  48.613  1.00  0.00           O  
ATOM   4163  NE2 GLN   266      39.398  47.072  46.853  1.00  0.00           N  
ATOM   4164 HE21 GLN   266      39.736  47.963  46.518  1.00  0.00           H  
ATOM   4165 HE22 GLN   266      39.622  46.205  46.385  1.00  0.00           H  
ATOM   4166  C   GLN   266      42.004  49.182  48.815  1.00  0.00           C  
ATOM   4167  O   GLN   266      41.995  50.392  49.178  1.00  0.00           O  
ATOM   4168  N   GLY   267      42.433  48.827  47.604  1.00  0.00           N  
ATOM   4169  H   GLY   267      42.544  47.844  47.405  1.00  0.00           H  
ATOM   4170  CA  GLY   267      42.660  49.832  46.536  1.00  0.00           C  
ATOM   4171  HA2 GLY   267      42.763  50.877  46.828  1.00  0.00           H  
ATOM   4172  HA3 GLY   267      43.624  49.485  46.163  1.00  0.00           H  
ATOM   4173  C   GLY   267      41.628  49.807  45.472  1.00  0.00           C  
ATOM   4174  O   GLY   267      40.492  49.350  45.714  1.00  0.00           O  
ATOM   4175  N   LEU   268      41.941  50.260  44.208  1.00  0.00           N  
ATOM   4176  H   LEU   268      42.836  50.707  44.071  1.00  0.00           H  
ATOM   4177  CA  LEU   268      41.116  49.985  43.029  1.00  0.00           C  
ATOM   4178  HA  LEU   268      40.092  49.790  43.349  1.00  0.00           H  
ATOM   4179  CB  LEU   268      40.974  51.156  41.972  1.00  0.00           C  
ATOM   4180  HB2 LEU   268      41.754  51.096  41.213  1.00  0.00           H  
ATOM   4181  HB3 LEU   268      40.005  51.124  41.475  1.00  0.00           H  
ATOM   4182  CG  LEU   268      41.060  52.557  42.597  1.00  0.00           C  
ATOM   4183  HG  LEU   268      41.971  52.657  43.188  1.00  0.00           H  
ATOM   4184  CD1 LEU   268      40.988  53.711  41.663  1.00  0.00           C  
ATOM   4185 HD11 LEU   268      41.750  53.653  40.886  1.00  0.00           H  
ATOM   4186 HD12 LEU   268      39.992  53.734  41.221  1.00  0.00           H  
ATOM   4187 HD13 LEU   268      41.061  54.675  42.166  1.00  0.00           H  
ATOM   4188  CD2 LEU   268      39.862  52.700  43.532  1.00  0.00           C  
ATOM   4189 HD21 LEU   268      39.583  51.817  44.106  1.00  0.00           H  
ATOM   4190 HD22 LEU   268      40.032  53.543  44.202  1.00  0.00           H  
ATOM   4191 HD23 LEU   268      38.933  53.018  43.059  1.00  0.00           H  
ATOM   4192  C   LEU   268      41.705  48.782  42.288  1.00  0.00           C  
ATOM   4193  O   LEU   268      42.810  48.714  41.717  1.00  0.00           O  
ATOM   4194  N   GLY   269      40.912  47.710  42.302  1.00  0.00           N  
ATOM   4195  H   GLY   269      40.000  47.798  42.727  1.00  0.00           H  
ATOM   4196  CA  GLY   269      41.286  46.333  41.861  1.00  0.00           C  
ATOM   4197  HA2 GLY   269      40.427  45.673  41.981  1.00  0.00           H  
ATOM   4198  HA3 GLY   269      41.606  46.456  40.827  1.00  0.00           H  
ATOM   4199  C   GLY   269      42.384  45.652  42.714  1.00  0.00           C  
ATOM   4200  O   GLY   269      42.161  44.436  42.977  1.00  0.00           O  
ATOM   4201  N   TRP   270      43.522  46.365  43.065  1.00  0.00           N  
ATOM   4202  H   TRP   270      43.588  47.293  42.672  1.00  0.00           H  
ATOM   4203  CA  TRP   270      44.661  45.827  43.902  1.00  0.00           C  
ATOM   4204  HA  TRP   270      44.813  44.806  43.552  1.00  0.00           H  
ATOM   4205  CB  TRP   270      46.001  46.660  43.762  1.00  0.00           C  
ATOM   4206  HB2 TRP   270      45.854  47.734  43.878  1.00  0.00           H  
ATOM   4207  HB3 TRP   270      46.731  46.310  44.492  1.00  0.00           H  
ATOM   4208  CG  TRP   270      46.712  46.620  42.428  1.00  0.00           C  
ATOM   4209  CD1 TRP   270      46.771  47.528  41.418  1.00  0.00           C  
ATOM   4210  HD1 TRP   270      46.226  48.459  41.390  1.00  0.00           H  
ATOM   4211  NE1 TRP   270      47.515  47.024  40.382  1.00  0.00           N  
ATOM   4212  HE1 TRP   270      47.883  47.505  39.574  1.00  0.00           H  
ATOM   4213  CE2 TRP   270      47.926  45.718  40.599  1.00  0.00           C  
ATOM   4214  CZ2 TRP   270      48.537  44.800  39.804  1.00  0.00           C  
ATOM   4215  HZ2 TRP   270      48.863  45.075  38.812  1.00  0.00           H  
ATOM   4216  CH2 TRP   270      48.590  43.447  40.281  1.00  0.00           C  
ATOM   4217  HH2 TRP   270      49.011  42.641  39.699  1.00  0.00           H  
ATOM   4218  CZ3 TRP   270      48.222  43.174  41.613  1.00  0.00           C  
ATOM   4219  HZ3 TRP   270      48.494  42.185  41.951  1.00  0.00           H  
ATOM   4220  CE3 TRP   270      47.609  44.142  42.403  1.00  0.00           C  
ATOM   4221  HE3 TRP   270      47.303  43.960  43.422  1.00  0.00           H  
ATOM   4222  CD2 TRP   270      47.374  45.427  41.879  1.00  0.00           C  
ATOM   4223  C   TRP   270      44.160  45.858  45.296  1.00  0.00           C  
ATOM   4224  O   TRP   270      43.348  46.735  45.609  1.00  0.00           O  
ATOM   4225  N   GLU   271      44.608  44.833  46.092  1.00  0.00           N  
ATOM   4226  H   GLU   271      45.238  44.210  45.606  1.00  0.00           H  
ATOM   4227  CA  GLU   271      44.536  44.679  47.586  1.00  0.00           C  
ATOM   4228  HA  GLU   271      44.020  45.540  48.010  1.00  0.00           H  
ATOM   4229  CB  GLU   271      43.687  43.388  47.872  1.00  0.00           C  
ATOM   4230  HB2 GLU   271      43.876  42.586  47.159  1.00  0.00           H  
ATOM   4231  HB3 GLU   271      43.874  42.892  48.824  1.00  0.00           H  
ATOM   4232  CG  GLU   271      42.190  43.723  47.734  1.00  0.00           C  
ATOM   4233  HG2 GLU   271      41.832  44.363  48.540  1.00  0.00           H  
ATOM   4234  HG3 GLU   271      42.081  44.401  46.888  1.00  0.00           H  
ATOM   4235  CD  GLU   271      41.334  42.508  47.677  1.00  0.00           C  
ATOM   4236  OE1 GLU   271      41.752  41.421  48.144  1.00  0.00           O  
ATOM   4237  OE2 GLU   271      40.182  42.538  47.135  1.00  0.00           O  
ATOM   4238  C   GLU   271      45.944  44.488  48.187  1.00  0.00           C  
ATOM   4239  O   GLU   271      46.823  44.093  47.520  1.00  0.00           O  
ATOM   4240  N   MET   272      46.136  44.945  49.410  1.00  0.00           N  
ATOM   4241  H   MET   272      45.344  45.249  49.957  1.00  0.00           H  
ATOM   4242  CA  MET   272      47.433  45.265  49.923  1.00  0.00           C  
ATOM   4243  HA  MET   272      48.245  44.701  49.464  1.00  0.00           H  
ATOM   4244  CB  MET   272      47.784  46.783  49.709  1.00  0.00           C  
ATOM   4245  HB2 MET   272      47.189  47.386  50.395  1.00  0.00           H  
ATOM   4246  HB3 MET   272      48.834  46.815  49.998  1.00  0.00           H  
ATOM   4247  CG  MET   272      47.527  47.273  48.220  1.00  0.00           C  
ATOM   4248  HG2 MET   272      48.287  46.769  47.624  1.00  0.00           H  
ATOM   4249  HG3 MET   272      46.582  46.947  47.784  1.00  0.00           H  
ATOM   4250  SD  MET   272      47.652  49.022  48.079  1.00  0.00           S  
ATOM   4251  CE  MET   272      45.948  49.525  48.391  1.00  0.00           C  
ATOM   4252  HE1 MET   272      45.568  48.999  49.267  1.00  0.00           H  
ATOM   4253  HE2 MET   272      45.998  50.575  48.677  1.00  0.00           H  
ATOM   4254  HE3 MET   272      45.375  49.399  47.472  1.00  0.00           H  
ATOM   4255  C   MET   272      47.406  45.013  51.436  1.00  0.00           C  
ATOM   4256  O   MET   272      46.388  45.003  52.076  1.00  0.00           O  
ATOM   4257  N   LEU   273      48.545  44.727  52.045  1.00  0.00           N  
ATOM   4258  H   LEU   273      49.346  44.583  51.446  1.00  0.00           H  
ATOM   4259  CA  LEU   273      48.712  44.428  53.451  1.00  0.00           C  
ATOM   4260  HA  LEU   273      47.908  44.999  53.917  1.00  0.00           H  
ATOM   4261  CB  LEU   273      48.615  42.903  53.573  1.00  0.00           C  
ATOM   4262  HB2 LEU   273      49.503  42.490  53.095  1.00  0.00           H  
ATOM   4263  HB3 LEU   273      48.751  42.755  54.645  1.00  0.00           H  
ATOM   4264  CG  LEU   273      47.383  42.111  53.156  1.00  0.00           C  
ATOM   4265  HG  LEU   273      46.524  42.780  53.196  1.00  0.00           H  
ATOM   4266  CD1 LEU   273      47.503  41.528  51.686  1.00  0.00           C  
ATOM   4267 HD11 LEU   273      46.492  41.312  51.343  1.00  0.00           H  
ATOM   4268 HD12 LEU   273      47.961  42.237  50.996  1.00  0.00           H  
ATOM   4269 HD13 LEU   273      48.105  40.624  51.773  1.00  0.00           H  
ATOM   4270  CD2 LEU   273      47.157  40.873  53.962  1.00  0.00           C  
ATOM   4271 HD21 LEU   273      46.360  40.247  53.560  1.00  0.00           H  
ATOM   4272 HD22 LEU   273      48.073  40.283  53.967  1.00  0.00           H  
ATOM   4273 HD23 LEU   273      46.860  41.176  54.966  1.00  0.00           H  
ATOM   4274  C   LEU   273      50.157  44.951  53.877  1.00  0.00           C  
ATOM   4275  O   LEU   273      51.072  44.989  53.050  1.00  0.00           O  
ATOM   4276  N   ASN   274      50.366  45.357  55.131  1.00  0.00           N  
ATOM   4277  H   ASN   274      49.603  45.336  55.792  1.00  0.00           H  
ATOM   4278  CA  ASN   274      51.724  45.771  55.583  1.00  0.00           C  
ATOM   4279  HA  ASN   274      52.024  46.652  55.016  1.00  0.00           H  
ATOM   4280  CB  ASN   274      51.510  46.380  56.984  1.00  0.00           C  
ATOM   4281  HB2 ASN   274      50.878  45.751  57.609  1.00  0.00           H  
ATOM   4282  HB3 ASN   274      52.477  46.714  57.361  1.00  0.00           H  
ATOM   4283  CG  ASN   274      50.582  47.625  57.104  1.00  0.00           C  
ATOM   4284  OD1 ASN   274      50.026  47.976  56.100  1.00  0.00           O  
ATOM   4285  ND2 ASN   274      50.487  48.292  58.218  1.00  0.00           N  
ATOM   4286 HD21 ASN   274      49.680  48.896  58.275  1.00  0.00           H  
ATOM   4287 HD22 ASN   274      50.984  48.003  59.049  1.00  0.00           H  
ATOM   4288  C   ASN   274      52.805  44.638  55.367  1.00  0.00           C  
ATOM   4289  O   ASN   274      52.424  43.456  55.243  1.00  0.00           O  
ATOM   4290  N   TRP   275      54.140  44.955  55.355  1.00  0.00           N  
ATOM   4291  H   TRP   275      54.425  45.865  55.686  1.00  0.00           H  
ATOM   4292  CA  TRP   275      55.257  44.003  55.254  1.00  0.00           C  
ATOM   4293  HA  TRP   275      54.911  42.973  55.347  1.00  0.00           H  
ATOM   4294  CB  TRP   275      55.815  44.109  53.833  1.00  0.00           C  
ATOM   4295  HB2 TRP   275      55.027  43.920  53.104  1.00  0.00           H  
ATOM   4296  HB3 TRP   275      56.238  45.095  53.642  1.00  0.00           H  
ATOM   4297  CG  TRP   275      56.904  43.144  53.537  1.00  0.00           C  
ATOM   4298  CD1 TRP   275      58.228  43.471  53.738  1.00  0.00           C  
ATOM   4299  HD1 TRP   275      58.628  44.359  54.204  1.00  0.00           H  
ATOM   4300  NE1 TRP   275      58.958  42.301  53.533  1.00  0.00           N  
ATOM   4301  HE1 TRP   275      59.964  42.277  53.617  1.00  0.00           H  
ATOM   4302  CE2 TRP   275      58.198  41.197  53.204  1.00  0.00           C  
ATOM   4303  CZ2 TRP   275      58.460  39.840  53.086  1.00  0.00           C  
ATOM   4304  HZ2 TRP   275      59.425  39.420  53.330  1.00  0.00           H  
ATOM   4305  CH2 TRP   275      57.405  38.960  52.766  1.00  0.00           C  
ATOM   4306  HH2 TRP   275      57.663  37.917  52.654  1.00  0.00           H  
ATOM   4307  CZ3 TRP   275      56.095  39.485  52.653  1.00  0.00           C  
ATOM   4308  HZ3 TRP   275      55.313  38.776  52.429  1.00  0.00           H  
ATOM   4309  CE3 TRP   275      55.863  40.854  52.789  1.00  0.00           C  
ATOM   4310  HE3 TRP   275      54.842  41.205  52.774  1.00  0.00           H  
ATOM   4311  CD2 TRP   275      56.867  41.749  53.135  1.00  0.00           C  
ATOM   4312  C   TRP   275      56.339  44.327  56.322  1.00  0.00           C  
ATOM   4313  O   TRP   275      56.583  45.537  56.471  1.00  0.00           O  
ATOM   4314  N   PRO   276      56.971  43.357  57.011  1.00  0.00           N  
ATOM   4315  CD  PRO   276      58.160  43.663  57.714  1.00  0.00           C  
ATOM   4316  HD2 PRO   276      57.922  43.954  58.736  1.00  0.00           H  
ATOM   4317  HD3 PRO   276      58.669  44.478  57.200  1.00  0.00           H  
ATOM   4318  CG  PRO   276      58.959  42.461  57.743  1.00  0.00           C  
ATOM   4319  HG2 PRO   276      59.581  42.500  58.637  1.00  0.00           H  
ATOM   4320  HG3 PRO   276      59.615  42.324  56.884  1.00  0.00           H  
ATOM   4321  CB  PRO   276      57.875  41.400  57.902  1.00  0.00           C  
ATOM   4322  HB2 PRO   276      57.573  41.369  58.949  1.00  0.00           H  
ATOM   4323  HB3 PRO   276      58.301  40.441  57.607  1.00  0.00           H  
ATOM   4324  CA  PRO   276      56.793  41.913  56.984  1.00  0.00           C  
ATOM   4325  HA  PRO   276      57.007  41.523  55.989  1.00  0.00           H  
ATOM   4326  C   PRO   276      55.349  41.454  57.276  1.00  0.00           C  
ATOM   4327  O   PRO   276      54.631  42.240  57.947  1.00  0.00           O  
ATOM   4328  N   VAL   277      54.927  40.259  56.873  1.00  0.00           N  
ATOM   4329  H   VAL   277      55.464  39.679  56.244  1.00  0.00           H  
ATOM   4330  CA  VAL   277      53.659  39.604  57.145  1.00  0.00           C  
ATOM   4331  HA  VAL   277      53.412  39.790  58.190  1.00  0.00           H  
ATOM   4332  CB  VAL   277      52.491  40.251  56.382  1.00  0.00           C  
ATOM   4333  HB  VAL   277      52.467  41.310  56.640  1.00  0.00           H  
ATOM   4334  CG1 VAL   277      52.701  40.133  54.856  1.00  0.00           C  
ATOM   4335 HG11 VAL   277      52.035  40.890  54.441  1.00  0.00           H  
ATOM   4336 HG12 VAL   277      53.672  40.502  54.526  1.00  0.00           H  
ATOM   4337 HG13 VAL   277      52.589  39.099  54.530  1.00  0.00           H  
ATOM   4338  CG2 VAL   277      51.114  39.674  56.763  1.00  0.00           C  
ATOM   4339 HG21 VAL   277      51.020  39.718  57.848  1.00  0.00           H  
ATOM   4340 HG22 VAL   277      50.337  40.340  56.387  1.00  0.00           H  
ATOM   4341 HG23 VAL   277      51.097  38.620  56.485  1.00  0.00           H  
ATOM   4342  C   VAL   277      53.694  38.132  56.975  1.00  0.00           C  
ATOM   4343  O   VAL   277      54.403  37.650  56.116  1.00  0.00           O  
ATOM   4344  N   ASP   278      53.049  37.342  57.806  1.00  0.00           N  
ATOM   4345  H   ASP   278      52.622  37.753  58.623  1.00  0.00           H  
ATOM   4346  CA  ASP   278      52.849  35.855  57.726  1.00  0.00           C  
ATOM   4347  HA  ASP   278      53.844  35.415  57.672  1.00  0.00           H  
ATOM   4348  CB  ASP   278      52.162  35.327  58.959  1.00  0.00           C  
ATOM   4349  HB2 ASP   278      52.664  35.861  59.767  1.00  0.00           H  
ATOM   4350  HB3 ASP   278      51.154  35.733  59.033  1.00  0.00           H  
ATOM   4351  CG  ASP   278      52.324  33.803  59.261  1.00  0.00           C  
ATOM   4352  OD1 ASP   278      52.632  33.053  58.318  1.00  0.00           O  
ATOM   4353  OD2 ASP   278      52.000  33.418  60.398  1.00  0.00           O  
ATOM   4354  C   ASP   278      52.068  35.454  56.484  1.00  0.00           C  
ATOM   4355  O   ASP   278      51.039  35.990  56.211  1.00  0.00           O  
ATOM   4356  N   VAL   279      52.526  34.442  55.742  1.00  0.00           N  
ATOM   4357  H   VAL   279      53.218  33.875  56.212  1.00  0.00           H  
ATOM   4358  CA  VAL   279      51.684  33.743  54.727  1.00  0.00           C  
ATOM   4359  HA  VAL   279      51.614  34.432  53.885  1.00  0.00           H  
ATOM   4360  CB  VAL   279      52.385  32.490  54.144  1.00  0.00           C  
ATOM   4361  HB  VAL   279      53.411  32.741  53.876  1.00  0.00           H  
ATOM   4362  CG1 VAL   279      52.474  31.360  55.138  1.00  0.00           C  
ATOM   4363 HG11 VAL   279      53.185  30.584  54.854  1.00  0.00           H  
ATOM   4364 HG12 VAL   279      52.853  31.657  56.116  1.00  0.00           H  
ATOM   4365 HG13 VAL   279      51.529  30.872  55.374  1.00  0.00           H  
ATOM   4366  CG2 VAL   279      51.627  32.076  52.887  1.00  0.00           C  
ATOM   4367 HG21 VAL   279      52.019  31.163  52.439  1.00  0.00           H  
ATOM   4368 HG22 VAL   279      50.569  31.873  53.055  1.00  0.00           H  
ATOM   4369 HG23 VAL   279      51.687  32.846  52.118  1.00  0.00           H  
ATOM   4370  C   VAL   279      50.225  33.347  55.172  1.00  0.00           C  
ATOM   4371  O   VAL   279      49.372  33.588  54.308  1.00  0.00           O  
ATOM   4372  N   LYS   280      50.013  32.948  56.430  1.00  0.00           N  
ATOM   4373  H   LYS   280      50.790  32.737  57.040  1.00  0.00           H  
ATOM   4374  CA  LYS   280      48.706  32.813  56.996  1.00  0.00           C  
ATOM   4375  HA  LYS   280      48.131  32.144  56.356  1.00  0.00           H  
ATOM   4376  CB  LYS   280      48.868  32.190  58.405  1.00  0.00           C  
ATOM   4377  HB2 LYS   280      49.244  32.833  59.200  1.00  0.00           H  
ATOM   4378  HB3 LYS   280      47.879  31.857  58.721  1.00  0.00           H  
ATOM   4379  CG  LYS   280      49.684  30.836  58.380  1.00  0.00           C  
ATOM   4380  HG2 LYS   280      50.745  31.084  58.345  1.00  0.00           H  
ATOM   4381  HG3 LYS   280      49.454  30.280  59.289  1.00  0.00           H  
ATOM   4382  CD  LYS   280      49.207  29.879  57.334  1.00  0.00           C  
ATOM   4383  HD2 LYS   280      48.134  29.820  57.516  1.00  0.00           H  
ATOM   4384  HD3 LYS   280      49.395  30.205  56.311  1.00  0.00           H  
ATOM   4385  CE  LYS   280      49.785  28.469  57.562  1.00  0.00           C  
ATOM   4386  HE2 LYS   280      50.858  28.561  57.733  1.00  0.00           H  
ATOM   4387  HE3 LYS   280      49.335  28.126  58.493  1.00  0.00           H  
ATOM   4388  NZ  LYS   280      49.410  27.478  56.549  1.00  0.00           N  
ATOM   4389  HZ1 LYS   280      49.753  26.555  56.775  1.00  0.00           H  
ATOM   4390  HZ2 LYS   280      48.429  27.448  56.310  1.00  0.00           H  
ATOM   4391  HZ3 LYS   280      49.823  27.748  55.668  1.00  0.00           H  
ATOM   4392  C   LYS   280      47.921  34.095  56.895  1.00  0.00           C  
ATOM   4393  O   LYS   280      46.753  34.011  56.552  1.00  0.00           O  
ATOM   4394  N   THR   281      48.526  35.235  57.220  1.00  0.00           N  
ATOM   4395  H   THR   281      49.520  35.302  57.387  1.00  0.00           H  
ATOM   4396  CA  THR   281      47.787  36.471  57.194  1.00  0.00           C  
ATOM   4397  HA  THR   281      46.835  36.309  57.698  1.00  0.00           H  
ATOM   4398  CB  THR   281      48.645  37.551  57.923  1.00  0.00           C  
ATOM   4399  HB  THR   281      49.642  37.481  57.489  1.00  0.00           H  
ATOM   4400  CG2 THR   281      48.039  38.915  57.927  1.00  0.00           C  
ATOM   4401 HG21 THR   281      46.994  38.751  58.188  1.00  0.00           H  
ATOM   4402 HG22 THR   281      48.582  39.595  58.583  1.00  0.00           H  
ATOM   4403 HG23 THR   281      48.228  39.363  56.951  1.00  0.00           H  
ATOM   4404  OG1 THR   281      48.868  37.135  59.233  1.00  0.00           O  
ATOM   4405  HG1 THR   281      48.090  37.279  59.777  1.00  0.00           H  
ATOM   4406  C   THR   281      47.498  36.974  55.778  1.00  0.00           C  
ATOM   4407  O   THR   281      46.405  37.546  55.531  1.00  0.00           O  
ATOM   4408  N   VAL   282      48.377  36.682  54.771  1.00  0.00           N  
ATOM   4409  H   VAL   282      49.288  36.360  55.065  1.00  0.00           H  
ATOM   4410  CA  VAL   282      48.027  36.829  53.374  1.00  0.00           C  
ATOM   4411  HA  VAL   282      47.741  37.877  53.280  1.00  0.00           H  
ATOM   4412  CB  VAL   282      49.304  36.647  52.477  1.00  0.00           C  
ATOM   4413  HB  VAL   282      49.722  35.651  52.615  1.00  0.00           H  
ATOM   4414  CG1 VAL   282      48.995  36.842  51.001  1.00  0.00           C  
ATOM   4415 HG11 VAL   282      48.614  37.858  50.897  1.00  0.00           H  
ATOM   4416 HG12 VAL   282      49.874  36.768  50.361  1.00  0.00           H  
ATOM   4417 HG13 VAL   282      48.178  36.224  50.628  1.00  0.00           H  
ATOM   4418  CG2 VAL   282      50.408  37.664  52.857  1.00  0.00           C  
ATOM   4419 HG21 VAL   282      50.810  37.491  53.855  1.00  0.00           H  
ATOM   4420 HG22 VAL   282      51.279  37.569  52.208  1.00  0.00           H  
ATOM   4421 HG23 VAL   282      50.026  38.685  52.873  1.00  0.00           H  
ATOM   4422  C   VAL   282      46.924  35.970  52.802  1.00  0.00           C  
ATOM   4423  O   VAL   282      45.951  36.356  52.176  1.00  0.00           O  
ATOM   4424  N   VAL   283      47.024  34.669  53.172  1.00  0.00           N  
ATOM   4425  H   VAL   283      47.727  34.457  53.866  1.00  0.00           H  
ATOM   4426  CA  VAL   283      46.021  33.621  52.881  1.00  0.00           C  
ATOM   4427  HA  VAL   283      45.909  33.499  51.804  1.00  0.00           H  
ATOM   4428  CB  VAL   283      46.475  32.181  53.358  1.00  0.00           C  
ATOM   4429  HB  VAL   283      46.521  32.244  54.445  1.00  0.00           H  
ATOM   4430  CG1 VAL   283      45.366  31.168  53.067  1.00  0.00           C  
ATOM   4431 HG11 VAL   283      44.422  31.435  53.543  1.00  0.00           H  
ATOM   4432 HG12 VAL   283      45.346  30.975  51.994  1.00  0.00           H  
ATOM   4433 HG13 VAL   283      45.698  30.194  53.427  1.00  0.00           H  
ATOM   4434  CG2 VAL   283      47.764  31.719  52.675  1.00  0.00           C  
ATOM   4435 HG21 VAL   283      48.371  32.554  52.327  1.00  0.00           H  
ATOM   4436 HG22 VAL   283      48.218  31.031  53.389  1.00  0.00           H  
ATOM   4437 HG23 VAL   283      47.536  31.152  51.772  1.00  0.00           H  
ATOM   4438  C   VAL   283      44.668  34.008  53.422  1.00  0.00           C  
ATOM   4439  O   VAL   283      43.691  33.990  52.633  1.00  0.00           O  
ATOM   4440  N   ASP   284      44.551  34.285  54.775  1.00  0.00           N  
ATOM   4441  H   ASP   284      45.385  34.373  55.337  1.00  0.00           H  
ATOM   4442  CA  ASP   284      43.325  34.642  55.368  1.00  0.00           C  
ATOM   4443  HA  ASP   284      42.642  33.828  55.127  1.00  0.00           H  
ATOM   4444  CB  ASP   284      43.600  34.775  56.870  1.00  0.00           C  
ATOM   4445  HB2 ASP   284      44.056  33.841  57.199  1.00  0.00           H  
ATOM   4446  HB3 ASP   284      44.334  35.529  57.156  1.00  0.00           H  
ATOM   4447  CG  ASP   284      42.372  35.135  57.705  1.00  0.00           C  
ATOM   4448  OD1 ASP   284      41.440  34.315  57.682  1.00  0.00           O  
ATOM   4449  OD2 ASP   284      42.371  36.154  58.429  1.00  0.00           O  
ATOM   4450  C   ASP   284      42.764  35.994  54.805  1.00  0.00           C  
ATOM   4451  O   ASP   284      41.586  36.155  54.498  1.00  0.00           O  
ATOM   4452  N   GLY   285      43.677  36.936  54.707  1.00  0.00           N  
ATOM   4453  H   GLY   285      44.596  36.838  55.115  1.00  0.00           H  
ATOM   4454  CA  GLY   285      43.471  38.246  54.122  1.00  0.00           C  
ATOM   4455  HA2 GLY   285      42.669  38.670  54.727  1.00  0.00           H  
ATOM   4456  HA3 GLY   285      44.387  38.835  54.086  1.00  0.00           H  
ATOM   4457  C   GLY   285      42.929  38.148  52.644  1.00  0.00           C  
ATOM   4458  O   GLY   285      42.192  39.085  52.257  1.00  0.00           O  
ATOM   4459  N   SER   286      43.163  37.041  51.921  1.00  0.00           N  
ATOM   4460  H   SER   286      43.856  36.379  52.241  1.00  0.00           H  
ATOM   4461  CA  SER   286      42.808  36.906  50.496  1.00  0.00           C  
ATOM   4462  HA  SER   286      42.895  37.904  50.067  1.00  0.00           H  
ATOM   4463  CB  SER   286      43.835  36.020  49.751  1.00  0.00           C  
ATOM   4464  HB2 SER   286      43.665  36.036  48.675  1.00  0.00           H  
ATOM   4465  HB3 SER   286      44.856  36.366  49.915  1.00  0.00           H  
ATOM   4466  OG  SER   286      43.656  34.652  50.116  1.00  0.00           O  
ATOM   4467  HG  SER   286      43.755  34.557  51.067  1.00  0.00           H  
ATOM   4468  C   SER   286      41.353  36.467  50.231  1.00  0.00           C  
ATOM   4469  O   SER   286      40.949  36.214  49.096  1.00  0.00           O  
ATOM   4470  N   ASP   287      40.533  36.280  51.274  1.00  0.00           N  
ATOM   4471  H   ASP   287      40.942  36.422  52.187  1.00  0.00           H  
ATOM   4472  CA  ASP   287      39.207  35.679  51.346  1.00  0.00           C  
ATOM   4473  HA  ASP   287      39.066  35.114  50.425  1.00  0.00           H  
ATOM   4474  CB  ASP   287      39.001  34.734  52.518  1.00  0.00           C  
ATOM   4475  HB2 ASP   287      39.841  34.040  52.506  1.00  0.00           H  
ATOM   4476  HB3 ASP   287      38.911  35.159  53.518  1.00  0.00           H  
ATOM   4477  CG  ASP   287      37.764  33.803  52.310  1.00  0.00           C  
ATOM   4478  OD1 ASP   287      37.445  33.450  51.165  1.00  0.00           O  
ATOM   4479  OD2 ASP   287      37.098  33.468  53.309  1.00  0.00           O  
ATOM   4480  C   ASP   287      38.111  36.756  51.154  1.00  0.00           C  
ATOM   4481  O   ASP   287      37.979  37.660  51.912  1.00  0.00           O  
ATOM   4482  N   ASN   288      37.371  36.627  50.059  1.00  0.00           N  
ATOM   4483  H   ASN   288      37.580  35.819  49.491  1.00  0.00           H  
ATOM   4484  CA  ASN   288      36.296  37.484  49.597  1.00  0.00           C  
ATOM   4485  HA  ASN   288      36.439  38.490  49.992  1.00  0.00           H  
ATOM   4486  CB  ASN   288      36.404  37.559  48.073  1.00  0.00           C  
ATOM   4487  HB2 ASN   288      36.661  36.563  47.712  1.00  0.00           H  
ATOM   4488  HB3 ASN   288      35.434  37.895  47.704  1.00  0.00           H  
ATOM   4489  CG  ASN   288      37.450  38.567  47.553  1.00  0.00           C  
ATOM   4490  OD1 ASN   288      37.600  39.562  48.212  1.00  0.00           O  
ATOM   4491  ND2 ASN   288      38.097  38.344  46.460  1.00  0.00           N  
ATOM   4492 HD21 ASN   288      38.916  38.883  46.218  1.00  0.00           H  
ATOM   4493 HD22 ASN   288      37.797  37.527  45.948  1.00  0.00           H  
ATOM   4494  C   ASN   288      34.965  36.943  50.164  1.00  0.00           C  
ATOM   4495  O   ASN   288      34.304  36.001  49.647  1.00  0.00           O  
ATOM   4496  N   LYS   289      34.689  37.462  51.322  1.00  0.00           N  
ATOM   4497  H   LYS   289      35.421  38.035  51.716  1.00  0.00           H  
ATOM   4498  CA  LYS   289      33.533  36.949  52.121  1.00  0.00           C  
ATOM   4499  HA  LYS   289      33.676  35.876  52.246  1.00  0.00           H  
ATOM   4500  CB  LYS   289      33.538  37.683  53.486  1.00  0.00           C  
ATOM   4501  HB2 LYS   289      33.268  38.719  53.278  1.00  0.00           H  
ATOM   4502  HB3 LYS   289      32.757  37.275  54.127  1.00  0.00           H  
ATOM   4503  CG  LYS   289      34.900  37.671  54.210  1.00  0.00           C  
ATOM   4504  HG2 LYS   289      35.669  38.107  53.572  1.00  0.00           H  
ATOM   4505  HG3 LYS   289      34.960  38.420  54.999  1.00  0.00           H  
ATOM   4506  CD  LYS   289      35.413  36.309  54.692  1.00  0.00           C  
ATOM   4507  HD2 LYS   289      34.688  35.839  55.358  1.00  0.00           H  
ATOM   4508  HD3 LYS   289      35.554  35.684  53.810  1.00  0.00           H  
ATOM   4509  CE  LYS   289      36.757  36.453  55.302  1.00  0.00           C  
ATOM   4510  HE2 LYS   289      37.463  36.754  54.528  1.00  0.00           H  
ATOM   4511  HE3 LYS   289      36.651  37.034  56.218  1.00  0.00           H  
ATOM   4512  NZ  LYS   289      37.209  35.126  55.671  1.00  0.00           N  
ATOM   4513  HZ1 LYS   289      36.562  34.862  56.400  1.00  0.00           H  
ATOM   4514  HZ2 LYS   289      37.060  34.464  54.923  1.00  0.00           H  
ATOM   4515  HZ3 LYS   289      38.150  35.127  56.039  1.00  0.00           H  
ATOM   4516  C   LYS   289      32.167  37.047  51.446  1.00  0.00           C  
ATOM   4517  O   LYS   289      31.952  37.909  50.592  1.00  0.00           O  
ATOM   4518  N   VAL   290      31.149  36.281  51.903  1.00  0.00           N  
ATOM   4519  H   VAL   290      31.401  35.631  52.634  1.00  0.00           H  
ATOM   4520  CA  VAL   290      29.752  36.203  51.433  1.00  0.00           C  
ATOM   4521  HA  VAL   290      29.902  36.704  50.477  1.00  0.00           H  
ATOM   4522  CB  VAL   290      29.284  34.792  51.057  1.00  0.00           C  
ATOM   4523  HB  VAL   290      30.114  34.313  50.539  1.00  0.00           H  
ATOM   4524  CG1 VAL   290      29.102  33.824  52.249  1.00  0.00           C  
ATOM   4525 HG11 VAL   290      28.123  33.868  52.724  1.00  0.00           H  
ATOM   4526 HG12 VAL   290      29.245  32.828  51.830  1.00  0.00           H  
ATOM   4527 HG13 VAL   290      29.983  34.014  52.862  1.00  0.00           H  
ATOM   4528  CG2 VAL   290      28.085  34.811  50.044  1.00  0.00           C  
ATOM   4529 HG21 VAL   290      27.164  35.278  50.394  1.00  0.00           H  
ATOM   4530 HG22 VAL   290      28.522  35.310  49.179  1.00  0.00           H  
ATOM   4531 HG23 VAL   290      27.853  33.770  49.822  1.00  0.00           H  
ATOM   4532  C   VAL   290      28.858  36.931  52.411  1.00  0.00           C  
ATOM   4533  O   VAL   290      27.812  37.460  52.056  1.00  0.00           O  
ATOM   4534  N   ALA   291      29.182  36.982  53.646  1.00  0.00           N  
ATOM   4535  H   ALA   291      29.879  36.370  54.046  1.00  0.00           H  
ATOM   4536  CA  ALA   291      28.607  37.939  54.632  1.00  0.00           C  
ATOM   4537  HA  ALA   291      27.525  37.832  54.712  1.00  0.00           H  
ATOM   4538  CB  ALA   291      29.176  37.503  56.026  1.00  0.00           C  
ATOM   4539  HB1 ALA   291      28.747  38.203  56.743  1.00  0.00           H  
ATOM   4540  HB2 ALA   291      28.833  36.494  56.252  1.00  0.00           H  
ATOM   4541  HB3 ALA   291      30.266  37.483  56.015  1.00  0.00           H  
ATOM   4542  C   ALA   291      29.041  39.386  54.398  1.00  0.00           C  
ATOM   4543  O   ALA   291      30.127  39.624  53.867  1.00  0.00           O  
ATOM   4544  N   LEU   292      28.193  40.363  54.733  1.00  0.00           N  
ATOM   4545  H   LEU   292      27.367  40.067  55.233  1.00  0.00           H  
ATOM   4546  CA  LEU   292      28.619  41.782  54.743  1.00  0.00           C  
ATOM   4547  HA  LEU   292      29.165  42.064  53.843  1.00  0.00           H  
ATOM   4548  CB  LEU   292      27.318  42.636  54.829  1.00  0.00           C  
ATOM   4549  HB2 LEU   292      26.677  42.190  55.590  1.00  0.00           H  
ATOM   4550  HB3 LEU   292      27.487  43.649  55.195  1.00  0.00           H  
ATOM   4551  CG  LEU   292      26.682  42.814  53.508  1.00  0.00           C  
ATOM   4552  HG  LEU   292      27.377  42.906  52.673  1.00  0.00           H  
ATOM   4553  CD1 LEU   292      25.659  41.672  53.210  1.00  0.00           C  
ATOM   4554 HD11 LEU   292      26.245  40.766  53.051  1.00  0.00           H  
ATOM   4555 HD12 LEU   292      24.812  41.556  53.886  1.00  0.00           H  
ATOM   4556 HD13 LEU   292      25.257  41.817  52.207  1.00  0.00           H  
ATOM   4557  CD2 LEU   292      25.799  44.080  53.642  1.00  0.00           C  
ATOM   4558 HD21 LEU   292      25.116  44.222  52.804  1.00  0.00           H  
ATOM   4559 HD22 LEU   292      25.341  43.974  54.625  1.00  0.00           H  
ATOM   4560 HD23 LEU   292      26.332  45.030  53.587  1.00  0.00           H  
ATOM   4561  C   LEU   292      29.478  42.204  55.862  1.00  0.00           C  
ATOM   4562  O   LEU   292      29.007  42.576  56.907  1.00  0.00           O  
ATOM   4563  N   VAL   293      30.761  41.948  55.812  1.00  0.00           N  
ATOM   4564  H   VAL   293      31.090  41.496  54.971  1.00  0.00           H  
ATOM   4565  CA  VAL   293      31.705  42.369  56.826  1.00  0.00           C  
ATOM   4566  HA  VAL   293      31.467  41.960  57.808  1.00  0.00           H  
ATOM   4567  CB  VAL   293      33.143  41.839  56.582  1.00  0.00           C  
ATOM   4568  HB  VAL   293      33.719  41.993  57.494  1.00  0.00           H  
ATOM   4569  CG1 VAL   293      33.137  40.335  56.344  1.00  0.00           C  
ATOM   4570 HG11 VAL   293      34.152  39.967  56.498  1.00  0.00           H  
ATOM   4571 HG12 VAL   293      32.550  39.743  57.047  1.00  0.00           H  
ATOM   4572 HG13 VAL   293      32.779  40.120  55.337  1.00  0.00           H  
ATOM   4573  CG2 VAL   293      33.826  42.438  55.360  1.00  0.00           C  
ATOM   4574 HG21 VAL   293      33.905  43.519  55.477  1.00  0.00           H  
ATOM   4575 HG22 VAL   293      34.786  41.970  55.143  1.00  0.00           H  
ATOM   4576 HG23 VAL   293      33.248  42.083  54.506  1.00  0.00           H  
ATOM   4577  C   VAL   293      31.801  43.933  57.028  1.00  0.00           C  
ATOM   4578  O   VAL   293      31.907  44.686  56.053  1.00  0.00           O  
ATOM   4579  N   PRO   294      31.819  44.412  58.267  1.00  0.00           N  
ATOM   4580  CD  PRO   294      31.449  43.727  59.474  1.00  0.00           C  
ATOM   4581  HD2 PRO   294      32.384  43.226  59.724  1.00  0.00           H  
ATOM   4582  HD3 PRO   294      30.559  43.125  59.288  1.00  0.00           H  
ATOM   4583  CG  PRO   294      31.061  44.831  60.368  1.00  0.00           C  
ATOM   4584  HG2 PRO   294      31.120  44.580  61.427  1.00  0.00           H  
ATOM   4585  HG3 PRO   294      30.093  45.221  60.055  1.00  0.00           H  
ATOM   4586  CB  PRO   294      32.047  45.933  60.053  1.00  0.00           C  
ATOM   4587  HB2 PRO   294      32.920  45.524  60.562  1.00  0.00           H  
ATOM   4588  HB3 PRO   294      31.772  46.919  60.426  1.00  0.00           H  
ATOM   4589  CA  PRO   294      32.155  45.858  58.556  1.00  0.00           C  
ATOM   4590  HA  PRO   294      31.365  46.503  58.170  1.00  0.00           H  
ATOM   4591  C   PRO   294      33.530  46.375  58.027  1.00  0.00           C  
ATOM   4592  O   PRO   294      34.587  45.701  58.137  1.00  0.00           O  
ATOM   4593  N   VAL   295      33.656  47.583  57.463  1.00  0.00           N  
ATOM   4594  H   VAL   295      32.810  48.111  57.300  1.00  0.00           H  
ATOM   4595  CA  VAL   295      34.958  48.202  57.087  1.00  0.00           C  
ATOM   4596  HA  VAL   295      35.762  47.473  57.197  1.00  0.00           H  
ATOM   4597  CB  VAL   295      34.847  48.623  55.612  1.00  0.00           C  
ATOM   4598  HB  VAL   295      35.860  48.954  55.383  1.00  0.00           H  
ATOM   4599  CG1 VAL   295      34.468  47.432  54.804  1.00  0.00           C  
ATOM   4600 HG11 VAL   295      34.676  47.551  53.741  1.00  0.00           H  
ATOM   4601 HG12 VAL   295      34.888  46.459  55.061  1.00  0.00           H  
ATOM   4602 HG13 VAL   295      33.387  47.297  54.835  1.00  0.00           H  
ATOM   4603  CG2 VAL   295      33.900  49.807  55.344  1.00  0.00           C  
ATOM   4604 HG21 VAL   295      33.735  49.975  54.280  1.00  0.00           H  
ATOM   4605 HG22 VAL   295      32.925  49.609  55.788  1.00  0.00           H  
ATOM   4606 HG23 VAL   295      34.283  50.723  55.796  1.00  0.00           H  
ATOM   4607  C   VAL   295      35.353  49.398  57.953  1.00  0.00           C  
ATOM   4608  O   VAL   295      34.516  50.034  58.660  1.00  0.00           O  
ATOM   4609  N   ALA   296      36.628  49.742  57.926  1.00  0.00           N  
ATOM   4610  H   ALA   296      37.359  49.211  57.475  1.00  0.00           H  
ATOM   4611  CA  ALA   296      37.247  50.897  58.522  1.00  0.00           C  
ATOM   4612  HA  ALA   296      36.562  51.464  59.153  1.00  0.00           H  
ATOM   4613  CB  ALA   296      38.431  50.466  59.444  1.00  0.00           C  
ATOM   4614  HB1 ALA   296      39.134  49.854  58.880  1.00  0.00           H  
ATOM   4615  HB2 ALA   296      38.972  51.362  59.749  1.00  0.00           H  
ATOM   4616  HB3 ALA   296      37.853  49.954  60.213  1.00  0.00           H  
ATOM   4617  C   ALA   296      37.811  51.830  57.451  1.00  0.00           C  
ATOM   4618  O   ALA   296      38.322  51.347  56.428  1.00  0.00           O  
ATOM   4619  N   GLU   297      37.652  53.156  57.730  1.00  0.00           N  
ATOM   4620  H   GLU   297      37.288  53.358  58.650  1.00  0.00           H  
ATOM   4621  CA  GLU   297      37.796  54.195  56.717  1.00  0.00           C  
ATOM   4622  HA  GLU   297      37.472  53.799  55.755  1.00  0.00           H  
ATOM   4623  CB  GLU   297      36.826  55.383  57.073  1.00  0.00           C  
ATOM   4624  HB2 GLU   297      35.866  54.982  57.398  1.00  0.00           H  
ATOM   4625  HB3 GLU   297      37.161  55.976  57.924  1.00  0.00           H  
ATOM   4626  CG  GLU   297      36.478  56.295  55.944  1.00  0.00           C  
ATOM   4627  HG2 GLU   297      37.429  56.753  55.673  1.00  0.00           H  
ATOM   4628  HG3 GLU   297      36.119  55.757  55.067  1.00  0.00           H  
ATOM   4629  CD  GLU   297      35.408  57.394  56.269  1.00  0.00           C  
ATOM   4630  OE1 GLU   297      34.865  57.945  55.268  1.00  0.00           O  
ATOM   4631  OE2 GLU   297      35.287  57.922  57.399  1.00  0.00           O  
ATOM   4632  C   GLU   297      39.214  54.716  56.614  1.00  0.00           C  
ATOM   4633  O   GLU   297      39.798  55.114  57.632  1.00  0.00           O  
ATOM   4634  N   VAL   298      39.789  54.843  55.460  1.00  0.00           N  
ATOM   4635  H   VAL   298      39.279  54.597  54.623  1.00  0.00           H  
ATOM   4636  CA  VAL   298      40.839  55.812  55.130  1.00  0.00           C  
ATOM   4637  HA  VAL   298      40.998  56.239  56.121  1.00  0.00           H  
ATOM   4638  CB  VAL   298      42.169  55.186  54.613  1.00  0.00           C  
ATOM   4639  HB  VAL   298      41.968  54.788  53.619  1.00  0.00           H  
ATOM   4640  CG1 VAL   298      43.295  56.157  54.403  1.00  0.00           C  
ATOM   4641 HG11 VAL   298      44.093  55.703  53.816  1.00  0.00           H  
ATOM   4642 HG12 VAL   298      42.871  56.985  53.834  1.00  0.00           H  
ATOM   4643 HG13 VAL   298      43.750  56.477  55.340  1.00  0.00           H  
ATOM   4644  CG2 VAL   298      42.597  54.052  55.614  1.00  0.00           C  
ATOM   4645 HG21 VAL   298      41.818  53.291  55.560  1.00  0.00           H  
ATOM   4646 HG22 VAL   298      43.535  53.626  55.258  1.00  0.00           H  
ATOM   4647 HG23 VAL   298      42.622  54.421  56.639  1.00  0.00           H  
ATOM   4648  C   VAL   298      40.243  56.895  54.173  1.00  0.00           C  
ATOM   4649  O   VAL   298      39.964  56.662  52.987  1.00  0.00           O  
ATOM   4650  N   ASN   299      39.973  58.100  54.749  1.00  0.00           N  
ATOM   4651  H   ASN   299      40.223  58.295  55.708  1.00  0.00           H  
ATOM   4652  CA  ASN   299      39.453  59.295  54.071  1.00  0.00           C  
ATOM   4653  HA  ASN   299      39.781  59.134  53.044  1.00  0.00           H  
ATOM   4654  CB  ASN   299      37.927  59.318  54.056  1.00  0.00           C  
ATOM   4655  HB2 ASN   299      37.550  58.298  54.126  1.00  0.00           H  
ATOM   4656  HB3 ASN   299      37.630  59.787  54.994  1.00  0.00           H  
ATOM   4657  CG  ASN   299      37.353  60.173  52.882  1.00  0.00           C  
ATOM   4658  OD1 ASN   299      38.001  60.453  51.862  1.00  0.00           O  
ATOM   4659  ND2 ASN   299      36.084  60.474  52.924  1.00  0.00           N  
ATOM   4660 HD21 ASN   299      35.536  59.885  53.535  1.00  0.00           H  
ATOM   4661 HD22 ASN   299      35.691  60.979  52.142  1.00  0.00           H  
ATOM   4662  C   ASN   299      40.040  60.673  54.552  1.00  0.00           C  
ATOM   4663  O   ASN   299      39.865  60.903  55.781  1.00  0.00           O  
ATOM   4664  N   PRO   300      40.753  61.521  53.795  1.00  0.00           N  
ATOM   4665  CD  PRO   300      41.532  62.606  54.268  1.00  0.00           C  
ATOM   4666  HD2 PRO   300      42.527  62.229  54.503  1.00  0.00           H  
ATOM   4667  HD3 PRO   300      41.135  63.033  55.189  1.00  0.00           H  
ATOM   4668  CG  PRO   300      41.534  63.581  53.158  1.00  0.00           C  
ATOM   4669  HG2 PRO   300      42.329  64.325  53.213  1.00  0.00           H  
ATOM   4670  HG3 PRO   300      40.632  64.180  53.030  1.00  0.00           H  
ATOM   4671  CB  PRO   300      41.658  62.776  51.942  1.00  0.00           C  
ATOM   4672  HB2 PRO   300      42.699  62.587  51.682  1.00  0.00           H  
ATOM   4673  HB3 PRO   300      41.172  63.211  51.068  1.00  0.00           H  
ATOM   4674  CA  PRO   300      41.095  61.435  52.369  1.00  0.00           C  
ATOM   4675  HA  PRO   300      40.171  61.312  51.803  1.00  0.00           H  
ATOM   4676  C   PRO   300      42.042  60.228  52.164  1.00  0.00           C  
ATOM   4677  O   PRO   300      42.691  59.826  53.138  1.00  0.00           O  
ATOM   4678  N   PRO   301      42.031  59.696  50.928  1.00  0.00           N  
ATOM   4679  CD  PRO   301      41.409  60.116  49.721  1.00  0.00           C  
ATOM   4680  HD2 PRO   301      41.391  61.206  49.693  1.00  0.00           H  
ATOM   4681  HD3 PRO   301      40.380  59.757  49.724  1.00  0.00           H  
ATOM   4682  CG  PRO   301      42.180  59.453  48.558  1.00  0.00           C  
ATOM   4683  HG2 PRO   301      43.073  60.060  48.412  1.00  0.00           H  
ATOM   4684  HG3 PRO   301      41.478  59.520  47.727  1.00  0.00           H  
ATOM   4685  CB  PRO   301      42.517  58.062  49.123  1.00  0.00           C  
ATOM   4686  HB2 PRO   301      43.415  57.622  48.691  1.00  0.00           H  
ATOM   4687  HB3 PRO   301      41.724  57.335  49.301  1.00  0.00           H  
ATOM   4688  CA  PRO   301      42.757  58.480  50.612  1.00  0.00           C  
ATOM   4689  HA  PRO   301      42.320  57.762  51.307  1.00  0.00           H  
ATOM   4690  C   PRO   301      44.257  58.601  50.953  1.00  0.00           C  
ATOM   4691  O   PRO   301      44.807  59.570  50.412  1.00  0.00           O  
ATOM   4692  N   ALA   302      45.017  57.717  51.615  1.00  0.00           N  
ATOM   4693  H   ALA   302      44.623  56.909  52.074  1.00  0.00           H  
ATOM   4694  CA  ALA   302      46.404  57.894  51.855  1.00  0.00           C  
ATOM   4695  HA  ALA   302      46.593  58.960  51.979  1.00  0.00           H  
ATOM   4696  CB  ALA   302      46.850  57.218  53.120  1.00  0.00           C  
ATOM   4697  HB1 ALA   302      46.186  57.487  53.941  1.00  0.00           H  
ATOM   4698  HB2 ALA   302      46.684  56.146  53.010  1.00  0.00           H  
ATOM   4699  HB3 ALA   302      47.833  57.563  53.438  1.00  0.00           H  
ATOM   4700  C   ALA   302      47.181  57.370  50.626  1.00  0.00           C  
ATOM   4701  O   ALA   302      46.728  56.448  49.927  1.00  0.00           O  
ATOM   4702  N   PRO   303      48.389  57.938  50.312  1.00  0.00           N  
ATOM   4703  CD  PRO   303      49.008  59.062  50.954  1.00  0.00           C  
ATOM   4704  HD2 PRO   303      48.839  59.047  52.031  1.00  0.00           H  
ATOM   4705  HD3 PRO   303      48.711  60.030  50.550  1.00  0.00           H  
ATOM   4706  CG  PRO   303      50.505  58.853  50.729  1.00  0.00           C  
ATOM   4707  HG2 PRO   303      50.974  58.100  51.362  1.00  0.00           H  
ATOM   4708  HG3 PRO   303      51.059  59.786  50.831  1.00  0.00           H  
ATOM   4709  CB  PRO   303      50.397  58.389  49.236  1.00  0.00           C  
ATOM   4710  HB2 PRO   303      51.272  57.832  48.898  1.00  0.00           H  
ATOM   4711  HB3 PRO   303      50.200  59.259  48.610  1.00  0.00           H  
ATOM   4712  CA  PRO   303      49.189  57.451  49.150  1.00  0.00           C  
ATOM   4713  HA  PRO   303      48.548  57.461  48.268  1.00  0.00           H  
ATOM   4714  C   PRO   303      49.719  56.012  49.362  1.00  0.00           C  
ATOM   4715  O   PRO   303      49.873  55.532  50.541  1.00  0.00           O  
ATOM   4716  N   PRO   304      49.995  55.219  48.338  1.00  0.00           N  
ATOM   4717  CD  PRO   304      49.862  55.584  46.945  1.00  0.00           C  
ATOM   4718  HD2 PRO   304      49.834  56.652  46.730  1.00  0.00           H  
ATOM   4719  HD3 PRO   304      48.900  55.217  46.587  1.00  0.00           H  
ATOM   4720  CG  PRO   304      50.987  54.835  46.195  1.00  0.00           C  
ATOM   4721  HG2 PRO   304      52.000  55.215  46.328  1.00  0.00           H  
ATOM   4722  HG3 PRO   304      50.759  54.661  45.143  1.00  0.00           H  
ATOM   4723  CB  PRO   304      50.870  53.516  46.937  1.00  0.00           C  
ATOM   4724  HB2 PRO   304      51.696  52.817  46.804  1.00  0.00           H  
ATOM   4725  HB3 PRO   304      49.954  53.106  46.511  1.00  0.00           H  
ATOM   4726  CA  PRO   304      50.587  53.877  48.457  1.00  0.00           C  
ATOM   4727  HA  PRO   304      49.847  53.302  49.014  1.00  0.00           H  
ATOM   4728  C   PRO   304      51.923  53.856  49.137  1.00  0.00           C  
ATOM   4729  O   PRO   304      52.573  54.855  49.360  1.00  0.00           O  
ATOM   4730  N   VAL   305      52.244  52.645  49.611  1.00  0.00           N  
ATOM   4731  H   VAL   305      51.557  51.911  49.506  1.00  0.00           H  
ATOM   4732  CA  VAL   305      53.462  52.403  50.399  1.00  0.00           C  
ATOM   4733  HA  VAL   305      54.180  53.214  50.283  1.00  0.00           H  
ATOM   4734  CB  VAL   305      53.132  52.289  51.903  1.00  0.00           C  
ATOM   4735  HB  VAL   305      52.449  51.442  51.969  1.00  0.00           H  
ATOM   4736  CG1 VAL   305      54.341  51.916  52.854  1.00  0.00           C  
ATOM   4737 HG11 VAL   305      53.981  51.962  53.882  1.00  0.00           H  
ATOM   4738 HG12 VAL   305      54.664  50.891  52.670  1.00  0.00           H  
ATOM   4739 HG13 VAL   305      55.135  52.662  52.847  1.00  0.00           H  
ATOM   4740  CG2 VAL   305      52.544  53.590  52.389  1.00  0.00           C  
ATOM   4741 HG21 VAL   305      52.289  53.378  53.428  1.00  0.00           H  
ATOM   4742 HG22 VAL   305      53.192  54.466  52.368  1.00  0.00           H  
ATOM   4743 HG23 VAL   305      51.650  53.780  51.794  1.00  0.00           H  
ATOM   4744  C   VAL   305      54.143  51.156  49.866  1.00  0.00           C  
ATOM   4745  O   VAL   305      53.507  50.172  49.512  1.00  0.00           O  
ATOM   4746  N   LYS   306      55.500  51.319  49.809  1.00  0.00           N  
ATOM   4747  H   LYS   306      55.788  52.198  50.214  1.00  0.00           H  
ATOM   4748  CA  LYS   306      56.509  50.326  49.333  1.00  0.00           C  
ATOM   4749  HA  LYS   306      56.178  49.933  48.372  1.00  0.00           H  
ATOM   4750  CB  LYS   306      57.877  51.036  49.231  1.00  0.00           C  
ATOM   4751  HB2 LYS   306      57.863  51.871  49.931  1.00  0.00           H  
ATOM   4752  HB3 LYS   306      58.703  50.368  49.475  1.00  0.00           H  
ATOM   4753  CG  LYS   306      58.057  51.635  47.828  1.00  0.00           C  
ATOM   4754  HG2 LYS   306      57.991  50.828  47.099  1.00  0.00           H  
ATOM   4755  HG3 LYS   306      57.422  52.504  47.655  1.00  0.00           H  
ATOM   4756  CD  LYS   306      59.532  52.097  47.783  1.00  0.00           C  
ATOM   4757  HD2 LYS   306      59.722  52.775  48.615  1.00  0.00           H  
ATOM   4758  HD3 LYS   306      60.247  51.283  47.904  1.00  0.00           H  
ATOM   4759  CE  LYS   306      59.766  52.861  46.475  1.00  0.00           C  
ATOM   4760  HE2 LYS   306      59.220  53.801  46.553  1.00  0.00           H  
ATOM   4761  HE3 LYS   306      60.767  53.292  46.476  1.00  0.00           H  
ATOM   4762  NZ  LYS   306      59.614  51.982  45.296  1.00  0.00           N  
ATOM   4763  HZ1 LYS   306      58.670  51.647  45.165  1.00  0.00           H  
ATOM   4764  HZ2 LYS   306      59.791  52.410  44.398  1.00  0.00           H  
ATOM   4765  HZ3 LYS   306      60.248  51.209  45.434  1.00  0.00           H  
ATOM   4766  C   LYS   306      56.680  49.181  50.285  1.00  0.00           C  
ATOM   4767  O   LYS   306      56.990  48.112  49.811  1.00  0.00           O  
ATOM   4768  N   ALA   307      56.691  49.440  51.614  1.00  0.00           N  
ATOM   4769  H   ALA   307      56.477  50.405  51.822  1.00  0.00           H  
ATOM   4770  CA  ALA   307      56.775  48.455  52.722  1.00  0.00           C  
ATOM   4771  HA  ALA   307      57.489  47.719  52.352  1.00  0.00           H  
ATOM   4772  CB  ALA   307      57.394  49.084  53.934  1.00  0.00           C  
ATOM   4773  HB1 ALA   307      56.818  49.972  54.196  1.00  0.00           H  
ATOM   4774  HB2 ALA   307      57.361  48.400  54.782  1.00  0.00           H  
ATOM   4775  HB3 ALA   307      58.458  49.235  53.753  1.00  0.00           H  
ATOM   4776  C   ALA   307      55.383  47.737  52.935  1.00  0.00           C  
ATOM   4777  O   ALA   307      54.712  47.969  53.882  1.00  0.00           O  
ATOM   4778  N   SER   308      55.040  46.908  51.968  1.00  0.00           N  
ATOM   4779  H   SER   308      55.775  46.830  51.280  1.00  0.00           H  
ATOM   4780  CA  SER   308      53.693  46.342  51.757  1.00  0.00           C  
ATOM   4781  HA  SER   308      53.345  45.941  52.708  1.00  0.00           H  
ATOM   4782  CB  SER   308      52.612  47.260  51.111  1.00  0.00           C  
ATOM   4783  HB2 SER   308      52.701  47.229  50.025  1.00  0.00           H  
ATOM   4784  HB3 SER   308      51.597  46.992  51.404  1.00  0.00           H  
ATOM   4785  OG  SER   308      52.661  48.679  51.499  1.00  0.00           O  
ATOM   4786  HG  SER   308      52.985  49.194  50.756  1.00  0.00           H  
ATOM   4787  C   SER   308      53.768  45.170  50.743  1.00  0.00           C  
ATOM   4788  O   SER   308      54.333  45.319  49.653  1.00  0.00           O  
ATOM   4789  N   TRP   309      53.056  44.084  51.061  1.00  0.00           N  
ATOM   4790  H   TRP   309      52.549  44.136  51.933  1.00  0.00           H  
ATOM   4791  CA  TRP   309      52.593  43.095  50.094  1.00  0.00           C  
ATOM   4792  HA  TRP   309      53.358  42.801  49.375  1.00  0.00           H  
ATOM   4793  CB  TRP   309      52.152  41.854  50.882  1.00  0.00           C  
ATOM   4794  HB2 TRP   309      53.011  41.433  51.403  1.00  0.00           H  
ATOM   4795  HB3 TRP   309      51.419  42.231  51.596  1.00  0.00           H  
ATOM   4796  CG  TRP   309      51.647  40.709  50.085  1.00  0.00           C  
ATOM   4797  CD1 TRP   309      50.401  40.487  49.637  1.00  0.00           C  
ATOM   4798  HD1 TRP   309      49.639  41.224  49.841  1.00  0.00           H  
ATOM   4799  NE1 TRP   309      50.298  39.256  49.028  1.00  0.00           N  
ATOM   4800  HE1 TRP   309      49.408  38.836  48.800  1.00  0.00           H  
ATOM   4801  CE2 TRP   309      51.446  38.598  49.151  1.00  0.00           C  
ATOM   4802  CZ2 TRP   309      51.948  37.304  48.723  1.00  0.00           C  
ATOM   4803  HZ2 TRP   309      51.292  36.637  48.184  1.00  0.00           H  
ATOM   4804  CH2 TRP   309      53.226  36.862  49.023  1.00  0.00           C  
ATOM   4805  HH2 TRP   309      53.506  35.884  48.660  1.00  0.00           H  
ATOM   4806  CZ3 TRP   309      54.045  37.770  49.668  1.00  0.00           C  
ATOM   4807  HZ3 TRP   309      55.073  37.485  49.839  1.00  0.00           H  
ATOM   4808  CE3 TRP   309      53.635  39.050  50.053  1.00  0.00           C  
ATOM   4809  HE3 TRP   309      54.335  39.725  50.522  1.00  0.00           H  
ATOM   4810  CD2 TRP   309      52.353  39.522  49.781  1.00  0.00           C  
ATOM   4811  C   TRP   309      51.371  43.628  49.307  1.00  0.00           C  
ATOM   4812  O   TRP   309      50.403  44.050  49.856  1.00  0.00           O  
ATOM   4813  N   VAL   310      51.394  43.413  47.929  1.00  0.00           N  
ATOM   4814  H   VAL   310      52.236  43.128  47.449  1.00  0.00           H  
ATOM   4815  CA  VAL   310      50.318  43.891  47.050  1.00  0.00           C  
ATOM   4816  HA  VAL   310      49.356  44.076  47.529  1.00  0.00           H  
ATOM   4817  CB  VAL   310      50.670  45.157  46.244  1.00  0.00           C  
ATOM   4818  HB  VAL   310      51.551  45.040  45.612  1.00  0.00           H  
ATOM   4819  CG1 VAL   310      49.551  45.558  45.295  1.00  0.00           C  
ATOM   4820 HG11 VAL   310      49.575  46.478  44.711  1.00  0.00           H  
ATOM   4821 HG12 VAL   310      49.382  44.753  44.580  1.00  0.00           H  
ATOM   4822 HG13 VAL   310      48.632  45.648  45.874  1.00  0.00           H  
ATOM   4823  CG2 VAL   310      51.077  46.249  47.243  1.00  0.00           C  
ATOM   4824 HG21 VAL   310      52.068  45.990  47.616  1.00  0.00           H  
ATOM   4825 HG22 VAL   310      51.016  47.172  46.667  1.00  0.00           H  
ATOM   4826 HG23 VAL   310      50.351  46.384  48.045  1.00  0.00           H  
ATOM   4827  C   VAL   310      49.963  42.747  46.096  1.00  0.00           C  
ATOM   4828  O   VAL   310      50.819  42.047  45.506  1.00  0.00           O  
ATOM   4829  N   HIE   311      48.704  42.311  45.997  1.00  0.00           N  
ATOM   4830  H   HIE   311      47.988  42.870  46.438  1.00  0.00           H  
ATOM   4831  CA  HIE   311      48.283  41.061  45.263  1.00  0.00           C  
ATOM   4832  HA  HIE   311      48.975  40.970  44.425  1.00  0.00           H  
ATOM   4833  CB  HIE   311      48.407  39.756  46.188  1.00  0.00           C  
ATOM   4834  HB2 HIE   311      48.330  38.829  45.619  1.00  0.00           H  
ATOM   4835  HB3 HIE   311      49.402  39.847  46.624  1.00  0.00           H  
ATOM   4836  CG  HIE   311      47.337  39.676  47.316  1.00  0.00           C  
ATOM   4837  ND1 HIE   311      47.223  38.516  48.082  1.00  0.00           N  
ATOM   4838  CE1 HIE   311      46.273  38.762  49.023  1.00  0.00           C  
ATOM   4839  HE1 HIE   311      46.131  38.103  49.866  1.00  0.00           H  
ATOM   4840  NE2 HIE   311      45.755  39.996  48.925  1.00  0.00           N  
ATOM   4841  HE2 HIE   311      45.169  40.540  49.542  1.00  0.00           H  
ATOM   4842  CD2 HIE   311      46.398  40.585  47.838  1.00  0.00           C  
ATOM   4843  HD2 HIE   311      46.211  41.604  47.535  1.00  0.00           H  
ATOM   4844  C   HIE   311      46.911  41.209  44.638  1.00  0.00           C  
ATOM   4845  O   HIE   311      46.258  42.128  45.038  1.00  0.00           O  
ATOM   4846  N   LYS   312      46.560  40.231  43.765  1.00  0.00           N  
ATOM   4847  H   LYS   312      47.257  39.518  43.603  1.00  0.00           H  
ATOM   4848  CA  LYS   312      45.179  39.955  43.379  1.00  0.00           C  
ATOM   4849  HA  LYS   312      44.557  40.147  44.253  1.00  0.00           H  
ATOM   4850  CB  LYS   312      44.690  41.013  42.388  1.00  0.00           C  
ATOM   4851  HB2 LYS   312      44.653  41.996  42.857  1.00  0.00           H  
ATOM   4852  HB3 LYS   312      45.295  40.967  41.482  1.00  0.00           H  
ATOM   4853  CG  LYS   312      43.247  40.782  41.999  1.00  0.00           C  
ATOM   4854  HG2 LYS   312      43.136  41.544  41.227  1.00  0.00           H  
ATOM   4855  HG3 LYS   312      43.222  39.859  41.420  1.00  0.00           H  
ATOM   4856  CD  LYS   312      42.133  40.940  43.125  1.00  0.00           C  
ATOM   4857  HD2 LYS   312      42.318  40.256  43.953  1.00  0.00           H  
ATOM   4858  HD3 LYS   312      42.158  41.906  43.630  1.00  0.00           H  
ATOM   4859  CE  LYS   312      40.672  40.683  42.550  1.00  0.00           C  
ATOM   4860  HE2 LYS   312      39.981  41.402  42.991  1.00  0.00           H  
ATOM   4861  HE3 LYS   312      40.628  40.826  41.470  1.00  0.00           H  
ATOM   4862  NZ  LYS   312      40.059  39.358  42.936  1.00  0.00           N  
ATOM   4863  HZ1 LYS   312      40.611  38.589  42.583  1.00  0.00           H  
ATOM   4864  HZ2 LYS   312      40.087  39.220  43.936  1.00  0.00           H  
ATOM   4865  HZ3 LYS   312      39.088  39.231  42.688  1.00  0.00           H  
ATOM   4866  C   LYS   312      44.969  38.545  42.873  1.00  0.00           C  
ATOM   4867  O   LYS   312      45.786  38.085  42.086  1.00  0.00           O  
ATOM   4868  N   THR   313      43.828  37.970  43.252  1.00  0.00           N  
ATOM   4869  H   THR   313      43.114  38.471  43.762  1.00  0.00           H  
ATOM   4870  CA  THR   313      43.445  36.624  42.723  1.00  0.00           C  
ATOM   4871  HA  THR   313      44.268  36.041  42.310  1.00  0.00           H  
ATOM   4872  CB  THR   313      42.640  35.922  43.834  1.00  0.00           C  
ATOM   4873  HB  THR   313      42.313  34.948  43.467  1.00  0.00           H  
ATOM   4874  CG2 THR   313      43.629  35.678  44.982  1.00  0.00           C  
ATOM   4875 HG21 THR   313      44.500  35.191  44.542  1.00  0.00           H  
ATOM   4876 HG22 THR   313      43.832  36.640  45.452  1.00  0.00           H  
ATOM   4877 HG23 THR   313      43.152  35.148  45.806  1.00  0.00           H  
ATOM   4878  OG1 THR   313      41.561  36.786  44.237  1.00  0.00           O  
ATOM   4879  HG1 THR   313      41.160  36.399  45.018  1.00  0.00           H  
ATOM   4880  C   THR   313      42.470  36.747  41.581  1.00  0.00           C  
ATOM   4881  O   THR   313      41.827  37.790  41.425  1.00  0.00           O  
ATOM   4882  N   GLY   314      42.348  35.677  40.827  1.00  0.00           N  
ATOM   4883  H   GLY   314      42.840  34.824  41.047  1.00  0.00           H  
ATOM   4884  CA  GLY   314      41.295  35.563  39.800  1.00  0.00           C  
ATOM   4885  HA2 GLY   314      40.336  35.705  40.297  1.00  0.00           H  
ATOM   4886  HA3 GLY   314      41.492  36.244  38.971  1.00  0.00           H  
ATOM   4887  C   GLY   314      41.252  34.292  39.060  1.00  0.00           C  
ATOM   4888  O   GLY   314      42.225  33.630  39.059  1.00  0.00           O  
ATOM   4889  N   SER   315      40.094  33.955  38.437  1.00  0.00           N  
ATOM   4890  H   SER   315      39.321  34.602  38.484  1.00  0.00           H  
ATOM   4891  CA  SER   315      39.728  32.682  37.878  1.00  0.00           C  
ATOM   4892  HA  SER   315      40.645  32.286  37.443  1.00  0.00           H  
ATOM   4893  CB  SER   315      39.245  31.689  38.959  1.00  0.00           C  
ATOM   4894  HB2 SER   315      38.217  31.932  39.225  1.00  0.00           H  
ATOM   4895  HB3 SER   315      39.183  30.659  38.609  1.00  0.00           H  
ATOM   4896  OG  SER   315      40.024  31.629  40.131  1.00  0.00           O  
ATOM   4897  HG  SER   315      39.756  32.390  40.651  1.00  0.00           H  
ATOM   4898  C   SER   315      38.560  32.728  36.833  1.00  0.00           C  
ATOM   4899  O   SER   315      37.731  33.678  36.870  1.00  0.00           O  
ATOM   4900  N   THR   316      38.394  31.713  36.039  1.00  0.00           N  
ATOM   4901  H   THR   316      39.097  31.009  36.216  1.00  0.00           H  
ATOM   4902  CA  THR   316      37.253  31.407  35.118  1.00  0.00           C  
ATOM   4903  HA  THR   316      36.425  32.063  35.386  1.00  0.00           H  
ATOM   4904  CB  THR   316      37.515  31.682  33.660  1.00  0.00           C  
ATOM   4905  HB  THR   316      36.579  31.508  33.130  1.00  0.00           H  
ATOM   4906  CG2 THR   316      38.065  33.077  33.410  1.00  0.00           C  
ATOM   4907 HG21 THR   316      38.145  33.324  32.351  1.00  0.00           H  
ATOM   4908 HG22 THR   316      37.396  33.804  33.870  1.00  0.00           H  
ATOM   4909 HG23 THR   316      39.068  33.085  33.838  1.00  0.00           H  
ATOM   4910  OG1 THR   316      38.424  30.753  33.101  1.00  0.00           O  
ATOM   4911  HG1 THR   316      38.546  30.944  32.169  1.00  0.00           H  
ATOM   4912  C   THR   316      36.710  30.075  35.382  1.00  0.00           C  
ATOM   4913  O   THR   316      37.256  29.342  36.188  1.00  0.00           O  
ATOM   4914  N   GLY   317      35.702  29.632  34.566  1.00  0.00           N  
ATOM   4915  H   GLY   317      35.261  30.272  33.921  1.00  0.00           H  
ATOM   4916  CA  GLY   317      35.255  28.231  34.518  1.00  0.00           C  
ATOM   4917  HA2 GLY   317      34.841  27.958  35.489  1.00  0.00           H  
ATOM   4918  HA3 GLY   317      34.391  28.120  33.863  1.00  0.00           H  
ATOM   4919  C   GLY   317      36.335  27.244  34.047  1.00  0.00           C  
ATOM   4920  O   GLY   317      36.150  26.057  34.265  1.00  0.00           O  
ATOM   4921  N   GLY   318      37.473  27.709  33.515  1.00  0.00           N  
ATOM   4922  H   GLY   318      37.520  28.717  33.484  1.00  0.00           H  
ATOM   4923  CA  GLY   318      38.591  26.977  32.982  1.00  0.00           C  
ATOM   4924  HA2 GLY   318      38.390  25.905  32.992  1.00  0.00           H  
ATOM   4925  HA3 GLY   318      38.538  27.200  31.917  1.00  0.00           H  
ATOM   4926  C   GLY   318      39.977  27.405  33.497  1.00  0.00           C  
ATOM   4927  O   GLY   318      40.893  26.761  33.104  1.00  0.00           O  
ATOM   4928  N   PHE   319      40.071  28.387  34.382  1.00  0.00           N  
ATOM   4929  H   PHE   319      39.215  28.889  34.572  1.00  0.00           H  
ATOM   4930  CA  PHE   319      41.398  28.920  34.664  1.00  0.00           C  
ATOM   4931  HA  PHE   319      42.180  28.163  34.595  1.00  0.00           H  
ATOM   4932  CB  PHE   319      41.900  30.022  33.721  1.00  0.00           C  
ATOM   4933  HB2 PHE   319      41.107  30.768  33.767  1.00  0.00           H  
ATOM   4934  HB3 PHE   319      42.791  30.520  34.104  1.00  0.00           H  
ATOM   4935  CG  PHE   319      42.169  29.659  32.270  1.00  0.00           C  
ATOM   4936  CD1 PHE   319      41.085  29.290  31.425  1.00  0.00           C  
ATOM   4937  HD1 PHE   319      40.087  29.054  31.765  1.00  0.00           H
[truncated: 3,717,612 more chars]
