# Supplementary material for: Insights into the Enhanced Ceftazidime Hydrolysis by Ent385 AmpC β‑Lactamase from Multiscale Simulations
Source: ACS Catal. 2025 Jun 23;15(13):11739–48. doi: 10.1021/acscatal.5c02383 (PMC12235585; doi:10.1021/acscatal.5c02383)
Supplement: Supplementary file 2 [file cs5c02383_si_002.zip › SI_paper_AmpC_Ent385/representative-structures-ReactionSimulations/Ent385-Path2/Ent385.path2.TS.c2.pdb]

CRYST1   85.708   80.227   74.082  90.00  90.00  90.00               1
ATOM      1  N   PRO     1      72.417  32.937  43.135  1.00  0.00           N  
ATOM      2  H2  PRO     1      73.237  32.363  42.998  1.00  0.00           H  
ATOM      3  H3  PRO     1      72.008  32.725  44.033  1.00  0.00           H  
ATOM      4  CD  PRO     1      72.844  34.268  42.945  1.00  0.00           C  
ATOM      5  HD2 PRO     1      73.906  34.047  42.837  1.00  0.00           H  
ATOM      6  HD3 PRO     1      72.565  34.874  43.806  1.00  0.00           H  
ATOM      7  CG  PRO     1      72.134  34.829  41.718  1.00  0.00           C  
ATOM      8  HG2 PRO     1      72.832  35.257  40.999  1.00  0.00           H  
ATOM      9  HG3 PRO     1      71.432  35.627  41.959  1.00  0.00           H  
ATOM     10  CB  PRO     1      71.324  33.670  41.073  1.00  0.00           C  
ATOM     11  HB2 PRO     1      71.721  33.446  40.083  1.00  0.00           H  
ATOM     12  HB3 PRO     1      70.285  33.968  40.931  1.00  0.00           H  
ATOM     13  CA  PRO     1      71.413  32.590  42.093  1.00  0.00           C  
ATOM     14  HA  PRO     1      70.496  32.549  42.681  1.00  0.00           H  
ATOM     15  C   PRO     1      71.707  31.259  41.359  1.00  0.00           C  
ATOM     16  O   PRO     1      72.797  30.843  41.192  1.00  0.00           O  
ATOM     17  N   MET     2      70.595  30.674  40.962  1.00  0.00           N  
ATOM     18  H   MET     2      69.695  31.058  41.214  1.00  0.00           H  
ATOM     19  CA  MET     2      70.611  29.319  40.307  1.00  0.00           C  
ATOM     20  HA  MET     2      71.472  28.785  40.709  1.00  0.00           H  
ATOM     21  CB  MET     2      69.371  28.478  40.670  1.00  0.00           C  
ATOM     22  HB2 MET     2      69.522  27.440  40.373  1.00  0.00           H  
ATOM     23  HB3 MET     2      69.144  28.615  41.727  1.00  0.00           H  
ATOM     24  CG  MET     2      68.222  28.931  39.901  1.00  0.00           C  
ATOM     25  HG2 MET     2      68.007  29.999  39.938  1.00  0.00           H  
ATOM     26  HG3 MET     2      68.289  28.728  38.832  1.00  0.00           H  
ATOM     27  SD  MET     2      66.839  28.110  40.693  1.00  0.00           S  
ATOM     28  CE  MET     2      66.419  29.387  42.002  1.00  0.00           C  
ATOM     29  HE1 MET     2      66.484  30.415  41.645  1.00  0.00           H  
ATOM     30  HE2 MET     2      65.433  29.062  42.335  1.00  0.00           H  
ATOM     31  HE3 MET     2      67.063  29.216  42.865  1.00  0.00           H  
ATOM     32  C   MET     2      70.826  29.561  38.775  1.00  0.00           C  
ATOM     33  O   MET     2      70.401  30.623  38.279  1.00  0.00           O  
ATOM     34  N   SER     3      71.275  28.603  38.014  1.00  0.00           N  
ATOM     35  H   SER     3      71.557  27.771  38.513  1.00  0.00           H  
ATOM     36  CA  SER     3      71.156  28.594  36.588  1.00  0.00           C  
ATOM     37  HA  SER     3      71.616  29.506  36.208  1.00  0.00           H  
ATOM     38  CB  SER     3      71.837  27.371  35.998  1.00  0.00           C  
ATOM     39  HB2 SER     3      72.885  27.437  36.291  1.00  0.00           H  
ATOM     40  HB3 SER     3      71.476  26.489  36.528  1.00  0.00           H  
ATOM     41  OG  SER     3      71.650  27.100  34.581  1.00  0.00           O  
ATOM     42  HG  SER     3      72.066  27.786  34.054  1.00  0.00           H  
ATOM     43  C   SER     3      69.714  28.646  36.032  1.00  0.00           C  
ATOM     44  O   SER     3      68.833  27.973  36.620  1.00  0.00           O  
ATOM     45  N   GLU     4      69.413  29.252  34.886  1.00  0.00           N  
ATOM     46  H   GLU     4      70.123  29.844  34.479  1.00  0.00           H  
ATOM     47  CA  GLU     4      68.241  28.981  34.054  1.00  0.00           C  
ATOM     48  HA  GLU     4      67.358  29.484  34.448  1.00  0.00           H  
ATOM     49  CB  GLU     4      68.497  29.554  32.701  1.00  0.00           C  
ATOM     50  HB2 GLU     4      68.740  30.609  32.829  1.00  0.00           H  
ATOM     51  HB3 GLU     4      69.439  29.212  32.272  1.00  0.00           H  
ATOM     52  CG  GLU     4      67.300  29.458  31.690  1.00  0.00           C  
ATOM     53  HG2 GLU     4      67.357  28.522  31.135  1.00  0.00           H  
ATOM     54  HG3 GLU     4      66.340  29.645  32.171  1.00  0.00           H  
ATOM     55  CD  GLU     4      67.443  30.593  30.567  1.00  0.00           C  
ATOM     56  OE1 GLU     4      68.513  30.799  29.980  1.00  0.00           O  
ATOM     57  OE2 GLU     4      66.456  31.246  30.260  1.00  0.00           O  
ATOM     58  C   GLU     4      67.931  27.447  33.937  1.00  0.00           C  
ATOM     59  O   GLU     4      66.729  27.142  33.896  1.00  0.00           O  
ATOM     60  N   LYS     5      68.910  26.534  33.856  1.00  0.00           N  
ATOM     61  H   LYS     5      69.879  26.793  33.974  1.00  0.00           H  
ATOM     62  CA  LYS     5      68.678  25.068  33.746  1.00  0.00           C  
ATOM     63  HA  LYS     5      67.922  24.929  32.973  1.00  0.00           H  
ATOM     64  CB  LYS     5      70.000  24.360  33.289  1.00  0.00           C  
ATOM     65  HB2 LYS     5      70.297  24.658  32.283  1.00  0.00           H  
ATOM     66  HB3 LYS     5      70.791  24.607  33.997  1.00  0.00           H  
ATOM     67  CG  LYS     5      69.962  22.857  33.181  1.00  0.00           C  
ATOM     68  HG2 LYS     5      70.145  22.423  34.164  1.00  0.00           H  
ATOM     69  HG3 LYS     5      69.046  22.532  32.688  1.00  0.00           H  
ATOM     70  CD  LYS     5      71.204  22.370  32.482  1.00  0.00           C  
ATOM     71  HD2 LYS     5      71.252  22.789  31.476  1.00  0.00           H  
ATOM     72  HD3 LYS     5      72.114  22.577  33.045  1.00  0.00           H  
ATOM     73  CE  LYS     5      71.065  20.838  32.248  1.00  0.00           C  
ATOM     74  HE2 LYS     5      71.159  20.526  33.289  1.00  0.00           H  
ATOM     75  HE3 LYS     5      70.090  20.460  31.942  1.00  0.00           H  
ATOM     76  NZ  LYS     5      72.204  20.166  31.493  1.00  0.00           N  
ATOM     77  HZ1 LYS     5      72.131  19.179  31.291  1.00  0.00           H  
ATOM     78  HZ2 LYS     5      72.245  20.629  30.597  1.00  0.00           H  
ATOM     79  HZ3 LYS     5      73.046  20.388  32.003  1.00  0.00           H  
ATOM     80  C   LYS     5      68.181  24.492  35.066  1.00  0.00           C  
ATOM     81  O   LYS     5      67.411  23.572  35.211  1.00  0.00           O  
ATOM     82  N   GLN     6      68.541  25.172  36.158  1.00  0.00           N  
ATOM     83  H   GLN     6      69.094  26.017  36.132  1.00  0.00           H  
ATOM     84  CA  GLN     6      68.159  24.791  37.542  1.00  0.00           C  
ATOM     85  HA  GLN     6      68.039  23.711  37.628  1.00  0.00           H  
ATOM     86  CB  GLN     6      69.320  25.191  38.517  1.00  0.00           C  
ATOM     87  HB2 GLN     6      69.686  26.182  38.250  1.00  0.00           H  
ATOM     88  HB3 GLN     6      69.027  25.219  39.567  1.00  0.00           H  
ATOM     89  CG  GLN     6      70.628  24.296  38.518  1.00  0.00           C  
ATOM     90  HG2 GLN     6      70.365  23.294  38.857  1.00  0.00           H  
ATOM     91  HG3 GLN     6      71.025  24.136  37.516  1.00  0.00           H  
ATOM     92  CD  GLN     6      71.765  24.882  39.359  1.00  0.00           C  
ATOM     93  OE1 GLN     6      71.853  26.047  39.748  1.00  0.00           O  
ATOM     94  NE2 GLN     6      72.758  24.045  39.727  1.00  0.00           N  
ATOM     95 HE21 GLN     6      72.890  23.185  39.214  1.00  0.00           H  
ATOM     96 HE22 GLN     6      73.566  24.357  40.246  1.00  0.00           H  
ATOM     97  C   GLN     6      66.841  25.419  37.914  1.00  0.00           C  
ATOM     98  O   GLN     6      66.189  24.789  38.696  1.00  0.00           O  
ATOM     99  N   LEU     7      66.395  26.606  37.405  1.00  0.00           N  
ATOM    100  H   LEU     7      67.109  27.074  36.865  1.00  0.00           H  
ATOM    101  CA  LEU     7      65.062  27.130  37.302  1.00  0.00           C  
ATOM    102  HA  LEU     7      64.741  27.127  38.344  1.00  0.00           H  
ATOM    103  CB  LEU     7      65.134  28.593  36.760  1.00  0.00           C  
ATOM    104  HB2 LEU     7      65.938  29.179  37.204  1.00  0.00           H  
ATOM    105  HB3 LEU     7      65.269  28.527  35.681  1.00  0.00           H  
ATOM    106  CG  LEU     7      63.847  29.425  36.918  1.00  0.00           C  
ATOM    107  HG  LEU     7      63.006  28.965  36.398  1.00  0.00           H  
ATOM    108  CD1 LEU     7      63.409  29.696  38.441  1.00  0.00           C  
ATOM    109 HD11 LEU     7      62.513  29.111  38.649  1.00  0.00           H  
ATOM    110 HD12 LEU     7      64.259  29.536  39.105  1.00  0.00           H  
ATOM    111 HD13 LEU     7      63.178  30.755  38.552  1.00  0.00           H  
ATOM    112  CD2 LEU     7      63.972  30.769  36.178  1.00  0.00           C  
ATOM    113 HD21 LEU     7      64.471  30.636  35.218  1.00  0.00           H  
ATOM    114 HD22 LEU     7      62.992  31.154  35.894  1.00  0.00           H  
ATOM    115 HD23 LEU     7      64.452  31.532  36.790  1.00  0.00           H  
ATOM    116  C   LEU     7      64.131  26.215  36.501  1.00  0.00           C  
ATOM    117  O   LEU     7      62.965  26.134  36.882  1.00  0.00           O  
ATOM    118  N   ALA     8      64.574  25.630  35.393  1.00  0.00           N  
ATOM    119  H   ALA     8      65.481  25.910  35.046  1.00  0.00           H  
ATOM    120  CA  ALA     8      63.747  24.670  34.658  1.00  0.00           C  
ATOM    121  HA  ALA     8      62.821  25.186  34.405  1.00  0.00           H  
ATOM    122  CB  ALA     8      64.559  24.217  33.401  1.00  0.00           C  
ATOM    123  HB1 ALA     8      63.847  23.912  32.634  1.00  0.00           H  
ATOM    124  HB2 ALA     8      65.057  25.083  32.965  1.00  0.00           H  
ATOM    125  HB3 ALA     8      65.391  23.599  33.742  1.00  0.00           H  
ATOM    126  C   ALA     8      63.488  23.426  35.523  1.00  0.00           C  
ATOM    127  O   ALA     8      62.370  22.884  35.656  1.00  0.00           O  
ATOM    128  N   ASP     9      64.471  23.022  36.274  1.00  0.00           N  
ATOM    129  H   ASP     9      65.395  23.320  35.993  1.00  0.00           H  
ATOM    130  CA  ASP     9      64.348  21.880  37.161  1.00  0.00           C  
ATOM    131  HA  ASP     9      63.804  21.192  36.514  1.00  0.00           H  
ATOM    132  CB  ASP     9      65.763  21.351  37.579  1.00  0.00           C  
ATOM    133  HB2 ASP     9      66.170  20.788  36.739  1.00  0.00           H  
ATOM    134  HB3 ASP     9      66.418  22.206  37.745  1.00  0.00           H  
ATOM    135  CG  ASP     9      65.722  20.486  38.784  1.00  0.00           C  
ATOM    136  OD1 ASP     9      65.437  19.274  38.646  1.00  0.00           O  
ATOM    137  OD2 ASP     9      65.898  20.961  39.901  1.00  0.00           O  
ATOM    138  C   ASP     9      63.388  22.050  38.348  1.00  0.00           C  
ATOM    139  O   ASP     9      62.538  21.225  38.724  1.00  0.00           O  
ATOM    140  N   VAL    10      63.558  23.198  39.002  1.00  0.00           N  
ATOM    141  H   VAL    10      64.380  23.725  38.741  1.00  0.00           H  
ATOM    142  CA  VAL    10      62.703  23.695  40.066  1.00  0.00           C  
ATOM    143  HA  VAL    10      62.813  22.917  40.820  1.00  0.00           H  
ATOM    144  CB  VAL    10      63.242  24.983  40.733  1.00  0.00           C  
ATOM    145  HB  VAL    10      63.543  25.582  39.873  1.00  0.00           H  
ATOM    146  CG1 VAL    10      62.221  25.860  41.428  1.00  0.00           C  
ATOM    147 HG11 VAL    10      62.767  26.745  41.756  1.00  0.00           H  
ATOM    148 HG12 VAL    10      61.390  26.092  40.762  1.00  0.00           H  
ATOM    149 HG13 VAL    10      61.922  25.357  42.348  1.00  0.00           H  
ATOM    150  CG2 VAL    10      64.463  24.676  41.620  1.00  0.00           C  
ATOM    151 HG21 VAL    10      65.047  23.909  41.111  1.00  0.00           H  
ATOM    152 HG22 VAL    10      65.089  25.568  41.616  1.00  0.00           H  
ATOM    153 HG23 VAL    10      64.171  24.435  42.642  1.00  0.00           H  
ATOM    154  C   VAL    10      61.236  23.685  39.620  1.00  0.00           C  
ATOM    155  O   VAL    10      60.355  23.333  40.414  1.00  0.00           O  
ATOM    156  N   VAL    11      60.956  24.277  38.497  1.00  0.00           N  
ATOM    157  H   VAL    11      61.698  24.688  37.949  1.00  0.00           H  
ATOM    158  CA  VAL    11      59.542  24.458  38.012  1.00  0.00           C  
ATOM    159  HA  VAL    11      58.890  24.746  38.837  1.00  0.00           H  
ATOM    160  CB  VAL    11      59.448  25.570  36.949  1.00  0.00           C  
ATOM    161  HB  VAL    11      60.057  25.297  36.088  1.00  0.00           H  
ATOM    162  CG1 VAL    11      57.981  25.794  36.519  1.00  0.00           C  
ATOM    163 HG11 VAL    11      57.406  25.865  37.441  1.00  0.00           H  
ATOM    164 HG12 VAL    11      57.911  26.681  35.890  1.00  0.00           H  
ATOM    165 HG13 VAL    11      57.524  24.949  36.003  1.00  0.00           H  
ATOM    166  CG2 VAL    11      59.995  26.905  37.600  1.00  0.00           C  
ATOM    167 HG21 VAL    11      59.844  27.741  36.918  1.00  0.00           H  
ATOM    168 HG22 VAL    11      59.552  27.084  38.580  1.00  0.00           H  
ATOM    169 HG23 VAL    11      61.055  26.861  37.852  1.00  0.00           H  
ATOM    170  C   VAL    11      59.001  23.110  37.504  1.00  0.00           C  
ATOM    171  O   VAL    11      57.776  22.859  37.624  1.00  0.00           O  
ATOM    172  N   GLU    12      59.840  22.170  36.953  1.00  0.00           N  
ATOM    173  H   GLU    12      60.836  22.335  36.958  1.00  0.00           H  
ATOM    174  CA  GLU    12      59.352  20.851  36.520  1.00  0.00           C  
ATOM    175  HA  GLU    12      58.434  20.994  35.950  1.00  0.00           H  
ATOM    176  CB  GLU    12      60.356  20.158  35.550  1.00  0.00           C  
ATOM    177  HB2 GLU    12      60.716  20.858  34.796  1.00  0.00           H  
ATOM    178  HB3 GLU    12      61.306  19.999  36.059  1.00  0.00           H  
ATOM    179  CG  GLU    12      59.881  18.820  34.916  1.00  0.00           C  
ATOM    180  HG2 GLU    12      59.872  18.150  35.776  1.00  0.00           H  
ATOM    181  HG3 GLU    12      58.842  18.964  34.621  1.00  0.00           H  
ATOM    182  CD  GLU    12      60.732  18.308  33.796  1.00  0.00           C  
ATOM    183  OE1 GLU    12      60.985  17.095  33.750  1.00  0.00           O  
ATOM    184  OE2 GLU    12      61.332  19.049  33.024  1.00  0.00           O  
ATOM    185  C   GLU    12      59.014  19.984  37.667  1.00  0.00           C  
ATOM    186  O   GLU    12      57.901  19.428  37.664  1.00  0.00           O  
ATOM    187  N   ARG    13      59.794  19.939  38.716  1.00  0.00           N  
ATOM    188  H   ARG    13      60.660  20.453  38.645  1.00  0.00           H  
ATOM    189  CA  ARG    13      59.527  19.209  39.939  1.00  0.00           C  
ATOM    190  HA  ARG    13      59.196  18.189  39.743  1.00  0.00           H  
ATOM    191  CB  ARG    13      60.886  19.154  40.659  1.00  0.00           C  
ATOM    192  HB2 ARG    13      61.292  20.157  40.789  1.00  0.00           H  
ATOM    193  HB3 ARG    13      60.598  18.726  41.619  1.00  0.00           H  
ATOM    194  CG  ARG    13      61.898  18.187  40.020  1.00  0.00           C  
ATOM    195  HG2 ARG    13      61.399  17.231  39.864  1.00  0.00           H  
ATOM    196  HG3 ARG    13      62.215  18.543  39.040  1.00  0.00           H  
ATOM    197  CD  ARG    13      63.203  17.868  40.844  1.00  0.00           C  
ATOM    198  HD2 ARG    13      62.828  17.398  41.753  1.00  0.00           H  
ATOM    199  HD3 ARG    13      63.862  17.206  40.283  1.00  0.00           H  
ATOM    200  NE  ARG    13      63.910  19.057  41.183  1.00  0.00           N  
ATOM    201  HE  ARG    13      64.445  19.471  40.433  1.00  0.00           H  
ATOM    202  CZ  ARG    13      64.221  19.506  42.400  1.00  0.00           C  
ATOM    203  NH1 ARG    13      63.621  19.150  43.528  1.00  0.00           N  
ATOM    204 HH11 ARG    13      63.930  19.434  44.447  1.00  0.00           H  
ATOM    205 HH12 ARG    13      62.943  18.404  43.464  1.00  0.00           H  
ATOM    206  NH2 ARG    13      65.117  20.446  42.510  1.00  0.00           N  
ATOM    207 HH21 ARG    13      65.564  20.830  41.690  1.00  0.00           H  
ATOM    208 HH22 ARG    13      65.641  20.534  43.369  1.00  0.00           H  
ATOM    209  C   ARG    13      58.496  19.791  40.922  1.00  0.00           C  
ATOM    210  O   ARG    13      57.787  19.058  41.676  1.00  0.00           O  
ATOM    211  N   THR    14      58.367  21.139  40.849  1.00  0.00           N  
ATOM    212  H   THR    14      59.085  21.708  40.424  1.00  0.00           H  
ATOM    213  CA  THR    14      57.139  21.743  41.452  1.00  0.00           C  
ATOM    214  HA  THR    14      57.007  21.306  42.442  1.00  0.00           H  
ATOM    215  CB  THR    14      57.421  23.299  41.623  1.00  0.00           C  
ATOM    216  HB  THR    14      57.678  23.767  40.673  1.00  0.00           H  
ATOM    217  CG2 THR    14      56.210  23.955  42.264  1.00  0.00           C  
ATOM    218 HG21 THR    14      55.314  23.715  41.692  1.00  0.00           H  
ATOM    219 HG22 THR    14      56.085  23.576  43.279  1.00  0.00           H  
ATOM    220 HG23 THR    14      56.302  25.031  42.410  1.00  0.00           H  
ATOM    221  OG1 THR    14      58.506  23.635  42.407  1.00  0.00           O  
ATOM    222  HG1 THR    14      59.257  23.665  41.810  1.00  0.00           H  
ATOM    223  C   THR    14      55.877  21.443  40.726  1.00  0.00           C  
ATOM    224  O   THR    14      54.922  20.990  41.332  1.00  0.00           O  
ATOM    225  N   VAL    15      55.794  21.807  39.424  1.00  0.00           N  
ATOM    226  H   VAL    15      56.662  21.906  38.918  1.00  0.00           H  
ATOM    227  CA  VAL    15      54.492  21.870  38.668  1.00  0.00           C  
ATOM    228  HA  VAL    15      53.668  22.112  39.339  1.00  0.00           H  
ATOM    229  CB  VAL    15      54.522  22.975  37.588  1.00  0.00           C  
ATOM    230  HB  VAL    15      55.454  22.992  37.022  1.00  0.00           H  
ATOM    231  CG1 VAL    15      53.458  22.942  36.554  1.00  0.00           C  
ATOM    232 HG11 VAL    15      53.709  23.697  35.808  1.00  0.00           H  
ATOM    233 HG12 VAL    15      53.508  21.987  36.030  1.00  0.00           H  
ATOM    234 HG13 VAL    15      52.457  23.117  36.948  1.00  0.00           H  
ATOM    235  CG2 VAL    15      54.707  24.340  38.332  1.00  0.00           C  
ATOM    236 HG21 VAL    15      55.733  24.376  38.698  1.00  0.00           H  
ATOM    237 HG22 VAL    15      54.613  25.151  37.610  1.00  0.00           H  
ATOM    238 HG23 VAL    15      54.012  24.486  39.160  1.00  0.00           H  
ATOM    239  C   VAL    15      54.055  20.557  38.031  1.00  0.00           C  
ATOM    240  O   VAL    15      52.883  20.421  37.916  1.00  0.00           O  
ATOM    241  N   THR    16      54.907  19.519  37.840  1.00  0.00           N  
ATOM    242  H   THR    16      55.904  19.632  37.960  1.00  0.00           H  
ATOM    243  CA  THR    16      54.405  18.274  37.216  1.00  0.00           C  
ATOM    244  HA  THR    16      53.891  18.534  36.291  1.00  0.00           H  
ATOM    245  CB  THR    16      55.503  17.324  36.747  1.00  0.00           C  
ATOM    246  HB  THR    16      56.188  17.044  37.547  1.00  0.00           H  
ATOM    247  CG2 THR    16      55.036  16.005  36.229  1.00  0.00           C  
ATOM    248 HG21 THR    16      54.734  15.439  37.110  1.00  0.00           H  
ATOM    249 HG22 THR    16      54.300  16.039  35.426  1.00  0.00           H  
ATOM    250 HG23 THR    16      55.909  15.466  35.859  1.00  0.00           H  
ATOM    251  OG1 THR    16      56.252  18.032  35.770  1.00  0.00           O  
ATOM    252  HG1 THR    16      56.932  18.454  36.300  1.00  0.00           H  
ATOM    253  C   THR    16      53.445  17.618  38.213  1.00  0.00           C  
ATOM    254  O   THR    16      52.339  17.178  37.846  1.00  0.00           O  
ATOM    255  N   PRO    17      53.816  17.384  39.510  1.00  0.00           N  
ATOM    256  CD  PRO    17      55.100  17.653  40.152  1.00  0.00           C  
ATOM    257  HD2 PRO    17      55.058  18.610  40.672  1.00  0.00           H  
ATOM    258  HD3 PRO    17      55.986  17.740  39.524  1.00  0.00           H  
ATOM    259  CG  PRO    17      55.370  16.582  41.227  1.00  0.00           C  
ATOM    260  HG2 PRO    17      56.183  16.844  41.904  1.00  0.00           H  
ATOM    261  HG3 PRO    17      55.691  15.680  40.707  1.00  0.00           H  
ATOM    262  CB  PRO    17      53.975  16.433  41.726  1.00  0.00           C  
ATOM    263  HB2 PRO    17      53.895  17.156  42.538  1.00  0.00           H  
ATOM    264  HB3 PRO    17      53.854  15.445  42.172  1.00  0.00           H  
ATOM    265  CA  PRO    17      53.041  16.675  40.512  1.00  0.00           C  
ATOM    266  HA  PRO    17      52.715  15.704  40.140  1.00  0.00           H  
ATOM    267  C   PRO    17      51.787  17.425  40.948  1.00  0.00           C  
ATOM    268  O   PRO    17      50.909  16.796  41.478  1.00  0.00           O  
ATOM    269  N   LEU    18      51.734  18.781  40.787  1.00  0.00           N  
ATOM    270  H   LEU    18      52.566  19.266  40.483  1.00  0.00           H  
ATOM    271  CA  LEU    18      50.482  19.524  40.979  1.00  0.00           C  
ATOM    272  HA  LEU    18      49.918  19.119  41.819  1.00  0.00           H  
ATOM    273  CB  LEU    18      50.836  20.993  41.216  1.00  0.00           C  
ATOM    274  HB2 LEU    18      51.364  21.111  42.162  1.00  0.00           H  
ATOM    275  HB3 LEU    18      51.447  21.183  40.334  1.00  0.00           H  
ATOM    276  CG  LEU    18      49.764  22.059  41.134  1.00  0.00           C  
ATOM    277  HG  LEU    18      48.927  21.858  41.803  1.00  0.00           H  
ATOM    278  CD1 LEU    18      50.437  23.347  41.609  1.00  0.00           C  
ATOM    279 HD11 LEU    18      51.344  23.425  41.009  1.00  0.00           H  
ATOM    280 HD12 LEU    18      49.692  24.128  41.455  1.00  0.00           H  
ATOM    281 HD13 LEU    18      50.613  23.282  42.683  1.00  0.00           H  
ATOM    282  CD2 LEU    18      49.141  22.404  39.790  1.00  0.00           C  
ATOM    283 HD21 LEU    18      49.838  22.284  38.960  1.00  0.00           H  
ATOM    284 HD22 LEU    18      48.425  21.590  39.687  1.00  0.00           H  
ATOM    285 HD23 LEU    18      48.575  23.331  39.702  1.00  0.00           H  
ATOM    286  C   LEU    18      49.525  19.242  39.798  1.00  0.00           C  
ATOM    287  O   LEU    18      48.323  18.977  39.953  1.00  0.00           O  
ATOM    288  N   MET    19      50.123  19.143  38.553  1.00  0.00           N  
ATOM    289  H   MET    19      51.126  19.228  38.466  1.00  0.00           H  
ATOM    290  CA  MET    19      49.287  18.831  37.379  1.00  0.00           C  
ATOM    291  HA  MET    19      48.556  19.631  37.261  1.00  0.00           H  
ATOM    292  CB  MET    19      50.146  18.944  36.148  1.00  0.00           C  
ATOM    293  HB2 MET    19      51.052  18.375  36.357  1.00  0.00           H  
ATOM    294  HB3 MET    19      49.631  18.473  35.310  1.00  0.00           H  
ATOM    295  CG  MET    19      50.476  20.370  35.782  1.00  0.00           C  
ATOM    296  HG2 MET    19      49.533  20.737  35.377  1.00  0.00           H  
ATOM    297  HG3 MET    19      50.788  20.971  36.636  1.00  0.00           H  
ATOM    298  SD  MET    19      51.537  20.642  34.325  1.00  0.00           S  
ATOM    299  CE  MET    19      50.672  19.606  33.120  1.00  0.00           C  
ATOM    300  HE1 MET    19      51.114  19.680  32.126  1.00  0.00           H  
ATOM    301  HE2 MET    19      50.621  18.535  33.319  1.00  0.00           H  
ATOM    302  HE3 MET    19      49.627  19.911  33.161  1.00  0.00           H  
ATOM    303  C   MET    19      48.636  17.467  37.437  1.00  0.00           C  
ATOM    304  O   MET    19      47.434  17.405  37.116  1.00  0.00           O  
ATOM    305  N   LYS    20      49.340  16.405  37.818  1.00  0.00           N  
ATOM    306  H   LYS    20      50.307  16.671  37.937  1.00  0.00           H  
ATOM    307  CA  LYS    20      48.824  15.078  38.184  1.00  0.00           C  
ATOM    308  HA  LYS    20      48.185  14.762  37.360  1.00  0.00           H  
ATOM    309  CB  LYS    20      49.974  14.144  38.547  1.00  0.00           C  
ATOM    310  HB2 LYS    20      50.586  14.608  39.320  1.00  0.00           H  
ATOM    311  HB3 LYS    20      49.584  13.193  38.909  1.00  0.00           H  
ATOM    312  CG  LYS    20      50.870  13.773  37.341  1.00  0.00           C  
ATOM    313  HG2 LYS    20      50.379  13.102  36.636  1.00  0.00           H  
ATOM    314  HG3 LYS    20      51.088  14.615  36.685  1.00  0.00           H  
ATOM    315  CD  LYS    20      52.078  13.118  37.937  1.00  0.00           C  
ATOM    316  HD2 LYS    20      52.678  13.785  38.556  1.00  0.00           H  
ATOM    317  HD3 LYS    20      51.734  12.313  38.587  1.00  0.00           H  
ATOM    318  CE  LYS    20      52.929  12.617  36.675  1.00  0.00           C  
ATOM    319  HE2 LYS    20      52.375  11.825  36.172  1.00  0.00           H  
ATOM    320  HE3 LYS    20      53.052  13.356  35.883  1.00  0.00           H  
ATOM    321  NZ  LYS    20      54.260  12.152  37.137  1.00  0.00           N  
ATOM    322  HZ1 LYS    20      54.233  11.219  37.523  1.00  0.00           H  
ATOM    323  HZ2 LYS    20      54.810  12.196  36.291  1.00  0.00           H  
ATOM    324  HZ3 LYS    20      54.696  12.798  37.779  1.00  0.00           H  
ATOM    325  C   LYS    20      47.847  15.099  39.372  1.00  0.00           C  
ATOM    326  O   LYS    20      46.709  14.548  39.189  1.00  0.00           O  
ATOM    327  N   ALA    21      48.246  15.679  40.460  1.00  0.00           N  
ATOM    328  H   ALA    21      49.143  16.124  40.591  1.00  0.00           H  
ATOM    329  CA  ALA    21      47.276  15.690  41.621  1.00  0.00           C  
ATOM    330  HA  ALA    21      47.007  14.664  41.873  1.00  0.00           H  
ATOM    331  CB  ALA    21      48.009  16.064  42.901  1.00  0.00           C  
ATOM    332  HB1 ALA    21      48.316  17.097  42.736  1.00  0.00           H  
ATOM    333  HB2 ALA    21      47.322  15.965  43.742  1.00  0.00           H  
ATOM    334  HB3 ALA    21      48.855  15.384  42.998  1.00  0.00           H  
ATOM    335  C   ALA    21      46.051  16.685  41.462  1.00  0.00           C  
ATOM    336  O   ALA    21      45.105  16.565  42.249  1.00  0.00           O  
ATOM    337  N   GLN    22      46.084  17.711  40.614  1.00  0.00           N  
ATOM    338  H   GLN    22      46.907  17.825  40.039  1.00  0.00           H  
ATOM    339  CA  GLN    22      44.869  18.519  40.208  1.00  0.00           C  
ATOM    340  HA  GLN    22      44.080  18.434  40.955  1.00  0.00           H  
ATOM    341  CB  GLN    22      45.246  20.029  40.181  1.00  0.00           C  
ATOM    342  HB2 GLN    22      45.973  20.278  39.408  1.00  0.00           H  
ATOM    343  HB3 GLN    22      44.335  20.594  39.985  1.00  0.00           H  
ATOM    344  CG  GLN    22      45.789  20.502  41.525  1.00  0.00           C  
ATOM    345  HG2 GLN    22      46.666  19.897  41.753  1.00  0.00           H  
ATOM    346  HG3 GLN    22      46.219  21.494  41.389  1.00  0.00           H  
ATOM    347  CD  GLN    22      44.691  20.418  42.616  1.00  0.00           C  
ATOM    348  OE1 GLN    22      43.530  20.614  42.393  1.00  0.00           O  
ATOM    349  NE2 GLN    22      45.108  20.219  43.815  1.00  0.00           N  
ATOM    350 HE21 GLN    22      46.101  20.211  43.994  1.00  0.00           H  
ATOM    351 HE22 GLN    22      44.387  20.107  44.513  1.00  0.00           H  
ATOM    352  C   GLN    22      44.197  18.010  38.817  1.00  0.00           C  
ATOM    353  O   GLN    22      43.243  18.611  38.339  1.00  0.00           O  
ATOM    354  N   ALA    23      44.736  16.973  38.171  1.00  0.00           N  
ATOM    355  H   ALA    23      45.568  16.551  38.556  1.00  0.00           H  
ATOM    356  CA  ALA    23      44.211  16.390  36.990  1.00  0.00           C  
ATOM    357  HA  ALA    23      44.892  15.589  36.704  1.00  0.00           H  
ATOM    358  CB  ALA    23      42.926  15.610  37.259  1.00  0.00           C  
ATOM    359  HB1 ALA    23      42.514  15.149  36.361  1.00  0.00           H  
ATOM    360  HB2 ALA    23      43.017  14.777  37.955  1.00  0.00           H  
ATOM    361  HB3 ALA    23      42.210  16.294  37.715  1.00  0.00           H  
ATOM    362  C   ALA    23      44.162  17.318  35.751  1.00  0.00           C  
ATOM    363  O   ALA    23      43.291  17.261  34.899  1.00  0.00           O  
ATOM    364  N   ILE    24      45.134  18.244  35.637  1.00  0.00           N  
ATOM    365  H   ILE    24      45.893  18.062  36.279  1.00  0.00           H  
ATOM    366  CA  ILE    24      45.331  19.314  34.592  1.00  0.00           C  
ATOM    367  HA  ILE    24      44.341  19.724  34.388  1.00  0.00           H  
ATOM    368  CB  ILE    24      46.091  20.569  35.155  1.00  0.00           C  
ATOM    369  HB  ILE    24      46.995  20.104  35.549  1.00  0.00           H  
ATOM    370  CG2 ILE    24      46.313  21.563  34.009  1.00  0.00           C  
ATOM    371 HG21 ILE    24      45.416  22.072  33.655  1.00  0.00           H  
ATOM    372 HG22 ILE    24      47.055  22.270  34.379  1.00  0.00           H  
ATOM    373 HG23 ILE    24      46.844  21.117  33.168  1.00  0.00           H  
ATOM    374  CG1 ILE    24      45.495  21.305  36.335  1.00  0.00           C  
ATOM    375 HG12 ILE    24      44.501  21.700  36.124  1.00  0.00           H  
ATOM    376 HG13 ILE    24      45.221  20.621  37.138  1.00  0.00           H  
ATOM    377  CD1 ILE    24      46.338  22.388  37.028  1.00  0.00           C  
ATOM    378 HD11 ILE    24      47.371  22.049  37.112  1.00  0.00           H  
ATOM    379 HD12 ILE    24      46.283  23.364  36.546  1.00  0.00           H  
ATOM    380 HD13 ILE    24      46.057  22.488  38.076  1.00  0.00           H  
ATOM    381  C   ILE    24      45.963  18.690  33.314  1.00  0.00           C  
ATOM    382  O   ILE    24      47.069  18.091  33.495  1.00  0.00           O  
ATOM    383  N   PRO    25      45.412  18.805  32.111  1.00  0.00           N  
ATOM    384  CD  PRO    25      44.268  19.560  31.873  1.00  0.00           C  
ATOM    385  HD2 PRO    25      44.582  20.603  31.920  1.00  0.00           H  
ATOM    386  HD3 PRO    25      43.433  19.351  32.541  1.00  0.00           H  
ATOM    387  CG  PRO    25      43.905  19.095  30.421  1.00  0.00           C  
ATOM    388  HG2 PRO    25      43.671  19.954  29.792  1.00  0.00           H  
ATOM    389  HG3 PRO    25      43.083  18.387  30.525  1.00  0.00           H  
ATOM    390  CB  PRO    25      45.015  18.280  29.783  1.00  0.00           C  
ATOM    391  HB2 PRO    25      45.482  18.909  29.026  1.00  0.00           H  
ATOM    392  HB3 PRO    25      44.670  17.301  29.449  1.00  0.00           H  
ATOM    393  CA  PRO    25      46.076  18.211  30.917  1.00  0.00           C  
ATOM    394  HA  PRO    25      46.264  17.156  31.116  1.00  0.00           H  
ATOM    395  C   PRO    25      47.458  18.926  30.636  1.00  0.00           C  
ATOM    396  O   PRO    25      48.489  18.297  30.466  1.00  0.00           O  
ATOM    397  N   GLY    26      47.516  20.250  30.671  1.00  0.00           N  
ATOM    398  H   GLY    26      46.662  20.774  30.802  1.00  0.00           H  
ATOM    399  CA  GLY    26      48.744  21.065  30.410  1.00  0.00           C  
ATOM    400  HA2 GLY    26      49.696  20.612  30.685  1.00  0.00           H  
ATOM    401  HA3 GLY    26      48.847  21.260  29.343  1.00  0.00           H  
ATOM    402  C   GLY    26      48.681  22.494  31.118  1.00  0.00           C  
ATOM    403  O   GLY    26      47.621  23.005  31.581  1.00  0.00           O  
ATOM    404  N   MET    27      49.837  23.123  31.105  1.00  0.00           N  
ATOM    405  H   MET    27      50.645  22.635  30.745  1.00  0.00           H  
ATOM    406  CA  MET    27      50.201  24.415  31.785  1.00  0.00           C  
ATOM    407  HA  MET    27      49.327  25.063  31.714  1.00  0.00           H  
ATOM    408  CB  MET    27      50.649  24.229  33.309  1.00  0.00           C  
ATOM    409  HB2 MET    27      51.523  23.634  33.574  1.00  0.00           H  
ATOM    410  HB3 MET    27      50.765  25.248  33.677  1.00  0.00           H  
ATOM    411  CG  MET    27      49.400  23.720  34.021  1.00  0.00           C  
ATOM    412  HG2 MET    27      48.615  24.462  33.872  1.00  0.00           H  
ATOM    413  HG3 MET    27      49.189  22.715  33.655  1.00  0.00           H  
ATOM    414  SD  MET    27      49.729  23.645  35.787  1.00  0.00           S  
ATOM    415  CE  MET    27      50.179  25.354  36.349  1.00  0.00           C  
ATOM    416  HE1 MET    27      49.557  26.082  35.829  1.00  0.00           H  
ATOM    417  HE2 MET    27      50.083  25.422  37.433  1.00  0.00           H  
ATOM    418  HE3 MET    27      51.235  25.560  36.176  1.00  0.00           H  
ATOM    419  C   MET    27      51.325  25.210  31.030  1.00  0.00           C  
ATOM    420  O   MET    27      52.235  24.576  30.445  1.00  0.00           O  
ATOM    421  N   ALA    28      51.266  26.501  31.233  1.00  0.00           N  
ATOM    422  H   ALA    28      50.588  26.932  31.845  1.00  0.00           H  
ATOM    423  CA  ALA    28      52.448  27.261  30.957  1.00  0.00           C  
ATOM    424  HA  ALA    28      53.278  26.584  30.754  1.00  0.00           H  
ATOM    425  CB  ALA    28      52.350  28.155  29.687  1.00  0.00           C  
ATOM    426  HB1 ALA    28      52.115  27.471  28.872  1.00  0.00           H  
ATOM    427  HB2 ALA    28      51.537  28.863  29.845  1.00  0.00           H  
ATOM    428  HB3 ALA    28      53.278  28.641  29.385  1.00  0.00           H  
ATOM    429  C   ALA    28      52.831  28.126  32.168  1.00  0.00           C  
ATOM    430  O   ALA    28      51.936  28.758  32.756  1.00  0.00           O  
ATOM    431  N   VAL    29      54.076  28.073  32.671  1.00  0.00           N  
ATOM    432  H   VAL    29      54.730  27.492  32.166  1.00  0.00           H  
ATOM    433  CA  VAL    29      54.606  28.802  33.821  1.00  0.00           C  
ATOM    434  HA  VAL    29      53.882  29.532  34.184  1.00  0.00           H  
ATOM    435  CB  VAL    29      54.752  27.861  35.047  1.00  0.00           C  
ATOM    436  HB  VAL    29      55.507  27.093  34.880  1.00  0.00           H  
ATOM    437  CG1 VAL    29      55.166  28.671  36.303  1.00  0.00           C  
ATOM    438 HG11 VAL    29      56.172  29.087  36.256  1.00  0.00           H  
ATOM    439 HG12 VAL    29      54.551  29.554  36.476  1.00  0.00           H  
ATOM    440 HG13 VAL    29      55.039  28.081  37.210  1.00  0.00           H  
ATOM    441  CG2 VAL    29      53.446  27.255  35.398  1.00  0.00           C  
ATOM    442 HG21 VAL    29      53.638  26.435  36.090  1.00  0.00           H  
ATOM    443 HG22 VAL    29      52.717  27.934  35.840  1.00  0.00           H  
ATOM    444 HG23 VAL    29      52.935  26.731  34.591  1.00  0.00           H  
ATOM    445  C   VAL    29      55.891  29.612  33.395  1.00  0.00           C  
ATOM    446  O   VAL    29      56.755  29.153  32.641  1.00  0.00           O  
ATOM    447  N   ALA    30      55.989  30.842  33.915  1.00  0.00           N  
ATOM    448  H   ALA    30      55.258  31.082  34.570  1.00  0.00           H  
ATOM    449  CA  ALA    30      57.092  31.742  33.520  1.00  0.00           C  
ATOM    450  HA  ALA    30      57.957  31.118  33.296  1.00  0.00           H  
ATOM    451  CB  ALA    30      56.753  32.523  32.178  1.00  0.00           C  
ATOM    452  HB1 ALA    30      56.713  31.747  31.414  1.00  0.00           H  
ATOM    453  HB2 ALA    30      55.886  33.171  32.306  1.00  0.00           H  
ATOM    454  HB3 ALA    30      57.614  33.178  32.047  1.00  0.00           H  
ATOM    455  C   ALA    30      57.458  32.703  34.668  1.00  0.00           C  
ATOM    456  O   ALA    30      56.607  33.310  35.284  1.00  0.00           O  
ATOM    457  N   VAL    31      58.739  32.859  34.939  1.00  0.00           N  
ATOM    458  H   VAL    31      59.305  32.413  34.231  1.00  0.00           H  
ATOM    459  CA  VAL    31      59.340  33.483  36.099  1.00  0.00           C  
ATOM    460  HA  VAL    31      58.508  33.797  36.729  1.00  0.00           H  
ATOM    461  CB  VAL    31      60.097  32.496  37.030  1.00  0.00           C  
ATOM    462  HB  VAL    31      60.907  32.230  36.350  1.00  0.00           H  
ATOM    463  CG1 VAL    31      60.591  33.067  38.386  1.00  0.00           C  
ATOM    464 HG11 VAL    31      59.729  33.080  39.053  1.00  0.00           H  
ATOM    465 HG12 VAL    31      61.387  32.404  38.724  1.00  0.00           H  
ATOM    466 HG13 VAL    31      61.106  34.021  38.272  1.00  0.00           H  
ATOM    467  CG2 VAL    31      59.198  31.241  37.410  1.00  0.00           C  
ATOM    468 HG21 VAL    31      59.177  30.592  36.534  1.00  0.00           H  
ATOM    469 HG22 VAL    31      59.786  30.674  38.131  1.00  0.00           H  
ATOM    470 HG23 VAL    31      58.206  31.569  37.721  1.00  0.00           H  
ATOM    471  C   VAL    31      60.109  34.727  35.663  1.00  0.00           C  
ATOM    472  O   VAL    31      61.029  34.582  34.868  1.00  0.00           O  
ATOM    473  N   ILE    32      59.777  35.875  36.351  1.00  0.00           N  
ATOM    474  H   ILE    32      59.115  35.934  37.111  1.00  0.00           H  
ATOM    475  CA  ILE    32      60.756  37.004  36.345  1.00  0.00           C  
ATOM    476  HA  ILE    32      61.185  37.077  35.346  1.00  0.00           H  
ATOM    477  CB  ILE    32      60.149  38.353  36.749  1.00  0.00           C  
ATOM    478  HB  ILE    32      60.096  38.406  37.836  1.00  0.00           H  
ATOM    479  CG2 ILE    32      61.121  39.464  36.268  1.00  0.00           C  
ATOM    480 HG21 ILE    32      62.154  39.115  36.259  1.00  0.00           H  
ATOM    481 HG22 ILE    32      60.885  39.666  35.223  1.00  0.00           H  
ATOM    482 HG23 ILE    32      60.983  40.419  36.774  1.00  0.00           H  
ATOM    483  CG1 ILE    32      58.750  38.640  36.239  1.00  0.00           C  
ATOM    484 HG12 ILE    32      58.144  37.900  36.762  1.00  0.00           H  
ATOM    485 HG13 ILE    32      58.535  39.641  36.615  1.00  0.00           H  
ATOM    486  CD1 ILE    32      58.440  38.459  34.730  1.00  0.00           C  
ATOM    487 HD11 ILE    32      57.436  38.756  34.428  1.00  0.00           H  
ATOM    488 HD12 ILE    32      59.164  38.918  34.056  1.00  0.00           H  
ATOM    489 HD13 ILE    32      58.636  37.425  34.446  1.00  0.00           H  
ATOM    490  C   ILE    32      61.830  36.694  37.457  1.00  0.00           C  
ATOM    491  O   ILE    32      61.516  36.737  38.664  1.00  0.00           O  
ATOM    492  N   TYR    33      63.053  36.398  37.024  1.00  0.00           N  
ATOM    493  H   TYR    33      63.163  36.360  36.020  1.00  0.00           H  
ATOM    494  CA  TYR    33      64.237  36.071  37.909  1.00  0.00           C  
ATOM    495  HA  TYR    33      64.041  36.562  38.862  1.00  0.00           H  
ATOM    496  CB  TYR    33      64.294  34.605  38.257  1.00  0.00           C  
ATOM    497  HB2 TYR    33      63.391  34.472  38.853  1.00  0.00           H  
ATOM    498  HB3 TYR    33      64.217  34.036  37.331  1.00  0.00           H  
ATOM    499  CG  TYR    33      65.427  34.103  39.070  1.00  0.00           C  
ATOM    500  CD1 TYR    33      65.642  34.553  40.362  1.00  0.00           C  
ATOM    501  HD1 TYR    33      65.111  35.406  40.759  1.00  0.00           H  
ATOM    502  CE1 TYR    33      66.651  33.886  41.167  1.00  0.00           C  
ATOM    503  HE1 TYR    33      66.832  34.289  42.153  1.00  0.00           H  
ATOM    504  CZ  TYR    33      67.371  32.739  40.691  1.00  0.00           C  
ATOM    505  OH  TYR    33      68.279  32.136  41.527  1.00  0.00           O  
ATOM    506  HH  TYR    33      67.952  32.271  42.420  1.00  0.00           H  
ATOM    507  CE2 TYR    33      67.162  32.349  39.309  1.00  0.00           C  
ATOM    508  HE2 TYR    33      67.875  31.746  38.767  1.00  0.00           H  
ATOM    509  CD2 TYR    33      66.147  33.000  38.560  1.00  0.00           C  
ATOM    510  HD2 TYR    33      65.963  32.711  37.535  1.00  0.00           H  
ATOM    511  C   TYR    33      65.567  36.547  37.302  1.00  0.00           C  
ATOM    512  O   TYR    33      65.728  36.470  36.084  1.00  0.00           O  
ATOM    513  N   GLN    34      66.441  37.133  38.124  1.00  0.00           N  
ATOM    514  H   GLN    34      66.253  37.061  39.114  1.00  0.00           H  
ATOM    515  CA  GLN    34      67.723  37.786  37.628  1.00  0.00           C  
ATOM    516  HA  GLN    34      68.093  38.432  38.424  1.00  0.00           H  
ATOM    517  CB  GLN    34      68.849  36.709  37.298  1.00  0.00           C  
ATOM    518  HB2 GLN    34      68.610  35.787  37.829  1.00  0.00           H  
ATOM    519  HB3 GLN    34      68.857  36.597  36.213  1.00  0.00           H  
ATOM    520  CG  GLN    34      70.250  37.075  37.746  1.00  0.00           C  
ATOM    521  HG2 GLN    34      70.563  37.923  37.137  1.00  0.00           H  
ATOM    522  HG3 GLN    34      70.198  37.348  38.800  1.00  0.00           H  
ATOM    523  CD  GLN    34      71.233  35.938  37.625  1.00  0.00           C  
ATOM    524  OE1 GLN    34      71.058  34.974  36.872  1.00  0.00           O  
ATOM    525  NE2 GLN    34      72.443  36.042  38.133  1.00  0.00           N  
ATOM    526 HE21 GLN    34      72.633  36.722  38.854  1.00  0.00           H  
ATOM    527 HE22 GLN    34      73.112  35.320  37.903  1.00  0.00           H  
ATOM    528  C   GLN    34      67.487  38.888  36.564  1.00  0.00           C  
ATOM    529  O   GLN    34      68.317  38.947  35.635  1.00  0.00           O  
ATOM    530  N   GLY    35      66.453  39.740  36.639  1.00  0.00           N  
ATOM    531  H   GLY    35      65.767  39.564  37.360  1.00  0.00           H  
ATOM    532  CA  GLY    35      66.178  40.793  35.689  1.00  0.00           C  
ATOM    533  HA2 GLY    35      65.341  41.392  36.049  1.00  0.00           H  
ATOM    534  HA3 GLY    35      66.935  41.562  35.536  1.00  0.00           H  
ATOM    535  C   GLY    35      65.785  40.283  34.310  1.00  0.00           C  
ATOM    536  O   GLY    35      66.070  40.979  33.298  1.00  0.00           O  
ATOM    537  N   GLN    36      65.260  39.034  34.207  1.00  0.00           N  
ATOM    538  H   GLN    36      65.276  38.363  34.962  1.00  0.00           H  
ATOM    539  CA  GLN    36      64.732  38.507  32.984  1.00  0.00           C  
ATOM    540  HA  GLN    36      64.429  39.315  32.319  1.00  0.00           H  
ATOM    541  CB  GLN    36      65.912  37.639  32.379  1.00  0.00           C  
ATOM    542  HB2 GLN    36      66.099  36.944  33.198  1.00  0.00           H  
ATOM    543  HB3 GLN    36      65.522  37.171  31.475  1.00  0.00           H  
ATOM    544  CG  GLN    36      67.229  38.377  32.048  1.00  0.00           C  
ATOM    545  HG2 GLN    36      67.069  39.189  31.339  1.00  0.00           H  
ATOM    546  HG3 GLN    36      67.735  38.733  32.945  1.00  0.00           H  
ATOM    547  CD  GLN    36      68.163  37.485  31.158  1.00  0.00           C  
ATOM    548  OE1 GLN    36      67.709  36.499  30.624  1.00  0.00           O  
ATOM    549  NE2 GLN    36      69.355  37.922  30.728  1.00  0.00           N  
ATOM    550 HE21 GLN    36      69.639  38.857  30.984  1.00  0.00           H  
ATOM    551 HE22 GLN    36      69.864  37.407  30.024  1.00  0.00           H  
ATOM    552  C   GLN    36      63.563  37.542  33.059  1.00  0.00           C  
ATOM    553  O   GLN    36      63.475  36.799  34.086  1.00  0.00           O  
ATOM    554  N   PRO    37      62.581  37.650  32.143  1.00  0.00           N  
ATOM    555  CD  PRO    37      62.457  38.504  30.898  1.00  0.00           C  
ATOM    556  HD2 PRO    37      63.375  38.601  30.318  1.00  0.00           H  
ATOM    557  HD3 PRO    37      62.164  39.536  31.093  1.00  0.00           H  
ATOM    558  CG  PRO    37      61.385  37.866  30.017  1.00  0.00           C  
ATOM    559  HG2 PRO    37      61.960  37.260  29.317  1.00  0.00           H  
ATOM    560  HG3 PRO    37      60.717  38.569  29.518  1.00  0.00           H  
ATOM    561  CB  PRO    37      60.568  37.062  31.064  1.00  0.00           C  
ATOM    562  HB2 PRO    37      59.972  36.263  30.624  1.00  0.00           H  
ATOM    563  HB3 PRO    37      59.942  37.726  31.661  1.00  0.00           H  
ATOM    564  CA  PRO    37      61.628  36.614  32.081  1.00  0.00           C  
ATOM    565  HA  PRO    37      61.106  36.618  33.038  1.00  0.00           H  
ATOM    566  C   PRO    37      62.338  35.269  31.662  1.00  0.00           C  
ATOM    567  O   PRO    37      63.185  35.304  30.783  1.00  0.00           O  
ATOM    568  N   HIP    38      61.734  34.143  31.971  1.00  0.00           N  
ATOM    569  H   HIP    38      60.954  34.206  32.610  1.00  0.00           H  
ATOM    570  CA  HIP    38      62.122  32.842  31.461  1.00  0.00           C  
ATOM    571  HA  HIP    38      62.542  33.019  30.470  1.00  0.00           H  
ATOM    572  CB  HIP    38      63.077  32.203  32.508  1.00  0.00           C  
ATOM    573  HB2 HIP    38      62.553  32.027  33.447  1.00  0.00           H  
ATOM    574  HB3 HIP    38      63.329  31.186  32.205  1.00  0.00           H  
ATOM    575  CG  HIP    38      64.278  32.951  32.904  1.00  0.00           C  
ATOM    576  ND1 HIP    38      65.449  33.060  32.218  1.00  0.00           N  
ATOM    577  HD1 HIP    38      65.694  32.577  31.365  1.00  0.00           H  
ATOM    578  CE1 HIP    38      66.267  33.885  32.963  1.00  0.00           C  
ATOM    579  HE1 HIP    38      67.302  34.074  32.718  1.00  0.00           H  
ATOM    580  NE2 HIP    38      65.525  34.380  33.971  1.00  0.00           N  
ATOM    581  HE2 HIP    38      65.881  35.013  34.673  1.00  0.00           H  
ATOM    582  CD2 HIP    38      64.241  33.839  33.924  1.00  0.00           C  
ATOM    583  HD2 HIP    38      63.381  34.226  34.450  1.00  0.00           H  
ATOM    584  C   HIP    38      60.812  31.970  31.393  1.00  0.00           C  
ATOM    585  O   HIP    38      60.093  31.919  32.381  1.00  0.00           O  
ATOM    586  N   TYR    39      60.513  31.284  30.210  1.00  0.00           N  
ATOM    587  H   TYR    39      61.211  31.253  29.481  1.00  0.00           H  
ATOM    588  CA  TYR    39      59.268  30.584  29.960  1.00  0.00           C  
ATOM    589  HA  TYR    39      58.543  30.798  30.745  1.00  0.00           H  
ATOM    590  CB  TYR    39      58.571  31.021  28.683  1.00  0.00           C  
ATOM    591  HB2 TYR    39      58.894  30.356  27.881  1.00  0.00           H  
ATOM    592  HB3 TYR    39      57.507  30.796  28.766  1.00  0.00           H  
ATOM    593  CG  TYR    39      58.868  32.442  28.311  1.00  0.00           C  
ATOM    594  CD1 TYR    39      58.245  33.500  29.031  1.00  0.00           C  
ATOM    595  HD1 TYR    39      57.516  33.336  29.811  1.00  0.00           H  
ATOM    596  CE1 TYR    39      58.722  34.817  28.737  1.00  0.00           C  
ATOM    597  HE1 TYR    39      58.416  35.677  29.314  1.00  0.00           H  
ATOM    598  CZ  TYR    39      59.708  35.051  27.741  1.00  0.00           C  
ATOM    599  OH  TYR    39      60.035  36.343  27.461  1.00  0.00           O  
ATOM    600  HH  TYR    39      59.521  36.938  28.012  1.00  0.00           H  
ATOM    601  CE2 TYR    39      60.293  33.960  26.988  1.00  0.00           C  
ATOM    602  HE2 TYR    39      61.151  34.064  26.340  1.00  0.00           H  
ATOM    603  CD2 TYR    39      59.880  32.648  27.325  1.00  0.00           C  
ATOM    604  HD2 TYR    39      60.416  31.820  26.885  1.00  0.00           H  
ATOM    605  C   TYR    39      59.549  29.028  29.984  1.00  0.00           C  
ATOM    606  O   TYR    39      60.517  28.496  29.437  1.00  0.00           O  
ATOM    607  N   PHE    40      58.620  28.292  30.597  1.00  0.00           N  
ATOM    608  H   PHE    40      57.901  28.850  31.035  1.00  0.00           H  
ATOM    609  CA  PHE    40      58.552  26.861  30.743  1.00  0.00           C  
ATOM    610  HA  PHE    40      59.134  26.369  29.963  1.00  0.00           H  
ATOM    611  CB  PHE    40      59.082  26.366  32.051  1.00  0.00           C  
ATOM    612  HB2 PHE    40      58.244  26.501  32.734  1.00  0.00           H  
ATOM    613  HB3 PHE    40      59.341  25.312  31.941  1.00  0.00           H  
ATOM    614  CG  PHE    40      60.331  27.171  32.534  1.00  0.00           C  
ATOM    615  CD1 PHE    40      61.609  26.683  32.249  1.00  0.00           C  
ATOM    616  HD1 PHE    40      61.775  25.731  31.769  1.00  0.00           H  
ATOM    617  CE1 PHE    40      62.775  27.367  32.687  1.00  0.00           C  
ATOM    618  HE1 PHE    40      63.757  26.920  32.649  1.00  0.00           H  
ATOM    619  CZ  PHE    40      62.630  28.506  33.506  1.00  0.00           C  
ATOM    620  HZ  PHE    40      63.527  28.899  33.961  1.00  0.00           H  
ATOM    621  CE2 PHE    40      61.379  29.077  33.745  1.00  0.00           C  
ATOM    622  HE2 PHE    40      61.236  29.896  34.434  1.00  0.00           H  
ATOM    623  CD2 PHE    40      60.253  28.414  33.244  1.00  0.00           C  
ATOM    624  HD2 PHE    40      59.284  28.817  33.499  1.00  0.00           H  
ATOM    625  C   PHE    40      57.091  26.325  30.539  1.00  0.00           C  
ATOM    626  O   PHE    40      56.071  26.936  30.864  1.00  0.00           O  
ATOM    627  N   THR    41      57.019  25.194  29.768  1.00  0.00           N  
ATOM    628  H   THR    41      57.822  24.639  29.509  1.00  0.00           H  
ATOM    629  CA  THR    41      55.682  24.665  29.450  1.00  0.00           C  
ATOM    630  HA  THR    41      54.957  25.134  30.115  1.00  0.00           H  
ATOM    631  CB  THR    41      55.285  24.940  27.961  1.00  0.00           C  
ATOM    632  HB  THR    41      54.305  24.480  27.834  1.00  0.00           H  
ATOM    633  CG2 THR    41      55.039  26.408  27.567  1.00  0.00           C  
ATOM    634 HG21 THR    41      56.022  26.878  27.589  1.00  0.00           H  
ATOM    635 HG22 THR    41      54.596  26.435  26.571  1.00  0.00           H  
ATOM    636 HG23 THR    41      54.371  26.948  28.238  1.00  0.00           H  
ATOM    637  OG1 THR    41      56.073  24.181  27.030  1.00  0.00           O  
ATOM    638  HG1 THR    41      57.006  24.322  27.207  1.00  0.00           H  
ATOM    639  C   THR    41      55.537  23.206  29.605  1.00  0.00           C  
ATOM    640  O   THR    41      56.516  22.446  29.401  1.00  0.00           O  
ATOM    641  N   PHE    42      54.293  22.709  29.816  1.00  0.00           N  
ATOM    642  H   PHE    42      53.497  23.322  29.715  1.00  0.00           H  
ATOM    643  CA  PHE    42      54.106  21.365  30.320  1.00  0.00           C  
ATOM    644  HA  PHE    42      54.895  20.717  29.936  1.00  0.00           H  
ATOM    645  CB  PHE    42      54.111  21.458  31.861  1.00  0.00           C  
ATOM    646  HB2 PHE    42      53.142  21.930  32.027  1.00  0.00           H  
ATOM    647  HB3 PHE    42      54.116  20.431  32.228  1.00  0.00           H  
ATOM    648  CG  PHE    42      55.304  22.195  32.472  1.00  0.00           C  
ATOM    649  CD1 PHE    42      55.089  23.442  33.108  1.00  0.00           C  
ATOM    650  HD1 PHE    42      54.115  23.902  33.033  1.00  0.00           H  
ATOM    651  CE1 PHE    42      56.203  24.093  33.692  1.00  0.00           C  
ATOM    652  HE1 PHE    42      56.104  25.111  34.038  1.00  0.00           H  
ATOM    653  CZ  PHE    42      57.531  23.553  33.598  1.00  0.00           C  
ATOM    654  HZ  PHE    42      58.406  24.094  33.928  1.00  0.00           H  
ATOM    655  CE2 PHE    42      57.663  22.303  32.966  1.00  0.00           C  
ATOM    656  HE2 PHE    42      58.658  21.886  32.915  1.00  0.00           H  
ATOM    657  CD2 PHE    42      56.524  21.602  32.460  1.00  0.00           C  
ATOM    658  HD2 PHE    42      56.609  20.674  31.914  1.00  0.00           H  
ATOM    659  C   PHE    42      52.777  20.754  29.805  1.00  0.00           C  
ATOM    660  O   PHE    42      51.729  21.408  29.794  1.00  0.00           O  
ATOM    661  N   GLY    43      52.736  19.439  29.487  1.00  0.00           N  
ATOM    662  H   GLY    43      53.577  18.883  29.544  1.00  0.00           H  
ATOM    663  CA  GLY    43      51.505  18.729  29.073  1.00  0.00           C  
ATOM    664  HA2 GLY    43      51.739  17.674  28.926  1.00  0.00           H  
ATOM    665  HA3 GLY    43      50.829  18.679  29.927  1.00  0.00           H  
ATOM    666  C   GLY    43      50.710  19.357  27.837  1.00  0.00           C  
ATOM    667  O   GLY    43      51.322  19.971  26.982  1.00  0.00           O  
ATOM    668  N   LYS    44      49.460  19.071  27.717  1.00  0.00           N  
ATOM    669  H   LYS    44      48.985  18.702  28.529  1.00  0.00           H  
ATOM    670  CA  LYS    44      48.646  19.256  26.480  1.00  0.00           C  
ATOM    671  HA  LYS    44      49.276  19.507  25.626  1.00  0.00           H  
ATOM    672  CB  LYS    44      47.871  17.946  26.211  1.00  0.00           C  
ATOM    673  HB2 LYS    44      47.118  17.828  26.990  1.00  0.00           H  
ATOM    674  HB3 LYS    44      47.347  18.121  25.272  1.00  0.00           H  
ATOM    675  CG  LYS    44      48.647  16.623  26.085  1.00  0.00           C  
ATOM    676  HG2 LYS    44      49.014  16.431  27.093  1.00  0.00           H  
ATOM    677  HG3 LYS    44      47.990  15.802  25.796  1.00  0.00           H  
ATOM    678  CD  LYS    44      49.760  16.703  25.018  1.00  0.00           C  
ATOM    679  HD2 LYS    44      49.342  16.845  24.021  1.00  0.00           H  
ATOM    680  HD3 LYS    44      50.457  17.522  25.193  1.00  0.00           H  
ATOM    681  CE  LYS    44      50.458  15.361  25.019  1.00  0.00           C  
ATOM    682  HE2 LYS    44      51.283  15.329  25.730  1.00  0.00           H  
ATOM    683  HE3 LYS    44      49.678  14.719  25.430  1.00  0.00           H  
ATOM    684  NZ  LYS    44      50.951  14.959  23.729  1.00  0.00           N  
ATOM    685  HZ1 LYS    44      50.354  15.175  22.944  1.00  0.00           H  
ATOM    686  HZ2 LYS    44      51.846  15.392  23.552  1.00  0.00           H  
ATOM    687  HZ3 LYS    44      51.097  13.960  23.691  1.00  0.00           H  
ATOM    688  C   LYS    44      47.653  20.401  26.403  1.00  0.00           C  
ATOM    689  O   LYS    44      46.827  20.631  27.299  1.00  0.00           O  
ATOM    690  N   ALA    45      47.649  21.118  25.261  1.00  0.00           N  
ATOM    691  H   ALA    45      48.241  20.696  24.560  1.00  0.00           H  
ATOM    692  CA  ALA    45      46.642  22.116  24.897  1.00  0.00           C  
ATOM    693  HA  ALA    45      46.451  22.768  25.749  1.00  0.00           H  
ATOM    694  CB  ALA    45      47.320  22.741  23.648  1.00  0.00           C  
ATOM    695  HB1 ALA    45      48.294  23.094  23.987  1.00  0.00           H  
ATOM    696  HB2 ALA    45      47.425  22.003  22.853  1.00  0.00           H  
ATOM    697  HB3 ALA    45      46.764  23.590  23.252  1.00  0.00           H  
ATOM    698  C   ALA    45      45.342  21.476  24.460  1.00  0.00           C  
ATOM    699  O   ALA    45      44.237  21.972  24.723  1.00  0.00           O  
ATOM    700  N   ASP    46      45.431  20.312  23.794  1.00  0.00           N  
ATOM    701  H   ASP    46      46.339  19.987  23.494  1.00  0.00           H  
ATOM    702  CA  ASP    46      44.240  19.620  23.263  1.00  0.00           C  
ATOM    703  HA  ASP    46      43.361  19.920  23.834  1.00  0.00           H  
ATOM    704  CB  ASP    46      44.008  19.975  21.822  1.00  0.00           C  
ATOM    705  HB2 ASP    46      43.861  21.044  21.668  1.00  0.00           H  
ATOM    706  HB3 ASP    46      44.916  19.584  21.364  1.00  0.00           H  
ATOM    707  CG  ASP    46      42.788  19.390  21.163  1.00  0.00           C  
ATOM    708  OD1 ASP    46      42.147  18.482  21.707  1.00  0.00           O  
ATOM    709  OD2 ASP    46      42.371  20.047  20.152  1.00  0.00           O  
ATOM    710  C   ASP    46      44.402  18.097  23.385  1.00  0.00           C  
ATOM    711  O   ASP    46      45.278  17.488  22.813  1.00  0.00           O  
ATOM    712  N   VAL    47      43.543  17.444  24.116  1.00  0.00           N  
ATOM    713  H   VAL    47      42.895  18.006  24.650  1.00  0.00           H  
ATOM    714  CA  VAL    47      43.580  15.992  24.284  1.00  0.00           C  
ATOM    715  HA  VAL    47      44.611  15.674  24.439  1.00  0.00           H  
ATOM    716  CB  VAL    47      42.849  15.631  25.589  1.00  0.00           C  
ATOM    717  HB  VAL    47      41.849  16.065  25.614  1.00  0.00           H  
ATOM    718  CG1 VAL    47      42.632  14.088  25.826  1.00  0.00           C  
ATOM    719 HG11 VAL    47      43.577  13.556  25.934  1.00  0.00           H  
ATOM    720 HG12 VAL    47      42.081  13.996  26.761  1.00  0.00           H  
ATOM    721 HG13 VAL    47      42.054  13.663  25.006  1.00  0.00           H  
ATOM    722  CG2 VAL    47      43.796  16.142  26.796  1.00  0.00           C  
ATOM    723 HG21 VAL    47      44.237  17.123  26.624  1.00  0.00           H  
ATOM    724 HG22 VAL    47      43.184  16.135  27.698  1.00  0.00           H  
ATOM    725 HG23 VAL    47      44.638  15.453  26.867  1.00  0.00           H  
ATOM    726  C   VAL    47      43.158  15.203  23.065  1.00  0.00           C  
ATOM    727  O   VAL    47      43.857  14.268  22.665  1.00  0.00           O  
ATOM    728  N   ALA    48      42.090  15.594  22.407  1.00  0.00           N  
ATOM    729  H   ALA    48      41.692  16.500  22.609  1.00  0.00           H  
ATOM    730  CA  ALA    48      41.539  14.815  21.231  1.00  0.00           C  
ATOM    731  HA  ALA    48      41.510  13.755  21.484  1.00  0.00           H  
ATOM    732  CB  ALA    48      40.134  15.390  20.980  1.00  0.00           C  
ATOM    733  HB1 ALA    48      39.670  14.889  20.130  1.00  0.00           H  
ATOM    734  HB2 ALA    48      39.457  15.288  21.828  1.00  0.00           H  
ATOM    735  HB3 ALA    48      40.153  16.477  20.900  1.00  0.00           H  
ATOM    736  C   ALA    48      42.471  14.975  19.939  1.00  0.00           C  
ATOM    737  O   ALA    48      42.512  14.039  19.107  1.00  0.00           O  
ATOM    738  N   ALA    49      43.159  16.115  19.779  1.00  0.00           N  
ATOM    739  H   ALA    49      42.884  16.872  20.387  1.00  0.00           H  
ATOM    740  CA  ALA    49      44.272  16.377  18.886  1.00  0.00           C  
ATOM    741  HA  ALA    49      44.115  15.709  18.040  1.00  0.00           H  
ATOM    742  CB  ALA    49      44.154  17.803  18.408  1.00  0.00           C  
ATOM    743  HB1 ALA    49      44.684  17.810  17.456  1.00  0.00           H  
ATOM    744  HB2 ALA    49      43.110  17.992  18.161  1.00  0.00           H  
ATOM    745  HB3 ALA    49      44.513  18.507  19.159  1.00  0.00           H  
ATOM    746  C   ALA    49      45.642  15.976  19.452  1.00  0.00           C  
ATOM    747  O   ALA    49      46.602  15.933  18.677  1.00  0.00           O  
ATOM    748  N   ASN    50      45.776  15.640  20.744  1.00  0.00           N  
ATOM    749  H   ASN    50      45.032  15.623  21.428  1.00  0.00           H  
ATOM    750  CA  ASN    50      47.010  15.268  21.490  1.00  0.00           C  
ATOM    751  HA  ASN    50      46.628  15.345  22.508  1.00  0.00           H  
ATOM    752  CB  ASN    50      47.314  13.775  21.121  1.00  0.00           C  
ATOM    753  HB2 ASN    50      46.392  13.231  21.326  1.00  0.00           H  
ATOM    754  HB3 ASN    50      47.695  13.812  20.101  1.00  0.00           H  
ATOM    755  CG  ASN    50      48.317  13.142  22.096  1.00  0.00           C  
ATOM    756  OD1 ASN    50      48.533  13.606  23.174  1.00  0.00           O  
ATOM    757  ND2 ASN    50      48.901  12.062  21.777  1.00  0.00           N  
ATOM    758 HD21 ASN    50      49.577  11.690  22.429  1.00  0.00           H  
ATOM    759 HD22 ASN    50      48.732  11.671  20.862  1.00  0.00           H  
ATOM    760  C   ASN    50      48.106  16.377  21.427  1.00  0.00           C  
ATOM    761  O   ASN    50      49.283  16.062  21.641  1.00  0.00           O  
ATOM    762  N   LYS    51      47.878  17.617  21.129  1.00  0.00           N  
ATOM    763  H   LYS    51      46.927  17.883  20.919  1.00  0.00           H  
ATOM    764  CA  LYS    51      48.871  18.765  20.909  1.00  0.00           C  
ATOM    765  HA  LYS    51      49.559  18.470  20.117  1.00  0.00           H  
ATOM    766  CB  LYS    51      48.171  20.056  20.387  1.00  0.00           C  
ATOM    767  HB2 LYS    51      47.284  20.460  20.876  1.00  0.00           H  
ATOM    768  HB3 LYS    51      48.852  20.907  20.375  1.00  0.00           H  
ATOM    769  CG  LYS    51      47.646  19.663  18.963  1.00  0.00           C  
ATOM    770  HG2 LYS    51      48.533  19.616  18.330  1.00  0.00           H  
ATOM    771  HG3 LYS    51      47.138  18.706  19.084  1.00  0.00           H  
ATOM    772  CD  LYS    51      46.789  20.776  18.397  1.00  0.00           C  
ATOM    773  HD2 LYS    51      46.402  20.423  17.442  1.00  0.00           H  
ATOM    774  HD3 LYS    51      45.962  20.961  19.082  1.00  0.00           H  
ATOM    775  CE  LYS    51      47.547  22.054  18.204  1.00  0.00           C  
ATOM    776  HE2 LYS    51      47.851  22.452  19.173  1.00  0.00           H  
ATOM    777  HE3 LYS    51      48.442  21.743  17.664  1.00  0.00           H  
ATOM    778  NZ  LYS    51      46.773  23.023  17.377  1.00  0.00           N  
ATOM    779  HZ1 LYS    51      47.288  23.849  17.109  1.00  0.00           H  
ATOM    780  HZ2 LYS    51      46.466  22.629  16.500  1.00  0.00           H  
ATOM    781  HZ3 LYS    51      45.966  23.420  17.837  1.00  0.00           H  
ATOM    782  C   LYS    51      49.489  19.200  22.280  1.00  0.00           C  
ATOM    783  O   LYS    51      48.815  19.581  23.255  1.00  0.00           O  
ATOM    784  N   PRO    52      50.881  19.400  22.279  1.00  0.00           N  
ATOM    785  CD  PRO    52      51.807  18.866  21.255  1.00  0.00           C  
ATOM    786  HD2 PRO    52      51.985  19.642  20.511  1.00  0.00           H  
ATOM    787  HD3 PRO    52      51.479  17.991  20.693  1.00  0.00           H  
ATOM    788  CG  PRO    52      53.130  18.578  22.054  1.00  0.00           C  
ATOM    789  HG2 PRO    52      54.006  18.511  21.407  1.00  0.00           H  
ATOM    790  HG3 PRO    52      52.963  17.665  22.625  1.00  0.00           H  
ATOM    791  CB  PRO    52      53.170  19.755  22.999  1.00  0.00           C  
ATOM    792  HB2 PRO    52      53.526  20.633  22.458  1.00  0.00           H  
ATOM    793  HB3 PRO    52      53.803  19.644  23.879  1.00  0.00           H  
ATOM    794  CA  PRO    52      51.640  19.883  23.455  1.00  0.00           C  
ATOM    795  HA  PRO    52      51.358  19.225  24.277  1.00  0.00           H  
ATOM    796  C   PRO    52      51.278  21.364  23.755  1.00  0.00           C  
ATOM    797  O   PRO    52      51.000  22.127  22.850  1.00  0.00           O  
ATOM    798  N   VAL    53      51.388  21.839  25.014  1.00  0.00           N  
ATOM    799  H   VAL    53      51.467  21.150  25.748  1.00  0.00           H  
ATOM    800  CA  VAL    53      51.482  23.286  25.273  1.00  0.00           C  
ATOM    801  HA  VAL    53      50.581  23.789  24.922  1.00  0.00           H  
ATOM    802  CB  VAL    53      51.357  23.493  26.829  1.00  0.00           C  
ATOM    803  HB  VAL    53      52.198  23.043  27.356  1.00  0.00           H  
ATOM    804  CG1 VAL    53      51.441  24.940  27.200  1.00  0.00           C  
ATOM    805 HG11 VAL    53      51.104  25.054  28.230  1.00  0.00           H  
ATOM    806 HG12 VAL    53      52.424  25.405  27.130  1.00  0.00           H  
ATOM    807 HG13 VAL    53      50.921  25.678  26.589  1.00  0.00           H  
ATOM    808  CG2 VAL    53      49.982  23.053  27.432  1.00  0.00           C  
ATOM    809 HG21 VAL    53      49.881  23.345  28.477  1.00  0.00           H  
ATOM    810 HG22 VAL    53      49.194  23.497  26.824  1.00  0.00           H  
ATOM    811 HG23 VAL    53      49.905  21.967  27.500  1.00  0.00           H  
ATOM    812  C   VAL    53      52.747  23.925  24.697  1.00  0.00           C  
ATOM    813  O   VAL    53      53.822  23.270  24.561  1.00  0.00           O  
ATOM    814  N   THR    54      52.670  25.223  24.294  1.00  0.00           N  
ATOM    815  H   THR    54      51.806  25.736  24.396  1.00  0.00           H  
ATOM    816  CA  THR    54      53.810  26.001  23.807  1.00  0.00           C  
ATOM    817  HA  THR    54      54.760  25.511  24.020  1.00  0.00           H  
ATOM    818  CB  THR    54      53.793  26.038  22.224  1.00  0.00           C  
ATOM    819  HB  THR    54      54.823  26.074  21.869  1.00  0.00           H  
ATOM    820  CG2 THR    54      53.083  24.913  21.445  1.00  0.00           C  
ATOM    821 HG21 THR    54      53.340  24.926  20.386  1.00  0.00           H  
ATOM    822 HG22 THR    54      53.240  23.902  21.821  1.00  0.00           H  
ATOM    823 HG23 THR    54      52.020  25.114  21.582  1.00  0.00           H  
ATOM    824  OG1 THR    54      53.051  27.207  21.835  1.00  0.00           O  
ATOM    825  HG1 THR    54      53.350  27.410  20.946  1.00  0.00           H  
ATOM    826  C   THR    54      53.875  27.414  24.292  1.00  0.00           C  
ATOM    827  O   THR    54      52.961  27.903  24.891  1.00  0.00           O  
ATOM    828  N   PRO    55      54.969  28.139  24.124  1.00  0.00           N  
ATOM    829  CD  PRO    55      56.310  27.715  23.802  1.00  0.00           C  
ATOM    830  HD2 PRO    55      56.415  27.522  22.734  1.00  0.00           H  
ATOM    831  HD3 PRO    55      56.513  26.805  24.367  1.00  0.00           H  
ATOM    832  CG  PRO    55      57.262  28.828  24.291  1.00  0.00           C  
ATOM    833  HG2 PRO    55      58.167  28.910  23.689  1.00  0.00           H  
ATOM    834  HG3 PRO    55      57.514  28.633  25.333  1.00  0.00           H  
ATOM    835  CB  PRO    55      56.383  30.101  24.277  1.00  0.00           C  
ATOM    836  HB2 PRO    55      56.234  30.636  23.339  1.00  0.00           H  
ATOM    837  HB3 PRO    55      56.663  30.791  25.073  1.00  0.00           H  
ATOM    838  CA  PRO    55      54.989  29.555  24.556  1.00  0.00           C  
ATOM    839  HA  PRO    55      54.705  29.502  25.607  1.00  0.00           H  
ATOM    840  C   PRO    55      53.978  30.472  23.825  1.00  0.00           C  
ATOM    841  O   PRO    55      53.593  31.529  24.330  1.00  0.00           O  
ATOM    842  N   GLN    56      53.487  29.989  22.693  1.00  0.00           N  
ATOM    843  H   GLN    56      53.790  29.046  22.494  1.00  0.00           H  
ATOM    844  CA  GLN    56      52.391  30.551  21.836  1.00  0.00           C  
ATOM    845  HA  GLN    56      52.292  31.607  22.091  1.00  0.00           H  
ATOM    846  CB  GLN    56      52.574  30.236  20.330  1.00  0.00           C  
ATOM    847  HB2 GLN    56      52.711  29.162  20.207  1.00  0.00           H  
ATOM    848  HB3 GLN    56      51.644  30.405  19.786  1.00  0.00           H  
ATOM    849  CG  GLN    56      53.664  30.981  19.622  1.00  0.00           C  
ATOM    850  HG2 GLN    56      53.648  30.757  18.556  1.00  0.00           H  
ATOM    851  HG3 GLN    56      53.456  32.047  19.705  1.00  0.00           H  
ATOM    852  CD  GLN    56      55.075  30.666  20.189  1.00  0.00           C  
ATOM    853  OE1 GLN    56      55.399  29.568  20.599  1.00  0.00           O  
ATOM    854  NE2 GLN    56      55.967  31.612  20.322  1.00  0.00           N  
ATOM    855 HE21 GLN    56      56.874  31.330  20.665  1.00  0.00           H  
ATOM    856 HE22 GLN    56      55.833  32.565  20.015  1.00  0.00           H  
ATOM    857  C   GLN    56      50.957  30.194  22.227  1.00  0.00           C  
ATOM    858  O   GLN    56      49.998  30.944  21.901  1.00  0.00           O  
ATOM    859  N   THR    57      50.709  29.175  23.126  1.00  0.00           N  
ATOM    860  H   THR    57      51.452  28.547  23.400  1.00  0.00           H  
ATOM    861  CA  THR    57      49.358  28.603  23.496  1.00  0.00           C  
ATOM    862  HA  THR    57      48.801  28.311  22.606  1.00  0.00           H  
ATOM    863  CB  THR    57      49.590  27.314  24.254  1.00  0.00           C  
ATOM    864  HB  THR    57      50.151  27.616  25.138  1.00  0.00           H  
ATOM    865  CG2 THR    57      48.234  26.585  24.515  1.00  0.00           C  
ATOM    866 HG21 THR    57      47.752  26.527  23.539  1.00  0.00           H  
ATOM    867 HG22 THR    57      48.235  25.545  24.839  1.00  0.00           H  
ATOM    868 HG23 THR    57      47.681  27.288  25.137  1.00  0.00           H  
ATOM    869  OG1 THR    57      50.372  26.373  23.591  1.00  0.00           O  
ATOM    870  HG1 THR    57      49.837  25.926  22.931  1.00  0.00           H  
ATOM    871  C   THR    57      48.518  29.685  24.220  1.00  0.00           C  
ATOM    872  O   THR    57      49.033  30.350  25.125  1.00  0.00           O  
ATOM    873  N   LEU    58      47.323  29.956  23.636  1.00  0.00           N  
ATOM    874  H   LEU    58      46.926  29.306  22.973  1.00  0.00           H  
ATOM    875  CA  LEU    58      46.459  31.037  24.162  1.00  0.00           C  
ATOM    876  HA  LEU    58      47.112  31.800  24.585  1.00  0.00           H  
ATOM    877  CB  LEU    58      45.649  31.645  22.992  1.00  0.00           C  
ATOM    878  HB2 LEU    58      45.001  30.871  22.581  1.00  0.00           H  
ATOM    879  HB3 LEU    58      45.010  32.408  23.436  1.00  0.00           H  
ATOM    880  CG  LEU    58      46.554  32.441  21.985  1.00  0.00           C  
ATOM    881  HG  LEU    58      47.380  31.785  21.710  1.00  0.00           H  
ATOM    882  CD1 LEU    58      45.750  32.769  20.783  1.00  0.00           C  
ATOM    883 HD11 LEU    58      45.138  33.670  20.825  1.00  0.00           H  
ATOM    884 HD12 LEU    58      46.398  32.869  19.912  1.00  0.00           H  
ATOM    885 HD13 LEU    58      45.082  31.955  20.501  1.00  0.00           H  
ATOM    886  CD2 LEU    58      47.036  33.777  22.486  1.00  0.00           C  
ATOM    887 HD21 LEU    58      47.690  34.213  21.731  1.00  0.00           H  
ATOM    888 HD22 LEU    58      46.236  34.494  22.671  1.00  0.00           H  
ATOM    889 HD23 LEU    58      47.588  33.756  23.425  1.00  0.00           H  
ATOM    890  C   LEU    58      45.453  30.440  25.188  1.00  0.00           C  
ATOM    891  O   LEU    58      44.580  29.636  24.772  1.00  0.00           O  
ATOM    892  N   PHE    59      45.529  30.840  26.452  1.00  0.00           N  
ATOM    893  H   PHE    59      46.290  31.457  26.700  1.00  0.00           H  
ATOM    894  CA  PHE    59      44.756  30.270  27.570  1.00  0.00           C  
ATOM    895  HA  PHE    59      44.302  29.330  27.259  1.00  0.00           H  
ATOM    896  CB  PHE    59      45.763  30.080  28.754  1.00  0.00           C  
ATOM    897  HB2 PHE    59      46.227  31.061  28.860  1.00  0.00           H  
ATOM    898  HB3 PHE    59      45.093  29.881  29.590  1.00  0.00           H  
ATOM    899  CG  PHE    59      46.767  28.985  28.706  1.00  0.00           C  
ATOM    900  CD1 PHE    59      48.049  29.336  28.155  1.00  0.00           C  
ATOM    901  HD1 PHE    59      48.247  30.256  27.626  1.00  0.00           H  
ATOM    902  CE1 PHE    59      49.133  28.429  28.289  1.00  0.00           C  
ATOM    903  HE1 PHE    59      50.001  28.527  27.654  1.00  0.00           H  
ATOM    904  CZ  PHE    59      48.838  27.276  29.011  1.00  0.00           C  
ATOM    905  HZ  PHE    59      49.568  26.496  29.172  1.00  0.00           H  
ATOM    906  CE2 PHE    59      47.620  27.035  29.626  1.00  0.00           C  
ATOM    907  HE2 PHE    59      47.397  26.118  30.153  1.00  0.00           H  
ATOM    908  CD2 PHE    59      46.566  27.879  29.546  1.00  0.00           C  
ATOM    909  HD2 PHE    59      45.626  27.649  30.027  1.00  0.00           H  
ATOM    910  C   PHE    59      43.684  31.348  27.966  1.00  0.00           C  
ATOM    911  O   PHE    59      43.877  32.555  27.813  1.00  0.00           O  
ATOM    912  N   GLU    60      42.574  30.831  28.517  1.00  0.00           N  
ATOM    913  H   GLU    60      42.501  29.826  28.579  1.00  0.00           H  
ATOM    914  CA  GLU    60      41.500  31.703  29.052  1.00  0.00           C  
ATOM    915  HA  GLU    60      41.297  32.565  28.416  1.00  0.00           H  
ATOM    916  CB  GLU    60      40.177  30.886  29.117  1.00  0.00           C  
ATOM    917  HB2 GLU    60      40.335  29.886  29.522  1.00  0.00           H  
ATOM    918  HB3 GLU    60      39.405  31.446  29.645  1.00  0.00           H  
ATOM    919  CG  GLU    60      39.606  30.523  27.726  1.00  0.00           C  
ATOM    920  HG2 GLU    60      39.230  31.395  27.192  1.00  0.00           H  
ATOM    921  HG3 GLU    60      40.430  30.095  27.155  1.00  0.00           H  
ATOM    922  CD  GLU    60      38.444  29.532  27.784  1.00  0.00           C  
ATOM    923  OE1 GLU    60      37.891  29.192  28.911  1.00  0.00           O  
ATOM    924  OE2 GLU    60      38.042  29.032  26.713  1.00  0.00           O  
ATOM    925  C   GLU    60      41.807  32.185  30.483  1.00  0.00           C  
ATOM    926  O   GLU    60      41.913  31.438  31.455  1.00  0.00           O  
ATOM    927  N   LEU    61      42.038  33.524  30.605  1.00  0.00           N  
ATOM    928  H   LEU    61      41.976  34.154  29.818  1.00  0.00           H  
ATOM    929  CA  LEU    61      42.453  34.064  31.921  1.00  0.00           C  
ATOM    930  HA  LEU    61      43.226  33.403  32.314  1.00  0.00           H  
ATOM    931  CB  LEU    61      43.106  35.430  31.597  1.00  0.00           C  
ATOM    932  HB2 LEU    61      42.407  36.265  31.541  1.00  0.00           H  
ATOM    933  HB3 LEU    61      43.688  35.649  32.493  1.00  0.00           H  
ATOM    934  CG  LEU    61      44.030  35.516  30.319  1.00  0.00           C  
ATOM    935  HG  LEU    61      43.431  35.208  29.462  1.00  0.00           H  
ATOM    936  CD1 LEU    61      44.423  36.973  30.087  1.00  0.00           C  
ATOM    937 HD11 LEU    61      43.470  37.452  30.313  1.00  0.00           H  
ATOM    938 HD12 LEU    61      45.139  37.342  30.821  1.00  0.00           H  
ATOM    939 HD13 LEU    61      44.703  37.137  29.046  1.00  0.00           H  
ATOM    940  CD2 LEU    61      45.286  34.629  30.388  1.00  0.00           C  
ATOM    941 HD21 LEU    61      45.093  33.608  30.059  1.00  0.00           H  
ATOM    942 HD22 LEU    61      45.998  35.094  29.706  1.00  0.00           H  
ATOM    943 HD23 LEU    61      45.739  34.613  31.379  1.00  0.00           H  
ATOM    944  C   LEU    61      41.393  34.171  33.004  1.00  0.00           C  
ATOM    945  O   LEU    61      41.714  34.193  34.175  1.00  0.00           O  
ATOM    946  N   GLY    62      40.112  34.148  32.722  1.00  0.00           N  
ATOM    947  H   GLY    62      39.910  34.102  31.733  1.00  0.00           H  
ATOM    948  CA  GLY    62      39.036  34.420  33.589  1.00  0.00           C  
ATOM    949  HA2 GLY    62      38.069  34.519  33.096  1.00  0.00           H  
ATOM    950  HA3 GLY    62      38.971  33.529  34.214  1.00  0.00           H  
ATOM    951  C   GLY    62      39.178  35.673  34.399  1.00  0.00           C  
ATOM    952  O   GLY    62      39.697  36.622  33.913  1.00  0.00           O  
ATOM    953  N   CTZ    63      38.740  35.774  35.642  1.00  0.00           N  
ATOM    954  H4  CTZ    63      38.556  34.909  36.130  1.00  0.00           H  
ATOM    955  C9  CTZ    63      38.817  36.958  36.489  1.00  0.00           C  
ATOM    956  H5  CTZ    63      38.134  37.661  36.014  1.00  0.00           H  
ATOM    957  C   CTZ    63      40.152  37.662  36.617  1.00  0.00           C  
ATOM    958  O   CTZ    63      40.184  38.866  37.086  1.00  0.00           O  
ATOM    959  CB  CTZ    63      38.325  36.658  37.934  1.00  0.00           C  
ATOM    960  H6  CTZ    63      38.854  35.920  38.505  1.00  0.00           H  
ATOM    961  H7  CTZ    63      38.371  37.695  38.407  1.00  0.00           H  
ATOM    962  OG  CTZ    63      36.867  36.331  38.002  1.00  0.00           O  
ATOM    963  S1  CTZ    63      33.645  32.971  40.443  1.00  0.00           S  
ATOM    964  C2  CTZ    63      33.576  32.493  42.302  1.00  0.00           C  
ATOM    965  H12 CTZ    63      33.710  31.456  42.411  1.00  0.00           H  
ATOM    966  H13 CTZ    63      32.533  32.753  42.615  1.00  0.00           H  
ATOM    967  C3  CTZ    63      34.631  33.189  43.160  1.00  0.00           C  
ATOM    968  C3' CTZ    63      34.379  33.323  44.457  1.00  0.00           C  
ATOM    969  H14 CTZ    63      33.322  33.308  44.744  1.00  0.00           H  
ATOM    970  H15 CTZ    63      35.056  33.889  45.072  1.00  0.00           H  
ATOM    971  CA  CTZ    63      35.959  33.489  42.511  1.00  0.00           C  
ATOM    972  C4' CTZ    63      37.231  33.094  43.302  1.00  0.00           C  
ATOM    973  O4A CTZ    63      38.393  33.402  42.760  1.00  0.00           O  
ATOM    974  O4B CTZ    63      37.197  32.482  44.397  1.00  0.00           O  
ATOM    975  N5  CTZ    63      36.071  33.969  41.338  1.00  0.00           N  
ATOM    976  C6  CTZ    63      34.854  34.358  40.638  1.00  0.00           C  
ATOM    977  H16 CTZ    63      34.399  35.217  41.202  1.00  0.00           H  
ATOM    978  C7  CTZ    63      35.211  34.740  39.185  1.00  0.00           C  
ATOM    979  H17 CTZ    63      34.556  35.588  38.864  1.00  0.00           H  
ATOM    980  C8  CTZ    63      36.704  35.033  38.748  1.00  0.00           C  
ATOM    981  O9  CTZ    63      37.452  34.087  38.319  1.00  0.00           O  
ATOM    982  N10 CTZ    63      34.760  33.590  38.386  1.00  0.00           N  
ATOM    983  H18 CTZ    63      35.526  32.869  38.298  1.00  0.00           H  
ATOM    984  C11 CTZ    63      33.888  33.771  37.328  1.00  0.00           C  
ATOM    985  O12 CTZ    63      33.491  34.879  36.996  1.00  0.00           O  
ATOM    986  C13 CTZ    63      33.430  32.519  36.554  1.00  0.00           C  
ATOM    987  C14 CTZ    63      33.637  32.535  35.094  1.00  0.00           C  
ATOM    988  C15 CTZ    63      34.424  33.345  34.325  1.00  0.00           C  
ATOM    989  H19 CTZ    63      34.986  34.251  34.663  1.00  0.00           H  
ATOM    990  N16 CTZ    63      32.666  31.637  37.052  1.00  0.00           N  
ATOM    991  S16 CTZ    63      34.423  32.800  32.697  1.00  0.00           S  
ATOM    992  C17 CTZ    63      33.386  31.433  33.156  1.00  0.00           C  
ATOM    993  N18 CTZ    63      32.856  30.564  32.151  1.00  0.00           N  
ATOM    994  H20 CTZ    63      33.590  30.328  31.498  1.00  0.00           H  
ATOM    995  H21 CTZ    63      32.495  29.701  32.531  1.00  0.00           H  
ATOM    996  O17 CTZ    63      32.282  31.700  38.392  1.00  0.00           O  
ATOM    997  C18 CTZ    63      31.372  30.553  38.724  1.00  0.00           C  
ATOM    998  C19 CTZ    63      30.618  30.175  37.481  1.00  0.00           C  
ATOM    999  H22 CTZ    63      31.252  29.952  36.624  1.00  0.00           H  
ATOM   1000  H23 CTZ    63      29.962  29.406  37.798  1.00  0.00           H  
ATOM   1001  H24 CTZ    63      30.003  31.025  37.149  1.00  0.00           H  
ATOM   1002  C20 CTZ    63      30.454  31.173  39.756  1.00  0.00           C  
ATOM   1003  H25 CTZ    63      29.947  30.353  40.293  1.00  0.00           H  
ATOM   1004  H26 CTZ    63      30.913  31.776  40.568  1.00  0.00           H  
ATOM   1005  H27 CTZ    63      29.657  31.763  39.313  1.00  0.00           H  
ATOM   1006  C21 CTZ    63      32.187  29.469  39.506  1.00  0.00           C  
ATOM   1007  O2A CTZ    63      33.018  29.858  40.322  1.00  0.00           O  
ATOM   1008  O2B CTZ    63      31.881  28.201  39.307  1.00  0.00           O  
ATOM   1009  N19 CTZ    63      33.031  31.504  34.439  1.00  0.00           N  
ATOM   1010  N   VAL    64      41.294  37.105  36.175  1.00  0.00           N  
ATOM   1011  H   VAL    64      41.267  36.111  35.995  1.00  0.00           H  
ATOM   1012  CA  VAL    64      42.600  37.854  36.033  1.00  0.00           C  
ATOM   1013  HA  VAL    64      42.798  38.200  37.048  1.00  0.00           H  
ATOM   1014  CB  VAL    64      43.798  36.940  35.584  1.00  0.00           C  
ATOM   1015  HB  VAL    64      43.594  36.460  34.627  1.00  0.00           H  
ATOM   1016  CG1 VAL    64      45.067  37.794  35.473  1.00  0.00           C  
ATOM   1017 HG11 VAL    64      45.984  37.266  35.209  1.00  0.00           H  
ATOM   1018 HG12 VAL    64      45.037  38.560  34.697  1.00  0.00           H  
ATOM   1019 HG13 VAL    64      45.265  38.340  36.395  1.00  0.00           H  
ATOM   1020  CG2 VAL    64      44.137  35.779  36.573  1.00  0.00           C  
ATOM   1021 HG21 VAL    64      44.515  36.114  37.539  1.00  0.00           H  
ATOM   1022 HG22 VAL    64      43.297  35.096  36.699  1.00  0.00           H  
ATOM   1023 HG23 VAL    64      44.918  35.149  36.148  1.00  0.00           H  
ATOM   1024  C   VAL    64      42.386  39.044  35.135  1.00  0.00           C  
ATOM   1025  O   VAL    64      43.050  40.037  35.345  1.00  0.00           O  
ATOM   1026  N   SER    65      41.413  38.987  34.234  1.00  0.00           N  
ATOM   1027  H   SER    65      40.898  38.123  34.139  1.00  0.00           H  
ATOM   1028  CA  SER    65      40.948  40.066  33.416  1.00  0.00           C  
ATOM   1029  HA  SER    65      41.691  40.297  32.652  1.00  0.00           H  
ATOM   1030  CB  SER    65      39.559  39.727  32.806  1.00  0.00           C  
ATOM   1031  HB2 SER    65      38.835  39.463  33.576  1.00  0.00           H  
ATOM   1032  HB3 SER    65      39.193  40.561  32.208  1.00  0.00           H  
ATOM   1033  OG  SER    65      39.643  38.630  31.864  1.00  0.00           O  
ATOM   1034  HG  SER    65      39.895  37.834  32.337  1.00  0.00           H  
ATOM   1035  C   SER    65      40.727  41.413  34.127  1.00  0.00           C  
ATOM   1036  O   SER    65      40.916  42.463  33.561  1.00  0.00           O  
ATOM   1037  N   LYS    66      40.384  41.319  35.394  1.00  0.00           N  
ATOM   1038  H   LYS    66      40.301  40.396  35.793  1.00  0.00           H  
ATOM   1039  CA  LYS    66      39.989  42.543  36.133  1.00  0.00           C  
ATOM   1040  HA  LYS    66      39.244  43.121  35.587  1.00  0.00           H  
ATOM   1041  CB  LYS    66      39.323  42.162  37.415  1.00  0.00           C  
ATOM   1042  HB2 LYS    66      40.056  41.614  38.007  1.00  0.00           H  
ATOM   1043  HB3 LYS    66      39.141  43.062  38.002  1.00  0.00           H  
ATOM   1044  CG  LYS    66      38.011  41.287  37.284  1.00  0.00           C  
ATOM   1045  HG2 LYS    66      37.263  41.925  36.814  1.00  0.00           H  
ATOM   1046  HG3 LYS    66      38.206  40.375  36.720  1.00  0.00           H  
ATOM   1047  CD  LYS    66      37.475  40.885  38.687  1.00  0.00           C  
ATOM   1048  HD2 LYS    66      38.123  40.162  39.182  1.00  0.00           H  
ATOM   1049  HD3 LYS    66      37.520  41.691  39.420  1.00  0.00           H  
ATOM   1050  CE  LYS    66      36.056  40.252  38.508  1.00  0.00           C  
ATOM   1051  HE2 LYS    66      35.738  39.987  39.516  1.00  0.00           H  
ATOM   1052  HE3 LYS    66      35.343  40.989  38.138  1.00  0.00           H  
ATOM   1053  NZ  LYS    66      36.150  38.960  37.770  1.00  0.00           N  
ATOM   1054  HZ1 LYS    66      36.785  38.352  38.266  1.00  0.00           H  
ATOM   1055  HZ2 LYS    66      35.234  38.542  37.850  1.00  0.00           H  
ATOM   1056  HZ3 LYS    66      36.332  38.948  36.777  1.00  0.00           H  
ATOM   1057  C   LYS    66      41.203  43.457  36.292  1.00  0.00           C  
ATOM   1058  O   LYS    66      41.044  44.647  36.496  1.00  0.00           O  
ATOM   1059  N   THR    67      42.403  42.924  36.136  1.00  0.00           N  
ATOM   1060  H   THR    67      42.477  41.924  36.013  1.00  0.00           H  
ATOM   1061  CA  THR    67      43.616  43.781  36.194  1.00  0.00           C  
ATOM   1062  HA  THR    67      43.622  44.404  37.088  1.00  0.00           H  
ATOM   1063  CB  THR    67      44.863  42.968  36.244  1.00  0.00           C  
ATOM   1064  HB  THR    67      45.732  43.626  36.229  1.00  0.00           H  
ATOM   1065  CG2 THR    67      44.945  42.013  37.414  1.00  0.00           C  
ATOM   1066 HG21 THR    67      45.708  41.235  37.418  1.00  0.00           H  
ATOM   1067 HG22 THR    67      45.213  42.635  38.268  1.00  0.00           H  
ATOM   1068 HG23 THR    67      43.981  41.508  37.475  1.00  0.00           H  
ATOM   1069  OG1 THR    67      45.032  42.081  35.104  1.00  0.00           O  
ATOM   1070  HG1 THR    67      44.443  41.337  35.252  1.00  0.00           H  
ATOM   1071  C   THR    67      43.613  44.711  34.997  1.00  0.00           C  
ATOM   1072  O   THR    67      43.818  45.927  35.214  1.00  0.00           O  
ATOM   1073  N   PHE    68      43.474  44.238  33.778  1.00  0.00           N  
ATOM   1074  H   PHE    68      43.288  43.262  33.593  1.00  0.00           H  
ATOM   1075  CA  PHE    68      43.524  45.167  32.631  1.00  0.00           C  
ATOM   1076  HA  PHE    68      44.495  45.656  32.556  1.00  0.00           H  
ATOM   1077  CB  PHE    68      43.275  44.456  31.293  1.00  0.00           C  
ATOM   1078  HB2 PHE    68      42.310  43.954  31.229  1.00  0.00           H  
ATOM   1079  HB3 PHE    68      43.317  45.205  30.503  1.00  0.00           H  
ATOM   1080  CG  PHE    68      44.359  43.487  30.929  1.00  0.00           C  
ATOM   1081  CD1 PHE    68      45.501  44.008  30.237  1.00  0.00           C  
ATOM   1082  HD1 PHE    68      45.608  45.051  29.978  1.00  0.00           H  
ATOM   1083  CE1 PHE    68      46.462  43.071  29.739  1.00  0.00           C  
ATOM   1084  HE1 PHE    68      47.245  43.453  29.101  1.00  0.00           H  
ATOM   1085  CZ  PHE    68      46.290  41.686  29.906  1.00  0.00           C  
ATOM   1086  HZ  PHE    68      46.981  40.964  29.497  1.00  0.00           H  
ATOM   1087  CE2 PHE    68      45.266  41.200  30.693  1.00  0.00           C  
ATOM   1088  HE2 PHE    68      45.092  40.149  30.872  1.00  0.00           H  
ATOM   1089  CD2 PHE    68      44.237  42.098  31.178  1.00  0.00           C  
ATOM   1090  HD2 PHE    68      43.424  41.747  31.796  1.00  0.00           H  
ATOM   1091  C   PHE    68      42.390  46.267  32.750  1.00  0.00           C  
ATOM   1092  O   PHE    68      42.661  47.459  32.614  1.00  0.00           O  
ATOM   1093  N   THR    69      41.212  45.891  33.244  1.00  0.00           N  
ATOM   1094  H   THR    69      41.137  44.891  33.364  1.00  0.00           H  
ATOM   1095  CA  THR    69      40.077  46.719  33.598  1.00  0.00           C  
ATOM   1096  HA  THR    69      39.720  47.298  32.747  1.00  0.00           H  
ATOM   1097  CB  THR    69      38.991  45.899  34.260  1.00  0.00           C  
ATOM   1098  HB  THR    69      39.294  45.434  35.199  1.00  0.00           H  
ATOM   1099  CG2 THR    69      37.742  46.777  34.493  1.00  0.00           C  
ATOM   1100 HG21 THR    69      37.444  47.338  33.607  1.00  0.00           H  
ATOM   1101 HG22 THR    69      36.814  46.283  34.781  1.00  0.00           H  
ATOM   1102 HG23 THR    69      37.979  47.420  35.340  1.00  0.00           H  
ATOM   1103  OG1 THR    69      38.587  44.815  33.389  1.00  0.00           O  
ATOM   1104  HG1 THR    69      37.702  44.575  33.672  1.00  0.00           H  
ATOM   1105  C   THR    69      40.476  47.773  34.633  1.00  0.00           C  
ATOM   1106  O   THR    69      40.183  48.935  34.450  1.00  0.00           O  
ATOM   1107  N   GLY    70      41.342  47.400  35.591  1.00  0.00           N  
ATOM   1108  H   GLY    70      41.547  46.429  35.780  1.00  0.00           H  
ATOM   1109  CA  GLY    70      41.831  48.391  36.656  1.00  0.00           C  
ATOM   1110  HA2 GLY    70      40.913  48.688  37.164  1.00  0.00           H  
ATOM   1111  HA3 GLY    70      42.426  47.889  37.419  1.00  0.00           H  
ATOM   1112  C   GLY    70      42.774  49.508  36.145  1.00  0.00           C  
ATOM   1113  O   GLY    70      42.582  50.700  36.486  1.00  0.00           O  
ATOM   1114  N   VAL    71      43.701  49.076  35.344  1.00  0.00           N  
ATOM   1115  H   VAL    71      43.700  48.083  35.160  1.00  0.00           H  
ATOM   1116  CA  VAL    71      44.650  49.898  34.624  1.00  0.00           C  
ATOM   1117  HA  VAL    71      45.097  50.621  35.306  1.00  0.00           H  
ATOM   1118  CB  VAL    71      45.776  49.112  33.916  1.00  0.00           C  
ATOM   1119  HB  VAL    71      45.314  48.275  33.394  1.00  0.00           H  
ATOM   1120  CG1 VAL    71      46.608  50.086  32.959  1.00  0.00           C  
ATOM   1121 HG11 VAL    71      46.854  51.010  33.483  1.00  0.00           H  
ATOM   1122 HG12 VAL    71      47.531  49.720  32.510  1.00  0.00           H  
ATOM   1123 HG13 VAL    71      46.038  50.358  32.071  1.00  0.00           H  
ATOM   1124  CG2 VAL    71      46.689  48.598  35.052  1.00  0.00           C  
ATOM   1125 HG21 VAL    71      46.894  49.376  35.787  1.00  0.00           H  
ATOM   1126 HG22 VAL    71      46.254  47.849  35.713  1.00  0.00           H  
ATOM   1127 HG23 VAL    71      47.676  48.340  34.667  1.00  0.00           H  
ATOM   1128  C   VAL    71      43.992  50.842  33.566  1.00  0.00           C  
ATOM   1129  O   VAL    71      44.358  52.034  33.517  1.00  0.00           O  
ATOM   1130  N   LEU    72      43.019  50.366  32.800  1.00  0.00           N  
ATOM   1131  H   LEU    72      42.714  49.407  32.886  1.00  0.00           H  
ATOM   1132  CA  LEU    72      42.197  51.160  31.926  1.00  0.00           C  
ATOM   1133  HA  LEU    72      42.883  51.652  31.237  1.00  0.00           H  
ATOM   1134  CB  LEU    72      41.146  50.315  31.168  1.00  0.00           C  
ATOM   1135  HB2 LEU    72      41.744  49.630  30.565  1.00  0.00           H  
ATOM   1136  HB3 LEU    72      40.665  49.665  31.899  1.00  0.00           H  
ATOM   1137  CG  LEU    72      40.223  51.173  30.279  1.00  0.00           C  
ATOM   1138  HG  LEU    72      40.817  52.033  29.968  1.00  0.00           H  
ATOM   1139  CD1 LEU    72      39.757  50.332  29.039  1.00  0.00           C  
ATOM   1140 HD11 LEU    72      40.689  50.224  28.484  1.00  0.00           H  
ATOM   1141 HD12 LEU    72      39.387  49.388  29.439  1.00  0.00           H  
ATOM   1142 HD13 LEU    72      39.038  50.909  28.457  1.00  0.00           H  
ATOM   1143  CD2 LEU    72      38.910  51.608  30.999  1.00  0.00           C  
ATOM   1144 HD21 LEU    72      38.307  52.297  30.407  1.00  0.00           H  
ATOM   1145 HD22 LEU    72      38.332  50.693  31.136  1.00  0.00           H  
ATOM   1146 HD23 LEU    72      39.120  52.076  31.960  1.00  0.00           H  
ATOM   1147  C   LEU    72      41.503  52.230  32.750  1.00  0.00           C  
ATOM   1148  O   LEU    72      41.359  53.375  32.410  1.00  0.00           O  
ATOM   1149  N   GLY    73      40.991  51.799  33.875  1.00  0.00           N  
ATOM   1150  H   GLY    73      40.946  50.800  34.017  1.00  0.00           H  
ATOM   1151  CA  GLY    73      40.393  52.579  34.914  1.00  0.00           C  
ATOM   1152  HA2 GLY    73      39.507  53.058  34.497  1.00  0.00           H  
ATOM   1153  HA3 GLY    73      40.160  51.915  35.745  1.00  0.00           H  
ATOM   1154  C   GLY    73      41.313  53.791  35.296  1.00  0.00           C  
ATOM   1155  O   GLY    73      40.915  54.957  35.314  1.00  0.00           O  
ATOM   1156  N   GLY    74      42.623  53.515  35.564  1.00  0.00           N  
ATOM   1157  H   GLY    74      43.024  52.599  35.418  1.00  0.00           H  
ATOM   1158  CA  GLY    74      43.536  54.571  35.972  1.00  0.00           C  
ATOM   1159  HA2 GLY    74      43.220  55.200  36.804  1.00  0.00           H  
ATOM   1160  HA3 GLY    74      44.453  54.124  36.357  1.00  0.00           H  
ATOM   1161  C   GLY    74      43.951  55.407  34.727  1.00  0.00           C  
ATOM   1162  O   GLY    74      44.113  56.608  34.931  1.00  0.00           O  
ATOM   1163  N   ASP    75      43.992  54.808  33.557  1.00  0.00           N  
ATOM   1164  H   ASP    75      43.758  53.839  33.397  1.00  0.00           H  
ATOM   1165  CA  ASP    75      44.192  55.705  32.413  1.00  0.00           C  
ATOM   1166  HA  ASP    75      45.064  56.336  32.586  1.00  0.00           H  
ATOM   1167  CB  ASP    75      44.486  54.762  31.207  1.00  0.00           C  
ATOM   1168  HB2 ASP    75      45.445  54.304  31.450  1.00  0.00           H  
ATOM   1169  HB3 ASP    75      43.768  53.945  31.273  1.00  0.00           H  
ATOM   1170  CG  ASP    75      44.508  55.305  29.832  1.00  0.00           C  
ATOM   1171  OD1 ASP    75      45.490  55.999  29.481  1.00  0.00           O  
ATOM   1172  OD2 ASP    75      43.552  55.067  29.067  1.00  0.00           O  
ATOM   1173  C   ASP    75      42.940  56.648  32.223  1.00  0.00           C  
ATOM   1174  O   ASP    75      43.093  57.771  31.818  1.00  0.00           O  
ATOM   1175  N   ALA    76      41.715  56.151  32.480  1.00  0.00           N  
ATOM   1176  H   ALA    76      41.798  55.203  32.818  1.00  0.00           H  
ATOM   1177  CA  ALA    76      40.479  56.921  32.293  1.00  0.00           C  
ATOM   1178  HA  ALA    76      40.581  57.503  31.377  1.00  0.00           H  
ATOM   1179  CB  ALA    76      39.253  56.026  32.376  1.00  0.00           C  
ATOM   1180  HB1 ALA    76      39.307  55.434  33.290  1.00  0.00           H  
ATOM   1181  HB2 ALA    76      38.356  56.643  32.327  1.00  0.00           H  
ATOM   1182  HB3 ALA    76      39.168  55.377  31.505  1.00  0.00           H  
ATOM   1183  C   ALA    76      40.351  58.013  33.356  1.00  0.00           C  
ATOM   1184  O   ALA    76      40.015  59.154  33.042  1.00  0.00           O  
ATOM   1185  N   ILE    77      40.794  57.720  34.591  1.00  0.00           N  
ATOM   1186  H   ILE    77      41.061  56.764  34.780  1.00  0.00           H  
ATOM   1187  CA  ILE    77      40.907  58.729  35.664  1.00  0.00           C  
ATOM   1188  HA  ILE    77      39.937  59.203  35.817  1.00  0.00           H  
ATOM   1189  CB  ILE    77      41.186  58.135  37.054  1.00  0.00           C  
ATOM   1190  HB  ILE    77      42.144  57.635  36.911  1.00  0.00           H  
ATOM   1191  CG2 ILE    77      41.421  59.257  38.109  1.00  0.00           C  
ATOM   1192 HG21 ILE    77      40.515  59.859  38.181  1.00  0.00           H  
ATOM   1193 HG22 ILE    77      41.601  58.934  39.135  1.00  0.00           H  
ATOM   1194 HG23 ILE    77      42.331  59.828  37.928  1.00  0.00           H  
ATOM   1195  CG1 ILE    77      40.089  57.209  37.606  1.00  0.00           C  
ATOM   1196 HG12 ILE    77      39.319  57.738  38.168  1.00  0.00           H  
ATOM   1197 HG13 ILE    77      39.623  56.718  36.751  1.00  0.00           H  
ATOM   1198  CD1 ILE    77      40.629  56.093  38.502  1.00  0.00           C  
ATOM   1199 HD11 ILE    77      41.514  55.622  38.074  1.00  0.00           H  
ATOM   1200 HD12 ILE    77      40.819  56.583  39.456  1.00  0.00           H  
ATOM   1201 HD13 ILE    77      39.843  55.353  38.652  1.00  0.00           H  
ATOM   1202  C   ILE    77      42.005  59.762  35.293  1.00  0.00           C  
ATOM   1203  O   ILE    77      41.822  60.993  35.507  1.00  0.00           O  
ATOM   1204  N   ALA    78      43.158  59.283  34.761  1.00  0.00           N  
ATOM   1205  H   ALA    78      43.283  58.289  34.633  1.00  0.00           H  
ATOM   1206  CA  ALA    78      44.298  60.122  34.472  1.00  0.00           C  
ATOM   1207  HA  ALA    78      44.511  60.752  35.336  1.00  0.00           H  
ATOM   1208  CB  ALA    78      45.519  59.232  34.282  1.00  0.00           C  
ATOM   1209  HB1 ALA    78      45.575  58.610  35.175  1.00  0.00           H  
ATOM   1210  HB2 ALA    78      45.332  58.555  33.448  1.00  0.00           H  
ATOM   1211  HB3 ALA    78      46.445  59.788  34.136  1.00  0.00           H  
ATOM   1212  C   ALA    78      44.058  61.142  33.296  1.00  0.00           C  
ATOM   1213  O   ALA    78      44.353  62.296  33.396  1.00  0.00           O  
ATOM   1214  N   ARG    79      43.352  60.708  32.227  1.00  0.00           N  
ATOM   1215  H   ARG    79      43.034  59.750  32.222  1.00  0.00           H  
ATOM   1216  CA  ARG    79      42.778  61.504  31.141  1.00  0.00           C  
ATOM   1217  HA  ARG    79      43.543  62.166  30.735  1.00  0.00           H  
ATOM   1218  CB  ARG    79      42.260  60.604  29.969  1.00  0.00           C  
ATOM   1219  HB2 ARG    79      41.551  59.886  30.382  1.00  0.00           H  
ATOM   1220  HB3 ARG    79      41.831  61.177  29.147  1.00  0.00           H  
ATOM   1221  CG  ARG    79      43.356  59.729  29.351  1.00  0.00           C  
ATOM   1222  HG2 ARG    79      43.899  60.390  28.676  1.00  0.00           H  
ATOM   1223  HG3 ARG    79      44.002  59.304  30.120  1.00  0.00           H  
ATOM   1224  CD  ARG    79      42.664  58.603  28.622  1.00  0.00           C  
ATOM   1225  HD2 ARG    79      42.069  57.941  29.252  1.00  0.00           H  
ATOM   1226  HD3 ARG    79      41.951  58.970  27.884  1.00  0.00           H  
ATOM   1227  NE  ARG    79      43.628  57.775  27.863  1.00  0.00           N  
ATOM   1228  HE  ARG    79      44.091  57.111  28.467  1.00  0.00           H  
ATOM   1229  CZ  ARG    79      43.932  57.745  26.583  1.00  0.00           C  
ATOM   1230  NH1 ARG    79      43.454  58.617  25.767  1.00  0.00           N  
ATOM   1231 HH11 ARG    79      42.911  59.324  26.241  1.00  0.00           H  
ATOM   1232 HH12 ARG    79      43.591  58.654  24.768  1.00  0.00           H  
ATOM   1233  NH2 ARG    79      44.719  56.857  26.086  1.00  0.00           N  
ATOM   1234 HH21 ARG    79      45.107  56.090  26.615  1.00  0.00           H  
ATOM   1235 HH22 ARG    79      44.917  56.846  25.095  1.00  0.00           H  
ATOM   1236  C   ARG    79      41.712  62.539  31.564  1.00  0.00           C  
ATOM   1237  O   ARG    79      41.188  63.212  30.720  1.00  0.00           O  
ATOM   1238  N   LYS    80      41.417  62.599  32.847  1.00  0.00           N  
ATOM   1239  H   LYS    80      42.011  61.975  33.376  1.00  0.00           H  
ATOM   1240  CA  LYS    80      40.391  63.354  33.624  1.00  0.00           C  
ATOM   1241  HA  LYS    80      40.324  62.993  34.651  1.00  0.00           H  
ATOM   1242  CB  LYS    80      40.839  64.848  33.611  1.00  0.00           C  
ATOM   1243  HB2 LYS    80      40.552  65.259  32.643  1.00  0.00           H  
ATOM   1244  HB3 LYS    80      40.120  65.315  34.284  1.00  0.00           H  
ATOM   1245  CG  LYS    80      42.398  65.091  33.903  1.00  0.00           C  
ATOM   1246  HG2 LYS    80      42.622  64.578  34.838  1.00  0.00           H  
ATOM   1247  HG3 LYS    80      42.940  64.621  33.082  1.00  0.00           H  
ATOM   1248  CD  LYS    80      42.702  66.610  33.933  1.00  0.00           C  
ATOM   1249  HD2 LYS    80      42.052  67.091  33.203  1.00  0.00           H  
ATOM   1250  HD3 LYS    80      42.464  67.075  34.890  1.00  0.00           H  
ATOM   1251  CE  LYS    80      44.186  66.879  33.666  1.00  0.00           C  
ATOM   1252  HE2 LYS    80      44.568  66.249  32.862  1.00  0.00           H  
ATOM   1253  HE3 LYS    80      44.175  67.919  33.340  1.00  0.00           H  
ATOM   1254  NZ  LYS    80      44.984  66.629  34.879  1.00  0.00           N  
ATOM   1255  HZ1 LYS    80      45.958  66.817  34.688  1.00  0.00           H  
ATOM   1256  HZ2 LYS    80      44.734  67.213  35.665  1.00  0.00           H  
ATOM   1257  HZ3 LYS    80      44.922  65.652  35.129  1.00  0.00           H  
ATOM   1258  C   LYS    80      39.031  63.073  33.173  1.00  0.00           C  
ATOM   1259  O   LYS    80      38.160  63.893  33.456  1.00  0.00           O  
ATOM   1260  N   GLU    81      38.773  61.943  32.515  1.00  0.00           N  
ATOM   1261  H   GLU    81      39.535  61.280  32.472  1.00  0.00           H  
ATOM   1262  CA  GLU    81      37.490  61.527  31.957  1.00  0.00           C  
ATOM   1263  HA  GLU    81      36.984  62.359  31.467  1.00  0.00           H  
ATOM   1264  CB  GLU    81      37.732  60.409  30.915  1.00  0.00           C  
ATOM   1265  HB2 GLU    81      38.138  59.563  31.469  1.00  0.00           H  
ATOM   1266  HB3 GLU    81      36.787  60.038  30.518  1.00  0.00           H  
ATOM   1267  CG  GLU    81      38.637  60.723  29.708  1.00  0.00           C  
ATOM   1268  HG2 GLU    81      38.145  61.529  29.164  1.00  0.00           H  
ATOM   1269  HG3 GLU    81      39.584  61.103  30.093  1.00  0.00           H  
ATOM   1270  CD  GLU    81      38.951  59.567  28.780  1.00  0.00           C  
ATOM   1271  OE1 GLU    81      38.694  58.405  29.083  1.00  0.00           O  
ATOM   1272  OE2 GLU    81      39.531  59.868  27.675  1.00  0.00           O  
ATOM   1273  C   GLU    81      36.450  61.065  33.056  1.00  0.00           C  
ATOM   1274  O   GLU    81      35.190  61.194  32.848  1.00  0.00           O  
ATOM   1275  N   ILE    82      36.981  60.533  34.165  1.00  0.00           N  
ATOM   1276  H   ILE    82      37.967  60.367  34.308  1.00  0.00           H  
ATOM   1277  CA  ILE    82      36.290  60.044  35.337  1.00  0.00           C  
ATOM   1278  HA  ILE    82      35.302  60.504  35.327  1.00  0.00           H  
ATOM   1279  CB  ILE    82      36.038  58.527  35.236  1.00  0.00           C  
ATOM   1280  HB  ILE    82      35.502  58.294  36.156  1.00  0.00           H  
ATOM   1281  CG2 ILE    82      35.028  58.083  34.114  1.00  0.00           C  
ATOM   1282 HG21 ILE    82      35.520  57.887  33.162  1.00  0.00           H  
ATOM   1283 HG22 ILE    82      34.546  57.150  34.409  1.00  0.00           H  
ATOM   1284 HG23 ILE    82      34.339  58.911  33.951  1.00  0.00           H  
ATOM   1285  CG1 ILE    82      37.336  57.669  35.261  1.00  0.00           C  
ATOM   1286 HG12 ILE    82      37.884  57.876  34.342  1.00  0.00           H  
ATOM   1287 HG13 ILE    82      37.895  57.966  36.149  1.00  0.00           H  
ATOM   1288  CD1 ILE    82      37.038  56.145  35.394  1.00  0.00           C  
ATOM   1289 HD11 ILE    82      37.945  55.587  35.626  1.00  0.00           H  
ATOM   1290 HD12 ILE    82      36.299  55.888  36.154  1.00  0.00           H  
ATOM   1291 HD13 ILE    82      36.576  55.860  34.449  1.00  0.00           H  
ATOM   1292  C   ILE    82      37.080  60.303  36.646  1.00  0.00           C  
ATOM   1293  O   ILE    82      38.300  60.621  36.621  1.00  0.00           O  
ATOM   1294  N   SER    83      36.481  59.934  37.785  1.00  0.00           N  
ATOM   1295  H   SER    83      35.591  59.461  37.719  1.00  0.00           H  
ATOM   1296  CA  SER    83      37.023  60.168  39.138  1.00  0.00           C  
ATOM   1297  HA  SER    83      38.081  59.906  39.148  1.00  0.00           H  
ATOM   1298  CB  SER    83      36.756  61.569  39.619  1.00  0.00           C  
ATOM   1299  HB2 SER    83      37.355  62.241  39.003  1.00  0.00           H  
ATOM   1300  HB3 SER    83      35.689  61.752  39.492  1.00  0.00           H  
ATOM   1301  OG  SER    83      37.112  61.758  41.004  1.00  0.00           O  
ATOM   1302  HG  SER    83      36.631  62.574  41.153  1.00  0.00           H  
ATOM   1303  C   SER    83      36.158  59.180  40.022  1.00  0.00           C  
ATOM   1304  O   SER    83      34.906  59.230  39.970  1.00  0.00           O  
ATOM   1305  N   LEU    84      36.846  58.370  40.861  1.00  0.00           N  
ATOM   1306  H   LEU    84      37.831  58.532  41.013  1.00  0.00           H  
ATOM   1307  CA  LEU    84      36.268  57.362  41.677  1.00  0.00           C  
ATOM   1308  HA  LEU    84      35.645  56.722  41.053  1.00  0.00           H  
ATOM   1309  CB  LEU    84      37.361  56.527  42.353  1.00  0.00           C  
ATOM   1310  HB2 LEU    84      38.006  57.231  42.878  1.00  0.00           H  
ATOM   1311  HB3 LEU    84      36.943  55.787  43.035  1.00  0.00           H  
ATOM   1312  CG  LEU    84      38.223  55.763  41.267  1.00  0.00           C  
ATOM   1313  HG  LEU    84      38.494  56.388  40.416  1.00  0.00           H  
ATOM   1314  CD1 LEU    84      39.468  55.173  41.897  1.00  0.00           C  
ATOM   1315 HD11 LEU    84      40.053  54.591  41.185  1.00  0.00           H  
ATOM   1316 HD12 LEU    84      40.011  56.029  42.297  1.00  0.00           H  
ATOM   1317 HD13 LEU    84      39.189  54.595  42.778  1.00  0.00           H  
ATOM   1318  CD2 LEU    84      37.502  54.521  40.666  1.00  0.00           C  
ATOM   1319 HD21 LEU    84      36.926  53.977  41.415  1.00  0.00           H  
ATOM   1320 HD22 LEU    84      36.746  54.736  39.911  1.00  0.00           H  
ATOM   1321 HD23 LEU    84      38.110  53.812  40.104  1.00  0.00           H  
ATOM   1322  C   LEU    84      35.373  57.900  42.825  1.00  0.00           C  
ATOM   1323  O   LEU    84      34.324  57.281  43.086  1.00  0.00           O  
ATOM   1324  N   ALA    85      35.661  59.002  43.450  1.00  0.00           N  
ATOM   1325  H   ALA    85      36.502  59.491  43.181  1.00  0.00           H  
ATOM   1326  CA  ALA    85      34.788  59.711  44.374  1.00  0.00           C  
ATOM   1327  HA  ALA    85      34.457  58.961  45.092  1.00  0.00           H  
ATOM   1328  CB  ALA    85      35.669  60.716  45.039  1.00  0.00           C  
ATOM   1329  HB1 ALA    85      36.452  60.121  45.508  1.00  0.00           H  
ATOM   1330  HB2 ALA    85      35.998  61.470  44.323  1.00  0.00           H  
ATOM   1331  HB3 ALA    85      35.213  61.042  45.974  1.00  0.00           H  
ATOM   1332  C   ALA    85      33.545  60.446  43.708  1.00  0.00           C  
ATOM   1333  O   ALA    85      32.753  61.113  44.422  1.00  0.00           O  
ATOM   1334  N   ASP    86      33.351  60.214  42.456  1.00  0.00           N  
ATOM   1335  H   ASP    86      33.932  59.584  41.922  1.00  0.00           H  
ATOM   1336  CA  ASP    86      32.132  60.639  41.782  1.00  0.00           C  
ATOM   1337  HA  ASP    86      31.715  61.522  42.266  1.00  0.00           H  
ATOM   1338  CB  ASP    86      32.308  61.092  40.303  1.00  0.00           C  
ATOM   1339  HB2 ASP    86      32.774  60.375  39.627  1.00  0.00           H  
ATOM   1340  HB3 ASP    86      31.329  61.282  39.866  1.00  0.00           H  
ATOM   1341  CG  ASP    86      33.047  62.427  40.053  1.00  0.00           C  
ATOM   1342  OD1 ASP    86      33.271  63.214  40.985  1.00  0.00           O  
ATOM   1343  OD2 ASP    86      33.264  62.595  38.875  1.00  0.00           O  
ATOM   1344  C   ASP    86      30.955  59.645  41.908  1.00  0.00           C  
ATOM   1345  O   ASP    86      31.169  58.436  41.908  1.00  0.00           O  
ATOM   1346  N   PRO    87      29.707  60.239  41.981  1.00  0.00           N  
ATOM   1347  CD  PRO    87      29.262  61.703  41.832  1.00  0.00           C  
ATOM   1348  HD2 PRO    87      29.113  62.029  40.803  1.00  0.00           H  
ATOM   1349  HD3 PRO    87      29.842  62.410  42.426  1.00  0.00           H  
ATOM   1350  CG  PRO    87      27.971  61.746  42.567  1.00  0.00           C  
ATOM   1351  HG2 PRO    87      27.472  62.670  42.272  1.00  0.00           H  
ATOM   1352  HG3 PRO    87      28.114  61.655  43.644  1.00  0.00           H  
ATOM   1353  CB  PRO    87      27.328  60.477  42.041  1.00  0.00           C  
ATOM   1354  HB2 PRO    87      26.886  60.704  41.071  1.00  0.00           H  
ATOM   1355  HB3 PRO    87      26.529  60.177  42.719  1.00  0.00           H  
ATOM   1356  CA  PRO    87      28.463  59.456  41.974  1.00  0.00           C  
ATOM   1357  HA  PRO    87      28.486  58.802  42.846  1.00  0.00           H  
ATOM   1358  C   PRO    87      28.234  58.631  40.743  1.00  0.00           C  
ATOM   1359  O   PRO    87      28.528  59.108  39.648  1.00  0.00           O  
ATOM   1360  N   VAL    88      27.518  57.492  40.826  1.00  0.00           N  
ATOM   1361  H   VAL    88      27.008  57.258  41.666  1.00  0.00           H  
ATOM   1362  CA  VAL    88      27.025  56.778  39.625  1.00  0.00           C  
ATOM   1363  HA  VAL    88      27.889  56.529  39.008  1.00  0.00           H  
ATOM   1364  CB  VAL    88      26.425  55.404  40.039  1.00  0.00           C  
ATOM   1365  HB  VAL    88      25.737  55.487  40.881  1.00  0.00           H  
ATOM   1366  CG1 VAL    88      25.801  54.620  38.884  1.00  0.00           C  
ATOM   1367 HG11 VAL    88      25.525  53.618  39.214  1.00  0.00           H  
ATOM   1368 HG12 VAL    88      24.900  55.185  38.646  1.00  0.00           H  
ATOM   1369 HG13 VAL    88      26.392  54.684  37.971  1.00  0.00           H  
ATOM   1370  CG2 VAL    88      27.522  54.431  40.438  1.00  0.00           C  
ATOM   1371 HG21 VAL    88      27.144  53.483  40.822  1.00  0.00           H  
ATOM   1372 HG22 VAL    88      28.229  54.306  39.618  1.00  0.00           H  
ATOM   1373 HG23 VAL    88      28.083  54.789  41.301  1.00  0.00           H  
ATOM   1374  C   VAL    88      26.040  57.546  38.748  1.00  0.00           C  
ATOM   1375  O   VAL    88      26.016  57.448  37.498  1.00  0.00           O  
ATOM   1376  N   THR    89      25.206  58.332  39.393  1.00  0.00           N  
ATOM   1377  H   THR    89      25.338  58.314  40.394  1.00  0.00           H  
ATOM   1378  CA  THR    89      24.300  59.292  38.697  1.00  0.00           C  
ATOM   1379  HA  THR    89      23.769  58.539  38.115  1.00  0.00           H  
ATOM   1380  CB  THR    89      23.397  60.070  39.656  1.00  0.00           C  
ATOM   1381  HB  THR    89      22.914  60.832  39.043  1.00  0.00           H  
ATOM   1382  CG2 THR    89      22.292  59.152  40.281  1.00  0.00           C  
ATOM   1383 HG21 THR    89      22.798  58.391  40.875  1.00  0.00           H  
ATOM   1384 HG22 THR    89      21.685  59.793  40.919  1.00  0.00           H  
ATOM   1385 HG23 THR    89      21.630  58.674  39.559  1.00  0.00           H  
ATOM   1386  OG1 THR    89      24.211  60.566  40.738  1.00  0.00           O  
ATOM   1387  HG1 THR    89      24.548  61.389  40.376  1.00  0.00           H  
ATOM   1388  C   THR    89      24.913  60.338  37.797  1.00  0.00           C  
ATOM   1389  O   THR    89      24.282  60.747  36.890  1.00  0.00           O  
ATOM   1390  N   LYS    90      26.232  60.648  37.920  1.00  0.00           N  
ATOM   1391  H   LYS    90      26.658  60.411  38.805  1.00  0.00           H  
ATOM   1392  CA  LYS    90      26.903  61.476  36.926  1.00  0.00           C  
ATOM   1393  HA  LYS    90      26.240  62.320  36.736  1.00  0.00           H  
ATOM   1394  CB  LYS    90      28.268  62.027  37.438  1.00  0.00           C  
ATOM   1395  HB2 LYS    90      27.990  62.756  38.199  1.00  0.00           H  
ATOM   1396  HB3 LYS    90      28.956  61.279  37.830  1.00  0.00           H  
ATOM   1397  CG  LYS    90      29.031  62.795  36.307  1.00  0.00           C  
ATOM   1398  HG2 LYS    90      29.449  62.160  35.526  1.00  0.00           H  
ATOM   1399  HG3 LYS    90      28.507  63.606  35.800  1.00  0.00           H  
ATOM   1400  CD  LYS    90      30.231  63.358  37.091  1.00  0.00           C  
ATOM   1401  HD2 LYS    90      29.888  64.117  37.793  1.00  0.00           H  
ATOM   1402  HD3 LYS    90      30.701  62.601  37.718  1.00  0.00           H  
ATOM   1403  CE  LYS    90      31.287  63.988  36.118  1.00  0.00           C  
ATOM   1404  HE2 LYS    90      31.663  63.351  35.317  1.00  0.00           H  
ATOM   1405  HE3 LYS    90      30.748  64.714  35.509  1.00  0.00           H  
ATOM   1406  NZ  LYS    90      32.371  64.655  36.839  1.00  0.00           N  
ATOM   1407  HZ1 LYS    90      32.060  65.499  37.297  1.00  0.00           H  
ATOM   1408  HZ2 LYS    90      32.761  64.044  37.543  1.00  0.00           H  
ATOM   1409  HZ3 LYS    90      33.152  64.873  36.236  1.00  0.00           H  
ATOM   1410  C   LYS    90      27.070  60.670  35.623  1.00  0.00           C  
ATOM   1411  O   LYS    90      27.067  61.279  34.597  1.00  0.00           O  
ATOM   1412  N   TYR    91      27.209  59.343  35.633  1.00  0.00           N  
ATOM   1413  H   TYR    91      27.246  58.922  36.550  1.00  0.00           H  
ATOM   1414  CA  TYR    91      27.613  58.468  34.526  1.00  0.00           C  
ATOM   1415  HA  TYR    91      27.864  59.028  33.625  1.00  0.00           H  
ATOM   1416  CB  TYR    91      28.852  57.717  34.916  1.00  0.00           C  
ATOM   1417  HB2 TYR    91      28.642  57.072  35.769  1.00  0.00           H  
ATOM   1418  HB3 TYR    91      29.017  57.013  34.100  1.00  0.00           H  
ATOM   1419  CG  TYR    91      30.040  58.590  35.382  1.00  0.00           C  
ATOM   1420  CD1 TYR    91      30.869  59.176  34.404  1.00  0.00           C  
ATOM   1421  HD1 TYR    91      30.690  58.936  33.366  1.00  0.00           H  
ATOM   1422  CE1 TYR    91      31.868  60.082  34.847  1.00  0.00           C  
ATOM   1423  HE1 TYR    91      32.449  60.668  34.149  1.00  0.00           H  
ATOM   1424  CZ  TYR    91      32.048  60.414  36.242  1.00  0.00           C  
ATOM   1425  OH  TYR    91      33.024  61.301  36.584  1.00  0.00           O  
ATOM   1426  HH  TYR    91      32.852  61.636  37.467  1.00  0.00           H  
ATOM   1427  CE2 TYR    91      31.136  59.841  37.137  1.00  0.00           C  
ATOM   1428  HE2 TYR    91      31.311  60.113  38.167  1.00  0.00           H  
ATOM   1429  CD2 TYR    91      30.154  58.964  36.732  1.00  0.00           C  
ATOM   1430  HD2 TYR    91      29.542  58.523  37.504  1.00  0.00           H  
ATOM   1431  C   TYR    91      26.389  57.631  33.981  1.00  0.00           C  
ATOM   1432  O   TYR    91      26.420  57.248  32.824  1.00  0.00           O  
ATOM   1433  N   TRP    92      25.305  57.561  34.730  1.00  0.00           N  
ATOM   1434  H   TRP    92      25.483  57.712  35.712  1.00  0.00           H  
ATOM   1435  CA  TRP    92      24.104  56.701  34.340  1.00  0.00           C  
ATOM   1436  HA  TRP    92      24.033  56.838  33.261  1.00  0.00           H  
ATOM   1437  CB  TRP    92      24.322  55.168  34.508  1.00  0.00           C  
ATOM   1438  HB2 TRP    92      25.285  54.786  34.167  1.00  0.00           H  
ATOM   1439  HB3 TRP    92      24.143  55.018  35.573  1.00  0.00           H  
ATOM   1440  CG  TRP    92      23.341  54.313  33.701  1.00  0.00           C  
ATOM   1441  CD1 TRP    92      22.408  54.726  32.781  1.00  0.00           C  
ATOM   1442  HD1 TRP    92      22.179  55.765  32.598  1.00  0.00           H  
ATOM   1443  NE1 TRP    92      21.772  53.622  32.243  1.00  0.00           N  
ATOM   1444  HE1 TRP    92      21.042  53.682  31.547  1.00  0.00           H  
ATOM   1445  CE2 TRP    92      22.334  52.448  32.720  1.00  0.00           C  
ATOM   1446  CZ2 TRP    92      22.104  51.142  32.392  1.00  0.00           C  
ATOM   1447  HZ2 TRP    92      21.383  50.846  31.645  1.00  0.00           H  
ATOM   1448  CH2 TRP    92      22.849  50.072  32.977  1.00  0.00           C  
ATOM   1449  HH2 TRP    92      22.621  49.069  32.648  1.00  0.00           H  
ATOM   1450  CZ3 TRP    92      23.858  50.451  33.926  1.00  0.00           C  
ATOM   1451  HZ3 TRP    92      24.434  49.677  34.411  1.00  0.00           H  
ATOM   1452  CE3 TRP    92      24.154  51.785  34.229  1.00  0.00           C  
ATOM   1453  HE3 TRP    92      25.019  52.041  34.824  1.00  0.00           H  
ATOM   1454  CD2 TRP    92      23.314  52.849  33.690  1.00  0.00           C  
ATOM   1455  C   TRP    92      22.811  57.269  34.986  1.00  0.00           C  
ATOM   1456  O   TRP    92      22.423  56.809  36.074  1.00  0.00           O  
ATOM   1457  N   PRO    93      22.232  58.380  34.423  1.00  0.00           N  
ATOM   1458  CD  PRO    93      22.813  59.135  33.359  1.00  0.00           C  
ATOM   1459  HD2 PRO    93      22.217  59.064  32.449  1.00  0.00           H  
ATOM   1460  HD3 PRO    93      23.810  58.840  33.032  1.00  0.00           H  
ATOM   1461  CG  PRO    93      22.739  60.631  33.825  1.00  0.00           C  
ATOM   1462  HG2 PRO    93      22.510  61.375  33.062  1.00  0.00           H  
ATOM   1463  HG3 PRO    93      23.608  60.903  34.425  1.00  0.00           H  
ATOM   1464  CB  PRO    93      21.483  60.634  34.650  1.00  0.00           C  
ATOM   1465  HB2 PRO    93      20.648  60.842  33.981  1.00  0.00           H  
ATOM   1466  HB3 PRO    93      21.391  61.441  35.377  1.00  0.00           H  
ATOM   1467  CA  PRO    93      21.332  59.209  35.230  1.00  0.00           C  
ATOM   1468  HA  PRO    93      21.751  59.290  36.233  1.00  0.00           H  
ATOM   1469  C   PRO    93      19.879  58.646  35.443  1.00  0.00           C  
ATOM   1470  O   PRO    93      19.169  59.004  36.386  1.00  0.00           O  
ATOM   1471  N   GLU    94      19.575  57.570  34.709  1.00  0.00           N  
ATOM   1472  H   GLU    94      20.298  57.422  34.020  1.00  0.00           H  
ATOM   1473  CA  GLU    94      18.487  56.635  34.948  1.00  0.00           C  
ATOM   1474  HA  GLU    94      17.572  57.202  34.773  1.00  0.00           H  
ATOM   1475  CB  GLU    94      18.586  55.482  33.958  1.00  0.00           C  
ATOM   1476  HB2 GLU    94      19.347  54.775  34.289  1.00  0.00           H  
ATOM   1477  HB3 GLU    94      17.643  54.936  33.921  1.00  0.00           H  
ATOM   1478  CG  GLU    94      19.004  55.841  32.525  1.00  0.00           C  
ATOM   1479  HG2 GLU    94      19.946  56.386  32.592  1.00  0.00           H  
ATOM   1480  HG3 GLU    94      19.172  54.942  31.933  1.00  0.00           H  
ATOM   1481  CD  GLU    94      17.950  56.648  31.826  1.00  0.00           C  
ATOM   1482  OE1 GLU    94      17.085  55.917  31.246  1.00  0.00           O  
ATOM   1483  OE2 GLU    94      17.878  57.912  31.945  1.00  0.00           O  
ATOM   1484  C   GLU    94      18.412  56.055  36.372  1.00  0.00           C  
ATOM   1485  O   GLU    94      17.313  55.713  36.784  1.00  0.00           O  
ATOM   1486  N   LEU    95      19.518  55.968  37.087  1.00  0.00           N  
ATOM   1487  H   LEU    95      20.352  56.315  36.634  1.00  0.00           H  
ATOM   1488  CA  LEU    95      19.639  55.280  38.385  1.00  0.00           C  
ATOM   1489  HA  LEU    95      18.907  54.475  38.441  1.00  0.00           H  
ATOM   1490  CB  LEU    95      21.031  54.716  38.469  1.00  0.00           C  
ATOM   1491  HB2 LEU    95      21.696  55.572  38.355  1.00  0.00           H  
ATOM   1492  HB3 LEU    95      21.233  54.038  39.298  1.00  0.00           H  
ATOM   1493  CG  LEU    95      21.392  53.797  37.284  1.00  0.00           C  
ATOM   1494  HG  LEU    95      21.298  54.303  36.323  1.00  0.00           H  
ATOM   1495  CD1 LEU    95      22.841  53.334  37.470  1.00  0.00           C  
ATOM   1496 HD11 LEU    95      23.115  52.662  36.657  1.00  0.00           H  
ATOM   1497 HD12 LEU    95      23.436  54.244  37.384  1.00  0.00           H  
ATOM   1498 HD13 LEU    95      22.968  52.777  38.398  1.00  0.00           H  
ATOM   1499  CD2 LEU    95      20.599  52.478  37.177  1.00  0.00           C  
ATOM   1500 HD21 LEU    95      20.769  51.782  37.999  1.00  0.00           H  
ATOM   1501 HD22 LEU    95      19.524  52.602  37.049  1.00  0.00           H  
ATOM   1502 HD23 LEU    95      20.895  51.994  36.246  1.00  0.00           H  
ATOM   1503  C   LEU    95      19.248  56.266  39.455  1.00  0.00           C  
ATOM   1504  O   LEU    95      20.062  56.508  40.340  1.00  0.00           O  
ATOM   1505  N   THR    96      17.993  56.736  39.403  1.00  0.00           N  
ATOM   1506  H   THR    96      17.409  56.457  38.628  1.00  0.00           H  
ATOM   1507  CA  THR    96      17.350  57.619  40.373  1.00  0.00           C  
ATOM   1508  HA  THR    96      18.027  58.386  40.749  1.00  0.00           H  
ATOM   1509  CB  THR    96      16.190  58.376  39.714  1.00  0.00           C  
ATOM   1510  HB  THR    96      15.666  59.049  40.393  1.00  0.00           H  
ATOM   1511  CG2 THR    96      16.693  59.218  38.550  1.00  0.00           C  
ATOM   1512 HG21 THR    96      17.620  59.708  38.848  1.00  0.00           H  
ATOM   1513 HG22 THR    96      16.796  58.748  37.572  1.00  0.00           H  
ATOM   1514 HG23 THR    96      15.924  59.964  38.350  1.00  0.00           H  
ATOM   1515  OG1 THR    96      15.246  57.445  39.248  1.00  0.00           O  
ATOM   1516  HG1 THR    96      14.712  57.129  39.981  1.00  0.00           H  
ATOM   1517  C   THR    96      16.820  56.956  41.643  1.00  0.00           C  
ATOM   1518  O   THR    96      16.380  57.727  42.512  1.00  0.00           O  
ATOM   1519  N   GLY    97      16.870  55.600  41.710  1.00  0.00           N  
ATOM   1520  H   GLY    97      17.305  55.084  40.958  1.00  0.00           H  
ATOM   1521  CA  GLY    97      16.512  54.860  42.941  1.00  0.00           C  
ATOM   1522  HA2 GLY    97      15.429  54.970  42.978  1.00  0.00           H  
ATOM   1523  HA3 GLY    97      16.777  53.806  42.851  1.00  0.00           H  
ATOM   1524  C   GLY    97      17.285  55.293  44.208  1.00  0.00           C  
ATOM   1525  O   GLY    97      18.403  55.813  44.136  1.00  0.00           O  
ATOM   1526  N   LYS    98      16.681  54.942  45.327  1.00  0.00           N  
ATOM   1527  H   LYS    98      15.894  54.311  45.265  1.00  0.00           H  
ATOM   1528  CA  LYS    98      17.110  55.355  46.689  1.00  0.00           C  
ATOM   1529  HA  LYS    98      17.315  56.424  46.634  1.00  0.00           H  
ATOM   1530  CB  LYS    98      15.958  55.184  47.656  1.00  0.00           C  
ATOM   1531  HB2 LYS    98      15.548  54.175  47.620  1.00  0.00           H  
ATOM   1532  HB3 LYS    98      16.377  55.380  48.643  1.00  0.00           H  
ATOM   1533  CG  LYS    98      14.816  56.164  47.490  1.00  0.00           C  
ATOM   1534  HG2 LYS    98      15.185  57.171  47.686  1.00  0.00           H  
ATOM   1535  HG3 LYS    98      14.391  56.049  46.493  1.00  0.00           H  
ATOM   1536  CD  LYS    98      13.734  55.912  48.510  1.00  0.00           C  
ATOM   1537  HD2 LYS    98      13.284  54.932  48.355  1.00  0.00           H  
ATOM   1538  HD3 LYS    98      14.189  55.895  49.501  1.00  0.00           H  
ATOM   1539  CE  LYS    98      12.629  57.029  48.402  1.00  0.00           C  
ATOM   1540  HE2 LYS    98      13.067  57.990  48.672  1.00  0.00           H  
ATOM   1541  HE3 LYS    98      12.314  57.149  47.365  1.00  0.00           H  
ATOM   1542  NZ  LYS    98      11.484  56.683  49.246  1.00  0.00           N  
ATOM   1543  HZ1 LYS    98      11.666  56.877  50.220  1.00  0.00           H  
ATOM   1544  HZ2 LYS    98      10.650  57.210  49.029  1.00  0.00           H  
ATOM   1545  HZ3 LYS    98      11.270  55.698  49.174  1.00  0.00           H  
ATOM   1546  C   LYS    98      18.395  54.692  47.238  1.00  0.00           C  
ATOM   1547  O   LYS    98      19.098  55.181  48.176  1.00  0.00           O  
ATOM   1548  N   GLN    99      18.784  53.603  46.643  1.00  0.00           N  
ATOM   1549  H   GLN    99      18.133  53.174  46.001  1.00  0.00           H  
ATOM   1550  CA  GLN    99      20.065  52.812  46.815  1.00  0.00           C  
ATOM   1551  HA  GLN    99      20.379  52.900  47.855  1.00  0.00           H  
ATOM   1552  CB  GLN    99      19.817  51.358  46.485  1.00  0.00           C  
ATOM   1553  HB2 GLN    99      20.655  50.838  46.949  1.00  0.00           H  
ATOM   1554  HB3 GLN    99      18.957  51.093  47.102  1.00  0.00           H  
ATOM   1555  CG  GLN    99      19.745  50.764  45.032  1.00  0.00           C  
ATOM   1556  HG2 GLN    99      20.530  51.181  44.402  1.00  0.00           H  
ATOM   1557  HG3 GLN    99      19.817  49.677  45.049  1.00  0.00           H  
ATOM   1558  CD  GLN    99      18.555  51.227  44.225  1.00  0.00           C  
ATOM   1559  OE1 GLN    99      18.388  52.436  44.131  1.00  0.00           O  
ATOM   1560  NE2 GLN    99      17.799  50.363  43.644  1.00  0.00           N  
ATOM   1561 HE21 GLN    99      17.889  49.367  43.782  1.00  0.00           H  
ATOM   1562 HE22 GLN    99      16.931  50.664  43.224  1.00  0.00           H  
ATOM   1563  C   GLN    99      21.164  53.399  45.926  1.00  0.00           C  
ATOM   1564  O   GLN    99      22.289  53.442  46.451  1.00  0.00           O  
ATOM   1565  N   TRP   100      20.888  53.896  44.680  1.00  0.00           N  
ATOM   1566  H   TRP   100      20.025  53.637  44.225  1.00  0.00           H  
ATOM   1567  CA  TRP   100      21.907  54.452  43.802  1.00  0.00           C  
ATOM   1568  HA  TRP   100      22.828  53.870  43.758  1.00  0.00           H  
ATOM   1569  CB  TRP   100      21.243  54.446  42.446  1.00  0.00           C  
ATOM   1570  HB2 TRP   100      20.219  54.810  42.517  1.00  0.00           H  
ATOM   1571  HB3 TRP   100      21.682  55.194  41.786  1.00  0.00           H  
ATOM   1572  CG  TRP   100      21.129  53.028  41.851  1.00  0.00           C  
ATOM   1573  CD1 TRP   100      19.993  52.401  41.496  1.00  0.00           C  
ATOM   1574  HD1 TRP   100      19.007  52.837  41.576  1.00  0.00           H  
ATOM   1575  NE1 TRP   100      20.254  51.032  41.263  1.00  0.00           N  
ATOM   1576  HE1 TRP   100      19.625  50.243  41.227  1.00  0.00           H  
ATOM   1577  CE2 TRP   100      21.634  50.804  41.291  1.00  0.00           C  
ATOM   1578  CZ2 TRP   100      22.358  49.679  40.900  1.00  0.00           C  
ATOM   1579  HZ2 TRP   100      21.822  48.776  40.650  1.00  0.00           H  
ATOM   1580  CH2 TRP   100      23.761  49.833  40.733  1.00  0.00           C  
ATOM   1581  HH2 TRP   100      24.384  48.990  40.474  1.00  0.00           H  
ATOM   1582  CZ3 TRP   100      24.363  51.063  40.939  1.00  0.00           C  
ATOM   1583  HZ3 TRP   100      25.433  51.166  40.832  1.00  0.00           H  
ATOM   1584  CE3 TRP   100      23.536  52.224  41.363  1.00  0.00           C  
ATOM   1585  HE3 TRP   100      23.954  53.206  41.524  1.00  0.00           H  
ATOM   1586  CD2 TRP   100      22.176  52.114  41.506  1.00  0.00           C  
ATOM   1587  C   TRP   100      22.404  55.875  44.151  1.00  0.00           C  
ATOM   1588  O   TRP   100      23.361  56.342  43.553  1.00  0.00           O  
ATOM   1589  N   GLN   101      21.803  56.603  45.139  1.00  0.00           N  
ATOM   1590  H   GLN   101      21.126  56.079  45.676  1.00  0.00           H  
ATOM   1591  CA  GLN   101      22.340  57.891  45.361  1.00  0.00           C  
ATOM   1592  HA  GLN   101      22.486  58.385  44.401  1.00  0.00           H  
ATOM   1593  CB  GLN   101      21.288  58.691  46.060  1.00  0.00           C  
ATOM   1594  HB2 GLN   101      21.056  58.303  47.052  1.00  0.00           H  
ATOM   1595  HB3 GLN   101      21.686  59.705  46.045  1.00  0.00           H  
ATOM   1596  CG  GLN   101      19.922  58.673  45.278  1.00  0.00           C  
ATOM   1597  HG2 GLN   101      19.474  57.682  45.353  1.00  0.00           H  
ATOM   1598  HG3 GLN   101      19.262  59.361  45.808  1.00  0.00           H  
ATOM   1599  CD  GLN   101      20.165  58.935  43.781  1.00  0.00           C  
ATOM   1600  OE1 GLN   101      20.913  59.808  43.335  1.00  0.00           O  
ATOM   1601  NE2 GLN   101      19.603  58.144  42.884  1.00  0.00           N  
ATOM   1602 HE21 GLN   101      18.975  57.399  43.150  1.00  0.00           H  
ATOM   1603 HE22 GLN   101      19.921  58.271  41.934  1.00  0.00           H  
ATOM   1604  C   GLN   101      23.715  57.902  46.143  1.00  0.00           C  
ATOM   1605  O   GLN   101      24.657  58.430  45.507  1.00  0.00           O  
ATOM   1606  N   GLY   102      23.890  57.136  47.237  1.00  0.00           N  
ATOM   1607  H   GLY   102      23.082  56.657  47.610  1.00  0.00           H  
ATOM   1608  CA  GLY   102      25.117  57.144  48.007  1.00  0.00           C  
ATOM   1609  HA2 GLY   102      25.403  58.194  48.079  1.00  0.00           H  
ATOM   1610  HA3 GLY   102      24.923  56.712  48.989  1.00  0.00           H  
ATOM   1611  C   GLY   102      26.260  56.355  47.333  1.00  0.00           C  
ATOM   1612  O   GLY   102      27.368  56.427  47.814  1.00  0.00           O  
ATOM   1613  N   ILE   103      25.995  55.589  46.264  1.00  0.00           N  
ATOM   1614  H   ILE   103      25.014  55.572  46.024  1.00  0.00           H  
ATOM   1615  CA  ILE   103      27.006  54.822  45.577  1.00  0.00           C  
ATOM   1616  HA  ILE   103      27.648  54.490  46.393  1.00  0.00           H  
ATOM   1617  CB  ILE   103      26.373  53.655  44.811  1.00  0.00           C  
ATOM   1618  HB  ILE   103      25.571  53.974  44.146  1.00  0.00           H  
ATOM   1619  CG2 ILE   103      27.277  52.724  43.922  1.00  0.00           C  
ATOM   1620 HG21 ILE   103      27.837  52.014  44.531  1.00  0.00           H  
ATOM   1621 HG22 ILE   103      26.604  52.109  43.325  1.00  0.00           H  
ATOM   1622 HG23 ILE   103      27.848  53.252  43.158  1.00  0.00           H  
ATOM   1623  CG1 ILE   103      25.773  52.706  45.918  1.00  0.00           C  
ATOM   1624 HG12 ILE   103      26.584  52.140  46.375  1.00  0.00           H  
ATOM   1625 HG13 ILE   103      25.097  53.240  46.586  1.00  0.00           H  
ATOM   1626  CD1 ILE   103      24.770  51.750  45.383  1.00  0.00           C  
ATOM   1627 HD11 ILE   103      25.103  50.793  44.982  1.00  0.00           H  
ATOM   1628 HD12 ILE   103      24.131  51.433  46.207  1.00  0.00           H  
ATOM   1629 HD13 ILE   103      24.172  52.233  44.610  1.00  0.00           H  
ATOM   1630  C   ILE   103      27.880  55.689  44.671  1.00  0.00           C  
ATOM   1631  O   ILE   103      27.500  56.580  43.874  1.00  0.00           O  
ATOM   1632  N   ARG   104      29.181  55.364  44.633  1.00  0.00           N  
ATOM   1633  H   ARG   104      29.527  54.664  45.273  1.00  0.00           H  
ATOM   1634  CA  ARG   104      30.177  56.077  43.765  1.00  0.00           C  
ATOM   1635  HA  ARG   104      29.755  56.882  43.163  1.00  0.00           H  
ATOM   1636  CB  ARG   104      31.377  56.610  44.546  1.00  0.00           C  
ATOM   1637  HB2 ARG   104      31.873  55.754  45.004  1.00  0.00           H  
ATOM   1638  HB3 ARG   104      32.117  56.961  43.828  1.00  0.00           H  
ATOM   1639  CG  ARG   104      31.143  57.589  45.731  1.00  0.00           C  
ATOM   1640  HG2 ARG   104      30.998  58.636  45.461  1.00  0.00           H  
ATOM   1641  HG3 ARG   104      30.224  57.277  46.227  1.00  0.00           H  
ATOM   1642  CD  ARG   104      32.316  57.468  46.794  1.00  0.00           C  
ATOM   1643  HD2 ARG   104      33.222  57.703  46.236  1.00  0.00           H  
ATOM   1644  HD3 ARG   104      32.139  58.284  47.496  1.00  0.00           H  
ATOM   1645  NE  ARG   104      32.350  56.150  47.505  1.00  0.00           N  
ATOM   1646  HE  ARG   104      31.564  55.541  47.327  1.00  0.00           H  
ATOM   1647  CZ  ARG   104      33.152  55.884  48.509  1.00  0.00           C  
ATOM   1648  NH1 ARG   104      33.863  56.770  49.127  1.00  0.00           N  
ATOM   1649 HH11 ARG   104      33.871  57.744  48.859  1.00  0.00           H  
ATOM   1650 HH12 ARG   104      34.359  56.428  49.937  1.00  0.00           H  
ATOM   1651  NH2 ARG   104      33.192  54.704  49.070  1.00  0.00           N  
ATOM   1652 HH21 ARG   104      32.601  53.983  48.682  1.00  0.00           H  
ATOM   1653 HH22 ARG   104      33.421  54.723  50.053  1.00  0.00           H  
ATOM   1654  C   ARG   104      30.680  55.161  42.701  1.00  0.00           C  
ATOM   1655  O   ARG   104      30.547  53.922  42.826  1.00  0.00           O  
ATOM   1656  N   LEU   105      31.410  55.641  41.673  1.00  0.00           N  
ATOM   1657  H   LEU   105      31.334  56.636  41.514  1.00  0.00           H  
ATOM   1658  CA  LEU   105      32.371  54.783  40.962  1.00  0.00           C  
ATOM   1659  HA  LEU   105      31.806  54.030  40.412  1.00  0.00           H  
ATOM   1660  CB  LEU   105      33.129  55.635  39.905  1.00  0.00           C  
ATOM   1661  HB2 LEU   105      33.485  56.566  40.347  1.00  0.00           H  
ATOM   1662  HB3 LEU   105      34.004  55.074  39.577  1.00  0.00           H  
ATOM   1663  CG  LEU   105      32.420  56.030  38.615  1.00  0.00           C  
ATOM   1664  HG  LEU   105      31.525  56.573  38.919  1.00  0.00           H  
ATOM   1665  CD1 LEU   105      33.386  56.925  37.820  1.00  0.00           C  
ATOM   1666 HD11 LEU   105      32.838  57.269  36.943  1.00  0.00           H  
ATOM   1667 HD12 LEU   105      33.524  57.813  38.437  1.00  0.00           H  
ATOM   1668 HD13 LEU   105      34.302  56.371  37.616  1.00  0.00           H  
ATOM   1669  CD2 LEU   105      32.055  54.926  37.736  1.00  0.00           C  
ATOM   1670 HD21 LEU   105      31.144  54.497  38.152  1.00  0.00           H  
ATOM   1671 HD22 LEU   105      31.760  55.193  36.722  1.00  0.00           H  
ATOM   1672 HD23 LEU   105      32.860  54.192  37.699  1.00  0.00           H  
ATOM   1673  C   LEU   105      33.353  53.995  41.891  1.00  0.00           C  
ATOM   1674  O   LEU   105      33.616  52.855  41.518  1.00  0.00           O  
ATOM   1675  N   LEU   106      33.824  54.529  43.001  1.00  0.00           N  
ATOM   1676  H   LEU   106      33.684  55.509  43.198  1.00  0.00           H  
ATOM   1677  CA  LEU   106      34.660  53.709  43.883  1.00  0.00           C  
ATOM   1678  HA  LEU   106      35.537  53.446  43.292  1.00  0.00           H  
ATOM   1679  CB  LEU   106      35.096  54.575  45.104  1.00  0.00           C  
ATOM   1680  HB2 LEU   106      35.591  55.473  44.734  1.00  0.00           H  
ATOM   1681  HB3 LEU   106      34.249  54.823  45.744  1.00  0.00           H  
ATOM   1682  CG  LEU   106      36.231  53.999  45.934  1.00  0.00           C  
ATOM   1683  HG  LEU   106      35.851  53.140  46.487  1.00  0.00           H  
ATOM   1684  CD1 LEU   106      37.400  53.445  45.172  1.00  0.00           C  
ATOM   1685 HD11 LEU   106      38.165  53.040  45.835  1.00  0.00           H  
ATOM   1686 HD12 LEU   106      37.077  52.627  44.528  1.00  0.00           H  
ATOM   1687 HD13 LEU   106      37.893  54.231  44.599  1.00  0.00           H  
ATOM   1688  CD2 LEU   106      36.854  55.113  46.850  1.00  0.00           C  
ATOM   1689 HD21 LEU   106      36.118  55.798  47.272  1.00  0.00           H  
ATOM   1690 HD22 LEU   106      37.447  54.602  47.609  1.00  0.00           H  
ATOM   1691 HD23 LEU   106      37.534  55.809  46.361  1.00  0.00           H  
ATOM   1692  C   LEU   106      33.959  52.505  44.356  1.00  0.00           C  
ATOM   1693  O   LEU   106      34.616  51.513  44.731  1.00  0.00           O  
ATOM   1694  N   ASP   107      32.643  52.594  44.485  1.00  0.00           N  
ATOM   1695  H   ASP   107      32.125  53.354  44.067  1.00  0.00           H  
ATOM   1696  CA  ASP   107      31.834  51.626  45.103  1.00  0.00           C  
ATOM   1697  HA  ASP   107      32.333  51.040  45.875  1.00  0.00           H  
ATOM   1698  CB  ASP   107      30.583  52.213  45.728  1.00  0.00           C  
ATOM   1699  HB2 ASP   107      30.046  52.764  44.956  1.00  0.00           H  
ATOM   1700  HB3 ASP   107      29.994  51.384  46.121  1.00  0.00           H  
ATOM   1701  CG  ASP   107      30.897  53.134  46.895  1.00  0.00           C  
ATOM   1702  OD1 ASP   107      31.552  52.719  47.883  1.00  0.00           O  
ATOM   1703  OD2 ASP   107      30.348  54.225  46.799  1.00  0.00           O  
ATOM   1704  C   ASP   107      31.510  50.504  44.129  1.00  0.00           C  
ATOM   1705  O   ASP   107      31.233  49.408  44.597  1.00  0.00           O  
ATOM   1706  N   LEU   108      31.641  50.803  42.835  1.00  0.00           N  
ATOM   1707  H   LEU   108      31.887  51.749  42.582  1.00  0.00           H  
ATOM   1708  CA  LEU   108      31.708  49.766  41.747  1.00  0.00           C  
ATOM   1709  HA  LEU   108      31.057  48.954  42.070  1.00  0.00           H  
ATOM   1710  CB  LEU   108      31.274  50.431  40.455  1.00  0.00           C  
ATOM   1711  HB2 LEU   108      31.987  51.179  40.108  1.00  0.00           H  
ATOM   1712  HB3 LEU   108      31.268  49.687  39.659  1.00  0.00           H  
ATOM   1713  CG  LEU   108      29.843  51.030  40.578  1.00  0.00           C  
ATOM   1714  HG  LEU   108      29.754  51.744  41.396  1.00  0.00           H  
ATOM   1715  CD1 LEU   108      29.677  51.801  39.200  1.00  0.00           C  
ATOM   1716 HD11 LEU   108      30.400  52.614  39.128  1.00  0.00           H  
ATOM   1717 HD12 LEU   108      29.881  51.072  38.416  1.00  0.00           H  
ATOM   1718 HD13 LEU   108      28.661  52.195  39.171  1.00  0.00           H  
ATOM   1719  CD2 LEU   108      28.732  50.010  40.739  1.00  0.00           C  
ATOM   1720 HD21 LEU   108      27.811  50.554  40.949  1.00  0.00           H  
ATOM   1721 HD22 LEU   108      28.684  49.356  39.868  1.00  0.00           H  
ATOM   1722 HD23 LEU   108      28.880  49.416  41.640  1.00  0.00           H  
ATOM   1723  C   LEU   108      33.157  49.200  41.612  1.00  0.00           C  
ATOM   1724  O   LEU   108      33.343  48.008  41.456  1.00  0.00           O  
ATOM   1725  N   ALA   109      34.163  50.044  41.613  1.00  0.00           N  
ATOM   1726  H   ALA   109      33.936  51.024  41.706  1.00  0.00           H  
ATOM   1727  CA  ALA   109      35.566  49.780  41.251  1.00  0.00           C  
ATOM   1728  HA  ALA   109      35.668  49.081  40.421  1.00  0.00           H  
ATOM   1729  CB  ALA   109      36.310  51.083  40.978  1.00  0.00           C  
ATOM   1730  HB1 ALA   109      37.319  50.915  40.603  1.00  0.00           H  
ATOM   1731  HB2 ALA   109      35.696  51.643  40.272  1.00  0.00           H  
ATOM   1732  HB3 ALA   109      36.421  51.651  41.901  1.00  0.00           H  
ATOM   1733  C   ALA   109      36.220  48.931  42.323  1.00  0.00           C  
ATOM   1734  O   ALA   109      36.886  47.951  41.963  1.00  0.00           O  
ATOM   1735  N   THR   110      35.980  49.297  43.599  1.00  0.00           N  
ATOM   1736  H   THR   110      35.438  50.134  43.760  1.00  0.00           H  
ATOM   1737  CA  THR   110      36.488  48.558  44.811  1.00  0.00           C  
ATOM   1738  HA  THR   110      37.239  47.895  44.381  1.00  0.00           H  
ATOM   1739  CB  THR   110      37.313  49.459  45.706  1.00  0.00           C  
ATOM   1740  HB  THR   110      37.816  48.888  46.487  1.00  0.00           H  
ATOM   1741  CG2 THR   110      38.506  50.082  45.070  1.00  0.00           C  
ATOM   1742 HG21 THR   110      39.198  50.442  45.831  1.00  0.00           H  
ATOM   1743 HG22 THR   110      39.081  49.384  44.461  1.00  0.00           H  
ATOM   1744 HG23 THR   110      38.238  50.878  44.376  1.00  0.00           H  
ATOM   1745  OG1 THR   110      36.489  50.542  46.237  1.00  0.00           O  
ATOM   1746  HG1 THR   110      35.808  50.834  45.626  1.00  0.00           H  
ATOM   1747  C   THR   110      35.419  47.759  45.585  1.00  0.00           C  
ATOM   1748  O   THR   110      35.674  47.335  46.733  1.00  0.00           O  
ATOM   1749  N   TYR   111      34.317  47.406  44.950  1.00  0.00           N  
ATOM   1750  H   TYR   111      34.214  47.667  43.980  1.00  0.00           H  
ATOM   1751  CA  TYR   111      33.332  46.472  45.539  1.00  0.00           C  
ATOM   1752  HA  TYR   111      32.538  46.383  44.797  1.00  0.00           H  
ATOM   1753  CB  TYR   111      33.898  45.016  45.745  1.00  0.00           C  
ATOM   1754  HB2 TYR   111      34.493  44.911  46.652  1.00  0.00           H  
ATOM   1755  HB3 TYR   111      33.098  44.321  46.002  1.00  0.00           H  
ATOM   1756  CG  TYR   111      34.795  44.559  44.631  1.00  0.00           C  
ATOM   1757  CD1 TYR   111      34.218  44.101  43.434  1.00  0.00           C  
ATOM   1758  HD1 TYR   111      33.153  43.941  43.351  1.00  0.00           H  
ATOM   1759  CE1 TYR   111      35.032  43.788  42.321  1.00  0.00           C  
ATOM   1760  HE1 TYR   111      34.598  43.538  41.365  1.00  0.00           H  
ATOM   1761  CZ  TYR   111      36.455  43.776  42.478  1.00  0.00           C  
ATOM   1762  OH  TYR   111      37.215  43.360  41.418  1.00  0.00           O  
ATOM   1763  HH  TYR   111      38.114  43.374  41.753  1.00  0.00           H  
ATOM   1764  CE2 TYR   111      37.038  44.154  43.705  1.00  0.00           C  
ATOM   1765  HE2 TYR   111      38.113  44.078  43.771  1.00  0.00           H  
ATOM   1766  CD2 TYR   111      36.214  44.664  44.721  1.00  0.00           C  
ATOM   1767  HD2 TYR   111      36.666  44.949  45.660  1.00  0.00           H  
ATOM   1768  C   TYR   111      32.653  46.850  46.868  1.00  0.00           C  
ATOM   1769  O   TYR   111      31.863  46.037  47.450  1.00  0.00           O  
ATOM   1770  N   THR   112      32.706  48.145  47.271  1.00  0.00           N  
ATOM   1771  H   THR   112      33.292  48.767  46.732  1.00  0.00           H  
ATOM   1772  CA  THR   112      31.925  48.613  48.409  1.00  0.00           C  
ATOM   1773  HA  THR   112      31.795  47.756  49.069  1.00  0.00           H  
ATOM   1774  CB  THR   112      32.726  49.627  49.235  1.00  0.00           C  
ATOM   1775  HB  THR   112      32.155  50.026  50.073  1.00  0.00           H  
ATOM   1776  CG2 THR   112      34.014  49.007  49.727  1.00  0.00           C  
ATOM   1777 HG21 THR   112      33.840  47.968  50.009  1.00  0.00           H  
ATOM   1778 HG22 THR   112      34.811  49.036  48.983  1.00  0.00           H  
ATOM   1779 HG23 THR   112      34.345  49.589  50.587  1.00  0.00           H  
ATOM   1780  OG1 THR   112      33.091  50.734  48.537  1.00  0.00           O  
ATOM   1781  HG1 THR   112      32.373  51.370  48.572  1.00  0.00           H  
ATOM   1782  C   THR   112      30.535  49.085  48.181  1.00  0.00           C  
ATOM   1783  O   THR   112      29.998  49.836  48.966  1.00  0.00           O  
ATOM   1784  N   ALA   113      29.791  48.716  47.102  1.00  0.00           N  
ATOM   1785  H   ALA   113      30.132  48.042  46.431  1.00  0.00           H  
ATOM   1786  CA  ALA   113      28.383  49.185  46.853  1.00  0.00           C  
ATOM   1787  HA  ALA   113      28.451  50.258  47.030  1.00  0.00           H  
ATOM   1788  CB  ALA   113      27.872  48.747  45.470  1.00  0.00           C  
ATOM   1789  HB1 ALA   113      28.567  49.181  44.750  1.00  0.00           H  
ATOM   1790  HB2 ALA   113      27.745  47.666  45.414  1.00  0.00           H  
ATOM   1791  HB3 ALA   113      26.998  49.304  45.131  1.00  0.00           H  
ATOM   1792  C   ALA   113      27.341  48.748  47.938  1.00  0.00           C  
ATOM   1793  O   ALA   113      26.208  49.211  47.939  1.00  0.00           O  
ATOM   1794  N   GLY   114      27.675  47.672  48.626  1.00  0.00           N  
ATOM   1795  H   GLY   114      28.593  47.250  48.599  1.00  0.00           H  
ATOM   1796  CA  GLY   114      26.683  46.960  49.510  1.00  0.00           C  
ATOM   1797  HA2 GLY   114      27.247  46.839  50.435  1.00  0.00           H  
ATOM   1798  HA3 GLY   114      25.896  47.638  49.841  1.00  0.00           H  
ATOM   1799  C   GLY   114      26.134  45.644  49.118  1.00  0.00           C  
ATOM   1800  O   GLY   114      25.109  45.201  49.615  1.00  0.00           O  
ATOM   1801  N   GLY   115      26.720  45.088  48.108  1.00  0.00           N  
ATOM   1802  H   GLY   115      27.510  45.557  47.688  1.00  0.00           H  
ATOM   1803  CA  GLY   115      26.533  43.716  47.620  1.00  0.00           C  
ATOM   1804  HA2 GLY   115      27.504  43.330  47.310  1.00  0.00           H  
ATOM   1805  HA3 GLY   115      26.114  43.071  48.392  1.00  0.00           H  
ATOM   1806  C   GLY   115      25.500  43.514  46.490  1.00  0.00           C  
ATOM   1807  O   GLY   115      24.365  43.163  46.738  1.00  0.00           O  
ATOM   1808  N   LEU   116      26.037  43.621  45.253  1.00  0.00           N  
ATOM   1809  H   LEU   116      27.001  43.912  45.176  1.00  0.00           H  
ATOM   1810  CA  LEU   116      25.572  43.114  43.966  1.00  0.00           C  
ATOM   1811  HA  LEU   116      24.536  43.447  43.910  1.00  0.00           H  
ATOM   1812  CB  LEU   116      26.385  43.736  42.808  1.00  0.00           C  
ATOM   1813  HB2 LEU   116      27.423  43.674  43.133  1.00  0.00           H  
ATOM   1814  HB3 LEU   116      26.287  43.099  41.929  1.00  0.00           H  
ATOM   1815  CG  LEU   116      26.084  45.226  42.550  1.00  0.00           C  
ATOM   1816  HG  LEU   116      25.886  45.747  43.487  1.00  0.00           H  
ATOM   1817  CD1 LEU   116      27.293  45.861  41.775  1.00  0.00           C  
ATOM   1818 HD11 LEU   116      26.987  46.807  41.330  1.00  0.00           H  
ATOM   1819 HD12 LEU   116      28.103  46.090  42.468  1.00  0.00           H  
ATOM   1820 HD13 LEU   116      27.679  45.213  40.988  1.00  0.00           H  
ATOM   1821  CD2 LEU   116      24.873  45.199  41.628  1.00  0.00           C  
ATOM   1822 HD21 LEU   116      24.037  44.961  42.286  1.00  0.00           H  
ATOM   1823 HD22 LEU   116      24.815  46.137  41.076  1.00  0.00           H  
ATOM   1824 HD23 LEU   116      24.861  44.422  40.863  1.00  0.00           H  
ATOM   1825  C   LEU   116      25.671  41.556  43.778  1.00  0.00           C  
ATOM   1826  O   LEU   116      26.620  40.912  44.294  1.00  0.00           O  
ATOM   1827  N   PRO   117      24.744  40.932  43.036  1.00  0.00           N  
ATOM   1828  CD  PRO   117      23.408  41.458  42.651  1.00  0.00           C  
ATOM   1829  HD2 PRO   117      23.539  42.041  41.740  1.00  0.00           H  
ATOM   1830  HD3 PRO   117      22.929  42.084  43.404  1.00  0.00           H  
ATOM   1831  CG  PRO   117      22.511  40.247  42.398  1.00  0.00           C  
ATOM   1832  HG2 PRO   117      21.664  40.383  41.726  1.00  0.00           H  
ATOM   1833  HG3 PRO   117      22.123  40.002  43.387  1.00  0.00           H  
ATOM   1834  CB  PRO   117      23.451  39.283  41.800  1.00  0.00           C  
ATOM   1835  HB2 PRO   117      23.603  39.553  40.754  1.00  0.00           H  
ATOM   1836  HB3 PRO   117      23.170  38.233  41.886  1.00  0.00           H  
ATOM   1837  CA  PRO   117      24.772  39.521  42.516  1.00  0.00           C  
ATOM   1838  HA  PRO   117      24.815  38.846  43.371  1.00  0.00           H  
ATOM   1839  C   PRO   117      26.032  39.240  41.651  1.00  0.00           C  
ATOM   1840  O   PRO   117      26.456  40.157  40.950  1.00  0.00           O  
ATOM   1841  N   LEU   118      26.726  38.138  41.891  1.00  0.00           N  
ATOM   1842  H   LEU   118      26.356  37.582  42.649  1.00  0.00           H  
ATOM   1843  CA  LEU   118      28.003  37.829  41.296  1.00  0.00           C  
ATOM   1844  HA  LEU   118      28.758  38.537  41.637  1.00  0.00           H  
ATOM   1845  CB  LEU   118      28.445  36.405  41.719  1.00  0.00           C  
ATOM   1846  HB2 LEU   118      28.462  36.271  42.801  1.00  0.00           H  
ATOM   1847  HB3 LEU   118      27.641  35.757  41.370  1.00  0.00           H  
ATOM   1848  CG  LEU   118      29.739  35.916  41.168  1.00  0.00           C  
ATOM   1849  HG  LEU   118      29.568  35.987  40.094  1.00  0.00           H  
ATOM   1850  CD1 LEU   118      31.025  36.545  41.757  1.00  0.00           C  
ATOM   1851 HD11 LEU   118      31.927  36.165  41.278  1.00  0.00           H  
ATOM   1852 HD12 LEU   118      30.993  37.628  41.635  1.00  0.00           H  
ATOM   1853 HD13 LEU   118      31.037  36.254  42.807  1.00  0.00           H  
ATOM   1854  CD2 LEU   118      29.832  34.379  41.553  1.00  0.00           C  
ATOM   1855 HD21 LEU   118      29.841  34.319  42.641  1.00  0.00           H  
ATOM   1856 HD22 LEU   118      28.988  33.865  41.093  1.00  0.00           H  
ATOM   1857 HD23 LEU   118      30.724  33.965  41.083  1.00  0.00           H  
ATOM   1858  C   LEU   118      27.903  37.964  39.755  1.00  0.00           C  
ATOM   1859  O   LEU   118      28.856  38.498  39.133  1.00  0.00           O  
ATOM   1860  N   GLN   119      26.771  37.590  39.201  1.00  0.00           N  
ATOM   1861  H   GLN   119      26.094  37.177  39.825  1.00  0.00           H  
ATOM   1862  CA  GLN   119      26.496  37.492  37.777  1.00  0.00           C  
ATOM   1863  HA  GLN   119      27.389  37.757  37.210  1.00  0.00           H  
ATOM   1864  CB  GLN   119      26.019  36.037  37.505  1.00  0.00           C  
ATOM   1865  HB2 GLN   119      25.196  35.695  38.132  1.00  0.00           H  
ATOM   1866  HB3 GLN   119      25.767  35.897  36.454  1.00  0.00           H  
ATOM   1867  CG  GLN   119      27.267  35.084  37.817  1.00  0.00           C  
ATOM   1868  HG2 GLN   119      28.041  35.390  37.113  1.00  0.00           H  
ATOM   1869  HG3 GLN   119      27.628  35.098  38.845  1.00  0.00           H  
ATOM   1870  CD  GLN   119      27.078  33.599  37.598  1.00  0.00           C  
ATOM   1871  OE1 GLN   119      28.032  32.852  37.418  1.00  0.00           O  
ATOM   1872  NE2 GLN   119      25.875  33.138  37.642  1.00  0.00           N  
ATOM   1873 HE21 GLN   119      25.106  33.788  37.721  1.00  0.00           H  
ATOM   1874 HE22 GLN   119      25.726  32.155  37.464  1.00  0.00           H  
ATOM   1875  C   GLN   119      25.390  38.370  37.205  1.00  0.00           C  
ATOM   1876  O   GLN   119      24.385  38.647  37.942  1.00  0.00           O  
ATOM   1877  N   VAL   120      25.420  38.782  35.953  1.00  0.00           N  
ATOM   1878  H   VAL   120      26.323  38.727  35.504  1.00  0.00           H  
ATOM   1879  CA  VAL   120      24.243  39.181  35.191  1.00  0.00           C  
ATOM   1880  HA  VAL   120      23.796  40.050  35.674  1.00  0.00           H  
ATOM   1881  CB  VAL   120      24.701  39.548  33.745  1.00  0.00           C  
ATOM   1882  HB  VAL   120      25.290  38.713  33.365  1.00  0.00           H  
ATOM   1883  CG1 VAL   120      23.573  39.792  32.799  1.00  0.00           C  
ATOM   1884 HG11 VAL   120      22.784  39.044  32.877  1.00  0.00           H  
ATOM   1885 HG12 VAL   120      23.185  40.809  32.856  1.00  0.00           H  
ATOM   1886 HG13 VAL   120      23.834  39.790  31.741  1.00  0.00           H  
ATOM   1887  CG2 VAL   120      25.619  40.814  33.652  1.00  0.00           C  
ATOM   1888 HG21 VAL   120      25.862  40.950  32.598  1.00  0.00           H  
ATOM   1889 HG22 VAL   120      25.143  41.736  33.986  1.00  0.00           H  
ATOM   1890 HG23 VAL   120      26.555  40.690  34.198  1.00  0.00           H  
ATOM   1891  C   VAL   120      23.272  38.065  35.211  1.00  0.00           C  
ATOM   1892  O   VAL   120      23.523  36.886  34.883  1.00  0.00           O  
ATOM   1893  N   PRO   121      21.959  38.409  35.552  1.00  0.00           N  
ATOM   1894  CD  PRO   121      21.424  39.679  36.030  1.00  0.00           C  
ATOM   1895  HD2 PRO   121      21.739  40.478  35.360  1.00  0.00           H  
ATOM   1896  HD3 PRO   121      21.700  39.939  37.052  1.00  0.00           H  
ATOM   1897  CG  PRO   121      19.899  39.437  35.969  1.00  0.00           C  
ATOM   1898  HG2 PRO   121      19.620  39.549  34.921  1.00  0.00           H  
ATOM   1899  HG3 PRO   121      19.342  40.177  36.544  1.00  0.00           H  
ATOM   1900  CB  PRO   121      19.676  37.973  36.250  1.00  0.00           C  
ATOM   1901  HB2 PRO   121      18.746  37.559  35.861  1.00  0.00           H  
ATOM   1902  HB3 PRO   121      19.758  37.918  37.336  1.00  0.00           H  
ATOM   1903  CA  PRO   121      20.909  37.327  35.638  1.00  0.00           C  
ATOM   1904  HA  PRO   121      21.285  36.575  36.332  1.00  0.00           H  
ATOM   1905  C   PRO   121      20.489  36.544  34.339  1.00  0.00           C  
ATOM   1906  O   PRO   121      20.704  37.002  33.226  1.00  0.00           O  
ATOM   1907  N   ASP   122      19.792  35.426  34.541  1.00  0.00           N  
ATOM   1908  H   ASP   122      19.812  35.146  35.511  1.00  0.00           H  
ATOM   1909  CA  ASP   122      19.521  34.445  33.453  1.00  0.00           C  
ATOM   1910  HA  ASP   122      20.441  34.449  32.869  1.00  0.00           H  
ATOM   1911  CB  ASP   122      19.307  33.119  34.164  1.00  0.00           C  
ATOM   1912  HB2 ASP   122      20.073  33.055  34.936  1.00  0.00           H  
ATOM   1913  HB3 ASP   122      18.344  33.127  34.674  1.00  0.00           H  
ATOM   1914  CG  ASP   122      19.555  31.921  33.177  1.00  0.00           C  
ATOM   1915  OD1 ASP   122      18.809  30.963  33.344  1.00  0.00           O  
ATOM   1916  OD2 ASP   122      20.525  31.731  32.398  1.00  0.00           O  
ATOM   1917  C   ASP   122      18.350  34.848  32.497  1.00  0.00           C  
ATOM   1918  O   ASP   122      18.197  34.176  31.439  1.00  0.00           O  
ATOM   1919  N   ASN   123      17.606  35.937  32.845  1.00  0.00           N  
ATOM   1920  H   ASN   123      17.733  36.341  33.762  1.00  0.00           H  
ATOM   1921  CA  ASN   123      16.641  36.685  32.056  1.00  0.00           C  
ATOM   1922  HA  ASN   123      16.185  36.108  31.252  1.00  0.00           H  
ATOM   1923  CB  ASN   123      15.489  37.237  32.937  1.00  0.00           C  
ATOM   1924  HB2 ASN   123      14.773  37.545  32.175  1.00  0.00           H  
ATOM   1925  HB3 ASN   123      15.132  36.490  33.646  1.00  0.00           H  
ATOM   1926  CG  ASN   123      15.829  38.404  33.829  1.00  0.00           C  
ATOM   1927  OD1 ASN   123      16.615  38.281  34.736  1.00  0.00           O  
ATOM   1928  ND2 ASN   123      15.235  39.570  33.793  1.00  0.00           N  
ATOM   1929 HD21 ASN   123      15.409  40.186  34.575  1.00  0.00           H  
ATOM   1930 HD22 ASN   123      14.460  39.600  33.146  1.00  0.00           H  
ATOM   1931  C   ASN   123      17.301  37.871  31.247  1.00  0.00           C  
ATOM   1932  O   ASN   123      16.683  38.245  30.262  1.00  0.00           O  
ATOM   1933  N   VAL   124      18.511  38.350  31.578  1.00  0.00           N  
ATOM   1934  H   VAL   124      19.083  37.844  32.238  1.00  0.00           H  
ATOM   1935  CA  VAL   124      18.979  39.616  31.030  1.00  0.00           C  
ATOM   1936  HA  VAL   124      18.035  40.104  30.790  1.00  0.00           H  
ATOM   1937  CB  VAL   124      19.716  40.527  32.020  1.00  0.00           C  
ATOM   1938  HB  VAL   124      20.396  39.883  32.577  1.00  0.00           H  
ATOM   1939  CG1 VAL   124      20.614  41.645  31.409  1.00  0.00           C  
ATOM   1940 HG11 VAL   124      20.399  41.946  30.384  1.00  0.00           H  
ATOM   1941 HG12 VAL   124      20.653  42.520  32.058  1.00  0.00           H  
ATOM   1942 HG13 VAL   124      21.644  41.294  31.474  1.00  0.00           H  
ATOM   1943  CG2 VAL   124      18.640  41.083  32.896  1.00  0.00           C  
ATOM   1944 HG21 VAL   124      17.980  41.778  32.377  1.00  0.00           H  
ATOM   1945 HG22 VAL   124      18.039  40.244  33.245  1.00  0.00           H  
ATOM   1946 HG23 VAL   124      19.016  41.570  33.796  1.00  0.00           H  
ATOM   1947  C   VAL   124      19.777  39.425  29.709  1.00  0.00           C  
ATOM   1948  O   VAL   124      20.823  38.753  29.737  1.00  0.00           O  
ATOM   1949  N   THR   125      19.411  40.108  28.607  1.00  0.00           N  
ATOM   1950  H   THR   125      18.508  40.554  28.689  1.00  0.00           H  
ATOM   1951  CA  THR   125      20.007  39.931  27.254  1.00  0.00           C  
ATOM   1952  HA  THR   125      20.982  39.458  27.369  1.00  0.00           H  
ATOM   1953  CB  THR   125      19.117  39.031  26.334  1.00  0.00           C  
ATOM   1954  HB  THR   125      19.627  38.660  25.445  1.00  0.00           H  
ATOM   1955  CG2 THR   125      18.508  37.779  27.065  1.00  0.00           C  
ATOM   1956 HG21 THR   125      17.646  38.019  27.689  1.00  0.00           H  
ATOM   1957 HG22 THR   125      18.310  36.984  26.347  1.00  0.00           H  
ATOM   1958 HG23 THR   125      19.217  37.369  27.785  1.00  0.00           H  
ATOM   1959  OG1 THR   125      18.164  39.884  25.903  1.00  0.00           O  
ATOM   1960  HG1 THR   125      17.571  40.032  26.644  1.00  0.00           H  
ATOM   1961  C   THR   125      20.246  41.260  26.647  1.00  0.00           C  
ATOM   1962  O   THR   125      20.749  41.264  25.545  1.00  0.00           O  
ATOM   1963  N   ASP   126      19.792  42.424  27.172  1.00  0.00           N  
ATOM   1964  H   ASP   126      19.298  42.408  28.053  1.00  0.00           H  
ATOM   1965  CA  ASP   126      19.802  43.684  26.468  1.00  0.00           C  
ATOM   1966  HA  ASP   126      20.684  43.583  25.836  1.00  0.00           H  
ATOM   1967  CB  ASP   126      18.622  43.807  25.538  1.00  0.00           C  
ATOM   1968  HB2 ASP   126      18.747  44.709  24.938  1.00  0.00           H  
ATOM   1969  HB3 ASP   126      18.597  42.953  24.860  1.00  0.00           H  
ATOM   1970  CG  ASP   126      17.237  44.004  26.095  1.00  0.00           C  
ATOM   1971  OD1 ASP   126      17.161  44.028  27.378  1.00  0.00           O  
ATOM   1972  OD2 ASP   126      16.231  44.150  25.389  1.00  0.00           O  
ATOM   1973  C   ASP   126      20.065  44.855  27.428  1.00  0.00           C  
ATOM   1974  O   ASP   126      19.831  44.609  28.631  1.00  0.00           O  
ATOM   1975  N   ASN   127      20.452  46.028  26.942  1.00  0.00           N  
ATOM   1976  H   ASN   127      20.789  45.988  25.991  1.00  0.00           H  
ATOM   1977  CA  ASN   127      20.841  47.199  27.750  1.00  0.00           C  
ATOM   1978  HA  ASN   127      21.694  46.999  28.399  1.00  0.00           H  
ATOM   1979  CB  ASN   127      21.169  48.308  26.731  1.00  0.00           C  
ATOM   1980  HB2 ASN   127      20.309  48.459  26.080  1.00  0.00           H  
ATOM   1981  HB3 ASN   127      21.336  49.276  27.206  1.00  0.00           H  
ATOM   1982  CG  ASN   127      22.373  47.972  25.833  1.00  0.00           C  
ATOM   1983  OD1 ASN   127      22.813  46.844  25.680  1.00  0.00           O  
ATOM   1984  ND2 ASN   127      23.032  49.009  25.455  1.00  0.00           N  
ATOM   1985 HD21 ASN   127      22.753  49.956  25.669  1.00  0.00           H  
ATOM   1986 HD22 ASN   127      23.854  48.853  24.889  1.00  0.00           H  
ATOM   1987  C   ASN   127      19.627  47.746  28.604  1.00  0.00           C  
ATOM   1988  O   ASN   127      19.849  48.122  29.709  1.00  0.00           O  
ATOM   1989  N   ALA   128      18.318  47.733  28.191  1.00  0.00           N  
ATOM   1990  H   ALA   128      18.084  47.443  27.252  1.00  0.00           H  
ATOM   1991  CA  ALA   128      17.140  48.063  29.066  1.00  0.00           C  
ATOM   1992  HA  ALA   128      17.293  48.966  29.657  1.00  0.00           H  
ATOM   1993  CB  ALA   128      15.816  48.171  28.258  1.00  0.00           C  
ATOM   1994  HB1 ALA   128      14.997  48.441  28.925  1.00  0.00           H  
ATOM   1995  HB2 ALA   128      15.813  48.883  27.433  1.00  0.00           H  
ATOM   1996  HB3 ALA   128      15.504  47.198  27.879  1.00  0.00           H  
ATOM   1997  C   ALA   128      16.877  46.954  30.115  1.00  0.00           C  
ATOM   1998  O   ALA   128      16.397  47.328  31.169  1.00  0.00           O  
ATOM   1999  N   SER   129      17.203  45.626  29.943  1.00  0.00           N  
ATOM   2000  H   SER   129      17.532  45.455  29.004  1.00  0.00           H  
ATOM   2001  CA  SER   129      16.957  44.582  30.924  1.00  0.00           C  
ATOM   2002  HA  SER   129      16.135  44.931  31.549  1.00  0.00           H  
ATOM   2003  CB  SER   129      16.588  43.178  30.357  1.00  0.00           C  
ATOM   2004  HB2 SER   129      16.529  42.628  31.296  1.00  0.00           H  
ATOM   2005  HB3 SER   129      15.691  43.295  29.749  1.00  0.00           H  
ATOM   2006  OG  SER   129      17.678  42.565  29.708  1.00  0.00           O  
ATOM   2007  HG  SER   129      17.734  42.993  28.850  1.00  0.00           H  
ATOM   2008  C   SER   129      18.132  44.637  31.928  1.00  0.00           C  
ATOM   2009  O   SER   129      17.946  44.416  33.139  1.00  0.00           O  
ATOM   2010  N   LEU   130      19.321  45.137  31.503  1.00  0.00           N  
ATOM   2011  H   LEU   130      19.551  45.132  30.520  1.00  0.00           H  
ATOM   2012  CA  LEU   130      20.457  45.391  32.426  1.00  0.00           C  
ATOM   2013  HA  LEU   130      20.604  44.572  33.131  1.00  0.00           H  
ATOM   2014  CB  LEU   130      21.802  45.436  31.605  1.00  0.00           C  
ATOM   2015  HB2 LEU   130      21.841  44.602  30.904  1.00  0.00           H  
ATOM   2016  HB3 LEU   130      21.782  46.324  30.972  1.00  0.00           H  
ATOM   2017  CG  LEU   130      23.145  45.343  32.501  1.00  0.00           C  
ATOM   2018  HG  LEU   130      23.054  46.013  33.356  1.00  0.00           H  
ATOM   2019  CD1 LEU   130      23.468  43.901  32.937  1.00  0.00           C  
ATOM   2020 HD11 LEU   130      24.427  44.016  33.442  1.00  0.00           H  
ATOM   2021 HD12 LEU   130      22.736  43.538  33.659  1.00  0.00           H  
ATOM   2022 HD13 LEU   130      23.722  43.251  32.100  1.00  0.00           H  
ATOM   2023  CD2 LEU   130      24.320  45.853  31.609  1.00  0.00           C  
ATOM   2024 HD21 LEU   130      25.239  45.781  32.191  1.00  0.00           H  
ATOM   2025 HD22 LEU   130      24.532  45.190  30.770  1.00  0.00           H  
ATOM   2026 HD23 LEU   130      24.227  46.918  31.394  1.00  0.00           H  
ATOM   2027  C   LEU   130      20.146  46.634  33.228  1.00  0.00           C  
ATOM   2028  O   LEU   130      20.353  46.623  34.438  1.00  0.00           O  
ATOM   2029  N   LEU   131      19.594  47.626  32.584  1.00  0.00           N  
ATOM   2030  H   LEU   131      19.488  47.590  31.580  1.00  0.00           H  
ATOM   2031  CA  LEU   131      19.065  48.775  33.375  1.00  0.00           C  
ATOM   2032  HA  LEU   131      19.898  49.146  33.972  1.00  0.00           H  
ATOM   2033  CB  LEU   131      18.610  49.901  32.413  1.00  0.00           C  
ATOM   2034  HB2 LEU   131      19.340  50.213  31.665  1.00  0.00           H  
ATOM   2035  HB3 LEU   131      17.835  49.467  31.781  1.00  0.00           H  
ATOM   2036  CG  LEU   131      17.975  51.109  33.114  1.00  0.00           C  
ATOM   2037  HG  LEU   131      17.183  50.665  33.718  1.00  0.00           H  
ATOM   2038  CD1 LEU   131      19.025  51.854  33.944  1.00  0.00           C  
ATOM   2039 HD11 LEU   131      18.464  52.532  34.587  1.00  0.00           H  
ATOM   2040 HD12 LEU   131      19.756  51.184  34.397  1.00  0.00           H  
ATOM   2041 HD13 LEU   131      19.596  52.451  33.233  1.00  0.00           H  
ATOM   2042  CD2 LEU   131      17.230  52.138  32.218  1.00  0.00           C  
ATOM   2043 HD21 LEU   131      16.667  52.891  32.770  1.00  0.00           H  
ATOM   2044 HD22 LEU   131      17.914  52.520  31.461  1.00  0.00           H  
ATOM   2045 HD23 LEU   131      16.427  51.633  31.681  1.00  0.00           H  
ATOM   2046  C   LEU   131      17.906  48.380  34.392  1.00  0.00           C  
ATOM   2047  O   LEU   131      18.013  48.652  35.578  1.00  0.00           O  
ATOM   2048  N   ARG   132      16.899  47.670  33.817  1.00  0.00           N  
ATOM   2049  H   ARG   132      16.979  47.317  32.874  1.00  0.00           H  
ATOM   2050  CA  ARG   132      15.863  47.123  34.788  1.00  0.00           C  
ATOM   2051  HA  ARG   132      15.414  47.941  35.352  1.00  0.00           H  
ATOM   2052  CB  ARG   132      14.698  46.496  33.936  1.00  0.00           C  
ATOM   2053  HB2 ARG   132      15.045  45.853  33.127  1.00  0.00           H  
ATOM   2054  HB3 ARG   132      14.059  46.013  34.676  1.00  0.00           H  
ATOM   2055  CG  ARG   132      13.734  47.519  33.280  1.00  0.00           C  
ATOM   2056  HG2 ARG   132      13.551  48.283  34.035  1.00  0.00           H  
ATOM   2057  HG3 ARG   132      14.228  47.807  32.352  1.00  0.00           H  
ATOM   2058  CD  ARG   132      12.348  46.948  32.912  1.00  0.00           C  
ATOM   2059  HD2 ARG   132      11.891  46.722  33.875  1.00  0.00           H  
ATOM   2060  HD3 ARG   132      11.772  47.626  32.282  1.00  0.00           H  
ATOM   2061  NE  ARG   132      12.393  45.728  32.069  1.00  0.00           N  
ATOM   2062  HE  ARG   132      12.100  44.864  32.502  1.00  0.00           H  
ATOM   2063  CZ  ARG   132      12.783  45.606  30.795  1.00  0.00           C  
ATOM   2064  NH1 ARG   132      13.126  46.530  30.012  1.00  0.00           N  
ATOM   2065 HH11 ARG   132      13.176  47.488  30.329  1.00  0.00           H  
ATOM   2066 HH12 ARG   132      13.340  46.302  29.052  1.00  0.00           H  
ATOM   2067  NH2 ARG   132      12.866  44.387  30.375  1.00  0.00           N  
ATOM   2068 HH21 ARG   132      12.742  43.694  31.099  1.00  0.00           H  
ATOM   2069 HH22 ARG   132      13.311  44.240  29.480  1.00  0.00           H  
ATOM   2070  C   ARG   132      16.398  46.117  35.887  1.00  0.00           C  
ATOM   2071  O   ARG   132      15.694  45.926  36.857  1.00  0.00           O  
ATOM   2072  N   PHE   133      17.599  45.542  35.768  1.00  0.00           N  
ATOM   2073  H   PHE   133      18.174  45.797  34.978  1.00  0.00           H  
ATOM   2074  CA  PHE   133      18.288  44.817  36.805  1.00  0.00           C  
ATOM   2075  HA  PHE   133      17.588  44.255  37.425  1.00  0.00           H  
ATOM   2076  CB  PHE   133      19.170  43.689  36.136  1.00  0.00           C  
ATOM   2077  HB2 PHE   133      18.490  42.856  35.952  1.00  0.00           H  
ATOM   2078  HB3 PHE   133      19.547  44.104  35.202  1.00  0.00           H  
ATOM   2079  CG  PHE   133      20.366  43.136  36.918  1.00  0.00           C  
ATOM   2080  CD1 PHE   133      20.240  42.214  37.964  1.00  0.00           C  
ATOM   2081  HD1 PHE   133      19.316  41.684  38.139  1.00  0.00           H  
ATOM   2082  CE1 PHE   133      21.311  41.886  38.815  1.00  0.00           C  
ATOM   2083  HE1 PHE   133      21.187  41.120  39.566  1.00  0.00           H  
ATOM   2084  CZ  PHE   133      22.611  42.382  38.484  1.00  0.00           C  
ATOM   2085  HZ  PHE   133      23.532  42.031  38.924  1.00  0.00           H  
ATOM   2086  CE2 PHE   133      22.704  43.211  37.356  1.00  0.00           C  
ATOM   2087  HE2 PHE   133      23.715  43.526  37.146  1.00  0.00           H  
ATOM   2088  CD2 PHE   133      21.626  43.731  36.637  1.00  0.00           C  
ATOM   2089  HD2 PHE   133      21.819  44.585  36.005  1.00  0.00           H  
ATOM   2090  C   PHE   133      19.067  45.716  37.806  1.00  0.00           C  
ATOM   2091  O   PHE   133      19.148  45.310  38.984  1.00  0.00           O  
ATOM   2092  N   TYR   134      19.632  46.898  37.301  1.00  0.00           N  
ATOM   2093  H   TYR   134      19.647  47.080  36.308  1.00  0.00           H  
ATOM   2094  CA  TYR   134      20.181  47.896  38.236  1.00  0.00           C  
ATOM   2095  HA  TYR   134      20.644  47.289  39.015  1.00  0.00           H  
ATOM   2096  CB  TYR   134      21.313  48.775  37.582  1.00  0.00           C  
ATOM   2097  HB2 TYR   134      20.882  49.193  36.672  1.00  0.00           H  
ATOM   2098  HB3 TYR   134      21.636  49.522  38.308  1.00  0.00           H  
ATOM   2099  CG  TYR   134      22.557  47.875  37.294  1.00  0.00           C  
ATOM   2100  CD1 TYR   134      23.293  47.170  38.263  1.00  0.00           C  
ATOM   2101  HD1 TYR   134      22.986  47.155  39.299  1.00  0.00           H  
ATOM   2102  CE1 TYR   134      24.507  46.540  37.967  1.00  0.00           C  
ATOM   2103  HE1 TYR   134      25.026  46.060  38.783  1.00  0.00           H  
ATOM   2104  CZ  TYR   134      25.011  46.542  36.644  1.00  0.00           C  
ATOM   2105  OH  TYR   134      26.178  45.932  36.315  1.00  0.00           O  
ATOM   2106  HH  TYR   134      26.875  45.816  36.965  1.00  0.00           H  
ATOM   2107  CE2 TYR   134      24.255  47.218  35.641  1.00  0.00           C  
ATOM   2108  HE2 TYR   134      24.542  47.147  34.602  1.00  0.00           H  
ATOM   2109  CD2 TYR   134      23.077  47.874  35.988  1.00  0.00           C  
ATOM   2110  HD2 TYR   134      22.449  48.132  35.148  1.00  0.00           H  
ATOM   2111  C   TYR   134      19.100  48.629  39.010  1.00  0.00           C  
ATOM   2112  O   TYR   134      19.153  48.758  40.240  1.00  0.00           O  
ATOM   2113  N   GLN   135      17.939  49.049  38.446  1.00  0.00           N  
ATOM   2114  H   GLN   135      17.916  48.993  37.438  1.00  0.00           H  
ATOM   2115  CA  GLN   135      16.776  49.748  39.118  1.00  0.00           C  
ATOM   2116  HA  GLN   135      17.084  50.551  39.788  1.00  0.00           H  
ATOM   2117  CB  GLN   135      15.840  50.530  38.161  1.00  0.00           C  
ATOM   2118  HB2 GLN   135      15.250  49.816  37.586  1.00  0.00           H  
ATOM   2119  HB3 GLN   135      15.157  51.168  38.720  1.00  0.00           H  
ATOM   2120  CG  GLN   135      16.620  51.481  37.260  1.00  0.00           C  
ATOM   2121  HG2 GLN   135      16.955  52.285  37.916  1.00  0.00           H  
ATOM   2122  HG3 GLN   135      17.548  51.066  36.868  1.00  0.00           H  
ATOM   2123  CD  GLN   135      15.711  51.980  36.076  1.00  0.00           C  
ATOM   2124  OE1 GLN   135      14.620  51.492  35.832  1.00  0.00           O  
ATOM   2125  NE2 GLN   135      16.017  53.049  35.402  1.00  0.00           N  
ATOM   2126 HE21 GLN   135      16.702  53.697  35.765  1.00  0.00           H  
ATOM   2127 HE22 GLN   135      15.275  53.412  34.820  1.00  0.00           H  
ATOM   2128  C   GLN   135      15.884  48.840  40.055  1.00  0.00           C  
ATOM   2129  O   GLN   135      15.025  49.336  40.765  1.00  0.00           O  
ATOM   2130  N   SER   136      16.159  47.540  40.043  1.00  0.00           N  
ATOM   2131  H   SER   136      16.850  47.103  39.449  1.00  0.00           H  
ATOM   2132  CA  SER   136      15.585  46.576  40.978  1.00  0.00           C  
ATOM   2133  HA  SER   136      14.820  47.065  41.582  1.00  0.00           H  
ATOM   2134  CB  SER   136      15.061  45.366  40.190  1.00  0.00           C  
ATOM   2135  HB2 SER   136      14.727  44.586  40.874  1.00  0.00           H  
ATOM   2136  HB3 SER   136      14.153  45.459  39.594  1.00  0.00           H  
ATOM   2137  OG  SER   136      16.072  44.855  39.372  1.00  0.00           O  
ATOM   2138  HG  SER   136      16.730  44.306  39.807  1.00  0.00           H  
ATOM   2139  C   SER   136      16.570  45.961  41.980  1.00  0.00           C  
ATOM   2140  O   SER   136      16.186  45.123  42.805  1.00  0.00           O  
ATOM   2141  N   TRP   137      17.879  46.304  42.024  1.00  0.00           N  
ATOM   2142  H   TRP   137      18.211  47.042  41.419  1.00  0.00           H  
ATOM   2143  CA  TRP   137      18.786  45.742  42.967  1.00  0.00           C  
ATOM   2144  HA  TRP   137      18.522  44.710  43.200  1.00  0.00           H  
ATOM   2145  CB  TRP   137      20.256  45.744  42.429  1.00  0.00           C  
ATOM   2146  HB2 TRP   137      20.320  44.891  41.753  1.00  0.00           H  
ATOM   2147  HB3 TRP   137      20.353  46.737  41.990  1.00  0.00           H  
ATOM   2148  CG  TRP   137      21.325  45.571  43.462  1.00  0.00           C  
ATOM   2149  CD1 TRP   137      21.626  44.427  44.082  1.00  0.00           C  
ATOM   2150  HD1 TRP   137      21.237  43.487  43.719  1.00  0.00           H  
ATOM   2151  NE1 TRP   137      22.535  44.731  45.109  1.00  0.00           N  
ATOM   2152  HE1 TRP   137      23.094  44.032  45.578  1.00  0.00           H  
ATOM   2153  CE2 TRP   137      22.882  46.042  45.139  1.00  0.00           C  
ATOM   2154  CZ2 TRP   137      23.802  46.774  45.856  1.00  0.00           C  
ATOM   2155  HZ2 TRP   137      24.404  46.292  46.612  1.00  0.00           H  
ATOM   2156  CH2 TRP   137      23.991  48.174  45.660  1.00  0.00           C  
ATOM   2157  HH2 TRP   137      24.777  48.784  46.078  1.00  0.00           H  
ATOM   2158  CZ3 TRP   137      23.126  48.737  44.704  1.00  0.00           C  
ATOM   2159  HZ3 TRP   137      23.142  49.805  44.544  1.00  0.00           H  
ATOM   2160  CE3 TRP   137      22.232  47.970  43.923  1.00  0.00           C  
ATOM   2161  HE3 TRP   137      21.550  48.385  43.196  1.00  0.00           H  
ATOM   2162  CD2 TRP   137      22.115  46.599  44.072  1.00  0.00           C  
ATOM   2163  C   TRP   137      18.764  46.557  44.261  1.00  0.00           C  
ATOM   2164  O   TRP   137      18.499  47.749  44.290  1.00  0.00           O  
ATOM   2165  N   GLN   138      18.927  45.911  45.404  1.00  0.00           N  
ATOM   2166  H   GLN   138      18.964  44.906  45.319  1.00  0.00           H  
ATOM   2167  CA  GLN   138      18.964  46.448  46.739  1.00  0.00           C  
ATOM   2168  HA  GLN   138      18.964  47.535  46.653  1.00  0.00           H  
ATOM   2169  CB  GLN   138      17.712  46.074  47.543  1.00  0.00           C  
ATOM   2170  HB2 GLN   138      17.471  45.013  47.483  1.00  0.00           H  
ATOM   2171  HB3 GLN   138      17.931  46.367  48.570  1.00  0.00           H  
ATOM   2172  CG  GLN   138      16.458  46.810  47.009  1.00  0.00           C  
ATOM   2173  HG2 GLN   138      16.382  46.650  45.933  1.00  0.00           H  
ATOM   2174  HG3 GLN   138      15.582  46.359  47.475  1.00  0.00           H  
ATOM   2175  CD  GLN   138      16.498  48.318  47.163  1.00  0.00           C  
ATOM   2176  OE1 GLN   138      16.924  48.890  48.142  1.00  0.00           O  
ATOM   2177  NE2 GLN   138      16.122  49.128  46.155  1.00  0.00           N  
ATOM   2178 HE21 GLN   138      15.812  48.755  45.270  1.00  0.00           H  
ATOM   2179 HE22 GLN   138      16.157  50.118  46.353  1.00  0.00           H  
ATOM   2180  C   GLN   138      20.207  45.890  47.470  1.00  0.00           C  
ATOM   2181  O   GLN   138      20.481  44.652  47.422  1.00  0.00           O  
ATOM   2182  N   PRO   139      20.999  46.668  48.212  1.00  0.00           N  
ATOM   2183  CD  PRO   139      21.062  48.114  48.131  1.00  0.00           C  
ATOM   2184  HD2 PRO   139      20.015  48.411  48.072  1.00  0.00           H  
ATOM   2185  HD3 PRO   139      21.556  48.469  47.227  1.00  0.00           H  
ATOM   2186  CG  PRO   139      21.646  48.566  49.390  1.00  0.00           C  
ATOM   2187  HG2 PRO   139      20.979  48.375  50.230  1.00  0.00           H  
ATOM   2188  HG3 PRO   139      21.913  49.612  49.237  1.00  0.00           H  
ATOM   2189  CB  PRO   139      22.747  47.519  49.432  1.00  0.00           C  
ATOM   2190  HB2 PRO   139      23.176  47.548  50.434  1.00  0.00           H  
ATOM   2191  HB3 PRO   139      23.580  47.637  48.740  1.00  0.00           H  
ATOM   2192  CA  PRO   139      22.040  46.207  49.135  1.00  0.00           C  
ATOM   2193  HA  PRO   139      22.708  45.530  48.601  1.00  0.00           H  
ATOM   2194  C   PRO   139      21.650  45.565  50.478  1.00  0.00           C  
ATOM   2195  O   PRO   139      20.527  45.749  50.915  1.00  0.00           O  
ATOM   2196  N   LYS   140      22.585  44.802  51.139  1.00  0.00           N  
ATOM   2197  H   LYS   140      23.493  44.542  50.782  1.00  0.00           H  
ATOM   2198  CA  LYS   140      22.363  44.387  52.565  1.00  0.00           C  
ATOM   2199  HA  LYS   140      21.294  44.331  52.774  1.00  0.00           H  
ATOM   2200  CB  LYS   140      23.119  43.061  52.815  1.00  0.00           C  
ATOM   2201  HB2 LYS   140      22.666  42.282  52.201  1.00  0.00           H  
ATOM   2202  HB3 LYS   140      24.137  43.212  52.455  1.00  0.00           H  
ATOM   2203  CG  LYS   140      23.213  42.637  54.230  1.00  0.00           C  
ATOM   2204  HG2 LYS   140      23.763  41.702  54.122  1.00  0.00           H  
ATOM   2205  HG3 LYS   140      23.827  43.310  54.828  1.00  0.00           H  
ATOM   2206  CD  LYS   140      21.826  42.538  54.848  1.00  0.00           C  
ATOM   2207  HD2 LYS   140      21.428  43.551  54.909  1.00  0.00           H  
ATOM   2208  HD3 LYS   140      21.255  41.856  54.218  1.00  0.00           H  
ATOM   2209  CE  LYS   140      21.951  42.030  56.271  1.00  0.00           C  
ATOM   2210  HE2 LYS   140      22.324  41.007  56.226  1.00  0.00           H  
ATOM   2211  HE3 LYS   140      22.779  42.570  56.731  1.00  0.00           H  
ATOM   2212  NZ  LYS   140      20.657  42.122  57.034  1.00  0.00           N  
ATOM   2213  HZ1 LYS   140      20.323  43.072  56.951  1.00  0.00           H  
ATOM   2214  HZ2 LYS   140      19.937  41.566  56.597  1.00  0.00           H  
ATOM   2215  HZ3 LYS   140      20.737  41.813  57.992  1.00  0.00           H  
ATOM   2216  C   LYS   140      22.898  45.538  53.511  1.00  0.00           C  
ATOM   2217  O   LYS   140      22.460  45.523  54.673  1.00  0.00           O  
ATOM   2218  N   TRP   141      23.898  46.326  53.075  1.00  0.00           N  
ATOM   2219  H   TRP   141      24.222  46.317  52.118  1.00  0.00           H  
ATOM   2220  CA  TRP   141      24.558  47.380  53.860  1.00  0.00           C  
ATOM   2221  HA  TRP   141      23.966  47.708  54.715  1.00  0.00           H  
ATOM   2222  CB  TRP   141      25.990  46.775  54.316  1.00  0.00           C  
ATOM   2223  HB2 TRP   141      26.534  46.436  53.435  1.00  0.00           H  
ATOM   2224  HB3 TRP   141      26.652  47.559  54.684  1.00  0.00           H  
ATOM   2225  CG  TRP   141      25.850  45.613  55.322  1.00  0.00           C  
ATOM   2226  CD1 TRP   141      26.635  44.520  55.239  1.00  0.00           C  
ATOM   2227  HD1 TRP   141      27.462  44.378  54.559  1.00  0.00           H  
ATOM   2228  NE1 TRP   141      26.241  43.651  56.297  1.00  0.00           N  
ATOM   2229  HE1 TRP   141      26.509  42.707  56.534  1.00  0.00           H  
ATOM   2230  CE2 TRP   141      25.307  44.200  57.123  1.00  0.00           C  
ATOM   2231  CZ2 TRP   141      24.585  43.630  58.155  1.00  0.00           C  
ATOM   2232  HZ2 TRP   141      24.752  42.598  58.429  1.00  0.00           H  
ATOM   2233  CH2 TRP   141      23.599  44.313  58.851  1.00  0.00           C  
ATOM   2234  HH2 TRP   141      23.157  43.826  59.707  1.00  0.00           H  
ATOM   2235  CZ3 TRP   141      23.336  45.639  58.407  1.00  0.00           C  
ATOM   2236  HZ3 TRP   141      22.714  46.265  59.030  1.00  0.00           H  
ATOM   2237  CE3 TRP   141      23.993  46.183  57.272  1.00  0.00           C  
ATOM   2238  HE3 TRP   141      23.679  47.158  56.929  1.00  0.00           H  
ATOM   2239  CD2 TRP   141      25.016  45.499  56.544  1.00  0.00           C  
ATOM   2240  C   TRP   141      24.701  48.660  52.965  1.00  0.00           C  
ATOM   2241  O   TRP   141      24.881  48.653  51.766  1.00  0.00           O  
ATOM   2242  N   ALA   142      24.833  49.806  53.703  1.00  0.00           N  
ATOM   2243  H   ALA   142      24.621  49.752  54.689  1.00  0.00           H  
ATOM   2244  CA  ALA   142      25.123  51.170  53.154  1.00  0.00           C  
ATOM   2245  HA  ALA   142      24.433  51.486  52.371  1.00  0.00           H  
ATOM   2246  CB  ALA   142      24.994  52.229  54.331  1.00  0.00           C  
ATOM   2247  HB1 ALA   142      25.479  53.162  54.047  1.00  0.00           H  
ATOM   2248  HB2 ALA   142      23.915  52.364  54.414  1.00  0.00           H  
ATOM   2249  HB3 ALA   142      25.407  51.861  55.270  1.00  0.00           H  
ATOM   2250  C   ALA   142      26.610  51.194  52.577  1.00  0.00           C  
ATOM   2251  O   ALA   142      27.439  50.502  53.084  1.00  0.00           O  
ATOM   2252  N   PRO   143      26.793  51.926  51.496  1.00  0.00           N  
ATOM   2253  CD  PRO   143      25.999  53.088  51.044  1.00  0.00           C  
ATOM   2254  HD2 PRO   143      26.091  53.863  51.805  1.00  0.00           H  
ATOM   2255  HD3 PRO   143      25.011  52.751  50.732  1.00  0.00           H  
ATOM   2256  CG  PRO   143      26.665  53.497  49.705  1.00  0.00           C  
ATOM   2257  HG2 PRO   143      27.281  54.387  49.831  1.00  0.00           H  
ATOM   2258  HG3 PRO   143      25.975  53.668  48.878  1.00  0.00           H  
ATOM   2259  CB  PRO   143      27.596  52.390  49.317  1.00  0.00           C  
ATOM   2260  HB2 PRO   143      28.451  52.674  48.703  1.00  0.00           H  
ATOM   2261  HB3 PRO   143      27.120  51.616  48.716  1.00  0.00           H  
ATOM   2262  CA  PRO   143      27.947  51.769  50.683  1.00  0.00           C  
ATOM   2263  HA  PRO   143      28.192  50.723  50.502  1.00  0.00           H  
ATOM   2264  C   PRO   143      29.191  52.482  51.328  1.00  0.00           C  
ATOM   2265  O   PRO   143      29.072  53.422  52.128  1.00  0.00           O  
ATOM   2266  N   GLY   144      30.312  51.836  51.200  1.00  0.00           N  
ATOM   2267  H   GLY   144      30.324  51.124  50.484  1.00  0.00           H  
ATOM   2268  CA  GLY   144      31.531  52.250  51.835  1.00  0.00           C  
ATOM   2269  HA2 GLY   144      32.348  51.982  51.166  1.00  0.00           H  
ATOM   2270  HA3 GLY   144      31.683  53.320  51.975  1.00  0.00           H  
ATOM   2271  C   GLY   144      31.761  51.664  53.199  1.00  0.00           C  
ATOM   2272  O   GLY   144      32.837  51.896  53.766  1.00  0.00           O  
ATOM   2273  N   THR   145      30.825  50.923  53.768  1.00  0.00           N  
ATOM   2274  H   THR   145      29.973  50.776  53.246  1.00  0.00           H  
ATOM   2275  CA  THR   145      31.043  50.198  55.029  1.00  0.00           C  
ATOM   2276  HA  THR   145      31.620  50.767  55.758  1.00  0.00           H  
ATOM   2277  CB  THR   145      29.680  49.932  55.696  1.00  0.00           C  
ATOM   2278  HB  THR   145      29.871  49.592  56.713  1.00  0.00           H  
ATOM   2279  CG2 THR   145      28.881  51.217  55.990  1.00  0.00           C  
ATOM   2280 HG21 THR   145      28.463  51.074  56.987  1.00  0.00           H  
ATOM   2281 HG22 THR   145      29.488  52.109  56.143  1.00  0.00           H  
ATOM   2282 HG23 THR   145      28.043  51.284  55.295  1.00  0.00           H  
ATOM   2283  OG1 THR   145      28.753  49.108  55.023  1.00  0.00           O  
ATOM   2284  HG1 THR   145      28.197  49.696  54.508  1.00  0.00           H  
ATOM   2285  C   THR   145      31.763  48.839  54.712  1.00  0.00           C  
ATOM   2286  O   THR   145      32.672  48.533  55.497  1.00  0.00           O  
ATOM   2287  N   THR   146      31.262  48.095  53.731  1.00  0.00           N  
ATOM   2288  H   THR   146      30.398  48.378  53.292  1.00  0.00           H  
ATOM   2289  CA  THR   146      31.649  46.689  53.603  1.00  0.00           C  
ATOM   2290  HA  THR   146      32.425  46.362  54.294  1.00  0.00           H  
ATOM   2291  CB  THR   146      30.439  45.729  54.001  1.00  0.00           C  
ATOM   2292  HB  THR   146      30.752  44.686  53.954  1.00  0.00           H  
ATOM   2293  CG2 THR   146      30.011  45.868  55.440  1.00  0.00           C  
ATOM   2294 HG21 THR   146      30.845  46.199  56.060  1.00  0.00           H  
ATOM   2295 HG22 THR   146      29.285  46.672  55.566  1.00  0.00           H  
ATOM   2296 HG23 THR   146      29.526  44.934  55.722  1.00  0.00           H  
ATOM   2297  OG1 THR   146      29.414  45.982  53.165  1.00  0.00           O  
ATOM   2298  HG1 THR   146      29.283  46.921  53.017  1.00  0.00           H  
ATOM   2299  C   THR   146      31.994  46.373  52.118  1.00  0.00           C  
ATOM   2300  O   THR   146      31.356  46.888  51.183  1.00  0.00           O  
ATOM   2301  N   ARG   147      32.720  45.324  51.855  1.00  0.00           N  
ATOM   2302  H   ARG   147      33.045  44.762  52.628  1.00  0.00           H  
ATOM   2303  CA  ARG   147      32.963  44.754  50.541  1.00  0.00           C  
ATOM   2304  HA  ARG   147      32.935  45.524  49.771  1.00  0.00           H  
ATOM   2305  CB  ARG   147      34.441  44.344  50.789  1.00  0.00           C  
ATOM   2306  HB2 ARG   147      34.974  45.218  51.162  1.00  0.00           H  
ATOM   2307  HB3 ARG   147      34.557  43.670  51.638  1.00  0.00           H  
ATOM   2308  CG  ARG   147      35.061  43.706  49.463  1.00  0.00           C  
ATOM   2309  HG2 ARG   147      34.658  42.709  49.280  1.00  0.00           H  
ATOM   2310  HG3 ARG   147      34.709  44.429  48.728  1.00  0.00           H  
ATOM   2311  CD  ARG   147      36.650  43.779  49.487  1.00  0.00           C  
ATOM   2312  HD2 ARG   147      37.080  44.765  49.664  1.00  0.00           H  
ATOM   2313  HD3 ARG   147      36.997  43.199  50.343  1.00  0.00           H  
ATOM   2314  NE  ARG   147      37.257  43.327  48.209  1.00  0.00           N  
ATOM   2315  HE  ARG   147      37.899  43.955  47.748  1.00  0.00           H  
ATOM   2316  CZ  ARG   147      37.245  42.171  47.631  1.00  0.00           C  
ATOM   2317  NH1 ARG   147      36.727  41.107  48.091  1.00  0.00           N  
ATOM   2318 HH11 ARG   147      36.211  41.185  48.957  1.00  0.00           H  
ATOM   2319 HH12 ARG   147      36.817  40.295  47.498  1.00  0.00           H  
ATOM   2320  NH2 ARG   147      37.906  41.939  46.539  1.00  0.00           N  
ATOM   2321 HH21 ARG   147      38.578  42.628  46.234  1.00  0.00           H  
ATOM   2322 HH22 ARG   147      37.899  40.986  46.204  1.00  0.00           H  
ATOM   2323  C   ARG   147      32.031  43.549  50.116  1.00  0.00           C  
ATOM   2324  O   ARG   147      31.810  42.694  50.961  1.00  0.00           O  
ATOM   2325  N   LEU   148      31.684  43.469  48.808  1.00  0.00           N  
ATOM   2326  H   LEU   148      31.711  44.337  48.293  1.00  0.00           H  
ATOM   2327  CA  LEU   148      31.365  42.123  48.199  1.00  0.00           C  
ATOM   2328  HA  LEU   148      32.006  41.462  48.783  1.00  0.00           H  
ATOM   2329  CB  LEU   148      29.778  41.842  48.449  1.00  0.00           C  
ATOM   2330  HB2 LEU   148      29.664  41.942  49.528  1.00  0.00           H  
ATOM   2331  HB3 LEU   148      29.287  42.685  47.963  1.00  0.00           H  
ATOM   2332  CG  LEU   148      29.242  40.524  47.829  1.00  0.00           C  
ATOM   2333  HG  LEU   148      29.529  40.451  46.779  1.00  0.00           H  
ATOM   2334  CD1 LEU   148      29.802  39.326  48.574  1.00  0.00           C  
ATOM   2335 HD11 LEU   148      29.732  38.514  47.849  1.00  0.00           H  
ATOM   2336 HD12 LEU   148      30.749  39.539  49.071  1.00  0.00           H  
ATOM   2337 HD13 LEU   148      29.109  39.041  49.365  1.00  0.00           H  
ATOM   2338  CD2 LEU   148      27.690  40.416  47.872  1.00  0.00           C  
ATOM   2339 HD21 LEU   148      27.384  39.425  47.537  1.00  0.00           H  
ATOM   2340 HD22 LEU   148      27.365  40.631  48.890  1.00  0.00           H  
ATOM   2341 HD23 LEU   148      27.222  41.154  47.221  1.00  0.00           H  
ATOM   2342  C   LEU   148      31.735  42.060  46.682  1.00  0.00           C  
ATOM   2343  O   LEU   148      31.322  42.905  45.847  1.00  0.00           O  
ATOM   2344  N   TYC   149      32.398  40.941  46.312  1.00  0.00           N  
ATOM   2345  H   TYC   149      32.748  40.357  47.058  1.00  0.00           H  
ATOM   2346  CA  TYC   149      32.917  40.716  44.968  1.00  0.00           C  
ATOM   2347  HA  TYC   149      33.414  41.642  44.679  1.00  0.00           H  
ATOM   2348  CB  TYC   149      33.989  39.629  45.162  1.00  0.00           C  
ATOM   2349  HB2 TYC   149      34.730  40.033  45.903  1.00  0.00           H  
ATOM   2350  HB3 TYC   149      33.592  38.692  45.546  1.00  0.00           H  
ATOM   2351  CG  TYC   149      34.810  39.174  43.930  1.00  0.00           C  
ATOM   2352  CD1 TYC   149      34.554  37.986  43.254  1.00  0.00           C  
ATOM   2353  HD1 TYC   149      33.833  37.225  43.502  1.00  0.00           H  
ATOM   2354  CE1 TYC   149      35.484  37.630  42.274  1.00  0.00           C  
ATOM   2355  HE1 TYC   149      35.325  36.679  41.894  1.00  0.00           H  
ATOM   2356  CZ  TYC   149      36.397  38.514  41.600  1.00  0.00           C  
ATOM   2357  OH  TYC   149      37.133  38.169  40.597  1.00  0.00           O  
ATOM   2358  CE2 TYC   149      36.460  39.830  42.190  1.00  0.00           C  
ATOM   2359  HE2 TYC   149      36.777  40.689  41.597  1.00  0.00           H  
ATOM   2360  CD2 TYC   149      35.710  40.064  43.387  1.00  0.00           C  
ATOM   2361  HD2 TYC   149      35.638  41.115  43.754  1.00  0.00           H  
ATOM   2362  C   TYC   149      31.789  40.316  43.997  1.00  0.00           C  
ATOM   2363  O   TYC   149      31.055  39.345  44.182  1.00  0.00           O  
ATOM   2364  N   ALA   150      31.687  41.080  42.915  1.00  0.00           N  
ATOM   2365  H   ALA   150      32.446  41.716  42.718  1.00  0.00           H  
ATOM   2366  CA  ALA   150      30.792  40.839  41.835  1.00  0.00           C  
ATOM   2367  HA  ALA   150      30.594  39.767  41.845  1.00  0.00           H  
ATOM   2368  CB  ALA   150      29.405  41.482  42.033  1.00  0.00           C  
ATOM   2369  HB1 ALA   150      28.749  41.033  41.288  1.00  0.00           H  
ATOM   2370  HB2 ALA   150      28.944  41.110  42.948  1.00  0.00           H  
ATOM   2371  HB3 ALA   150      29.461  42.570  41.996  1.00  0.00           H  
ATOM   2372  C   ALA   150      31.319  41.231  40.474  1.00  0.00           C  
ATOM   2373  O   ALA   150      32.047  42.215  40.386  1.00  0.00           O  
ATOM   2374  N   ASN   151      30.863  40.576  39.428  1.00  0.00           N  
ATOM   2375  H   ASN   151      30.292  39.757  39.579  1.00  0.00           H  
ATOM   2376  CA  ASN   151      31.348  40.905  38.063  1.00  0.00           C  
ATOM   2377  HA  ASN   151      32.405  41.144  38.176  1.00  0.00           H  
ATOM   2378  CB  ASN   151      31.336  39.648  37.138  1.00  0.00           C  
ATOM   2379  HB2 ASN   151      30.312  39.411  36.849  1.00  0.00           H  
ATOM   2380  HB3 ASN   151      31.785  39.968  36.198  1.00  0.00           H  
ATOM   2381  CG  ASN   151      32.182  38.483  37.500  1.00  0.00           C  
ATOM   2382  OD1 ASN   151      33.379  38.607  37.891  1.00  0.00           O  
ATOM   2383  ND2 ASN   151      31.612  37.302  37.408  1.00  0.00           N  
ATOM   2384 HD21 ASN   151      32.072  36.493  37.801  1.00  0.00           H  
ATOM   2385 HD22 ASN   151      30.633  37.249  37.167  1.00  0.00           H  
ATOM   2386  C   ASN   151      30.514  42.039  37.433  1.00  0.00           C  
ATOM   2387  O   ASN   151      31.016  42.921  36.763  1.00  0.00           O  
ATOM   2388  N   THR   152      29.214  42.048  37.763  1.00  0.00           N  
ATOM   2389  H   THR   152      28.862  41.299  38.342  1.00  0.00           H  
ATOM   2390  CA  THR   152      28.342  43.193  37.491  1.00  0.00           C  
ATOM   2391  HA  THR   152      28.352  43.450  36.431  1.00  0.00           H  
ATOM   2392  CB  THR   152      26.951  42.816  37.998  1.00  0.00           C  
ATOM   2393  HB  THR   152      26.286  43.620  37.682  1.00  0.00           H  
ATOM   2394  CG2 THR   152      26.393  41.513  37.373  1.00  0.00           C  
ATOM   2395 HG21 THR   152      26.431  41.549  36.284  1.00  0.00           H  
ATOM   2396 HG22 THR   152      26.938  40.592  37.577  1.00  0.00           H  
ATOM   2397 HG23 THR   152      25.366  41.329  37.689  1.00  0.00           H  
ATOM   2398  OG1 THR   152      27.041  42.643  39.339  1.00  0.00           O  
ATOM   2399  HG1 THR   152      26.785  41.772  39.649  1.00  0.00           H  
ATOM   2400  C   THR   152      28.791  44.452  38.339  1.00  0.00           C  
ATOM   2401  O   THR   152      28.145  45.517  38.244  1.00  0.00           O  
ATOM   2402  N   SER   153      29.833  44.341  39.127  1.00  0.00           N  
ATOM   2403  H   SER   153      30.193  43.400  39.194  1.00  0.00           H  
ATOM   2404  CA  SER   153      30.441  45.479  39.882  1.00  0.00           C  
ATOM   2405  HA  SER   153      29.781  46.346  39.902  1.00  0.00           H  
ATOM   2406  CB  SER   153      30.723  45.138  41.369  1.00  0.00           C  
ATOM   2407  HB2 SER   153      29.882  44.610  41.818  1.00  0.00           H  
ATOM   2408  HB3 SER   153      31.615  44.513  41.418  1.00  0.00           H  
ATOM   2409  OG  SER   153      30.943  46.356  42.045  1.00  0.00           O  
ATOM   2410  HG  SER   153      31.863  46.596  41.909  1.00  0.00           H  
ATOM   2411  C   SER   153      31.631  45.967  39.092  1.00  0.00           C  
ATOM   2412  O   SER   153      31.547  47.092  38.601  1.00  0.00           O  
ATOM   2413  N   ILE   154      32.730  45.267  39.043  1.00  0.00           N  
ATOM   2414  H   ILE   154      32.807  44.511  39.708  1.00  0.00           H  
ATOM   2415  CA  ILE   154      34.011  45.739  38.364  1.00  0.00           C  
ATOM   2416  HA  ILE   154      34.209  46.789  38.578  1.00  0.00           H  
ATOM   2417  CB  ILE   154      35.208  44.878  38.827  1.00  0.00           C  
ATOM   2418  HB  ILE   154      35.337  45.107  39.885  1.00  0.00           H  
ATOM   2419  CG2 ILE   154      34.974  43.399  38.765  1.00  0.00           C  
ATOM   2420 HG21 ILE   154      34.066  43.043  39.250  1.00  0.00           H  
ATOM   2421 HG22 ILE   154      34.936  43.158  37.702  1.00  0.00           H  
ATOM   2422 HG23 ILE   154      35.804  42.853  39.214  1.00  0.00           H  
ATOM   2423  CG1 ILE   154      36.525  45.079  38.064  1.00  0.00           C  
ATOM   2424 HG12 ILE   154      37.235  44.351  38.456  1.00  0.00           H  
ATOM   2425 HG13 ILE   154      36.358  44.843  37.013  1.00  0.00           H  
ATOM   2426  CD1 ILE   154      37.137  46.436  38.306  1.00  0.00           C  
ATOM   2427 HD11 ILE   154      36.877  46.809  39.297  1.00  0.00           H  
ATOM   2428 HD12 ILE   154      38.216  46.389  38.163  1.00  0.00           H  
ATOM   2429 HD13 ILE   154      36.638  47.131  37.631  1.00  0.00           H  
ATOM   2430  C   ILE   154      33.792  45.856  36.808  1.00  0.00           C  
ATOM   2431  O   ILE   154      34.249  46.761  36.102  1.00  0.00           O  
ATOM   2432  N   GLY   155      32.897  44.952  36.309  1.00  0.00           N  
ATOM   2433  H   GLY   155      32.461  44.354  36.996  1.00  0.00           H  
ATOM   2434  CA  GLY   155      32.419  45.007  34.946  1.00  0.00           C  
ATOM   2435  HA2 GLY   155      33.259  44.865  34.267  1.00  0.00           H  
ATOM   2436  HA3 GLY   155      31.680  44.217  34.814  1.00  0.00           H  
ATOM   2437  C   GLY   155      31.679  46.323  34.615  1.00  0.00           C  
ATOM   2438  O   GLY   155      31.965  46.984  33.601  1.00  0.00           O  
ATOM   2439  N   LEU   156      30.787  46.870  35.460  1.00  0.00           N  
ATOM   2440  H   LEU   156      30.626  46.308  36.283  1.00  0.00           H  
ATOM   2441  CA  LEU   156      30.105  48.117  35.245  1.00  0.00           C  
ATOM   2442  HA  LEU   156      29.900  48.240  34.181  1.00  0.00           H  
ATOM   2443  CB  LEU   156      28.867  48.253  36.156  1.00  0.00           C  
ATOM   2444  HB2 LEU   156      28.282  47.350  35.980  1.00  0.00           H  
ATOM   2445  HB3 LEU   156      29.104  48.349  37.215  1.00  0.00           H  
ATOM   2446  CG  LEU   156      27.969  49.462  35.921  1.00  0.00           C  
ATOM   2447  HG  LEU   156      28.590  50.358  35.888  1.00  0.00           H  
ATOM   2448  CD1 LEU   156      27.205  49.334  34.613  1.00  0.00           C  
ATOM   2449 HD11 LEU   156      27.892  48.999  33.836  1.00  0.00           H  
ATOM   2450 HD12 LEU   156      26.596  48.432  34.681  1.00  0.00           H  
ATOM   2451 HD13 LEU   156      26.674  50.247  34.345  1.00  0.00           H  
ATOM   2452  CD2 LEU   156      26.898  49.695  37.061  1.00  0.00           C  
ATOM   2453 HD21 LEU   156      26.202  50.476  36.757  1.00  0.00           H  
ATOM   2454 HD22 LEU   156      26.271  48.811  37.179  1.00  0.00           H  
ATOM   2455 HD23 LEU   156      27.367  50.006  37.994  1.00  0.00           H  
ATOM   2456  C   LEU   156      31.114  49.251  35.477  1.00  0.00           C  
ATOM   2457  O   LEU   156      31.034  50.245  34.763  1.00  0.00           O  
ATOM   2458  N   PHE   157      32.151  49.199  36.358  1.00  0.00           N  
ATOM   2459  H   PHE   157      32.333  48.417  36.970  1.00  0.00           H  
ATOM   2460  CA  PHE   157      33.070  50.297  36.557  1.00  0.00           C  
ATOM   2461  HA  PHE   157      32.535  51.223  36.767  1.00  0.00           H  
ATOM   2462  CB  PHE   157      34.027  49.897  37.618  1.00  0.00           C  
ATOM   2463  HB2 PHE   157      33.506  50.228  38.517  1.00  0.00           H  
ATOM   2464  HB3 PHE   157      34.207  48.828  37.736  1.00  0.00           H  
ATOM   2465  CG  PHE   157      35.245  50.742  37.574  1.00  0.00           C  
ATOM   2466  CD1 PHE   157      35.167  52.160  37.508  1.00  0.00           C  
ATOM   2467  HD1 PHE   157      34.200  52.631  37.415  1.00  0.00           H  
ATOM   2468  CE1 PHE   157      36.370  52.912  37.288  1.00  0.00           C  
ATOM   2469  HE1 PHE   157      36.287  53.988  37.246  1.00  0.00           H  
ATOM   2470  CZ  PHE   157      37.623  52.243  37.134  1.00  0.00           C  
ATOM   2471  HZ  PHE   157      38.530  52.820  37.035  1.00  0.00           H  
ATOM   2472  CE2 PHE   157      37.697  50.879  37.247  1.00  0.00           C  
ATOM   2473  HE2 PHE   157      38.668  50.432  37.090  1.00  0.00           H  
ATOM   2474  CD2 PHE   157      36.550  50.136  37.472  1.00  0.00           C  
ATOM   2475  HD2 PHE   157      36.700  49.069  37.557  1.00  0.00           H  
ATOM   2476  C   PHE   157      33.841  50.389  35.247  1.00  0.00           C  
ATOM   2477  O   PHE   157      33.945  51.529  34.668  1.00  0.00           O  
ATOM   2478  N   GLY   158      34.350  49.312  34.592  1.00  0.00           N  
ATOM   2479  H   GLY   158      34.228  48.451  35.105  1.00  0.00           H  
ATOM   2480  CA  GLY   158      34.912  49.309  33.231  1.00  0.00           C  
ATOM   2481  HA2 GLY   158      35.891  49.787  33.285  1.00  0.00           H  
ATOM   2482  HA3 GLY   158      35.047  48.251  33.007  1.00  0.00           H  
ATOM   2483  C   GLY   158      34.113  50.093  32.171  1.00  0.00           C  
ATOM   2484  O   GLY   158      34.633  50.865  31.363  1.00  0.00           O  
ATOM   2485  N   SER   159      32.851  49.654  32.007  1.00  0.00           N  
ATOM   2486  H   SER   159      32.508  48.821  32.463  1.00  0.00           H  
ATOM   2487  CA  SER   159      31.876  50.273  31.107  1.00  0.00           C  
ATOM   2488  HA  SER   159      32.366  50.235  30.135  1.00  0.00           H  
ATOM   2489  CB  SER   159      30.636  49.404  31.078  1.00  0.00           C  
ATOM   2490  HB2 SER   159      30.948  48.371  30.917  1.00  0.00           H  
ATOM   2491  HB3 SER   159      30.066  49.512  32.000  1.00  0.00           H  
ATOM   2492  OG  SER   159      29.788  49.749  30.020  1.00  0.00           O  
ATOM   2493  HG  SER   159      29.627  48.933  29.540  1.00  0.00           H  
ATOM   2494  C   SER   159      31.609  51.714  31.294  1.00  0.00           C  
ATOM   2495  O   SER   159      31.495  52.424  30.259  1.00  0.00           O  
ATOM   2496  N   LEU   160      31.491  52.156  32.560  1.00  0.00           N  
ATOM   2497  H   LEU   160      31.765  51.556  33.325  1.00  0.00           H  
ATOM   2498  CA  LEU   160      31.391  53.623  32.767  1.00  0.00           C  
ATOM   2499  HA  LEU   160      30.706  53.911  31.969  1.00  0.00           H  
ATOM   2500  CB  LEU   160      30.673  53.967  34.074  1.00  0.00           C  
ATOM   2501  HB2 LEU   160      31.292  53.695  34.929  1.00  0.00           H  
ATOM   2502  HB3 LEU   160      30.450  55.032  34.143  1.00  0.00           H  
ATOM   2503  CG  LEU   160      29.351  53.363  34.386  1.00  0.00           C  
ATOM   2504  HG  LEU   160      29.354  52.284  34.235  1.00  0.00           H  
ATOM   2505  CD1 LEU   160      28.996  53.585  35.867  1.00  0.00           C  
ATOM   2506 HD11 LEU   160      29.717  53.066  36.498  1.00  0.00           H  
ATOM   2507 HD12 LEU   160      28.980  54.649  36.101  1.00  0.00           H  
ATOM   2508 HD13 LEU   160      27.995  53.212  36.081  1.00  0.00           H  
ATOM   2509  CD2 LEU   160      28.273  53.898  33.487  1.00  0.00           C  
ATOM   2510 HD21 LEU   160      28.441  53.730  32.423  1.00  0.00           H  
ATOM   2511 HD22 LEU   160      27.323  53.409  33.702  1.00  0.00           H  
ATOM   2512 HD23 LEU   160      28.250  54.986  33.548  1.00  0.00           H  
ATOM   2513  C   LEU   160      32.689  54.353  32.539  1.00  0.00           C  
ATOM   2514  O   LEU   160      32.589  55.514  32.083  1.00  0.00           O  
ATOM   2515  N   ALA   161      33.847  53.717  32.645  1.00  0.00           N  
ATOM   2516  H   ALA   161      33.896  52.862  33.180  1.00  0.00           H  
ATOM   2517  CA  ALA   161      35.054  54.356  32.281  1.00  0.00           C  
ATOM   2518  HA  ALA   161      35.109  55.340  32.746  1.00  0.00           H  
ATOM   2519  CB  ALA   161      36.244  53.548  32.746  1.00  0.00           C  
ATOM   2520  HB1 ALA   161      37.180  53.989  32.405  1.00  0.00           H  
ATOM   2521  HB2 ALA   161      36.201  53.497  33.834  1.00  0.00           H  
ATOM   2522  HB3 ALA   161      36.265  52.573  32.259  1.00  0.00           H  
ATOM   2523  C   ALA   161      35.100  54.640  30.794  1.00  0.00           C  
ATOM   2524  O   ALA   161      35.624  55.669  30.464  1.00  0.00           O  
ATOM   2525  N   VAL   162      34.619  53.774  29.878  1.00  0.00           N  
ATOM   2526  H   VAL   162      34.058  53.059  30.317  1.00  0.00           H  
ATOM   2527  CA  VAL   162      34.710  54.024  28.464  1.00  0.00           C  
ATOM   2528  HA  VAL   162      35.598  54.636  28.310  1.00  0.00           H  
ATOM   2529  CB  VAL   162      34.843  52.757  27.556  1.00  0.00           C  
ATOM   2530  HB  VAL   162      34.736  52.999  26.499  1.00  0.00           H  
ATOM   2531  CG1 VAL   162      36.256  52.110  27.862  1.00  0.00           C  
ATOM   2532 HG11 VAL   162      36.251  51.950  28.941  1.00  0.00           H  
ATOM   2533 HG12 VAL   162      36.349  51.123  27.410  1.00  0.00           H  
ATOM   2534 HG13 VAL   162      37.106  52.725  27.566  1.00  0.00           H  
ATOM   2535  CG2 VAL   162      33.743  51.717  27.774  1.00  0.00           C  
ATOM   2536 HG21 VAL   162      32.834  52.186  27.398  1.00  0.00           H  
ATOM   2537 HG22 VAL   162      34.025  50.753  27.350  1.00  0.00           H  
ATOM   2538 HG23 VAL   162      33.739  51.527  28.847  1.00  0.00           H  
ATOM   2539  C   VAL   162      33.530  54.846  27.937  1.00  0.00           C  
ATOM   2540  O   VAL   162      33.528  55.247  26.758  1.00  0.00           O  
ATOM   2541  N   LYS   163      32.514  55.153  28.775  1.00  0.00           N  
ATOM   2542  H   LYS   163      32.512  54.693  29.675  1.00  0.00           H  
ATOM   2543  CA  LYS   163      31.307  55.836  28.313  1.00  0.00           C  
ATOM   2544  HA  LYS   163      30.954  55.305  27.429  1.00  0.00           H  
ATOM   2545  CB  LYS   163      30.154  55.766  29.301  1.00  0.00           C  
ATOM   2546  HB2 LYS   163      30.027  54.751  29.677  1.00  0.00           H  
ATOM   2547  HB3 LYS   163      30.405  56.421  30.135  1.00  0.00           H  
ATOM   2548  CG  LYS   163      28.796  56.261  28.808  1.00  0.00           C  
ATOM   2549  HG2 LYS   163      28.870  57.143  28.172  1.00  0.00           H  
ATOM   2550  HG3 LYS   163      28.465  55.392  28.240  1.00  0.00           H  
ATOM   2551  CD  LYS   163      27.765  56.483  29.950  1.00  0.00           C  
ATOM   2552  HD2 LYS   163      27.331  55.549  30.308  1.00  0.00           H  
ATOM   2553  HD3 LYS   163      28.304  56.915  30.794  1.00  0.00           H  
ATOM   2554  CE  LYS   163      26.665  57.414  29.330  1.00  0.00           C  
ATOM   2555  HE2 LYS   163      27.086  58.417  29.262  1.00  0.00           H  
ATOM   2556  HE3 LYS   163      26.395  57.206  28.295  1.00  0.00           H  
ATOM   2557  NZ  LYS   163      25.480  57.411  30.245  1.00  0.00           N  
ATOM   2558  HZ1 LYS   163      24.799  58.073  29.900  1.00  0.00           H  
ATOM   2559  HZ2 LYS   163      24.962  56.553  30.116  1.00  0.00           H  
ATOM   2560  HZ3 LYS   163      25.865  57.537  31.170  1.00  0.00           H  
ATOM   2561  C   LYS   163      31.543  57.325  27.911  1.00  0.00           C  
ATOM   2562  O   LYS   163      30.982  57.650  26.860  1.00  0.00           O  
ATOM   2563  N   PRO   164      32.393  58.113  28.644  1.00  0.00           N  
ATOM   2564  CD  PRO   164      32.931  57.803  29.953  1.00  0.00           C  
ATOM   2565  HD2 PRO   164      33.649  56.986  29.872  1.00  0.00           H  
ATOM   2566  HD3 PRO   164      32.146  57.560  30.669  1.00  0.00           H  
ATOM   2567  CG  PRO   164      33.688  59.023  30.423  1.00  0.00           C  
ATOM   2568  HG2 PRO   164      34.664  58.698  30.785  1.00  0.00           H  
ATOM   2569  HG3 PRO   164      33.061  59.640  31.066  1.00  0.00           H  
ATOM   2570  CB  PRO   164      33.935  59.846  29.179  1.00  0.00           C  
ATOM   2571  HB2 PRO   164      34.843  59.493  28.690  1.00  0.00           H  
ATOM   2572  HB3 PRO   164      34.039  60.908  29.402  1.00  0.00           H  
ATOM   2573  CA  PRO   164      32.786  59.474  28.277  1.00  0.00           C  
ATOM   2574  HA  PRO   164      31.954  60.154  28.458  1.00  0.00           H  
ATOM   2575  C   PRO   164      33.343  59.598  26.813  1.00  0.00           C  
ATOM   2576  O   PRO   164      32.926  60.450  26.072  1.00  0.00           O  
ATOM   2577  N   SER   165      34.227  58.678  26.438  1.00  0.00           N  
ATOM   2578  H   SER   165      34.603  58.086  27.165  1.00  0.00           H  
ATOM   2579  CA  SER   165      34.875  58.585  25.052  1.00  0.00           C  
ATOM   2580  HA  SER   165      35.127  59.594  24.726  1.00  0.00           H  
ATOM   2581  CB  SER   165      36.196  57.798  25.196  1.00  0.00           C  
ATOM   2582  HB2 SER   165      36.702  57.961  24.244  1.00  0.00           H  
ATOM   2583  HB3 SER   165      36.747  58.188  26.051  1.00  0.00           H  
ATOM   2584  OG  SER   165      35.915  56.415  25.433  1.00  0.00           O  
ATOM   2585  HG  SER   165      35.956  56.273  26.382  1.00  0.00           H  
ATOM   2586  C   SER   165      33.883  58.045  24.052  1.00  0.00           C  
ATOM   2587  O   SER   165      33.989  58.276  22.861  1.00  0.00           O  
ATOM   2588  N   GLY   166      32.875  57.321  24.465  1.00  0.00           N  
ATOM   2589  H   GLY   166      32.816  57.203  25.466  1.00  0.00           H  
ATOM   2590  CA  GLY   166      32.003  56.454  23.716  1.00  0.00           C  
ATOM   2591  HA2 GLY   166      31.330  56.015  24.452  1.00  0.00           H  
ATOM   2592  HA3 GLY   166      31.371  57.011  23.025  1.00  0.00           H  
ATOM   2593  C   GLY   166      32.717  55.321  22.976  1.00  0.00           C  
ATOM   2594  O   GLY   166      32.394  55.036  21.838  1.00  0.00           O  
ATOM   2595  N   MET   167      33.744  54.635  23.491  1.00  0.00           N  
ATOM   2596  H   MET   167      34.027  54.836  24.439  1.00  0.00           H  
ATOM   2597  CA  MET   167      34.451  53.525  22.776  1.00  0.00           C  
ATOM   2598  HA  MET   167      34.311  53.650  21.702  1.00  0.00           H  
ATOM   2599  CB  MET   167      36.036  53.588  22.923  1.00  0.00           C  
ATOM   2600  HB2 MET   167      36.331  53.673  23.969  1.00  0.00           H  
ATOM   2601  HB3 MET   167      36.476  52.675  22.521  1.00  0.00           H  
ATOM   2602  CG  MET   167      36.637  54.770  22.253  1.00  0.00           C  
ATOM   2603  HG2 MET   167      36.337  54.820  21.206  1.00  0.00           H  
ATOM   2604  HG3 MET   167      36.394  55.669  22.819  1.00  0.00           H  
ATOM   2605  SD  MET   167      38.427  54.739  22.375  1.00  0.00           S  
ATOM   2606  CE  MET   167      38.818  53.538  21.051  1.00  0.00           C  
ATOM   2607  HE1 MET   167      39.876  53.630  20.805  1.00  0.00           H  
ATOM   2608  HE2 MET   167      38.704  52.512  21.399  1.00  0.00           H  
ATOM   2609  HE3 MET   167      38.217  53.751  20.167  1.00  0.00           H  
ATOM   2610  C   MET   167      33.871  52.154  23.242  1.00  0.00           C  
ATOM   2611  O   MET   167      33.655  51.976  24.438  1.00  0.00           O  
ATOM   2612  N   ARG   168      33.721  51.243  22.284  1.00  0.00           N  
ATOM   2613  H   ARG   168      34.127  51.430  21.378  1.00  0.00           H  
ATOM   2614  CA  ARG   168      33.416  49.878  22.566  1.00  0.00           C  
ATOM   2615  HA  ARG   168      32.547  49.880  23.224  1.00  0.00           H  
ATOM   2616  CB  ARG   168      33.146  49.136  21.236  1.00  0.00           C  
ATOM   2617  HB2 ARG   168      32.269  49.586  20.771  1.00  0.00           H  
ATOM   2618  HB3 ARG   168      34.023  49.186  20.590  1.00  0.00           H  
ATOM   2619  CG  ARG   168      32.950  47.633  21.420  1.00  0.00           C  
ATOM   2620  HG2 ARG   168      33.855  47.147  21.786  1.00  0.00           H  
ATOM   2621  HG3 ARG   168      32.145  47.455  22.133  1.00  0.00           H  
ATOM   2622  CD  ARG   168      32.500  46.878  20.156  1.00  0.00           C  
ATOM   2623  HD2 ARG   168      31.857  47.535  19.569  1.00  0.00           H  
ATOM   2624  HD3 ARG   168      33.360  46.780  19.494  1.00  0.00           H  
ATOM   2625  NE  ARG   168      31.822  45.539  20.410  1.00  0.00           N  
ATOM   2626  HE  ARG   168      32.023  45.030  21.258  1.00  0.00           H  
ATOM   2627  CZ  ARG   168      31.097  44.850  19.519  1.00  0.00           C  
ATOM   2628  NH1 ARG   168      30.722  45.476  18.355  1.00  0.00           N  
ATOM   2629 HH11 ARG   168      30.410  44.923  17.569  1.00  0.00           H  
ATOM   2630 HH12 ARG   168      31.061  46.388  18.086  1.00  0.00           H  
ATOM   2631  NH2 ARG   168      30.610  43.634  19.720  1.00  0.00           N  
ATOM   2632 HH21 ARG   168      30.793  43.231  20.628  1.00  0.00           H  
ATOM   2633 HH22 ARG   168      29.967  43.142  19.116  1.00  0.00           H  
ATOM   2634  C   ARG   168      34.521  49.384  23.429  1.00  0.00           C  
ATOM   2635  O   ARG   168      35.634  49.445  22.940  1.00  0.00           O  
ATOM   2636  N   PHE   169      34.327  48.787  24.616  1.00  0.00           N  
ATOM   2637  H   PHE   169      33.357  48.766  24.897  1.00  0.00           H  
ATOM   2638  CA  PHE   169      35.429  48.352  25.504  1.00  0.00           C  
ATOM   2639  HA  PHE   169      35.983  49.252  25.767  1.00  0.00           H  
ATOM   2640  CB  PHE   169      34.880  47.797  26.779  1.00  0.00           C  
ATOM   2641  HB2 PHE   169      34.124  48.484  27.158  1.00  0.00           H  
ATOM   2642  HB3 PHE   169      34.358  46.842  26.725  1.00  0.00           H  
ATOM   2643  CG  PHE   169      35.902  47.558  27.852  1.00  0.00           C  
ATOM   2644  CD1 PHE   169      36.002  48.485  28.956  1.00  0.00           C  
ATOM   2645  HD1 PHE   169      35.520  49.448  28.872  1.00  0.00           H  
ATOM   2646  CE1 PHE   169      36.814  48.161  30.051  1.00  0.00           C  
ATOM   2647  HE1 PHE   169      37.115  48.907  30.771  1.00  0.00           H  
ATOM   2648  CZ  PHE   169      37.418  46.855  30.063  1.00  0.00           C  
ATOM   2649  HZ  PHE   169      38.033  46.596  30.912  1.00  0.00           H  
ATOM   2650  CE2 PHE   169      37.450  46.020  28.951  1.00  0.00           C  
ATOM   2651  HE2 PHE   169      37.990  45.086  28.996  1.00  0.00           H  
ATOM   2652  CD2 PHE   169      36.689  46.363  27.834  1.00  0.00           C  
ATOM   2653  HD2 PHE   169      36.686  45.607  27.064  1.00  0.00           H  
ATOM   2654  C   PHE   169      36.451  47.342  24.826  1.00  0.00           C  
ATOM   2655  O   PHE   169      37.617  47.401  25.174  1.00  0.00           O  
ATOM   2656  N   GLU   170      36.049  46.540  23.801  1.00  0.00           N  
ATOM   2657  H   GLU   170      35.098  46.612  23.469  1.00  0.00           H  
ATOM   2658  CA  GLU   170      37.002  45.738  23.014  1.00  0.00           C  
ATOM   2659  HA  GLU   170      37.617  45.115  23.663  1.00  0.00           H  
ATOM   2660  CB  GLU   170      36.077  44.847  22.173  1.00  0.00           C  
ATOM   2661  HB2 GLU   170      35.391  44.291  22.811  1.00  0.00           H  
ATOM   2662  HB3 GLU   170      35.486  45.464  21.496  1.00  0.00           H  
ATOM   2663  CG  GLU   170      36.923  43.892  21.322  1.00  0.00           C  
ATOM   2664  HG2 GLU   170      37.497  44.374  20.530  1.00  0.00           H  
ATOM   2665  HG3 GLU   170      37.548  43.365  22.043  1.00  0.00           H  
ATOM   2666  CD  GLU   170      36.131  42.840  20.665  1.00  0.00           C  
ATOM   2667  OE1 GLU   170      36.654  42.086  19.764  1.00  0.00           O  
ATOM   2668  OE2 GLU   170      34.954  42.623  21.060  1.00  0.00           O  
ATOM   2669  C   GLU   170      37.996  46.672  22.223  1.00  0.00           C  
ATOM   2670  O   GLU   170      39.197  46.298  22.172  1.00  0.00           O  
ATOM   2671  N   GLN   171      37.538  47.791  21.679  1.00  0.00           N  
ATOM   2672  H   GLN   171      36.574  48.047  21.838  1.00  0.00           H  
ATOM   2673  CA  GLN   171      38.294  48.758  20.800  1.00  0.00           C  
ATOM   2674  HA  GLN   171      38.989  48.225  20.151  1.00  0.00           H  
ATOM   2675  CB  GLN   171      37.262  49.511  19.924  1.00  0.00           C  
ATOM   2676  HB2 GLN   171      36.425  49.836  20.543  1.00  0.00           H  
ATOM   2677  HB3 GLN   171      37.648  50.400  19.427  1.00  0.00           H  
ATOM   2678  CG  GLN   171      36.774  48.589  18.835  1.00  0.00           C  
ATOM   2679  HG2 GLN   171      37.616  48.246  18.234  1.00  0.00           H  
ATOM   2680  HG3 GLN   171      36.285  47.728  19.290  1.00  0.00           H  
ATOM   2681  CD  GLN   171      35.808  49.155  17.848  1.00  0.00           C  
ATOM   2682  OE1 GLN   171      34.609  49.188  18.009  1.00  0.00           O  
ATOM   2683  NE2 GLN   171      36.215  49.728  16.748  1.00  0.00           N  
ATOM   2684 HE21 GLN   171      37.182  49.958  16.570  1.00  0.00           H  
ATOM   2685 HE22 GLN   171      35.619  50.126  16.036  1.00  0.00           H  
ATOM   2686  C   GLN   171      39.093  49.737  21.603  1.00  0.00           C  
ATOM   2687  O   GLN   171      40.144  50.130  21.171  1.00  0.00           O  
ATOM   2688  N   ALA   172      38.542  50.180  22.762  1.00  0.00           N  
ATOM   2689  H   ALA   172      37.582  50.099  23.063  1.00  0.00           H  
ATOM   2690  CA  ALA   172      39.433  50.920  23.720  1.00  0.00           C  
ATOM   2691  HA  ALA   172      39.836  51.739  23.125  1.00  0.00           H  
ATOM   2692  CB  ALA   172      38.653  51.535  24.938  1.00  0.00           C  
ATOM   2693  HB1 ALA   172      39.338  51.945  25.681  1.00  0.00           H  
ATOM   2694  HB2 ALA   172      37.975  52.325  24.614  1.00  0.00           H  
ATOM   2695  HB3 ALA   172      38.042  50.802  25.463  1.00  0.00           H  
ATOM   2696  C   ALA   172      40.579  50.098  24.311  1.00  0.00           C  
ATOM   2697  O   ALA   172      41.729  50.599  24.326  1.00  0.00           O  
ATOM   2698  N   MET   173      40.303  48.845  24.700  1.00  0.00           N  
ATOM   2699  H   MET   173      39.338  48.552  24.650  1.00  0.00           H  
ATOM   2700  CA  MET   173      41.253  48.086  25.442  1.00  0.00           C  
ATOM   2701  HA  MET   173      41.583  48.676  26.297  1.00  0.00           H  
ATOM   2702  CB  MET   173      40.591  46.764  25.904  1.00  0.00           C  
ATOM   2703  HB2 MET   173      39.686  47.035  26.447  1.00  0.00           H  
ATOM   2704  HB3 MET   173      40.209  46.195  25.056  1.00  0.00           H  
ATOM   2705  CG  MET   173      41.550  45.779  26.677  1.00  0.00           C  
ATOM   2706  HG2 MET   173      41.120  44.829  26.993  1.00  0.00           H  
ATOM   2707  HG3 MET   173      42.384  45.553  26.012  1.00  0.00           H  
ATOM   2708  SD  MET   173      42.124  46.634  28.229  1.00  0.00           S  
ATOM   2709  CE  MET   173      40.688  46.781  29.291  1.00  0.00           C  
ATOM   2710  HE1 MET   173      40.963  47.152  30.278  1.00  0.00           H  
ATOM   2711  HE2 MET   173      39.993  47.462  28.799  1.00  0.00           H  
ATOM   2712  HE3 MET   173      40.249  45.792  29.423  1.00  0.00           H  
ATOM   2713  C   MET   173      42.543  47.871  24.605  1.00  0.00           C  
ATOM   2714  O   MET   173      43.686  48.110  25.049  1.00  0.00           O  
ATOM   2715  N   ALA   174      42.351  47.596  23.310  1.00  0.00           N  
ATOM   2716  H   ALA   174      41.410  47.697  22.959  1.00  0.00           H  
ATOM   2717  CA  ALA   174      43.438  47.507  22.330  1.00  0.00           C  
ATOM   2718  HA  ALA   174      44.215  46.840  22.704  1.00  0.00           H  
ATOM   2719  CB  ALA   174      42.848  46.816  21.077  1.00  0.00           C  
ATOM   2720  HB1 ALA   174      42.206  47.523  20.553  1.00  0.00           H  
ATOM   2721  HB2 ALA   174      43.754  46.463  20.584  1.00  0.00           H  
ATOM   2722  HB3 ALA   174      42.165  46.019  21.373  1.00  0.00           H  
ATOM   2723  C   ALA   174      44.121  48.827  22.195  1.00  0.00           C  
ATOM   2724  O   ALA   174      45.371  48.880  22.185  1.00  0.00           O  
ATOM   2725  N   GLU   175      43.376  49.903  22.052  1.00  0.00           N  
ATOM   2726  H   GLU   175      42.380  49.829  22.202  1.00  0.00           H  
ATOM   2727  CA  GLU   175      43.980  51.229  21.743  1.00  0.00           C  
ATOM   2728  HA  GLU   175      44.656  51.113  20.895  1.00  0.00           H  
ATOM   2729  CB  GLU   175      42.928  52.260  21.216  1.00  0.00           C  
ATOM   2730  HB2 GLU   175      42.298  51.721  20.508  1.00  0.00           H  
ATOM   2731  HB3 GLU   175      42.195  52.486  21.990  1.00  0.00           H  
ATOM   2732  CG  GLU   175      43.516  53.614  20.799  1.00  0.00           C  
ATOM   2733  HG2 GLU   175      42.706  54.281  20.502  1.00  0.00           H  
ATOM   2734  HG3 GLU   175      44.021  54.044  21.664  1.00  0.00           H  
ATOM   2735  CD  GLU   175      44.635  53.592  19.737  1.00  0.00           C  
ATOM   2736  OE1 GLU   175      45.598  54.416  19.803  1.00  0.00           O  
ATOM   2737  OE2 GLU   175      44.710  52.623  18.992  1.00  0.00           O  
ATOM   2738  C   GLU   175      44.793  51.785  22.887  1.00  0.00           C  
ATOM   2739  O   GLU   175      45.913  52.279  22.686  1.00  0.00           O  
ATOM   2740  N   ARG   176      44.233  51.604  24.117  1.00  0.00           N  
ATOM   2741  H   ARG   176      43.421  51.005  24.104  1.00  0.00           H  
ATOM   2742  CA  ARG   176      44.642  52.362  25.302  1.00  0.00           C  
ATOM   2743  HA  ARG   176      45.151  53.298  25.074  1.00  0.00           H  
ATOM   2744  CB  ARG   176      43.340  52.597  26.174  1.00  0.00           C  
ATOM   2745  HB2 ARG   176      42.852  51.637  26.341  1.00  0.00           H  
ATOM   2746  HB3 ARG   176      43.615  53.056  27.124  1.00  0.00           H  
ATOM   2747  CG  ARG   176      42.468  53.657  25.460  1.00  0.00           C  
ATOM   2748  HG2 ARG   176      43.003  54.523  25.068  1.00  0.00           H  
ATOM   2749  HG3 ARG   176      41.895  53.176  24.668  1.00  0.00           H  
ATOM   2750  CD  ARG   176      41.378  54.108  26.483  1.00  0.00           C  
ATOM   2751  HD2 ARG   176      40.713  53.302  26.794  1.00  0.00           H  
ATOM   2752  HD3 ARG   176      41.946  54.445  27.350  1.00  0.00           H  
ATOM   2753  NE  ARG   176      40.624  55.273  26.034  1.00  0.00           N  
ATOM   2754  HE  ARG   176      40.327  55.328  25.071  1.00  0.00           H  
ATOM   2755  CZ  ARG   176      40.038  56.131  26.877  1.00  0.00           C  
ATOM   2756  NH1 ARG   176      39.944  56.006  28.146  1.00  0.00           N  
ATOM   2757 HH11 ARG   176      40.402  55.251  28.635  1.00  0.00           H  
ATOM   2758 HH12 ARG   176      39.565  56.706  28.768  1.00  0.00           H  
ATOM   2759  NH2 ARG   176      39.546  57.234  26.395  1.00  0.00           N  
ATOM   2760 HH21 ARG   176      39.501  57.339  25.391  1.00  0.00           H  
ATOM   2761 HH22 ARG   176      39.376  58.052  26.961  1.00  0.00           H  
ATOM   2762  C   ARG   176      45.601  51.583  26.193  1.00  0.00           C  
ATOM   2763  O   ARG   176      46.328  52.155  26.934  1.00  0.00           O  
ATOM   2764  N   VAL   177      45.662  50.250  26.088  1.00  0.00           N  
ATOM   2765  H   VAL   177      44.889  49.912  25.533  1.00  0.00           H  
ATOM   2766  CA  VAL   177      46.477  49.350  26.930  1.00  0.00           C  
ATOM   2767  HA  VAL   177      47.191  49.939  27.506  1.00  0.00           H  
ATOM   2768  CB  VAL   177      45.535  48.629  27.991  1.00  0.00           C  
ATOM   2769  HB  VAL   177      44.830  47.967  27.488  1.00  0.00           H  
ATOM   2770  CG1 VAL   177      46.269  47.715  29.034  1.00  0.00           C  
ATOM   2771 HG11 VAL   177      46.854  46.948  28.526  1.00  0.00           H  
ATOM   2772 HG12 VAL   177      46.937  48.330  29.637  1.00  0.00           H  
ATOM   2773 HG13 VAL   177      45.442  47.267  29.584  1.00  0.00           H  
ATOM   2774  CG2 VAL   177      44.621  49.620  28.782  1.00  0.00           C  
ATOM   2775 HG21 VAL   177      45.122  50.561  29.011  1.00  0.00           H  
ATOM   2776 HG22 VAL   177      43.656  49.788  28.304  1.00  0.00           H  
ATOM   2777 HG23 VAL   177      44.364  49.191  29.751  1.00  0.00           H  
ATOM   2778  C   VAL   177      47.345  48.406  26.086  1.00  0.00           C  
ATOM   2779  O   VAL   177      48.581  48.483  26.172  1.00  0.00           O  
ATOM   2780  N   PHE   178      46.702  47.541  25.276  1.00  0.00           N  
ATOM   2781  H   PHE   178      45.693  47.541  25.310  1.00  0.00           H  
ATOM   2782  CA  PHE   178      47.426  46.494  24.525  1.00  0.00           C  
ATOM   2783  HA  PHE   178      48.084  45.919  25.177  1.00  0.00           H  
ATOM   2784  CB  PHE   178      46.493  45.520  23.915  1.00  0.00           C  
ATOM   2785  HB2 PHE   178      46.012  45.840  22.991  1.00  0.00           H  
ATOM   2786  HB3 PHE   178      47.176  44.775  23.506  1.00  0.00           H  
ATOM   2787  CG  PHE   178      45.529  44.732  24.756  1.00  0.00           C  
ATOM   2788  CD1 PHE   178      45.594  44.516  26.163  1.00  0.00           C  
ATOM   2789  HD1 PHE   178      46.304  45.043  26.782  1.00  0.00           H  
ATOM   2790  CE1 PHE   178      44.590  43.797  26.830  1.00  0.00           C  
ATOM   2791  HE1 PHE   178      44.657  43.574  27.884  1.00  0.00           H  
ATOM   2792  CZ  PHE   178      43.605  43.129  26.118  1.00  0.00           C  
ATOM   2793  HZ  PHE   178      42.795  42.633  26.631  1.00  0.00           H  
ATOM   2794  CE2 PHE   178      43.614  43.203  24.755  1.00  0.00           C  
ATOM   2795  HE2 PHE   178      42.899  42.717  24.108  1.00  0.00           H  
ATOM   2796  CD2 PHE   178      44.556  44.000  24.112  1.00  0.00           C  
ATOM   2797  HD2 PHE   178      44.605  44.113  23.039  1.00  0.00           H  
ATOM   2798  C   PHE   178      48.371  47.071  23.430  1.00  0.00           C  
ATOM   2799  O   PHE   178      49.413  46.476  23.281  1.00  0.00           O  
ATOM   2800  N   LYS   179      48.131  48.232  22.807  1.00  0.00           N  
ATOM   2801  H   LYS   179      47.211  48.616  22.970  1.00  0.00           H  
ATOM   2802  CA  LYS   179      48.914  48.935  21.809  1.00  0.00           C  
ATOM   2803  HA  LYS   179      49.315  48.187  21.126  1.00  0.00           H  
ATOM   2804  CB  LYS   179      48.008  49.823  20.922  1.00  0.00           C  
ATOM   2805  HB2 LYS   179      47.300  49.145  20.446  1.00  0.00           H  
ATOM   2806  HB3 LYS   179      47.418  50.494  21.546  1.00  0.00           H  
ATOM   2807  CG  LYS   179      48.719  50.646  19.837  1.00  0.00           C  
ATOM   2808  HG2 LYS   179      49.481  51.318  20.232  1.00  0.00           H  
ATOM   2809  HG3 LYS   179      49.141  50.051  19.026  1.00  0.00           H  
ATOM   2810  CD  LYS   179      47.595  51.552  19.177  1.00  0.00           C  
ATOM   2811  HD2 LYS   179      47.080  50.973  18.410  1.00  0.00           H  
ATOM   2812  HD3 LYS   179      46.873  51.983  19.871  1.00  0.00           H  
ATOM   2813  CE  LYS   179      48.407  52.780  18.605  1.00  0.00           C  
ATOM   2814  HE2 LYS   179      48.665  53.467  19.411  1.00  0.00           H  
ATOM   2815  HE3 LYS   179      49.309  52.486  18.067  1.00  0.00           H  
ATOM   2816  NZ  LYS   179      47.503  53.585  17.722  1.00  0.00           N  
ATOM   2817  HZ1 LYS   179      46.915  53.048  17.101  1.00  0.00           H  
ATOM   2818  HZ2 LYS   179      46.855  54.001  18.376  1.00  0.00           H  
ATOM   2819  HZ3 LYS   179      47.990  54.296  17.195  1.00  0.00           H  
ATOM   2820  C   LYS   179      50.162  49.561  22.508  1.00  0.00           C  
ATOM   2821  O   LYS   179      51.215  49.120  22.073  1.00  0.00           O  
ATOM   2822  N   PRO   180      50.075  50.424  23.544  1.00  0.00           N  
ATOM   2823  CD  PRO   180      48.923  51.183  23.959  1.00  0.00           C  
ATOM   2824  HD2 PRO   180      48.282  50.760  24.732  1.00  0.00           H  
ATOM   2825  HD3 PRO   180      48.352  51.497  23.085  1.00  0.00           H  
ATOM   2826  CG  PRO   180      49.552  52.518  24.548  1.00  0.00           C  
ATOM   2827  HG2 PRO   180      48.879  52.903  25.314  1.00  0.00           H  
ATOM   2828  HG3 PRO   180      49.618  53.226  23.721  1.00  0.00           H  
ATOM   2829  CB  PRO   180      50.890  52.115  25.177  1.00  0.00           C  
ATOM   2830  HB2 PRO   180      50.707  51.650  26.146  1.00  0.00           H  
ATOM   2831  HB3 PRO   180      51.530  52.978  25.363  1.00  0.00           H  
ATOM   2832  CA  PRO   180      51.314  51.081  24.103  1.00  0.00           C  
ATOM   2833  HA  PRO   180      51.808  51.675  23.333  1.00  0.00           H  
ATOM   2834  C   PRO   180      52.305  50.094  24.724  1.00  0.00           C  
ATOM   2835  O   PRO   180      53.521  50.174  24.636  1.00  0.00           O  
ATOM   2836  N   LEU   181      51.755  49.097  25.395  1.00  0.00           N  
ATOM   2837  H   LEU   181      50.745  49.105  25.391  1.00  0.00           H  
ATOM   2838  CA  LEU   181      52.454  47.930  25.942  1.00  0.00           C  
ATOM   2839  HA  LEU   181      53.405  48.241  26.375  1.00  0.00           H  
ATOM   2840  CB  LEU   181      51.591  47.254  27.080  1.00  0.00           C  
ATOM   2841  HB2 LEU   181      50.618  46.997  26.662  1.00  0.00           H  
ATOM   2842  HB3 LEU   181      52.064  46.307  27.340  1.00  0.00           H  
ATOM   2843  CG  LEU   181      51.333  48.148  28.348  1.00  0.00           C  
ATOM   2844  HG  LEU   181      51.073  49.193  28.174  1.00  0.00           H  
ATOM   2845  CD1 LEU   181      50.220  47.643  29.195  1.00  0.00           C  
ATOM   2846 HD11 LEU   181      50.035  48.255  30.078  1.00  0.00           H  
ATOM   2847 HD12 LEU   181      49.342  47.669  28.549  1.00  0.00           H  
ATOM   2848 HD13 LEU   181      50.503  46.620  29.443  1.00  0.00           H  
ATOM   2849  CD2 LEU   181      52.609  48.076  29.240  1.00  0.00           C  
ATOM   2850 HD21 LEU   181      52.955  47.065  29.457  1.00  0.00           H  
ATOM   2851 HD22 LEU   181      53.357  48.749  28.819  1.00  0.00           H  
ATOM   2852 HD23 LEU   181      52.325  48.503  30.201  1.00  0.00           H  
ATOM   2853  C   LEU   181      52.828  46.768  24.954  1.00  0.00           C  
ATOM   2854  O   LEU   181      53.455  45.790  25.390  1.00  0.00           O  
ATOM   2855  N   LYS   182      52.489  46.881  23.696  1.00  0.00           N  
ATOM   2856  H   LYS   182      51.959  47.724  23.525  1.00  0.00           H  
ATOM   2857  CA  LYS   182      52.519  45.850  22.675  1.00  0.00           C  
ATOM   2858  HA  LYS   182      51.682  46.131  22.036  1.00  0.00           H  
ATOM   2859  CB  LYS   182      53.823  46.034  21.781  1.00  0.00           C  
ATOM   2860  HB2 LYS   182      53.786  45.353  20.930  1.00  0.00           H  
ATOM   2861  HB3 LYS   182      53.967  47.092  21.563  1.00  0.00           H  
ATOM   2862  CG  LYS   182      55.127  45.564  22.488  1.00  0.00           C  
ATOM   2863  HG2 LYS   182      55.241  46.272  23.309  1.00  0.00           H  
ATOM   2864  HG3 LYS   182      55.201  44.615  23.019  1.00  0.00           H  
ATOM   2865  CD  LYS   182      56.391  45.642  21.643  1.00  0.00           C  
ATOM   2866  HD2 LYS   182      56.376  44.856  20.889  1.00  0.00           H  
ATOM   2867  HD3 LYS   182      56.581  46.576  21.115  1.00  0.00           H  
ATOM   2868  CE  LYS   182      57.590  45.346  22.531  1.00  0.00           C  
ATOM   2869  HE2 LYS   182      57.801  46.080  23.309  1.00  0.00           H  
ATOM   2870  HE3 LYS   182      57.237  44.465  23.066  1.00  0.00           H  
ATOM   2871  NZ  LYS   182      58.772  44.965  21.769  1.00  0.00           N  
ATOM   2872  HZ1 LYS   182      59.509  44.756  22.426  1.00  0.00           H  
ATOM   2873  HZ2 LYS   182      58.671  44.153  21.176  1.00  0.00           H  
ATOM   2874  HZ3 LYS   182      59.119  45.731  21.209  1.00  0.00           H  
ATOM   2875  C   LYS   182      52.278  44.406  23.110  1.00  0.00           C  
ATOM   2876  O   LYS   182      52.928  43.475  22.533  1.00  0.00           O  
ATOM   2877  N   LEU   183      51.215  44.198  23.783  1.00  0.00           N  
ATOM   2878  H   LEU   183      50.599  44.980  23.952  1.00  0.00           H  
ATOM   2879  CA  LEU   183      50.757  42.843  24.181  1.00  0.00           C  
ATOM   2880  HA  LEU   183      51.680  42.300  24.386  1.00  0.00           H  
ATOM   2881  CB  LEU   183      49.937  42.987  25.469  1.00  0.00           C  
ATOM   2882  HB2 LEU   183      49.146  43.729  25.367  1.00  0.00           H  
ATOM   2883  HB3 LEU   183      49.575  42.017  25.809  1.00  0.00           H  
ATOM   2884  CG  LEU   183      50.815  43.423  26.662  1.00  0.00           C  
ATOM   2885  HG  LEU   183      51.405  44.306  26.414  1.00  0.00           H  
ATOM   2886  CD1 LEU   183      49.903  43.781  27.924  1.00  0.00           C  
ATOM   2887 HD11 LEU   183      49.062  44.383  27.580  1.00  0.00           H  
ATOM   2888 HD12 LEU   183      49.550  42.829  28.322  1.00  0.00           H  
ATOM   2889 HD13 LEU   183      50.502  44.335  28.647  1.00  0.00           H  
ATOM   2890  CD2 LEU   183      51.811  42.365  27.086  1.00  0.00           C  
ATOM   2891 HD21 LEU   183      51.375  41.433  27.445  1.00  0.00           H  
ATOM   2892 HD22 LEU   183      52.437  42.016  26.265  1.00  0.00           H  
ATOM   2893 HD23 LEU   183      52.496  42.782  27.824  1.00  0.00           H  
ATOM   2894  C   LEU   183      49.987  42.231  22.971  1.00  0.00           C  
ATOM   2895  O   LEU   183      48.782  42.218  22.868  1.00  0.00           O  
ATOM   2896  N   ASN   184      50.675  41.843  21.902  1.00  0.00           N  
ATOM   2897  H   ASN   184      51.637  42.136  22.001  1.00  0.00           H  
ATOM   2898  CA  ASN   184      50.154  41.564  20.526  1.00  0.00           C  
ATOM   2899  HA  ASN   184      49.353  42.275  20.323  1.00  0.00           H  
ATOM   2900  CB  ASN   184      51.128  41.905  19.419  1.00  0.00           C  
ATOM   2901  HB2 ASN   184      52.078  41.385  19.544  1.00  0.00           H  
ATOM   2902  HB3 ASN   184      50.671  41.481  18.525  1.00  0.00           H  
ATOM   2903  CG  ASN   184      51.515  43.376  19.214  1.00  0.00           C  
ATOM   2904  OD1 ASN   184      51.162  44.239  20.032  1.00  0.00           O  
ATOM   2905  ND2 ASN   184      52.208  43.713  18.146  1.00  0.00           N  
ATOM   2906 HD21 ASN   184      52.635  44.624  18.061  1.00  0.00           H  
ATOM   2907 HD22 ASN   184      52.657  42.922  17.706  1.00  0.00           H  
ATOM   2908  C   ASN   184      49.555  40.148  20.331  1.00  0.00           C  
ATOM   2909  O   ASN   184      48.859  39.866  19.343  1.00  0.00           O  
ATOM   2910  N   HIE   185      49.667  39.267  21.339  1.00  0.00           N  
ATOM   2911  H   HIE   185      50.032  39.518  22.246  1.00  0.00           H  
ATOM   2912  CA  HIE   185      48.978  37.961  21.368  1.00  0.00           C  
ATOM   2913  HA  HIE   185      48.447  37.790  20.431  1.00  0.00           H  
ATOM   2914  CB  HIE   185      50.013  36.895  21.532  1.00  0.00           C  
ATOM   2915  HB2 HIE   185      50.521  37.013  22.489  1.00  0.00           H  
ATOM   2916  HB3 HIE   185      49.492  35.938  21.542  1.00  0.00           H  
ATOM   2917  CG  HIE   185      51.184  36.976  20.529  1.00  0.00           C  
ATOM   2918  ND1 HIE   185      52.514  37.171  20.788  1.00  0.00           N  
ATOM   2919  CE1 HIE   185      53.164  37.075  19.639  1.00  0.00           C  
ATOM   2920  HE1 HIE   185      54.229  36.989  19.482  1.00  0.00           H  
ATOM   2921  NE2 HIE   185      52.293  37.111  18.587  1.00  0.00           N  
ATOM   2922  HE2 HIE   185      52.542  37.132  17.609  1.00  0.00           H  
ATOM   2923  CD2 HIE   185      51.049  36.923  19.199  1.00  0.00           C  
ATOM   2924  HD2 HIE   185      50.151  36.531  18.746  1.00  0.00           H  
ATOM   2925  C   HIE   185      47.829  37.928  22.385  1.00  0.00           C  
ATOM   2926  O   HIE   185      47.111  36.943  22.477  1.00  0.00           O  
ATOM   2927  N   THR   186      47.529  38.998  23.102  1.00  0.00           N  
ATOM   2928  H   THR   186      48.077  39.839  22.997  1.00  0.00           H  
ATOM   2929  CA  THR   186      46.408  39.167  24.106  1.00  0.00           C  
ATOM   2930  HA  THR   186      46.201  38.231  24.624  1.00  0.00           H  
ATOM   2931  CB  THR   186      46.769  40.229  25.170  1.00  0.00           C  
ATOM   2932  HB  THR   186      46.934  41.201  24.706  1.00  0.00           H  
ATOM   2933  CG2 THR   186      45.648  40.364  26.194  1.00  0.00           C  
ATOM   2934 HG21 THR   186      45.513  39.387  26.658  1.00  0.00           H  
ATOM   2935 HG22 THR   186      45.895  41.011  27.035  1.00  0.00           H  
ATOM   2936 HG23 THR   186      44.704  40.713  25.774  1.00  0.00           H  
ATOM   2937  OG1 THR   186      47.978  39.913  25.858  1.00  0.00           O  
ATOM   2938  HG1 THR   186      48.731  39.968  25.265  1.00  0.00           H  
ATOM   2939  C   THR   186      45.085  39.579  23.335  1.00  0.00           C  
ATOM   2940  O   THR   186      45.067  40.629  22.647  1.00  0.00           O  
ATOM   2941  N   TRP   187      44.012  38.842  23.458  1.00  0.00           N  
ATOM   2942  H   TRP   187      43.940  38.283  24.297  1.00  0.00           H  
ATOM   2943  CA  TRP   187      42.780  38.975  22.649  1.00  0.00           C  
ATOM   2944  HA  TRP   187      42.833  40.002  22.288  1.00  0.00           H  
ATOM   2945  CB  TRP   187      42.615  37.964  21.422  1.00  0.00           C  
ATOM   2946  HB2 TRP   187      42.282  36.958  21.678  1.00  0.00           H  
ATOM   2947  HB3 TRP   187      41.833  38.400  20.801  1.00  0.00           H  
ATOM   2948  CG  TRP   187      43.800  37.684  20.601  1.00  0.00           C  
ATOM   2949  CD1 TRP   187      44.719  36.735  20.809  1.00  0.00           C  
ATOM   2950  HD1 TRP   187      44.698  36.050  21.643  1.00  0.00           H  
ATOM   2951  NE1 TRP   187      45.728  36.841  19.841  1.00  0.00           N  
ATOM   2952  HE1 TRP   187      46.520  36.214  19.832  1.00  0.00           H  
ATOM   2953  CE2 TRP   187      45.482  38.025  19.126  1.00  0.00           C  
ATOM   2954  CZ2 TRP   187      46.170  38.592  18.017  1.00  0.00           C  
ATOM   2955  HZ2 TRP   187      47.187  38.239  17.924  1.00  0.00           H  
ATOM   2956  CH2 TRP   187      45.601  39.744  17.355  1.00  0.00           C  
ATOM   2957  HH2 TRP   187      46.146  40.215  16.551  1.00  0.00           H  
ATOM   2958  CZ3 TRP   187      44.383  40.239  17.754  1.00  0.00           C  
ATOM   2959  HZ3 TRP   187      44.100  41.120  17.196  1.00  0.00           H  
ATOM   2960  CE3 TRP   187      43.622  39.629  18.753  1.00  0.00           C  
ATOM   2961  HE3 TRP   187      42.657  39.994  19.073  1.00  0.00           H  
ATOM   2962  CD2 TRP   187      44.216  38.537  19.456  1.00  0.00           C  
ATOM   2963  C   TRP   187      41.547  38.918  23.573  1.00  0.00           C  
ATOM   2964  O   TRP   187      41.525  38.075  24.428  1.00  0.00           O  
ATOM   2965  N   ILE   188      40.502  39.662  23.262  1.00  0.00           N  
ATOM   2966  H   ILE   188      40.683  40.254  22.464  1.00  0.00           H  
ATOM   2967  CA  ILE   188      39.121  39.566  23.777  1.00  0.00           C  
ATOM   2968  HA  ILE   188      39.138  39.508  24.865  1.00  0.00           H  
ATOM   2969  CB  ILE   188      38.409  40.891  23.553  1.00  0.00           C  
ATOM   2970  HB  ILE   188      38.721  41.218  22.561  1.00  0.00           H  
ATOM   2971  CG2 ILE   188      36.866  40.810  23.639  1.00  0.00           C  
ATOM   2972 HG21 ILE   188      36.514  40.191  24.464  1.00  0.00           H  
ATOM   2973 HG22 ILE   188      36.351  41.770  23.675  1.00  0.00           H  
ATOM   2974 HG23 ILE   188      36.460  40.322  22.752  1.00  0.00           H  
ATOM   2975  CG1 ILE   188      38.766  42.008  24.638  1.00  0.00           C  
ATOM   2976 HG12 ILE   188      38.103  42.845  24.419  1.00  0.00           H  
ATOM   2977 HG13 ILE   188      38.581  41.598  25.630  1.00  0.00           H  
ATOM   2978  CD1 ILE   188      40.185  42.463  24.573  1.00  0.00           C  
ATOM   2979 HD11 ILE   188      40.352  43.301  25.250  1.00  0.00           H  
ATOM   2980 HD12 ILE   188      40.923  41.687  24.777  1.00  0.00           H  
ATOM   2981 HD13 ILE   188      40.445  42.820  23.577  1.00  0.00           H  
ATOM   2982  C   ILE   188      38.340  38.328  23.247  1.00  0.00           C  
ATOM   2983  O   ILE   188      37.641  37.756  23.998  1.00  0.00           O  
ATOM   2984  N   ASN   189      38.578  37.822  22.035  1.00  0.00           N  
ATOM   2985  H   ASN   189      39.173  38.355  21.418  1.00  0.00           H  
ATOM   2986  CA  ASN   189      38.237  36.545  21.458  1.00  0.00           C  
ATOM   2987  HA  ASN   189      38.210  35.784  22.238  1.00  0.00           H  
ATOM   2988  CB  ASN   189      36.856  36.617  20.902  1.00  0.00           C  
ATOM   2989  HB2 ASN   189      36.734  37.624  20.503  1.00  0.00           H  
ATOM   2990  HB3 ASN   189      36.766  35.858  20.124  1.00  0.00           H  
ATOM   2991  CG  ASN   189      35.729  36.462  21.913  1.00  0.00           C  
ATOM   2992  OD1 ASN   189      35.713  35.435  22.636  1.00  0.00           O  
ATOM   2993  ND2 ASN   189      34.944  37.473  22.142  1.00  0.00           N  
ATOM   2994 HD21 ASN   189      34.182  37.513  22.803  1.00  0.00           H  
ATOM   2995 HD22 ASN   189      35.043  38.287  21.552  1.00  0.00           H  
ATOM   2996  C   ASN   189      39.238  36.294  20.290  1.00  0.00           C  
ATOM   2997  O   ASN   189      39.422  37.150  19.459  1.00  0.00           O  
ATOM   2998  N   VAL   190      39.778  35.107  20.275  1.00  0.00           N  
ATOM   2999  H   VAL   190      39.587  34.571  21.109  1.00  0.00           H  
ATOM   3000  CA  VAL   190      40.850  34.660  19.432  1.00  0.00           C  
ATOM   3001  HA  VAL   190      41.722  35.275  19.656  1.00  0.00           H  
ATOM   3002  CB  VAL   190      41.329  33.241  19.919  1.00  0.00           C  
ATOM   3003  HB  VAL   190      40.551  32.519  19.670  1.00  0.00           H  
ATOM   3004  CG1 VAL   190      42.572  32.953  19.069  1.00  0.00           C  
ATOM   3005 HG11 VAL   190      42.895  31.948  19.338  1.00  0.00           H  
ATOM   3006 HG12 VAL   190      42.342  32.903  18.005  1.00  0.00           H  
ATOM   3007 HG13 VAL   190      43.401  33.658  19.124  1.00  0.00           H  
ATOM   3008  CG2 VAL   190      41.826  33.274  21.330  1.00  0.00           C  
ATOM   3009 HG21 VAL   190      40.938  33.476  21.929  1.00  0.00           H  
ATOM   3010 HG22 VAL   190      42.320  32.356  21.650  1.00  0.00           H  
ATOM   3011 HG23 VAL   190      42.594  34.035  21.468  1.00  0.00           H  
ATOM   3012  C   VAL   190      40.666  34.773  17.923  1.00  0.00           C  
ATOM   3013  O   VAL   190      39.665  34.220  17.412  1.00  0.00           O  
ATOM   3014  N   PRO   191      41.507  35.459  17.127  1.00  0.00           N  
ATOM   3015  CD  PRO   191      42.545  36.357  17.574  1.00  0.00           C  
ATOM   3016  HD2 PRO   191      43.324  35.671  17.907  1.00  0.00           H  
ATOM   3017  HD3 PRO   191      42.196  37.049  18.340  1.00  0.00           H  
ATOM   3018  CG  PRO   191      42.862  37.250  16.419  1.00  0.00           C  
ATOM   3019  HG2 PRO   191      43.908  37.556  16.435  1.00  0.00           H  
ATOM   3020  HG3 PRO   191      42.101  38.031  16.424  1.00  0.00           H  
ATOM   3021  CB  PRO   191      42.626  36.416  15.181  1.00  0.00           C  
ATOM   3022  HB2 PRO   191      43.398  35.687  14.935  1.00  0.00           H  
ATOM   3023  HB3 PRO   191      42.459  37.023  14.291  1.00  0.00           H  
ATOM   3024  CA  PRO   191      41.424  35.553  15.695  1.00  0.00           C  
ATOM   3025  HA  PRO   191      40.480  36.041  15.453  1.00  0.00           H  
ATOM   3026  C   PRO   191      41.470  34.256  14.964  1.00  0.00           C  
ATOM   3027  O   PRO   191      42.178  33.401  15.405  1.00  0.00           O  
ATOM   3028  N   HIE   192      40.878  34.144  13.750  1.00  0.00           N  
ATOM   3029  H   HIE   192      40.273  34.897  13.456  1.00  0.00           H  
ATOM   3030  CA  HIE   192      40.780  32.851  13.019  1.00  0.00           C  
ATOM   3031  HA  HIE   192      40.495  32.129  13.784  1.00  0.00           H  
ATOM   3032  CB  HIE   192      39.892  32.952  11.762  1.00  0.00           C  
ATOM   3033  HB2 HIE   192      38.863  32.890  12.115  1.00  0.00           H  
ATOM   3034  HB3 HIE   192      39.953  33.871  11.178  1.00  0.00           H  
ATOM   3035  CG  HIE   192      40.069  31.739  10.860  1.00  0.00           C  
ATOM   3036  ND1 HIE   192      39.177  30.648  10.784  1.00  0.00           N  
ATOM   3037  CE1 HIE   192      39.493  30.022   9.615  1.00  0.00           C  
ATOM   3038  HE1 HIE   192      39.093  29.083   9.264  1.00  0.00           H  
ATOM   3039  NE2 HIE   192      40.480  30.635   9.003  1.00  0.00           N  
ATOM   3040  HE2 HIE   192      40.838  30.279   8.128  1.00  0.00           H  
ATOM   3041  CD2 HIE   192      40.878  31.712   9.735  1.00  0.00           C  
ATOM   3042  HD2 HIE   192      41.598  32.472   9.469  1.00  0.00           H  
ATOM   3043  C   HIE   192      42.198  32.378  12.630  1.00  0.00           C  
ATOM   3044  O   HIE   192      42.459  31.212  12.750  1.00  0.00           O  
ATOM   3045  N   ALA   193      43.094  33.261  12.191  1.00  0.00           N  
ATOM   3046  H   ALA   193      42.918  34.237  12.005  1.00  0.00           H  
ATOM   3047  CA  ALA   193      44.472  32.944  11.890  1.00  0.00           C  
ATOM   3048  HA  ALA   193      44.484  32.076  11.232  1.00  0.00           H  
ATOM   3049  CB  ALA   193      45.123  34.090  11.152  1.00  0.00           C  
ATOM   3050  HB1 ALA   193      44.965  35.025  11.690  1.00  0.00           H  
ATOM   3051  HB2 ALA   193      46.198  33.913  11.116  1.00  0.00           H  
ATOM   3052  HB3 ALA   193      44.649  34.168  10.174  1.00  0.00           H  
ATOM   3053  C   ALA   193      45.338  32.549  13.119  1.00  0.00           C  
ATOM   3054  O   ALA   193      46.366  31.896  12.989  1.00  0.00           O  
ATOM   3055  N   GLU   194      44.845  32.921  14.368  1.00  0.00           N  
ATOM   3056  H   GLU   194      44.085  33.583  14.429  1.00  0.00           H  
ATOM   3057  CA  GLU   194      45.398  32.589  15.653  1.00  0.00           C  
ATOM   3058  HA  GLU   194      46.442  32.279  15.593  1.00  0.00           H  
ATOM   3059  CB  GLU   194      45.276  33.764  16.599  1.00  0.00           C  
ATOM   3060  HB2 GLU   194      44.223  34.008  16.734  1.00  0.00           H  
ATOM   3061  HB3 GLU   194      45.708  33.534  17.573  1.00  0.00           H  
ATOM   3062  CG  GLU   194      45.993  35.084  16.183  1.00  0.00           C  
ATOM   3063  HG2 GLU   194      45.430  35.411  15.309  1.00  0.00           H  
ATOM   3064  HG3 GLU   194      45.698  35.834  16.917  1.00  0.00           H  
ATOM   3065  CD  GLU   194      47.514  34.888  16.030  1.00  0.00           C  
ATOM   3066  OE1 GLU   194      47.982  33.941  16.687  1.00  0.00           O  
ATOM   3067  OE2 GLU   194      48.202  35.608  15.242  1.00  0.00           O  
ATOM   3068  C   GLU   194      44.755  31.344  16.358  1.00  0.00           C  
ATOM   3069  O   GLU   194      45.346  30.872  17.354  1.00  0.00           O  
ATOM   3070  N   GLU   195      43.623  30.753  15.855  1.00  0.00           N  
ATOM   3071  H   GLU   195      43.223  31.192  15.038  1.00  0.00           H  
ATOM   3072  CA  GLU   195      42.842  29.751  16.609  1.00  0.00           C  
ATOM   3073  HA  GLU   195      42.671  30.133  17.616  1.00  0.00           H  
ATOM   3074  CB  GLU   195      41.503  29.636  15.845  1.00  0.00           C  
ATOM   3075  HB2 GLU   195      40.959  30.574  15.739  1.00  0.00           H  
ATOM   3076  HB3 GLU   195      41.893  29.300  14.884  1.00  0.00           H  
ATOM   3077  CG  GLU   195      40.548  28.634  16.439  1.00  0.00           C  
ATOM   3078  HG2 GLU   195      40.752  28.641  17.510  1.00  0.00           H  
ATOM   3079  HG3 GLU   195      39.503  28.899  16.278  1.00  0.00           H  
ATOM   3080  CD  GLU   195      40.595  27.200  15.826  1.00  0.00           C  
ATOM   3081  OE1 GLU   195      39.973  26.319  16.484  1.00  0.00           O  
ATOM   3082  OE2 GLU   195      41.156  27.035  14.675  1.00  0.00           O  
ATOM   3083  C   GLU   195      43.491  28.370  16.736  1.00  0.00           C  
ATOM   3084  O   GLU   195      43.354  27.806  17.867  1.00  0.00           O  
ATOM   3085  N   SER   196      44.494  27.935  15.898  1.00  0.00           N  
ATOM   3086  H   SER   196      44.502  28.296  14.955  1.00  0.00           H  
ATOM   3087  CA  SER   196      45.313  26.670  16.205  1.00  0.00           C  
ATOM   3088  HA  SER   196      44.599  25.847  16.231  1.00  0.00           H  
ATOM   3089  CB  SER   196      46.248  26.451  14.987  1.00  0.00           C  
ATOM   3090  HB2 SER   196      45.593  26.320  14.127  1.00  0.00           H  
ATOM   3091  HB3 SER   196      46.922  27.305  14.916  1.00  0.00           H  
ATOM   3092  OG  SER   196      46.984  25.340  15.243  1.00  0.00           O  
ATOM   3093  HG  SER   196      47.184  24.848  14.443  1.00  0.00           H  
ATOM   3094  C   SER   196      46.134  26.777  17.510  1.00  0.00           C  
ATOM   3095  O   SER   196      46.366  25.722  18.118  1.00  0.00           O  
ATOM   3096  N   HID   197      46.387  27.949  18.008  1.00  0.00           N  
ATOM   3097  H   HID   197      45.935  28.731  17.555  1.00  0.00           H  
ATOM   3098  CA  HID   197      47.139  28.040  19.273  1.00  0.00           C  
ATOM   3099  HA  HID   197      47.869  27.238  19.378  1.00  0.00           H  
ATOM   3100  CB  HID   197      47.885  29.430  19.369  1.00  0.00           C  
ATOM   3101  HB2 HID   197      47.047  30.125  19.322  1.00  0.00           H  
ATOM   3102  HB3 HID   197      48.566  29.552  20.212  1.00  0.00           H  
ATOM   3103  CG  HID   197      48.858  29.725  18.318  1.00  0.00           C  
ATOM   3104  ND1 HID   197      50.117  29.140  18.264  1.00  0.00           N  
ATOM   3105  HD1 HID   197      50.521  28.443  18.873  1.00  0.00           H  
ATOM   3106  CE1 HID   197      50.742  29.502  17.117  1.00  0.00           C  
ATOM   3107  HE1 HID   197      51.765  29.268  16.858  1.00  0.00           H  
ATOM   3108  NE2 HID   197      49.916  30.051  16.243  1.00  0.00           N  
ATOM   3109  CD2 HID   197      48.689  30.190  16.986  1.00  0.00           C  
ATOM   3110  HD2 HID   197      47.735  30.566  16.649  1.00  0.00           H  
ATOM   3111  C   HID   197      46.208  27.931  20.497  1.00  0.00           C  
ATOM   3112  O   HID   197      46.646  27.895  21.670  1.00  0.00           O  
ATOM   3113  N   TYR   198      44.895  28.018  20.291  1.00  0.00           N  
ATOM   3114  H   TYR   198      44.573  27.886  19.342  1.00  0.00           H  
ATOM   3115  CA  TYR   198      43.892  28.210  21.365  1.00  0.00           C  
ATOM   3116  HA  TYR   198      44.236  28.882  22.151  1.00  0.00           H  
ATOM   3117  CB  TYR   198      42.673  28.944  20.735  1.00  0.00           C  
ATOM   3118  HB2 TYR   198      43.045  29.901  20.371  1.00  0.00           H  
ATOM   3119  HB3 TYR   198      42.202  28.284  20.005  1.00  0.00           H  
ATOM   3120  CG  TYR   198      41.511  29.253  21.694  1.00  0.00           C  
ATOM   3121  CD1 TYR   198      41.616  29.405  23.152  1.00  0.00           C  
ATOM   3122  HD1 TYR   198      42.568  29.446  23.660  1.00  0.00           H  
ATOM   3123  CE1 TYR   198      40.463  29.704  23.938  1.00  0.00           C  
ATOM   3124  HE1 TYR   198      40.511  29.828  25.010  1.00  0.00           H  
ATOM   3125  CZ  TYR   198      39.167  29.653  23.350  1.00  0.00           C  
ATOM   3126  OH  TYR   198      38.025  29.833  24.147  1.00  0.00           O  
ATOM   3127  HH  TYR   198      38.178  29.543  25.049  1.00  0.00           H  
ATOM   3128  CE2 TYR   198      39.038  29.463  21.945  1.00  0.00           C  
ATOM   3129  HE2 TYR   198      38.044  29.449  21.521  1.00  0.00           H  
ATOM   3130  CD2 TYR   198      40.215  29.400  21.129  1.00  0.00           C  
ATOM   3131  HD2 TYR   198      40.036  29.405  20.064  1.00  0.00           H  
ATOM   3132  C   TYR   198      43.598  26.829  22.066  1.00  0.00           C  
ATOM   3133  O   TYR   198      42.984  25.975  21.420  1.00  0.00           O  
ATOM   3134  N   ALA   199      44.204  26.581  23.233  1.00  0.00           N  
ATOM   3135  H   ALA   199      44.677  27.363  23.662  1.00  0.00           H  
ATOM   3136  CA  ALA   199      44.126  25.335  24.020  1.00  0.00           C  
ATOM   3137  HA  ALA   199      44.591  24.576  23.391  1.00  0.00           H  
ATOM   3138  CB  ALA   199      44.877  25.418  25.393  1.00  0.00           C  
ATOM   3139  HB1 ALA   199      45.847  25.907  25.304  1.00  0.00           H  
ATOM   3140  HB2 ALA   199      44.341  25.964  26.168  1.00  0.00           H  
ATOM   3141  HB3 ALA   199      44.987  24.404  25.779  1.00  0.00           H  
ATOM   3142  C   ALA   199      42.589  25.069  24.322  1.00  0.00           C  
ATOM   3143  O   ALA   199      41.791  26.004  24.419  1.00  0.00           O  
ATOM   3144  N   TRP   200      42.155  23.829  24.374  1.00  0.00           N  
ATOM   3145  H   TRP   200      42.861  23.110  24.445  1.00  0.00           H  
ATOM   3146  CA  TRP   200      40.881  23.508  25.011  1.00  0.00           C  
ATOM   3147  HA  TRP   200      40.088  24.188  24.699  1.00  0.00           H  
ATOM   3148  CB  TRP   200      40.408  22.067  24.682  1.00  0.00           C  
ATOM   3149  HB2 TRP   200      41.282  21.427  24.809  1.00  0.00           H  
ATOM   3150  HB3 TRP   200      39.695  21.802  25.463  1.00  0.00           H  
ATOM   3151  CG  TRP   200      39.778  22.070  23.296  1.00  0.00           C  
ATOM   3152  CD1 TRP   200      40.438  21.798  22.135  1.00  0.00           C  
ATOM   3153  HD1 TRP   200      41.500  21.660  21.993  1.00  0.00           H  
ATOM   3154  NE1 TRP   200      39.580  22.077  21.104  1.00  0.00           N  
ATOM   3155  HE1 TRP   200      39.856  22.259  20.149  1.00  0.00           H  
ATOM   3156  CE2 TRP   200      38.320  22.378  21.590  1.00  0.00           C  
ATOM   3157  CZ2 TRP   200      37.134  22.736  20.950  1.00  0.00           C  
ATOM   3158  HZ2 TRP   200      37.178  22.797  19.873  1.00  0.00           H  
ATOM   3159  CH2 TRP   200      35.985  23.044  21.739  1.00  0.00           C  
ATOM   3160  HH2 TRP   200      35.073  23.220  21.187  1.00  0.00           H  
ATOM   3161  CZ3 TRP   200      36.016  22.843  23.143  1.00  0.00           C  
ATOM   3162  HZ3 TRP   200      35.187  22.982  23.821  1.00  0.00           H  
ATOM   3163  CE3 TRP   200      37.217  22.527  23.762  1.00  0.00           C  
ATOM   3164  HE3 TRP   200      37.214  22.448  24.839  1.00  0.00           H  
ATOM   3165  CD2 TRP   200      38.416  22.287  23.014  1.00  0.00           C  
ATOM   3166  C   TRP   200      41.056  23.673  26.520  1.00  0.00           C  
ATOM   3167  O   TRP   200      42.153  23.467  27.027  1.00  0.00           O  
ATOM   3168  N   GLY   201      39.980  23.929  27.284  1.00  0.00           N  
ATOM   3169  H   GLY   201      39.115  24.080  26.786  1.00  0.00           H  
ATOM   3170  CA  GLY   201      39.814  23.864  28.711  1.00  0.00           C  
ATOM   3171  HA2 GLY   201      40.812  23.829  29.148  1.00  0.00           H  
ATOM   3172  HA3 GLY   201      39.195  24.725  28.963  1.00  0.00           H  
ATOM   3173  C   GLY   201      39.152  22.582  29.155  1.00  0.00           C  
ATOM   3174  O   GLY   201      38.465  21.977  28.359  1.00  0.00           O  
ATOM   3175  N   TYR   202      39.268  22.101  30.418  1.00  0.00           N  
ATOM   3176  H   TYR   202      39.735  22.627  31.143  1.00  0.00           H  
ATOM   3177  CA  TYR   202      38.691  20.801  30.856  1.00  0.00           C  
ATOM   3178  HA  TYR   202      37.989  20.458  30.096  1.00  0.00           H  
ATOM   3179  CB  TYR   202      39.701  19.656  30.898  1.00  0.00           C  
ATOM   3180  HB2 TYR   202      40.419  19.957  31.660  1.00  0.00           H  
ATOM   3181  HB3 TYR   202      39.238  18.753  31.298  1.00  0.00           H  
ATOM   3182  CG  TYR   202      40.222  19.399  29.474  1.00  0.00           C  
ATOM   3183  CD1 TYR   202      39.493  18.473  28.677  1.00  0.00           C  
ATOM   3184  HD1 TYR   202      38.607  17.952  29.011  1.00  0.00           H  
ATOM   3185  CE1 TYR   202      40.040  18.144  27.412  1.00  0.00           C  
ATOM   3186  HE1 TYR   202      39.712  17.330  26.782  1.00  0.00           H  
ATOM   3187  CZ  TYR   202      41.017  19.045  26.892  1.00  0.00           C  
ATOM   3188  OH  TYR   202      41.403  18.940  25.591  1.00  0.00           O  
ATOM   3189  HH  TYR   202      40.844  18.350  25.080  1.00  0.00           H  
ATOM   3190  CE2 TYR   202      41.767  19.895  27.735  1.00  0.00           C  
ATOM   3191  HE2 TYR   202      42.526  20.505  27.266  1.00  0.00           H  
ATOM   3192  CD2 TYR   202      41.314  20.158  29.048  1.00  0.00           C  
ATOM   3193  HD2 TYR   202      41.740  20.968  29.621  1.00  0.00           H  
ATOM   3194  C   TYR   202      37.906  21.015  32.143  1.00  0.00           C  
ATOM   3195  O   TYR   202      38.361  21.797  33.034  1.00  0.00           O  
ATOM   3196  N   ARG   203      36.787  20.351  32.224  1.00  0.00           N  
ATOM   3197  H   ARG   203      36.578  19.845  31.375  1.00  0.00           H  
ATOM   3198  CA  ARG   203      35.666  20.548  33.144  1.00  0.00           C  
ATOM   3199  HA  ARG   203      35.985  20.843  34.143  1.00  0.00           H  
ATOM   3200  CB  ARG   203      34.794  21.758  32.671  1.00  0.00           C  
ATOM   3201  HB2 ARG   203      35.314  22.681  32.412  1.00  0.00           H  
ATOM   3202  HB3 ARG   203      34.292  21.404  31.771  1.00  0.00           H  
ATOM   3203  CG  ARG   203      33.689  22.056  33.643  1.00  0.00           C  
ATOM   3204  HG2 ARG   203      33.145  22.968  33.395  1.00  0.00           H  
ATOM   3205  HG3 ARG   203      33.005  21.210  33.579  1.00  0.00           H  
ATOM   3206  CD  ARG   203      34.170  22.249  35.093  1.00  0.00           C  
ATOM   3207  HD2 ARG   203      34.558  21.298  35.457  1.00  0.00           H  
ATOM   3208  HD3 ARG   203      35.043  22.896  35.009  1.00  0.00           H  
ATOM   3209  NE  ARG   203      33.066  22.675  36.004  1.00  0.00           N  
ATOM   3210  HE  ARG   203      32.362  21.977  36.197  1.00  0.00           H  
ATOM   3211  CZ  ARG   203      32.910  23.860  36.501  1.00  0.00           C  
ATOM   3212  NH1 ARG   203      33.791  24.818  36.459  1.00  0.00           N  
ATOM   3213 HH11 ARG   203      33.673  25.706  36.924  1.00  0.00           H  
ATOM   3214 HH12 ARG   203      34.660  24.515  36.043  1.00  0.00           H  
ATOM   3215  NH2 ARG   203      31.714  24.122  36.906  1.00  0.00           N  
ATOM   3216 HH21 ARG   203      31.513  25.089  37.116  1.00  0.00           H  
ATOM   3217 HH22 ARG   203      31.056  23.410  37.190  1.00  0.00           H  
ATOM   3218  C   ARG   203      34.992  19.224  33.274  1.00  0.00           C  
ATOM   3219  O   ARG   203      34.305  18.790  32.400  1.00  0.00           O  
ATOM   3220  N   GLU   204      35.216  18.581  34.422  1.00  0.00           N  
ATOM   3221  H   GLU   204      35.753  19.014  35.159  1.00  0.00           H  
ATOM   3222  CA  GLU   204      34.623  17.299  34.763  1.00  0.00           C  
ATOM   3223  HA  GLU   204      35.006  16.970  35.729  1.00  0.00           H  
ATOM   3224  CB  GLU   204      33.088  17.323  34.974  1.00  0.00           C  
ATOM   3225  HB2 GLU   204      32.580  17.512  34.028  1.00  0.00           H  
ATOM   3226  HB3 GLU   204      32.808  16.356  35.391  1.00  0.00           H  
ATOM   3227  CG  GLU   204      32.485  18.431  35.875  1.00  0.00           C  
ATOM   3228  HG2 GLU   204      32.851  19.400  35.536  1.00  0.00           H  
ATOM   3229  HG3 GLU   204      31.396  18.410  35.852  1.00  0.00           H  
ATOM   3230  CD  GLU   204      32.636  18.227  37.405  1.00  0.00           C  
ATOM   3231  OE1 GLU   204      33.160  19.106  38.114  1.00  0.00           O  
ATOM   3232  OE2 GLU   204      32.279  17.132  37.985  1.00  0.00           O  
ATOM   3233  C   GLU   204      35.031  16.130  33.885  1.00  0.00           C  
ATOM   3234  O   GLU   204      34.365  15.090  33.855  1.00  0.00           O  
ATOM   3235  N   GLY   205      36.048  16.279  33.035  1.00  0.00           N  
ATOM   3236  H   GLY   205      36.573  17.142  33.054  1.00  0.00           H  
ATOM   3237  CA  GLY   205      36.481  15.481  31.866  1.00  0.00           C  
ATOM   3238  HA2 GLY   205      37.571  15.483  31.838  1.00  0.00           H  
ATOM   3239  HA3 GLY   205      36.265  14.415  31.936  1.00  0.00           H  
ATOM   3240  C   GLY   205      35.911  15.767  30.454  1.00  0.00           C  
ATOM   3241  O   GLY   205      36.491  15.365  29.429  1.00  0.00           O  
ATOM   3242  N   LYS   206      34.798  16.487  30.361  1.00  0.00           N  
ATOM   3243  H   LYS   206      34.427  16.842  31.231  1.00  0.00           H  
ATOM   3244  CA  LYS   206      34.419  17.238  29.139  1.00  0.00           C  
ATOM   3245  HA  LYS   206      34.536  16.570  28.286  1.00  0.00           H  
ATOM   3246  CB  LYS   206      33.037  17.871  29.290  1.00  0.00           C  
ATOM   3247  HB2 LYS   206      32.410  17.172  29.842  1.00  0.00           H  
ATOM   3248  HB3 LYS   206      33.154  18.853  29.748  1.00  0.00           H  
ATOM   3249  CG  LYS   206      32.424  17.932  27.842  1.00  0.00           C  
ATOM   3250  HG2 LYS   206      33.065  18.409  27.101  1.00  0.00           H  
ATOM   3251  HG3 LYS   206      32.376  16.915  27.451  1.00  0.00           H  
ATOM   3252  CD  LYS   206      31.128  18.696  27.930  1.00  0.00           C  
ATOM   3253  HD2 LYS   206      31.200  19.560  28.591  1.00  0.00           H  
ATOM   3254  HD3 LYS   206      30.886  18.945  26.897  1.00  0.00           H  
ATOM   3255  CE  LYS   206      30.110  17.683  28.541  1.00  0.00           C  
ATOM   3256  HE2 LYS   206      30.246  16.669  28.165  1.00  0.00           H  
ATOM   3257  HE3 LYS   206      30.391  17.603  29.591  1.00  0.00           H  
ATOM   3258  NZ  LYS   206      28.707  18.160  28.323  1.00  0.00           N  
ATOM   3259  HZ1 LYS   206      28.500  18.091  27.337  1.00  0.00           H  
ATOM   3260  HZ2 LYS   206      28.069  17.574  28.843  1.00  0.00           H  
ATOM   3261  HZ3 LYS   206      28.600  19.101  28.675  1.00  0.00           H  
ATOM   3262  C   LYS   206      35.444  18.337  28.814  1.00  0.00           C  
ATOM   3263  O   LYS   206      35.688  19.188  29.696  1.00  0.00           O  
ATOM   3264  N   ALA   207      35.938  18.391  27.601  1.00  0.00           N  
ATOM   3265  H   ALA   207      36.038  17.453  27.242  1.00  0.00           H  
ATOM   3266  CA  ALA   207      36.557  19.577  26.912  1.00  0.00           C  
ATOM   3267  HA  ALA   207      37.402  19.874  27.532  1.00  0.00           H  
ATOM   3268  CB  ALA   207      37.092  19.268  25.486  1.00  0.00           C  
ATOM   3269  HB1 ALA   207      37.569  20.184  25.139  1.00  0.00           H  
ATOM   3270  HB2 ALA   207      37.783  18.427  25.538  1.00  0.00           H  
ATOM   3271  HB3 ALA   207      36.295  19.033  24.780  1.00  0.00           H  
ATOM   3272  C   ALA   207      35.513  20.694  26.817  1.00  0.00           C  
ATOM   3273  O   ALA   207      34.381  20.448  26.369  1.00  0.00           O  
ATOM   3274  N   VAL   208      35.877  21.884  27.219  1.00  0.00           N  
ATOM   3275  H   VAL   208      36.771  21.965  27.683  1.00  0.00           H  
ATOM   3276  CA  VAL   208      35.069  23.133  27.154  1.00  0.00           C  
ATOM   3277  HA  VAL   208      34.397  22.952  26.315  1.00  0.00           H  
ATOM   3278  CB  VAL   208      34.317  23.344  28.533  1.00  0.00           C  
ATOM   3279  HB  VAL   208      33.719  24.252  28.446  1.00  0.00           H  
ATOM   3280  CG1 VAL   208      33.447  22.178  28.917  1.00  0.00           C  
ATOM   3281 HG11 VAL   208      32.930  22.286  29.871  1.00  0.00           H  
ATOM   3282 HG12 VAL   208      32.767  21.801  28.153  1.00  0.00           H  
ATOM   3283 HG13 VAL   208      34.152  21.383  29.161  1.00  0.00           H  
ATOM   3284  CG2 VAL   208      35.432  23.607  29.565  1.00  0.00           C  
ATOM   3285 HG21 VAL   208      35.993  24.516  29.345  1.00  0.00           H  
ATOM   3286 HG22 VAL   208      35.001  23.719  30.560  1.00  0.00           H  
ATOM   3287 HG23 VAL   208      36.229  22.872  29.679  1.00  0.00           H  
ATOM   3288  C   VAL   208      35.910  24.432  26.737  1.00  0.00           C  
ATOM   3289  O   VAL   208      37.136  24.517  26.761  1.00  0.00           O  
ATOM   3290  N   HIP   209      35.082  25.441  26.415  1.00  0.00           N  
ATOM   3291  H   HIP   209      34.111  25.162  26.421  1.00  0.00           H  
ATOM   3292  CA  HIP   209      35.461  26.848  26.156  1.00  0.00           C  
ATOM   3293  HA  HIP   209      36.449  26.984  26.596  1.00  0.00           H  
ATOM   3294  CB  HIP   209      35.677  27.183  24.646  1.00  0.00           C  
ATOM   3295  HB2 HIP   209      34.875  26.844  23.990  1.00  0.00           H  
ATOM   3296  HB3 HIP   209      35.660  28.268  24.545  1.00  0.00           H  
ATOM   3297  CG  HIP   209      37.013  26.675  23.973  1.00  0.00           C  
ATOM   3298  ND1 HIP   209      37.061  26.201  22.678  1.00  0.00           N  
ATOM   3299  HD1 HIP   209      36.192  26.143  22.166  1.00  0.00           H  
ATOM   3300  CE1 HIP   209      38.352  25.916  22.375  1.00  0.00           C  
ATOM   3301  HE1 HIP   209      38.698  25.573  21.411  1.00  0.00           H  
ATOM   3302  NE2 HIP   209      39.100  26.342  23.408  1.00  0.00           N  
ATOM   3303  HE2 HIP   209      40.103  26.247  23.344  1.00  0.00           H  
ATOM   3304  CD2 HIP   209      38.269  26.788  24.431  1.00  0.00           C  
ATOM   3305  HD2 HIP   209      38.542  27.149  25.411  1.00  0.00           H  
ATOM   3306  C   HIP   209      34.590  27.840  26.790  1.00  0.00           C  
ATOM   3307  O   HIP   209      33.369  27.603  26.971  1.00  0.00           O  
ATOM   3308  N   VAL   210      35.103  29.049  27.003  1.00  0.00           N  
ATOM   3309  H   VAL   210      36.021  29.268  26.646  1.00  0.00           H  
ATOM   3310  CA  VAL   210      34.277  30.153  27.534  1.00  0.00           C  
ATOM   3311  HA  VAL   210      33.586  29.859  28.325  1.00  0.00           H  
ATOM   3312  CB  VAL   210      35.209  31.213  28.169  1.00  0.00           C  
ATOM   3313  HB  VAL   210      35.779  30.710  28.951  1.00  0.00           H  
ATOM   3314  CG1 VAL   210      36.196  32.012  27.287  1.00  0.00           C  
ATOM   3315 HG11 VAL   210      36.979  32.529  27.843  1.00  0.00           H  
ATOM   3316 HG12 VAL   210      36.733  31.412  26.553  1.00  0.00           H  
ATOM   3317 HG13 VAL   210      35.542  32.677  26.724  1.00  0.00           H  
ATOM   3318  CG2 VAL   210      34.336  32.213  28.971  1.00  0.00           C  
ATOM   3319 HG21 VAL   210      34.887  33.010  29.469  1.00  0.00           H  
ATOM   3320 HG22 VAL   210      33.621  32.691  28.301  1.00  0.00           H  
ATOM   3321 HG23 VAL   210      33.815  31.729  29.797  1.00  0.00           H  
ATOM   3322  C   VAL   210      33.452  30.875  26.405  1.00  0.00           C  
ATOM   3323  O   VAL   210      33.996  31.153  25.352  1.00  0.00           O  
ATOM   3324  N   SER   211      32.168  31.085  26.700  1.00  0.00           N  
ATOM   3325  H   SER   211      31.889  30.847  27.642  1.00  0.00           H  
ATOM   3326  CA  SER   211      31.205  31.924  25.896  1.00  0.00           C  
ATOM   3327  HA  SER   211      31.250  31.475  24.904  1.00  0.00           H  
ATOM   3328  CB  SER   211      29.795  31.628  26.525  1.00  0.00           C  
ATOM   3329  HB2 SER   211      29.616  30.554  26.474  1.00  0.00           H  
ATOM   3330  HB3 SER   211      29.709  32.052  27.525  1.00  0.00           H  
ATOM   3331  OG  SER   211      28.855  32.288  25.739  1.00  0.00           O  
ATOM   3332  HG  SER   211      28.767  33.192  26.048  1.00  0.00           H  
ATOM   3333  C   SER   211      31.480  33.441  25.901  1.00  0.00           C  
ATOM   3334  O   SER   211      31.875  33.942  26.951  1.00  0.00           O  
ATOM   3335  N   PRO   212      31.171  34.148  24.815  1.00  0.00           N  
ATOM   3336  CD  PRO   212      30.861  33.640  23.484  1.00  0.00           C  
ATOM   3337  HD2 PRO   212      29.858  33.216  23.453  1.00  0.00           H  
ATOM   3338  HD3 PRO   212      31.666  32.969  23.184  1.00  0.00           H  
ATOM   3339  CG  PRO   212      30.895  34.898  22.542  1.00  0.00           C  
ATOM   3340  HG2 PRO   212      30.378  34.744  21.595  1.00  0.00           H  
ATOM   3341  HG3 PRO   212      31.926  35.160  22.302  1.00  0.00           H  
ATOM   3342  CB  PRO   212      30.350  35.935  23.470  1.00  0.00           C  
ATOM   3343  HB2 PRO   212      29.265  35.928  23.375  1.00  0.00           H  
ATOM   3344  HB3 PRO   212      30.744  36.893  23.132  1.00  0.00           H  
ATOM   3345  CA  PRO   212      30.800  35.531  24.880  1.00  0.00           C  
ATOM   3346  HA  PRO   212      31.679  36.092  25.199  1.00  0.00           H  
ATOM   3347  C   PRO   212      29.642  35.764  25.865  1.00  0.00           C  
ATOM   3348  O   PRO   212      28.699  34.953  25.889  1.00  0.00           O  
ATOM   3349  N   GLY   213      29.666  36.820  26.664  1.00  0.00           N  
ATOM   3350  H   GLY   213      30.390  37.492  26.453  1.00  0.00           H  
ATOM   3351  CA  GLY   213      28.529  37.189  27.492  1.00  0.00           C  
ATOM   3352  HA2 GLY   213      27.595  36.683  27.251  1.00  0.00           H  
ATOM   3353  HA3 GLY   213      28.668  36.915  28.538  1.00  0.00           H  
ATOM   3354  C   GLY   213      28.182  38.681  27.472  1.00  0.00           C  
ATOM   3355  O   GLY   213      28.167  39.289  26.396  1.00  0.00           O  
ATOM   3356  N   MET   214      27.915  39.275  28.634  1.00  0.00           N  
ATOM   3357  H   MET   214      27.801  38.639  29.410  1.00  0.00           H  
ATOM   3358  CA  MET   214      27.682  40.703  28.893  1.00  0.00           C  
ATOM   3359  HA  MET   214      28.026  41.268  28.027  1.00  0.00           H  
ATOM   3360  CB  MET   214      26.251  40.954  29.295  1.00  0.00           C  
ATOM   3361  HB2 MET   214      25.861  40.181  29.957  1.00  0.00           H  
ATOM   3362  HB3 MET   214      26.169  41.878  29.868  1.00  0.00           H  
ATOM   3363  CG  MET   214      25.391  40.969  28.113  1.00  0.00           C  
ATOM   3364  HG2 MET   214      25.667  41.775  27.433  1.00  0.00           H  
ATOM   3365  HG3 MET   214      25.549  40.120  27.447  1.00  0.00           H  
ATOM   3366  SD  MET   214      23.609  41.010  28.556  1.00  0.00           S  
ATOM   3367  CE  MET   214      23.361  42.676  29.123  1.00  0.00           C  
ATOM   3368  HE1 MET   214      24.128  42.843  29.879  1.00  0.00           H  
ATOM   3369  HE2 MET   214      23.433  43.354  28.272  1.00  0.00           H  
ATOM   3370  HE3 MET   214      22.394  42.701  29.625  1.00  0.00           H  
ATOM   3371  C   MET   214      28.463  41.163  30.113  1.00  0.00           C  
ATOM   3372  O   MET   214      28.647  40.360  31.046  1.00  0.00           O  
ATOM   3373  N   LEU   215      29.072  42.295  30.090  1.00  0.00           N  
ATOM   3374  H   LEU   215      28.790  42.898  29.331  1.00  0.00           H  
ATOM   3375  CA  LEU   215      30.198  42.803  30.864  1.00  0.00           C  
ATOM   3376  HA  LEU   215      30.612  43.607  30.255  1.00  0.00           H  
ATOM   3377  CB  LEU   215      29.650  43.365  32.192  1.00  0.00           C  
ATOM   3378  HB2 LEU   215      29.156  42.593  32.782  1.00  0.00           H  
ATOM   3379  HB3 LEU   215      30.491  43.655  32.823  1.00  0.00           H  
ATOM   3380  CG  LEU   215      28.667  44.493  32.055  1.00  0.00           C  
ATOM   3381  HG  LEU   215      27.894  44.194  31.346  1.00  0.00           H  
ATOM   3382  CD1 LEU   215      28.099  44.805  33.385  1.00  0.00           C  
ATOM   3383 HD11 LEU   215      27.311  44.095  33.633  1.00  0.00           H  
ATOM   3384 HD12 LEU   215      28.892  44.706  34.126  1.00  0.00           H  
ATOM   3385 HD13 LEU   215      27.591  45.769  33.379  1.00  0.00           H  
ATOM   3386  CD2 LEU   215      29.388  45.708  31.502  1.00  0.00           C  
ATOM   3387 HD21 LEU   215      30.317  45.884  32.043  1.00  0.00           H  
ATOM   3388 HD22 LEU   215      29.595  45.477  30.457  1.00  0.00           H  
ATOM   3389 HD23 LEU   215      28.780  46.609  31.580  1.00  0.00           H  
ATOM   3390  C   LEU   215      31.307  41.744  30.970  1.00  0.00           C  
ATOM   3391  O   LEU   215      32.003  41.517  32.004  1.00  0.00           O  
ATOM   3392  N   ASP   216      31.623  41.118  29.877  1.00  0.00           N  
ATOM   3393  H   ASP   216      31.276  41.509  29.012  1.00  0.00           H  
ATOM   3394  CA  ASP   216      32.505  39.864  29.866  1.00  0.00           C  
ATOM   3395  HA  ASP   216      32.366  39.332  30.806  1.00  0.00           H  
ATOM   3396  CB  ASP   216      32.141  38.989  28.648  1.00  0.00           C  
ATOM   3397  HB2 ASP   216      32.809  38.129  28.602  1.00  0.00           H  
ATOM   3398  HB3 ASP   216      31.237  38.438  28.906  1.00  0.00           H  
ATOM   3399  CG  ASP   216      31.902  39.575  27.299  1.00  0.00           C  
ATOM   3400  OD1 ASP   216      32.147  40.796  27.035  1.00  0.00           O  
ATOM   3401  OD2 ASP   216      31.678  38.746  26.424  1.00  0.00           O  
ATOM   3402  C   ASP   216      33.983  40.259  29.726  1.00  0.00           C  
ATOM   3403  O   ASP   216      34.828  39.872  30.566  1.00  0.00           O  
ATOM   3404  N   ALA   217      34.337  41.007  28.667  1.00  0.00           N  
ATOM   3405  H   ALA   217      33.609  41.125  27.977  1.00  0.00           H  
ATOM   3406  CA  ALA   217      35.679  41.499  28.408  1.00  0.00           C  
ATOM   3407  HA  ALA   217      36.391  40.674  28.392  1.00  0.00           H  
ATOM   3408  CB  ALA   217      35.755  42.054  26.953  1.00  0.00           C  
ATOM   3409  HB1 ALA   217      35.321  41.349  26.244  1.00  0.00           H  
ATOM   3410  HB2 ALA   217      35.262  43.017  26.816  1.00  0.00           H  
ATOM   3411  HB3 ALA   217      36.786  42.264  26.669  1.00  0.00           H  
ATOM   3412  C   ALA   217      36.006  42.503  29.513  1.00  0.00           C  
ATOM   3413  O   ALA   217      37.145  42.680  29.903  1.00  0.00           O  
ATOM   3414  N   GLU   218      35.016  43.212  30.097  1.00  0.00           N  
ATOM   3415  H   GLU   218      34.078  43.213  29.722  1.00  0.00           H  
ATOM   3416  CA  GLU   218      35.175  44.133  31.245  1.00  0.00           C  
ATOM   3417  HA  GLU   218      35.939  44.874  31.011  1.00  0.00           H  
ATOM   3418  CB  GLU   218      33.871  44.899  31.467  1.00  0.00           C  
ATOM   3419  HB2 GLU   218      33.142  44.144  31.762  1.00  0.00           H  
ATOM   3420  HB3 GLU   218      34.061  45.527  32.337  1.00  0.00           H  
ATOM   3421  CG  GLU   218      33.340  45.903  30.381  1.00  0.00           C  
ATOM   3422  HG2 GLU   218      32.657  46.529  30.956  1.00  0.00           H  
ATOM   3423  HG3 GLU   218      34.122  46.573  30.024  1.00  0.00           H  
ATOM   3424  CD  GLU   218      32.452  45.290  29.275  1.00  0.00           C  
ATOM   3425  OE1 GLU   218      32.489  44.040  29.000  1.00  0.00           O  
ATOM   3426  OE2 GLU   218      31.639  46.089  28.786  1.00  0.00           O  
ATOM   3427  C   GLU   218      35.596  43.275  32.505  1.00  0.00           C  
ATOM   3428  O   GLU   218      36.075  43.931  33.496  1.00  0.00           O  
ATOM   3429  N   ALA   219      35.563  41.909  32.597  1.00  0.00           N  
ATOM   3430  H   ALA   219      35.117  41.456  31.812  1.00  0.00           H  
ATOM   3431  CA  ALA   219      35.608  41.174  33.881  1.00  0.00           C  
ATOM   3432  HA  ALA   219      36.236  41.774  34.541  1.00  0.00           H  
ATOM   3433  CB  ALA   219      34.176  41.208  34.437  1.00  0.00           C  
ATOM   3434  HB1 ALA   219      33.917  42.261  34.543  1.00  0.00           H  
ATOM   3435  HB2 ALA   219      33.573  40.666  33.708  1.00  0.00           H  
ATOM   3436  HB3 ALA   219      34.138  40.874  35.474  1.00  0.00           H  
ATOM   3437  C   ALA   219      36.115  39.758  33.891  1.00  0.00           C  
ATOM   3438  O   ALA   219      36.601  39.311  34.934  1.00  0.00           O  
ATOM   3439  N   TYR   220      36.149  39.016  32.787  1.00  0.00           N  
ATOM   3440  H   TYR   220      35.590  39.336  32.009  1.00  0.00           H  
ATOM   3441  CA  TYR   220      36.781  37.686  32.699  1.00  0.00           C  
ATOM   3442  HA  TYR   220      37.677  37.706  33.319  1.00  0.00           H  
ATOM   3443  CB  TYR   220      35.794  36.628  33.256  1.00  0.00           C  
ATOM   3444  HB2 TYR   220      36.317  35.674  33.192  1.00  0.00           H  
ATOM   3445  HB3 TYR   220      35.697  36.829  34.323  1.00  0.00           H  
ATOM   3446  CG  TYR   220      34.390  36.638  32.707  1.00  0.00           C  
ATOM   3447  CD1 TYR   220      34.142  36.024  31.461  1.00  0.00           C  
ATOM   3448  HD1 TYR   220      34.977  35.666  30.877  1.00  0.00           H  
ATOM   3449  CE1 TYR   220      32.813  36.068  30.945  1.00  0.00           C  
ATOM   3450  HE1 TYR   220      32.572  35.663  29.973  1.00  0.00           H  
ATOM   3451  CZ  TYR   220      31.796  36.683  31.589  1.00  0.00           C  
ATOM   3452  OH  TYR   220      30.570  36.638  31.090  1.00  0.00           O  
ATOM   3453  HH  TYR   220      30.368  35.855  30.573  1.00  0.00           H  
ATOM   3454  CE2 TYR   220      32.109  37.431  32.775  1.00  0.00           C  
ATOM   3455  HE2 TYR   220      31.305  37.947  33.278  1.00  0.00           H  
ATOM   3456  CD2 TYR   220      33.393  37.363  33.332  1.00  0.00           C  
ATOM   3457  HD2 TYR   220      33.502  37.720  34.345  1.00  0.00           H  
ATOM   3458  C   TYR   220      37.186  37.205  31.246  1.00  0.00           C  
ATOM   3459  O   TYR   220      37.924  36.200  31.151  1.00  0.00           O  
ATOM   3460  N   GLY   221      36.821  37.924  30.213  1.00  0.00           N  
ATOM   3461  H   GLY   221      36.316  38.767  30.443  1.00  0.00           H  
ATOM   3462  CA  GLY   221      36.791  37.460  28.868  1.00  0.00           C  
ATOM   3463  HA2 GLY   221      36.359  36.459  28.854  1.00  0.00           H  
ATOM   3464  HA3 GLY   221      36.027  38.033  28.343  1.00  0.00           H  
ATOM   3465  C   GLY   221      38.109  37.467  28.090  1.00  0.00           C  
ATOM   3466  O   GLY   221      38.005  36.930  26.988  1.00  0.00           O  
ATOM   3467  N   VAL   222      39.223  38.036  28.478  1.00  0.00           N  
ATOM   3468  H   VAL   222      39.169  38.439  29.403  1.00  0.00           H  
ATOM   3469  CA  VAL   222      40.441  38.223  27.731  1.00  0.00           C  
ATOM   3470  HA  VAL   222      40.344  38.473  26.675  1.00  0.00           H  
ATOM   3471  CB  VAL   222      41.256  39.361  28.364  1.00  0.00           C  
ATOM   3472  HB  VAL   222      41.540  39.112  29.386  1.00  0.00           H  
ATOM   3473  CG1 VAL   222      42.536  39.596  27.493  1.00  0.00           C  
ATOM   3474 HG11 VAL   222      43.134  40.426  27.871  1.00  0.00           H  
ATOM   3475 HG12 VAL   222      43.154  38.709  27.634  1.00  0.00           H  
ATOM   3476 HG13 VAL   222      42.347  39.783  26.436  1.00  0.00           H  
ATOM   3477  CG2 VAL   222      40.336  40.596  28.418  1.00  0.00           C  
ATOM   3478 HG21 VAL   222      39.715  40.512  27.526  1.00  0.00           H  
ATOM   3479 HG22 VAL   222      39.784  40.587  29.358  1.00  0.00           H  
ATOM   3480 HG23 VAL   222      40.928  41.510  28.377  1.00  0.00           H  
ATOM   3481  C   VAL   222      41.246  36.898  27.762  1.00  0.00           C  
ATOM   3482  O   VAL   222      41.109  36.108  28.674  1.00  0.00           O  
ATOM   3483  N   LYS   223      41.946  36.489  26.694  1.00  0.00           N  
ATOM   3484  H   LYS   223      42.151  37.257  26.071  1.00  0.00           H  
ATOM   3485  CA  LYS   223      42.795  35.345  26.414  1.00  0.00           C  
ATOM   3486  HA  LYS   223      42.819  34.745  27.324  1.00  0.00           H  
ATOM   3487  CB  LYS   223      42.286  34.492  25.146  1.00  0.00           C  
ATOM   3488  HB2 LYS   223      42.261  35.141  24.270  1.00  0.00           H  
ATOM   3489  HB3 LYS   223      42.968  33.652  25.020  1.00  0.00           H  
ATOM   3490  CG  LYS   223      40.906  33.861  25.428  1.00  0.00           C  
ATOM   3491  HG2 LYS   223      40.919  32.911  24.894  1.00  0.00           H  
ATOM   3492  HG3 LYS   223      40.744  33.718  26.496  1.00  0.00           H  
ATOM   3493  CD  LYS   223      39.750  34.728  24.806  1.00  0.00           C  
ATOM   3494  HD2 LYS   223      39.883  35.712  25.257  1.00  0.00           H  
ATOM   3495  HD3 LYS   223      39.936  34.718  23.732  1.00  0.00           H  
ATOM   3496  CE  LYS   223      38.431  34.178  25.362  1.00  0.00           C  
ATOM   3497  HE2 LYS   223      38.173  33.195  24.967  1.00  0.00           H  
ATOM   3498  HE3 LYS   223      38.601  34.210  26.438  1.00  0.00           H  
ATOM   3499  NZ  LYS   223      37.307  35.034  24.971  1.00  0.00           N  
ATOM   3500  HZ1 LYS   223      36.934  34.845  24.052  1.00  0.00           H  
ATOM   3501  HZ2 LYS   223      36.565  34.810  25.619  1.00  0.00           H  
ATOM   3502  HZ3 LYS   223      37.462  36.031  25.026  1.00  0.00           H  
ATOM   3503  C   LYS   223      44.185  35.834  26.143  1.00  0.00           C  
ATOM   3504  O   LYS   223      44.317  36.905  25.556  1.00  0.00           O  
ATOM   3505  N   SER   224      45.196  35.079  26.649  1.00  0.00           N  
ATOM   3506  H   SER   224      44.922  34.211  27.087  1.00  0.00           H  
ATOM   3507  CA  SER   224      46.605  35.351  26.273  1.00  0.00           C  
ATOM   3508  HA  SER   224      46.592  35.556  25.202  1.00  0.00           H  
ATOM   3509  CB  SER   224      47.126  36.675  26.990  1.00  0.00           C  
ATOM   3510  HB2 SER   224      46.337  37.424  27.050  1.00  0.00           H  
ATOM   3511  HB3 SER   224      47.231  36.504  28.062  1.00  0.00           H  
ATOM   3512  OG  SER   224      48.239  37.219  26.373  1.00  0.00           O  
ATOM   3513  HG  SER   224      48.173  38.170  26.259  1.00  0.00           H  
ATOM   3514  C   SER   224      47.546  34.159  26.520  1.00  0.00           C  
ATOM   3515  O   SER   224      47.155  33.158  27.113  1.00  0.00           O  
ATOM   3516  N   ASN   225      48.823  34.303  26.115  1.00  0.00           N  
ATOM   3517  H   ASN   225      49.038  35.243  25.812  1.00  0.00           H  
ATOM   3518  CA  ASN   225      49.878  33.349  26.190  1.00  0.00           C  
ATOM   3519  HA  ASN   225      49.468  32.398  26.529  1.00  0.00           H  
ATOM   3520  CB  ASN   225      50.394  33.228  24.752  1.00  0.00           C  
ATOM   3521  HB2 ASN   225      51.044  32.354  24.796  1.00  0.00           H  
ATOM   3522  HB3 ASN   225      49.599  32.960  24.057  1.00  0.00           H  
ATOM   3523  CG  ASN   225      51.270  34.331  24.241  1.00  0.00           C  
ATOM   3524  OD1 ASN   225      52.004  34.987  24.975  1.00  0.00           O  
ATOM   3525  ND2 ASN   225      51.302  34.501  22.933  1.00  0.00           N  
ATOM   3526 HD21 ASN   225      51.939  35.203  22.587  1.00  0.00           H  
ATOM   3527 HD22 ASN   225      50.736  33.928  22.323  1.00  0.00           H  
ATOM   3528  C   ASN   225      50.957  33.805  27.203  1.00  0.00           C  
ATOM   3529  O   ASN   225      50.851  34.827  27.862  1.00  0.00           O  
ATOM   3530  N   VAL   226      51.925  32.891  27.396  1.00  0.00           N  
ATOM   3531  H   VAL   226      51.831  31.955  27.028  1.00  0.00           H  
ATOM   3532  CA  VAL   226      52.855  33.017  28.510  1.00  0.00           C  
ATOM   3533  HA  VAL   226      52.304  33.428  29.356  1.00  0.00           H  
ATOM   3534  CB  VAL   226      53.332  31.630  28.827  1.00  0.00           C  
ATOM   3535  HB  VAL   226      52.527  30.912  28.675  1.00  0.00           H  
ATOM   3536  CG1 VAL   226      54.531  31.259  27.919  1.00  0.00           C  
ATOM   3537 HG11 VAL   226      55.368  31.863  28.268  1.00  0.00           H  
ATOM   3538 HG12 VAL   226      54.679  30.182  27.830  1.00  0.00           H  
ATOM   3539 HG13 VAL   226      54.284  31.555  26.899  1.00  0.00           H  
ATOM   3540  CG2 VAL   226      53.778  31.376  30.291  1.00  0.00           C  
ATOM   3541 HG21 VAL   226      52.872  31.177  30.863  1.00  0.00           H  
ATOM   3542 HG22 VAL   226      54.440  30.516  30.187  1.00  0.00           H  
ATOM   3543 HG23 VAL   226      54.326  32.242  30.663  1.00  0.00           H  
ATOM   3544  C   VAL   226      53.862  34.149  28.358  1.00  0.00           C  
ATOM   3545  O   VAL   226      54.354  34.573  29.392  1.00  0.00           O  
ATOM   3546  N   LYS   227      54.154  34.636  27.141  1.00  0.00           N  
ATOM   3547  H   LYS   227      53.617  34.244  26.381  1.00  0.00           H  
ATOM   3548  CA  LYS   227      55.099  35.750  26.878  1.00  0.00           C  
ATOM   3549  HA  LYS   227      55.944  35.705  27.565  1.00  0.00           H  
ATOM   3550  CB  LYS   227      55.719  35.476  25.504  1.00  0.00           C  
ATOM   3551  HB2 LYS   227      54.912  35.598  24.783  1.00  0.00           H  
ATOM   3552  HB3 LYS   227      56.389  36.282  25.204  1.00  0.00           H  
ATOM   3553  CG  LYS   227      56.376  34.071  25.464  1.00  0.00           C  
ATOM   3554  HG2 LYS   227      56.713  33.823  26.471  1.00  0.00           H  
ATOM   3555  HG3 LYS   227      55.604  33.339  25.228  1.00  0.00           H  
ATOM   3556  CD  LYS   227      57.634  33.940  24.547  1.00  0.00           C  
ATOM   3557  HD2 LYS   227      58.264  34.784  24.829  1.00  0.00           H  
ATOM   3558  HD3 LYS   227      58.182  33.012  24.708  1.00  0.00           H  
ATOM   3559  CE  LYS   227      57.292  33.996  23.058  1.00  0.00           C  
ATOM   3560  HE2 LYS   227      56.491  33.371  22.664  1.00  0.00           H  
ATOM   3561  HE3 LYS   227      56.752  34.931  22.909  1.00  0.00           H  
ATOM   3562  NZ  LYS   227      58.519  33.884  22.246  1.00  0.00           N  
ATOM   3563  HZ1 LYS   227      58.767  32.905  22.269  1.00  0.00           H  
ATOM   3564  HZ2 LYS   227      58.363  34.218  21.306  1.00  0.00           H  
ATOM   3565  HZ3 LYS   227      59.213  34.543  22.569  1.00  0.00           H  
ATOM   3566  C   LYS   227      54.533  37.159  27.066  1.00  0.00           C  
ATOM   3567  O   LYS   227      55.249  38.037  27.548  1.00  0.00           O  
ATOM   3568  N   ASP   228      53.245  37.256  26.835  1.00  0.00           N  
ATOM   3569  H   ASP   228      52.726  36.476  26.457  1.00  0.00           H  
ATOM   3570  CA  ASP   228      52.472  38.577  27.064  1.00  0.00           C  
ATOM   3571  HA  ASP   228      53.072  39.429  26.744  1.00  0.00           H  
ATOM   3572  CB  ASP   228      51.199  38.593  26.246  1.00  0.00           C  
ATOM   3573  HB2 ASP   228      50.707  37.624  26.160  1.00  0.00           H  
ATOM   3574  HB3 ASP   228      50.534  39.306  26.734  1.00  0.00           H  
ATOM   3575  CG  ASP   228      51.345  39.268  24.883  1.00  0.00           C  
ATOM   3576  OD1 ASP   228      52.430  39.732  24.549  1.00  0.00           O  
ATOM   3577  OD2 ASP   228      50.317  39.428  24.202  1.00  0.00           O  
ATOM   3578  C   ASP   228      52.200  38.746  28.568  1.00  0.00           C  
ATOM   3579  O   ASP   228      52.319  39.804  29.114  1.00  0.00           O  
ATOM   3580  N   MET   229      51.747  37.665  29.288  1.00  0.00           N  
ATOM   3581  H   MET   229      51.557  36.801  28.800  1.00  0.00           H  
ATOM   3582  CA  MET   229      51.354  37.787  30.684  1.00  0.00           C  
ATOM   3583  HA  MET   229      50.706  38.657  30.792  1.00  0.00           H  
ATOM   3584  CB  MET   229      50.527  36.547  31.168  1.00  0.00           C  
ATOM   3585  HB2 MET   229      51.080  35.608  31.185  1.00  0.00           H  
ATOM   3586  HB3 MET   229      50.264  36.627  32.223  1.00  0.00           H  
ATOM   3587  CG  MET   229      49.214  36.311  30.398  1.00  0.00           C  
ATOM   3588  HG2 MET   229      49.340  36.434  29.323  1.00  0.00           H  
ATOM   3589  HG3 MET   229      48.931  35.279  30.606  1.00  0.00           H  
ATOM   3590  SD  MET   229      47.953  37.552  30.766  1.00  0.00           S  
ATOM   3591  CE  MET   229      47.560  37.223  32.494  1.00  0.00           C  
ATOM   3592  HE1 MET   229      46.998  38.068  32.890  1.00  0.00           H  
ATOM   3593  HE2 MET   229      46.862  36.388  32.550  1.00  0.00           H  
ATOM   3594  HE3 MET   229      48.464  37.124  33.096  1.00  0.00           H  
ATOM   3595  C   MET   229      52.615  38.132  31.596  1.00  0.00           C  
ATOM   3596  O   MET   229      52.581  38.831  32.611  1.00  0.00           O  
ATOM   3597  N   ALA   230      53.781  37.599  31.205  1.00  0.00           N  
ATOM   3598  H   ALA   230      53.770  36.866  30.511  1.00  0.00           H  
ATOM   3599  CA  ALA   230      55.079  37.845  31.701  1.00  0.00           C  
ATOM   3600  HA  ALA   230      54.995  37.704  32.778  1.00  0.00           H  
ATOM   3601  CB  ALA   230      56.033  36.847  31.094  1.00  0.00           C  
ATOM   3602  HB1 ALA   230      57.091  36.963  31.327  1.00  0.00           H  
ATOM   3603  HB2 ALA   230      55.682  35.828  31.260  1.00  0.00           H  
ATOM   3604  HB3 ALA   230      56.112  37.110  30.040  1.00  0.00           H  
ATOM   3605  C   ALA   230      55.512  39.325  31.450  1.00  0.00           C  
ATOM   3606  O   ALA   230      56.023  39.930  32.366  1.00  0.00           O  
ATOM   3607  N   SER   231      55.208  39.898  30.361  1.00  0.00           N  
ATOM   3608  H   SER   231      54.827  39.274  29.664  1.00  0.00           H  
ATOM   3609  CA  SER   231      55.489  41.302  29.984  1.00  0.00           C  
ATOM   3610  HA  SER   231      56.543  41.462  30.212  1.00  0.00           H  
ATOM   3611  CB  SER   231      55.250  41.539  28.479  1.00  0.00           C  
ATOM   3612  HB2 SER   231      54.198  41.365  28.256  1.00  0.00           H  
ATOM   3613  HB3 SER   231      55.601  42.533  28.199  1.00  0.00           H  
ATOM   3614  OG  SER   231      56.135  40.646  27.731  1.00  0.00           O  
ATOM   3615  HG  SER   231      55.661  39.823  27.590  1.00  0.00           H  
ATOM   3616  C   SER   231      54.519  42.225  30.750  1.00  0.00           C  
ATOM   3617  O   SER   231      54.918  43.158  31.385  1.00  0.00           O  
ATOM   3618  N   TRP   232      53.259  41.749  30.847  1.00  0.00           N  
ATOM   3619  H   TRP   232      52.944  40.996  30.253  1.00  0.00           H  
ATOM   3620  CA  TRP   232      52.197  42.390  31.620  1.00  0.00           C  
ATOM   3621  HA  TRP   232      52.216  43.441  31.330  1.00  0.00           H  
ATOM   3622  CB  TRP   232      50.868  41.751  31.326  1.00  0.00           C  
ATOM   3623  HB2 TRP   232      50.631  41.858  30.267  1.00  0.00           H  
ATOM   3624  HB3 TRP   232      50.986  40.678  31.476  1.00  0.00           H  
ATOM   3625  CG  TRP   232      49.707  42.257  32.155  1.00  0.00           C  
ATOM   3626  CD1 TRP   232      49.016  41.486  32.983  1.00  0.00           C  
ATOM   3627  HD1 TRP   232      49.282  40.476  33.255  1.00  0.00           H  
ATOM   3628  NE1 TRP   232      47.910  42.180  33.541  1.00  0.00           N  
ATOM   3629  HE1 TRP   232      47.192  41.743  34.100  1.00  0.00           H  
ATOM   3630  CE2 TRP   232      47.941  43.491  33.039  1.00  0.00           C  
ATOM   3631  CZ2 TRP   232      47.237  44.620  33.381  1.00  0.00           C  
ATOM   3632  HZ2 TRP   232      46.357  44.484  33.993  1.00  0.00           H  
ATOM   3633  CH2 TRP   232      47.518  45.850  32.786  1.00  0.00           C  
ATOM   3634  HH2 TRP   232      46.953  46.737  33.035  1.00  0.00           H  
ATOM   3635  CZ3 TRP   232      48.742  45.978  32.114  1.00  0.00           C  
ATOM   3636  HZ3 TRP   232      48.997  46.998  31.866  1.00  0.00           H  
ATOM   3637  CE3 TRP   232      49.473  44.868  31.826  1.00  0.00           C  
ATOM   3638  HE3 TRP   232      50.416  44.856  31.300  1.00  0.00           H  
ATOM   3639  CD2 TRP   232      49.132  43.613  32.274  1.00  0.00           C  
ATOM   3640  C   TRP   232      52.605  42.435  33.127  1.00  0.00           C  
ATOM   3641  O   TRP   232      52.550  43.488  33.736  1.00  0.00           O  
ATOM   3642  N   VAL   233      53.132  41.378  33.707  1.00  0.00           N  
ATOM   3643  H   VAL   233      53.229  40.496  33.223  1.00  0.00           H  
ATOM   3644  CA  VAL   233      53.787  41.411  35.046  1.00  0.00           C  
ATOM   3645  HA  VAL   233      52.977  41.653  35.735  1.00  0.00           H  
ATOM   3646  CB  VAL   233      54.202  39.944  35.563  1.00  0.00           C  
ATOM   3647  HB  VAL   233      54.809  39.469  34.791  1.00  0.00           H  
ATOM   3648  CG1 VAL   233      54.969  40.036  36.851  1.00  0.00           C  
ATOM   3649 HG11 VAL   233      55.988  40.416  36.785  1.00  0.00           H  
ATOM   3650 HG12 VAL   233      54.471  40.814  37.430  1.00  0.00           H  
ATOM   3651 HG13 VAL   233      54.908  39.097  37.401  1.00  0.00           H  
ATOM   3652  CG2 VAL   233      52.946  39.186  35.915  1.00  0.00           C  
ATOM   3653 HG21 VAL   233      53.084  38.183  36.318  1.00  0.00           H  
ATOM   3654 HG22 VAL   233      52.310  39.737  36.608  1.00  0.00           H  
ATOM   3655 HG23 VAL   233      52.291  39.066  35.052  1.00  0.00           H  
ATOM   3656  C   VAL   233      54.946  42.431  35.110  1.00  0.00           C  
ATOM   3657  O   VAL   233      54.935  43.276  35.978  1.00  0.00           O  
ATOM   3658  N   MET   234      55.889  42.406  34.190  1.00  0.00           N  
ATOM   3659  H   MET   234      55.718  41.865  33.354  1.00  0.00           H  
ATOM   3660  CA  MET   234      57.062  43.251  34.167  1.00  0.00           C  
ATOM   3661  HA  MET   234      57.564  43.178  35.132  1.00  0.00           H  
ATOM   3662  CB  MET   234      58.101  42.942  33.111  1.00  0.00           C  
ATOM   3663  HB2 MET   234      57.591  42.706  32.177  1.00  0.00           H  
ATOM   3664  HB3 MET   234      58.680  43.859  32.996  1.00  0.00           H  
ATOM   3665  CG  MET   234      58.851  41.653  33.421  1.00  0.00           C  
ATOM   3666  HG2 MET   234      59.318  41.642  34.406  1.00  0.00           H  
ATOM   3667  HG3 MET   234      58.090  40.873  33.443  1.00  0.00           H  
ATOM   3668  SD  MET   234      60.120  41.115  32.235  1.00  0.00           S  
ATOM   3669  CE  MET   234      59.066  40.673  30.854  1.00  0.00           C  
ATOM   3670  HE1 MET   234      58.484  41.554  30.581  1.00  0.00           H  
ATOM   3671  HE2 MET   234      59.669  40.551  29.954  1.00  0.00           H  
ATOM   3672  HE3 MET   234      58.496  39.771  31.077  1.00  0.00           H  
ATOM   3673  C   MET   234      56.707  44.702  34.101  1.00  0.00           C  
ATOM   3674  O   MET   234      57.293  45.487  34.904  1.00  0.00           O  
ATOM   3675  N   ALA   235      55.680  45.164  33.346  1.00  0.00           N  
ATOM   3676  H   ALA   235      55.169  44.527  32.751  1.00  0.00           H  
ATOM   3677  CA  ALA   235      55.169  46.535  33.228  1.00  0.00           C  
ATOM   3678  HA  ALA   235      56.067  47.126  33.046  1.00  0.00           H  
ATOM   3679  CB  ALA   235      54.226  46.581  32.015  1.00  0.00           C  
ATOM   3680  HB1 ALA   235      54.689  46.372  31.051  1.00  0.00           H  
ATOM   3681  HB2 ALA   235      53.461  45.854  32.287  1.00  0.00           H  
ATOM   3682  HB3 ALA   235      53.948  47.625  31.865  1.00  0.00           H  
ATOM   3683  C   ALA   235      54.469  47.121  34.445  1.00  0.00           C  
ATOM   3684  O   ALA   235      54.598  48.289  34.762  1.00  0.00           O  
ATOM   3685  N   ASN   236      53.766  46.253  35.170  1.00  0.00           N  
ATOM   3686  H   ASN   236      53.779  45.274  34.920  1.00  0.00           H  
ATOM   3687  CA  ASN   236      53.063  46.581  36.422  1.00  0.00           C  
ATOM   3688  HA  ASN   236      52.817  47.642  36.389  1.00  0.00           H  
ATOM   3689  CB  ASN   236      51.907  45.564  36.559  1.00  0.00           C  
ATOM   3690  HB2 ASN   236      52.375  44.632  36.243  1.00  0.00           H  
ATOM   3691  HB3 ASN   236      51.625  45.537  37.612  1.00  0.00           H  
ATOM   3692  CG  ASN   236      50.677  45.900  35.685  1.00  0.00           C  
ATOM   3693  OD1 ASN   236      49.855  46.768  35.869  1.00  0.00           O  
ATOM   3694  ND2 ASN   236      50.515  45.226  34.611  1.00  0.00           N  
ATOM   3695 HD21 ASN   236      49.709  45.447  34.043  1.00  0.00           H  
ATOM   3696 HD22 ASN   236      51.096  44.408  34.499  1.00  0.00           H  
ATOM   3697  C   ASN   236      53.930  46.507  37.658  1.00  0.00           C  
ATOM   3698  O   ASN   236      53.692  47.268  38.553  1.00  0.00           O  
ATOM   3699  N   MET   237      54.908  45.613  37.655  1.00  0.00           N  
ATOM   3700  H   MET   237      54.929  44.989  36.861  1.00  0.00           H  
ATOM   3701  CA  MET   237      55.922  45.367  38.656  1.00  0.00           C  
ATOM   3702  HA  MET   237      55.488  45.422  39.654  1.00  0.00           H  
ATOM   3703  CB  MET   237      56.536  43.918  38.542  1.00  0.00           C  
ATOM   3704  HB2 MET   237      55.829  43.098  38.668  1.00  0.00           H  
ATOM   3705  HB3 MET   237      56.931  43.857  37.528  1.00  0.00           H  
ATOM   3706  CG  MET   237      57.636  43.737  39.589  1.00  0.00           C  
ATOM   3707  HG2 MET   237      58.355  44.543  39.441  1.00  0.00           H  
ATOM   3708  HG3 MET   237      57.227  43.715  40.599  1.00  0.00           H  
ATOM   3709  SD  MET   237      58.517  42.252  39.061  1.00  0.00           S  
ATOM   3710  CE  MET   237      59.465  42.737  37.631  1.00  0.00           C  
ATOM   3711  HE1 MET   237      59.210  42.088  36.793  1.00  0.00           H  
ATOM   3712  HE2 MET   237      59.290  43.776  37.354  1.00  0.00           H  
ATOM   3713  HE3 MET   237      60.522  42.621  37.868  1.00  0.00           H  
ATOM   3714  C   MET   237      56.988  46.488  38.702  1.00  0.00           C  
ATOM   3715  O   MET   237      57.459  46.934  39.779  1.00  0.00           O  
ATOM   3716  N   ALA   238      57.413  47.028  37.533  1.00  0.00           N  
ATOM   3717  H   ALA   238      57.006  46.641  36.694  1.00  0.00           H  
ATOM   3718  CA  ALA   238      58.408  48.118  37.423  1.00  0.00           C  
ATOM   3719  HA  ALA   238      58.460  48.646  38.375  1.00  0.00           H  
ATOM   3720  CB  ALA   238      59.798  47.467  37.186  1.00  0.00           C  
ATOM   3721  HB1 ALA   238      60.474  47.992  36.511  1.00  0.00           H  
ATOM   3722  HB2 ALA   238      60.210  47.051  38.105  1.00  0.00           H  
ATOM   3723  HB3 ALA   238      59.592  46.588  36.575  1.00  0.00           H  
ATOM   3724  C   ALA   238      58.042  49.169  36.334  1.00  0.00           C  
ATOM   3725  O   ALA   238      58.658  49.182  35.225  1.00  0.00           O  
ATOM   3726  N   PRO   239      57.052  50.086  36.634  1.00  0.00           N  
ATOM   3727  CD  PRO   239      56.247  50.101  37.846  1.00  0.00           C  
ATOM   3728  HD2 PRO   239      56.832  50.040  38.763  1.00  0.00           H  
ATOM   3729  HD3 PRO   239      55.622  49.208  37.855  1.00  0.00           H  
ATOM   3730  CG  PRO   239      55.403  51.382  37.728  1.00  0.00           C  
ATOM   3731  HG2 PRO   239      56.042  52.190  38.085  1.00  0.00           H  
ATOM   3732  HG3 PRO   239      54.541  51.290  38.389  1.00  0.00           H  
ATOM   3733  CB  PRO   239      55.233  51.619  36.234  1.00  0.00           C  
ATOM   3734  HB2 PRO   239      54.962  52.665  36.085  1.00  0.00           H  
ATOM   3735  HB3 PRO   239      54.365  51.078  35.859  1.00  0.00           H  
ATOM   3736  CA  PRO   239      56.617  51.122  35.623  1.00  0.00           C  
ATOM   3737  HA  PRO   239      56.515  50.520  34.721  1.00  0.00           H  
ATOM   3738  C   PRO   239      57.634  52.208  35.412  1.00  0.00           C  
ATOM   3739  O   PRO   239      57.451  52.961  34.485  1.00  0.00           O  
ATOM   3740  N   GLU   240      58.657  52.254  36.225  1.00  0.00           N  
ATOM   3741  H   GLU   240      58.706  51.688  37.060  1.00  0.00           H  
ATOM   3742  CA  GLU   240      59.859  53.072  35.954  1.00  0.00           C  
ATOM   3743  HA  GLU   240      59.607  54.132  35.933  1.00  0.00           H  
ATOM   3744  CB  GLU   240      60.891  52.814  37.068  1.00  0.00           C  
ATOM   3745  HB2 GLU   240      61.841  53.192  36.688  1.00  0.00           H  
ATOM   3746  HB3 GLU   240      60.579  53.411  37.924  1.00  0.00           H  
ATOM   3747  CG  GLU   240      61.138  51.366  37.592  1.00  0.00           C  
ATOM   3748  HG2 GLU   240      60.924  50.690  36.764  1.00  0.00           H  
ATOM   3749  HG3 GLU   240      62.191  51.226  37.834  1.00  0.00           H  
ATOM   3750  CD  GLU   240      60.389  51.078  38.952  1.00  0.00           C  
ATOM   3751  OE1 GLU   240      59.144  50.982  38.918  1.00  0.00           O  
ATOM   3752  OE2 GLU   240      60.978  50.855  40.064  1.00  0.00           O  
ATOM   3753  C   GLU   240      60.391  52.763  34.455  1.00  0.00           C  
ATOM   3754  O   GLU   240      60.950  53.650  33.803  1.00  0.00           O  
ATOM   3755  N   THR   241      60.149  51.579  33.857  1.00  0.00           N  
ATOM   3756  H   THR   241      59.625  50.914  34.407  1.00  0.00           H  
ATOM   3757  CA  THR   241      60.520  51.220  32.466  1.00  0.00           C  
ATOM   3758  HA  THR   241      61.549  51.566  32.370  1.00  0.00           H  
ATOM   3759  CB  THR   241      60.596  49.636  32.379  1.00  0.00           C  
ATOM   3760  HB  THR   241      61.030  49.383  31.411  1.00  0.00           H  
ATOM   3761  CG2 THR   241      61.459  48.989  33.441  1.00  0.00           C  
ATOM   3762 HG21 THR   241      62.481  49.369  33.431  1.00  0.00           H  
ATOM   3763 HG22 THR   241      61.067  49.180  34.440  1.00  0.00           H  
ATOM   3764 HG23 THR   241      61.521  47.922  33.228  1.00  0.00           H  
ATOM   3765  OG1 THR   241      59.373  49.014  32.606  1.00  0.00           O  
ATOM   3766  HG1 THR   241      59.123  49.062  33.532  1.00  0.00           H  
ATOM   3767  C   THR   241      59.658  51.778  31.369  1.00  0.00           C  
ATOM   3768  O   THR   241      60.128  51.901  30.226  1.00  0.00           O  
ATOM   3769  N   LEU   242      58.413  52.173  31.742  1.00  0.00           N  
ATOM   3770  H   LEU   242      58.269  52.315  32.732  1.00  0.00           H  
ATOM   3771  CA  LEU   242      57.476  52.742  30.752  1.00  0.00           C  
ATOM   3772  HA  LEU   242      57.369  52.147  29.845  1.00  0.00           H  
ATOM   3773  CB  LEU   242      56.078  52.603  31.369  1.00  0.00           C  
ATOM   3774  HB2 LEU   242      56.149  53.036  32.367  1.00  0.00           H  
ATOM   3775  HB3 LEU   242      55.345  53.091  30.726  1.00  0.00           H  
ATOM   3776  CG  LEU   242      55.570  51.180  31.492  1.00  0.00           C  
ATOM   3777  HG  LEU   242      56.350  50.645  32.034  1.00  0.00           H  
ATOM   3778  CD1 LEU   242      54.235  51.091  32.262  1.00  0.00           C  
ATOM   3779 HD11 LEU   242      53.600  51.651  31.576  1.00  0.00           H  
ATOM   3780 HD12 LEU   242      53.875  50.063  32.292  1.00  0.00           H  
ATOM   3781 HD13 LEU   242      54.154  51.515  33.263  1.00  0.00           H  
ATOM   3782  CD2 LEU   242      55.426  50.511  30.113  1.00  0.00           C  
ATOM   3783 HD21 LEU   242      54.770  51.059  29.437  1.00  0.00           H  
ATOM   3784 HD22 LEU   242      56.292  50.333  29.475  1.00  0.00           H  
ATOM   3785 HD23 LEU   242      55.025  49.535  30.387  1.00  0.00           H  
ATOM   3786  C   LEU   242      57.786  54.242  30.457  1.00  0.00           C  
ATOM   3787  O   LEU   242      58.272  54.909  31.346  1.00  0.00           O  
ATOM   3788  N   PRO   243      57.499  54.806  29.290  1.00  0.00           N  
ATOM   3789  CD  PRO   243      57.329  54.050  28.103  1.00  0.00           C  
ATOM   3790  HD2 PRO   243      56.653  53.197  28.168  1.00  0.00           H  
ATOM   3791  HD3 PRO   243      58.313  53.708  27.784  1.00  0.00           H  
ATOM   3792  CG  PRO   243      56.805  55.023  26.988  1.00  0.00           C  
ATOM   3793  HG2 PRO   243      55.720  55.056  26.888  1.00  0.00           H  
ATOM   3794  HG3 PRO   243      57.380  54.768  26.098  1.00  0.00           H  
ATOM   3795  CB  PRO   243      57.242  56.360  27.520  1.00  0.00           C  
ATOM   3796  HB2 PRO   243      56.512  57.152  27.357  1.00  0.00           H  
ATOM   3797  HB3 PRO   243      58.187  56.627  27.047  1.00  0.00           H  
ATOM   3798  CA  PRO   243      57.439  56.232  29.000  1.00  0.00           C  
ATOM   3799  HA  PRO   243      58.420  56.654  29.214  1.00  0.00           H  
ATOM   3800  C   PRO   243      56.342  56.971  29.801  1.00  0.00           C  
ATOM   3801  O   PRO   243      55.229  56.428  30.136  1.00  0.00           O  
ATOM   3802  N   PRO   244      56.496  58.256  30.170  1.00  0.00           N  
ATOM   3803  CD  PRO   244      57.766  59.040  30.057  1.00  0.00           C  
ATOM   3804  HD2 PRO   244      57.828  59.580  29.112  1.00  0.00           H  
ATOM   3805  HD3 PRO   244      58.685  58.468  30.184  1.00  0.00           H  
ATOM   3806  CG  PRO   244      57.619  60.189  31.089  1.00  0.00           C  
ATOM   3807  HG2 PRO   244      58.240  61.076  30.958  1.00  0.00           H  
ATOM   3808  HG3 PRO   244      57.855  59.878  32.106  1.00  0.00           H  
ATOM   3809  CB  PRO   244      56.090  60.474  30.993  1.00  0.00           C  
ATOM   3810  HB2 PRO   244      55.850  61.038  30.092  1.00  0.00           H  
ATOM   3811  HB3 PRO   244      55.780  61.025  31.881  1.00  0.00           H  
ATOM   3812  CA  PRO   244      55.512  59.057  30.883  1.00  0.00           C  
ATOM   3813  HA  PRO   244      55.463  58.611  31.876  1.00  0.00           H  
ATOM   3814  C   PRO   244      54.168  59.060  30.133  1.00  0.00           C  
ATOM   3815  O   PRO   244      54.024  59.626  29.069  1.00  0.00           O  
ATOM   3816  N   SER   245      53.091  58.483  30.739  1.00  0.00           N  
ATOM   3817  H   SER   245      53.115  58.516  31.748  1.00  0.00           H  
ATOM   3818  CA  SER   245      51.801  58.190  30.131  1.00  0.00           C  
ATOM   3819  HA  SER   245      51.591  58.931  29.360  1.00  0.00           H  
ATOM   3820  CB  SER   245      51.937  56.831  29.432  1.00  0.00           C  
ATOM   3821  HB2 SER   245      52.786  56.905  28.753  1.00  0.00           H  
ATOM   3822  HB3 SER   245      52.154  56.083  30.194  1.00  0.00           H  
ATOM   3823  OG  SER   245      50.704  56.416  28.803  1.00  0.00           O  
ATOM   3824  HG  SER   245      50.845  56.549  27.862  1.00  0.00           H  
ATOM   3825  C   SER   245      50.713  58.259  31.219  1.00  0.00           C  
ATOM   3826  O   SER   245      50.909  57.980  32.400  1.00  0.00           O  
ATOM   3827  N   THR   246      49.482  58.508  30.742  1.00  0.00           N  
ATOM   3828  H   THR   246      49.352  58.825  29.792  1.00  0.00           H  
ATOM   3829  CA  THR   246      48.231  58.252  31.457  1.00  0.00           C  
ATOM   3830  HA  THR   246      48.237  58.812  32.392  1.00  0.00           H  
ATOM   3831  CB  THR   246      47.037  58.632  30.689  1.00  0.00           C  
ATOM   3832  HB  THR   246      46.141  58.413  31.270  1.00  0.00           H  
ATOM   3833  CG2 THR   246      47.067  60.111  30.367  1.00  0.00           C  
ATOM   3834 HG21 THR   246      46.898  60.667  31.289  1.00  0.00           H  
ATOM   3835 HG22 THR   246      47.982  60.348  29.824  1.00  0.00           H  
ATOM   3836 HG23 THR   246      46.175  60.320  29.777  1.00  0.00           H  
ATOM   3837  OG1 THR   246      47.006  58.135  29.375  1.00  0.00           O  
ATOM   3838  HG1 THR   246      46.548  57.295  29.450  1.00  0.00           H  
ATOM   3839  C   THR   246      48.075  56.815  31.948  1.00  0.00           C  
ATOM   3840  O   THR   246      47.617  56.572  33.038  1.00  0.00           O  
ATOM   3841  N   LEU   247      48.524  55.824  31.219  1.00  0.00           N  
ATOM   3842  H   LEU   247      48.844  56.111  30.305  1.00  0.00           H  
ATOM   3843  CA  LEU   247      48.784  54.418  31.645  1.00  0.00           C  
ATOM   3844  HA  LEU   247      47.890  53.971  32.081  1.00  0.00           H  
ATOM   3845  CB  LEU   247      49.242  53.663  30.348  1.00  0.00           C  
ATOM   3846  HB2 LEU   247      48.695  53.867  29.427  1.00  0.00           H  
ATOM   3847  HB3 LEU   247      50.211  54.105  30.115  1.00  0.00           H  
ATOM   3848  CG  LEU   247      49.333  52.146  30.568  1.00  0.00           C  
ATOM   3849  HG  LEU   247      48.746  51.837  31.434  1.00  0.00           H  
ATOM   3850  CD1 LEU   247      48.769  51.513  29.379  1.00  0.00           C  
ATOM   3851 HD11 LEU   247      48.980  50.445  29.420  1.00  0.00           H  
ATOM   3852 HD12 LEU   247      47.692  51.623  29.248  1.00  0.00           H  
ATOM   3853 HD13 LEU   247      49.348  51.891  28.535  1.00  0.00           H  
ATOM   3854  CD2 LEU   247      50.712  51.555  30.776  1.00  0.00           C  
ATOM   3855 HD21 LEU   247      51.149  51.480  29.781  1.00  0.00           H  
ATOM   3856 HD22 LEU   247      51.328  52.205  31.397  1.00  0.00           H  
ATOM   3857 HD23 LEU   247      50.660  50.589  31.278  1.00  0.00           H  
ATOM   3858  C   LEU   247      49.876  54.303  32.665  1.00  0.00           C  
ATOM   3859  O   LEU   247      49.777  53.594  33.685  1.00  0.00           O  
ATOM   3860  N   GLN   248      51.038  55.044  32.493  1.00  0.00           N  
ATOM   3861  H   GLN   248      51.128  55.599  31.654  1.00  0.00           H  
ATOM   3862  CA  GLN   248      52.110  54.986  33.492  1.00  0.00           C  
ATOM   3863  HA  GLN   248      52.252  53.916  33.648  1.00  0.00           H  
ATOM   3864  CB  GLN   248      53.416  55.487  32.802  1.00  0.00           C  
ATOM   3865  HB2 GLN   248      53.598  54.965  31.862  1.00  0.00           H  
ATOM   3866  HB3 GLN   248      53.284  56.533  32.528  1.00  0.00           H  
ATOM   3867  CG  GLN   248      54.699  55.280  33.638  1.00  0.00           C  
ATOM   3868  HG2 GLN   248      54.738  54.325  34.162  1.00  0.00           H  
ATOM   3869  HG3 GLN   248      55.508  55.181  32.914  1.00  0.00           H  
ATOM   3870  CD  GLN   248      55.039  56.415  34.534  1.00  0.00           C  
ATOM   3871  OE1 GLN   248      54.383  57.451  34.467  1.00  0.00           O  
ATOM   3872  NE2 GLN   248      56.169  56.362  35.202  1.00  0.00           N  
ATOM   3873 HE21 GLN   248      56.594  55.473  35.425  1.00  0.00           H  
ATOM   3874 HE22 GLN   248      56.485  57.113  35.800  1.00  0.00           H  
ATOM   3875  C   GLN   248      51.762  55.660  34.859  1.00  0.00           C  
ATOM   3876  O   GLN   248      52.111  55.051  35.895  1.00  0.00           O  
ATOM   3877  N   GLN   249      50.983  56.731  34.901  1.00  0.00           N  
ATOM   3878  H   GLN   249      50.800  57.242  34.049  1.00  0.00           H  
ATOM   3879  CA  GLN   249      50.371  57.230  36.147  1.00  0.00           C  
ATOM   3880  HA  GLN   249      51.089  57.206  36.966  1.00  0.00           H  
ATOM   3881  CB  GLN   249      49.870  58.655  35.863  1.00  0.00           C  
ATOM   3882  HB2 GLN   249      49.209  58.593  35.000  1.00  0.00           H  
ATOM   3883  HB3 GLN   249      49.203  59.019  36.645  1.00  0.00           H  
ATOM   3884  CG  GLN   249      50.977  59.609  35.628  1.00  0.00           C  
ATOM   3885  HG2 GLN   249      51.639  59.573  36.493  1.00  0.00           H  
ATOM   3886  HG3 GLN   249      51.524  59.227  34.767  1.00  0.00           H  
ATOM   3887  CD  GLN   249      50.688  61.059  35.418  1.00  0.00           C  
ATOM   3888  OE1 GLN   249      49.673  61.622  35.827  1.00  0.00           O  
ATOM   3889  NE2 GLN   249      51.586  61.776  34.809  1.00  0.00           N  
ATOM   3890 HE21 GLN   249      51.247  62.607  34.346  1.00  0.00           H  
ATOM   3891 HE22 GLN   249      52.400  61.306  34.439  1.00  0.00           H  
ATOM   3892  C   GLN   249      49.123  56.379  36.521  1.00  0.00           C  
ATOM   3893  O   GLN   249      48.747  56.415  37.704  1.00  0.00           O  
ATOM   3894  N   GLY   250      48.563  55.558  35.567  1.00  0.00           N  
ATOM   3895  H   GLY   250      48.826  55.773  34.616  1.00  0.00           H  
ATOM   3896  CA  GLY   250      47.367  54.747  35.764  1.00  0.00           C  
ATOM   3897  HA2 GLY   250      46.515  55.310  36.143  1.00  0.00           H  
ATOM   3898  HA3 GLY   250      47.046  54.368  34.793  1.00  0.00           H  
ATOM   3899  C   GLY   250      47.788  53.547  36.521  1.00  0.00           C  
ATOM   3900  O   GLY   250      47.154  53.171  37.505  1.00  0.00           O  
ATOM   3901  N   ILE   251      48.929  52.869  36.266  1.00  0.00           N  
ATOM   3902  H   ILE   251      49.249  52.910  35.309  1.00  0.00           H  
ATOM   3903  CA  ILE   251      49.468  51.752  37.091  1.00  0.00           C  
ATOM   3904  HA  ILE   251      48.739  50.942  37.129  1.00  0.00           H  
ATOM   3905  CB  ILE   251      50.811  51.239  36.445  1.00  0.00           C  
ATOM   3906  HB  ILE   251      51.362  52.121  36.119  1.00  0.00           H  
ATOM   3907  CG2 ILE   251      51.644  50.313  37.417  1.00  0.00           C  
ATOM   3908 HG21 ILE   251      52.579  49.933  37.006  1.00  0.00           H  
ATOM   3909 HG22 ILE   251      51.901  50.895  38.301  1.00  0.00           H  
ATOM   3910 HG23 ILE   251      51.048  49.450  37.716  1.00  0.00           H  
ATOM   3911  CG1 ILE   251      50.359  50.458  35.128  1.00  0.00           C  
ATOM   3912 HG12 ILE   251      49.649  49.671  35.383  1.00  0.00           H  
ATOM   3913 HG13 ILE   251      49.812  51.121  34.458  1.00  0.00           H  
ATOM   3914  CD1 ILE   251      51.520  49.881  34.403  1.00  0.00           C  
ATOM   3915 HD11 ILE   251      52.326  50.586  34.199  1.00  0.00           H  
ATOM   3916 HD12 ILE   251      51.823  49.006  34.980  1.00  0.00           H  
ATOM   3917 HD13 ILE   251      51.232  49.312  33.519  1.00  0.00           H  
ATOM   3918  C   ILE   251      49.702  52.251  38.535  1.00  0.00           C  
ATOM   3919  O   ILE   251      49.346  51.525  39.473  1.00  0.00           O  
ATOM   3920  N   ALA   252      50.205  53.477  38.722  1.00  0.00           N  
ATOM   3921  H   ALA   252      50.170  54.102  37.929  1.00  0.00           H  
ATOM   3922  CA  ALA   252      50.229  54.004  40.147  1.00  0.00           C  
ATOM   3923  HA  ALA   252      50.744  53.248  40.739  1.00  0.00           H  
ATOM   3924  CB  ALA   252      50.952  55.372  40.154  1.00  0.00           C  
ATOM   3925  HB1 ALA   252      51.939  55.469  39.702  1.00  0.00           H  
ATOM   3926  HB2 ALA   252      50.302  56.186  39.833  1.00  0.00           H  
ATOM   3927  HB3 ALA   252      51.174  55.656  41.183  1.00  0.00           H  
ATOM   3928  C   ALA   252      48.834  54.058  40.772  1.00  0.00           C  
ATOM   3929  O   ALA   252      48.616  53.671  41.928  1.00  0.00           O  
ATOM   3930  N   LEU   253      47.827  54.644  40.061  1.00  0.00           N  
ATOM   3931  H   LEU   253      48.068  55.143  39.217  1.00  0.00           H  
ATOM   3932  CA  LEU   253      46.509  54.812  40.662  1.00  0.00           C  
ATOM   3933  HA  LEU   253      46.663  55.123  41.695  1.00  0.00           H  
ATOM   3934  CB  LEU   253      45.619  55.785  39.840  1.00  0.00           C  
ATOM   3935  HB2 LEU   253      45.652  55.388  38.826  1.00  0.00           H  
ATOM   3936  HB3 LEU   253      44.622  55.870  40.273  1.00  0.00           H  
ATOM   3937  CG  LEU   253      46.050  57.303  39.761  1.00  0.00           C  
ATOM   3938  HG  LEU   253      47.077  57.202  39.410  1.00  0.00           H  
ATOM   3939  CD1 LEU   253      45.343  58.115  38.638  1.00  0.00           C  
ATOM   3940 HD11 LEU   253      44.263  58.125  38.783  1.00  0.00           H  
ATOM   3941 HD12 LEU   253      45.680  59.150  38.575  1.00  0.00           H  
ATOM   3942 HD13 LEU   253      45.459  57.641  37.663  1.00  0.00           H  
ATOM   3943  CD2 LEU   253      46.006  57.975  41.140  1.00  0.00           C  
ATOM   3944 HD21 LEU   253      46.248  59.027  40.985  1.00  0.00           H  
ATOM   3945 HD22 LEU   253      45.034  57.845  41.614  1.00  0.00           H  
ATOM   3946 HD23 LEU   253      46.772  57.506  41.758  1.00  0.00           H  
ATOM   3947  C   LEU   253      45.839  53.364  40.805  1.00  0.00           C  
ATOM   3948  O   LEU   253      44.891  53.317  41.536  1.00  0.00           O  
ATOM   3949  N   ALA   254      46.147  52.389  40.021  1.00  0.00           N  
ATOM   3950  H   ALA   254      46.854  52.566  39.322  1.00  0.00           H  
ATOM   3951  CA  ALA   254      45.609  51.053  40.166  1.00  0.00           C  
ATOM   3952  HA  ALA   254      44.523  51.080  40.260  1.00  0.00           H  
ATOM   3953  CB  ALA   254      45.834  50.436  38.819  1.00  0.00           C  
ATOM   3954  HB1 ALA   254      45.313  49.479  38.855  1.00  0.00           H  
ATOM   3955  HB2 ALA   254      45.287  51.094  38.145  1.00  0.00           H  
ATOM   3956  HB3 ALA   254      46.857  50.241  38.497  1.00  0.00           H  
ATOM   3957  C   ALA   254      46.280  50.295  41.378  1.00  0.00           C  
ATOM   3958  O   ALA   254      45.581  49.555  42.072  1.00  0.00           O  
ATOM   3959  N   GLN   255      47.470  50.644  41.837  1.00  0.00           N  
ATOM   3960  H   GLN   255      47.995  51.315  41.294  1.00  0.00           H  
ATOM   3961  CA  GLN   255      48.169  50.240  43.109  1.00  0.00           C  
ATOM   3962  HA  GLN   255      47.820  49.247  43.392  1.00  0.00           H  
ATOM   3963  CB  GLN   255      49.646  50.054  42.723  1.00  0.00           C  
ATOM   3964  HB2 GLN   255      49.967  51.023  42.339  1.00  0.00           H  
ATOM   3965  HB3 GLN   255      50.129  49.823  43.672  1.00  0.00           H  
ATOM   3966  CG  GLN   255      49.872  48.920  41.701  1.00  0.00           C  
ATOM   3967  HG2 GLN   255      49.466  47.977  42.066  1.00  0.00           H  
ATOM   3968  HG3 GLN   255      49.263  49.090  40.813  1.00  0.00           H  
ATOM   3969  CD  GLN   255      51.283  48.635  41.289  1.00  0.00           C  
ATOM   3970  OE1 GLN   255      52.187  49.244  41.885  1.00  0.00           O  
ATOM   3971  NE2 GLN   255      51.686  47.912  40.264  1.00  0.00           N  
ATOM   3972 HE21 GLN   255      52.629  47.670  39.998  1.00  0.00           H  
ATOM   3973 HE22 GLN   255      50.983  47.561  39.629  1.00  0.00           H  
ATOM   3974  C   GLN   255      48.068  51.167  44.350  1.00  0.00           C  
ATOM   3975  O   GLN   255      48.505  50.788  45.473  1.00  0.00           O  
ATOM   3976  N   SER   256      47.416  52.286  44.133  1.00  0.00           N  
ATOM   3977  H   SER   256      47.053  52.378  43.195  1.00  0.00           H  
ATOM   3978  CA  SER   256      46.936  53.118  45.215  1.00  0.00           C  
ATOM   3979  HA  SER   256      47.828  53.382  45.782  1.00  0.00           H  
ATOM   3980  CB  SER   256      46.234  54.357  44.582  1.00  0.00           C  
ATOM   3981  HB2 SER   256      45.496  53.934  43.900  1.00  0.00           H  
ATOM   3982  HB3 SER   256      45.808  54.994  45.357  1.00  0.00           H  
ATOM   3983  OG  SER   256      47.219  55.156  43.893  1.00  0.00           O  
ATOM   3984  HG  SER   256      47.662  54.665  43.197  1.00  0.00           H  
ATOM   3985  C   SER   256      45.976  52.421  46.137  1.00  0.00           C  
ATOM   3986  O   SER   256      45.091  51.703  45.695  1.00  0.00           O  
ATOM   3987  N   ARG   257      46.065  52.494  47.502  1.00  0.00           N  
ATOM   3988  H   ARG   257      46.612  53.267  47.854  1.00  0.00           H  
ATOM   3989  CA  ARG   257      45.304  51.705  48.501  1.00  0.00           C  
ATOM   3990  HA  ARG   257      44.872  50.880  47.935  1.00  0.00           H  
ATOM   3991  CB  ARG   257      46.220  51.224  49.624  1.00  0.00           C  
ATOM   3992  HB2 ARG   257      46.447  52.064  50.281  1.00  0.00           H  
ATOM   3993  HB3 ARG   257      45.651  50.517  50.228  1.00  0.00           H  
ATOM   3994  CG  ARG   257      47.542  50.607  49.161  1.00  0.00           C  
ATOM   3995  HG2 ARG   257      47.380  49.731  48.533  1.00  0.00           H  
ATOM   3996  HG3 ARG   257      47.975  51.379  48.524  1.00  0.00           H  
ATOM   3997  CD  ARG   257      48.510  50.217  50.262  1.00  0.00           C  
ATOM   3998  HD2 ARG   257      48.972  51.135  50.627  1.00  0.00           H  
ATOM   3999  HD3 ARG   257      47.950  49.731  51.061  1.00  0.00           H  
ATOM   4000  NE  ARG   257      49.513  49.204  49.930  1.00  0.00           N  
ATOM   4001  HE  ARG   257      49.733  49.037  48.959  1.00  0.00           H  
ATOM   4002  CZ  ARG   257      50.246  48.468  50.727  1.00  0.00           C  
ATOM   4003  NH1 ARG   257      50.282  48.830  52.024  1.00  0.00           N  
ATOM   4004 HH11 ARG   257      50.007  49.748  52.341  1.00  0.00           H  
ATOM   4005 HH12 ARG   257      50.691  48.121  52.616  1.00  0.00           H  
ATOM   4006  NH2 ARG   257      51.097  47.605  50.292  1.00  0.00           N  
ATOM   4007 HH21 ARG   257      51.263  47.511  49.300  1.00  0.00           H  
ATOM   4008 HH22 ARG   257      51.807  47.235  50.908  1.00  0.00           H  
ATOM   4009  C   ARG   257      44.101  52.488  49.006  1.00  0.00           C  
ATOM   4010  O   ARG   257      44.328  53.450  49.738  1.00  0.00           O  
ATOM   4011  N   TYR   258      42.938  52.163  48.508  1.00  0.00           N  
ATOM   4012  H   TYR   258      42.912  51.435  47.808  1.00  0.00           H  
ATOM   4013  CA  TYR   258      41.692  52.742  48.928  1.00  0.00           C  
ATOM   4014  HA  TYR   258      41.855  53.796  49.155  1.00  0.00           H  
ATOM   4015  CB  TYR   258      40.751  52.622  47.733  1.00  0.00           C  
ATOM   4016  HB2 TYR   258      40.345  51.614  47.651  1.00  0.00           H  
ATOM   4017  HB3 TYR   258      39.840  53.181  47.944  1.00  0.00           H  
ATOM   4018  CG  TYR   258      41.316  53.118  46.412  1.00  0.00           C  
ATOM   4019  CD1 TYR   258      41.961  52.288  45.524  1.00  0.00           C  
ATOM   4020  HD1 TYR   258      42.192  51.241  45.651  1.00  0.00           H  
ATOM   4021  CE1 TYR   258      42.619  52.907  44.431  1.00  0.00           C  
ATOM   4022  HE1 TYR   258      43.168  52.238  43.784  1.00  0.00           H  
ATOM   4023  CZ  TYR   258      42.307  54.216  44.009  1.00  0.00           C  
ATOM   4024  OH  TYR   258      42.977  54.811  42.934  1.00  0.00           O  
ATOM   4025  HH  TYR   258      43.603  54.149  42.634  1.00  0.00           H  
ATOM   4026  CE2 TYR   258      41.570  55.086  44.909  1.00  0.00           C  
ATOM   4027  HE2 TYR   258      41.258  56.094  44.678  1.00  0.00           H  
ATOM   4028  CD2 TYR   258      41.077  54.471  46.081  1.00  0.00           C  
ATOM   4029  HD2 TYR   258      40.420  55.090  46.674  1.00  0.00           H  
ATOM   4030  C   TYR   258      41.024  52.058  50.104  1.00  0.00           C  
ATOM   4031  O   TYR   258      40.167  52.709  50.714  1.00  0.00           O  
ATOM   4032  N   TRP   259      41.423  50.853  50.374  1.00  0.00           N  
ATOM   4033  H   TRP   259      42.130  50.426  49.792  1.00  0.00           H  
ATOM   4034  CA  TRP   259      40.833  50.099  51.558  1.00  0.00           C  
ATOM   4035  HA  TRP   259      40.366  50.783  52.266  1.00  0.00           H  
ATOM   4036  CB  TRP   259      39.685  49.086  51.174  1.00  0.00           C  
ATOM   4037  HB2 TRP   259      40.142  48.284  50.593  1.00  0.00           H  
ATOM   4038  HB3 TRP   259      39.301  48.633  52.088  1.00  0.00           H  
ATOM   4039  CG  TRP   259      38.550  49.826  50.520  1.00  0.00           C  
ATOM   4040  CD1 TRP   259      38.514  49.940  49.172  1.00  0.00           C  
ATOM   4041  HD1 TRP   259      39.208  49.509  48.466  1.00  0.00           H  
ATOM   4042  NE1 TRP   259      37.417  50.736  48.927  1.00  0.00           N  
ATOM   4043  HE1 TRP   259      36.989  50.793  48.014  1.00  0.00           H  
ATOM   4044  CE2 TRP   259      36.764  51.230  50.025  1.00  0.00           C  
ATOM   4045  CZ2 TRP   259      35.746  52.165  50.193  1.00  0.00           C  
ATOM   4046  HZ2 TRP   259      35.298  52.654  49.340  1.00  0.00           H  
ATOM   4047  CH2 TRP   259      35.209  52.465  51.510  1.00  0.00           C  
ATOM   4048  HH2 TRP   259      34.383  53.150  51.636  1.00  0.00           H  
ATOM   4049  CZ3 TRP   259      35.819  51.762  52.555  1.00  0.00           C  
ATOM   4050  HZ3 TRP   259      35.435  51.948  53.547  1.00  0.00           H  
ATOM   4051  CE3 TRP   259      36.941  50.935  52.410  1.00  0.00           C  
ATOM   4052  HE3 TRP   259      37.299  50.387  53.269  1.00  0.00           H  
ATOM   4053  CD2 TRP   259      37.467  50.702  51.110  1.00  0.00           C  
ATOM   4054  C   TRP   259      41.952  49.219  52.194  1.00  0.00           C  
ATOM   4055  O   TRP   259      42.860  48.711  51.532  1.00  0.00           O  
ATOM   4056  N   ARG   260      41.764  49.071  53.485  1.00  0.00           N  
ATOM   4057  H   ARG   260      41.016  49.647  53.845  1.00  0.00           H  
ATOM   4058  CA  ARG   260      42.427  47.972  54.251  1.00  0.00           C  
ATOM   4059  HA  ARG   260      43.197  47.522  53.624  1.00  0.00           H  
ATOM   4060  CB  ARG   260      43.124  48.481  55.549  1.00  0.00           C  
ATOM   4061  HB2 ARG   260      43.675  49.382  55.279  1.00  0.00           H  
ATOM   4062  HB3 ARG   260      42.381  48.783  56.287  1.00  0.00           H  
ATOM   4063  CG  ARG   260      44.059  47.471  56.138  1.00  0.00           C  
ATOM   4064  HG2 ARG   260      43.502  46.541  56.247  1.00  0.00           H  
ATOM   4065  HG3 ARG   260      44.931  47.301  55.506  1.00  0.00           H  
ATOM   4066  CD  ARG   260      44.704  47.939  57.467  1.00  0.00           C  
ATOM   4067  HD2 ARG   260      45.536  47.262  57.663  1.00  0.00           H  
ATOM   4068  HD3 ARG   260      45.204  48.890  57.287  1.00  0.00           H  
ATOM   4069  NE  ARG   260      43.784  48.094  58.580  1.00  0.00           N  
ATOM   4070  HE  ARG   260      43.633  49.056  58.851  1.00  0.00           H  
ATOM   4071  CZ  ARG   260      42.908  47.208  59.073  1.00  0.00           C  
ATOM   4072  NH1 ARG   260      42.949  45.919  58.750  1.00  0.00           N  
ATOM   4073 HH11 ARG   260      43.737  45.553  58.234  1.00  0.00           H  
ATOM   4074 HH12 ARG   260      42.304  45.270  59.176  1.00  0.00           H  
ATOM   4075  NH2 ARG   260      41.942  47.662  59.891  1.00  0.00           N  
ATOM   4076 HH21 ARG   260      41.863  48.661  60.021  1.00  0.00           H  
ATOM   4077 HH22 ARG   260      41.220  47.096  60.312  1.00  0.00           H  
ATOM   4078  C   ARG   260      41.388  46.882  54.553  1.00  0.00           C  
ATOM   4079  O   ARG   260      40.216  47.175  54.758  1.00  0.00           O  
ATOM   4080  N   VAL   261      41.739  45.595  54.425  1.00  0.00           N  
ATOM   4081  H   VAL   261      42.676  45.469  54.071  1.00  0.00           H  
ATOM   4082  CA  VAL   261      40.773  44.433  54.557  1.00  0.00           C  
ATOM   4083  HA  VAL   261      39.969  44.851  55.163  1.00  0.00           H  
ATOM   4084  CB  VAL   261      40.224  43.928  53.241  1.00  0.00           C  
ATOM   4085  HB  VAL   261      41.102  43.511  52.748  1.00  0.00           H  
ATOM   4086  CG1 VAL   261      39.154  42.915  53.272  1.00  0.00           C  
ATOM   4087 HG11 VAL   261      39.559  42.042  53.785  1.00  0.00           H  
ATOM   4088 HG12 VAL   261      38.323  43.209  53.913  1.00  0.00           H  
ATOM   4089 HG13 VAL   261      38.812  42.638  52.274  1.00  0.00           H  
ATOM   4090  CG2 VAL   261      39.604  45.145  52.450  1.00  0.00           C  
ATOM   4091 HG21 VAL   261      40.413  45.778  52.084  1.00  0.00           H  
ATOM   4092 HG22 VAL   261      38.990  44.829  51.606  1.00  0.00           H  
ATOM   4093 HG23 VAL   261      38.928  45.718  53.084  1.00  0.00           H  
ATOM   4094  C   VAL   261      41.533  43.340  55.267  1.00  0.00           C  
ATOM   4095  O   VAL   261      42.044  42.374  54.685  1.00  0.00           O  
ATOM   4096  N   GLY   262      41.771  43.645  56.560  1.00  0.00           N  
ATOM   4097  H   GLY   262      41.372  44.478  56.968  1.00  0.00           H  
ATOM   4098  CA  GLY   262      42.661  42.880  57.505  1.00  0.00           C  
ATOM   4099  HA2 GLY   262      42.525  43.228  58.530  1.00  0.00           H  
ATOM   4100  HA3 GLY   262      42.404  41.821  57.477  1.00  0.00           H  
ATOM   4101  C   GLY   262      44.068  43.051  57.049  1.00  0.00           C  
ATOM   4102  O   GLY   262      44.569  44.188  57.078  1.00  0.00           O  
ATOM   4103  N   ALA   263      44.719  41.943  56.567  1.00  0.00           N  
ATOM   4104  H   ALA   263      44.182  41.088  56.573  1.00  0.00           H  
ATOM   4105  CA  ALA   263      46.084  41.856  56.126  1.00  0.00           C  
ATOM   4106  HA  ALA   263      46.614  42.673  56.618  1.00  0.00           H  
ATOM   4107  CB  ALA   263      46.553  40.434  56.389  1.00  0.00           C  
ATOM   4108  HB1 ALA   263      46.025  39.878  55.615  1.00  0.00           H  
ATOM   4109  HB2 ALA   263      47.628  40.297  56.267  1.00  0.00           H  
ATOM   4110  HB3 ALA   263      46.345  40.048  57.387  1.00  0.00           H  
ATOM   4111  C   ALA   263      46.148  42.191  54.623  1.00  0.00           C  
ATOM   4112  O   ALA   263      47.233  42.157  54.051  1.00  0.00           O  
ATOM   4113  N   MET   264      44.964  42.446  53.929  1.00  0.00           N  
ATOM   4114  H   MET   264      44.078  42.606  54.388  1.00  0.00           H  
ATOM   4115  CA  MET   264      44.845  42.799  52.508  1.00  0.00           C  
ATOM   4116  HA  MET   264      45.811  42.679  52.019  1.00  0.00           H  
ATOM   4117  CB  MET   264      43.781  41.942  51.805  1.00  0.00           C  
ATOM   4118  HB2 MET   264      43.811  40.916  52.171  1.00  0.00           H  
ATOM   4119  HB3 MET   264      42.788  42.148  52.204  1.00  0.00           H  
ATOM   4120  CG  MET   264      43.724  41.939  50.206  1.00  0.00           C  
ATOM   4121  HG2 MET   264      44.719  42.074  49.781  1.00  0.00           H  
ATOM   4122  HG3 MET   264      43.511  40.894  49.981  1.00  0.00           H  
ATOM   4123  SD  MET   264      42.545  43.036  49.275  1.00  0.00           S  
ATOM   4124  CE  MET   264      40.936  42.322  49.649  1.00  0.00           C  
ATOM   4125  HE1 MET   264      40.990  41.760  50.581  1.00  0.00           H  
ATOM   4126  HE2 MET   264      40.179  43.104  49.717  1.00  0.00           H  
ATOM   4127  HE3 MET   264      40.660  41.682  48.811  1.00  0.00           H  
ATOM   4128  C   MET   264      44.622  44.344  52.283  1.00  0.00           C  
ATOM   4129  O   MET   264      44.140  45.053  53.154  1.00  0.00           O  
ATOM   4130  N   TYR   265      44.950  44.806  51.021  1.00  0.00           N  
ATOM   4131  H   TYR   265      45.427  44.211  50.358  1.00  0.00           H  
ATOM   4132  CA  TYR   265      44.710  46.131  50.464  1.00  0.00           C  
ATOM   4133  HA  TYR   265      44.095  46.705  51.156  1.00  0.00           H  
ATOM   4134  CB  TYR   265      46.030  47.000  50.541  1.00  0.00           C  
ATOM   4135  HB2 TYR   265      46.707  46.468  49.874  1.00  0.00           H  
ATOM   4136  HB3 TYR   265      45.872  47.973  50.075  1.00  0.00           H  
ATOM   4137  CG  TYR   265      46.569  47.311  51.955  1.00  0.00           C  
ATOM   4138  CD1 TYR   265      46.122  48.442  52.661  1.00  0.00           C  
ATOM   4139  HD1 TYR   265      45.550  49.130  52.055  1.00  0.00           H  
ATOM   4140  CE1 TYR   265      46.542  48.686  53.955  1.00  0.00           C  
ATOM   4141  HE1 TYR   265      46.098  49.557  54.414  1.00  0.00           H  
ATOM   4142  CZ  TYR   265      47.269  47.766  54.660  1.00  0.00           C  
ATOM   4143  OH  TYR   265      47.515  47.995  55.998  1.00  0.00           O  
ATOM   4144  HH  TYR   265      47.730  47.204  56.497  1.00  0.00           H  
ATOM   4145  CE2 TYR   265      47.774  46.664  54.037  1.00  0.00           C  
ATOM   4146  HE2 TYR   265      48.512  46.014  54.483  1.00  0.00           H  
ATOM   4147  CD2 TYR   265      47.373  46.408  52.696  1.00  0.00           C  
ATOM   4148  HD2 TYR   265      47.670  45.423  52.367  1.00  0.00           H  
ATOM   4149  C   TYR   265      44.131  46.103  49.062  1.00  0.00           C  
ATOM   4150  O   TYR   265      44.664  45.468  48.157  1.00  0.00           O  
ATOM   4151  N   GLN   266      42.964  46.770  48.905  1.00  0.00           N  
ATOM   4152  H   GLN   266      42.500  47.177  49.704  1.00  0.00           H  
ATOM   4153  CA  GLN   266      42.218  46.731  47.632  1.00  0.00           C  
ATOM   4154  HA  GLN   266      42.448  45.804  47.106  1.00  0.00           H  
ATOM   4155  CB  GLN   266      40.733  46.762  48.029  1.00  0.00           C  
ATOM   4156  HB2 GLN   266      40.334  45.911  48.581  1.00  0.00           H  
ATOM   4157  HB3 GLN   266      40.560  47.666  48.611  1.00  0.00           H  
ATOM   4158  CG  GLN   266      39.790  46.854  46.829  1.00  0.00           C  
ATOM   4159  HG2 GLN   266      38.743  46.976  47.104  1.00  0.00           H  
ATOM   4160  HG3 GLN   266      39.990  47.675  46.141  1.00  0.00           H  
ATOM   4161  CD  GLN   266      39.883  45.508  46.157  1.00  0.00           C  
ATOM   4162  OE1 GLN   266      39.546  44.472  46.762  1.00  0.00           O  
ATOM   4163  NE2 GLN   266      40.226  45.382  44.885  1.00  0.00           N  
ATOM   4164 HE21 GLN   266      40.482  46.126  44.251  1.00  0.00           H  
ATOM   4165 HE22 GLN   266      40.248  44.411  44.608  1.00  0.00           H  
ATOM   4166  C   GLN   266      42.614  47.922  46.688  1.00  0.00           C  
ATOM   4167  O   GLN   266      42.354  49.126  46.965  1.00  0.00           O  
ATOM   4168  N   GLY   267      43.208  47.480  45.588  1.00  0.00           N  
ATOM   4169  H   GLY   267      43.436  46.501  45.490  1.00  0.00           H  
ATOM   4170  CA  GLY   267      43.579  48.294  44.458  1.00  0.00           C  
ATOM   4171  HA2 GLY   267      43.793  49.335  44.702  1.00  0.00           H  
ATOM   4172  HA3 GLY   267      44.496  47.931  43.994  1.00  0.00           H  
ATOM   4173  C   GLY   267      42.492  48.312  43.351  1.00  0.00           C  
ATOM   4174  O   GLY   267      41.399  47.713  43.555  1.00  0.00           O  
ATOM   4175  N   LEU   268      42.830  48.857  42.188  1.00  0.00           N  
ATOM   4176  H   LEU   268      43.810  49.059  42.052  1.00  0.00           H  
ATOM   4177  CA  LEU   268      41.860  48.752  41.044  1.00  0.00           C  
ATOM   4178  HA  LEU   268      40.838  48.603  41.391  1.00  0.00           H  
ATOM   4179  CB  LEU   268      42.024  50.055  40.176  1.00  0.00           C  
ATOM   4180  HB2 LEU   268      42.934  50.135  39.581  1.00  0.00           H  
ATOM   4181  HB3 LEU   268      41.251  50.052  39.407  1.00  0.00           H  
ATOM   4182  CG  LEU   268      41.811  51.382  40.890  1.00  0.00           C  
ATOM   4183  HG  LEU   268      42.601  51.439  41.638  1.00  0.00           H  
ATOM   4184  CD1 LEU   268      41.958  52.656  40.004  1.00  0.00           C  
ATOM   4185 HD11 LEU   268      41.823  53.579  40.567  1.00  0.00           H  
ATOM   4186 HD12 LEU   268      42.958  52.641  39.572  1.00  0.00           H  
ATOM   4187 HD13 LEU   268      41.261  52.570  39.170  1.00  0.00           H  
ATOM   4188  CD2 LEU   268      40.351  51.529  41.442  1.00  0.00           C  
ATOM   4189 HD21 LEU   268      40.216  50.660  42.086  1.00  0.00           H  
ATOM   4190 HD22 LEU   268      40.262  52.422  42.061  1.00  0.00           H  
ATOM   4191 HD23 LEU   268      39.627  51.499  40.627  1.00  0.00           H  
ATOM   4192  C   LEU   268      42.173  47.485  40.221  1.00  0.00           C  
ATOM   4193  O   LEU   268      43.183  47.400  39.533  1.00  0.00           O  
ATOM   4194  N   GLY   269      41.340  46.439  40.305  1.00  0.00           N  
ATOM   4195  H   GLY   269      40.545  46.590  40.910  1.00  0.00           H  
ATOM   4196  CA  GLY   269      41.563  45.128  39.687  1.00  0.00           C  
ATOM   4197  HA2 GLY   269      40.646  44.543  39.617  1.00  0.00           H  
ATOM   4198  HA3 GLY   269      41.951  45.190  38.670  1.00  0.00           H  
ATOM   4199  C   GLY   269      42.630  44.272  40.405  1.00  0.00           C  
ATOM   4200  O   GLY   269      42.339  43.151  40.846  1.00  0.00           O  
ATOM   4201  N   TRP   270      43.767  44.845  40.647  1.00  0.00           N  
ATOM   4202  H   TRP   270      43.903  45.695  40.119  1.00  0.00           H  
ATOM   4203  CA  TRP   270      44.947  44.339  41.403  1.00  0.00           C  
ATOM   4204  HA  TRP   270      45.139  43.313  41.089  1.00  0.00           H  
ATOM   4205  CB  TRP   270      46.129  45.210  41.119  1.00  0.00           C  
ATOM   4206  HB2 TRP   270      45.845  46.240  41.332  1.00  0.00           H  
ATOM   4207  HB3 TRP   270      46.967  45.003  41.785  1.00  0.00           H  
ATOM   4208  CG  TRP   270      46.622  45.064  39.687  1.00  0.00           C  
ATOM   4209  CD1 TRP   270      46.456  45.932  38.677  1.00  0.00           C  
ATOM   4210  HD1 TRP   270      45.984  46.903  38.724  1.00  0.00           H  
ATOM   4211  NE1 TRP   270      46.966  45.456  37.489  1.00  0.00           N  
ATOM   4212  HE1 TRP   270      46.914  45.884  36.576  1.00  0.00           H  
ATOM   4213  CE2 TRP   270      47.600  44.299  37.725  1.00  0.00           C  
ATOM   4214  CZ2 TRP   270      48.343  43.478  36.913  1.00  0.00           C  
ATOM   4215  HZ2 TRP   270      48.722  43.729  35.933  1.00  0.00           H  
ATOM   4216  CH2 TRP   270      48.820  42.220  37.341  1.00  0.00           C  
ATOM   4217  HH2 TRP   270      49.403  41.522  36.758  1.00  0.00           H  
ATOM   4218  CZ3 TRP   270      48.541  41.873  38.699  1.00  0.00           C  
ATOM   4219  HZ3 TRP   270      48.931  40.940  39.077  1.00  0.00           H  
ATOM   4220  CE3 TRP   270      47.850  42.781  39.557  1.00  0.00           C  
ATOM   4221  HE3 TRP   270      47.793  42.608  40.622  1.00  0.00           H  
ATOM   4222  CD2 TRP   270      47.324  43.981  39.046  1.00  0.00           C  
ATOM   4223  C   TRP   270      44.677  44.365  42.902  1.00  0.00           C  
ATOM   4224  O   TRP   270      44.088  45.284  43.439  1.00  0.00           O  
ATOM   4225  N   GLU   271      45.085  43.317  43.677  1.00  0.00           N  
ATOM   4226  H   GLU   271      45.538  42.532  43.232  1.00  0.00           H  
ATOM   4227  CA  GLU   271      44.937  43.338  45.163  1.00  0.00           C  
ATOM   4228  HA  GLU   271      44.725  44.255  45.714  1.00  0.00           H  
ATOM   4229  CB  GLU   271      43.883  42.317  45.478  1.00  0.00           C  
ATOM   4230  HB2 GLU   271      43.846  41.416  44.865  1.00  0.00           H  
ATOM   4231  HB3 GLU   271      44.077  41.991  46.500  1.00  0.00           H  
ATOM   4232  CG  GLU   271      42.474  42.963  45.419  1.00  0.00           C  
ATOM   4233  HG2 GLU   271      42.570  43.550  46.332  1.00  0.00           H  
ATOM   4234  HG3 GLU   271      42.399  43.678  44.601  1.00  0.00           H  
ATOM   4235  CD  GLU   271      41.287  42.074  45.450  1.00  0.00           C  
ATOM   4236  OE1 GLU   271      41.397  41.034  46.140  1.00  0.00           O  
ATOM   4237  OE2 GLU   271      40.252  42.320  44.821  1.00  0.00           O  
ATOM   4238  C   GLU   271      46.260  42.891  45.883  1.00  0.00           C  
ATOM   4239  O   GLU   271      47.155  42.251  45.297  1.00  0.00           O  
ATOM   4240  N   MET   272      46.508  43.329  47.134  1.00  0.00           N  
ATOM   4241  H   MET   272      45.769  43.547  47.787  1.00  0.00           H  
ATOM   4242  CA  MET   272      47.885  43.499  47.663  1.00  0.00           C  
ATOM   4243  HA  MET   272      48.527  42.804  47.121  1.00  0.00           H  
ATOM   4244  CB  MET   272      48.461  44.888  47.423  1.00  0.00           C  
ATOM   4245  HB2 MET   272      47.972  45.630  48.054  1.00  0.00           H  
ATOM   4246  HB3 MET   272      49.477  44.939  47.814  1.00  0.00           H  
ATOM   4247  CG  MET   272      48.577  45.357  45.963  1.00  0.00           C  
ATOM   4248  HG2 MET   272      49.546  45.004  45.607  1.00  0.00           H  
ATOM   4249  HG3 MET   272      47.884  44.851  45.291  1.00  0.00           H  
ATOM   4250  SD  MET   272      48.313  47.085  45.583  1.00  0.00           S  
ATOM   4251  CE  MET   272      46.811  47.552  46.453  1.00  0.00           C  
ATOM   4252  HE1 MET   272      47.044  47.573  47.518  1.00  0.00           H  
ATOM   4253  HE2 MET   272      46.498  48.562  46.189  1.00  0.00           H  
ATOM   4254  HE3 MET   272      45.961  46.887  46.302  1.00  0.00           H  
ATOM   4255  C   MET   272      48.126  43.249  49.198  1.00  0.00           C  
ATOM   4256  O   MET   272      47.273  43.487  49.998  1.00  0.00           O  
ATOM   4257  N   LEU   273      49.291  42.650  49.484  1.00  0.00           N  
ATOM   4258  H   LEU   273      49.998  42.616  48.765  1.00  0.00           H  
ATOM   4259  CA  LEU   273      49.738  42.517  50.897  1.00  0.00           C  
ATOM   4260  HA  LEU   273      49.074  42.921  51.662  1.00  0.00           H  
ATOM   4261  CB  LEU   273      49.768  41.018  51.274  1.00  0.00           C  
ATOM   4262  HB2 LEU   273      50.444  40.562  50.550  1.00  0.00           H  
ATOM   4263  HB3 LEU   273      50.220  40.876  52.255  1.00  0.00           H  
ATOM   4264  CG  LEU   273      48.367  40.372  51.225  1.00  0.00           C  
ATOM   4265  HG  LEU   273      47.644  41.185  51.286  1.00  0.00           H  
ATOM   4266  CD1 LEU   273      48.250  39.561  49.968  1.00  0.00           C  
ATOM   4267 HD11 LEU   273      48.196  40.153  49.054  1.00  0.00           H  
ATOM   4268 HD12 LEU   273      49.110  38.897  49.878  1.00  0.00           H  
ATOM   4269 HD13 LEU   273      47.399  38.889  50.085  1.00  0.00           H  
ATOM   4270  CD2 LEU   273      48.211  39.381  52.381  1.00  0.00           C  
ATOM   4271 HD21 LEU   273      48.435  39.940  53.290  1.00  0.00           H  
ATOM   4272 HD22 LEU   273      47.243  38.905  52.542  1.00  0.00           H  
ATOM   4273 HD23 LEU   273      48.972  38.605  52.296  1.00  0.00           H  
ATOM   4274  C   LEU   273      51.222  43.015  51.128  1.00  0.00           C  
ATOM   4275  O   LEU   273      51.922  43.133  50.097  1.00  0.00           O  
ATOM   4276  N   ASN   274      51.647  43.382  52.333  1.00  0.00           N  
ATOM   4277  H   ASN   274      51.096  43.176  53.154  1.00  0.00           H  
ATOM   4278  CA  ASN   274      52.953  43.919  52.667  1.00  0.00           C  
ATOM   4279  HA  ASN   274      53.233  44.669  51.928  1.00  0.00           H  
ATOM   4280  CB  ASN   274      52.828  44.703  53.967  1.00  0.00           C  
ATOM   4281  HB2 ASN   274      52.486  44.016  54.741  1.00  0.00           H  
ATOM   4282  HB3 ASN   274      53.781  45.092  54.323  1.00  0.00           H  
ATOM   4283  CG  ASN   274      51.890  45.913  53.959  1.00  0.00           C  
ATOM   4284  OD1 ASN   274      51.625  46.499  52.884  1.00  0.00           O  
ATOM   4285  ND2 ASN   274      51.366  46.291  55.150  1.00  0.00           N  
ATOM   4286 HD21 ASN   274      50.744  47.086  55.162  1.00  0.00           H  
ATOM   4287 HD22 ASN   274      51.598  45.827  56.017  1.00  0.00           H  
ATOM   4288  C   ASN   274      53.991  42.735  52.681  1.00  0.00           C  
ATOM   4289  O   ASN   274      53.679  41.622  53.132  1.00  0.00           O  
ATOM   4290  N   TRP   275      55.193  42.921  52.073  1.00  0.00           N  
ATOM   4291  H   TRP   275      55.502  43.828  51.754  1.00  0.00           H  
ATOM   4292  CA  TRP   275      56.275  41.960  52.081  1.00  0.00           C  
ATOM   4293  HA  TRP   275      55.990  40.947  52.365  1.00  0.00           H  
ATOM   4294  CB  TRP   275      56.984  41.956  50.748  1.00  0.00           C  
ATOM   4295  HB2 TRP   275      56.289  41.853  49.915  1.00  0.00           H  
ATOM   4296  HB3 TRP   275      57.345  42.975  50.611  1.00  0.00           H  
ATOM   4297  CG  TRP   275      58.036  40.937  50.544  1.00  0.00           C  
ATOM   4298  CD1 TRP   275      59.370  41.065  50.538  1.00  0.00           C  
ATOM   4299  HD1 TRP   275      59.894  41.978  50.780  1.00  0.00           H  
ATOM   4300  NE1 TRP   275      59.969  39.832  50.405  1.00  0.00           N  
ATOM   4301  HE1 TRP   275      60.945  39.678  50.613  1.00  0.00           H  
ATOM   4302  CE2 TRP   275      59.047  38.858  50.258  1.00  0.00           C  
ATOM   4303  CZ2 TRP   275      59.048  37.467  50.059  1.00  0.00           C  
ATOM   4304  HZ2 TRP   275      59.951  36.889  49.926  1.00  0.00           H  
ATOM   4305  CH2 TRP   275      57.922  36.688  49.859  1.00  0.00           C  
ATOM   4306  HH2 TRP   275      57.889  35.629  49.646  1.00  0.00           H  
ATOM   4307  CZ3 TRP   275      56.652  37.347  49.936  1.00  0.00           C  
ATOM   4308  HZ3 TRP   275      55.669  36.904  49.865  1.00  0.00           H  
ATOM   4309  CE3 TRP   275      56.695  38.726  50.191  1.00  0.00           C  
ATOM   4310  HE3 TRP   275      55.796  39.317  50.288  1.00  0.00           H  
ATOM   4311  CD2 TRP   275      57.800  39.510  50.345  1.00  0.00           C  
ATOM   4312  C   TRP   275      57.316  42.421  53.198  1.00  0.00           C  
ATOM   4313  O   TRP   275      57.647  43.637  53.286  1.00  0.00           O  
ATOM   4314  N   PRO   276      57.847  41.493  53.960  1.00  0.00           N  
ATOM   4315  CD  PRO   276      59.039  41.726  54.739  1.00  0.00           C  
ATOM   4316  HD2 PRO   276      59.145  42.644  55.318  1.00  0.00           H  
ATOM   4317  HD3 PRO   276      59.926  41.845  54.117  1.00  0.00           H  
ATOM   4318  CG  PRO   276      59.167  40.583  55.726  1.00  0.00           C  
ATOM   4319  HG2 PRO   276      58.471  40.845  56.523  1.00  0.00           H  
ATOM   4320  HG3 PRO   276      60.138  40.468  56.208  1.00  0.00           H  
ATOM   4321  CB  PRO   276      58.690  39.353  54.941  1.00  0.00           C  
ATOM   4322  HB2 PRO   276      58.184  38.679  55.632  1.00  0.00           H  
ATOM   4323  HB3 PRO   276      59.592  38.917  54.510  1.00  0.00           H  
ATOM   4324  CA  PRO   276      57.721  40.047  53.927  1.00  0.00           C  
ATOM   4325  HA  PRO   276      57.710  39.673  52.903  1.00  0.00           H  
ATOM   4326  C   PRO   276      56.339  39.638  54.438  1.00  0.00           C  
ATOM   4327  O   PRO   276      55.636  40.390  55.084  1.00  0.00           O  
ATOM   4328  N   VAL   277      55.886  38.420  54.098  1.00  0.00           N  
ATOM   4329  H   VAL   277      56.514  37.772  53.644  1.00  0.00           H  
ATOM   4330  CA  VAL   277      54.548  37.946  54.661  1.00  0.00           C  
ATOM   4331  HA  VAL   277      54.324  38.406  55.624  1.00  0.00           H  
ATOM   4332  CB  VAL   277      53.422  38.362  53.721  1.00  0.00           C  
ATOM   4333  HB  VAL   277      53.375  39.448  53.638  1.00  0.00           H  
ATOM   4334  CG1 VAL   277      53.530  37.708  52.323  1.00  0.00           C  
ATOM   4335 HG11 VAL   277      52.738  38.120  51.698  1.00  0.00           H  
ATOM   4336 HG12 VAL   277      54.453  37.993  51.818  1.00  0.00           H  
ATOM   4337 HG13 VAL   277      53.438  36.625  52.403  1.00  0.00           H  
ATOM   4338  CG2 VAL   277      52.075  37.958  54.310  1.00  0.00           C  
ATOM   4339 HG21 VAL   277      52.087  38.188  55.376  1.00  0.00           H  
ATOM   4340 HG22 VAL   277      51.301  38.566  53.841  1.00  0.00           H  
ATOM   4341 HG23 VAL   277      51.838  36.919  54.081  1.00  0.00           H  
ATOM   4342  C   VAL   277      54.576  36.409  54.888  1.00  0.00           C  
ATOM   4343  O   VAL   277      55.456  35.773  54.294  1.00  0.00           O  
ATOM   4344  N   ASP   278      53.707  35.787  55.666  1.00  0.00           N  
ATOM   4345  H   ASP   278      53.266  36.332  56.394  1.00  0.00           H  
ATOM   4346  CA  ASP   278      53.429  34.368  55.730  1.00  0.00           C  
ATOM   4347  HA  ASP   278      54.387  33.851  55.795  1.00  0.00           H  
ATOM   4348  CB  ASP   278      52.763  34.082  57.035  1.00  0.00           C  
ATOM   4349  HB2 ASP   278      53.190  34.686  57.835  1.00  0.00           H  
ATOM   4350  HB3 ASP   278      51.688  34.244  56.950  1.00  0.00           H  
ATOM   4351  CG  ASP   278      52.922  32.584  57.337  1.00  0.00           C  
ATOM   4352  OD1 ASP   278      53.237  31.765  56.454  1.00  0.00           O  
ATOM   4353  OD2 ASP   278      52.598  32.241  58.449  1.00  0.00           O  
ATOM   4354  C   ASP   278      52.581  33.957  54.530  1.00  0.00           C  
ATOM   4355  O   ASP   278      51.515  34.526  54.327  1.00  0.00           O  
ATOM   4356  N   VAL   279      52.924  32.915  53.835  1.00  0.00           N  
ATOM   4357  H   VAL   279      53.603  32.326  54.294  1.00  0.00           H  
ATOM   4358  CA  VAL   279      51.991  32.269  52.861  1.00  0.00           C  
ATOM   4359  HA  VAL   279      51.834  33.025  52.092  1.00  0.00           H  
ATOM   4360  CB  VAL   279      52.548  31.025  52.174  1.00  0.00           C  
ATOM   4361  HB  VAL   279      53.428  31.519  51.762  1.00  0.00           H  
ATOM   4362  CG1 VAL   279      53.019  29.920  53.108  1.00  0.00           C  
ATOM   4363 HG11 VAL   279      53.582  29.174  52.548  1.00  0.00           H  
ATOM   4364 HG12 VAL   279      53.707  30.338  53.843  1.00  0.00           H  
ATOM   4365 HG13 VAL   279      52.193  29.468  53.658  1.00  0.00           H  
ATOM   4366  CG2 VAL   279      51.758  30.244  51.102  1.00  0.00           C  
ATOM   4367 HG21 VAL   279      52.450  29.634  50.522  1.00  0.00           H  
ATOM   4368 HG22 VAL   279      51.045  29.552  51.549  1.00  0.00           H  
ATOM   4369 HG23 VAL   279      51.264  30.836  50.331  1.00  0.00           H  
ATOM   4370  C   VAL   279      50.581  32.030  53.301  1.00  0.00           C  
ATOM   4371  O   VAL   279      49.674  32.290  52.549  1.00  0.00           O  
ATOM   4372  N   LYS   280      50.410  31.573  54.532  1.00  0.00           N  
ATOM   4373  H   LYS   280      51.265  31.413  55.046  1.00  0.00           H  
ATOM   4374  CA  LYS   280      49.097  31.458  55.141  1.00  0.00           C  
ATOM   4375  HA  LYS   280      48.564  30.666  54.616  1.00  0.00           H  
ATOM   4376  CB  LYS   280      49.230  31.078  56.621  1.00  0.00           C  
ATOM   4377  HB2 LYS   280      49.894  31.835  57.037  1.00  0.00           H  
ATOM   4378  HB3 LYS   280      48.250  30.962  57.084  1.00  0.00           H  
ATOM   4379  CG  LYS   280      49.887  29.713  56.786  1.00  0.00           C  
ATOM   4380  HG2 LYS   280      49.253  29.041  56.208  1.00  0.00           H  
ATOM   4381  HG3 LYS   280      50.878  29.833  56.348  1.00  0.00           H  
ATOM   4382  CD  LYS   280      49.897  29.257  58.276  1.00  0.00           C  
ATOM   4383  HD2 LYS   280      50.562  29.877  58.878  1.00  0.00           H  
ATOM   4384  HD3 LYS   280      48.894  29.289  58.702  1.00  0.00           H  
ATOM   4385  CE  LYS   280      50.577  27.847  58.291  1.00  0.00           C  
ATOM   4386  HE2 LYS   280      50.057  27.088  57.706  1.00  0.00           H  
ATOM   4387  HE3 LYS   280      51.537  28.019  57.805  1.00  0.00           H  
ATOM   4388  NZ  LYS   280      50.885  27.329  59.718  1.00  0.00           N  
ATOM   4389  HZ1 LYS   280      51.380  26.449  59.706  1.00  0.00           H  
ATOM   4390  HZ2 LYS   280      51.477  27.992  60.198  1.00  0.00           H  
ATOM   4391  HZ3 LYS   280      50.070  27.281  60.312  1.00  0.00           H  
ATOM   4392  C   LYS   280      48.246  32.752  55.034  1.00  0.00           C  
ATOM   4393  O   LYS   280      47.041  32.642  54.722  1.00  0.00           O  
ATOM   4394  N   THR   281      48.874  33.887  55.303  1.00  0.00           N  
ATOM   4395  H   THR   281      49.873  33.806  55.428  1.00  0.00           H  
ATOM   4396  CA  THR   281      48.187  35.195  55.337  1.00  0.00           C  
ATOM   4397  HA  THR   281      47.238  35.069  55.858  1.00  0.00           H  
ATOM   4398  CB  THR   281      49.110  36.199  55.929  1.00  0.00           C  
ATOM   4399  HB  THR   281      49.945  36.271  55.232  1.00  0.00           H  
ATOM   4400  CG2 THR   281      48.499  37.534  56.218  1.00  0.00           C  
ATOM   4401 HG21 THR   281      49.170  38.175  56.791  1.00  0.00           H  
ATOM   4402 HG22 THR   281      48.272  38.016  55.267  1.00  0.00           H  
ATOM   4403 HG23 THR   281      47.570  37.431  56.779  1.00  0.00           H  
ATOM   4404  OG1 THR   281      49.571  35.860  57.203  1.00  0.00           O  
ATOM   4405  HG1 THR   281      50.455  36.227  57.276  1.00  0.00           H  
ATOM   4406  C   THR   281      47.862  35.588  53.887  1.00  0.00           C  
ATOM   4407  O   THR   281      46.830  36.180  53.589  1.00  0.00           O  
ATOM   4408  N   VAL   282      48.685  35.119  52.922  1.00  0.00           N  
ATOM   4409  H   VAL   282      49.493  34.594  53.224  1.00  0.00           H  
ATOM   4410  CA  VAL   282      48.534  35.366  51.454  1.00  0.00           C  
ATOM   4411  HA  VAL   282      48.432  36.423  51.207  1.00  0.00           H  
ATOM   4412  CB  VAL   282      49.761  35.028  50.690  1.00  0.00           C  
ATOM   4413  HB  VAL   282      49.846  33.945  50.784  1.00  0.00           H  
ATOM   4414  CG1 VAL   282      49.631  35.474  49.194  1.00  0.00           C  
ATOM   4415 HG11 VAL   282      49.495  36.555  49.168  1.00  0.00           H  
ATOM   4416 HG12 VAL   282      50.548  35.148  48.702  1.00  0.00           H  
ATOM   4417 HG13 VAL   282      48.716  35.086  48.747  1.00  0.00           H  
ATOM   4418  CG2 VAL   282      51.020  35.738  51.145  1.00  0.00           C  
ATOM   4419 HG21 VAL   282      50.837  36.762  50.819  1.00  0.00           H  
ATOM   4420 HG22 VAL   282      51.199  35.621  52.214  1.00  0.00           H  
ATOM   4421 HG23 VAL   282      51.877  35.448  50.536  1.00  0.00           H  
ATOM   4422  C   VAL   282      47.395  34.496  50.860  1.00  0.00           C  
ATOM   4423  O   VAL   282      46.479  34.899  50.133  1.00  0.00           O  
ATOM   4424  N   VAL   283      47.332  33.215  51.208  1.00  0.00           N  
ATOM   4425  H   VAL   283      47.985  32.762  51.831  1.00  0.00           H  
ATOM   4426  CA  VAL   283      46.239  32.318  50.812  1.00  0.00           C  
ATOM   4427  HA  VAL   283      46.361  32.162  49.740  1.00  0.00           H  
ATOM   4428  CB  VAL   283      46.514  30.996  51.607  1.00  0.00           C  
ATOM   4429  HB  VAL   283      46.897  31.347  52.565  1.00  0.00           H  
ATOM   4430  CG1 VAL   283      45.221  30.082  51.754  1.00  0.00           C  
ATOM   4431 HG11 VAL   283      44.436  30.557  52.343  1.00  0.00           H  
ATOM   4432 HG12 VAL   283      44.748  29.972  50.779  1.00  0.00           H  
ATOM   4433 HG13 VAL   283      45.685  29.132  52.017  1.00  0.00           H  
ATOM   4434  CG2 VAL   283      47.699  30.266  50.891  1.00  0.00           C  
ATOM   4435 HG21 VAL   283      48.051  29.407  51.463  1.00  0.00           H  
ATOM   4436 HG22 VAL   283      47.402  29.947  49.892  1.00  0.00           H  
ATOM   4437 HG23 VAL   283      48.522  30.971  50.777  1.00  0.00           H  
ATOM   4438  C   VAL   283      44.899  32.902  51.161  1.00  0.00           C  
ATOM   4439  O   VAL   283      44.034  32.866  50.330  1.00  0.00           O  
ATOM   4440  N   ASP   284      44.695  33.439  52.371  1.00  0.00           N  
ATOM   4441  H   ASP   284      45.467  33.410  53.022  1.00  0.00           H  
ATOM   4442  CA  ASP   284      43.383  34.074  52.798  1.00  0.00           C  
ATOM   4443  HA  ASP   284      42.563  33.555  52.302  1.00  0.00           H  
ATOM   4444  CB  ASP   284      43.380  33.929  54.321  1.00  0.00           C  
ATOM   4445  HB2 ASP   284      43.370  32.897  54.670  1.00  0.00           H  
ATOM   4446  HB3 ASP   284      44.240  34.403  54.795  1.00  0.00           H  
ATOM   4447  CG  ASP   284      42.136  34.605  54.844  1.00  0.00           C  
ATOM   4448  OD1 ASP   284      41.043  34.135  54.414  1.00  0.00           O  
ATOM   4449  OD2 ASP   284      42.103  35.605  55.629  1.00  0.00           O  
ATOM   4450  C   ASP   284      43.226  35.506  52.214  1.00  0.00           C  
ATOM   4451  O   ASP   284      42.120  35.846  51.826  1.00  0.00           O  
ATOM   4452  N   GLY   285      44.319  36.271  52.069  1.00  0.00           N  
ATOM   4453  H   GLY   285      45.164  35.811  52.378  1.00  0.00           H  
ATOM   4454  CA  GLY   285      44.400  37.554  51.372  1.00  0.00           C  
ATOM   4455  HA2 GLY   285      43.921  38.353  51.938  1.00  0.00           H  
ATOM   4456  HA3 GLY   285      45.442  37.874  51.343  1.00  0.00           H  
ATOM   4457  C   GLY   285      43.850  37.486  49.925  1.00  0.00           C  
ATOM   4458  O   GLY   285      43.492  38.514  49.285  1.00  0.00           O  
ATOM   4459  N   SER   286      43.937  36.247  49.316  1.00  0.00           N  
ATOM   4460  H   SER   286      44.233  35.465  49.883  1.00  0.00           H  
ATOM   4461  CA  SER   286      43.637  36.010  47.904  1.00  0.00           C  
ATOM   4462  HA  SER   286      43.912  36.954  47.435  1.00  0.00           H  
ATOM   4463  CB  SER   286      44.514  34.870  47.374  1.00  0.00           C  
ATOM   4464  HB2 SER   286      44.517  34.882  46.284  1.00  0.00           H  
ATOM   4465  HB3 SER   286      45.556  35.068  47.622  1.00  0.00           H  
ATOM   4466  OG  SER   286      44.074  33.554  47.631  1.00  0.00           O  
ATOM   4467  HG  SER   286      44.225  33.343  48.555  1.00  0.00           H  
ATOM   4468  C   SER   286      42.161  35.758  47.701  1.00  0.00           C  
ATOM   4469  O   SER   286      41.592  35.795  46.568  1.00  0.00           O  
ATOM   4470  N   ASP   287      41.445  35.388  48.835  1.00  0.00           N  
ATOM   4471  H   ASP   287      41.976  35.200  49.673  1.00  0.00           H  
ATOM   4472  CA  ASP   287      40.094  34.877  48.774  1.00  0.00           C  
ATOM   4473  HA  ASP   287      39.909  34.247  47.904  1.00  0.00           H  
ATOM   4474  CB  ASP   287      39.899  33.847  49.919  1.00  0.00           C  
ATOM   4475  HB2 ASP   287      40.770  33.193  49.947  1.00  0.00           H  
ATOM   4476  HB3 ASP   287      39.996  34.409  50.848  1.00  0.00           H  
ATOM   4477  CG  ASP   287      38.524  33.077  49.913  1.00  0.00           C  
ATOM   4478  OD1 ASP   287      38.180  32.696  48.835  1.00  0.00           O  
ATOM   4479  OD2 ASP   287      37.977  32.810  51.018  1.00  0.00           O  
ATOM   4480  C   ASP   287      39.043  35.965  48.887  1.00  0.00           C  
ATOM   4481  O   ASP   287      38.855  36.532  49.983  1.00  0.00           O  
ATOM   4482  N   ASN   288      38.306  36.166  47.745  1.00  0.00           N  
ATOM   4483  H   ASN   288      38.531  35.636  46.916  1.00  0.00           H  
ATOM   4484  CA  ASN   288      37.021  36.959  47.611  1.00  0.00           C  
ATOM   4485  HA  ASN   288      37.218  37.933  48.059  1.00  0.00           H  
ATOM   4486  CB  ASN   288      36.697  37.109  46.163  1.00  0.00           C  
ATOM   4487  HB2 ASN   288      36.801  36.192  45.583  1.00  0.00           H  
ATOM   4488  HB3 ASN   288      35.691  37.526  46.113  1.00  0.00           H  
ATOM   4489  CG  ASN   288      37.719  38.044  45.536  1.00  0.00           C  
ATOM   4490  OD1 ASN   288      37.675  39.259  45.765  1.00  0.00           O  
ATOM   4491  ND2 ASN   288      38.732  37.647  44.863  1.00  0.00           N  
ATOM   4492 HD21 ASN   288      39.235  38.377  44.379  1.00  0.00           H  
ATOM   4493 HD22 ASN   288      39.020  36.691  44.714  1.00  0.00           H  
ATOM   4494  C   ASN   288      35.836  36.252  48.337  1.00  0.00           C  
ATOM   4495  O   ASN   288      35.257  35.251  47.845  1.00  0.00           O  
ATOM   4496  N   LYS   289      35.451  36.860  49.491  1.00  0.00           N  
ATOM   4497  H   LYS   289      36.057  37.548  49.915  1.00  0.00           H  
ATOM   4498  CA  LYS   289      34.353  36.441  50.383  1.00  0.00           C  
ATOM   4499  HA  LYS   289      34.510  35.374  50.540  1.00  0.00           H  
ATOM   4500  CB  LYS   289      34.516  37.089  51.781  1.00  0.00           C  
ATOM   4501  HB2 LYS   289      34.214  38.131  51.676  1.00  0.00           H  
ATOM   4502  HB3 LYS   289      33.808  36.580  52.434  1.00  0.00           H  
ATOM   4503  CG  LYS   289      35.948  37.150  52.368  1.00  0.00           C  
ATOM   4504  HG2 LYS   289      36.639  37.727  51.754  1.00  0.00           H  
ATOM   4505  HG3 LYS   289      35.786  37.694  53.298  1.00  0.00           H  
ATOM   4506  CD  LYS   289      36.484  35.702  52.626  1.00  0.00           C  
ATOM   4507  HD2 LYS   289      35.922  35.344  53.488  1.00  0.00           H  
ATOM   4508  HD3 LYS   289      36.359  35.006  51.796  1.00  0.00           H  
ATOM   4509  CE  LYS   289      37.948  35.627  53.003  1.00  0.00           C  
ATOM   4510  HE2 LYS   289      38.443  36.062  52.135  1.00  0.00           H  
ATOM   4511  HE3 LYS   289      38.220  36.388  53.734  1.00  0.00           H  
ATOM   4512  NZ  LYS   289      38.468  34.266  53.365  1.00  0.00           N  
ATOM   4513  HZ1 LYS   289      39.436  34.285  53.653  1.00  0.00           H  
ATOM   4514  HZ2 LYS   289      37.989  33.935  54.191  1.00  0.00           H  
ATOM   4515  HZ3 LYS   289      38.373  33.715  52.524  1.00  0.00           H  
ATOM   4516  C   LYS   289      32.886  36.577  49.847  1.00  0.00           C  
ATOM   4517  O   LYS   289      32.591  37.513  49.142  1.00  0.00           O  
ATOM   4518  N   VAL   290      32.011  35.620  50.126  1.00  0.00           N  
ATOM   4519  H   VAL   290      32.433  34.838  50.605  1.00  0.00           H  
ATOM   4520  CA  VAL   290      30.564  35.748  49.986  1.00  0.00           C  
ATOM   4521  HA  VAL   290      30.471  36.504  49.206  1.00  0.00           H  
ATOM   4522  CB  VAL   290      29.957  34.404  49.632  1.00  0.00           C  
ATOM   4523  HB  VAL   290      30.500  33.935  48.812  1.00  0.00           H  
ATOM   4524  CG1 VAL   290      30.088  33.376  50.802  1.00  0.00           C  
ATOM   4525 HG11 VAL   290      29.623  33.679  51.740  1.00  0.00           H  
ATOM   4526 HG12 VAL   290      29.715  32.369  50.614  1.00  0.00           H  
ATOM   4527 HG13 VAL   290      31.152  33.350  51.038  1.00  0.00           H  
ATOM   4528  CG2 VAL   290      28.378  34.501  49.357  1.00  0.00           C  
ATOM   4529 HG21 VAL   290      27.914  34.626  50.335  1.00  0.00           H  
ATOM   4530 HG22 VAL   290      28.120  35.363  48.742  1.00  0.00           H  
ATOM   4531 HG23 VAL   290      28.096  33.530  48.949  1.00  0.00           H  
ATOM   4532  C   VAL   290      29.862  36.390  51.227  1.00  0.00           C  
ATOM   4533  O   VAL   290      28.810  37.016  51.123  1.00  0.00           O  
ATOM   4534  N   ALA   291      30.500  36.289  52.415  1.00  0.00           N  
ATOM   4535  H   ALA   291      31.275  35.641  52.420  1.00  0.00           H  
ATOM   4536  CA  ALA   291      30.170  37.166  53.556  1.00  0.00           C  
ATOM   4537  HA  ALA   291      29.116  37.267  53.817  1.00  0.00           H  
ATOM   4538  CB  ALA   291      31.028  36.661  54.719  1.00  0.00           C  
ATOM   4539  HB1 ALA   291      30.712  37.017  55.700  1.00  0.00           H  
ATOM   4540  HB2 ALA   291      31.038  35.574  54.786  1.00  0.00           H  
ATOM   4541  HB3 ALA   291      32.095  36.840  54.584  1.00  0.00           H  
ATOM   4542  C   ALA   291      30.557  38.637  53.260  1.00  0.00           C  
ATOM   4543  O   ALA   291      31.658  38.889  52.693  1.00  0.00           O  
ATOM   4544  N   LEU   292      29.761  39.604  53.741  1.00  0.00           N  
ATOM   4545  H   LEU   292      28.992  39.313  54.328  1.00  0.00           H  
ATOM   4546  CA  LEU   292      30.019  41.078  53.580  1.00  0.00           C  
ATOM   4547  HA  LEU   292      30.532  41.283  52.640  1.00  0.00           H  
ATOM   4548  CB  LEU   292      28.694  41.801  53.417  1.00  0.00           C  
ATOM   4549  HB2 LEU   292      28.015  41.622  54.251  1.00  0.00           H  
ATOM   4550  HB3 LEU   292      28.793  42.877  53.564  1.00  0.00           H  
ATOM   4551  CG  LEU   292      27.986  41.677  52.073  1.00  0.00           C  
ATOM   4552  HG  LEU   292      28.662  41.125  51.420  1.00  0.00           H  
ATOM   4553  CD1 LEU   292      26.538  41.005  52.281  1.00  0.00           C  
ATOM   4554 HD11 LEU   292      26.539  40.273  53.089  1.00  0.00           H  
ATOM   4555 HD12 LEU   292      25.762  41.703  52.595  1.00  0.00           H  
ATOM   4556 HD13 LEU   292      26.264  40.493  51.358  1.00  0.00           H  
ATOM   4557  CD2 LEU   292      27.787  43.011  51.321  1.00  0.00           C  
ATOM   4558 HD21 LEU   292      27.216  42.825  50.411  1.00  0.00           H  
ATOM   4559 HD22 LEU   292      27.179  43.689  51.920  1.00  0.00           H  
ATOM   4560 HD23 LEU   292      28.776  43.394  51.067  1.00  0.00           H  
ATOM   4561  C   LEU   292      30.855  41.623  54.776  1.00  0.00           C  
ATOM   4562  O   LEU   292      30.321  42.380  55.605  1.00  0.00           O  
ATOM   4563  N   VAL   293      32.189  41.336  54.816  1.00  0.00           N  
ATOM   4564  H   VAL   293      32.515  40.631  54.171  1.00  0.00           H  
ATOM   4565  CA  VAL   293      33.173  41.921  55.806  1.00  0.00           C  
ATOM   4566  HA  VAL   293      32.840  41.470  56.741  1.00  0.00           H  
ATOM   4567  CB  VAL   293      34.603  41.445  55.649  1.00  0.00           C  
ATOM   4568  HB  VAL   293      35.130  41.740  56.556  1.00  0.00           H  
ATOM   4569  CG1 VAL   293      34.676  39.916  55.415  1.00  0.00           C  
ATOM   4570 HG11 VAL   293      34.288  39.666  54.428  1.00  0.00           H  
ATOM   4571 HG12 VAL   293      35.723  39.643  55.551  1.00  0.00           H  
ATOM   4572 HG13 VAL   293      34.184  39.314  56.179  1.00  0.00           H  
ATOM   4573  CG2 VAL   293      35.345  42.160  54.542  1.00  0.00           C  
ATOM   4574 HG21 VAL   293      34.858  42.025  53.576  1.00  0.00           H  
ATOM   4575 HG22 VAL   293      35.495  43.211  54.791  1.00  0.00           H  
ATOM   4576 HG23 VAL   293      36.322  41.709  54.369  1.00  0.00           H  
ATOM   4577  C   VAL   293      33.072  43.497  55.808  1.00  0.00           C  
ATOM   4578  O   VAL   293      33.052  44.121  54.761  1.00  0.00           O  
ATOM   4579  N   PRO   294      33.161  44.076  57.025  1.00  0.00           N  
ATOM   4580  CD  PRO   294      33.152  43.409  58.309  1.00  0.00           C  
ATOM   4581  HD2 PRO   294      33.867  42.605  58.488  1.00  0.00           H  
ATOM   4582  HD3 PRO   294      32.163  43.089  58.636  1.00  0.00           H  
ATOM   4583  CG  PRO   294      33.485  44.543  59.319  1.00  0.00           C  
ATOM   4584  HG2 PRO   294      34.495  44.461  59.720  1.00  0.00           H  
ATOM   4585  HG3 PRO   294      32.860  44.464  60.209  1.00  0.00           H  
ATOM   4586  CB  PRO   294      33.172  45.807  58.569  1.00  0.00           C  
ATOM   4587  HB2 PRO   294      33.819  46.584  58.976  1.00  0.00           H  
ATOM   4588  HB3 PRO   294      32.133  46.100  58.719  1.00  0.00           H  
ATOM   4589  CA  PRO   294      33.393  45.483  57.142  1.00  0.00           C  
ATOM   4590  HA  PRO   294      32.718  46.155  56.612  1.00  0.00           H  
ATOM   4591  C   PRO   294      34.790  45.752  56.684  1.00  0.00           C  
ATOM   4592  O   PRO   294      35.746  45.155  57.080  1.00  0.00           O  
ATOM   4593  N   VAL   295      34.993  46.882  56.023  1.00  0.00           N  
ATOM   4594  H   VAL   295      34.251  47.527  55.794  1.00  0.00           H  
ATOM   4595  CA  VAL   295      36.371  47.234  55.544  1.00  0.00           C  
ATOM   4596  HA  VAL   295      37.135  46.599  55.992  1.00  0.00           H  
ATOM   4597  CB  VAL   295      36.502  47.205  53.983  1.00  0.00           C  
ATOM   4598  HB  VAL   295      37.500  47.550  53.711  1.00  0.00           H  
ATOM   4599  CG1 VAL   295      36.352  45.776  53.483  1.00  0.00           C  
ATOM   4600 HG11 VAL   295      36.695  45.761  52.448  1.00  0.00           H  
ATOM   4601 HG12 VAL   295      37.029  45.096  53.998  1.00  0.00           H  
ATOM   4602 HG13 VAL   295      35.365  45.324  53.583  1.00  0.00           H  
ATOM   4603  CG2 VAL   295      35.466  47.988  53.201  1.00  0.00           C  
ATOM   4604 HG21 VAL   295      35.717  47.906  52.144  1.00  0.00           H  
ATOM   4605 HG22 VAL   295      34.508  47.524  53.437  1.00  0.00           H  
ATOM   4606 HG23 VAL   295      35.364  49.037  53.479  1.00  0.00           H  
ATOM   4607  C   VAL   295      36.701  48.700  55.966  1.00  0.00           C  
ATOM   4608  O   VAL   295      35.819  49.508  56.342  1.00  0.00           O  
ATOM   4609  N   ALA   296      38.014  48.880  56.062  1.00  0.00           N  
ATOM   4610  H   ALA   296      38.676  48.231  55.662  1.00  0.00           H  
ATOM   4611  CA  ALA   296      38.508  50.092  56.681  1.00  0.00           C  
ATOM   4612  HA  ALA   296      37.725  50.507  57.316  1.00  0.00           H  
ATOM   4613  CB  ALA   296      39.535  49.578  57.666  1.00  0.00           C  
ATOM   4614  HB1 ALA   296      39.090  48.910  58.404  1.00  0.00           H  
ATOM   4615  HB2 ALA   296      40.382  49.015  57.274  1.00  0.00           H  
ATOM   4616  HB3 ALA   296      39.980  50.419  58.197  1.00  0.00           H  
ATOM   4617  C   ALA   296      39.004  51.123  55.579  1.00  0.00           C  
ATOM   4618  O   ALA   296      40.002  50.865  54.868  1.00  0.00           O  
ATOM   4619  N   GLU   297      38.451  52.301  55.531  1.00  0.00           N  
ATOM   4620  H   GLU   297      37.734  52.346  56.241  1.00  0.00           H  
ATOM   4621  CA  GLU   297      38.569  53.417  54.573  1.00  0.00           C  
ATOM   4622  HA  GLU   297      38.352  52.975  53.600  1.00  0.00           H  
ATOM   4623  CB  GLU   297      37.588  54.501  54.924  1.00  0.00           C  
ATOM   4624  HB2 GLU   297      36.546  54.181  54.909  1.00  0.00           H  
ATOM   4625  HB3 GLU   297      37.782  54.801  55.953  1.00  0.00           H  
ATOM   4626  CG  GLU   297      37.696  55.700  53.970  1.00  0.00           C  
ATOM   4627  HG2 GLU   297      38.440  56.423  54.307  1.00  0.00           H  
ATOM   4628  HG3 GLU   297      37.904  55.379  52.950  1.00  0.00           H  
ATOM   4629  CD  GLU   297      36.341  56.481  53.961  1.00  0.00           C  
ATOM   4630  OE1 GLU   297      35.889  56.925  52.899  1.00  0.00           O  
ATOM   4631  OE2 GLU   297      35.764  56.860  55.025  1.00  0.00           O  
ATOM   4632  C   GLU   297      40.020  53.879  54.627  1.00  0.00           C  
ATOM   4633  O   GLU   297      40.653  53.895  55.683  1.00  0.00           O  
ATOM   4634  N   VAL   298      40.522  54.339  53.477  1.00  0.00           N  
ATOM   4635  H   VAL   298      39.927  54.338  52.661  1.00  0.00           H  
ATOM   4636  CA  VAL   298      41.759  55.110  53.334  1.00  0.00           C  
ATOM   4637  HA  VAL   298      42.061  55.375  54.348  1.00  0.00           H  
ATOM   4638  CB  VAL   298      42.879  54.405  52.598  1.00  0.00           C  
ATOM   4639  HB  VAL   298      42.569  54.276  51.561  1.00  0.00           H  
ATOM   4640  CG1 VAL   298      44.232  55.145  52.618  1.00  0.00           C  
ATOM   4641 HG11 VAL   298      45.033  54.727  52.007  1.00  0.00           H  
ATOM   4642 HG12 VAL   298      44.070  56.163  52.265  1.00  0.00           H  
ATOM   4643 HG13 VAL   298      44.588  55.108  53.648  1.00  0.00           H  
ATOM   4644  CG2 VAL   298      43.007  52.969  53.076  1.00  0.00           C  
ATOM   4645 HG21 VAL   298      42.115  52.394  52.828  1.00  0.00           H  
ATOM   4646 HG22 VAL   298      43.884  52.517  52.613  1.00  0.00           H  
ATOM   4647 HG23 VAL   298      43.104  53.044  54.159  1.00  0.00           H  
ATOM   4648  C   VAL   298      41.295  56.351  52.472  1.00  0.00           C  
ATOM   4649  O   VAL   298      40.942  56.281  51.298  1.00  0.00           O  
ATOM   4650  N   ASN   299      41.257  57.541  53.137  1.00  0.00           N  
ATOM   4651  H   ASN   299      41.641  57.629  54.067  1.00  0.00           H  
ATOM   4652  CA  ASN   299      40.880  58.889  52.637  1.00  0.00           C  
ATOM   4653  HA  ASN   299      40.885  58.919  51.548  1.00  0.00           H  
ATOM   4654  CB  ASN   299      39.570  59.315  53.345  1.00  0.00           C  
ATOM   4655  HB2 ASN   299      38.790  58.609  53.060  1.00  0.00           H  
ATOM   4656  HB3 ASN   299      39.729  59.275  54.423  1.00  0.00           H  
ATOM   4657  CG  ASN   299      39.076  60.629  52.834  1.00  0.00           C  
ATOM   4658  OD1 ASN   299      38.879  61.634  53.479  1.00  0.00           O  
ATOM   4659  ND2 ASN   299      38.890  60.818  51.544  1.00  0.00           N  
ATOM   4660 HD21 ASN   299      39.026  60.010  50.954  1.00  0.00           H  
ATOM   4661 HD22 ASN   299      38.551  61.672  51.124  1.00  0.00           H  
ATOM   4662  C   ASN   299      41.940  59.937  53.073  1.00  0.00           C  
ATOM   4663  O   ASN   299      42.080  60.236  54.304  1.00  0.00           O  
ATOM   4664  N   PRO   300      42.718  60.562  52.085  1.00  0.00           N  
ATOM   4665  CD  PRO   300      43.756  61.528  52.290  1.00  0.00           C  
ATOM   4666  HD2 PRO   300      44.501  61.141  52.985  1.00  0.00           H  
ATOM   4667  HD3 PRO   300      43.312  62.455  52.651  1.00  0.00           H  
ATOM   4668  CG  PRO   300      44.418  61.775  50.993  1.00  0.00           C  
ATOM   4669  HG2 PRO   300      45.274  61.103  51.060  1.00  0.00           H  
ATOM   4670  HG3 PRO   300      44.711  62.823  50.922  1.00  0.00           H  
ATOM   4671  CB  PRO   300      43.399  61.334  49.961  1.00  0.00           C  
ATOM   4672  HB2 PRO   300      43.875  61.266  48.983  1.00  0.00           H  
ATOM   4673  HB3 PRO   300      42.634  62.088  49.776  1.00  0.00           H  
ATOM   4674  CA  PRO   300      42.818  60.102  50.721  1.00  0.00           C  
ATOM   4675  HA  PRO   300      41.809  59.990  50.322  1.00  0.00           H  
ATOM   4676  C   PRO   300      43.577  58.763  50.451  1.00  0.00           C  
ATOM   4677  O   PRO   300      44.164  58.313  51.503  1.00  0.00           O  
ATOM   4678  N   PRO   301      43.564  58.166  49.242  1.00  0.00           N  
ATOM   4679  CD  PRO   301      42.887  58.638  48.020  1.00  0.00           C  
ATOM   4680  HD2 PRO   301      43.541  59.316  47.472  1.00  0.00           H  
ATOM   4681  HD3 PRO   301      41.876  58.981  48.238  1.00  0.00           H  
ATOM   4682  CG  PRO   301      42.702  57.355  47.267  1.00  0.00           C  
ATOM   4683  HG2 PRO   301      42.529  57.564  46.212  1.00  0.00           H  
ATOM   4684  HG3 PRO   301      41.859  56.801  47.681  1.00  0.00           H  
ATOM   4685  CB  PRO   301      43.976  56.668  47.456  1.00  0.00           C  
ATOM   4686  HB2 PRO   301      44.735  57.176  46.860  1.00  0.00           H  
ATOM   4687  HB3 PRO   301      43.920  55.629  47.133  1.00  0.00           H  
ATOM   4688  CA  PRO   301      44.324  56.986  48.901  1.00  0.00           C  
ATOM   4689  HA  PRO   301      43.948  56.179  49.530  1.00  0.00           H  
ATOM   4690  C   PRO   301      45.800  57.131  49.083  1.00  0.00           C  
ATOM   4691  O   PRO   301      46.425  58.124  48.695  1.00  0.00           O  
ATOM   4692  N   ALA   302      46.375  56.104  49.649  1.00  0.00           N  
ATOM   4693  H   ALA   302      45.763  55.354  49.935  1.00  0.00           H  
ATOM   4694  CA  ALA   302      47.891  55.985  49.821  1.00  0.00           C  
ATOM   4695  HA  ALA   302      48.331  56.864  50.292  1.00  0.00           H  
ATOM   4696  CB  ALA   302      48.078  54.818  50.730  1.00  0.00           C  
ATOM   4697  HB1 ALA   302      47.795  55.076  51.750  1.00  0.00           H  
ATOM   4698  HB2 ALA   302      47.418  53.994  50.459  1.00  0.00           H  
ATOM   4699  HB3 ALA   302      49.131  54.554  50.635  1.00  0.00           H  
ATOM   4700  C   ALA   302      48.633  55.639  48.482  1.00  0.00           C  
ATOM   4701  O   ALA   302      48.269  54.596  47.940  1.00  0.00           O  
ATOM   4702  N   PRO   303      49.531  56.486  48.043  1.00  0.00           N  
ATOM   4703  CD  PRO   303      49.890  57.751  48.571  1.00  0.00           C  
ATOM   4704  HD2 PRO   303      50.498  57.583  49.460  1.00  0.00           H  
ATOM   4705  HD3 PRO   303      49.057  58.388  48.869  1.00  0.00           H  
ATOM   4706  CG  PRO   303      50.631  58.477  47.445  1.00  0.00           C  
ATOM   4707  HG2 PRO   303      51.388  59.115  47.902  1.00  0.00           H  
ATOM   4708  HG3 PRO   303      49.936  58.931  46.739  1.00  0.00           H  
ATOM   4709  CB  PRO   303      51.334  57.282  46.748  1.00  0.00           C  
ATOM   4710  HB2 PRO   303      52.281  57.043  47.232  1.00  0.00           H  
ATOM   4711  HB3 PRO   303      51.569  57.514  45.710  1.00  0.00           H  
ATOM   4712  CA  PRO   303      50.344  56.158  46.890  1.00  0.00           C  
ATOM   4713  HA  PRO   303      49.723  56.237  45.997  1.00  0.00           H  
ATOM   4714  C   PRO   303      50.991  54.729  46.952  1.00  0.00           C  
ATOM   4715  O   PRO   303      51.327  54.187  48.046  1.00  0.00           O  
ATOM   4716  N   PRO   304      51.415  54.193  45.825  1.00  0.00           N  
ATOM   4717  CD  PRO   304      51.458  54.915  44.554  1.00  0.00           C  
ATOM   4718  HD2 PRO   304      52.097  55.792  44.664  1.00  0.00           H  
ATOM   4719  HD3 PRO   304      50.430  55.095  44.238  1.00  0.00           H  
ATOM   4720  CG  PRO   304      51.925  53.852  43.612  1.00  0.00           C  
ATOM   4721  HG2 PRO   304      52.951  53.924  43.251  1.00  0.00           H  
ATOM   4722  HG3 PRO   304      51.297  53.815  42.722  1.00  0.00           H  
ATOM   4723  CB  PRO   304      51.833  52.484  44.236  1.00  0.00           C  
ATOM   4724  HB2 PRO   304      52.469  51.712  43.802  1.00  0.00           H  
ATOM   4725  HB3 PRO   304      50.782  52.222  44.113  1.00  0.00           H  
ATOM   4726  CA  PRO   304      51.947  52.797  45.668  1.00  0.00           C  
ATOM   4727  HA  PRO   304      51.342  52.046  46.176  1.00  0.00           H  
ATOM   4728  C   PRO   304      53.358  52.726  46.255  1.00  0.00           C  
ATOM   4729  O   PRO   304      54.160  53.639  46.036  1.00  0.00           O  
ATOM   4730  N   VAL   305      53.682  51.558  46.792  1.00  0.00           N  
ATOM   4731  H   VAL   305      52.987  50.861  47.021  1.00  0.00           H  
ATOM   4732  CA  VAL   305      54.968  51.290  47.487  1.00  0.00           C  
ATOM   4733  HA  VAL   305      55.694  52.095  47.374  1.00  0.00           H  
ATOM   4734  CB  VAL   305      54.691  51.219  49.007  1.00  0.00           C  
ATOM   4735  HB  VAL   305      53.672  50.847  49.106  1.00  0.00           H  
ATOM   4736  CG1 VAL   305      55.649  50.365  49.811  1.00  0.00           C  
ATOM   4737 HG11 VAL   305      55.523  50.630  50.861  1.00  0.00           H  
ATOM   4738 HG12 VAL   305      55.460  49.292  49.763  1.00  0.00           H  
ATOM   4739 HG13 VAL   305      56.681  50.445  49.471  1.00  0.00           H  
ATOM   4740  CG2 VAL   305      54.740  52.621  49.608  1.00  0.00           C  
ATOM   4741 HG21 VAL   305      54.661  52.588  50.694  1.00  0.00           H  
ATOM   4742 HG22 VAL   305      55.706  53.058  49.355  1.00  0.00           H  
ATOM   4743 HG23 VAL   305      53.963  53.287  49.231  1.00  0.00           H  
ATOM   4744  C   VAL   305      55.437  49.925  47.058  1.00  0.00           C  
ATOM   4745  O   VAL   305      54.600  49.003  46.954  1.00  0.00           O  
ATOM   4746  N   LYS   306      56.776  49.854  46.925  1.00  0.00           N  
ATOM   4747  H   LYS   306      57.354  50.628  47.221  1.00  0.00           H  
ATOM   4748  CA  LYS   306      57.486  48.734  46.386  1.00  0.00           C  
ATOM   4749  HA  LYS   306      56.929  48.520  45.473  1.00  0.00           H  
ATOM   4750  CB  LYS   306      58.875  49.106  45.843  1.00  0.00           C  
ATOM   4751  HB2 LYS   306      59.549  49.352  46.665  1.00  0.00           H  
ATOM   4752  HB3 LYS   306      59.275  48.215  45.360  1.00  0.00           H  
ATOM   4753  CG  LYS   306      58.885  50.241  44.801  1.00  0.00           C  
ATOM   4754  HG2 LYS   306      58.317  49.893  43.938  1.00  0.00           H  
ATOM   4755  HG3 LYS   306      58.320  51.105  45.150  1.00  0.00           H  
ATOM   4756  CD  LYS   306      60.248  50.706  44.342  1.00  0.00           C  
ATOM   4757  HD2 LYS   306      60.673  51.359  45.105  1.00  0.00           H  
ATOM   4758  HD3 LYS   306      60.842  49.795  44.256  1.00  0.00           H  
ATOM   4759  CE  LYS   306      60.234  51.531  43.038  1.00  0.00           C  
ATOM   4760  HE2 LYS   306      59.907  50.808  42.292  1.00  0.00           H  
ATOM   4761  HE3 LYS   306      59.428  52.264  43.009  1.00  0.00           H  
ATOM   4762  NZ  LYS   306      61.500  52.043  42.653  1.00  0.00           N  
ATOM   4763  HZ1 LYS   306      62.042  51.201  42.520  1.00  0.00           H  
ATOM   4764  HZ2 LYS   306      61.405  52.488  41.752  1.00  0.00           H  
ATOM   4765  HZ3 LYS   306      61.944  52.605  43.365  1.00  0.00           H  
ATOM   4766  C   LYS   306      57.509  47.465  47.292  1.00  0.00           C  
ATOM   4767  O   LYS   306      57.478  46.387  46.824  1.00  0.00           O  
ATOM   4768  N   ALA   307      57.434  47.669  48.614  1.00  0.00           N  
ATOM   4769  H   ALA   307      57.442  48.577  49.057  1.00  0.00           H  
ATOM   4770  CA  ALA   307      57.294  46.581  49.609  1.00  0.00           C  
ATOM   4771  HA  ALA   307      57.954  45.787  49.258  1.00  0.00           H  
ATOM   4772  CB  ALA   307      57.960  46.878  50.978  1.00  0.00           C  
ATOM   4773  HB1 ALA   307      57.951  46.081  51.721  1.00  0.00           H  
ATOM   4774  HB2 ALA   307      58.990  47.156  50.754  1.00  0.00           H  
ATOM   4775  HB3 ALA   307      57.355  47.733  51.279  1.00  0.00           H  
ATOM   4776  C   ALA   307      55.900  46.018  49.762  1.00  0.00           C  
ATOM   4777  O   ALA   307      55.440  45.651  50.887  1.00  0.00           O  
ATOM   4778  N   SER   308      55.207  45.888  48.578  1.00  0.00           N  
ATOM   4779  H   SER   308      55.758  46.019  47.742  1.00  0.00           H  
ATOM   4780  CA  SER   308      53.997  45.072  48.377  1.00  0.00           C  
ATOM   4781  HA  SER   308      53.519  44.891  49.339  1.00  0.00           H  
ATOM   4782  CB  SER   308      53.024  45.787  47.447  1.00  0.00           C  
ATOM   4783  HB2 SER   308      53.446  45.696  46.446  1.00  0.00           H  
ATOM   4784  HB3 SER   308      52.079  45.246  47.392  1.00  0.00           H  
ATOM   4785  OG  SER   308      52.675  47.133  47.755  1.00  0.00           O  
ATOM   4786  HG  SER   308      53.428  47.702  47.579  1.00  0.00           H  
ATOM   4787  C   SER   308      54.291  43.758  47.731  1.00  0.00           C  
ATOM   4788  O   SER   308      55.141  43.805  46.767  1.00  0.00           O  
ATOM   4789  N   TRP   309      53.684  42.647  48.199  1.00  0.00           N  
ATOM   4790  H   TRP   309      53.249  42.720  49.107  1.00  0.00           H  
ATOM   4791  CA  TRP   309      53.122  41.627  47.350  1.00  0.00           C  
ATOM   4792  HA  TRP   309      53.820  41.522  46.519  1.00  0.00           H  
ATOM   4793  CB  TRP   309      52.966  40.261  48.087  1.00  0.00           C  
ATOM   4794  HB2 TRP   309      53.978  39.985  48.381  1.00  0.00           H  
ATOM   4795  HB3 TRP   309      52.410  40.433  49.009  1.00  0.00           H  
ATOM   4796  CG  TRP   309      52.413  39.079  47.277  1.00  0.00           C  
ATOM   4797  CD1 TRP   309      51.212  39.020  46.678  1.00  0.00           C  
ATOM   4798  HD1 TRP   309      50.417  39.746  46.763  1.00  0.00           H  
ATOM   4799  NE1 TRP   309      51.040  37.719  46.187  1.00  0.00           N  
ATOM   4800  HE1 TRP   309      50.176  37.342  45.824  1.00  0.00           H  
ATOM   4801  CE2 TRP   309      52.165  36.899  46.423  1.00  0.00           C  
ATOM   4802  CZ2 TRP   309      52.535  35.660  46.037  1.00  0.00           C  
ATOM   4803  HZ2 TRP   309      51.817  35.061  45.497  1.00  0.00           H  
ATOM   4804  CH2 TRP   309      53.767  35.107  46.519  1.00  0.00           C  
ATOM   4805  HH2 TRP   309      53.992  34.066  46.339  1.00  0.00           H  
ATOM   4806  CZ3 TRP   309      54.663  35.968  47.184  1.00  0.00           C  
ATOM   4807  HZ3 TRP   309      55.615  35.532  47.451  1.00  0.00           H  
ATOM   4808  CE3 TRP   309      54.290  37.270  47.548  1.00  0.00           C  
ATOM   4809  HE3 TRP   309      54.998  37.921  48.039  1.00  0.00           H  
ATOM   4810  CD2 TRP   309      53.076  37.807  47.104  1.00  0.00           C  
ATOM   4811  C   TRP   309      51.805  42.107  46.679  1.00  0.00           C  
ATOM   4812  O   TRP   309      50.983  42.755  47.259  1.00  0.00           O  
ATOM   4813  N   VAL   310      51.796  41.885  45.379  1.00  0.00           N  
ATOM   4814  H   VAL   310      52.587  41.373  45.016  1.00  0.00           H  
ATOM   4815  CA  VAL   310      50.750  42.270  44.450  1.00  0.00           C  
ATOM   4816  HA  VAL   310      49.848  42.640  44.937  1.00  0.00           H  
ATOM   4817  CB  VAL   310      51.359  43.376  43.511  1.00  0.00           C  
ATOM   4818  HB  VAL   310      52.175  43.012  42.888  1.00  0.00           H  
ATOM   4819  CG1 VAL   310      50.205  44.063  42.663  1.00  0.00           C  
ATOM   4820 HG11 VAL   310      49.509  44.548  43.347  1.00  0.00           H  
ATOM   4821 HG12 VAL   310      50.658  44.808  42.008  1.00  0.00           H  
ATOM   4822 HG13 VAL   310      49.634  43.356  42.061  1.00  0.00           H  
ATOM   4823  CG2 VAL   310      52.085  44.567  44.269  1.00  0.00           C  
ATOM   4824 HG21 VAL   310      53.042  44.248  44.680  1.00  0.00           H  
ATOM   4825 HG22 VAL   310      52.416  45.373  43.613  1.00  0.00           H  
ATOM   4826 HG23 VAL   310      51.514  45.094  45.033  1.00  0.00           H  
ATOM   4827  C   VAL   310      50.292  41.076  43.625  1.00  0.00           C  
ATOM   4828  O   VAL   310      51.126  40.402  43.026  1.00  0.00           O  
ATOM   4829  N   HIE   311      48.997  40.830  43.434  1.00  0.00           N  
ATOM   4830  H   HIE   311      48.331  41.295  44.033  1.00  0.00           H  
ATOM   4831  CA  HIE   311      48.413  39.685  42.724  1.00  0.00           C  
ATOM   4832  HA  HIE   311      48.972  39.524  41.803  1.00  0.00           H  
ATOM   4833  CB  HIE   311      48.587  38.470  43.590  1.00  0.00           C  
ATOM   4834  HB2 HIE   311      48.502  37.533  43.041  1.00  0.00           H  
ATOM   4835  HB3 HIE   311      49.609  38.592  43.948  1.00  0.00           H  
ATOM   4836  CG  HIE   311      47.676  38.342  44.775  1.00  0.00           C  
ATOM   4837  ND1 HIE   311      47.799  37.357  45.710  1.00  0.00           N  
ATOM   4838  CE1 HIE   311      46.900  37.618  46.676  1.00  0.00           C  
ATOM   4839  HE1 HIE   311      46.878  37.118  47.634  1.00  0.00           H  
ATOM   4840  NE2 HIE   311      46.138  38.605  46.310  1.00  0.00           N  
ATOM   4841  HE2 HIE   311      45.537  39.160  46.903  1.00  0.00           H  
ATOM   4842  CD2 HIE   311      46.635  39.193  45.211  1.00  0.00           C  
ATOM   4843  HD2 HIE   311      46.356  40.114  44.722  1.00  0.00           H  
ATOM   4844  C   HIE   311      46.991  39.976  42.211  1.00  0.00           C  
ATOM   4845  O   HIE   311      46.476  41.056  42.403  1.00  0.00           O  
ATOM   4846  N   LYS   312      46.477  38.946  41.567  1.00  0.00           N  
ATOM   4847  H   LYS   312      47.085  38.160  41.388  1.00  0.00           H  
ATOM   4848  CA  LYS   312      45.065  38.676  41.307  1.00  0.00           C  
ATOM   4849  HA  LYS   312      44.522  38.905  42.223  1.00  0.00           H  
ATOM   4850  CB  LYS   312      44.563  39.694  40.208  1.00  0.00           C  
ATOM   4851  HB2 LYS   312      44.593  40.701  40.623  1.00  0.00           H  
ATOM   4852  HB3 LYS   312      45.239  39.784  39.358  1.00  0.00           H  
ATOM   4853  CG  LYS   312      43.076  39.437  39.715  1.00  0.00           C  
ATOM   4854  HG2 LYS   312      42.687  40.189  39.030  1.00  0.00           H  
ATOM   4855  HG3 LYS   312      43.063  38.465  39.221  1.00  0.00           H  
ATOM   4856  CD  LYS   312      42.055  39.335  40.836  1.00  0.00           C  
ATOM   4857  HD2 LYS   312      42.227  38.358  41.289  1.00  0.00           H  
ATOM   4858  HD3 LYS   312      42.019  40.241  41.441  1.00  0.00           H  
ATOM   4859  CE  LYS   312      40.656  39.353  40.271  1.00  0.00           C  
ATOM   4860  HE2 LYS   312      40.421  40.382  39.998  1.00  0.00           H  
ATOM   4861  HE3 LYS   312      40.706  38.782  39.344  1.00  0.00           H  
ATOM   4862  NZ  LYS   312      39.683  38.804  41.255  1.00  0.00           N  
ATOM   4863  HZ1 LYS   312      39.862  37.827  41.436  1.00  0.00           H  
ATOM   4864  HZ2 LYS   312      39.736  39.231  42.169  1.00  0.00           H  
ATOM   4865  HZ3 LYS   312      38.736  38.897  40.917  1.00  0.00           H  
ATOM   4866  C   LYS   312      44.835  37.222  40.799  1.00  0.00           C  
ATOM   4867  O   LYS   312      45.603  36.738  39.960  1.00  0.00           O  
ATOM   4868  N   THR   313      43.889  36.479  41.405  1.00  0.00           N  
ATOM   4869  H   THR   313      43.419  36.812  42.236  1.00  0.00           H  
ATOM   4870  CA  THR   313      43.370  35.155  41.015  1.00  0.00           C  
ATOM   4871  HA  THR   313      44.213  34.597  40.608  1.00  0.00           H  
ATOM   4872  CB  THR   313      42.825  34.414  42.283  1.00  0.00           C  
ATOM   4873  HB  THR   313      42.105  33.636  42.028  1.00  0.00           H  
ATOM   4874  CG2 THR   313      43.929  33.792  43.131  1.00  0.00           C  
ATOM   4875 HG21 THR   313      44.696  34.539  43.335  1.00  0.00           H  
ATOM   4876 HG22 THR   313      43.618  33.370  44.087  1.00  0.00           H  
ATOM   4877 HG23 THR   313      44.297  32.874  42.671  1.00  0.00           H  
ATOM   4878  OG1 THR   313      42.073  35.309  43.126  1.00  0.00           O  
ATOM   4879  HG1 THR   313      41.271  35.632  42.708  1.00  0.00           H  
ATOM   4880  C   THR   313      42.214  35.204  39.999  1.00  0.00           C  
ATOM   4881  O   THR   313      41.620  36.230  39.600  1.00  0.00           O  
ATOM   4882  N   GLY   314      41.980  34.072  39.320  1.00  0.00           N  
ATOM   4883  H   GLY   314      42.539  33.243  39.459  1.00  0.00           H  
ATOM   4884  CA  GLY   314      40.750  33.880  38.574  1.00  0.00           C  
ATOM   4885  HA2 GLY   314      39.887  33.930  39.237  1.00  0.00           H  
ATOM   4886  HA3 GLY   314      40.719  34.712  37.871  1.00  0.00           H  
ATOM   4887  C   GLY   314      40.700  32.680  37.679  1.00  0.00           C  
ATOM   4888  O   GLY   314      41.712  32.018  37.409  1.00  0.00           O  
ATOM   4889  N   SER   315      39.459  32.301  37.268  1.00  0.00           N  
ATOM   4890  H   SER   315      38.654  32.833  37.567  1.00  0.00           H  
ATOM   4891  CA  SER   315      39.230  31.089  36.454  1.00  0.00           C  
ATOM   4892  HA  SER   315      40.098  30.729  35.901  1.00  0.00           H  
ATOM   4893  CB  SER   315      38.848  29.913  37.377  1.00  0.00           C  
ATOM   4894  HB2 SER   315      37.836  30.137  37.715  1.00  0.00           H  
ATOM   4895  HB3 SER   315      38.876  28.898  36.981  1.00  0.00           H  
ATOM   4896  OG  SER   315      39.528  29.966  38.605  1.00  0.00           O  
ATOM   4897  HG  SER   315      38.939  30.207  39.324  1.00  0.00           H  
ATOM   4898  C   SER   315      38.144  31.358  35.400  1.00  0.00           C  
ATOM   4899  O   SER   315      37.372  32.338  35.474  1.00  0.00           O  
ATOM   4900  N   THR   316      38.088  30.427  34.394  1.00  0.00           N  
ATOM   4901  H   THR   316      38.818  29.729  34.381  1.00  0.00           H  
ATOM   4902  CA  THR   316      36.888  30.184  33.523  1.00  0.00           C  
ATOM   4903  HA  THR   316      36.142  30.947  33.744  1.00  0.00           H  
ATOM   4904  CB  THR   316      37.094  30.231  31.961  1.00  0.00           C  
ATOM   4905  HB  THR   316      36.111  30.280  31.492  1.00  0.00           H  
ATOM   4906  CG2 THR   316      37.592  31.632  31.595  1.00  0.00           C  
ATOM   4907 HG21 THR   316      37.518  31.822  30.524  1.00  0.00           H  
ATOM   4908 HG22 THR   316      36.986  32.499  31.855  1.00  0.00           H  
ATOM   4909 HG23 THR   316      38.548  31.846  32.073  1.00  0.00           H  
ATOM   4910  OG1 THR   316      37.860  29.100  31.482  1.00  0.00           O  
ATOM   4911  HG1 THR   316      37.932  29.209  30.531  1.00  0.00           H  
ATOM   4912  C   THR   316      36.247  28.872  34.020  1.00  0.00           C  
ATOM   4913  O   THR   316      36.598  28.264  35.079  1.00  0.00           O  
ATOM   4914  N   GLY   317      35.239  28.262  33.348  1.00  0.00           N  
ATOM   4915  H   GLY   317      34.864  28.614  32.478  1.00  0.00           H  
ATOM   4916  CA  GLY   317      34.952  26.821  33.621  1.00  0.00           C  
ATOM   4917  HA2 GLY   317      34.445  26.671  34.574  1.00  0.00           H  
ATOM   4918  HA3 GLY   317      34.190  26.484  32.919  1.00  0.00           H  
ATOM   4919  C   GLY   317      36.060  25.790  33.272  1.00  0.00           C  
ATOM   4920  O   GLY   317      36.001  24.706  33.754  1.00  0.00           O  
ATOM   4921  N   GLY   318      36.955  26.092  32.299  1.00  0.00           N  
ATOM   4922  H   GLY   318      36.784  26.960  31.811  1.00  0.00           H  
ATOM   4923  CA  GLY   318      37.914  25.096  31.756  1.00  0.00           C  
ATOM   4924  HA2 GLY   318      37.643  24.098  32.101  1.00  0.00           H  
ATOM   4925  HA3 GLY   318      37.842  25.054  30.669  1.00  0.00           H  
ATOM   4926  C   GLY   318      39.360  25.427  32.097  1.00  0.00           C  
ATOM   4927  O   GLY   318      40.175  24.580  31.805  1.00  0.00           O  
ATOM   4928  N   PHE   319      39.681  26.608  32.653  1.00  0.00           N  
ATOM   4929  H   PHE   319      38.954  27.295  32.792  1.00  0.00           H  
ATOM   4930  CA  PHE   319      41.009  27.052  32.999  1.00  0.00           C  
ATOM   4931  HA  PHE   319      41.748  26.253  32.942  1.00  0.00           H  
ATOM   4932  CB  PHE   319      41.346  28.067  31.937  1.00  0.00           C  
ATOM   4933  HB2 PHE   319      40.618  28.878  31.919  1.00  0.00           H  
ATOM   4934  HB3 PHE   319      42.257  28.588  32.232  1.00  0.00           H  
ATOM   4935  CG  PHE   319      41.438  27.592  30.489  1.00  0.00           C  
ATOM   4936  CD1 PHE   319      40.344  27.345  29.699  1.00  0.00           C  
ATOM   4937  HD1 PHE   319      39.337  27.398  30.085  1.00  0.00           H
[truncated: 4,139,861 more chars]
