# Supplementary material for: Insights into the Enhanced Ceftazidime Hydrolysis by Ent385 AmpC β‑Lactamase from Multiscale Simulations
Source: ACS Catal. 2025 Jun 23;15(13):11739–48. doi: 10.1021/acscatal.5c02383 (PMC12235585; doi:10.1021/acscatal.5c02383)
Supplement: Supplementary file 2 [file cs5c02383_si_002.zip › SI_paper_AmpC_Ent385/representative-structures-ReactionSimulations/Ent385-Path1/Ent385.path1.TS.c1.pdb]

CRYST1   85.715   80.234   74.089  90.00  90.00  90.00               1
ATOM      1  N   PRO     1      72.459  32.536  44.729  1.00  0.00           N  
ATOM      2  H2  PRO     1      73.368  32.096  44.703  1.00  0.00           H  
ATOM      3  H3  PRO     1      71.803  31.978  45.257  1.00  0.00           H  
ATOM      4  CD  PRO     1      72.620  33.891  45.340  1.00  0.00           C  
ATOM      5  HD2 PRO     1      73.650  33.929  45.696  1.00  0.00           H  
ATOM      6  HD3 PRO     1      71.782  34.033  46.022  1.00  0.00           H  
ATOM      7  CG  PRO     1      72.490  34.832  44.231  1.00  0.00           C  
ATOM      8  HG2 PRO     1      73.321  35.535  44.293  1.00  0.00           H  
ATOM      9  HG3 PRO     1      71.584  35.433  44.308  1.00  0.00           H  
ATOM     10  CB  PRO     1      72.591  34.012  42.937  1.00  0.00           C  
ATOM     11  HB2 PRO     1      73.639  33.902  42.659  1.00  0.00           H  
ATOM     12  HB3 PRO     1      72.027  34.505  42.144  1.00  0.00           H  
ATOM     13  CA  PRO     1      71.964  32.724  43.402  1.00  0.00           C  
ATOM     14  HA  PRO     1      70.908  32.993  43.383  1.00  0.00           H  
ATOM     15  C   PRO     1      72.041  31.492  42.502  1.00  0.00           C  
ATOM     16  O   PRO     1      72.495  30.427  42.989  1.00  0.00           O  
ATOM     17  N   MET     2      71.540  31.579  41.285  1.00  0.00           N  
ATOM     18  H   MET     2      71.230  32.510  41.046  1.00  0.00           H  
ATOM     19  CA  MET     2      71.335  30.395  40.381  1.00  0.00           C  
ATOM     20  HA  MET     2      72.118  29.675  40.621  1.00  0.00           H  
ATOM     21  CB  MET     2      70.083  29.660  40.768  1.00  0.00           C  
ATOM     22  HB2 MET     2      70.115  28.695  40.261  1.00  0.00           H  
ATOM     23  HB3 MET     2      70.127  29.462  41.839  1.00  0.00           H  
ATOM     24  CG  MET     2      68.807  30.365  40.312  1.00  0.00           C  
ATOM     25  HG2 MET     2      68.829  31.400  40.653  1.00  0.00           H  
ATOM     26  HG3 MET     2      68.803  30.305  39.224  1.00  0.00           H  
ATOM     27  SD  MET     2      67.322  29.660  41.106  1.00  0.00           S  
ATOM     28  CE  MET     2      67.010  31.077  42.206  1.00  0.00           C  
ATOM     29  HE1 MET     2      67.950  31.340  42.691  1.00  0.00           H  
ATOM     30  HE2 MET     2      66.454  31.895  41.747  1.00  0.00           H  
ATOM     31  HE3 MET     2      66.433  30.594  42.995  1.00  0.00           H  
ATOM     32  C   MET     2      71.356  30.700  38.880  1.00  0.00           C  
ATOM     33  O   MET     2      71.167  31.841  38.436  1.00  0.00           O  
ATOM     34  N   SER     3      71.535  29.686  38.001  1.00  0.00           N  
ATOM     35  H   SER     3      71.706  28.775  38.404  1.00  0.00           H  
ATOM     36  CA  SER     3      71.331  29.661  36.492  1.00  0.00           C  
ATOM     37  HA  SER     3      71.733  30.590  36.088  1.00  0.00           H  
ATOM     38  CB  SER     3      72.068  28.439  35.910  1.00  0.00           C  
ATOM     39  HB2 SER     3      73.153  28.452  36.020  1.00  0.00           H  
ATOM     40  HB3 SER     3      71.756  27.640  36.582  1.00  0.00           H  
ATOM     41  OG  SER     3      71.659  28.090  34.612  1.00  0.00           O  
ATOM     42  HG  SER     3      72.265  28.548  34.025  1.00  0.00           H  
ATOM     43  C   SER     3      69.900  29.506  36.167  1.00  0.00           C  
ATOM     44  O   SER     3      69.137  28.879  36.890  1.00  0.00           O  
ATOM     45  N   GLU     4      69.410  30.088  35.044  1.00  0.00           N  
ATOM     46  H   GLU     4      70.095  30.615  34.521  1.00  0.00           H  
ATOM     47  CA  GLU     4      68.102  29.843  34.401  1.00  0.00           C  
ATOM     48  HA  GLU     4      67.279  30.236  34.998  1.00  0.00           H  
ATOM     49  CB  GLU     4      68.172  30.678  33.099  1.00  0.00           C  
ATOM     50  HB2 GLU     4      68.526  31.677  33.357  1.00  0.00           H  
ATOM     51  HB3 GLU     4      68.859  30.082  32.498  1.00  0.00           H  
ATOM     52  CG  GLU     4      66.865  30.853  32.346  1.00  0.00           C  
ATOM     53  HG2 GLU     4      66.415  29.867  32.234  1.00  0.00           H  
ATOM     54  HG3 GLU     4      66.269  31.473  33.016  1.00  0.00           H  
ATOM     55  CD  GLU     4      67.099  31.553  31.051  1.00  0.00           C  
ATOM     56  OE1 GLU     4      68.036  31.065  30.350  1.00  0.00           O  
ATOM     57  OE2 GLU     4      66.455  32.579  30.864  1.00  0.00           O  
ATOM     58  C   GLU     4      67.847  28.384  34.237  1.00  0.00           C  
ATOM     59  O   GLU     4      66.740  28.022  34.547  1.00  0.00           O  
ATOM     60  N   LYS     5      68.787  27.487  33.921  1.00  0.00           N  
ATOM     61  H   LYS     5      69.761  27.735  33.817  1.00  0.00           H  
ATOM     62  CA  LYS     5      68.565  26.048  33.854  1.00  0.00           C  
ATOM     63  HA  LYS     5      67.567  25.845  33.464  1.00  0.00           H  
ATOM     64  CB  LYS     5      69.737  25.404  33.106  1.00  0.00           C  
ATOM     65  HB2 LYS     5      70.630  25.668  33.672  1.00  0.00           H  
ATOM     66  HB3 LYS     5      69.657  24.321  33.205  1.00  0.00           H  
ATOM     67  CG  LYS     5      69.818  25.840  31.618  1.00  0.00           C  
ATOM     68  HG2 LYS     5      68.885  25.632  31.095  1.00  0.00           H  
ATOM     69  HG3 LYS     5      69.970  26.917  31.540  1.00  0.00           H  
ATOM     70  CD  LYS     5      71.036  25.216  30.865  1.00  0.00           C  
ATOM     71  HD2 LYS     5      71.007  24.140  31.031  1.00  0.00           H  
ATOM     72  HD3 LYS     5      70.849  25.447  29.816  1.00  0.00           H  
ATOM     73  CE  LYS     5      72.353  25.848  31.371  1.00  0.00           C  
ATOM     74  HE2 LYS     5      72.360  26.935  31.451  1.00  0.00           H  
ATOM     75  HE3 LYS     5      72.445  25.512  32.404  1.00  0.00           H  
ATOM     76  NZ  LYS     5      73.396  25.436  30.364  1.00  0.00           N  
ATOM     77  HZ1 LYS     5      73.534  24.436  30.391  1.00  0.00           H  
ATOM     78  HZ2 LYS     5      73.159  25.706  29.420  1.00  0.00           H  
ATOM     79  HZ3 LYS     5      74.264  25.924  30.538  1.00  0.00           H  
ATOM     80  C   LYS     5      68.356  25.432  35.272  1.00  0.00           C  
ATOM     81  O   LYS     5      67.928  24.275  35.381  1.00  0.00           O  
ATOM     82  N   GLN     6      68.794  26.131  36.348  1.00  0.00           N  
ATOM     83  H   GLN     6      69.098  27.071  36.139  1.00  0.00           H  
ATOM     84  CA  GLN     6      68.434  25.830  37.745  1.00  0.00           C  
ATOM     85  HA  GLN     6      68.423  24.741  37.782  1.00  0.00           H  
ATOM     86  CB  GLN     6      69.560  26.242  38.713  1.00  0.00           C  
ATOM     87  HB2 GLN     6      69.794  27.293  38.541  1.00  0.00           H  
ATOM     88  HB3 GLN     6      69.150  26.214  39.722  1.00  0.00           H  
ATOM     89  CG  GLN     6      70.780  25.328  38.642  1.00  0.00           C  
ATOM     90  HG2 GLN     6      70.676  24.384  39.176  1.00  0.00           H  
ATOM     91  HG3 GLN     6      70.960  25.042  37.606  1.00  0.00           H  
ATOM     92  CD  GLN     6      72.081  26.064  39.095  1.00  0.00           C  
ATOM     93  OE1 GLN     6      72.006  27.197  39.563  1.00  0.00           O  
ATOM     94  NE2 GLN     6      73.277  25.506  39.205  1.00  0.00           N  
ATOM     95 HE21 GLN     6      73.358  24.509  39.068  1.00  0.00           H  
ATOM     96 HE22 GLN     6      74.065  26.026  39.563  1.00  0.00           H  
ATOM     97  C   GLN     6      67.079  26.275  38.191  1.00  0.00           C  
ATOM     98  O   GLN     6      66.384  25.478  38.806  1.00  0.00           O  
ATOM     99  N   LEU     7      66.673  27.502  37.852  1.00  0.00           N  
ATOM    100  H   LEU     7      67.273  28.081  37.282  1.00  0.00           H  
ATOM    101  CA  LEU     7      65.283  28.035  38.159  1.00  0.00           C  
ATOM    102  HA  LEU     7      65.016  27.954  39.213  1.00  0.00           H  
ATOM    103  CB  LEU     7      65.361  29.513  37.801  1.00  0.00           C  
ATOM    104  HB2 LEU     7      66.058  30.020  38.468  1.00  0.00           H  
ATOM    105  HB3 LEU     7      65.926  29.685  36.885  1.00  0.00           H  
ATOM    106  CG  LEU     7      64.022  30.307  37.817  1.00  0.00           C  
ATOM    107  HG  LEU     7      63.608  30.020  36.851  1.00  0.00           H  
ATOM    108  CD1 LEU     7      63.111  30.050  38.955  1.00  0.00           C  
ATOM    109 HD11 LEU     7      62.703  29.039  38.952  1.00  0.00           H  
ATOM    110 HD12 LEU     7      63.668  30.275  39.864  1.00  0.00           H  
ATOM    111 HD13 LEU     7      62.351  30.828  38.893  1.00  0.00           H  
ATOM    112  CD2 LEU     7      64.404  31.823  37.739  1.00  0.00           C  
ATOM    113 HD21 LEU     7      65.092  32.054  36.926  1.00  0.00           H  
ATOM    114 HD22 LEU     7      63.574  32.520  37.626  1.00  0.00           H  
ATOM    115 HD23 LEU     7      64.965  32.074  38.639  1.00  0.00           H  
ATOM    116  C   LEU     7      64.282  27.313  37.254  1.00  0.00           C  
ATOM    117  O   LEU     7      63.220  26.949  37.753  1.00  0.00           O  
ATOM    118  N   ALA     8      64.684  26.935  36.027  1.00  0.00           N  
ATOM    119  H   ALA     8      65.522  27.341  35.637  1.00  0.00           H  
ATOM    120  CA  ALA     8      63.838  26.077  35.200  1.00  0.00           C  
ATOM    121  HA  ALA     8      62.906  26.628  35.076  1.00  0.00           H  
ATOM    122  CB  ALA     8      64.539  25.897  33.805  1.00  0.00           C  
ATOM    123  HB1 ALA     8      63.917  25.510  32.998  1.00  0.00           H  
ATOM    124  HB2 ALA     8      64.841  26.846  33.363  1.00  0.00           H  
ATOM    125  HB3 ALA     8      65.400  25.229  33.780  1.00  0.00           H  
ATOM    126  C   ALA     8      63.497  24.696  35.839  1.00  0.00           C  
ATOM    127  O   ALA     8      62.419  24.118  35.735  1.00  0.00           O  
ATOM    128  N   ASP     9      64.464  24.094  36.523  1.00  0.00           N  
ATOM    129  H   ASP     9      65.292  24.662  36.632  1.00  0.00           H  
ATOM    130  CA  ASP     9      64.359  22.841  37.223  1.00  0.00           C  
ATOM    131  HA  ASP     9      63.710  22.178  36.651  1.00  0.00           H  
ATOM    132  CB  ASP     9      65.746  22.161  37.110  1.00  0.00           C  
ATOM    133  HB2 ASP     9      65.952  21.883  36.077  1.00  0.00           H  
ATOM    134  HB3 ASP     9      66.524  22.873  37.388  1.00  0.00           H  
ATOM    135  CG  ASP     9      65.986  20.988  38.095  1.00  0.00           C  
ATOM    136  OD1 ASP     9      66.048  19.847  37.643  1.00  0.00           O  
ATOM    137  OD2 ASP     9      66.181  21.306  39.289  1.00  0.00           O  
ATOM    138  C   ASP     9      63.647  22.823  38.567  1.00  0.00           C  
ATOM    139  O   ASP     9      62.975  21.861  38.910  1.00  0.00           O  
ATOM    140  N   VAL    10      63.806  23.930  39.346  1.00  0.00           N  
ATOM    141  H   VAL    10      64.532  24.597  39.128  1.00  0.00           H  
ATOM    142  CA  VAL    10      62.930  24.265  40.430  1.00  0.00           C  
ATOM    143  HA  VAL    10      62.932  23.553  41.256  1.00  0.00           H  
ATOM    144  CB  VAL    10      63.316  25.618  41.056  1.00  0.00           C  
ATOM    145  HB  VAL    10      63.808  26.246  40.313  1.00  0.00           H  
ATOM    146  CG1 VAL    10      62.239  26.306  41.777  1.00  0.00           C  
ATOM    147 HG11 VAL    10      62.651  27.164  42.308  1.00  0.00           H  
ATOM    148 HG12 VAL    10      61.392  26.685  41.204  1.00  0.00           H  
ATOM    149 HG13 VAL    10      61.840  25.575  42.480  1.00  0.00           H  
ATOM    150  CG2 VAL    10      64.487  25.303  41.969  1.00  0.00           C  
ATOM    151 HG21 VAL    10      64.676  26.227  42.516  1.00  0.00           H  
ATOM    152 HG22 VAL    10      64.202  24.601  42.752  1.00  0.00           H  
ATOM    153 HG23 VAL    10      65.340  24.983  41.371  1.00  0.00           H  
ATOM    154  C   VAL    10      61.489  24.229  39.974  1.00  0.00           C  
ATOM    155  O   VAL    10      60.635  23.485  40.505  1.00  0.00           O  
ATOM    156  N   VAL    11      61.178  24.969  38.944  1.00  0.00           N  
ATOM    157  H   VAL    11      61.896  25.592  38.601  1.00  0.00           H  
ATOM    158  CA  VAL    11      59.858  25.005  38.344  1.00  0.00           C  
ATOM    159  HA  VAL    11      59.166  25.351  39.113  1.00  0.00           H  
ATOM    160  CB  VAL    11      59.797  26.036  37.167  1.00  0.00           C  
ATOM    161  HB  VAL    11      60.488  25.781  36.363  1.00  0.00           H  
ATOM    162  CG1 VAL    11      58.432  25.883  36.558  1.00  0.00           C  
ATOM    163 HG11 VAL    11      57.588  26.261  37.136  1.00  0.00           H  
ATOM    164 HG12 VAL    11      58.391  26.416  35.608  1.00  0.00           H  
ATOM    165 HG13 VAL    11      58.155  24.889  36.208  1.00  0.00           H  
ATOM    166  CG2 VAL    11      59.959  27.415  37.783  1.00  0.00           C  
ATOM    167 HG21 VAL    11      61.021  27.472  38.021  1.00  0.00           H  
ATOM    168 HG22 VAL    11      59.812  28.189  37.030  1.00  0.00           H  
ATOM    169 HG23 VAL    11      59.313  27.580  38.645  1.00  0.00           H  
ATOM    170  C   VAL    11      59.371  23.645  37.879  1.00  0.00           C  
ATOM    171  O   VAL    11      58.356  23.218  38.401  1.00  0.00           O  
ATOM    172  N   GLU    12      60.109  22.976  36.934  1.00  0.00           N  
ATOM    173  H   GLU    12      60.838  23.530  36.509  1.00  0.00           H  
ATOM    174  CA  GLU    12      59.720  21.665  36.417  1.00  0.00           C  
ATOM    175  HA  GLU    12      58.804  21.741  35.831  1.00  0.00           H  
ATOM    176  CB  GLU    12      60.814  21.214  35.361  1.00  0.00           C  
ATOM    177  HB2 GLU    12      60.896  21.995  34.605  1.00  0.00           H  
ATOM    178  HB3 GLU    12      61.747  21.026  35.892  1.00  0.00           H  
ATOM    179  CG  GLU    12      60.313  20.015  34.508  1.00  0.00           C  
ATOM    180  HG2 GLU    12      60.333  19.108  35.111  1.00  0.00           H  
ATOM    181  HG3 GLU    12      59.295  20.127  34.134  1.00  0.00           H  
ATOM    182  CD  GLU    12      61.168  19.747  33.274  1.00  0.00           C  
ATOM    183  OE1 GLU    12      60.546  19.749  32.180  1.00  0.00           O  
ATOM    184  OE2 GLU    12      62.421  19.426  33.423  1.00  0.00           O  
ATOM    185  C   GLU    12      59.427  20.598  37.491  1.00  0.00           C  
ATOM    186  O   GLU    12      58.496  19.879  37.395  1.00  0.00           O  
ATOM    187  N   ARG    13      60.226  20.520  38.562  1.00  0.00           N  
ATOM    188  H   ARG    13      61.045  21.113  38.561  1.00  0.00           H  
ATOM    189  CA  ARG    13      60.001  19.750  39.832  1.00  0.00           C  
ATOM    190  HA  ARG    13      59.688  18.743  39.554  1.00  0.00           H  
ATOM    191  CB  ARG    13      61.323  19.561  40.593  1.00  0.00           C  
ATOM    192  HB2 ARG    13      61.808  20.535  40.663  1.00  0.00           H  
ATOM    193  HB3 ARG    13      61.032  19.270  41.602  1.00  0.00           H  
ATOM    194  CG  ARG    13      62.346  18.549  40.036  1.00  0.00           C  
ATOM    195  HG2 ARG    13      61.888  17.571  39.887  1.00  0.00           H  
ATOM    196  HG3 ARG    13      62.658  18.990  39.090  1.00  0.00           H  
ATOM    197  CD  ARG    13      63.608  18.466  40.985  1.00  0.00           C  
ATOM    198  HD2 ARG    13      63.253  18.175  41.974  1.00  0.00           H  
ATOM    199  HD3 ARG    13      64.351  17.732  40.673  1.00  0.00           H  
ATOM    200  NE  ARG    13      64.323  19.790  41.122  1.00  0.00           N  
ATOM    201  HE  ARG    13      65.002  19.993  40.402  1.00  0.00           H  
ATOM    202  CZ  ARG    13      64.454  20.703  42.111  1.00  0.00           C  
ATOM    203  NH1 ARG    13      63.922  20.517  43.265  1.00  0.00           N  
ATOM    204 HH11 ARG    13      64.044  21.149  44.044  1.00  0.00           H  
ATOM    205 HH12 ARG    13      63.497  19.630  43.496  1.00  0.00           H  
ATOM    206  NH2 ARG    13      65.106  21.789  41.777  1.00  0.00           N  
ATOM    207 HH21 ARG    13      65.509  21.894  40.857  1.00  0.00           H  
ATOM    208 HH22 ARG    13      65.266  22.454  42.520  1.00  0.00           H  
ATOM    209  C   ARG    13      58.859  20.267  40.773  1.00  0.00           C  
ATOM    210  O   ARG    13      58.349  19.440  41.502  1.00  0.00           O  
ATOM    211  N   THR    14      58.498  21.535  40.763  1.00  0.00           N  
ATOM    212  H   THR    14      59.146  22.147  40.287  1.00  0.00           H  
ATOM    213  CA  THR    14      57.362  22.112  41.466  1.00  0.00           C  
ATOM    214  HA  THR    14      57.247  21.704  42.471  1.00  0.00           H  
ATOM    215  CB  THR    14      57.629  23.610  41.685  1.00  0.00           C  
ATOM    216  HB  THR    14      57.628  24.152  40.739  1.00  0.00           H  
ATOM    217  CG2 THR    14      56.472  24.253  42.527  1.00  0.00           C  
ATOM    218 HG21 THR    14      56.294  23.680  43.436  1.00  0.00           H  
ATOM    219 HG22 THR    14      56.701  25.295  42.751  1.00  0.00           H  
ATOM    220 HG23 THR    14      55.594  24.227  41.881  1.00  0.00           H  
ATOM    221  OG1 THR    14      58.736  23.936  42.535  1.00  0.00           O  
ATOM    222  HG1 THR    14      59.461  23.951  41.905  1.00  0.00           H  
ATOM    223  C   THR    14      56.051  21.859  40.690  1.00  0.00           C  
ATOM    224  O   THR    14      55.043  21.462  41.269  1.00  0.00           O  
ATOM    225  N   VAL    15      55.999  21.940  39.366  1.00  0.00           N  
ATOM    226  H   VAL    15      56.800  22.407  38.966  1.00  0.00           H  
ATOM    227  CA  VAL    15      54.771  22.011  38.551  1.00  0.00           C  
ATOM    228  HA  VAL    15      53.899  22.156  39.188  1.00  0.00           H  
ATOM    229  CB  VAL    15      54.854  23.009  37.350  1.00  0.00           C  
ATOM    230  HB  VAL    15      55.635  22.650  36.681  1.00  0.00           H  
ATOM    231  CG1 VAL    15      53.571  22.960  36.477  1.00  0.00           C  
ATOM    232 HG11 VAL    15      53.756  23.571  35.594  1.00  0.00           H  
ATOM    233 HG12 VAL    15      53.261  21.965  36.156  1.00  0.00           H  
ATOM    234 HG13 VAL    15      52.730  23.354  37.048  1.00  0.00           H  
ATOM    235  CG2 VAL    15      55.123  24.438  37.758  1.00  0.00           C  
ATOM    236 HG21 VAL    15      54.747  25.211  37.087  1.00  0.00           H  
ATOM    237 HG22 VAL    15      54.848  24.482  38.811  1.00  0.00           H  
ATOM    238 HG23 VAL    15      56.193  24.639  37.705  1.00  0.00           H  
ATOM    239  C   VAL    15      54.405  20.551  38.056  1.00  0.00           C  
ATOM    240  O   VAL    15      53.220  20.213  38.025  1.00  0.00           O  
ATOM    241  N   THR    16      55.395  19.650  37.776  1.00  0.00           N  
ATOM    242  H   THR    16      56.353  19.964  37.721  1.00  0.00           H  
ATOM    243  CA  THR    16      55.061  18.269  37.299  1.00  0.00           C  
ATOM    244  HA  THR    16      54.483  18.306  36.376  1.00  0.00           H  
ATOM    245  CB  THR    16      56.267  17.506  36.905  1.00  0.00           C  
ATOM    246  HB  THR    16      57.001  17.593  37.706  1.00  0.00           H  
ATOM    247  CG2 THR    16      56.082  16.012  36.546  1.00  0.00           C  
ATOM    248 HG21 THR    16      55.977  15.445  37.471  1.00  0.00           H  
ATOM    249 HG22 THR    16      55.224  16.029  35.874  1.00  0.00           H  
ATOM    250 HG23 THR    16      56.969  15.604  36.062  1.00  0.00           H  
ATOM    251  OG1 THR    16      56.764  18.171  35.764  1.00  0.00           O  
ATOM    252  HG1 THR    16      57.317  18.846  36.163  1.00  0.00           H  
ATOM    253  C   THR    16      54.152  17.491  38.272  1.00  0.00           C  
ATOM    254  O   THR    16      53.062  17.064  37.840  1.00  0.00           O  
ATOM    255  N   PRO    17      54.404  17.404  39.609  1.00  0.00           N  
ATOM    256  CD  PRO    17      55.595  17.806  40.352  1.00  0.00           C  
ATOM    257  HD2 PRO    17      55.417  18.834  40.669  1.00  0.00           H  
ATOM    258  HD3 PRO    17      56.532  17.806  39.796  1.00  0.00           H  
ATOM    259  CG  PRO    17      55.595  16.926  41.557  1.00  0.00           C  
ATOM    260  HG2 PRO    17      56.039  17.485  42.381  1.00  0.00           H  
ATOM    261  HG3 PRO    17      56.178  16.014  41.426  1.00  0.00           H  
ATOM    262  CB  PRO    17      54.136  16.542  41.810  1.00  0.00           C  
ATOM    263  HB2 PRO    17      53.709  17.335  42.422  1.00  0.00           H  
ATOM    264  HB3 PRO    17      54.007  15.578  42.302  1.00  0.00           H  
ATOM    265  CA  PRO    17      53.490  16.690  40.469  1.00  0.00           C  
ATOM    266  HA  PRO    17      53.248  15.712  40.054  1.00  0.00           H  
ATOM    267  C   PRO    17      52.108  17.329  40.675  1.00  0.00           C  
ATOM    268  O   PRO    17      51.118  16.630  40.878  1.00  0.00           O  
ATOM    269  N   LEU    18      52.148  18.658  40.710  1.00  0.00           N  
ATOM    270  H   LEU    18      53.086  19.032  40.696  1.00  0.00           H  
ATOM    271  CA  LEU    18      50.912  19.508  40.612  1.00  0.00           C  
ATOM    272  HA  LEU    18      50.269  19.307  41.468  1.00  0.00           H  
ATOM    273  CB  LEU    18      51.267  21.010  40.411  1.00  0.00           C  
ATOM    274  HB2 LEU    18      51.855  21.290  41.285  1.00  0.00           H  
ATOM    275  HB3 LEU    18      51.759  21.232  39.464  1.00  0.00           H  
ATOM    276  CG  LEU    18      49.988  21.987  40.432  1.00  0.00           C  
ATOM    277  HG  LEU    18      49.307  21.573  41.176  1.00  0.00           H  
ATOM    278  CD1 LEU    18      50.513  23.437  40.750  1.00  0.00           C  
ATOM    279 HD11 LEU    18      51.510  23.587  40.335  1.00  0.00           H  
ATOM    280 HD12 LEU    18      49.802  24.229  40.515  1.00  0.00           H  
ATOM    281 HD13 LEU    18      50.599  23.373  41.835  1.00  0.00           H  
ATOM    282  CD2 LEU    18      49.244  22.123  39.080  1.00  0.00           C  
ATOM    283 HD21 LEU    18      49.998  22.568  38.431  1.00  0.00           H  
ATOM    284 HD22 LEU    18      48.827  21.188  38.706  1.00  0.00           H  
ATOM    285 HD23 LEU    18      48.389  22.797  39.121  1.00  0.00           H  
ATOM    286  C   LEU    18      50.018  19.108  39.438  1.00  0.00           C  
ATOM    287  O   LEU    18      48.852  18.802  39.646  1.00  0.00           O  
ATOM    288  N   MET    19      50.572  19.013  38.225  1.00  0.00           N  
ATOM    289  H   MET    19      51.541  19.288  38.152  1.00  0.00           H  
ATOM    290  CA  MET    19      49.864  18.473  37.061  1.00  0.00           C  
ATOM    291  HA  MET    19      48.995  19.118  36.930  1.00  0.00           H  
ATOM    292  CB  MET    19      50.801  18.595  35.877  1.00  0.00           C  
ATOM    293  HB2 MET    19      51.800  18.185  36.027  1.00  0.00           H  
ATOM    294  HB3 MET    19      50.572  17.900  35.068  1.00  0.00           H  
ATOM    295  CG  MET    19      50.863  20.025  35.367  1.00  0.00           C  
ATOM    296  HG2 MET    19      49.847  20.362  35.163  1.00  0.00           H  
ATOM    297  HG3 MET    19      51.207  20.819  36.030  1.00  0.00           H  
ATOM    298  SD  MET    19      51.580  20.394  33.718  1.00  0.00           S  
ATOM    299  CE  MET    19      53.238  19.771  34.007  1.00  0.00           C  
ATOM    300  HE1 MET    19      53.800  19.859  33.077  1.00  0.00           H  
ATOM    301  HE2 MET    19      53.653  20.286  34.874  1.00  0.00           H  
ATOM    302  HE3 MET    19      53.233  18.699  34.200  1.00  0.00           H  
ATOM    303  C   MET    19      49.399  17.008  37.118  1.00  0.00           C  
ATOM    304  O   MET    19      48.275  16.719  36.667  1.00  0.00           O  
ATOM    305  N   LYS    20      50.208  16.124  37.748  1.00  0.00           N  
ATOM    306  H   LYS    20      51.106  16.361  38.144  1.00  0.00           H  
ATOM    307  CA  LYS    20      49.736  14.750  38.067  1.00  0.00           C  
ATOM    308  HA  LYS    20      49.324  14.244  37.194  1.00  0.00           H  
ATOM    309  CB  LYS    20      50.960  13.997  38.489  1.00  0.00           C  
ATOM    310  HB2 LYS    20      51.517  14.539  39.254  1.00  0.00           H  
ATOM    311  HB3 LYS    20      50.453  13.055  38.695  1.00  0.00           H  
ATOM    312  CG  LYS    20      52.039  13.658  37.413  1.00  0.00           C  
ATOM    313  HG2 LYS    20      51.615  13.281  36.483  1.00  0.00           H  
ATOM    314  HG3 LYS    20      52.581  14.553  37.107  1.00  0.00           H  
ATOM    315  CD  LYS    20      53.084  12.660  37.971  1.00  0.00           C  
ATOM    316  HD2 LYS    20      53.477  13.237  38.809  1.00  0.00           H  
ATOM    317  HD3 LYS    20      52.602  11.725  38.259  1.00  0.00           H  
ATOM    318  CE  LYS    20      54.197  12.321  36.977  1.00  0.00           C  
ATOM    319  HE2 LYS    20      53.744  11.723  36.187  1.00  0.00           H  
ATOM    320  HE3 LYS    20      54.540  13.245  36.512  1.00  0.00           H  
ATOM    321  NZ  LYS    20      55.172  11.461  37.715  1.00  0.00           N  
ATOM    322  HZ1 LYS    20      54.682  10.698  38.161  1.00  0.00           H  
ATOM    323  HZ2 LYS    20      55.778  11.101  36.991  1.00  0.00           H  
ATOM    324  HZ3 LYS    20      55.772  12.006  38.317  1.00  0.00           H  
ATOM    325  C   LYS    20      48.601  14.798  39.134  1.00  0.00           C  
ATOM    326  O   LYS    20      47.686  13.976  39.091  1.00  0.00           O  
ATOM    327  N   ALA    21      48.588  15.610  40.144  1.00  0.00           N  
ATOM    328  H   ALA    21      49.387  16.172  40.401  1.00  0.00           H  
ATOM    329  CA  ALA    21      47.628  15.490  41.232  1.00  0.00           C  
ATOM    330  HA  ALA    21      47.541  14.458  41.571  1.00  0.00           H  
ATOM    331  CB  ALA    21      48.317  16.259  42.363  1.00  0.00           C  
ATOM    332  HB1 ALA    21      49.021  15.610  42.883  1.00  0.00           H  
ATOM    333  HB2 ALA    21      48.827  17.171  42.050  1.00  0.00           H  
ATOM    334  HB3 ALA    21      47.524  16.490  43.074  1.00  0.00           H  
ATOM    335  C   ALA    21      46.225  16.043  40.871  1.00  0.00           C  
ATOM    336  O   ALA    21      45.165  15.611  41.274  1.00  0.00           O  
ATOM    337  N   GLN    22      46.320  17.095  39.977  1.00  0.00           N  
ATOM    338  H   GLN    22      47.242  17.445  39.758  1.00  0.00           H  
ATOM    339  CA  GLN    22      45.252  17.960  39.449  1.00  0.00           C  
ATOM    340  HA  GLN    22      44.377  17.822  40.085  1.00  0.00           H  
ATOM    341  CB  GLN    22      45.611  19.392  39.461  1.00  0.00           C  
ATOM    342  HB2 GLN    22      46.444  19.588  38.787  1.00  0.00           H  
ATOM    343  HB3 GLN    22      44.774  20.007  39.130  1.00  0.00           H  
ATOM    344  CG  GLN    22      46.019  19.929  40.783  1.00  0.00           C  
ATOM    345  HG2 GLN    22      46.920  19.414  41.116  1.00  0.00           H  
ATOM    346  HG3 GLN    22      46.344  20.961  40.650  1.00  0.00           H  
ATOM    347  CD  GLN    22      45.000  19.800  41.876  1.00  0.00           C  
ATOM    348  OE1 GLN    22      43.742  19.739  41.673  1.00  0.00           O  
ATOM    349  NE2 GLN    22      45.479  19.761  43.115  1.00  0.00           N  
ATOM    350 HE21 GLN    22      46.479  19.844  43.231  1.00  0.00           H  
ATOM    351 HE22 GLN    22      44.859  19.456  43.852  1.00  0.00           H  
ATOM    352  C   GLN    22      44.816  17.514  38.074  1.00  0.00           C  
ATOM    353  O   GLN    22      43.918  18.060  37.470  1.00  0.00           O  
ATOM    354  N   ALA    23      45.404  16.391  37.556  1.00  0.00           N  
ATOM    355  H   ALA    23      46.021  15.840  38.136  1.00  0.00           H  
ATOM    356  CA  ALA    23      45.249  15.780  36.210  1.00  0.00           C  
ATOM    357  HA  ALA    23      46.075  15.084  36.063  1.00  0.00           H  
ATOM    358  CB  ALA    23      43.937  15.122  36.331  1.00  0.00           C  
ATOM    359  HB1 ALA    23      43.070  15.780  36.383  1.00  0.00           H  
ATOM    360  HB2 ALA    23      43.687  14.513  35.462  1.00  0.00           H  
ATOM    361  HB3 ALA    23      43.930  14.434  37.176  1.00  0.00           H  
ATOM    362  C   ALA    23      45.270  16.716  35.032  1.00  0.00           C  
ATOM    363  O   ALA    23      44.576  16.575  34.006  1.00  0.00           O  
ATOM    364  N   ILE    24      46.057  17.838  35.085  1.00  0.00           N  
ATOM    365  H   ILE    24      46.660  17.912  35.891  1.00  0.00           H  
ATOM    366  CA  ILE    24      46.068  18.939  34.001  1.00  0.00           C  
ATOM    367  HA  ILE    24      45.063  19.267  33.738  1.00  0.00           H  
ATOM    368  CB  ILE    24      46.618  20.203  34.598  1.00  0.00           C  
ATOM    369  HB  ILE    24      47.644  20.081  34.947  1.00  0.00           H  
ATOM    370  CG2 ILE    24      46.896  21.362  33.640  1.00  0.00           C  
ATOM    371 HG21 ILE    24      46.068  21.541  32.953  1.00  0.00           H  
ATOM    372 HG22 ILE    24      47.110  22.346  34.059  1.00  0.00           H  
ATOM    373 HG23 ILE    24      47.817  21.124  33.108  1.00  0.00           H  
ATOM    374  CG1 ILE    24      45.846  20.748  35.817  1.00  0.00           C  
ATOM    375 HG12 ILE    24      45.002  21.333  35.452  1.00  0.00           H  
ATOM    376 HG13 ILE    24      45.318  19.970  36.368  1.00  0.00           H  
ATOM    377  CD1 ILE    24      46.710  21.461  36.806  1.00  0.00           C  
ATOM    378 HD11 ILE    24      46.047  21.748  37.622  1.00  0.00           H  
ATOM    379 HD12 ILE    24      47.479  20.794  37.196  1.00  0.00           H  
ATOM    380 HD13 ILE    24      47.222  22.326  36.383  1.00  0.00           H  
ATOM    381  C   ILE    24      46.819  18.573  32.765  1.00  0.00           C  
ATOM    382  O   ILE    24      47.987  18.246  32.915  1.00  0.00           O  
ATOM    383  N   PRO    25      46.178  18.802  31.588  1.00  0.00           N  
ATOM    384  CD  PRO    25      44.785  18.979  31.264  1.00  0.00           C  
ATOM    385  HD2 PRO    25      44.538  20.036  31.359  1.00  0.00           H  
ATOM    386  HD3 PRO    25      44.178  18.364  31.928  1.00  0.00           H  
ATOM    387  CG  PRO    25      44.567  18.571  29.795  1.00  0.00           C  
ATOM    388  HG2 PRO    25      43.878  19.269  29.319  1.00  0.00           H  
ATOM    389  HG3 PRO    25      44.259  17.527  29.737  1.00  0.00           H  
ATOM    390  CB  PRO    25      46.021  18.821  29.185  1.00  0.00           C  
ATOM    391  HB2 PRO    25      46.079  19.901  29.047  1.00  0.00           H  
ATOM    392  HB3 PRO    25      46.308  18.376  28.232  1.00  0.00           H  
ATOM    393  CA  PRO    25      46.966  18.611  30.371  1.00  0.00           C  
ATOM    394  HA  PRO    25      47.289  17.571  30.430  1.00  0.00           H  
ATOM    395  C   PRO    25      48.276  19.426  30.136  1.00  0.00           C  
ATOM    396  O   PRO    25      49.168  18.856  29.446  1.00  0.00           O  
ATOM    397  N   GLY    26      48.410  20.649  30.582  1.00  0.00           N  
ATOM    398  H   GLY    26      47.671  21.110  31.093  1.00  0.00           H  
ATOM    399  CA  GLY    26      49.417  21.566  30.168  1.00  0.00           C  
ATOM    400  HA2 GLY    26      50.365  21.092  30.421  1.00  0.00           H  
ATOM    401  HA3 GLY    26      49.414  21.704  29.087  1.00  0.00           H  
ATOM    402  C   GLY    26      49.408  22.945  30.753  1.00  0.00           C  
ATOM    403  O   GLY    26      48.357  23.448  31.206  1.00  0.00           O  
ATOM    404  N   MET    27      50.595  23.497  31.067  1.00  0.00           N  
ATOM    405  H   MET    27      51.367  23.066  30.579  1.00  0.00           H  
ATOM    406  CA  MET    27      50.795  24.723  31.796  1.00  0.00           C  
ATOM    407  HA  MET    27      49.846  25.256  31.733  1.00  0.00           H  
ATOM    408  CB  MET    27      51.154  24.541  33.300  1.00  0.00           C  
ATOM    409  HB2 MET    27      52.051  23.924  33.254  1.00  0.00           H  
ATOM    410  HB3 MET    27      51.439  25.465  33.803  1.00  0.00           H  
ATOM    411  CG  MET    27      49.972  24.044  34.020  1.00  0.00           C  
ATOM    412  HG2 MET    27      49.230  24.828  33.871  1.00  0.00           H  
ATOM    413  HG3 MET    27      49.660  23.101  33.571  1.00  0.00           H  
ATOM    414  SD  MET    27      50.264  23.637  35.764  1.00  0.00           S  
ATOM    415  CE  MET    27      50.755  25.277  36.467  1.00  0.00           C  
ATOM    416  HE1 MET    27      51.672  25.679  36.036  1.00  0.00           H  
ATOM    417  HE2 MET    27      49.928  25.932  36.194  1.00  0.00           H  
ATOM    418  HE3 MET    27      50.839  25.270  37.554  1.00  0.00           H  
ATOM    419  C   MET    27      51.895  25.644  31.139  1.00  0.00           C  
ATOM    420  O   MET    27      52.922  25.087  30.660  1.00  0.00           O  
ATOM    421  N   ALA    28      51.822  26.967  31.291  1.00  0.00           N  
ATOM    422  H   ALA    28      50.990  27.245  31.791  1.00  0.00           H  
ATOM    423  CA  ALA    28      52.816  27.960  30.880  1.00  0.00           C  
ATOM    424  HA  ALA    28      53.718  27.460  30.528  1.00  0.00           H  
ATOM    425  CB  ALA    28      52.325  28.722  29.667  1.00  0.00           C  
ATOM    426  HB1 ALA    28      52.263  28.019  28.837  1.00  0.00           H  
ATOM    427  HB2 ALA    28      51.316  29.120  29.779  1.00  0.00           H  
ATOM    428  HB3 ALA    28      52.959  29.578  29.435  1.00  0.00           H  
ATOM    429  C   ALA    28      53.078  28.889  32.066  1.00  0.00           C  
ATOM    430  O   ALA    28      52.139  29.461  32.673  1.00  0.00           O  
ATOM    431  N   VAL    29      54.336  29.125  32.410  1.00  0.00           N  
ATOM    432  H   VAL    29      54.982  28.562  31.876  1.00  0.00           H  
ATOM    433  CA  VAL    29      54.830  29.928  33.561  1.00  0.00           C  
ATOM    434  HA  VAL    29      53.952  30.452  33.936  1.00  0.00           H  
ATOM    435  CB  VAL    29      55.350  28.906  34.623  1.00  0.00           C  
ATOM    436  HB  VAL    29      56.229  28.397  34.228  1.00  0.00           H  
ATOM    437  CG1 VAL    29      55.731  29.626  35.966  1.00  0.00           C  
ATOM    438 HG11 VAL    29      56.465  30.427  35.882  1.00  0.00           H  
ATOM    439 HG12 VAL    29      54.804  30.022  36.380  1.00  0.00           H  
ATOM    440 HG13 VAL    29      56.109  28.878  36.663  1.00  0.00           H  
ATOM    441  CG2 VAL    29      54.299  27.883  35.090  1.00  0.00           C  
ATOM    442 HG21 VAL    29      54.572  27.472  36.062  1.00  0.00           H  
ATOM    443 HG22 VAL    29      53.321  28.355  35.181  1.00  0.00           H  
ATOM    444 HG23 VAL    29      54.239  27.022  34.424  1.00  0.00           H  
ATOM    445  C   VAL    29      55.932  30.867  33.084  1.00  0.00           C  
ATOM    446  O   VAL    29      56.688  30.590  32.151  1.00  0.00           O  
ATOM    447  N   ALA    30      55.969  32.071  33.709  1.00  0.00           N  
ATOM    448  H   ALA    30      55.314  32.278  34.450  1.00  0.00           H  
ATOM    449  CA  ALA    30      57.009  33.058  33.600  1.00  0.00           C  
ATOM    450  HA  ALA    30      57.893  32.468  33.357  1.00  0.00           H  
ATOM    451  CB  ALA    30      56.670  34.105  32.528  1.00  0.00           C  
ATOM    452  HB1 ALA    30      57.335  34.967  32.478  1.00  0.00           H  
ATOM    453  HB2 ALA    30      56.466  33.603  31.582  1.00  0.00           H  
ATOM    454  HB3 ALA    30      55.766  34.597  32.886  1.00  0.00           H  
ATOM    455  C   ALA    30      57.342  33.620  34.943  1.00  0.00           C  
ATOM    456  O   ALA    30      56.478  33.815  35.831  1.00  0.00           O  
ATOM    457  N   VAL    31      58.582  33.996  35.199  1.00  0.00           N  
ATOM    458  H   VAL    31      59.180  33.933  34.388  1.00  0.00           H  
ATOM    459  CA  VAL    31      59.093  34.511  36.482  1.00  0.00           C  
ATOM    460  HA  VAL    31      58.207  34.957  36.935  1.00  0.00           H  
ATOM    461  CB  VAL    31      59.679  33.332  37.363  1.00  0.00           C  
ATOM    462  HB  VAL    31      60.599  33.158  36.804  1.00  0.00           H  
ATOM    463  CG1 VAL    31      59.941  33.805  38.714  1.00  0.00           C  
ATOM    464 HG11 VAL    31      59.056  34.300  39.114  1.00  0.00           H  
ATOM    465 HG12 VAL    31      60.258  33.067  39.451  1.00  0.00           H  
ATOM    466 HG13 VAL    31      60.735  34.550  38.756  1.00  0.00           H  
ATOM    467  CG2 VAL    31      58.865  32.014  37.499  1.00  0.00           C  
ATOM    468 HG21 VAL    31      58.440  31.630  36.571  1.00  0.00           H  
ATOM    469 HG22 VAL    31      59.454  31.303  38.078  1.00  0.00           H  
ATOM    470 HG23 VAL    31      57.991  32.256  38.104  1.00  0.00           H  
ATOM    471  C   VAL    31      60.117  35.604  36.242  1.00  0.00           C  
ATOM    472  O   VAL    31      61.072  35.424  35.511  1.00  0.00           O  
ATOM    473  N   ILE    32      60.032  36.775  36.943  1.00  0.00           N  
ATOM    474  H   ILE    32      59.191  36.933  37.479  1.00  0.00           H  
ATOM    475  CA  ILE    32      61.003  37.838  36.915  1.00  0.00           C  
ATOM    476  HA  ILE    32      61.563  37.816  35.980  1.00  0.00           H  
ATOM    477  CB  ILE    32      60.373  39.253  37.127  1.00  0.00           C  
ATOM    478  HB  ILE    32      60.150  39.348  38.189  1.00  0.00           H  
ATOM    479  CG2 ILE    32      61.407  40.345  36.813  1.00  0.00           C  
ATOM    480 HG21 ILE    32      62.233  40.269  37.519  1.00  0.00           H  
ATOM    481 HG22 ILE    32      61.869  40.318  35.826  1.00  0.00           H  
ATOM    482 HG23 ILE    32      60.975  41.311  37.073  1.00  0.00           H  
ATOM    483  CG1 ILE    32      59.076  39.473  36.356  1.00  0.00           C  
ATOM    484 HG12 ILE    32      58.351  38.756  36.742  1.00  0.00           H  
ATOM    485 HG13 ILE    32      58.758  40.495  36.561  1.00  0.00           H  
ATOM    486  CD1 ILE    32      59.313  39.210  34.828  1.00  0.00           C  
ATOM    487 HD11 ILE    32      59.666  38.202  34.611  1.00  0.00           H  
ATOM    488 HD12 ILE    32      58.338  39.187  34.342  1.00  0.00           H  
ATOM    489 HD13 ILE    32      60.007  39.964  34.456  1.00  0.00           H  
ATOM    490  C   ILE    32      62.056  37.641  38.037  1.00  0.00           C  
ATOM    491  O   ILE    32      61.657  37.359  39.174  1.00  0.00           O  
ATOM    492  N   TYR    33      63.327  37.569  37.628  1.00  0.00           N  
ATOM    493  H   TYR    33      63.586  37.860  36.696  1.00  0.00           H  
ATOM    494  CA  TYR    33      64.466  37.247  38.497  1.00  0.00           C  
ATOM    495  HA  TYR    33      64.283  37.712  39.466  1.00  0.00           H  
ATOM    496  CB  TYR    33      64.581  35.710  38.513  1.00  0.00           C  
ATOM    497  HB2 TYR    33      63.735  35.170  38.939  1.00  0.00           H  
ATOM    498  HB3 TYR    33      64.729  35.213  37.554  1.00  0.00           H  
ATOM    499  CG  TYR    33      65.738  35.106  39.322  1.00  0.00           C  
ATOM    500  CD1 TYR    33      65.906  35.506  40.717  1.00  0.00           C  
ATOM    501  HD1 TYR    33      65.132  36.035  41.252  1.00  0.00           H  
ATOM    502  CE1 TYR    33      66.967  35.022  41.468  1.00  0.00           C  
ATOM    503  HE1 TYR    33      66.991  35.268  42.520  1.00  0.00           H  
ATOM    504  CZ  TYR    33      67.933  34.275  40.845  1.00  0.00           C  
ATOM    505  OH  TYR    33      68.994  33.802  41.559  1.00  0.00           O  
ATOM    506  HH  TYR    33      69.173  34.218  42.406  1.00  0.00           H  
ATOM    507  CE2 TYR    33      67.857  33.898  39.527  1.00  0.00           C  
ATOM    508  HE2 TYR    33      68.626  33.322  39.035  1.00  0.00           H  
ATOM    509  CD2 TYR    33      66.837  34.407  38.717  1.00  0.00           C  
ATOM    510  HD2 TYR    33      66.938  34.309  37.646  1.00  0.00           H  
ATOM    511  C   TYR    33      65.694  37.737  37.859  1.00  0.00           C  
ATOM    512  O   TYR    33      65.867  37.699  36.649  1.00  0.00           O  
ATOM    513  N   GLN    34      66.762  38.120  38.555  1.00  0.00           N  
ATOM    514  H   GLN    34      66.677  38.051  39.559  1.00  0.00           H  
ATOM    515  CA  GLN    34      68.088  38.554  38.163  1.00  0.00           C  
ATOM    516  HA  GLN    34      68.602  38.907  39.057  1.00  0.00           H  
ATOM    517  CB  GLN    34      68.739  37.250  37.771  1.00  0.00           C  
ATOM    518  HB2 GLN    34      68.519  36.453  38.482  1.00  0.00           H  
ATOM    519  HB3 GLN    34      68.271  36.955  36.831  1.00  0.00           H  
ATOM    520  CG  GLN    34      70.240  37.355  37.615  1.00  0.00           C  
ATOM    521  HG2 GLN    34      70.477  38.027  36.789  1.00  0.00           H  
ATOM    522  HG3 GLN    34      70.621  37.724  38.568  1.00  0.00           H  
ATOM    523  CD  GLN    34      70.912  35.934  37.428  1.00  0.00           C  
ATOM    524  OE1 GLN    34      71.285  35.532  36.330  1.00  0.00           O  
ATOM    525  NE2 GLN    34      70.902  35.134  38.501  1.00  0.00           N  
ATOM    526 HE21 GLN    34      70.571  35.545  39.362  1.00  0.00           H  
ATOM    527 HE22 GLN    34      71.498  34.319  38.537  1.00  0.00           H  
ATOM    528  C   GLN    34      68.126  39.657  37.113  1.00  0.00           C  
ATOM    529  O   GLN    34      68.876  39.624  36.162  1.00  0.00           O  
ATOM    530  N   GLY    35      67.170  40.649  37.204  1.00  0.00           N  
ATOM    531  H   GLY    35      66.457  40.470  37.896  1.00  0.00           H  
ATOM    532  CA  GLY    35      67.039  41.813  36.375  1.00  0.00           C  
ATOM    533  HA2 GLY    35      66.694  42.582  37.067  1.00  0.00           H  
ATOM    534  HA3 GLY    35      67.960  42.045  35.841  1.00  0.00           H  
ATOM    535  C   GLY    35      66.102  41.637  35.192  1.00  0.00           C  
ATOM    536  O   GLY    35      65.823  42.580  34.435  1.00  0.00           O  
ATOM    537  N   GLN    36      65.673  40.352  34.936  1.00  0.00           N  
ATOM    538  H   GLN    36      65.966  39.591  35.532  1.00  0.00           H  
ATOM    539  CA  GLN    36      65.057  39.911  33.679  1.00  0.00           C  
ATOM    540  HA  GLN    36      64.640  40.799  33.201  1.00  0.00           H  
ATOM    541  CB  GLN    36      66.134  39.502  32.702  1.00  0.00           C  
ATOM    542  HB2 GLN    36      66.586  38.646  33.203  1.00  0.00           H  
ATOM    543  HB3 GLN    36      65.713  39.175  31.752  1.00  0.00           H  
ATOM    544  CG  GLN    36      67.121  40.587  32.288  1.00  0.00           C  
ATOM    545  HG2 GLN    36      66.583  41.491  32.002  1.00  0.00           H  
ATOM    546  HG3 GLN    36      67.804  40.818  33.105  1.00  0.00           H  
ATOM    547  CD  GLN    36      67.962  40.123  31.111  1.00  0.00           C  
ATOM    548  OE1 GLN    36      68.312  38.974  31.011  1.00  0.00           O  
ATOM    549  NE2 GLN    36      68.542  41.057  30.435  1.00  0.00           N  
ATOM    550 HE21 GLN    36      68.301  42.007  30.677  1.00  0.00           H  
ATOM    551 HE22 GLN    36      69.071  40.867  29.596  1.00  0.00           H  
ATOM    552  C   GLN    36      63.927  38.814  33.792  1.00  0.00           C  
ATOM    553  O   GLN    36      63.991  37.916  34.648  1.00  0.00           O  
ATOM    554  N   PRO    37      62.980  38.872  32.813  1.00  0.00           N  
ATOM    555  CD  PRO    37      62.842  39.919  31.738  1.00  0.00           C  
ATOM    556  HD2 PRO    37      63.804  40.163  31.286  1.00  0.00           H  
ATOM    557  HD3 PRO    37      62.208  40.667  32.214  1.00  0.00           H  
ATOM    558  CG  PRO    37      61.962  39.182  30.680  1.00  0.00           C  
ATOM    559  HG2 PRO    37      62.618  38.626  30.009  1.00  0.00           H  
ATOM    560  HG3 PRO    37      61.270  39.847  30.163  1.00  0.00           H  
ATOM    561  CB  PRO    37      61.193  38.214  31.470  1.00  0.00           C  
ATOM    562  HB2 PRO    37      60.839  37.383  30.860  1.00  0.00           H  
ATOM    563  HB3 PRO    37      60.310  38.712  31.871  1.00  0.00           H  
ATOM    564  CA  PRO    37      62.093  37.715  32.622  1.00  0.00           C  
ATOM    565  HA  PRO    37      61.487  37.692  33.527  1.00  0.00           H  
ATOM    566  C   PRO    37      62.799  36.438  32.132  1.00  0.00           C  
ATOM    567  O   PRO    37      63.802  36.541  31.423  1.00  0.00           O  
ATOM    568  N   HIP    38      62.143  35.332  32.476  1.00  0.00           N  
ATOM    569  H   HIP    38      61.324  35.412  33.061  1.00  0.00           H  
ATOM    570  CA  HIP    38      62.488  33.935  32.072  1.00  0.00           C  
ATOM    571  HA  HIP    38      63.038  33.900  31.131  1.00  0.00           H  
ATOM    572  CB  HIP    38      63.297  33.235  33.101  1.00  0.00           C  
ATOM    573  HB2 HIP    38      62.684  33.129  33.996  1.00  0.00           H  
ATOM    574  HB3 HIP    38      63.728  32.299  32.746  1.00  0.00           H  
ATOM    575  CG  HIP    38      64.543  34.078  33.553  1.00  0.00           C  
ATOM    576  ND1 HIP    38      65.723  34.263  32.852  1.00  0.00           N  
ATOM    577  HD1 HIP    38      65.984  33.831  31.978  1.00  0.00           H  
ATOM    578  CE1 HIP    38      66.474  35.122  33.592  1.00  0.00           C  
ATOM    579  HE1 HIP    38      67.440  35.539  33.348  1.00  0.00           H  
ATOM    580  NE2 HIP    38      65.725  35.528  34.623  1.00  0.00           N  
ATOM    581  HE2 HIP    38      66.115  36.111  35.350  1.00  0.00           H  
ATOM    582  CD2 HIP    38      64.537  34.856  34.667  1.00  0.00           C  
ATOM    583  HD2 HIP    38      63.713  34.842  35.366  1.00  0.00           H  
ATOM    584  C   HIP    38      61.152  33.149  31.772  1.00  0.00           C  
ATOM    585  O   HIP    38      60.214  33.319  32.575  1.00  0.00           O  
ATOM    586  N   TYR    39      61.039  32.247  30.755  1.00  0.00           N  
ATOM    587  H   TYR    39      61.847  32.128  30.161  1.00  0.00           H  
ATOM    588  CA  TYR    39      59.748  31.602  30.438  1.00  0.00           C  
ATOM    589  HA  TYR    39      59.103  31.748  31.304  1.00  0.00           H  
ATOM    590  CB  TYR    39      59.097  32.091  29.148  1.00  0.00           C  
ATOM    591  HB2 TYR    39      59.533  31.509  28.336  1.00  0.00           H  
ATOM    592  HB3 TYR    39      58.018  31.935  29.164  1.00  0.00           H  
ATOM    593  CG  TYR    39      59.311  33.592  28.939  1.00  0.00           C  
ATOM    594  CD1 TYR    39      58.640  34.552  29.663  1.00  0.00           C  
ATOM    595  HD1 TYR    39      58.066  34.209  30.511  1.00  0.00           H  
ATOM    596  CE1 TYR    39      58.873  35.879  29.393  1.00  0.00           C  
ATOM    597  HE1 TYR    39      58.405  36.612  30.034  1.00  0.00           H  
ATOM    598  CZ  TYR    39      59.768  36.249  28.392  1.00  0.00           C  
ATOM    599  OH  TYR    39      60.013  37.569  28.114  1.00  0.00           O  
ATOM    600  HH  TYR    39      59.241  38.085  28.357  1.00  0.00           H  
ATOM    601  CE2 TYR    39      60.467  35.299  27.708  1.00  0.00           C  
ATOM    602  HE2 TYR    39      61.172  35.653  26.970  1.00  0.00           H  
ATOM    603  CD2 TYR    39      60.252  33.934  28.005  1.00  0.00           C  
ATOM    604  HD2 TYR    39      60.822  33.189  27.470  1.00  0.00           H  
ATOM    605  C   TYR    39      59.861  30.074  30.450  1.00  0.00           C  
ATOM    606  O   TYR    39      60.911  29.558  30.002  1.00  0.00           O  
ATOM    607  N   PHE    40      58.807  29.378  30.882  1.00  0.00           N  
ATOM    608  H   PHE    40      58.096  29.932  31.337  1.00  0.00           H  
ATOM    609  CA  PHE    40      58.835  27.917  31.115  1.00  0.00           C  
ATOM    610  HA  PHE    40      59.539  27.517  30.385  1.00  0.00           H  
ATOM    611  CB  PHE    40      59.203  27.635  32.569  1.00  0.00           C  
ATOM    612  HB2 PHE    40      58.303  27.644  33.185  1.00  0.00           H  
ATOM    613  HB3 PHE    40      59.642  26.641  32.657  1.00  0.00           H  
ATOM    614  CG  PHE    40      60.246  28.543  33.212  1.00  0.00           C  
ATOM    615  CD1 PHE    40      61.629  28.273  33.023  1.00  0.00           C  
ATOM    616  HD1 PHE    40      61.996  27.455  32.419  1.00  0.00           H  
ATOM    617  CE1 PHE    40      62.584  29.116  33.572  1.00  0.00           C  
ATOM    618  HE1 PHE    40      63.646  28.919  33.544  1.00  0.00           H  
ATOM    619  CZ  PHE    40      62.101  30.187  34.409  1.00  0.00           C  
ATOM    620  HZ  PHE    40      62.857  30.824  34.844  1.00  0.00           H  
ATOM    621  CE2 PHE    40      60.805  30.535  34.533  1.00  0.00           C  
ATOM    622  HE2 PHE    40      60.508  31.386  35.128  1.00  0.00           H  
ATOM    623  CD2 PHE    40      59.862  29.645  33.969  1.00  0.00           C  
ATOM    624  HD2 PHE    40      58.795  29.763  34.089  1.00  0.00           H  
ATOM    625  C   PHE    40      57.517  27.306  30.657  1.00  0.00           C  
ATOM    626  O   PHE    40      56.451  27.774  31.153  1.00  0.00           O  
ATOM    627  N   THR    41      57.444  26.306  29.814  1.00  0.00           N  
ATOM    628  H   THR    41      58.320  25.837  29.635  1.00  0.00           H  
ATOM    629  CA  THR    41      56.144  25.717  29.421  1.00  0.00           C  
ATOM    630  HA  THR    41      55.385  26.077  30.116  1.00  0.00           H  
ATOM    631  CB  THR    41      55.653  26.315  28.099  1.00  0.00           C  
ATOM    632  HB  THR    41      54.614  26.055  27.894  1.00  0.00           H  
ATOM    633  CG2 THR    41      55.745  27.811  27.987  1.00  0.00           C  
ATOM    634 HG21 THR    41      56.781  28.149  28.019  1.00  0.00           H  
ATOM    635 HG22 THR    41      55.260  27.991  27.028  1.00  0.00           H  
ATOM    636 HG23 THR    41      55.115  28.235  28.769  1.00  0.00           H  
ATOM    637  OG1 THR    41      56.458  25.940  27.048  1.00  0.00           O  
ATOM    638  HG1 THR    41      55.843  25.603  26.394  1.00  0.00           H  
ATOM    639  C   THR    41      56.125  24.189  29.349  1.00  0.00           C  
ATOM    640  O   THR    41      57.131  23.513  29.076  1.00  0.00           O  
ATOM    641  N   PHE    42      54.904  23.641  29.532  1.00  0.00           N  
ATOM    642  H   PHE    42      54.126  24.249  29.743  1.00  0.00           H  
ATOM    643  CA  PHE    42      54.766  22.207  29.745  1.00  0.00           C  
ATOM    644  HA  PHE    42      55.590  21.585  29.394  1.00  0.00           H  
ATOM    645  CB  PHE    42      54.768  22.046  31.252  1.00  0.00           C  
ATOM    646  HB2 PHE    42      53.817  22.331  31.703  1.00  0.00           H  
ATOM    647  HB3 PHE    42      54.832  20.978  31.460  1.00  0.00           H  
ATOM    648  CG  PHE    42      55.871  22.725  32.003  1.00  0.00           C  
ATOM    649  CD1 PHE    42      55.642  24.005  32.532  1.00  0.00           C  
ATOM    650  HD1 PHE    42      54.703  24.519  32.391  1.00  0.00           H  
ATOM    651  CE1 PHE    42      56.698  24.721  33.171  1.00  0.00           C  
ATOM    652  HE1 PHE    42      56.429  25.713  33.501  1.00  0.00           H  
ATOM    653  CZ  PHE    42      57.966  24.171  33.360  1.00  0.00           C  
ATOM    654  HZ  PHE    42      58.696  24.787  33.864  1.00  0.00           H  
ATOM    655  CE2 PHE    42      58.234  22.927  32.745  1.00  0.00           C  
ATOM    656  HE2 PHE    42      59.158  22.392  32.909  1.00  0.00           H  
ATOM    657  CD2 PHE    42      57.169  22.207  32.103  1.00  0.00           C  
ATOM    658  HD2 PHE    42      57.484  21.205  31.848  1.00  0.00           H  
ATOM    659  C   PHE    42      53.444  21.667  29.129  1.00  0.00           C  
ATOM    660  O   PHE    42      52.432  22.350  29.064  1.00  0.00           O  
ATOM    661  N   GLY    43      53.433  20.347  28.961  1.00  0.00           N  
ATOM    662  H   GLY    43      54.290  19.844  29.139  1.00  0.00           H  
ATOM    663  CA  GLY    43      52.256  19.552  28.647  1.00  0.00           C  
ATOM    664  HA2 GLY    43      52.384  18.479  28.787  1.00  0.00           H  
ATOM    665  HA3 GLY    43      51.434  19.862  29.291  1.00  0.00           H  
ATOM    666  C   GLY    43      51.715  19.924  27.222  1.00  0.00           C  
ATOM    667  O   GLY    43      52.517  20.168  26.343  1.00  0.00           O  
ATOM    668  N   LYS    44      50.385  19.882  27.004  1.00  0.00           N  
ATOM    669  H   LYS    44      49.805  19.579  27.773  1.00  0.00           H  
ATOM    670  CA  LYS    44      49.626  19.747  25.745  1.00  0.00           C  
ATOM    671  HA  LYS    44      50.304  20.123  24.979  1.00  0.00           H  
ATOM    672  CB  LYS    44      49.131  18.308  25.622  1.00  0.00           C  
ATOM    673  HB2 LYS    44      48.640  18.093  26.571  1.00  0.00           H  
ATOM    674  HB3 LYS    44      48.360  18.210  24.858  1.00  0.00           H  
ATOM    675  CG  LYS    44      50.208  17.237  25.435  1.00  0.00           C  
ATOM    676  HG2 LYS    44      51.106  17.586  25.946  1.00  0.00           H  
ATOM    677  HG3 LYS    44      49.894  16.290  25.874  1.00  0.00           H  
ATOM    678  CD  LYS    44      50.597  17.087  23.942  1.00  0.00           C  
ATOM    679  HD2 LYS    44      49.734  16.779  23.352  1.00  0.00           H  
ATOM    680  HD3 LYS    44      50.798  18.126  23.678  1.00  0.00           H  
ATOM    681  CE  LYS    44      51.852  16.191  23.628  1.00  0.00           C  
ATOM    682  HE2 LYS    44      52.635  16.407  24.355  1.00  0.00           H  
ATOM    683  HE3 LYS    44      51.593  15.142  23.768  1.00  0.00           H  
ATOM    684  NZ  LYS    44      52.360  16.562  22.281  1.00  0.00           N  
ATOM    685  HZ1 LYS    44      53.130  15.984  21.978  1.00  0.00           H  
ATOM    686  HZ2 LYS    44      51.584  16.540  21.635  1.00  0.00           H  
ATOM    687  HZ3 LYS    44      52.728  17.497  22.180  1.00  0.00           H  
ATOM    688  C   LYS    44      48.466  20.812  25.702  1.00  0.00           C  
ATOM    689  O   LYS    44      47.645  20.953  26.634  1.00  0.00           O  
ATOM    690  N   ALA    45      48.577  21.716  24.778  1.00  0.00           N  
ATOM    691  H   ALA    45      49.243  21.675  24.019  1.00  0.00           H  
ATOM    692  CA  ALA    45      47.530  22.701  24.569  1.00  0.00           C  
ATOM    693  HA  ALA    45      47.315  23.320  25.440  1.00  0.00           H  
ATOM    694  CB  ALA    45      48.156  23.640  23.488  1.00  0.00           C  
ATOM    695  HB1 ALA    45      47.604  24.536  23.206  1.00  0.00           H  
ATOM    696  HB2 ALA    45      49.124  23.997  23.840  1.00  0.00           H  
ATOM    697  HB3 ALA    45      48.294  23.130  22.534  1.00  0.00           H  
ATOM    698  C   ALA    45      46.227  22.190  24.008  1.00  0.00           C  
ATOM    699  O   ALA    45      45.204  22.815  24.218  1.00  0.00           O  
ATOM    700  N   ASP    46      46.236  21.066  23.363  1.00  0.00           N  
ATOM    701  H   ASP    46      47.159  20.733  23.127  1.00  0.00           H  
ATOM    702  CA  ASP    46      45.166  20.208  22.918  1.00  0.00           C  
ATOM    703  HA  ASP    46      44.307  20.275  23.585  1.00  0.00           H  
ATOM    704  CB  ASP    46      44.800  20.559  21.479  1.00  0.00           C  
ATOM    705  HB2 ASP    46      44.606  21.629  21.400  1.00  0.00           H  
ATOM    706  HB3 ASP    46      45.556  20.376  20.716  1.00  0.00           H  
ATOM    707  CG  ASP    46      43.587  19.765  20.952  1.00  0.00           C  
ATOM    708  OD1 ASP    46      43.216  18.687  21.472  1.00  0.00           O  
ATOM    709  OD2 ASP    46      43.029  20.218  19.867  1.00  0.00           O  
ATOM    710  C   ASP    46      45.736  18.779  23.026  1.00  0.00           C  
ATOM    711  O   ASP    46      46.878  18.496  22.558  1.00  0.00           O  
ATOM    712  N   VAL    47      45.006  17.829  23.680  1.00  0.00           N  
ATOM    713  H   VAL    47      44.106  18.092  24.054  1.00  0.00           H  
ATOM    714  CA  VAL    47      45.304  16.461  23.791  1.00  0.00           C  
ATOM    715  HA  VAL    47      46.392  16.395  23.803  1.00  0.00           H  
ATOM    716  CB  VAL    47      44.896  15.854  25.200  1.00  0.00           C  
ATOM    717  HB  VAL    47      43.809  15.855  25.109  1.00  0.00           H  
ATOM    718  CG1 VAL    47      45.434  14.431  25.404  1.00  0.00           C  
ATOM    719 HG11 VAL    47      46.521  14.369  25.472  1.00  0.00           H  
ATOM    720 HG12 VAL    47      44.998  14.106  26.348  1.00  0.00           H  
ATOM    721 HG13 VAL    47      45.157  13.793  24.565  1.00  0.00           H  
ATOM    722  CG2 VAL    47      45.214  16.823  26.375  1.00  0.00           C  
ATOM    723 HG21 VAL    47      44.957  17.846  26.098  1.00  0.00           H  
ATOM    724 HG22 VAL    47      44.700  16.620  27.315  1.00  0.00           H  
ATOM    725 HG23 VAL    47      46.285  16.798  26.573  1.00  0.00           H  
ATOM    726  C   VAL    47      44.716  15.595  22.659  1.00  0.00           C  
ATOM    727  O   VAL    47      45.476  14.674  22.190  1.00  0.00           O  
ATOM    728  N   ALA    48      43.544  15.949  22.134  1.00  0.00           N  
ATOM    729  H   ALA    48      43.147  16.810  22.483  1.00  0.00           H  
ATOM    730  CA  ALA    48      43.005  15.222  21.001  1.00  0.00           C  
ATOM    731  HA  ALA    48      43.041  14.151  21.204  1.00  0.00           H  
ATOM    732  CB  ALA    48      41.533  15.465  20.903  1.00  0.00           C  
ATOM    733  HB1 ALA    48      41.108  14.801  20.151  1.00  0.00           H  
ATOM    734  HB2 ALA    48      41.176  15.249  21.910  1.00  0.00           H  
ATOM    735  HB3 ALA    48      41.332  16.493  20.599  1.00  0.00           H  
ATOM    736  C   ALA    48      43.711  15.549  19.678  1.00  0.00           C  
ATOM    737  O   ALA    48      43.780  14.573  18.882  1.00  0.00           O  
ATOM    738  N   ALA    49      44.267  16.759  19.448  1.00  0.00           N  
ATOM    739  H   ALA    49      43.938  17.516  20.030  1.00  0.00           H  
ATOM    740  CA  ALA    49      45.246  17.020  18.386  1.00  0.00           C  
ATOM    741  HA  ALA    49      45.023  16.319  17.582  1.00  0.00           H  
ATOM    742  CB  ALA    49      44.973  18.328  17.637  1.00  0.00           C  
ATOM    743  HB1 ALA    49      44.846  19.182  18.302  1.00  0.00           H  
ATOM    744  HB2 ALA    49      45.680  18.558  16.840  1.00  0.00           H  
ATOM    745  HB3 ALA    49      44.054  18.227  17.059  1.00  0.00           H  
ATOM    746  C   ALA    49      46.762  16.943  18.780  1.00  0.00           C  
ATOM    747  O   ALA    49      47.637  17.334  17.969  1.00  0.00           O  
ATOM    748  N   ASN    50      47.090  16.542  20.034  1.00  0.00           N  
ATOM    749  H   ASN    50      46.327  16.510  20.695  1.00  0.00           H  
ATOM    750  CA  ASN    50      48.493  16.316  20.500  1.00  0.00           C  
ATOM    751  HA  ASN    50      48.548  16.051  21.556  1.00  0.00           H  
ATOM    752  CB  ASN    50      49.015  15.034  19.792  1.00  0.00           C  
ATOM    753  HB2 ASN    50      48.236  14.286  19.943  1.00  0.00           H  
ATOM    754  HB3 ASN    50      49.049  15.236  18.721  1.00  0.00           H  
ATOM    755  CG  ASN    50      50.250  14.253  20.136  1.00  0.00           C  
ATOM    756  OD1 ASN    50      50.560  13.924  21.321  1.00  0.00           O  
ATOM    757  ND2 ASN    50      51.030  14.068  19.099  1.00  0.00           N  
ATOM    758 HD21 ASN    50      51.930  13.617  19.183  1.00  0.00           H  
ATOM    759 HD22 ASN    50      50.783  14.551  18.247  1.00  0.00           H  
ATOM    760  C   ASN    50      49.420  17.621  20.356  1.00  0.00           C  
ATOM    761  O   ASN    50      50.620  17.454  20.364  1.00  0.00           O  
ATOM    762  N   LYS    51      48.869  18.819  20.454  1.00  0.00           N  
ATOM    763  H   LYS    51      47.942  18.840  20.855  1.00  0.00           H  
ATOM    764  CA  LYS    51      49.604  20.045  20.158  1.00  0.00           C  
ATOM    765  HA  LYS    51      50.326  19.865  19.361  1.00  0.00           H  
ATOM    766  CB  LYS    51      48.639  21.126  19.616  1.00  0.00           C  
ATOM    767  HB2 LYS    51      47.923  21.421  20.383  1.00  0.00           H  
ATOM    768  HB3 LYS    51      49.232  22.006  19.369  1.00  0.00           H  
ATOM    769  CG  LYS    51      47.840  20.683  18.382  1.00  0.00           C  
ATOM    770  HG2 LYS    51      48.439  20.207  17.607  1.00  0.00           H  
ATOM    771  HG3 LYS    51      47.185  19.912  18.790  1.00  0.00           H  
ATOM    772  CD  LYS    51      46.809  21.825  17.932  1.00  0.00           C  
ATOM    773  HD2 LYS    51      45.921  21.465  17.412  1.00  0.00           H  
ATOM    774  HD3 LYS    51      46.482  22.380  18.812  1.00  0.00           H  
ATOM    775  CE  LYS    51      47.384  22.897  17.050  1.00  0.00           C  
ATOM    776  HE2 LYS    51      48.087  23.494  17.631  1.00  0.00           H  
ATOM    777  HE3 LYS    51      47.950  22.461  16.227  1.00  0.00           H  
ATOM    778  NZ  LYS    51      46.253  23.782  16.568  1.00  0.00           N  
ATOM    779  HZ1 LYS    51      46.668  24.491  15.981  1.00  0.00           H  
ATOM    780  HZ2 LYS    51      45.623  23.233  16.001  1.00  0.00           H  
ATOM    781  HZ3 LYS    51      45.710  24.118  17.351  1.00  0.00           H  
ATOM    782  C   LYS    51      50.192  20.595  21.435  1.00  0.00           C  
ATOM    783  O   LYS    51      49.589  20.468  22.479  1.00  0.00           O  
ATOM    784  N   PRO    52      51.448  21.170  21.311  1.00  0.00           N  
ATOM    785  CD  PRO    52      52.128  21.267  20.004  1.00  0.00           C  
ATOM    786  HD2 PRO    52      51.546  21.739  19.213  1.00  0.00           H  
ATOM    787  HD3 PRO    52      52.429  20.241  19.792  1.00  0.00           H  
ATOM    788  CG  PRO    52      53.304  22.188  20.277  1.00  0.00           C  
ATOM    789  HG2 PRO    52      52.927  23.210  20.247  1.00  0.00           H  
ATOM    790  HG3 PRO    52      54.193  21.987  19.679  1.00  0.00           H  
ATOM    791  CB  PRO    52      53.697  21.814  21.751  1.00  0.00           C  
ATOM    792  HB2 PRO    52      54.304  22.555  22.270  1.00  0.00           H  
ATOM    793  HB3 PRO    52      54.226  20.861  21.776  1.00  0.00           H  
ATOM    794  CA  PRO    52      52.279  21.684  22.373  1.00  0.00           C  
ATOM    795  HA  PRO    52      52.278  20.938  23.168  1.00  0.00           H  
ATOM    796  C   PRO    52      51.881  23.013  22.957  1.00  0.00           C  
ATOM    797  O   PRO    52      51.244  23.832  22.313  1.00  0.00           O  
ATOM    798  N   VAL    53      52.159  23.114  24.253  1.00  0.00           N  
ATOM    799  H   VAL    53      52.567  22.308  24.705  1.00  0.00           H  
ATOM    800  CA  VAL    53      52.172  24.424  24.919  1.00  0.00           C  
ATOM    801  HA  VAL    53      51.404  25.037  24.447  1.00  0.00           H  
ATOM    802  CB  VAL    53      51.894  24.325  26.396  1.00  0.00           C  
ATOM    803  HB  VAL    53      52.653  23.758  26.936  1.00  0.00           H  
ATOM    804  CG1 VAL    53      51.812  25.708  27.013  1.00  0.00           C  
ATOM    805 HG11 VAL    53      51.684  25.668  28.094  1.00  0.00           H  
ATOM    806 HG12 VAL    53      52.679  26.343  26.833  1.00  0.00           H  
ATOM    807 HG13 VAL    53      51.093  26.324  26.474  1.00  0.00           H  
ATOM    808  CG2 VAL    53      50.576  23.640  26.539  1.00  0.00           C  
ATOM    809 HG21 VAL    53      49.828  24.336  26.159  1.00  0.00           H  
ATOM    810 HG22 VAL    53      50.402  22.749  25.937  1.00  0.00           H  
ATOM    811 HG23 VAL    53      50.406  23.573  27.614  1.00  0.00           H  
ATOM    812  C   VAL    53      53.604  25.047  24.834  1.00  0.00           C  
ATOM    813  O   VAL    53      54.613  24.616  25.400  1.00  0.00           O  
ATOM    814  N   THR    54      53.658  26.266  24.176  1.00  0.00           N  
ATOM    815  H   THR    54      52.807  26.624  23.768  1.00  0.00           H  
ATOM    816  CA  THR    54      54.924  27.072  23.894  1.00  0.00           C  
ATOM    817  HA  THR    54      55.798  26.558  24.295  1.00  0.00           H  
ATOM    818  CB  THR    54      55.172  27.212  22.409  1.00  0.00           C  
ATOM    819  HB  THR    54      56.152  27.677  22.305  1.00  0.00           H  
ATOM    820  CG2 THR    54      55.176  25.855  21.666  1.00  0.00           C  
ATOM    821 HG21 THR    54      55.969  25.217  22.056  1.00  0.00           H  
ATOM    822 HG22 THR    54      54.298  25.229  21.821  1.00  0.00           H  
ATOM    823 HG23 THR    54      55.391  26.018  20.610  1.00  0.00           H  
ATOM    824  OG1 THR    54      54.214  28.154  21.974  1.00  0.00           O  
ATOM    825  HG1 THR    54      54.587  28.706  21.283  1.00  0.00           H  
ATOM    826  C   THR    54      54.844  28.481  24.585  1.00  0.00           C  
ATOM    827  O   THR    54      53.783  28.658  25.158  1.00  0.00           O  
ATOM    828  N   PRO    55      55.850  29.413  24.497  1.00  0.00           N  
ATOM    829  CD  PRO    55      57.244  29.137  24.395  1.00  0.00           C  
ATOM    830  HD2 PRO    55      57.428  29.345  23.341  1.00  0.00           H  
ATOM    831  HD3 PRO    55      57.517  28.170  24.817  1.00  0.00           H  
ATOM    832  CG  PRO    55      57.955  30.196  25.277  1.00  0.00           C  
ATOM    833  HG2 PRO    55      58.935  30.446  24.871  1.00  0.00           H  
ATOM    834  HG3 PRO    55      57.954  29.798  26.291  1.00  0.00           H  
ATOM    835  CB  PRO    55      57.018  31.389  25.053  1.00  0.00           C  
ATOM    836  HB2 PRO    55      57.253  31.775  24.062  1.00  0.00           H  
ATOM    837  HB3 PRO    55      57.018  32.110  25.871  1.00  0.00           H  
ATOM    838  CA  PRO    55      55.674  30.748  25.101  1.00  0.00           C  
ATOM    839  HA  PRO    55      55.417  30.664  26.157  1.00  0.00           H  
ATOM    840  C   PRO    55      54.669  31.512  24.333  1.00  0.00           C  
ATOM    841  O   PRO    55      54.247  32.495  24.861  1.00  0.00           O  
ATOM    842  N   GLN    56      54.194  31.017  23.159  1.00  0.00           N  
ATOM    843  H   GLN    56      54.677  30.203  22.807  1.00  0.00           H  
ATOM    844  CA  GLN    56      53.197  31.659  22.231  1.00  0.00           C  
ATOM    845  HA  GLN    56      53.208  32.733  22.418  1.00  0.00           H  
ATOM    846  CB  GLN    56      53.611  31.348  20.739  1.00  0.00           C  
ATOM    847  HB2 GLN    56      53.451  30.313  20.435  1.00  0.00           H  
ATOM    848  HB3 GLN    56      52.860  31.933  20.209  1.00  0.00           H  
ATOM    849  CG  GLN    56      54.989  31.881  20.273  1.00  0.00           C  
ATOM    850  HG2 GLN    56      55.002  31.795  19.187  1.00  0.00           H  
ATOM    851  HG3 GLN    56      55.025  32.927  20.575  1.00  0.00           H  
ATOM    852  CD  GLN    56      56.160  31.110  20.847  1.00  0.00           C  
ATOM    853  OE1 GLN    56      56.047  29.978  21.222  1.00  0.00           O  
ATOM    854  NE2 GLN    56      57.376  31.727  20.874  1.00  0.00           N  
ATOM    855 HE21 GLN    56      58.197  31.146  20.964  1.00  0.00           H  
ATOM    856 HE22 GLN    56      57.463  32.687  20.574  1.00  0.00           H  
ATOM    857  C   GLN    56      51.719  31.200  22.537  1.00  0.00           C  
ATOM    858  O   GLN    56      50.783  31.980  22.323  1.00  0.00           O  
ATOM    859  N   THR    57      51.490  29.990  23.097  1.00  0.00           N  
ATOM    860  H   THR    57      52.258  29.333  23.082  1.00  0.00           H  
ATOM    861  CA  THR    57      50.120  29.427  23.340  1.00  0.00           C  
ATOM    862  HA  THR    57      49.688  29.325  22.345  1.00  0.00           H  
ATOM    863  CB  THR    57      50.145  28.077  24.151  1.00  0.00           C  
ATOM    864  HB  THR    57      50.673  28.220  25.094  1.00  0.00           H  
ATOM    865  CG2 THR    57      48.828  27.231  24.400  1.00  0.00           C  
ATOM    866 HG21 THR    57      48.192  27.906  24.973  1.00  0.00           H  
ATOM    867 HG22 THR    57      48.283  26.977  23.491  1.00  0.00           H  
ATOM    868 HG23 THR    57      48.947  26.302  24.959  1.00  0.00           H  
ATOM    869  OG1 THR    57      50.996  27.242  23.382  1.00  0.00           O  
ATOM    870  HG1 THR    57      50.475  27.013  22.609  1.00  0.00           H  
ATOM    871  C   THR    57      49.347  30.460  24.222  1.00  0.00           C  
ATOM    872  O   THR    57      49.848  30.995  25.287  1.00  0.00           O  
ATOM    873  N   LEU    58      48.139  30.746  23.749  1.00  0.00           N  
ATOM    874  H   LEU    58      47.789  30.206  22.970  1.00  0.00           H  
ATOM    875  CA  LEU    58      47.224  31.606  24.347  1.00  0.00           C  
ATOM    876  HA  LEU    58      47.724  32.351  24.966  1.00  0.00           H  
ATOM    877  CB  LEU    58      46.319  32.297  23.334  1.00  0.00           C  
ATOM    878  HB2 LEU    58      45.805  31.652  22.620  1.00  0.00           H  
ATOM    879  HB3 LEU    58      45.567  32.917  23.822  1.00  0.00           H  
ATOM    880  CG  LEU    58      47.017  33.229  22.244  1.00  0.00           C  
ATOM    881  HG  LEU    58      47.888  32.703  21.854  1.00  0.00           H  
ATOM    882  CD1 LEU    58      46.002  33.627  21.141  1.00  0.00           C  
ATOM    883 HD11 LEU    58      45.157  34.166  21.570  1.00  0.00           H  
ATOM    884 HD12 LEU    58      46.527  34.215  20.388  1.00  0.00           H  
ATOM    885 HD13 LEU    58      45.637  32.693  20.713  1.00  0.00           H  
ATOM    886  CD2 LEU    58      47.463  34.488  23.014  1.00  0.00           C  
ATOM    887 HD21 LEU    58      48.119  34.174  23.825  1.00  0.00           H  
ATOM    888 HD22 LEU    58      48.129  35.230  22.573  1.00  0.00           H  
ATOM    889 HD23 LEU    58      46.616  35.140  23.231  1.00  0.00           H  
ATOM    890  C   LEU    58      46.356  30.747  25.332  1.00  0.00           C  
ATOM    891  O   LEU    58      45.804  29.713  24.903  1.00  0.00           O  
ATOM    892  N   PHE    59      46.236  31.268  26.584  1.00  0.00           N  
ATOM    893  H   PHE    59      46.631  32.195  26.660  1.00  0.00           H  
ATOM    894  CA  PHE    59      45.302  30.832  27.572  1.00  0.00           C  
ATOM    895  HA  PHE    59      44.752  29.932  27.297  1.00  0.00           H  
ATOM    896  CB  PHE    59      46.084  30.593  28.866  1.00  0.00           C  
ATOM    897  HB2 PHE    59      46.566  31.522  29.171  1.00  0.00           H  
ATOM    898  HB3 PHE    59      45.472  30.291  29.716  1.00  0.00           H  
ATOM    899  CG  PHE    59      47.190  29.487  28.756  1.00  0.00           C  
ATOM    900  CD1 PHE    59      48.366  29.502  27.963  1.00  0.00           C  
ATOM    901  HD1 PHE    59      48.557  30.356  27.330  1.00  0.00           H  
ATOM    902  CE1 PHE    59      49.238  28.434  27.922  1.00  0.00           C  
ATOM    903  HE1 PHE    59      50.081  28.575  27.261  1.00  0.00           H  
ATOM    904  CZ  PHE    59      48.917  27.242  28.581  1.00  0.00           C  
ATOM    905  HZ  PHE    59      49.521  26.356  28.448  1.00  0.00           H  
ATOM    906  CE2 PHE    59      47.843  27.154  29.428  1.00  0.00           C  
ATOM    907  HE2 PHE    59      47.639  26.202  29.895  1.00  0.00           H  
ATOM    908  CD2 PHE    59      46.972  28.280  29.573  1.00  0.00           C  
ATOM    909  HD2 PHE    59      46.094  28.191  30.195  1.00  0.00           H  
ATOM    910  C   PHE    59      44.150  31.909  27.838  1.00  0.00           C  
ATOM    911  O   PHE    59      44.399  33.076  27.731  1.00  0.00           O  
ATOM    912  N   GLU    60      42.909  31.426  28.180  1.00  0.00           N  
ATOM    913  H   GLU    60      42.834  30.420  28.214  1.00  0.00           H  
ATOM    914  CA  GLU    60      41.913  32.273  28.874  1.00  0.00           C  
ATOM    915  HA  GLU    60      42.058  33.238  28.388  1.00  0.00           H  
ATOM    916  CB  GLU    60      40.456  31.730  28.829  1.00  0.00           C  
ATOM    917  HB2 GLU    60      40.302  30.941  29.564  1.00  0.00           H  
ATOM    918  HB3 GLU    60      39.792  32.539  29.135  1.00  0.00           H  
ATOM    919  CG  GLU    60      39.936  31.280  27.464  1.00  0.00           C  
ATOM    920  HG2 GLU    60      39.545  32.156  26.947  1.00  0.00           H  
ATOM    921  HG3 GLU    60      40.728  30.838  26.861  1.00  0.00           H  
ATOM    922  CD  GLU    60      38.836  30.219  27.478  1.00  0.00           C  
ATOM    923  OE1 GLU    60      38.176  30.015  28.498  1.00  0.00           O  
ATOM    924  OE2 GLU    60      38.617  29.613  26.415  1.00  0.00           O  
ATOM    925  C   GLU    60      42.225  32.669  30.325  1.00  0.00           C  
ATOM    926  O   GLU    60      42.290  31.764  31.139  1.00  0.00           O  
ATOM    927  N   LEU    61      42.277  33.959  30.569  1.00  0.00           N  
ATOM    928  H   LEU    61      41.900  34.577  29.865  1.00  0.00           H  
ATOM    929  CA  LEU    61      42.820  34.469  31.924  1.00  0.00           C  
ATOM    930  HA  LEU    61      43.600  33.795  32.277  1.00  0.00           H  
ATOM    931  CB  LEU    61      43.416  35.755  31.657  1.00  0.00           C  
ATOM    932  HB2 LEU    61      42.612  36.450  31.418  1.00  0.00           H  
ATOM    933  HB3 LEU    61      43.913  36.030  32.587  1.00  0.00           H  
ATOM    934  CG  LEU    61      44.404  35.940  30.514  1.00  0.00           C  
ATOM    935  HG  LEU    61      43.967  35.580  29.583  1.00  0.00           H  
ATOM    936  CD1 LEU    61      44.753  37.432  30.362  1.00  0.00           C  
ATOM    937 HD11 LEU    61      45.558  37.682  29.671  1.00  0.00           H  
ATOM    938 HD12 LEU    61      43.843  37.959  30.074  1.00  0.00           H  
ATOM    939 HD13 LEU    61      45.071  37.751  31.355  1.00  0.00           H  
ATOM    940  CD2 LEU    61      45.620  35.114  30.813  1.00  0.00           C  
ATOM    941 HD21 LEU    61      45.416  34.050  30.928  1.00  0.00           H  
ATOM    942 HD22 LEU    61      46.220  35.260  29.915  1.00  0.00           H  
ATOM    943 HD23 LEU    61      46.199  35.506  31.649  1.00  0.00           H  
ATOM    944  C   LEU    61      41.717  34.492  33.017  1.00  0.00           C  
ATOM    945  O   LEU    61      42.012  34.786  34.214  1.00  0.00           O  
ATOM    946  N   GLY    62      40.449  34.280  32.708  1.00  0.00           N  
ATOM    947  H   GLY    62      40.161  34.223  31.741  1.00  0.00           H  
ATOM    948  CA  GLY    62      39.314  34.426  33.718  1.00  0.00           C  
ATOM    949  HA2 GLY    62      38.395  34.336  33.139  1.00  0.00           H  
ATOM    950  HA3 GLY    62      39.443  33.632  34.454  1.00  0.00           H  
ATOM    951  C   GLY    62      39.311  35.785  34.415  1.00  0.00           C  
ATOM    952  O   GLY    62      39.659  36.819  33.846  1.00  0.00           O  
ATOM    953  N   CTZ    63      38.970  35.828  35.713  1.00  0.00           N  
ATOM    954  H4  CTZ    63      38.392  34.999  36.060  1.00  0.00           H  
ATOM    955  C9  CTZ    63      38.971  37.113  36.483  1.00  0.00           C  
ATOM    956  H5  CTZ    63      38.287  37.723  35.914  1.00  0.00           H  
ATOM    957  C   CTZ    63      40.238  37.922  36.699  1.00  0.00           C  
ATOM    958  O   CTZ    63      40.206  39.100  37.080  1.00  0.00           O  
ATOM    959  CB  CTZ    63      38.341  36.852  37.838  1.00  0.00           C  
ATOM    960  H6  CTZ    63      39.071  36.306  38.442  1.00  0.00           H  
ATOM    961  H7  CTZ    63      38.265  37.804  38.386  1.00  0.00           H  
ATOM    962  OG  CTZ    63      37.111  36.048  37.666  1.00  0.00           O  
ATOM    963  S1  CTZ    63      34.481  32.425  40.386  1.00  0.00           S  
ATOM    964  C2  CTZ    63      34.349  32.222  42.178  1.00  0.00           C  
ATOM    965  H12 CTZ    63      34.077  31.217  42.324  1.00  0.00           H  
ATOM    966  H13 CTZ    63      33.607  32.884  42.658  1.00  0.00           H  
ATOM    967  C3  CTZ    63      35.619  32.399  42.968  1.00  0.00           C  
ATOM    968  C3' CTZ    63      35.798  31.723  44.115  1.00  0.00           C  
ATOM    969  H14 CTZ    63      35.057  31.033  44.531  1.00  0.00           H  
ATOM    970  H15 CTZ    63      36.685  31.895  44.696  1.00  0.00           H  
ATOM    971  CA  CTZ    63      36.797  33.094  42.325  1.00  0.00           C  
ATOM    972  C4' CTZ    63      38.212  33.312  42.974  1.00  0.00           C  
ATOM    973  O4A CTZ    63      38.179  33.754  44.199  1.00  0.00           O  
ATOM    974  O4B CTZ    63      39.203  33.331  42.158  1.00  0.00           O  
ATOM    975  N5  CTZ    63      36.759  33.686  41.181  1.00  0.00           N  
ATOM    976  C6  CTZ    63      35.550  34.023  40.388  1.00  0.00           C  
ATOM    977  H16 CTZ    63      35.103  34.810  40.980  1.00  0.00           H  
ATOM    978  C7  CTZ    63      35.784  34.463  38.912  1.00  0.00           C  
ATOM    979  H17 CTZ    63      35.113  35.257  38.545  1.00  0.00           H  
ATOM    980  C8  CTZ    63      37.208  34.910  38.616  1.00  0.00           C  
ATOM    981  O9  CTZ    63      38.137  34.124  38.432  1.00  0.00           O  
ATOM    982  N10 CTZ    63      35.393  33.373  37.982  1.00  0.00           N  
ATOM    983  H18 CTZ    63      35.995  32.592  37.793  1.00  0.00           H  
ATOM    984  C11 CTZ    63      34.293  33.371  37.155  1.00  0.00           C  
ATOM    985  O12 CTZ    63      33.468  34.309  36.989  1.00  0.00           O  
ATOM    986  C13 CTZ    63      34.141  32.008  36.351  1.00  0.00           C  
ATOM    987  C14 CTZ    63      34.005  32.137  34.886  1.00  0.00           C  
ATOM    988  C15 CTZ    63      34.310  33.254  34.109  1.00  0.00           C  
ATOM    989  H19 CTZ    63      34.609  34.307  34.496  1.00  0.00           H  
ATOM    990  N16 CTZ    63      33.972  30.809  36.809  1.00  0.00           N  
ATOM    991  S16 CTZ    63      33.835  32.914  32.529  1.00  0.00           S  
ATOM    992  C17 CTZ    63      33.485  31.247  32.947  1.00  0.00           C  
ATOM    993  N18 CTZ    63      33.239  30.297  32.000  1.00  0.00           N  
ATOM    994  H20 CTZ    63      32.894  30.630  31.085  1.00  0.00           H  
ATOM    995  H21 CTZ    63      32.903  29.395  32.333  1.00  0.00           H  
ATOM    996  O17 CTZ    63      33.870  30.768  38.193  1.00  0.00           O  
ATOM    997  C18 CTZ    63      33.259  29.447  38.627  1.00  0.00           C  
ATOM    998  C19 CTZ    63      31.940  29.286  37.952  1.00  0.00           C  
ATOM    999  H22 CTZ    63      31.565  28.299  38.335  1.00  0.00           H  
ATOM   1000  H23 CTZ    63      31.114  29.916  38.226  1.00  0.00           H  
ATOM   1001  H24 CTZ    63      32.220  29.367  36.905  1.00  0.00           H  
ATOM   1002  C20 CTZ    63      33.258  29.365  40.115  1.00  0.00           C  
ATOM   1003  H25 CTZ    63      32.737  30.234  40.625  1.00  0.00           H  
ATOM   1004  H26 CTZ    63      32.624  28.513  40.334  1.00  0.00           H  
ATOM   1005  H27 CTZ    63      34.245  29.244  40.454  1.00  0.00           H  
ATOM   1006  C21 CTZ    63      34.386  28.353  38.189  1.00  0.00           C  
ATOM   1007  O2A CTZ    63      35.516  28.339  38.787  1.00  0.00           O  
ATOM   1008  O2B CTZ    63      34.062  27.532  37.209  1.00  0.00           O  
ATOM   1009  N19 CTZ    63      33.574  31.010  34.251  1.00  0.00           N  
ATOM   1010  N   VAL    64      41.391  37.485  36.212  1.00  0.00           N  
ATOM   1011  H   VAL    64      41.311  36.618  35.693  1.00  0.00           H  
ATOM   1012  CA  VAL    64      42.652  38.263  36.031  1.00  0.00           C  
ATOM   1013  HA  VAL    64      42.876  38.785  36.965  1.00  0.00           H  
ATOM   1014  CB  VAL    64      43.845  37.281  35.677  1.00  0.00           C  
ATOM   1015  HB  VAL    64      43.406  36.540  34.986  1.00  0.00           H  
ATOM   1016  CG1 VAL    64      45.166  37.743  34.979  1.00  0.00           C  
ATOM   1017 HG11 VAL    64      45.954  37.054  34.721  1.00  0.00           H  
ATOM   1018 HG12 VAL    64      44.754  38.139  34.003  1.00  0.00           H  
ATOM   1019 HG13 VAL    64      45.651  38.487  35.579  1.00  0.00           H  
ATOM   1020  CG2 VAL    64      44.375  36.635  36.954  1.00  0.00           C  
ATOM   1021 HG21 VAL    64      45.040  35.788  36.672  1.00  0.00           H  
ATOM   1022 HG22 VAL    64      44.998  37.335  37.509  1.00  0.00           H  
ATOM   1023 HG23 VAL    64      43.575  36.119  37.416  1.00  0.00           H  
ATOM   1024  C   VAL    64      42.552  39.338  34.945  1.00  0.00           C  
ATOM   1025  O   VAL    64      43.262  40.377  34.900  1.00  0.00           O  
ATOM   1026  N   SER    65      41.535  39.162  34.053  1.00  0.00           N  
ATOM   1027  H   SER    65      40.954  38.347  34.097  1.00  0.00           H  
ATOM   1028  CA  SER    65      41.174  40.220  33.082  1.00  0.00           C  
ATOM   1029  HA  SER    65      42.031  40.419  32.447  1.00  0.00           H  
ATOM   1030  CB  SER    65      39.989  39.784  32.282  1.00  0.00           C  
ATOM   1031  HB2 SER    65      39.037  39.736  32.816  1.00  0.00           H  
ATOM   1032  HB3 SER    65      39.845  40.500  31.459  1.00  0.00           H  
ATOM   1033  OG  SER    65      40.081  38.495  31.711  1.00  0.00           O  
ATOM   1034  HG  SER    65      39.895  37.829  32.402  1.00  0.00           H  
ATOM   1035  C   SER    65      40.792  41.510  33.805  1.00  0.00           C  
ATOM   1036  O   SER    65      41.079  42.621  33.359  1.00  0.00           O  
ATOM   1037  N   LYS    66      40.285  41.357  35.010  1.00  0.00           N  
ATOM   1038  H   LYS    66      40.412  40.438  35.409  1.00  0.00           H  
ATOM   1039  CA  LYS    66      39.930  42.505  35.912  1.00  0.00           C  
ATOM   1040  HA  LYS    66      39.248  43.168  35.380  1.00  0.00           H  
ATOM   1041  CB  LYS    66      39.199  42.095  37.221  1.00  0.00           C  
ATOM   1042  HB2 LYS    66      39.892  41.454  37.766  1.00  0.00           H  
ATOM   1043  HB3 LYS    66      39.039  43.032  37.754  1.00  0.00           H  
ATOM   1044  CG  LYS    66      37.899  41.323  37.077  1.00  0.00           C  
ATOM   1045  HG2 LYS    66      37.123  41.963  36.657  1.00  0.00           H  
ATOM   1046  HG3 LYS    66      37.980  40.497  36.371  1.00  0.00           H  
ATOM   1047  CD  LYS    66      37.456  40.835  38.401  1.00  0.00           C  
ATOM   1048  HD2 LYS    66      38.109  40.018  38.709  1.00  0.00           H  
ATOM   1049  HD3 LYS    66      37.532  41.626  39.147  1.00  0.00           H  
ATOM   1050  CE  LYS    66      35.977  40.408  38.229  1.00  0.00           C  
ATOM   1051  HE2 LYS    66      35.515  40.463  39.126  1.00  0.00           H  
ATOM   1052  HE3 LYS    66      35.425  41.070  37.563  1.00  0.00           H  
ATOM   1053  NZ  LYS    66      35.917  39.017  37.715  1.00  0.00           N  
ATOM   1054  HZ1 LYS    66      36.413  38.452  38.392  1.00  0.00           H  
ATOM   1055  HZ2 LYS    66      34.987  38.731  37.609  1.00  0.00           H  
ATOM   1056  HZ3 LYS    66      36.512  38.831  36.821  1.00  0.00           H  
ATOM   1057  C   LYS    66      41.176  43.338  36.309  1.00  0.00           C  
ATOM   1058  O   LYS    66      40.998  44.451  36.711  1.00  0.00           O  
ATOM   1059  N   THR    67      42.399  42.862  36.146  1.00  0.00           N  
ATOM   1060  H   THR    67      42.461  41.866  35.992  1.00  0.00           H  
ATOM   1061  CA  THR    67      43.645  43.611  36.399  1.00  0.00           C  
ATOM   1062  HA  THR    67      43.473  44.019  37.307  1.00  0.00           H  
ATOM   1063  CB  THR    67      44.906  42.720  36.382  1.00  0.00           C  
ATOM   1064  HB  THR    67      45.646  43.385  36.555  1.00  0.00           H  
ATOM   1065  CG2 THR    67      44.901  41.569  37.409  1.00  0.00           C  
ATOM   1066 HG21 THR    67      45.802  40.955  37.401  1.00  0.00           H  
ATOM   1067 HG22 THR    67      44.976  41.960  38.424  1.00  0.00           H  
ATOM   1068 HG23 THR    67      43.997  40.977  37.268  1.00  0.00           H  
ATOM   1069  OG1 THR    67      45.236  42.225  35.079  1.00  0.00           O  
ATOM   1070  HG1 THR    67      44.660  41.458  35.062  1.00  0.00           H  
ATOM   1071  C   THR    67      43.745  44.748  35.446  1.00  0.00           C  
ATOM   1072  O   THR    67      44.234  45.827  35.808  1.00  0.00           O  
ATOM   1073  N   PHE    68      43.420  44.521  34.131  1.00  0.00           N  
ATOM   1074  H   PHE    68      43.021  43.535  33.896  1.00  0.00           H  
ATOM   1075  CA  PHE    68      43.337  45.604  33.120  1.00  0.00           C  
ATOM   1076  HA  PHE    68      44.287  46.127  33.235  1.00  0.00           H  
ATOM   1077  CB  PHE    68      43.136  44.961  31.757  1.00  0.00           C  
ATOM   1078  HB2 PHE    68      42.121  44.565  31.710  1.00  0.00           H  
ATOM   1079  HB3 PHE    68      43.236  45.791  31.057  1.00  0.00           H  
ATOM   1080  CG  PHE    68      44.085  43.825  31.503  1.00  0.00           C  
ATOM   1081  CD1 PHE    68      45.474  44.039  31.201  1.00  0.00           C  
ATOM   1082  HD1 PHE    68      45.822  45.070  31.146  1.00  0.00           H  
ATOM   1083  CE1 PHE    68      46.322  43.029  30.741  1.00  0.00           C  
ATOM   1084  HE1 PHE    68      47.337  43.262  30.418  1.00  0.00           H  
ATOM   1085  CZ  PHE    68      45.848  41.732  30.699  1.00  0.00           C  
ATOM   1086  HZ  PHE    68      46.574  40.982  30.384  1.00  0.00           H  
ATOM   1087  CE2 PHE    68      44.421  41.484  30.866  1.00  0.00           C  
ATOM   1088  HE2 PHE    68      44.036  40.481  30.680  1.00  0.00           H  
ATOM   1089  CD2 PHE    68      43.585  42.532  31.292  1.00  0.00           C  
ATOM   1090  HD2 PHE    68      42.586  42.432  31.403  1.00  0.00           H  
ATOM   1091  C   PHE    68      42.238  46.606  33.360  1.00  0.00           C  
ATOM   1092  O   PHE    68      42.483  47.832  33.255  1.00  0.00           O  
ATOM   1093  N   THR    69      41.031  46.075  33.717  1.00  0.00           N  
ATOM   1094  H   THR    69      40.881  45.003  33.589  1.00  0.00           H  
ATOM   1095  CA  THR    69      39.877  46.903  34.045  1.00  0.00           C  
ATOM   1096  HA  THR    69      39.641  47.523  33.181  1.00  0.00           H  
ATOM   1097  CB  THR    69      38.747  45.914  34.293  1.00  0.00           C  
ATOM   1098  HB  THR    69      39.115  45.323  35.132  1.00  0.00           H  
ATOM   1099  CG2 THR    69      37.384  46.496  34.453  1.00  0.00           C  
ATOM   1100 HG21 THR    69      37.355  47.118  35.248  1.00  0.00           H  
ATOM   1101 HG22 THR    69      37.036  46.992  33.708  1.00  0.00           H  
ATOM   1102 HG23 THR    69      36.763  45.645  34.731  1.00  0.00           H  
ATOM   1103  OG1 THR    69      38.654  44.928  33.319  1.00  0.00           O  
ATOM   1104  HG1 THR    69      37.638  44.592  33.525  1.00  0.00           H  
ATOM   1105  C   THR    69      40.056  47.896  35.225  1.00  0.00           C  
ATOM   1106  O   THR    69      39.658  49.035  35.109  1.00  0.00           O  
ATOM   1107  N   GLY    70      40.793  47.559  36.251  1.00  0.00           N  
ATOM   1108  H   GLY    70      41.317  46.615  36.210  1.00  0.00           H  
ATOM   1109  CA  GLY    70      41.294  48.515  37.294  1.00  0.00           C  
ATOM   1110  HA2 GLY    70      40.396  49.024  37.646  1.00  0.00           H  
ATOM   1111  HA3 GLY    70      41.608  48.002  38.105  1.00  0.00           H  
ATOM   1112  C   GLY    70      42.332  49.537  36.771  1.00  0.00           C  
ATOM   1113  O   GLY    70      42.156  50.706  37.076  1.00  0.00           O  
ATOM   1114  N   VAL    71      43.334  49.045  35.974  1.00  0.00           N  
ATOM   1115  H   VAL    71      43.488  48.114  35.795  1.00  0.00           H  
ATOM   1116  CA  VAL    71      44.397  50.007  35.590  1.00  0.00           C  
ATOM   1117  HA  VAL    71      44.618  50.618  36.364  1.00  0.00           H  
ATOM   1118  CB  VAL    71      45.666  49.222  35.200  1.00  0.00           C  
ATOM   1119  HB  VAL    71      45.487  48.456  34.445  1.00  0.00           H  
ATOM   1120  CG1 VAL    71      46.661  50.149  34.582  1.00  0.00           C  
ATOM   1121 HG11 VAL    71      47.541  49.537  34.450  1.00  0.00           H  
ATOM   1122 HG12 VAL    71      46.318  50.428  33.585  1.00  0.00           H  
ATOM   1123 HG13 VAL    71      46.887  50.963  35.270  1.00  0.00           H  
ATOM   1124  CG2 VAL    71      46.253  48.552  36.474  1.00  0.00           C  
ATOM   1125 HG21 VAL    71      47.115  47.956  36.211  1.00  0.00           H  
ATOM   1126 HG22 VAL    71      46.496  49.364  37.143  1.00  0.00           H  
ATOM   1127 HG23 VAL    71      45.520  47.954  36.996  1.00  0.00           H  
ATOM   1128  C   VAL    71      43.950  50.982  34.398  1.00  0.00           C  
ATOM   1129  O   VAL    71      44.165  52.174  34.570  1.00  0.00           O  
ATOM   1130  N   LEU    72      43.082  50.617  33.420  1.00  0.00           N  
ATOM   1131  H   LEU    72      42.745  49.581  33.446  1.00  0.00           H  
ATOM   1132  CA  LEU    72      42.425  51.402  32.426  1.00  0.00           C  
ATOM   1133  HA  LEU    72      43.180  51.974  31.887  1.00  0.00           H  
ATOM   1134  CB  LEU    72      41.648  50.583  31.358  1.00  0.00           C  
ATOM   1135  HB2 LEU    72      42.331  49.887  30.870  1.00  0.00           H  
ATOM   1136  HB3 LEU    72      40.835  50.105  31.718  1.00  0.00           H  
ATOM   1137  CG  LEU    72      41.068  51.498  30.304  1.00  0.00           C  
ATOM   1138  HG  LEU    72      41.506  52.494  30.376  1.00  0.00           H  
ATOM   1139  CD1 LEU    72      41.180  51.096  28.782  1.00  0.00           C  
ATOM   1140 HD11 LEU    72      42.180  51.026  28.355  1.00  0.00           H  
ATOM   1141 HD12 LEU    72      40.738  50.100  28.759  1.00  0.00           H  
ATOM   1142 HD13 LEU    72      40.618  51.722  28.223  1.00  0.00           H  
ATOM   1143  CD2 LEU    72      39.574  51.765  30.640  1.00  0.00           C  
ATOM   1144 HD21 LEU    72      39.011  50.847  30.475  1.00  0.00           H  
ATOM   1145 HD22 LEU    72      39.386  52.134  31.648  1.00  0.00           H  
ATOM   1146 HD23 LEU    72      39.229  52.579  30.003  1.00  0.00           H  
ATOM   1147  C   LEU    72      41.517  52.441  33.121  1.00  0.00           C  
ATOM   1148  O   LEU    72      41.587  53.605  32.820  1.00  0.00           O  
ATOM   1149  N   GLY    73      40.744  52.067  34.129  1.00  0.00           N  
ATOM   1150  H   GLY    73      40.869  51.044  34.482  1.00  0.00           H  
ATOM   1151  CA  GLY    73      40.035  53.029  35.058  1.00  0.00           C  
ATOM   1152  HA2 GLY    73      39.247  53.581  34.546  1.00  0.00           H  
ATOM   1153  HA3 GLY    73      39.513  52.487  35.846  1.00  0.00           H  
ATOM   1154  C   GLY    73      40.948  53.974  35.836  1.00  0.00           C  
ATOM   1155  O   GLY    73      40.665  55.151  35.928  1.00  0.00           O  
ATOM   1156  N   GLY    74      42.146  53.505  36.301  1.00  0.00           N  
ATOM   1157  H   GLY    74      42.393  52.450  36.187  1.00  0.00           H  
ATOM   1158  CA  GLY    74      43.077  54.473  36.861  1.00  0.00           C  
ATOM   1159  HA2 GLY    74      42.623  54.847  37.779  1.00  0.00           H  
ATOM   1160  HA3 GLY    74      43.899  53.892  37.279  1.00  0.00           H  
ATOM   1161  C   GLY    74      43.545  55.572  35.911  1.00  0.00           C  
ATOM   1162  O   GLY    74      43.468  56.734  36.211  1.00  0.00           O  
ATOM   1163  N   ASP    75      43.995  55.088  34.739  1.00  0.00           N  
ATOM   1164  H   ASP    75      44.014  54.008  34.589  1.00  0.00           H  
ATOM   1165  CA  ASP    75      44.307  55.893  33.555  1.00  0.00           C  
ATOM   1166  HA  ASP    75      45.096  56.580  33.862  1.00  0.00           H  
ATOM   1167  CB  ASP    75      44.931  54.942  32.439  1.00  0.00           C  
ATOM   1168  HB2 ASP    75      45.756  54.438  32.732  1.00  0.00           H  
ATOM   1169  HB3 ASP    75      44.230  54.124  32.280  1.00  0.00           H  
ATOM   1170  CG  ASP    75      45.090  55.644  31.070  1.00  0.00           C  
ATOM   1171  OD1 ASP    75      46.129  56.226  30.738  1.00  0.00           O  
ATOM   1172  OD2 ASP    75      44.097  55.600  30.367  1.00  0.00           O  
ATOM   1173  C   ASP    75      43.140  56.883  33.106  1.00  0.00           C  
ATOM   1174  O   ASP    75      43.471  58.051  32.793  1.00  0.00           O  
ATOM   1175  N   ALA    76      41.907  56.403  33.102  1.00  0.00           N  
ATOM   1176  H   ALA    76      41.835  55.327  33.259  1.00  0.00           H  
ATOM   1177  CA  ALA    76      40.771  57.317  32.797  1.00  0.00           C  
ATOM   1178  HA  ALA    76      40.955  57.830  31.853  1.00  0.00           H  
ATOM   1179  CB  ALA    76      39.485  56.538  32.821  1.00  0.00           C  
ATOM   1180  HB1 ALA    76      39.246  56.259  33.847  1.00  0.00           H  
ATOM   1181  HB2 ALA    76      38.630  57.069  32.401  1.00  0.00           H  
ATOM   1182  HB3 ALA    76      39.663  55.635  32.238  1.00  0.00           H  
ATOM   1183  C   ALA    76      40.764  58.494  33.842  1.00  0.00           C  
ATOM   1184  O   ALA    76      40.483  59.605  33.396  1.00  0.00           O  
ATOM   1185  N   ILE    77      40.998  58.276  35.117  1.00  0.00           N  
ATOM   1186  H   ILE    77      41.100  57.229  35.399  1.00  0.00           H  
ATOM   1187  CA  ILE    77      41.106  59.327  36.151  1.00  0.00           C  
ATOM   1188  HA  ILE    77      40.202  59.937  36.150  1.00  0.00           H  
ATOM   1189  CB  ILE    77      41.201  58.705  37.572  1.00  0.00           C  
ATOM   1190  HB  ILE    77      41.930  58.014  37.466  1.00  0.00           H  
ATOM   1191  CG2 ILE    77      41.417  59.615  38.751  1.00  0.00           C  
ATOM   1192 HG21 ILE    77      40.769  60.383  38.648  1.00  0.00           H  
ATOM   1193 HG22 ILE    77      41.344  59.048  39.679  1.00  0.00           H  
ATOM   1194 HG23 ILE    77      42.422  59.991  38.944  1.00  0.00           H  
ATOM   1195  CG1 ILE    77      39.905  57.845  37.921  1.00  0.00           C  
ATOM   1196 HG12 ILE    77      39.066  58.448  38.267  1.00  0.00           H  
ATOM   1197 HG13 ILE    77      39.526  57.419  36.992  1.00  0.00           H  
ATOM   1198  CD1 ILE    77      40.096  56.675  38.787  1.00  0.00           C  
ATOM   1199 HD11 ILE    77      41.055  56.222  38.535  1.00  0.00           H  
ATOM   1200 HD12 ILE    77      40.185  56.920  39.845  1.00  0.00           H  
ATOM   1201 HD13 ILE    77      39.367  55.996  38.621  1.00  0.00           H  
ATOM   1202  C   ILE    77      42.270  60.317  35.992  1.00  0.00           C  
ATOM   1203  O   ILE    77      42.175  61.533  36.144  1.00  0.00           O  
ATOM   1204  N   ALA    78      43.440  59.898  35.632  1.00  0.00           N  
ATOM   1205  H   ALA    78      43.555  58.816  35.576  1.00  0.00           H  
ATOM   1206  CA  ALA    78      44.548  60.735  35.159  1.00  0.00           C  
ATOM   1207  HA  ALA    78      44.712  61.513  35.904  1.00  0.00           H  
ATOM   1208  CB  ALA    78      45.735  59.770  35.124  1.00  0.00           C  
ATOM   1209  HB1 ALA    78      45.536  58.916  34.477  1.00  0.00           H  
ATOM   1210  HB2 ALA    78      46.587  60.188  34.778  1.00  0.00           H  
ATOM   1211  HB3 ALA    78      45.986  59.433  36.130  1.00  0.00           H  
ATOM   1212  C   ALA    78      44.374  61.410  33.794  1.00  0.00           C  
ATOM   1213  O   ALA    78      44.696  62.594  33.516  1.00  0.00           O  
ATOM   1214  N   ARG    79      43.549  60.820  32.883  1.00  0.00           N  
ATOM   1215  H   ARG    79      43.349  59.851  33.089  1.00  0.00           H  
ATOM   1216  CA  ARG    79      42.917  61.501  31.772  1.00  0.00           C  
ATOM   1217  HA  ARG    79      43.665  62.098  31.250  1.00  0.00           H  
ATOM   1218  CB  ARG    79      42.457  60.537  30.642  1.00  0.00           C  
ATOM   1219  HB2 ARG    79      41.785  59.792  31.068  1.00  0.00           H  
ATOM   1220  HB3 ARG    79      41.843  61.070  29.916  1.00  0.00           H  
ATOM   1221  CG  ARG    79      43.543  59.780  30.030  1.00  0.00           C  
ATOM   1222  HG2 ARG    79      44.251  60.382  29.461  1.00  0.00           H  
ATOM   1223  HG3 ARG    79      44.155  59.304  30.796  1.00  0.00           H  
ATOM   1224  CD  ARG    79      43.092  58.607  29.159  1.00  0.00           C  
ATOM   1225  HD2 ARG    79      42.619  57.882  29.821  1.00  0.00           H  
ATOM   1226  HD3 ARG    79      42.364  58.974  28.435  1.00  0.00           H  
ATOM   1227  NE  ARG    79      44.270  57.927  28.673  1.00  0.00           N  
ATOM   1228  HE  ARG    79      44.393  56.937  29.112  1.00  0.00           H  
ATOM   1229  CZ  ARG    79      45.074  58.331  27.705  1.00  0.00           C  
ATOM   1230  NH1 ARG    79      44.907  59.521  27.139  1.00  0.00           N  
ATOM   1231 HH11 ARG    79      44.112  60.182  27.483  1.00  0.00           H  
ATOM   1232 HH12 ARG    79      45.649  59.913  26.442  1.00  0.00           H  
ATOM   1233  NH2 ARG    79      46.128  57.655  27.398  1.00  0.00           N  
ATOM   1234 HH21 ARG    79      46.509  56.854  28.031  1.00  0.00           H  
ATOM   1235 HH22 ARG    79      46.556  57.857  26.505  1.00  0.00           H  
ATOM   1236  C   ARG    79      41.826  62.450  32.295  1.00  0.00           C  
ATOM   1237  O   ARG    79      41.310  63.116  31.482  1.00  0.00           O  
ATOM   1238  N   LYS    80      41.489  62.574  33.591  1.00  0.00           N  
ATOM   1239  H   LYS    80      41.981  61.867  34.259  1.00  0.00           H  
ATOM   1240  CA  LYS    80      40.300  63.278  34.194  1.00  0.00           C  
ATOM   1241  HA  LYS    80      40.148  63.059  35.251  1.00  0.00           H  
ATOM   1242  CB  LYS    80      40.612  64.787  34.193  1.00  0.00           C  
ATOM   1243  HB2 LYS    80      40.853  65.087  33.259  1.00  0.00           H  
ATOM   1244  HB3 LYS    80      39.685  65.353  34.271  1.00  0.00           H  
ATOM   1245  CG  LYS    80      41.600  65.384  35.155  1.00  0.00           C  
ATOM   1246  HG2 LYS    80      41.307  66.315  35.416  1.00  0.00           H  
ATOM   1247  HG3 LYS    80      41.496  64.823  35.989  1.00  0.00           H  
ATOM   1248  CD  LYS    80      43.089  65.424  34.797  1.00  0.00           C  
ATOM   1249  HD2 LYS    80      43.232  64.578  34.264  1.00  0.00           H  
ATOM   1250  HD3 LYS    80      43.406  66.127  34.144  1.00  0.00           H  
ATOM   1251  CE  LYS    80      43.936  65.424  36.063  1.00  0.00           C  
ATOM   1252  HE2 LYS    80      44.241  64.411  36.322  1.00  0.00           H  
ATOM   1253  HE3 LYS    80      44.681  66.042  35.772  1.00  0.00           H  
ATOM   1254  NZ  LYS    80      43.336  66.060  37.277  1.00  0.00           N  
ATOM   1255  HZ1 LYS    80      44.163  66.290  37.950  1.00  0.00           H  
ATOM   1256  HZ2 LYS    80      42.885  67.012  36.999  1.00  0.00           H  
ATOM   1257  HZ3 LYS    80      42.702  65.344  37.801  1.00  0.00           H  
ATOM   1258  C   LYS    80      38.938  62.954  33.650  1.00  0.00           C  
ATOM   1259  O   LYS    80      37.922  63.709  33.741  1.00  0.00           O  
ATOM   1260  N   GLU    81      38.811  61.758  32.972  1.00  0.00           N  
ATOM   1261  H   GLU    81      39.576  61.099  32.929  1.00  0.00           H  
ATOM   1262  CA  GLU    81      37.599  61.302  32.243  1.00  0.00           C  
ATOM   1263  HA  GLU    81      37.263  62.156  31.821  1.00  0.00           H  
ATOM   1264  CB  GLU    81      37.852  60.248  31.128  1.00  0.00           C  
ATOM   1265  HB2 GLU    81      38.468  59.421  31.481  1.00  0.00           H  
ATOM   1266  HB3 GLU    81      36.905  59.769  30.878  1.00  0.00           H  
ATOM   1267  CG  GLU    81      38.361  60.961  29.880  1.00  0.00           C  
ATOM   1268  HG2 GLU    81      37.468  61.278  29.340  1.00  0.00           H  
ATOM   1269  HG3 GLU    81      38.965  61.829  30.142  1.00  0.00           H  
ATOM   1270  CD  GLU    81      39.130  60.113  28.866  1.00  0.00           C  
ATOM   1271  OE1 GLU    81      39.028  58.852  28.922  1.00  0.00           O  
ATOM   1272  OE2 GLU    81      39.917  60.687  28.055  1.00  0.00           O  
ATOM   1273  C   GLU    81      36.441  60.916  33.182  1.00  0.00           C  
ATOM   1274  O   GLU    81      35.313  61.270  32.991  1.00  0.00           O  
ATOM   1275  N   ILE    82      36.819  60.283  34.311  1.00  0.00           N  
ATOM   1276  H   ILE    82      37.899  60.167  34.403  1.00  0.00           H  
ATOM   1277  CA  ILE    82      35.861  60.016  35.402  1.00  0.00           C  
ATOM   1278  HA  ILE    82      34.961  60.573  35.137  1.00  0.00           H  
ATOM   1279  CB  ILE    82      35.448  58.532  35.486  1.00  0.00           C  
ATOM   1280  HB  ILE    82      34.602  58.461  36.170  1.00  0.00           H  
ATOM   1281  CG2 ILE    82      34.905  57.866  34.199  1.00  0.00           C  
ATOM   1282 HG21 ILE    82      33.997  58.305  33.784  1.00  0.00           H  
ATOM   1283 HG22 ILE    82      35.631  57.888  33.386  1.00  0.00           H  
ATOM   1284 HG23 ILE    82      34.682  56.804  34.301  1.00  0.00           H  
ATOM   1285  CG1 ILE    82      36.542  57.660  36.045  1.00  0.00           C  
ATOM   1286 HG12 ILE    82      37.355  58.111  35.474  1.00  0.00           H  
ATOM   1287 HG13 ILE    82      36.896  57.746  37.072  1.00  0.00           H  
ATOM   1288  CD1 ILE    82      36.658  56.194  35.716  1.00  0.00           C  
ATOM   1289 HD11 ILE    82      37.398  55.677  36.168  1.00  0.00           H  
ATOM   1290 HD12 ILE    82      35.800  55.744  36.000  1.00  0.00           H  
ATOM   1291 HD13 ILE    82      36.919  56.190  34.658  1.00  0.00           H  
ATOM   1292  C   ILE    82      36.449  60.566  36.729  1.00  0.00           C  
ATOM   1293  O   ILE    82      37.577  60.937  36.810  1.00  0.00           O  
ATOM   1294  N   SER    83      35.643  60.562  37.777  1.00  0.00           N  
ATOM   1295  H   SER    83      34.592  60.397  37.540  1.00  0.00           H  
ATOM   1296  CA  SER    83      36.146  60.345  39.151  1.00  0.00           C  
ATOM   1297  HA  SER    83      37.227  60.235  39.055  1.00  0.00           H  
ATOM   1298  CB  SER    83      35.829  61.444  40.119  1.00  0.00           C  
ATOM   1299  HB2 SER    83      36.086  62.451  39.790  1.00  0.00           H  
ATOM   1300  HB3 SER    83      34.779  61.408  40.411  1.00  0.00           H  
ATOM   1301  OG  SER    83      36.458  61.205  41.351  1.00  0.00           O  
ATOM   1302  HG  SER    83      36.510  62.094  41.827  1.00  0.00           H  
ATOM   1303  C   SER    83      35.620  59.013  39.674  1.00  0.00           C  
ATOM   1304  O   SER    83      34.585  58.530  39.237  1.00  0.00           O  
ATOM   1305  N   LEU    84      36.231  58.424  40.674  1.00  0.00           N  
ATOM   1306  H   LEU    84      37.105  58.969  41.032  1.00  0.00           H  
ATOM   1307  CA  LEU    84      35.596  57.378  41.482  1.00  0.00           C  
ATOM   1308  HA  LEU    84      35.067  56.652  40.865  1.00  0.00           H  
ATOM   1309  CB  LEU    84      36.667  56.507  42.127  1.00  0.00           C  
ATOM   1310  HB2 LEU    84      37.234  57.172  42.778  1.00  0.00           H  
ATOM   1311  HB3 LEU    84      36.186  55.686  42.660  1.00  0.00           H  
ATOM   1312  CG  LEU    84      37.645  55.743  41.142  1.00  0.00           C  
ATOM   1313  HG  LEU    84      38.198  56.469  40.547  1.00  0.00           H  
ATOM   1314  CD1 LEU    84      38.625  54.874  41.924  1.00  0.00           C  
ATOM   1315 HD11 LEU    84      39.388  55.427  42.473  1.00  0.00           H  
ATOM   1316 HD12 LEU    84      38.191  54.061  42.507  1.00  0.00           H  
ATOM   1317 HD13 LEU    84      39.193  54.305  41.187  1.00  0.00           H  
ATOM   1318  CD2 LEU    84      36.918  54.796  40.217  1.00  0.00           C  
ATOM   1319 HD21 LEU    84      36.301  54.036  40.695  1.00  0.00           H  
ATOM   1320 HD22 LEU    84      36.358  55.408  39.642  1.00  0.00           H  
ATOM   1321 HD23 LEU    84      37.573  54.217  39.566  1.00  0.00           H  
ATOM   1322  C   LEU    84      34.605  57.874  42.511  1.00  0.00           C  
ATOM   1323  O   LEU    84      33.632  57.159  42.918  1.00  0.00           O  
ATOM   1324  N   ALA    85      34.788  59.096  43.002  1.00  0.00           N  
ATOM   1325  H   ALA    85      35.649  59.670  42.660  1.00  0.00           H  
ATOM   1326  CA  ALA    85      33.828  59.811  43.936  1.00  0.00           C  
ATOM   1327  HA  ALA    85      33.610  59.195  44.808  1.00  0.00           H  
ATOM   1328  CB  ALA    85      34.661  61.016  44.449  1.00  0.00           C  
ATOM   1329  HB1 ALA    85      34.024  61.462  45.213  1.00  0.00           H  
ATOM   1330  HB2 ALA    85      35.553  60.692  44.795  1.00  0.00           H  
ATOM   1331  HB3 ALA    85      34.887  61.591  43.714  1.00  0.00           H  
ATOM   1332  C   ALA    85      32.471  60.200  43.249  1.00  0.00           C  
ATOM   1333  O   ALA    85      31.457  60.499  43.906  1.00  0.00           O  
ATOM   1334  N   ASP    86      32.399  60.116  41.904  1.00  0.00           N  
ATOM   1335  H   ASP    86      33.316  60.181  41.318  1.00  0.00           H  
ATOM   1336  CA  ASP    86      31.140  60.197  41.124  1.00  0.00           C  
ATOM   1337  HA  ASP    86      30.647  61.118  41.434  1.00  0.00           H  
ATOM   1338  CB  ASP    86      31.522  60.294  39.634  1.00  0.00           C  
ATOM   1339  HB2 ASP    86      32.217  59.463  39.516  1.00  0.00           H  
ATOM   1340  HB3 ASP    86      30.663  60.033  39.172  1.00  0.00           H  
ATOM   1341  CG  ASP    86      32.162  61.595  39.089  1.00  0.00           C  
ATOM   1342  OD1 ASP    86      32.403  62.598  39.795  1.00  0.00           O  
ATOM   1343  OD2 ASP    86      32.376  61.670  37.868  1.00  0.00           O  
ATOM   1344  C   ASP    86      30.157  59.009  41.296  1.00  0.00           C  
ATOM   1345  O   ASP    86      30.554  57.884  41.349  1.00  0.00           O  
ATOM   1346  N   PRO    87      28.835  59.315  41.436  1.00  0.00           N  
ATOM   1347  CD  PRO    87      28.249  60.632  41.502  1.00  0.00           C  
ATOM   1348  HD2 PRO    87      28.040  61.114  40.547  1.00  0.00           H  
ATOM   1349  HD3 PRO    87      28.826  61.327  42.113  1.00  0.00           H  
ATOM   1350  CG  PRO    87      26.898  60.465  42.127  1.00  0.00           C  
ATOM   1351  HG2 PRO    87      26.183  61.221  41.804  1.00  0.00           H  
ATOM   1352  HG3 PRO    87      27.018  60.638  43.197  1.00  0.00           H  
ATOM   1353  CB  PRO    87      26.447  59.051  41.917  1.00  0.00           C  
ATOM   1354  HB2 PRO    87      25.777  58.955  41.063  1.00  0.00           H  
ATOM   1355  HB3 PRO    87      25.922  58.704  42.807  1.00  0.00           H  
ATOM   1356  CA  PRO    87      27.771  58.328  41.646  1.00  0.00           C  
ATOM   1357  HA  PRO    87      28.058  57.700  42.490  1.00  0.00           H  
ATOM   1358  C   PRO    87      27.710  57.360  40.380  1.00  0.00           C  
ATOM   1359  O   PRO    87      27.905  57.876  39.296  1.00  0.00           O  
ATOM   1360  N   VAL    88      27.258  56.100  40.563  1.00  0.00           N  
ATOM   1361  H   VAL    88      27.134  55.705  41.571  1.00  0.00           H  
ATOM   1362  CA  VAL    88      26.926  55.341  39.394  1.00  0.00           C  
ATOM   1363  HA  VAL    88      27.775  55.424  38.715  1.00  0.00           H  
ATOM   1364  CB  VAL    88      26.514  53.834  39.632  1.00  0.00           C  
ATOM   1365  HB  VAL    88      25.689  53.848  40.214  1.00  0.00           H  
ATOM   1366  CG1 VAL    88      26.311  52.908  38.451  1.00  0.00           C  
ATOM   1367 HG11 VAL    88      26.139  51.886  38.786  1.00  0.00           H  
ATOM   1368 HG12 VAL    88      25.495  53.304  37.847  1.00  0.00           H  
ATOM   1369 HG13 VAL    88      27.211  52.911  37.836  1.00  0.00           H  
ATOM   1370  CG2 VAL    88      27.707  53.197  40.440  1.00  0.00           C  
ATOM   1371 HG21 VAL    88      27.713  53.443  41.502  1.00  0.00           H  
ATOM   1372 HG22 VAL    88      27.640  52.192  40.516  1.00  0.00           H  
ATOM   1373 HG23 VAL    88      28.665  53.560  40.068  1.00  0.00           H  
ATOM   1374  C   VAL    88      25.813  55.978  38.611  1.00  0.00           C  
ATOM   1375  O   VAL    88      25.910  56.100  37.385  1.00  0.00           O  
ATOM   1376  N   THR    89      24.767  56.586  39.172  1.00  0.00           N  
ATOM   1377  H   THR    89      24.677  56.448  40.249  1.00  0.00           H  
ATOM   1378  CA  THR    89      23.621  57.042  38.432  1.00  0.00           C  
ATOM   1379  HA  THR    89      23.335  56.286  37.700  1.00  0.00           H  
ATOM   1380  CB  THR    89      22.393  57.211  39.349  1.00  0.00           C  
ATOM   1381  HB  THR    89      21.678  57.625  38.638  1.00  0.00           H  
ATOM   1382  CG2 THR    89      21.834  55.760  39.732  1.00  0.00           C  
ATOM   1383 HG21 THR    89      21.002  55.841  40.298  1.00  0.00           H  
ATOM   1384 HG22 THR    89      21.586  55.159  38.857  1.00  0.00           H  
ATOM   1385 HG23 THR    89      22.674  55.320  40.271  1.00  0.00           H  
ATOM   1386  OG1 THR    89      22.630  57.883  40.525  1.00  0.00           O  
ATOM   1387  HG1 THR    89      21.668  58.034  41.015  1.00  0.00           H  
ATOM   1388  C   THR    89      23.840  58.303  37.585  1.00  0.00           C  
ATOM   1389  O   THR    89      22.979  58.527  36.778  1.00  0.00           O  
ATOM   1390  N   LYS    90      24.951  59.075  37.698  1.00  0.00           N  
ATOM   1391  H   LYS    90      25.511  58.905  38.618  1.00  0.00           H  
ATOM   1392  CA  LYS    90      25.469  60.050  36.744  1.00  0.00           C  
ATOM   1393  HA  LYS    90      24.812  60.733  36.588  1.00  0.00           H  
ATOM   1394  CB  LYS    90      26.697  60.688  37.437  1.00  0.00           C  
ATOM   1395  HB2 LYS    90      26.407  61.239  38.331  1.00  0.00           H  
ATOM   1396  HB3 LYS    90      27.304  59.935  37.728  1.00  0.00           H  
ATOM   1397  CG  LYS    90      27.521  61.562  36.526  1.00  0.00           C  
ATOM   1398  HG2 LYS    90      27.741  61.079  35.574  1.00  0.00           H  
ATOM   1399  HG3 LYS    90      26.944  62.468  36.341  1.00  0.00           H  
ATOM   1400  CD  LYS    90      28.874  62.021  37.113  1.00  0.00           C  
ATOM   1401  HD2 LYS    90      28.656  62.542  38.045  1.00  0.00           H  
ATOM   1402  HD3 LYS    90      29.535  61.154  37.142  1.00  0.00           H  
ATOM   1403  CE  LYS    90      29.501  63.167  36.318  1.00  0.00           C  
ATOM   1404  HE2 LYS    90      29.800  62.804  35.335  1.00  0.00           H  
ATOM   1405  HE3 LYS    90      28.740  63.936  36.190  1.00  0.00           H  
ATOM   1406  NZ  LYS    90      30.720  63.692  36.957  1.00  0.00           N  
ATOM   1407  HZ1 LYS    90      31.264  62.880  37.440  1.00  0.00           H  
ATOM   1408  HZ2 LYS    90      31.451  64.171  36.306  1.00  0.00           H  
ATOM   1409  HZ3 LYS    90      30.337  64.437  37.655  1.00  0.00           H  
ATOM   1410  C   LYS    90      25.863  59.420  35.412  1.00  0.00           C  
ATOM   1411  O   LYS    90      25.506  60.046  34.375  1.00  0.00           O  
ATOM   1412  N   TYR    91      26.560  58.299  35.368  1.00  0.00           N  
ATOM   1413  H   TYR    91      27.072  57.985  36.277  1.00  0.00           H  
ATOM   1414  CA  TYR    91      26.805  57.589  34.157  1.00  0.00           C  
ATOM   1415  HA  TYR    91      26.827  58.248  33.392  1.00  0.00           H  
ATOM   1416  CB  TYR    91      28.159  56.920  34.209  1.00  0.00           C  
ATOM   1417  HB2 TYR    91      28.134  56.133  34.841  1.00  0.00           H  
ATOM   1418  HB3 TYR    91      28.312  56.432  33.338  1.00  0.00           H  
ATOM   1419  CG  TYR    91      29.231  57.854  34.617  1.00  0.00           C  
ATOM   1420  CD1 TYR    91      29.793  58.675  33.583  1.00  0.00           C  
ATOM   1421  HD1 TYR    91      29.373  58.749  32.667  1.00  0.00           H  
ATOM   1422  CE1 TYR    91      30.829  59.559  33.995  1.00  0.00           C  
ATOM   1423  HE1 TYR    91      31.271  60.246  33.273  1.00  0.00           H  
ATOM   1424  CZ  TYR    91      31.378  59.589  35.303  1.00  0.00           C  
ATOM   1425  OH  TYR    91      32.351  60.520  35.482  1.00  0.00           O  
ATOM   1426  HH  TYR    91      32.285  60.885  36.507  1.00  0.00           H  
ATOM   1427  CE2 TYR    91      30.695  58.815  36.289  1.00  0.00           C  
ATOM   1428  HE2 TYR    91      31.055  58.852  37.317  1.00  0.00           H  
ATOM   1429  CD2 TYR    91      29.720  57.906  35.952  1.00  0.00           C  
ATOM   1430  HD2 TYR    91      29.223  57.311  36.718  1.00  0.00           H  
ATOM   1431  C   TYR    91      25.800  56.600  33.658  1.00  0.00           C  
ATOM   1432  O   TYR    91      25.837  56.238  32.522  1.00  0.00           O  
ATOM   1433  N   TRP    92      24.775  56.273  34.408  1.00  0.00           N  
ATOM   1434  H   TRP    92      24.802  56.504  35.462  1.00  0.00           H  
ATOM   1435  CA  TRP    92      23.662  55.464  33.904  1.00  0.00           C  
ATOM   1436  HA  TRP    92      23.554  55.785  32.953  1.00  0.00           H  
ATOM   1437  CB  TRP    92      23.925  53.917  33.988  1.00  0.00           C  
ATOM   1438  HB2 TRP    92      24.860  53.765  33.448  1.00  0.00           H  
ATOM   1439  HB3 TRP    92      23.975  53.642  35.041  1.00  0.00           H  
ATOM   1440  CG  TRP    92      22.955  52.995  33.367  1.00  0.00           C  
ATOM   1441  CD1 TRP    92      22.049  53.320  32.421  1.00  0.00           C  
ATOM   1442  HD1 TRP    92      21.806  54.338  32.114  1.00  0.00           H  
ATOM   1443  NE1 TRP    92      21.547  52.111  31.950  1.00  0.00           N  
ATOM   1444  HE1 TRP    92      20.779  52.055  31.178  1.00  0.00           H  
ATOM   1445  CE2 TRP    92      22.014  50.965  32.542  1.00  0.00           C  
ATOM   1446  CZ2 TRP    92      21.873  49.629  32.359  1.00  0.00           C  
ATOM   1447  HZ2 TRP    92      21.147  49.357  31.593  1.00  0.00           H  
ATOM   1448  CH2 TRP    92      22.635  48.767  33.169  1.00  0.00           C  
ATOM   1449  HH2 TRP    92      22.575  47.695  32.982  1.00  0.00           H  
ATOM   1450  CZ3 TRP    92      23.480  49.289  34.104  1.00  0.00           C  
ATOM   1451  HZ3 TRP    92      24.047  48.692  34.817  1.00  0.00           H  
ATOM   1452  CE3 TRP    92      23.654  50.639  34.222  1.00  0.00           C  
ATOM   1453  HE3 TRP    92      24.340  51.074  34.949  1.00  0.00           H  
ATOM   1454  CD2 TRP    92      22.914  51.532  33.468  1.00  0.00           C  
ATOM   1455  C   TRP    92      22.369  55.877  34.637  1.00  0.00           C  
ATOM   1456  O   TRP    92      22.049  55.206  35.614  1.00  0.00           O  
ATOM   1457  N   PRO    93      21.668  56.949  34.227  1.00  0.00           N  
ATOM   1458  CD  PRO    93      22.034  57.938  33.209  1.00  0.00           C  
ATOM   1459  HD2 PRO    93      21.580  57.743  32.238  1.00  0.00           H  
ATOM   1460  HD3 PRO    93      23.100  58.162  33.197  1.00  0.00           H  
ATOM   1461  CG  PRO    93      21.454  59.255  33.668  1.00  0.00           C  
ATOM   1462  HG2 PRO    93      21.355  59.993  32.887  1.00  0.00           H  
ATOM   1463  HG3 PRO    93      22.141  59.553  34.460  1.00  0.00           H  
ATOM   1464  CB  PRO    93      20.099  58.821  34.256  1.00  0.00           C  
ATOM   1465  HB2 PRO    93      19.425  58.739  33.577  1.00  0.00           H  
ATOM   1466  HB3 PRO    93      19.795  59.594  34.947  1.00  0.00           H  
ATOM   1467  CA  PRO    93      20.479  57.524  34.981  1.00  0.00           C  
ATOM   1468  HA  PRO    93      20.783  57.757  35.991  1.00  0.00           H  
ATOM   1469  C   PRO    93      19.207  56.709  35.087  1.00  0.00           C  
ATOM   1470  O   PRO    93      18.175  57.075  35.667  1.00  0.00           O  
ATOM   1471  N   GLU    94      19.207  55.558  34.411  1.00  0.00           N  
ATOM   1472  H   GLU    94      20.056  55.231  33.973  1.00  0.00           H  
ATOM   1473  CA  GLU    94      18.040  54.664  34.370  1.00  0.00           C  
ATOM   1474  HA  GLU    94      17.140  55.261  34.391  1.00  0.00           H  
ATOM   1475  CB  GLU    94      17.918  53.965  32.989  1.00  0.00           C  
ATOM   1476  HB2 GLU    94      18.706  53.244  32.832  1.00  0.00           H  
ATOM   1477  HB3 GLU    94      16.994  53.406  32.997  1.00  0.00           H  
ATOM   1478  CG  GLU    94      17.841  54.916  31.803  1.00  0.00           C  
ATOM   1479  HG2 GLU    94      18.641  55.533  31.820  1.00  0.00           H  
ATOM   1480  HG3 GLU    94      17.917  54.216  30.984  1.00  0.00           H  
ATOM   1481  CD  GLU    94      16.452  55.635  31.702  1.00  0.00           C  
ATOM   1482  OE1 GLU    94      15.402  55.085  32.169  1.00  0.00           O  
ATOM   1483  OE2 GLU    94      16.362  56.759  31.184  1.00  0.00           O  
ATOM   1484  C   GLU    94      17.852  53.690  35.587  1.00  0.00           C  
ATOM   1485  O   GLU    94      16.909  52.938  35.573  1.00  0.00           O  
ATOM   1486  N   LEU    95      18.781  53.626  36.560  1.00  0.00           N  
ATOM   1487  H   LEU    95      19.806  53.970  36.422  1.00  0.00           H  
ATOM   1488  CA  LEU    95      18.655  52.953  37.839  1.00  0.00           C  
ATOM   1489  HA  LEU    95      17.903  52.178  37.691  1.00  0.00           H  
ATOM   1490  CB  LEU    95      19.994  52.280  38.180  1.00  0.00           C  
ATOM   1491  HB2 LEU    95      20.734  53.041  38.427  1.00  0.00           H  
ATOM   1492  HB3 LEU    95      19.941  51.755  39.133  1.00  0.00           H  
ATOM   1493  CG  LEU    95      20.703  51.453  37.076  1.00  0.00           C  
ATOM   1494  HG  LEU    95      20.757  51.913  36.089  1.00  0.00           H  
ATOM   1495  CD1 LEU    95      22.140  51.353  37.559  1.00  0.00           C  
ATOM   1496 HD11 LEU    95      22.627  52.322  37.663  1.00  0.00           H  
ATOM   1497 HD12 LEU    95      22.203  50.905  38.462  1.00  0.00           H  
ATOM   1498 HD13 LEU    95      22.732  50.709  36.908  1.00  0.00           H  
ATOM   1499  CD2 LEU    95      20.048  50.113  36.893  1.00  0.00           C  
ATOM   1500 HD21 LEU    95      18.983  50.282  36.842  1.00  0.00           H  
ATOM   1501 HD22 LEU    95      20.395  49.718  35.938  1.00  0.00           H  
ATOM   1502 HD23 LEU    95      20.209  49.444  37.739  1.00  0.00           H  
ATOM   1503  C   LEU    95      18.145  53.979  38.839  1.00  0.00           C  
ATOM   1504  O   LEU    95      18.904  54.587  39.590  1.00  0.00           O  
ATOM   1505  N   THR    96      16.825  54.301  38.751  1.00  0.00           N  
ATOM   1506  H   THR    96      16.374  53.772  38.019  1.00  0.00           H  
ATOM   1507  CA  THR    96      16.213  55.548  39.338  1.00  0.00           C  
ATOM   1508  HA  THR    96      16.859  56.424  39.287  1.00  0.00           H  
ATOM   1509  CB  THR    96      14.895  55.845  38.615  1.00  0.00           C  
ATOM   1510  HB  THR    96      14.480  56.720  39.115  1.00  0.00           H  
ATOM   1511  CG2 THR    96      15.087  56.339  37.243  1.00  0.00           C  
ATOM   1512 HG21 THR    96      15.603  55.559  36.683  1.00  0.00           H  
ATOM   1513 HG22 THR    96      14.118  56.681  36.880  1.00  0.00           H  
ATOM   1514 HG23 THR    96      15.596  57.303  37.285  1.00  0.00           H  
ATOM   1515  OG1 THR    96      14.026  54.737  38.559  1.00  0.00           O  
ATOM   1516  HG1 THR    96      13.344  54.852  39.401  1.00  0.00           H  
ATOM   1517  C   THR    96      15.919  55.299  40.782  1.00  0.00           C  
ATOM   1518  O   THR    96      15.463  56.172  41.519  1.00  0.00           O  
ATOM   1519  N   GLY    97      15.950  54.005  41.180  1.00  0.00           N  
ATOM   1520  H   GLY    97      16.391  53.267  40.510  1.00  0.00           H  
ATOM   1521  CA  GLY    97      15.490  53.543  42.462  1.00  0.00           C  
ATOM   1522  HA2 GLY    97      14.559  54.089  42.614  1.00  0.00           H  
ATOM   1523  HA3 GLY    97      15.271  52.478  42.526  1.00  0.00           H  
ATOM   1524  C   GLY    97      16.452  53.999  43.569  1.00  0.00           C  
ATOM   1525  O   GLY    97      17.630  54.237  43.359  1.00  0.00           O  
ATOM   1526  N   LYS    98      16.016  54.124  44.854  1.00  0.00           N  
ATOM   1527  H   LYS    98      14.959  53.891  44.984  1.00  0.00           H  
ATOM   1528  CA  LYS    98      16.691  54.752  45.979  1.00  0.00           C  
ATOM   1529  HA  LYS    98      17.055  55.758  45.769  1.00  0.00           H  
ATOM   1530  CB  LYS    98      15.622  54.918  47.074  1.00  0.00           C  
ATOM   1531  HB2 LYS    98      14.808  55.551  46.721  1.00  0.00           H  
ATOM   1532  HB3 LYS    98      15.259  53.920  47.319  1.00  0.00           H  
ATOM   1533  CG  LYS    98      16.127  55.598  48.412  1.00  0.00           C  
ATOM   1534  HG2 LYS    98      17.030  55.250  48.700  1.00  0.00           H  
ATOM   1535  HG3 LYS    98      16.256  56.546  48.331  1.00  0.00           H  
ATOM   1536  CD  LYS    98      15.082  55.528  49.581  1.00  0.00           C  
ATOM   1537  HD2 LYS    98      14.148  55.897  49.158  1.00  0.00           H  
ATOM   1538  HD3 LYS    98      14.910  54.487  49.858  1.00  0.00           H  
ATOM   1539  CE  LYS    98      15.513  56.305  50.888  1.00  0.00           C  
ATOM   1540  HE2 LYS    98      16.383  55.839  51.351  1.00  0.00           H  
ATOM   1541  HE3 LYS    98      15.841  57.222  50.397  1.00  0.00           H  
ATOM   1542  NZ  LYS    98      14.403  56.499  51.881  1.00  0.00           N  
ATOM   1543  HZ1 LYS    98      14.414  57.482  52.352  1.00  0.00           H  
ATOM   1544  HZ2 LYS    98      13.434  56.369  51.399  1.00  0.00           H  
ATOM   1545  HZ3 LYS    98      14.578  55.765  52.668  1.00  0.00           H  
ATOM   1546  C   LYS    98      17.920  53.933  46.360  1.00  0.00           C  
ATOM   1547  O   LYS    98      18.952  54.468  46.726  1.00  0.00           O  
ATOM   1548  N   GLN    99      17.844  52.620  46.126  1.00  0.00           N  
ATOM   1549  H   GLN    99      16.931  52.282  45.860  1.00  0.00           H  
ATOM   1550  CA  GLN    99      18.894  51.638  46.407  1.00  0.00           C  
ATOM   1551  HA  GLN    99      19.271  51.715  47.341  1.00  0.00           H  
ATOM   1552  CB  GLN    99      18.291  50.243  46.376  1.00  0.00           C  
ATOM   1553  HB2 GLN    99      18.877  49.727  47.016  1.00  0.00           H  
ATOM   1554  HB3 GLN    99      17.381  50.329  46.806  1.00  0.00           H  
ATOM   1555  CG  GLN    99      18.284  49.540  44.999  1.00  0.00           C  
ATOM   1556  HG2 GLN    99      19.167  49.746  44.394  1.00  0.00           H  
ATOM   1557  HG3 GLN    99      18.324  48.460  45.147  1.00  0.00           H  
ATOM   1558  CD  GLN    99      17.081  49.831  44.116  1.00  0.00           C  
ATOM   1559  OE1 GLN    99      16.688  50.968  43.922  1.00  0.00           O  
ATOM   1560  NE2 GLN    99      16.370  48.839  43.632  1.00  0.00           N  
ATOM   1561 HE21 GLN    99      16.608  47.776  43.640  1.00  0.00           H  
ATOM   1562 HE22 GLN    99      15.660  49.182  43.001  1.00  0.00           H  
ATOM   1563  C   GLN    99      20.162  51.886  45.552  1.00  0.00           C  
ATOM   1564  O   GLN    99      21.205  51.324  45.911  1.00  0.00           O  
ATOM   1565  N   TRP   100      20.046  52.598  44.438  1.00  0.00           N  
ATOM   1566  H   TRP   100      19.158  52.920  44.079  1.00  0.00           H  
ATOM   1567  CA  TRP   100      21.165  52.922  43.544  1.00  0.00           C  
ATOM   1568  HA  TRP   100      21.943  52.161  43.599  1.00  0.00           H  
ATOM   1569  CB  TRP   100      20.704  52.741  42.107  1.00  0.00           C  
ATOM   1570  HB2 TRP   100      19.724  53.202  41.993  1.00  0.00           H  
ATOM   1571  HB3 TRP   100      21.369  53.324  41.470  1.00  0.00           H  
ATOM   1572  CG  TRP   100      20.790  51.355  41.642  1.00  0.00           C  
ATOM   1573  CD1 TRP   100      19.745  50.510  41.518  1.00  0.00           C  
ATOM   1574  HD1 TRP   100      18.712  50.837  41.636  1.00  0.00           H  
ATOM   1575  NE1 TRP   100      20.288  49.220  41.218  1.00  0.00           N  
ATOM   1576  HE1 TRP   100      19.721  48.304  41.052  1.00  0.00           H  
ATOM   1577  CE2 TRP   100      21.684  49.243  41.159  1.00  0.00           C  
ATOM   1578  CZ2 TRP   100      22.632  48.310  40.669  1.00  0.00           C  
ATOM   1579  HZ2 TRP   100      22.469  47.270  40.385  1.00  0.00           H  
ATOM   1580  CH2 TRP   100      23.965  48.695  40.630  1.00  0.00           C  
ATOM   1581  HH2 TRP   100      24.759  48.029  40.292  1.00  0.00           H  
ATOM   1582  CZ3 TRP   100      24.330  50.088  40.724  1.00  0.00           C  
ATOM   1583  HZ3 TRP   100      25.378  50.377  40.645  1.00  0.00           H  
ATOM   1584  CE3 TRP   100      23.368  50.988  41.198  1.00  0.00           C  
ATOM   1585  HE3 TRP   100      23.572  52.048  41.349  1.00  0.00           H  
ATOM   1586  CD2 TRP   100      21.991  50.619  41.396  1.00  0.00           C  
ATOM   1587  C   TRP   100      21.948  54.181  43.906  1.00  0.00           C  
ATOM   1588  O   TRP   100      23.143  54.396  43.594  1.00  0.00           O  
ATOM   1589  N   GLN   101      21.188  55.129  44.480  1.00  0.00           N  
ATOM   1590  H   GLN   101      20.195  54.945  44.485  1.00  0.00           H  
ATOM   1591  CA  GLN   101      21.668  56.550  44.550  1.00  0.00           C  
ATOM   1592  HA  GLN   101      22.067  56.719  43.550  1.00  0.00           H  
ATOM   1593  CB  GLN   101      20.532  57.463  45.040  1.00  0.00           C  
ATOM   1594  HB2 GLN   101      20.232  57.318  46.078  1.00  0.00           H  
ATOM   1595  HB3 GLN   101      20.926  58.479  45.020  1.00  0.00           H  
ATOM   1596  CG  GLN   101      19.330  57.497  44.123  1.00  0.00           C  
ATOM   1597  HG2 GLN   101      18.662  56.674  44.380  1.00  0.00           H  
ATOM   1598  HG3 GLN   101      18.730  58.401  44.229  1.00  0.00           H  
ATOM   1599  CD  GLN   101      19.520  57.351  42.632  1.00  0.00           C  
ATOM   1600  OE1 GLN   101      20.406  57.956  42.029  1.00  0.00           O  
ATOM   1601  NE2 GLN   101      18.758  56.491  42.046  1.00  0.00           N  
ATOM   1602 HE21 GLN   101      18.140  55.939  42.622  1.00  0.00           H  
ATOM   1603 HE22 GLN   101      19.043  56.135  41.145  1.00  0.00           H  
ATOM   1604  C   GLN   101      22.890  56.789  45.512  1.00  0.00           C  
ATOM   1605  O   GLN   101      23.659  57.691  45.186  1.00  0.00           O  
ATOM   1606  N   GLY   102      23.152  55.956  46.496  1.00  0.00           N  
ATOM   1607  H   GLY   102      22.515  55.088  46.575  1.00  0.00           H  
ATOM   1608  CA  GLY   102      24.371  56.061  47.291  1.00  0.00           C  
ATOM   1609  HA2 GLY   102      24.744  57.074  47.280  1.00  0.00           H  
ATOM   1610  HA3 GLY   102      24.161  55.754  48.305  1.00  0.00           H  
ATOM   1611  C   GLY   102      25.558  55.257  46.870  1.00  0.00           C  
ATOM   1612  O   GLY   102      26.613  55.397  47.491  1.00  0.00           O  
ATOM   1613  N   ILE   103      25.479  54.374  45.922  1.00  0.00           N  
ATOM   1614  H   ILE   103      24.557  54.340  45.340  1.00  0.00           H  
ATOM   1615  CA  ILE   103      26.591  53.615  45.359  1.00  0.00           C  
ATOM   1616  HA  ILE   103      27.247  53.233  46.141  1.00  0.00           H  
ATOM   1617  CB  ILE   103      26.121  52.416  44.479  1.00  0.00           C  
ATOM   1618  HB  ILE   103      25.488  52.825  43.806  1.00  0.00           H  
ATOM   1619  CG2 ILE   103      27.245  51.588  43.815  1.00  0.00           C  
ATOM   1620 HG21 ILE   103      27.986  52.205  43.308  1.00  0.00           H  
ATOM   1621 HG22 ILE   103      27.866  51.176  44.497  1.00  0.00           H  
ATOM   1622 HG23 ILE   103      26.898  50.906  43.155  1.00  0.00           H  
ATOM   1623  CG1 ILE   103      25.312  51.465  45.333  1.00  0.00           C  
ATOM   1624 HG12 ILE   103      26.059  50.965  45.951  1.00  0.00           H  
ATOM   1625 HG13 ILE   103      24.566  51.946  45.966  1.00  0.00           H  
ATOM   1626  CD1 ILE   103      24.555  50.379  44.560  1.00  0.00           C  
ATOM   1627 HD11 ILE   103      25.242  49.572  44.354  1.00  0.00           H  
ATOM   1628 HD12 ILE   103      23.805  49.994  45.116  1.00  0.00           H  
ATOM   1629 HD13 ILE   103      24.300  50.757  43.580  1.00  0.00           H  
ATOM   1630  C   ILE   103      27.565  54.512  44.458  1.00  0.00           C  
ATOM   1631  O   ILE   103      27.011  55.146  43.526  1.00  0.00           O  
ATOM   1632  N   ARG   104      28.890  54.495  44.676  1.00  0.00           N  
ATOM   1633  H   ARG   104      29.257  53.860  45.483  1.00  0.00           H  
ATOM   1634  CA  ARG   104      29.833  55.228  43.791  1.00  0.00           C  
ATOM   1635  HA  ARG   104      29.272  56.046  43.338  1.00  0.00           H  
ATOM   1636  CB  ARG   104      30.990  55.675  44.704  1.00  0.00           C  
ATOM   1637  HB2 ARG   104      31.495  54.804  45.123  1.00  0.00           H  
ATOM   1638  HB3 ARG   104      31.733  56.195  44.099  1.00  0.00           H  
ATOM   1639  CG  ARG   104      30.685  56.616  45.870  1.00  0.00           C  
ATOM   1640  HG2 ARG   104      30.497  57.622  45.496  1.00  0.00           H  
ATOM   1641  HG3 ARG   104      29.776  56.269  46.361  1.00  0.00           H  
ATOM   1642  CD  ARG   104      31.874  56.616  46.863  1.00  0.00           C  
ATOM   1643  HD2 ARG   104      32.740  56.660  46.203  1.00  0.00           H  
ATOM   1644  HD3 ARG   104      31.825  57.443  47.441  1.00  0.00           H  
ATOM   1645  NE  ARG   104      31.817  55.359  47.658  1.00  0.00           N  
ATOM   1646  HE  ARG   104      31.254  54.543  47.206  1.00  0.00           H  
ATOM   1647  CZ  ARG   104      32.237  55.057  48.881  1.00  0.00           C  
ATOM   1648  NH1 ARG   104      32.756  55.994  49.671  1.00  0.00           N  
ATOM   1649 HH11 ARG   104      32.689  57.005  49.270  1.00  0.00           H  
ATOM   1650 HH12 ARG   104      32.975  55.808  50.639  1.00  0.00           H  
ATOM   1651  NH2 ARG   104      32.097  53.898  49.354  1.00  0.00           N  
ATOM   1652 HH21 ARG   104      31.460  53.170  48.851  1.00  0.00           H  
ATOM   1653 HH22 ARG   104      32.294  53.811  50.423  1.00  0.00           H  
ATOM   1654  C   ARG   104      30.385  54.387  42.668  1.00  0.00           C  
ATOM   1655  O   ARG   104      30.305  53.173  42.774  1.00  0.00           O  
ATOM   1656  N   LEU   105      31.138  54.907  41.689  1.00  0.00           N  
ATOM   1657  H   LEU   105      31.253  55.989  41.627  1.00  0.00           H  
ATOM   1658  CA  LEU   105      32.143  54.173  40.811  1.00  0.00           C  
ATOM   1659  HA  LEU   105      31.627  53.486  40.280  1.00  0.00           H  
ATOM   1660  CB  LEU   105      32.756  55.196  39.824  1.00  0.00           C  
ATOM   1661  HB2 LEU   105      33.137  55.981  40.331  1.00  0.00           H  
ATOM   1662  HB3 LEU   105      33.549  54.747  39.389  1.00  0.00           H  
ATOM   1663  CG  LEU   105      31.874  55.764  38.682  1.00  0.00           C  
ATOM   1664  HG  LEU   105      31.299  56.547  38.958  1.00  0.00           H  
ATOM   1665  CD1 LEU   105      32.729  56.083  37.491  1.00  0.00           C  
ATOM   1666 HD11 LEU   105      32.293  56.535  36.601  1.00  0.00           H  
ATOM   1667 HD12 LEU   105      33.460  56.729  37.753  1.00  0.00           H  
ATOM   1668 HD13 LEU   105      33.145  55.226  37.154  1.00  0.00           H  
ATOM   1669  CD2 LEU   105      30.945  54.749  38.071  1.00  0.00           C  
ATOM   1670 HD21 LEU   105      31.513  53.821  38.006  1.00  0.00           H  
ATOM   1671 HD22 LEU   105      30.094  54.747  38.753  1.00  0.00           H  
ATOM   1672 HD23 LEU   105      30.649  54.999  37.052  1.00  0.00           H  
ATOM   1673  C   LEU   105      33.192  53.553  41.632  1.00  0.00           C  
ATOM   1674  O   LEU   105      33.535  52.449  41.373  1.00  0.00           O  
ATOM   1675  N   LEU   106      33.662  54.189  42.729  1.00  0.00           N  
ATOM   1676  H   LEU   106      33.313  55.203  42.926  1.00  0.00           H  
ATOM   1677  CA  LEU   106      34.577  53.569  43.786  1.00  0.00           C  
ATOM   1678  HA  LEU   106      35.585  53.287  43.481  1.00  0.00           H  
ATOM   1679  CB  LEU   106      34.704  54.527  44.999  1.00  0.00           C  
ATOM   1680  HB2 LEU   106      35.052  55.516  44.699  1.00  0.00           H  
ATOM   1681  HB3 LEU   106      33.714  54.602  45.449  1.00  0.00           H  
ATOM   1682  CG  LEU   106      35.564  53.882  46.145  1.00  0.00           C  
ATOM   1683  HG  LEU   106      35.022  53.225  46.688  1.00  0.00           H  
ATOM   1684  CD1 LEU   106      36.966  53.367  45.764  1.00  0.00           C  
ATOM   1685 HD11 LEU   106      36.893  52.392  45.281  1.00  0.00           H  
ATOM   1686 HD12 LEU   106      37.523  54.070  45.145  1.00  0.00           H  
ATOM   1687 HD13 LEU   106      37.364  53.207  46.767  1.00  0.00           H  
ATOM   1688  CD2 LEU   106      35.755  55.085  47.101  1.00  0.00           C  
ATOM   1689 HD21 LEU   106      36.330  54.814  47.986  1.00  0.00           H  
ATOM   1690 HD22 LEU   106      36.244  55.891  46.554  1.00  0.00           H  
ATOM   1691 HD23 LEU   106      34.816  55.466  47.503  1.00  0.00           H  
ATOM   1692  C   LEU   106      33.921  52.188  44.225  1.00  0.00           C  
ATOM   1693  O   LEU   106      34.685  51.229  44.402  1.00  0.00           O  
ATOM   1694  N   ASP   107      32.609  52.156  44.540  1.00  0.00           N  
ATOM   1695  H   ASP   107      32.028  53.072  44.435  1.00  0.00           H  
ATOM   1696  CA  ASP   107      32.058  50.988  45.205  1.00  0.00           C  
ATOM   1697  HA  ASP   107      32.798  50.620  45.916  1.00  0.00           H  
ATOM   1698  CB  ASP   107      30.681  51.236  45.808  1.00  0.00           C  
ATOM   1699  HB2 ASP   107      30.105  51.854  45.118  1.00  0.00           H  
ATOM   1700  HB3 ASP   107      30.331  50.261  46.145  1.00  0.00           H  
ATOM   1701  CG  ASP   107      30.735  52.121  47.019  1.00  0.00           C  
ATOM   1702  OD1 ASP   107      31.251  51.650  48.079  1.00  0.00           O  
ATOM   1703  OD2 ASP   107      30.141  53.230  46.967  1.00  0.00           O  
ATOM   1704  C   ASP   107      31.831  49.808  44.193  1.00  0.00           C  
ATOM   1705  O   ASP   107      31.646  48.685  44.538  1.00  0.00           O  
ATOM   1706  N   LEU   108      31.760  50.140  42.923  1.00  0.00           N  
ATOM   1707  H   LEU   108      32.145  51.107  42.598  1.00  0.00           H  
ATOM   1708  CA  LEU   108      31.654  49.214  41.841  1.00  0.00           C  
ATOM   1709  HA  LEU   108      31.137  48.289  42.094  1.00  0.00           H  
ATOM   1710  CB  LEU   108      30.866  49.782  40.655  1.00  0.00           C  
ATOM   1711  HB2 LEU   108      31.351  50.654  40.218  1.00  0.00           H  
ATOM   1712  HB3 LEU   108      31.053  48.966  39.956  1.00  0.00           H  
ATOM   1713  CG  LEU   108      29.359  49.895  40.761  1.00  0.00           C  
ATOM   1714  HG  LEU   108      29.218  50.754  41.418  1.00  0.00           H  
ATOM   1715  CD1 LEU   108      28.862  50.157  39.342  1.00  0.00           C  
ATOM   1716 HD11 LEU   108      29.302  51.079  38.962  1.00  0.00           H  
ATOM   1717 HD12 LEU   108      29.033  49.299  38.692  1.00  0.00           H  
ATOM   1718 HD13 LEU   108      27.784  50.210  39.496  1.00  0.00           H  
ATOM   1719  CD2 LEU   108      28.710  48.594  41.393  1.00  0.00           C  
ATOM   1720 HD21 LEU   108      27.650  48.807  41.251  1.00  0.00           H  
ATOM   1721 HD22 LEU   108      29.074  47.674  40.935  1.00  0.00           H  
ATOM   1722 HD23 LEU   108      28.685  48.524  42.401  1.00  0.00           H  
ATOM   1723  C   LEU   108      32.999  48.632  41.371  1.00  0.00           C  
ATOM   1724  O   LEU   108      33.265  47.422  41.255  1.00  0.00           O  
ATOM   1725  N   ALA   109      34.030  49.556  41.347  1.00  0.00           N  
ATOM   1726  H   ALA   109      33.815  50.619  41.453  1.00  0.00           H  
ATOM   1727  CA  ALA   109      35.389  49.204  41.077  1.00  0.00           C  
ATOM   1728  HA  ALA   109      35.320  48.661  40.134  1.00  0.00           H  
ATOM   1729  CB  ALA   109      36.062  50.597  40.834  1.00  0.00           C  
ATOM   1730  HB1 ALA   109      37.033  50.375  40.391  1.00  0.00           H  
ATOM   1731  HB2 ALA   109      35.425  51.141  40.136  1.00  0.00           H  
ATOM   1732  HB3 ALA   109      36.180  51.240  41.604  1.00  0.00           H  
ATOM   1733  C   ALA   109      35.974  48.378  42.254  1.00  0.00           C  
ATOM   1734  O   ALA   109      36.797  47.541  41.913  1.00  0.00           O  
ATOM   1735  N   THR   110      35.670  48.573  43.519  1.00  0.00           N  
ATOM   1736  H   THR   110      34.809  49.235  43.610  1.00  0.00           H  
ATOM   1737  CA  THR   110      36.321  47.940  44.734  1.00  0.00           C  
ATOM   1738  HA  THR   110      37.026  47.174  44.411  1.00  0.00           H  
ATOM   1739  CB  THR   110      37.012  49.008  45.616  1.00  0.00           C  
ATOM   1740  HB  THR   110      37.530  48.571  46.470  1.00  0.00           H  
ATOM   1741  CG2 THR   110      38.098  49.757  44.790  1.00  0.00           C  
ATOM   1742 HG21 THR   110      37.676  50.319  44.065  1.00  0.00           H  
ATOM   1743 HG22 THR   110      38.843  50.334  45.340  1.00  0.00           H  
ATOM   1744 HG23 THR   110      38.635  48.907  44.370  1.00  0.00           H  
ATOM   1745  OG1 THR   110      36.150  49.970  46.031  1.00  0.00           O  
ATOM   1746  HG1 THR   110      35.541  50.388  45.229  1.00  0.00           H  
ATOM   1747  C   THR   110      35.353  47.031  45.606  1.00  0.00           C  
ATOM   1748  O   THR   110      35.700  46.540  46.663  1.00  0.00           O  
ATOM   1749  N   TYR   111      34.165  46.768  45.072  1.00  0.00           N  
ATOM   1750  H   TYR   111      34.024  47.061  44.032  1.00  0.00           H  
ATOM   1751  CA  TYR   111      33.279  45.738  45.583  1.00  0.00           C  
ATOM   1752  HA  TYR   111      32.445  45.642  44.889  1.00  0.00           H  
ATOM   1753  CB  TYR   111      34.032  44.383  45.505  1.00  0.00           C  
ATOM   1754  HB2 TYR   111      34.637  44.331  46.312  1.00  0.00           H  
ATOM   1755  HB3 TYR   111      33.268  43.607  45.543  1.00  0.00           H  
ATOM   1756  CG  TYR   111      34.844  44.151  44.307  1.00  0.00           C  
ATOM   1757  CD1 TYR   111      34.225  43.720  43.095  1.00  0.00           C  
ATOM   1758  HD1 TYR   111      33.137  43.665  43.097  1.00  0.00           H  
ATOM   1759  CE1 TYR   111      35.086  43.363  42.030  1.00  0.00           C  
ATOM   1760  HE1 TYR   111      34.757  43.179  41.007  1.00  0.00           H  
ATOM   1761  CZ  TYR   111      36.507  43.538  42.149  1.00  0.00           C  
ATOM   1762  OH  TYR   111      37.421  43.447  41.145  1.00  0.00           O  
ATOM   1763  HH  TYR   111      38.363  43.020  41.491  1.00  0.00           H  
ATOM   1764  CE2 TYR   111      37.090  43.982  43.310  1.00  0.00           C  
ATOM   1765  HE2 TYR   111      38.167  44.085  43.441  1.00  0.00           H  
ATOM   1766  CD2 TYR   111      36.300  44.310  44.432  1.00  0.00           C  
ATOM   1767  HD2 TYR   111      36.834  44.553  45.351  1.00  0.00           H  
ATOM   1768  C   TYR   111      32.445  46.009  46.806  1.00  0.00           C  
ATOM   1769  O   TYR   111      32.043  45.045  47.469  1.00  0.00           O  
ATOM   1770  N   THR   112      32.329  47.329  47.154  1.00  0.00           N  
ATOM   1771  H   THR   112      32.879  48.042  46.539  1.00  0.00           H  
ATOM   1772  CA  THR   112      31.652  47.708  48.370  1.00  0.00           C  
ATOM   1773  HA  THR   112      31.533  46.799  48.960  1.00  0.00           H  
ATOM   1774  CB  THR   112      32.547  48.658  49.220  1.00  0.00           C  
ATOM   1775  HB  THR   112      31.952  49.258  49.908  1.00  0.00           H  
ATOM   1776  CG2 THR   112      33.782  47.923  49.812  1.00  0.00           C  
ATOM   1777 HG21 THR   112      34.494  47.822  49.104  1.00  0.00           H  
ATOM   1778 HG22 THR   112      34.206  48.486  50.464  1.00  0.00           H  
ATOM   1779 HG23 THR   112      33.563  46.892  50.089  1.00  0.00           H  
ATOM   1780  OG1 THR   112      33.070  49.651  48.359  1.00  0.00           O  
ATOM   1781  HG1 THR   112      32.449  50.543  48.430  1.00  0.00           H  
ATOM   1782  C   THR   112      30.219  48.270  48.315  1.00  0.00           C  
ATOM   1783  O   THR   112      29.774  48.898  49.243  1.00  0.00           O  
ATOM   1784  N   ALA   113      29.461  47.978  47.218  1.00  0.00           N  
ATOM   1785  H   ALA   113      29.932  47.509  46.526  1.00  0.00           H  
ATOM   1786  CA  ALA   113      28.222  48.663  46.856  1.00  0.00           C  
ATOM   1787  HA  ALA   113      28.288  49.735  46.966  1.00  0.00           H  
ATOM   1788  CB  ALA   113      28.097  48.407  45.313  1.00  0.00           C  
ATOM   1789  HB1 ALA   113      28.941  48.873  44.804  1.00  0.00           H  
ATOM   1790  HB2 ALA   113      28.034  47.406  45.202  1.00  0.00           H  
ATOM   1791  HB3 ALA   113      27.212  48.864  44.895  1.00  0.00           H  
ATOM   1792  C   ALA   113      26.943  48.255  47.583  1.00  0.00           C  
ATOM   1793  O   ALA   113      25.957  48.909  47.431  1.00  0.00           O  
ATOM   1794  N   GLY   114      26.933  47.104  48.210  1.00  0.00           N  
ATOM   1795  H   GLY   114      27.879  46.569  48.294  1.00  0.00           H  
ATOM   1796  CA  GLY   114      25.697  46.452  48.751  1.00  0.00           C  
ATOM   1797  HA2 GLY   114      25.684  46.627  49.816  1.00  0.00           H  
ATOM   1798  HA3 GLY   114      24.879  46.963  48.264  1.00  0.00           H  
ATOM   1799  C   GLY   114      25.566  44.994  48.467  1.00  0.00           C  
ATOM   1800  O   GLY   114      24.640  44.322  48.953  1.00  0.00           O  
ATOM   1801  N   GLY   115      26.542  44.434  47.684  1.00  0.00           N  
ATOM   1802  H   GLY   115      27.303  44.902  47.213  1.00  0.00           H  
ATOM   1803  CA  GLY   115      26.506  42.985  47.499  1.00  0.00           C  
ATOM   1804  HA2 GLY   115      27.468  42.574  47.193  1.00  0.00           H  
ATOM   1805  HA3 GLY   115      26.150  42.395  48.344  1.00  0.00           H  
ATOM   1806  C   GLY   115      25.660  42.603  46.309  1.00  0.00           C  
ATOM   1807  O   GLY   115      24.662  41.888  46.440  1.00  0.00           O  
ATOM   1808  N   LEU   116      26.065  42.952  45.115  1.00  0.00           N  
ATOM   1809  H   LEU   116      27.033  43.446  45.026  1.00  0.00           H  
ATOM   1810  CA  LEU   116      25.586  42.348  43.868  1.00  0.00           C  
ATOM   1811  HA  LEU   116      24.510  42.517  43.898  1.00  0.00           H  
ATOM   1812  CB  LEU   116      26.252  42.994  42.676  1.00  0.00           C  
ATOM   1813  HB2 LEU   116      27.315  42.754  42.651  1.00  0.00           H  
ATOM   1814  HB3 LEU   116      26.022  42.474  41.747  1.00  0.00           H  
ATOM   1815  CG  LEU   116      25.840  44.484  42.499  1.00  0.00           C  
ATOM   1816  HG  LEU   116      25.769  44.887  43.422  1.00  0.00           H  
ATOM   1817  CD1 LEU   116      26.973  45.320  41.908  1.00  0.00           C  
ATOM   1818 HD11 LEU   116      26.857  46.403  41.912  1.00  0.00           H  
ATOM   1819 HD12 LEU   116      27.873  45.096  42.481  1.00  0.00           H  
ATOM   1820 HD13 LEU   116      27.129  45.058  40.862  1.00  0.00           H  
ATOM   1821  CD2 LEU   116      24.616  44.739  41.643  1.00  0.00           C  
ATOM   1822 HD21 LEU   116      24.779  44.559  40.714  1.00  0.00           H  
ATOM   1823 HD22 LEU   116      23.685  44.338  42.042  1.00  0.00           H  
ATOM   1824 HD23 LEU   116      24.485  45.821  41.642  1.00  0.00           H  
ATOM   1825  C   LEU   116      25.894  40.810  43.663  1.00  0.00           C  
ATOM   1826  O   LEU   116      26.869  40.279  44.154  1.00  0.00           O  
ATOM   1827  N   PRO   117      25.010  40.170  42.885  1.00  0.00           N  
ATOM   1828  CD  PRO   117      23.749  40.628  42.316  1.00  0.00           C  
ATOM   1829  HD2 PRO   117      23.861  41.089  41.335  1.00  0.00           H  
ATOM   1830  HD3 PRO   117      23.237  41.177  42.992  1.00  0.00           H  
ATOM   1831  CG  PRO   117      22.964  39.339  42.131  1.00  0.00           C  
ATOM   1832  HG2 PRO   117      22.352  39.304  41.328  1.00  0.00           H  
ATOM   1833  HG3 PRO   117      22.473  38.963  43.028  1.00  0.00           H  
ATOM   1834  CB  PRO   117      24.011  38.293  41.765  1.00  0.00           C  
ATOM   1835  HB2 PRO   117      24.151  38.232  40.686  1.00  0.00           H  
ATOM   1836  HB3 PRO   117      23.769  37.275  42.070  1.00  0.00           H  
ATOM   1837  CA  PRO   117      25.246  38.762  42.476  1.00  0.00           C  
ATOM   1838  HA  PRO   117      25.366  38.160  43.278  1.00  0.00           H  
ATOM   1839  C   PRO   117      26.454  38.620  41.567  1.00  0.00           C  
ATOM   1840  O   PRO   117      26.769  39.546  40.835  1.00  0.00           O  
ATOM   1841  N   LEU   118      27.074  37.434  41.599  1.00  0.00           N  
ATOM   1842  H   LEU   118      26.569  36.670  42.026  1.00  0.00           H  
ATOM   1843  CA  LEU   118      28.440  37.053  41.191  1.00  0.00           C  
ATOM   1844  HA  LEU   118      29.200  37.746  41.552  1.00  0.00           H  
ATOM   1845  CB  LEU   118      28.841  35.571  41.652  1.00  0.00           C  
ATOM   1846  HB2 LEU   118      28.829  35.443  42.734  1.00  0.00           H  
ATOM   1847  HB3 LEU   118      28.172  34.817  41.237  1.00  0.00           H  
ATOM   1848  CG  LEU   118      30.196  35.072  41.099  1.00  0.00           C  
ATOM   1849  HG  LEU   118      30.180  35.086  40.009  1.00  0.00           H  
ATOM   1850  CD1 LEU   118      31.315  35.881  41.597  1.00  0.00           C  
ATOM   1851 HD11 LEU   118      32.251  35.522  41.169  1.00  0.00           H  
ATOM   1852 HD12 LEU   118      31.227  36.921  41.284  1.00  0.00           H  
ATOM   1853 HD13 LEU   118      31.408  35.791  42.679  1.00  0.00           H  
ATOM   1854  CD2 LEU   118      30.463  33.674  41.644  1.00  0.00           C  
ATOM   1855 HD21 LEU   118      30.304  33.718  42.721  1.00  0.00           H  
ATOM   1856 HD22 LEU   118      29.778  32.943  41.214  1.00  0.00           H  
ATOM   1857 HD23 LEU   118      31.476  33.345  41.413  1.00  0.00           H  
ATOM   1858  C   LEU   118      28.551  37.261  39.658  1.00  0.00           C  
ATOM   1859  O   LEU   118      29.487  37.881  39.146  1.00  0.00           O  
ATOM   1860  N   GLN   119      27.509  36.736  38.953  1.00  0.00           N  
ATOM   1861  H   GLN   119      26.683  36.304  39.516  1.00  0.00           H  
ATOM   1862  CA  GLN   119      27.318  36.957  37.514  1.00  0.00           C  
ATOM   1863  HA  GLN   119      27.998  37.774  37.269  1.00  0.00           H  
ATOM   1864  CB  GLN   119      27.781  35.722  36.654  1.00  0.00           C  
ATOM   1865  HB2 GLN   119      27.486  36.016  35.647  1.00  0.00           H  
ATOM   1866  HB3 GLN   119      28.824  35.474  36.850  1.00  0.00           H  
ATOM   1867  CG  GLN   119      26.948  34.491  37.050  1.00  0.00           C  
ATOM   1868  HG2 GLN   119      26.949  34.339  38.130  1.00  0.00           H  
ATOM   1869  HG3 GLN   119      25.892  34.616  36.811  1.00  0.00           H  
ATOM   1870  CD  GLN   119      27.479  33.237  36.425  1.00  0.00           C  
ATOM   1871  OE1 GLN   119      28.562  32.851  36.632  1.00  0.00           O  
ATOM   1872  NE2 GLN   119      26.604  32.524  35.797  1.00  0.00           N  
ATOM   1873 HE21 GLN   119      25.568  32.836  35.664  1.00  0.00           H  
ATOM   1874 HE22 GLN   119      26.995  31.591  35.391  1.00  0.00           H  
ATOM   1875  C   GLN   119      25.908  37.453  37.173  1.00  0.00           C  
ATOM   1876  O   GLN   119      24.966  37.433  37.944  1.00  0.00           O  
ATOM   1877  N   VAL   120      25.795  38.029  35.979  1.00  0.00           N  
ATOM   1878  H   VAL   120      26.727  37.954  35.418  1.00  0.00           H  
ATOM   1879  CA  VAL   120      24.581  38.318  35.178  1.00  0.00           C  
ATOM   1880  HA  VAL   120      23.991  38.995  35.796  1.00  0.00           H  
ATOM   1881  CB  VAL   120      24.956  39.015  33.828  1.00  0.00           C  
ATOM   1882  HB  VAL   120      25.591  38.407  33.183  1.00  0.00           H  
ATOM   1883  CG1 VAL   120      23.730  39.338  32.968  1.00  0.00           C  
ATOM   1884 HG11 VAL   120      23.879  39.501  31.901  1.00  0.00           H  
ATOM   1885 HG12 VAL   120      23.043  38.492  32.996  1.00  0.00           H  
ATOM   1886 HG13 VAL   120      23.300  40.240  33.404  1.00  0.00           H  
ATOM   1887  CG2 VAL   120      25.694  40.374  34.037  1.00  0.00           C  
ATOM   1888 HG21 VAL   120      25.542  41.046  33.193  1.00  0.00           H  
ATOM   1889 HG22 VAL   120      25.285  40.867  34.919  1.00  0.00           H  
ATOM   1890 HG23 VAL   120      26.770  40.207  34.091  1.00  0.00           H  
ATOM   1891  C   VAL   120      23.784  37.022  34.856  1.00  0.00           C  
ATOM   1892  O   VAL   120      24.368  35.961  34.516  1.00  0.00           O  
ATOM   1893  N   PRO   121      22.383  37.090  34.969  1.00  0.00           N  
ATOM   1894  CD  PRO   121      21.598  38.203  35.476  1.00  0.00           C  
ATOM   1895  HD2 PRO   121      21.648  39.059  34.802  1.00  0.00           H  
ATOM   1896  HD3 PRO   121      21.927  38.651  36.413  1.00  0.00           H  
ATOM   1897  CG  PRO   121      20.105  37.817  35.608  1.00  0.00           C  
ATOM   1898  HG2 PRO   121      19.572  38.108  34.703  1.00  0.00           H  
ATOM   1899  HG3 PRO   121      19.596  38.167  36.506  1.00  0.00           H  
ATOM   1900  CB  PRO   121      20.208  36.345  35.622  1.00  0.00           C  
ATOM   1901  HB2 PRO   121      19.392  35.911  35.216  1.00  0.00           H  
ATOM   1902  HB3 PRO   121      20.349  36.041  36.575  1.00  0.00           H  
ATOM   1903  CA  PRO   121      21.519  35.934  34.825  1.00  0.00           C  
ATOM   1904  HA  PRO   121      21.963  35.100  35.182  1.00  0.00           H  
ATOM   1905  C   PRO   121      21.154  35.572  33.348  1.00  0.00           C  
ATOM   1906  O   PRO   121      21.348  36.336  32.418  1.00  0.00           O  
ATOM   1907  N   ASP   122      20.753  34.287  33.266  1.00  0.00           N  
ATOM   1908  H   ASP   122      20.600  33.654  34.140  1.00  0.00           H  
ATOM   1909  CA  ASP   122      20.815  33.498  31.983  1.00  0.00           C  
ATOM   1910  HA  ASP   122      21.713  33.849  31.475  1.00  0.00           H  
ATOM   1911  CB  ASP   122      20.858  31.943  32.138  1.00  0.00           C  
ATOM   1912  HB2 ASP   122      19.961  31.601  32.655  1.00  0.00           H  
ATOM   1913  HB3 ASP   122      20.879  31.492  31.235  1.00  0.00           H  
ATOM   1914  CG  ASP   122      22.118  31.501  32.848  1.00  0.00           C  
ATOM   1915  OD1 ASP   122      22.277  30.300  33.218  1.00  0.00           O  
ATOM   1916  OD2 ASP   122      23.001  32.334  33.037  1.00  0.00           O  
ATOM   1917  C   ASP   122      19.643  33.887  30.981  1.00  0.00           C  
ATOM   1918  O   ASP   122      19.694  33.358  29.838  1.00  0.00           O  
ATOM   1919  N   ASN   123      18.669  34.729  31.310  1.00  0.00           N  
ATOM   1920  H   ASN   123      18.668  35.070  32.346  1.00  0.00           H  
ATOM   1921  CA  ASN   123      17.639  35.283  30.347  1.00  0.00           C  
ATOM   1922  HA  ASN   123      17.418  34.448  29.683  1.00  0.00           H  
ATOM   1923  CB  ASN   123      16.328  35.564  31.083  1.00  0.00           C  
ATOM   1924  HB2 ASN   123      15.622  35.773  30.279  1.00  0.00           H  
ATOM   1925  HB3 ASN   123      15.994  34.697  31.653  1.00  0.00           H  
ATOM   1926  CG  ASN   123      16.496  36.679  32.044  1.00  0.00           C  
ATOM   1927  OD1 ASN   123      16.341  37.811  31.649  1.00  0.00           O  
ATOM   1928  ND2 ASN   123      16.875  36.456  33.271  1.00  0.00           N  
ATOM   1929 HD21 ASN   123      16.778  37.299  33.955  1.00  0.00           H  
ATOM   1930 HD22 ASN   123      17.101  35.433  33.572  1.00  0.00           H  
ATOM   1931  C   ASN   123      18.192  36.503  29.618  1.00  0.00           C  
ATOM   1932  O   ASN   123      17.588  36.938  28.621  1.00  0.00           O  
ATOM   1933  N   VAL   124      19.233  37.109  30.190  1.00  0.00           N  
ATOM   1934  H   VAL   124      19.602  36.767  31.157  1.00  0.00           H  
ATOM   1935  CA  VAL   124      19.771  38.477  29.744  1.00  0.00           C  
ATOM   1936  HA  VAL   124      18.896  39.113  29.617  1.00  0.00           H  
ATOM   1937  CB  VAL   124      20.603  39.042  30.883  1.00  0.00           C  
ATOM   1938  HB  VAL   124      21.414  38.333  31.048  1.00  0.00           H  
ATOM   1939  CG1 VAL   124      21.021  40.437  30.606  1.00  0.00           C  
ATOM   1940 HG11 VAL   124      20.097  40.964  30.370  1.00  0.00           H  
ATOM   1941 HG12 VAL   124      21.396  40.984  31.471  1.00  0.00           H  
ATOM   1942 HG13 VAL   124      21.806  40.495  29.852  1.00  0.00           H  
ATOM   1943  CG2 VAL   124      19.722  39.054  32.209  1.00  0.00           C  
ATOM   1944 HG21 VAL   124      18.883  39.602  32.083  1.00  0.00           H  
ATOM   1945 HG22 VAL   124      19.542  38.052  32.597  1.00  0.00           H  
ATOM   1946 HG23 VAL   124      20.295  39.565  32.983  1.00  0.00           H  
ATOM   1947  C   VAL   124      20.552  38.386  28.438  1.00  0.00           C  
ATOM   1948  O   VAL   124      21.646  37.772  28.333  1.00  0.00           O  
ATOM   1949  N   THR   125      20.147  39.133  27.437  1.00  0.00           N  
ATOM   1950  H   THR   125      19.175  39.615  27.544  1.00  0.00           H  
ATOM   1951  CA  THR   125      20.873  39.102  26.137  1.00  0.00           C  
ATOM   1952  HA  THR   125      21.922  38.906  26.359  1.00  0.00           H  
ATOM   1953  CB  THR   125      20.249  37.975  25.239  1.00  0.00           C  
ATOM   1954  HB  THR   125      20.691  38.038  24.333  1.00  0.00           H  
ATOM   1955  CG2 THR   125      20.389  36.550  25.779  1.00  0.00           C  
ATOM   1956 HG21 THR   125      20.216  35.803  25.004  1.00  0.00           H  
ATOM   1957 HG22 THR   125      21.373  36.431  25.972  1.00  0.00           H  
ATOM   1958 HG23 THR   125      19.723  36.365  26.516  1.00  0.00           H  
ATOM   1959  OG1 THR   125      18.868  38.142  24.996  1.00  0.00           O  
ATOM   1960  HG1 THR   125      18.806  39.010  24.340  1.00  0.00           H  
ATOM   1961  C   THR   125      21.025  40.405  25.414  1.00  0.00           C  
ATOM   1962  O   THR   125      21.770  40.556  24.441  1.00  0.00           O  
ATOM   1963  N   ASP   126      20.445  41.483  25.901  1.00  0.00           N  
ATOM   1964  H   ASP   126      20.111  41.373  26.933  1.00  0.00           H  
ATOM   1965  CA  ASP   126      20.449  42.835  25.342  1.00  0.00           C  
ATOM   1966  HA  ASP   126      21.330  43.048  24.737  1.00  0.00           H  
ATOM   1967  CB  ASP   126      19.235  42.992  24.511  1.00  0.00           C  
ATOM   1968  HB2 ASP   126      19.455  43.910  23.967  1.00  0.00           H  
ATOM   1969  HB3 ASP   126      19.226  42.305  23.771  1.00  0.00           H  
ATOM   1970  CG  ASP   126      17.867  42.997  25.278  1.00  0.00           C  
ATOM   1971  OD1 ASP   126      17.696  42.897  26.525  1.00  0.00           O  
ATOM   1972  OD2 ASP   126      16.794  43.216  24.635  1.00  0.00           O  
ATOM   1973  C   ASP   126      20.461  43.804  26.490  1.00  0.00           C  
ATOM   1974  O   ASP   126      20.499  43.419  27.685  1.00  0.00           O  
ATOM   1975  N   ASN   127      20.746  45.079  26.152  1.00  0.00           N  
ATOM   1976  H   ASN   127      21.047  45.316  25.132  1.00  0.00           H  
ATOM   1977  CA  ASN   127      20.997  45.992  27.297  1.00  0.00           C  
ATOM   1978  HA  ASN   127      21.782  45.598  27.942  1.00  0.00           H  
ATOM   1979  CB  ASN   127      21.740  47.181  26.722  1.00  0.00           C  
ATOM   1980  HB2 ASN   127      22.491  46.711  26.086  1.00  0.00           H  
ATOM   1981  HB3 ASN   127      21.115  47.841  26.121  1.00  0.00           H  
ATOM   1982  CG  ASN   127      22.486  47.972  27.808  1.00  0.00           C  
ATOM   1983  OD1 ASN   127      23.463  47.581  28.460  1.00  0.00           O  
ATOM   1984  ND2 ASN   127      22.028  49.135  27.987  1.00  0.00           N  
ATOM   1985 HD21 ASN   127      21.115  49.505  27.519  1.00  0.00           H  
ATOM   1986 HD22 ASN   127      22.438  49.757  28.782  1.00  0.00           H  
ATOM   1987  C   ASN   127      19.750  46.370  28.091  1.00  0.00           C  
ATOM   1988  O   ASN   127      19.842  46.627  29.306  1.00  0.00           O  
ATOM   1989  N   ALA   128      18.551  46.216  27.524  1.00  0.00           N  
ATOM   1990  H   ALA   128      18.454  45.742  26.547  1.00  0.00           H  
ATOM   1991  CA  ALA   128      17.310  46.402  28.313  1.00  0.00           C  
ATOM   1992  HA  ALA   128      17.318  47.370  28.815  1.00  0.00           H  
ATOM   1993  CB  ALA   128      16.119  46.410  27.352  1.00  0.00           C  
ATOM   1994  HB1 ALA   128      15.187  46.439  27.741  1.00  0.00           H  
ATOM   1995  HB2 ALA   128      16.208  47.013  26.610  1.00  0.00           H  
ATOM   1996  HB3 ALA   128      16.168  45.450  26.839  1.00  0.00           H  
ATOM   1997  C   ALA   128      17.068  45.299  29.305  1.00  0.00           C  
ATOM   1998  O   ALA   128      16.776  45.558  30.437  1.00  0.00           O  
ATOM   1999  N   SER   129      17.374  43.994  29.083  1.00  0.00           N  
ATOM   2000  H   SER   129      17.709  43.701  28.088  1.00  0.00           H  
ATOM   2001  CA  SER   129      17.274  42.920  30.108  1.00  0.00           C  
ATOM   2002  HA  SER   129      16.394  43.010  30.744  1.00  0.00           H  
ATOM   2003  CB  SER   129      17.306  41.413  29.553  1.00  0.00           C  
ATOM   2004  HB2 SER   129      17.460  40.730  30.389  1.00  0.00           H  
ATOM   2005  HB3 SER   129      16.430  41.266  29.072  1.00  0.00           H  
ATOM   2006  OG  SER   129      18.330  41.338  28.612  1.00  0.00           O  
ATOM   2007  HG  SER   129      17.960  41.809  27.702  1.00  0.00           H  
ATOM   2008  C   SER   129      18.450  43.184  31.073  1.00  0.00           C  
ATOM   2009  O   SER   129      18.243  42.822  32.228  1.00  0.00           O  
ATOM   2010  N   LEU   130      19.665  43.744  30.625  1.00  0.00           N  
ATOM   2011  H   LEU   130      19.772  44.109  29.604  1.00  0.00           H  
ATOM   2012  CA  LEU   130      20.699  44.127  31.610  1.00  0.00           C  
ATOM   2013  HA  LEU   130      20.956  43.231  32.176  1.00  0.00           H  
ATOM   2014  CB  LEU   130      22.013  44.552  30.889  1.00  0.00           C  
ATOM   2015  HB2 LEU   130      22.252  43.789  30.273  1.00  0.00           H  
ATOM   2016  HB3 LEU   130      21.851  45.521  30.417  1.00  0.00           H  
ATOM   2017  CG  LEU   130      23.119  44.731  32.000  1.00  0.00           C  
ATOM   2018  HG  LEU   130      22.724  45.373  32.788  1.00  0.00           H  
ATOM   2019  CD1 LEU   130      23.585  43.393  32.649  1.00  0.00           C  
ATOM   2020 HD11 LEU   130      24.376  43.535  33.261  1.00  0.00           H  
ATOM   2021 HD12 LEU   130      22.787  42.914  33.218  1.00  0.00           H  
ATOM   2022 HD13 LEU   130      23.933  42.771  31.825  1.00  0.00           H  
ATOM   2023  CD2 LEU   130      24.300  45.475  31.328  1.00  0.00           C  
ATOM   2024 HD21 LEU   130      24.889  45.804  32.185  1.00  0.00           H  
ATOM   2025 HD22 LEU   130      24.825  44.904  30.681  1.00  0.00           H  
ATOM   2026 HD23 LEU   130      23.997  46.298  30.827  1.00  0.00           H  
ATOM   2027  C   LEU   130      20.168  45.187  32.617  1.00  0.00           C  
ATOM   2028  O   LEU   130      20.243  44.928  33.813  1.00  0.00           O  
ATOM   2029  N   LEU   131      19.531  46.241  32.135  1.00  0.00           N  
ATOM   2030  H   LEU   131      19.504  46.290  31.046  1.00  0.00           H  
ATOM   2031  CA  LEU   131      18.893  47.372  32.921  1.00  0.00           C  
ATOM   2032  HA  LEU   131      19.628  47.985  33.442  1.00  0.00           H  
ATOM   2033  CB  LEU   131      18.131  48.364  31.984  1.00  0.00           C  
ATOM   2034  HB2 LEU   131      18.932  48.750  31.354  1.00  0.00           H  
ATOM   2035  HB3 LEU   131      17.438  47.803  31.357  1.00  0.00           H  
ATOM   2036  CG  LEU   131      17.394  49.558  32.668  1.00  0.00           C  
ATOM   2037  HG  LEU   131      16.556  49.176  33.083  1.00  0.00           H  
ATOM   2038  CD1 LEU   131      18.228  50.381  33.679  1.00  0.00           C  
ATOM   2039 HD11 LEU   131      17.512  51.070  34.127  1.00  0.00           H  
ATOM   2040 HD12 LEU   131      18.682  49.754  34.447  1.00  0.00           H  
ATOM   2041 HD13 LEU   131      18.970  50.878  33.054  1.00  0.00           H  
ATOM   2042  CD2 LEU   131      16.879  50.532  31.676  1.00  0.00           C  
ATOM   2043 HD21 LEU   131      16.274  51.287  32.178  1.00  0.00           H  
ATOM   2044 HD22 LEU   131      17.600  51.081  31.230  1.00  0.00           H  
ATOM   2045 HD23 LEU   131      16.503  50.021  30.956  1.00  0.00           H  
ATOM   2046  C   LEU   131      17.945  46.795  33.961  1.00  0.00           C  
ATOM   2047  O   LEU   131      17.938  47.290  35.113  1.00  0.00           O  
ATOM   2048  N   ARG   132      17.110  45.890  33.477  1.00  0.00           N  
ATOM   2049  H   ARG   132      17.118  45.697  32.404  1.00  0.00           H  
ATOM   2050  CA  ARG   132      16.013  45.332  34.257  1.00  0.00           C  
ATOM   2051  HA  ARG   132      15.502  46.183  34.707  1.00  0.00           H  
ATOM   2052  CB  ARG   132      15.074  44.465  33.472  1.00  0.00           C  
ATOM   2053  HB2 ARG   132      15.704  43.745  32.949  1.00  0.00           H  
ATOM   2054  HB3 ARG   132      14.564  43.760  34.130  1.00  0.00           H  
ATOM   2055  CG  ARG   132      13.978  45.254  32.673  1.00  0.00           C  
ATOM   2056  HG2 ARG   132      13.614  46.163  33.152  1.00  0.00           H  
ATOM   2057  HG3 ARG   132      14.422  45.715  31.790  1.00  0.00           H  
ATOM   2058  CD  ARG   132      12.802  44.378  32.238  1.00  0.00           C  
ATOM   2059  HD2 ARG   132      12.235  44.069  33.116  1.00  0.00           H  
ATOM   2060  HD3 ARG   132      12.067  44.872  31.752  1.00  0.00           H  
ATOM   2061  NE  ARG   132      13.144  43.240  31.375  1.00  0.00           N  
ATOM   2062  HE  ARG   132      12.775  42.344  31.874  1.00  0.00           H  
ATOM   2063  CZ  ARG   132      13.565  43.216  30.129  1.00  0.00           C  
ATOM   2064  NH1 ARG   132      13.847  44.285  29.502  1.00  0.00           N  
ATOM   2065 HH11 ARG   132      13.425  45.193  29.932  1.00  0.00           H  
ATOM   2066 HH12 ARG   132      14.117  44.276  28.446  1.00  0.00           H  
ATOM   2067  NH2 ARG   132      13.793  42.089  29.483  1.00  0.00           N  
ATOM   2068 HH21 ARG   132      13.815  41.121  29.983  1.00  0.00           H  
ATOM   2069 HH22 ARG   132      14.121  42.146  28.445  1.00  0.00           H  
ATOM   2070  C   ARG   132      16.474  44.435  35.448  1.00  0.00           C  
ATOM   2071  O   ARG   132      15.950  44.525  36.547  1.00  0.00           O  
ATOM   2072  N   PHE   133      17.545  43.627  35.250  1.00  0.00           N  
ATOM   2073  H   PHE   133      17.963  43.600  34.331  1.00  0.00           H  
ATOM   2074  CA  PHE   133      18.294  42.838  36.279  1.00  0.00           C  
ATOM   2075  HA  PHE   133      17.559  42.326  36.745  1.00  0.00           H  
ATOM   2076  CB  PHE   133      19.280  41.873  35.625  1.00  0.00           C  
ATOM   2077  HB2 PHE   133      18.852  40.994  35.372  1.00  0.00           H  
ATOM   2078  HB3 PHE   133      19.548  42.138  34.688  1.00  0.00           H  
ATOM   2079  CG  PHE   133      20.558  41.696  36.502  1.00  0.00           C  
ATOM   2080  CD1 PHE   133      20.376  40.907  37.638  1.00  0.00           C  
ATOM   2081  HD1 PHE   133      19.531  40.435  37.926  1.00  0.00           H  
ATOM   2082  CE1 PHE   133      21.501  40.783  38.406  1.00  0.00           C  
ATOM   2083  HE1 PHE   133      21.334  40.201  39.313  1.00  0.00           H  
ATOM   2084  CZ  PHE   133      22.683  41.430  38.108  1.00  0.00           C  
ATOM   2085  HZ  PHE   133      23.546  41.538  38.766  1.00  0.00           H  
ATOM   2086  CE2 PHE   133      22.864  42.215  36.958  1.00  0.00           C  
ATOM   2087  HE2 PHE   133      23.824  42.692  36.760  1.00  0.00           H  
ATOM   2088  CD2 PHE   133      21.696  42.398  36.170  1.00  0.00           C  
ATOM   2089  HD2 PHE   133      21.820  43.016  35.281  1.00  0.00           H  
ATOM   2090  C   PHE   133      18.857  43.818  37.350  1.00  0.00           C  
ATOM   2091  O   PHE   133      18.421  43.639  38.504  1.00  0.00           O  
ATOM   2092  N   TYR   134      19.719  44.788  37.108  1.00  0.00           N  
ATOM   2093  H   TYR   134      20.069  44.931  36.171  1.00  0.00           H  
ATOM   2094  CA  TYR   134      20.196  45.710  38.131  1.00  0.00           C  
ATOM   2095  HA  TYR   134      20.563  45.107  38.962  1.00  0.00           H  
ATOM   2096  CB  TYR   134      21.286  46.659  37.614  1.00  0.00           C  
ATOM   2097  HB2 TYR   134      20.916  47.234  36.764  1.00  0.00           H  
ATOM   2098  HB3 TYR   134      21.479  47.486  38.296  1.00  0.00           H  
ATOM   2099  CG  TYR   134      22.657  46.028  37.188  1.00  0.00           C  
ATOM   2100  CD1 TYR   134      23.556  45.595  38.135  1.00  0.00           C  
ATOM   2101  HD1 TYR   134      23.248  45.544  39.179  1.00  0.00           H  
ATOM   2102  CE1 TYR   134      24.859  45.288  37.767  1.00  0.00           C  
ATOM   2103  HE1 TYR   134      25.544  44.955  38.547  1.00  0.00           H  
ATOM   2104  CZ  TYR   134      25.260  45.155  36.440  1.00  0.00           C  
ATOM   2105  OH  TYR   134      26.574  44.845  36.146  1.00  0.00           O  
ATOM   2106  HH  TYR   134      27.282  44.959  36.967  1.00  0.00           H  
ATOM   2107  CE2 TYR   134      24.290  45.585  35.490  1.00  0.00           C  
ATOM   2108  HE2 TYR   134      24.549  45.495  34.435  1.00  0.00           H  
ATOM   2109  CD2 TYR   134      23.065  46.085  35.879  1.00  0.00           C  
ATOM   2110  HD2 TYR   134      22.421  46.370  35.156  1.00  0.00           H  
ATOM   2111  C   TYR   134      18.912  46.418  38.754  1.00  0.00           C  
ATOM   2112  O   TYR   134      18.896  46.546  39.960  1.00  0.00           O  
ATOM   2113  N   GLN   135      17.882  46.903  38.006  1.00  0.00           N  
ATOM   2114  H   GLN   135      17.856  46.760  36.926  1.00  0.00           H  
ATOM   2115  CA  GLN   135      16.749  47.583  38.695  1.00  0.00           C  
ATOM   2116  HA  GLN   135      17.031  48.469  39.265  1.00  0.00           H  
ATOM   2117  CB  GLN   135      15.747  48.082  37.578  1.00  0.00           C  
ATOM   2118  HB2 GLN   135      15.603  47.211  36.957  1.00  0.00           H  
ATOM   2119  HB3 GLN   135      14.775  48.346  37.994  1.00  0.00           H  
ATOM   2120  CG  GLN   135      16.111  49.301  36.721  1.00  0.00           C  
ATOM   2121  HG2 GLN   135      16.087  50.134  37.408  1.00  0.00           H  
ATOM   2122  HG3 GLN   135      17.094  49.146  36.301  1.00  0.00           H  
ATOM   2123  CD  GLN   135      15.220  49.550  35.507  1.00  0.00           C  
ATOM   2124  OE1 GLN   135      14.497  48.692  34.970  1.00  0.00           O  
ATOM   2125  NE2 GLN   135      15.158  50.717  34.909  1.00  0.00           N  
ATOM   2126 HE21 GLN   135      15.723  51.544  35.315  1.00  0.00           H  
ATOM   2127 HE22 GLN   135      14.643  50.904  33.979  1.00  0.00           H  
ATOM   2128  C   GLN   135      16.005  46.630  39.689  1.00  0.00           C  
ATOM   2129  O   GLN   135      15.499  47.102  40.701  1.00  0.00           O  
ATOM   2130  N   SER   136      15.926  45.297  39.469  1.00  0.00           N  
ATOM   2131  H   SER   136      16.394  44.996  38.544  1.00  0.00           H  
ATOM   2132  CA  SER   136      15.215  44.267  40.281  1.00  0.00           C  
ATOM   2133  HA  SER   136      14.340  44.648  40.391  1.00  0.00           H  
ATOM   2134  CB  SER   136      15.011  42.991  39.398  1.00  0.00           C  
ATOM   2135  HB2 SER   136      14.372  42.196  39.754  1.00  0.00           H  
ATOM   2136  HB3 SER   136      14.653  43.207  38.402  1.00  0.00           H  
ATOM   2137  OG  SER   136      16.233  42.354  39.357  1.00  0.00           O  
ATOM   2138  HG  SER   136      17.016  42.986  39.277  1.00  0.00           H  
ATOM   2139  C   SER   136      15.856  43.918  41.598  1.00  0.00           C  
ATOM   2140  O   SER   136      15.166  43.477  42.570  1.00  0.00           O  
ATOM   2141  N   TRP   137      17.162  44.187  41.631  1.00  0.00           N  
ATOM   2142  H   TRP   137      17.649  44.557  40.728  1.00  0.00           H  
ATOM   2143  CA  TRP   137      18.094  43.893  42.828  1.00  0.00           C  
ATOM   2144  HA  TRP   137      17.882  42.872  43.146  1.00  0.00           H  
ATOM   2145  CB  TRP   137      19.553  43.942  42.265  1.00  0.00           C  
ATOM   2146  HB2 TRP   137      19.625  43.103  41.708  1.00  0.00           H  
ATOM   2147  HB3 TRP   137      19.623  44.799  41.596  1.00  0.00           H  
ATOM   2148  CG  TRP   137      20.705  43.820  43.238  1.00  0.00           C  
ATOM   2149  CD1 TRP   137      21.172  42.699  43.842  1.00  0.00           C  
ATOM   2150  HD1 TRP   137      20.813  41.768  43.684  1.00  0.00           H  
ATOM   2151  NE1 TRP   137      21.960  43.096  44.862  1.00  0.00           N  
ATOM   2152  HE1 TRP   137      22.220  42.485  45.624  1.00  0.00           H  
ATOM   2153  CE2 TRP   137      22.217  44.445  44.865  1.00  0.00           C  
ATOM   2154  CZ2 TRP   137      23.130  45.226  45.638  1.00  0.00           C  
ATOM   2155  HZ2 TRP   137      23.814  44.756  46.345  1.00  0.00           H  
ATOM   2156  CH2 TRP   137      23.138  46.615  45.368  1.00  0.00           C  
ATOM   2157  HH2 TRP   137      23.744  47.258  46.006  1.00  0.00           H  
ATOM   2158  CZ3 TRP   137      22.335  47.166  44.391  1.00  0.00           C  
ATOM   2159  HZ3 TRP   137      22.269  48.248  44.280  1.00  0.00           H  
ATOM   2160  CE3 TRP   137      21.443  46.336  43.712  1.00  0.00           C  
ATOM   2161  HE3 TRP   137      20.734  46.808  43.048  1.00  0.00           H  
ATOM   2162  CD2 TRP   137      21.407  44.936  43.871  1.00  0.00           C  
ATOM   2163  C   TRP   137      17.881  44.837  44.036  1.00  0.00           C  
ATOM   2164  O   TRP   137      17.549  46.029  43.956  1.00  0.00           O  
ATOM   2165  N   GLN   138      18.189  44.305  45.248  1.00  0.00           N  
ATOM   2166  H   GLN   138      18.388  43.319  45.337  1.00  0.00           H  
ATOM   2167  CA  GLN   138      18.070  44.892  46.584  1.00  0.00           C  
ATOM   2168  HA  GLN   138      17.871  45.957  46.466  1.00  0.00           H  
ATOM   2169  CB  GLN   138      16.900  44.230  47.279  1.00  0.00           C  
ATOM   2170  HB2 GLN   138      17.077  43.157  47.204  1.00  0.00           H  
ATOM   2171  HB3 GLN   138      16.921  44.469  48.343  1.00  0.00           H  
ATOM   2172  CG  GLN   138      15.525  44.509  46.752  1.00  0.00           C  
ATOM   2173  HG2 GLN   138      15.570  44.708  45.763  1.00  0.00           H  
ATOM   2174  HG3 GLN   138      15.031  43.692  46.845  1.00  0.00           H  
ATOM   2175  CD  GLN   138      14.869  45.696  47.475  1.00  0.00           C  
ATOM   2176  OE1 GLN   138      15.409  46.565  48.144  1.00  0.00           O  
ATOM   2177  NE2 GLN   138      13.573  45.652  47.555  1.00  0.00           N  
ATOM   2178 HE21 GLN   138      13.046  44.891  46.980  1.00  0.00           H  
ATOM   2179 HE22 GLN   138      13.038  46.345  48.204  1.00  0.00           H  
ATOM   2180  C   GLN   138      19.339  44.568  47.459  1.00  0.00           C  
ATOM   2181  O   GLN   138      19.682  43.409  47.684  1.00  0.00           O  
ATOM   2182  N   PRO   139      20.060  45.645  47.932  1.00  0.00           N  
ATOM   2183  CD  PRO   139      19.918  47.043  47.494  1.00  0.00           C  
ATOM   2184  HD2 PRO   139      18.932  47.481  47.532  1.00  0.00           H  
ATOM   2185  HD3 PRO   139      20.302  47.268  46.499  1.00  0.00           H  
ATOM   2186  CG  PRO   139      20.732  47.754  48.516  1.00  0.00           C  
ATOM   2187  HG2 PRO   139      20.233  47.881  49.465  1.00  0.00           H  
ATOM   2188  HG3 PRO   139      21.091  48.643  48.198  1.00  0.00           H  
ATOM   2189  CB  PRO   139      21.948  46.844  48.747  1.00  0.00           C  
ATOM   2190  HB2 PRO   139      22.460  47.059  49.673  1.00  0.00           H  
ATOM   2191  HB3 PRO   139      22.683  47.120  48.006  1.00  0.00           H  
ATOM   2192  CA  PRO   139      21.290  45.455  48.662  1.00  0.00           C  
ATOM   2193  HA  PRO   139      21.806  44.738  48.040  1.00  0.00           H  
ATOM   2194  C   PRO   139      21.076  44.984  50.063  1.00  0.00           C  
ATOM   2195  O   PRO   139      20.133  45.470  50.743  1.00  0.00           O  
ATOM   2196  N   LYS   140      21.950  44.069  50.540  1.00  0.00           N  
ATOM   2197  H   LYS   140      22.640  43.599  49.838  1.00  0.00           H  
ATOM   2198  CA  LYS   140      21.658  43.442  51.865  1.00  0.00           C  
ATOM   2199  HA  LYS   140      20.580  43.313  51.966  1.00  0.00           H  
ATOM   2200  CB  LYS   140      22.221  42.012  51.844  1.00  0.00           C  
ATOM   2201  HB2 LYS   140      21.700  41.341  51.160  1.00  0.00           H  
ATOM   2202  HB3 LYS   140      23.164  42.139  51.507  1.00  0.00           H  
ATOM   2203  CG  LYS   140      22.079  41.415  53.303  1.00  0.00           C  
ATOM   2204  HG2 LYS   140      22.594  40.459  53.394  1.00  0.00           H  
ATOM   2205  HG3 LYS   140      22.683  41.990  54.004  1.00  0.00           H  
ATOM   2206  CD  LYS   140      20.617  41.290  53.838  1.00  0.00           C  
ATOM   2207  HD2 LYS   140      20.089  42.242  53.890  1.00  0.00           H  
ATOM   2208  HD3 LYS   140      19.979  40.681  53.198  1.00  0.00           H  
ATOM   2209  CE  LYS   140      20.751  40.723  55.246  1.00  0.00           C  
ATOM   2210  HE2 LYS   140      20.884  39.723  55.199  1.00  0.00           H  
ATOM   2211  HE3 LYS   140      21.518  41.174  55.724  1.00  0.00           H  
ATOM   2212  NZ  LYS   140      19.519  41.137  55.998  1.00  0.00           N  
ATOM   2213  HZ1 LYS   140      19.435  42.211  56.160  1.00  0.00           H  
ATOM   2214  HZ2 LYS   140      18.577  40.754  55.604  1.00  0.00           H  
ATOM   2215  HZ3 LYS   140      19.513  40.819  56.957  1.00  0.00           H  
ATOM   2216  C   LYS   140      22.152  44.356  53.067  1.00  0.00           C  
ATOM   2217  O   LYS   140      21.521  44.582  54.061  1.00  0.00           O  
ATOM   2218  N   TRP   141      23.335  44.951  52.887  1.00  0.00           N  
ATOM   2219  H   TRP   141      23.818  44.807  51.920  1.00  0.00           H  
ATOM   2220  CA  TRP   141      23.921  45.993  53.734  1.00  0.00           C  
ATOM   2221  HA  TRP   141      23.117  46.310  54.399  1.00  0.00           H  
ATOM   2222  CB  TRP   141      24.973  45.423  54.645  1.00  0.00           C  
ATOM   2223  HB2 TRP   141      25.899  45.618  54.293  1.00  0.00           H  
ATOM   2224  HB3 TRP   141      25.048  45.952  55.502  1.00  0.00           H  
ATOM   2225  CG  TRP   141      24.882  44.031  55.138  1.00  0.00           C  
ATOM   2226  CD1 TRP   141      25.737  43.021  54.841  1.00  0.00           C  
ATOM   2227  HD1 TRP   141      26.452  42.998  54.128  1.00  0.00           H  
ATOM   2228  NE1 TRP   141      25.390  41.861  55.513  1.00  0.00           N  
ATOM   2229  HE1 TRP   141      25.771  40.852  55.357  1.00  0.00           H  
ATOM   2230  CE2 TRP   141      24.343  42.115  56.364  1.00  0.00           C  
ATOM   2231  CZ2 TRP   141      23.641  41.330  57.284  1.00  0.00           C  
ATOM   2232  HZ2 TRP   141      23.924  40.282  57.383  1.00  0.00           H  
ATOM   2233  CH2 TRP   141      22.574  41.957  58.014  1.00  0.00           C  
ATOM   2234  HH2 TRP   141      22.065  41.343  58.757  1.00  0.00           H  
ATOM   2235  CZ3 TRP   141      22.165  43.234  57.684  1.00  0.00           C  
ATOM   2236  HZ3 TRP   141      21.282  43.577  58.223  1.00  0.00           H  
ATOM   2237  CE3 TRP   141      22.948  44.079  56.854  1.00  0.00           C  
ATOM   2238  HE3 TRP   141      22.641  45.061  56.495  1.00  0.00           H  
ATOM   2239  CD2 TRP   141      24.021  43.507  56.167  1.00  0.00           C  
ATOM   2240  C   TRP   141      24.425  47.239  52.922  1.00  0.00           C  
ATOM   2241  O   TRP   141      24.886  47.094  51.809  1.00  0.00           O  
ATOM   2242  N   ALA   142      24.262  48.430  53.537  1.00  0.00           N  
ATOM   2243  H   ALA   142      23.830  48.575  54.527  1.00  0.00           H  
ATOM   2244  CA  ALA   142      24.462  49.690  52.756  1.00  0.00           C  
ATOM   2245  HA  ALA   142      23.767  49.785  51.922  1.00  0.00           H  
ATOM   2246  CB  ALA   142      24.028  50.810  53.746  1.00  0.00           C  
ATOM   2247  HB1 ALA   142      24.861  51.270  54.278  1.00  0.00           H  
ATOM   2248  HB2 ALA   142      23.579  51.556  53.091  1.00  0.00           H  
ATOM   2249  HB3 ALA   142      23.325  50.383  54.460  1.00  0.00           H  
ATOM   2250  C   ALA   142      25.885  49.941  52.193  1.00  0.00           C  
ATOM   2251  O   ALA   142      26.872  49.460  52.763  1.00  0.00           O  
ATOM   2252  N   PRO   143      26.080  50.580  51.036  1.00  0.00           N  
ATOM   2253  CD  PRO   143      25.121  51.466  50.462  1.00  0.00           C  
ATOM   2254  HD2 PRO   143      24.418  51.920  51.144  1.00  0.00           H  
ATOM   2255  HD3 PRO   143      24.656  50.832  49.721  1.00  0.00           H  
ATOM   2256  CG  PRO   143      25.799  52.627  49.759  1.00  0.00           C  
ATOM   2257  HG2 PRO   143      26.185  53.364  50.448  1.00  0.00           H  
ATOM   2258  HG3 PRO   143      25.242  52.931  48.885  1.00  0.00           H  
ATOM   2259  CB  PRO   143      27.060  51.884  49.203  1.00  0.00           C  
ATOM   2260  HB2 PRO   143      27.872  52.598  49.069  1.00  0.00           H  
ATOM   2261  HB3 PRO   143      26.871  51.430  48.321  1.00  0.00           H  
ATOM   2262  CA  PRO   143      27.354  50.883  50.375  1.00  0.00           C  
ATOM   2263  HA  PRO   143      27.683  49.966  49.886  1.00  0.00           H  
ATOM   2264  C   PRO   143      28.441  51.380  51.329  1.00  0.00           C  
ATOM   2265  O   PRO   143      28.170  52.159  52.227  1.00  0.00           O  
ATOM   2266  N   GLY   144      29.629  50.989  51.017  1.00  0.00           N  
ATOM   2267  H   GLY   144      29.747  50.380  50.121  1.00  0.00           H  
ATOM   2268  CA  GLY   144      30.794  51.320  51.843  1.00  0.00           C  
ATOM   2269  HA2 GLY   144      31.588  51.109  51.257  1.00  0.00           H  
ATOM   2270  HA3 GLY   144      30.798  52.387  52.009  1.00  0.00           H  
ATOM   2271  C   GLY   144      30.970  50.505  53.214  1.00  0.00           C  
ATOM   2272  O   GLY   144      31.917  50.665  53.972  1.00  0.00           O  
ATOM   2273  N   THR   145      29.947  49.737  53.595  1.00  0.00           N  
ATOM   2274  H   THR   145      29.032  49.680  53.005  1.00  0.00           H  
ATOM   2275  CA  THR   145      30.092  49.009  54.896  1.00  0.00           C  
ATOM   2276  HA  THR   145      30.671  49.612  55.595  1.00  0.00           H  
ATOM   2277  CB  THR   145      28.762  49.018  55.653  1.00  0.00           C  
ATOM   2278  HB  THR   145      28.900  48.730  56.695  1.00  0.00           H  
ATOM   2279  CG2 THR   145      28.212  50.433  55.853  1.00  0.00           C  
ATOM   2280 HG21 THR   145      28.127  50.977  54.913  1.00  0.00           H  
ATOM   2281 HG22 THR   145      27.257  50.287  56.148  1.00  0.00           H  
ATOM   2282 HG23 THR   145      28.763  50.995  56.607  1.00  0.00           H  
ATOM   2283  OG1 THR   145      27.780  48.364  55.030  1.00  0.00           O  
ATOM   2284  HG1 THR   145      27.421  48.940  54.178  1.00  0.00           H  
ATOM   2285  C   THR   145      30.620  47.533  54.864  1.00  0.00           C  
ATOM   2286  O   THR   145      31.171  47.066  55.850  1.00  0.00           O  
ATOM   2287  N   THR   146      30.606  46.892  53.716  1.00  0.00           N  
ATOM   2288  H   THR   146      30.072  47.394  52.909  1.00  0.00           H  
ATOM   2289  CA  THR   146      31.067  45.480  53.541  1.00  0.00           C  
ATOM   2290  HA  THR   146      31.885  45.419  54.258  1.00  0.00           H  
ATOM   2291  CB  THR   146      29.962  44.368  53.855  1.00  0.00           C  
ATOM   2292  HB  THR   146      30.414  43.382  53.748  1.00  0.00           H  
ATOM   2293  CG2 THR   146      29.340  44.405  55.266  1.00  0.00           C  
ATOM   2294 HG21 THR   146      28.637  45.236  55.309  1.00  0.00           H  
ATOM   2295 HG22 THR   146      28.818  43.468  55.459  1.00  0.00           H  
ATOM   2296 HG23 THR   146      30.105  44.486  56.039  1.00  0.00           H  
ATOM   2297  OG1 THR   146      28.857  44.481  52.971  1.00  0.00           O  
ATOM   2298  HG1 THR   146      28.666  45.473  52.982  1.00  0.00           H  
ATOM   2299  C   THR   146      31.551  45.233  52.080  1.00  0.00           C  
ATOM   2300  O   THR   146      31.204  45.983  51.134  1.00  0.00           O  
ATOM   2301  N   ARG   147      32.472  44.302  51.916  1.00  0.00           N  
ATOM   2302  H   ARG   147      32.707  43.729  52.813  1.00  0.00           H  
ATOM   2303  CA  ARG   147      32.954  43.794  50.642  1.00  0.00           C  
ATOM   2304  HA  ARG   147      32.805  44.456  49.963  1.00  0.00           H  
ATOM   2305  CB  ARG   147      34.458  43.480  50.738  1.00  0.00           C  
ATOM   2306  HB2 ARG   147      34.964  44.331  51.195  1.00  0.00           H  
ATOM   2307  HB3 ARG   147      34.663  42.664  51.296  1.00  0.00           H  
ATOM   2308  CG  ARG   147      35.101  43.302  49.370  1.00  0.00           C  
ATOM   2309  HG2 ARG   147      34.618  42.528  48.774  1.00  0.00           H  
ATOM   2310  HG3 ARG   147      35.085  44.238  48.811  1.00  0.00           H  
ATOM   2311  CD  ARG   147      36.598  42.970  49.447  1.00  0.00           C  
ATOM   2312  HD2 ARG   147      37.225  43.742  49.894  1.00  0.00           H  
ATOM   2313  HD3 ARG   147      36.712  42.108  50.104  1.00  0.00           H  
ATOM   2314  NE  ARG   147      37.270  42.805  48.137  1.00  0.00           N  
ATOM   2315  HE  ARG   147      37.938  43.449  47.889  1.00  0.00           H  
ATOM   2316  CZ  ARG   147      37.177  41.737  47.320  1.00  0.00           C  
ATOM   2317  NH1 ARG   147      36.571  40.629  47.477  1.00  0.00           N  
ATOM   2318 HH11 ARG   147      36.181  40.458  48.480  1.00  0.00           H  
ATOM   2319 HH12 ARG   147      36.925  39.849  46.942  1.00  0.00           H  
ATOM   2320  NH2 ARG   147      37.822  41.781  46.222  1.00  0.00           N  
ATOM   2321 HH21 ARG   147      38.600  42.542  46.286  1.00  0.00           H  
ATOM   2322 HH22 ARG   147      37.861  41.018  45.444  1.00  0.00           H  
ATOM   2323  C   ARG   147      32.139  42.521  50.168  1.00  0.00           C  
ATOM   2324  O   ARG   147      31.836  41.573  50.963  1.00  0.00           O  
ATOM   2325  N   LEU   148      31.860  42.438  48.846  1.00  0.00           N  
ATOM   2326  H   LEU   148      32.118  43.339  48.288  1.00  0.00           H  
ATOM   2327  CA  LEU   148      31.471  41.152  48.225  1.00  0.00           C  
ATOM   2328  HA  LEU   148      32.075  40.488  48.689  1.00  0.00           H  
ATOM   2329  CB  LEU   148      29.953  40.824  48.457  1.00  0.00           C  
ATOM   2330  HB2 LEU   148      29.936  40.843  49.467  1.00  0.00           H  
ATOM   2331  HB3 LEU   148      29.355  41.568  48.129  1.00  0.00           H  
ATOM   2332  CG  LEU   148      29.528  39.430  47.922  1.00  0.00           C  
ATOM   2333  HG  LEU   148      29.744  39.317  46.942  1.00  0.00           H  
ATOM   2334  CD1 LEU   148      30.257  38.366  48.703  1.00  0.00           C  
ATOM   2335 HD11 LEU   148      29.958  37.374  48.363  1.00  0.00           H  
ATOM   2336 HD12 LEU   148      31.247  38.484  48.546  1.00  0.00           H  
ATOM   2337 HD13 LEU   148      30.023  38.310  49.684  1.00  0.00           H  
ATOM   2338  CD2 LEU   148      28.016  39.261  48.059  1.00  0.00           C  
ATOM   2339 HD21 LEU   148      27.706  38.227  47.915  1.00  0.00           H  
ATOM   2340 HD22 LEU   148      27.446  39.673  48.892  1.00  0.00           H  
ATOM   2341 HD23 LEU   148      27.516  39.721  47.207  1.00  0.00           H  
ATOM   2342  C   LEU   148      31.746  41.084  46.693  1.00  0.00           C  
ATOM   2343  O   LEU   148      31.206  41.867  45.936  1.00  0.00           O  
ATOM   2344  N   TYC   149      32.553  40.103  46.322  1.00  0.00           N  
ATOM   2345  H   TYC   149      33.071  39.449  47.024  1.00  0.00           H  
ATOM   2346  CA  TYC   149      33.097  40.160  45.035  1.00  0.00           C  
ATOM   2347  HA  TYC   149      33.362  41.174  44.735  1.00  0.00           H  
ATOM   2348  CB  TYC   149      34.301  39.288  45.061  1.00  0.00           C  
ATOM   2349  HB2 TYC   149      35.081  39.746  45.711  1.00  0.00           H  
ATOM   2350  HB3 TYC   149      33.976  38.328  45.578  1.00  0.00           H  
ATOM   2351  CG  TYC   149      34.862  39.004  43.658  1.00  0.00           C  
ATOM   2352  CD1 TYC   149      34.745  37.733  43.021  1.00  0.00           C  
ATOM   2353  HD1 TYC   149      34.302  36.895  43.501  1.00  0.00           H  
ATOM   2354  CE1 TYC   149      35.466  37.521  41.861  1.00  0.00           C  
ATOM   2355  HE1 TYC   149      35.444  36.508  41.332  1.00  0.00           H  
ATOM   2356  CZ  TYC   149      36.290  38.547  41.279  1.00  0.00           C  
ATOM   2357  OH  TYC   149      37.001  38.291  40.193  1.00  0.00           O  
ATOM   2358  CE2 TYC   149      36.263  39.807  41.948  1.00  0.00           C  
ATOM   2359  HE2 TYC   149      37.016  40.505  41.528  1.00  0.00           H  
ATOM   2360  CD2 TYC   149      35.600  40.052  43.129  1.00  0.00           C  
ATOM   2361  HD2 TYC   149      35.532  41.054  43.590  1.00  0.00           H  
ATOM   2362  C   TYC   149      32.132  39.645  43.899  1.00  0.00           C  
ATOM   2363  O   TYC   149      31.363  38.718  44.065  1.00  0.00           O  
ATOM   2364  N   ALA   150      32.364  40.283  42.739  1.00  0.00           N  
ATOM   2365  H   ALA   150      33.126  40.941  42.653  1.00  0.00           H  
ATOM   2366  CA  ALA   150      31.542  39.975  41.568  1.00  0.00           C  
ATOM   2367  HA  ALA   150      31.536  38.886  41.521  1.00  0.00           H  
ATOM   2368  CB  ALA   150      30.113  40.504  41.764  1.00  0.00           C  
ATOM   2369  HB1 ALA   150      29.545  40.007  40.977  1.00  0.00           H  
ATOM   2370  HB2 ALA   150      29.641  40.375  42.737  1.00  0.00           H  
ATOM   2371  HB3 ALA   150      30.070  41.587  41.640  1.00  0.00           H  
ATOM   2372  C   ALA   150      32.075  40.522  40.198  1.00  0.00           C  
ATOM   2373  O   ALA   150      32.677  41.538  40.075  1.00  0.00           O  
ATOM   2374  N   ASN   151      31.679  39.879  39.169  1.00  0.00           N  
ATOM   2375  H   ASN   151      30.936  39.082  39.223  1.00  0.00           H  
ATOM   2376  CA  ASN   151      31.893  40.232  37.754  1.00  0.00           C  
ATOM   2377  HA  ASN   151      32.961  40.445  37.703  1.00  0.00           H  
ATOM   2378  CB  ASN   151      31.503  39.069  36.810  1.00  0.00           C  
ATOM   2379  HB2 ASN   151      30.434  38.905  36.951  1.00  0.00           H  
ATOM   2380  HB3 ASN   151      31.602  39.443  35.791  1.00  0.00           H  
ATOM   2381  CG  ASN   151      32.347  37.825  36.979  1.00  0.00           C  
ATOM   2382  OD1 ASN   151      33.487  37.871  37.423  1.00  0.00           O  
ATOM   2383  ND2 ASN   151      31.680  36.711  36.655  1.00  0.00           N  
ATOM   2384 HD21 ASN   151      32.117  35.736  36.871  1.00  0.00           H  
ATOM   2385 HD22 ASN   151      30.683  36.706  36.214  1.00  0.00           H  
ATOM   2386  C   ASN   151      31.058  41.507  37.438  1.00  0.00           C  
ATOM   2387  O   ASN   151      31.541  42.477  36.946  1.00  0.00           O  
ATOM   2388  N   THR   152      29.817  41.468  37.839  1.00  0.00           N  
ATOM   2389  H   THR   152      29.495  40.591  38.100  1.00  0.00           H  
ATOM   2390  CA  THR   152      28.798  42.520  37.655  1.00  0.00           C  
ATOM   2391  HA  THR   152      28.623  42.812  36.605  1.00  0.00           H  
ATOM   2392  CB  THR   152      27.408  42.056  38.226  1.00  0.00           C  
ATOM   2393  HB  THR   152      26.786  42.802  37.951  1.00  0.00           H  
ATOM   2394  CG2 THR   152      26.906  40.745  37.629  1.00  0.00           C  
ATOM   2395 HG21 THR   152      26.808  40.738  36.544  1.00  0.00           H  
ATOM   2396 HG22 THR   152      27.558  39.971  38.035  1.00  0.00           H  
ATOM   2397 HG23 THR   152      25.921  40.640  38.084  1.00  0.00           H  
ATOM   2398  OG1 THR   152      27.590  41.984  39.623  1.00  0.00           O  
ATOM   2399  HG1 THR   152      27.212  41.062  40.065  1.00  0.00           H  
ATOM   2400  C   THR   152      29.189  43.831  38.383  1.00  0.00           C  
ATOM   2401  O   THR   152      28.580  44.855  38.077  1.00  0.00           O  
ATOM   2402  N   SER   153      30.119  43.839  39.363  1.00  0.00           N  
ATOM   2403  H   SER   153      30.409  42.865  39.756  1.00  0.00           H  
ATOM   2404  CA  SER   153      30.637  45.051  39.995  1.00  0.00           C  
ATOM   2405  HA  SER   153      29.752  45.706  40.268  1.00  0.00           H  
ATOM   2406  CB  SER   153      31.281  44.625  41.284  1.00  0.00           C  
ATOM   2407  HB2 SER   153      30.708  43.787  41.757  1.00  0.00           H  
ATOM   2408  HB3 SER   153      32.184  44.039  41.041  1.00  0.00           H  
ATOM   2409  OG  SER   153      31.511  45.742  42.125  1.00  0.00           O  
ATOM   2410  HG  SER   153      32.336  46.222  41.900  1.00  0.00           H  
ATOM   2411  C   SER   153      31.666  45.863  39.160  1.00  0.00           C  
ATOM   2412  O   SER   153      31.397  46.944  38.838  1.00  0.00           O  
ATOM   2413  N   ILE   154      32.758  45.216  38.835  1.00  0.00           N  
ATOM   2414  H   ILE   154      32.993  44.205  39.167  1.00  0.00           H  
ATOM   2415  CA  ILE   154      33.823  45.912  38.094  1.00  0.00           C  
ATOM   2416  HA  ILE   154      33.816  46.955  38.412  1.00  0.00           H  
ATOM   2417  CB  ILE   154      35.238  45.318  38.489  1.00  0.00           C  
ATOM   2418  HB  ILE   154      35.254  45.152  39.566  1.00  0.00           H  
ATOM   2419  CG2 ILE   154      35.481  44.002  37.780  1.00  0.00           C  
ATOM   2420 HG21 ILE   154      34.711  43.358  37.896  1.00  0.00           H  
ATOM   2421 HG22 ILE   154      35.600  44.098  36.782  1.00  0.00           H  
ATOM   2422 HG23 ILE   154      36.290  43.642  38.266  1.00  0.00           H  
ATOM   2423  CG1 ILE   154      36.242  46.433  38.281  1.00  0.00           C  
ATOM   2424 HG12 ILE   154      36.134  46.781  37.254  1.00  0.00           H  
ATOM   2425 HG13 ILE   154      35.982  47.262  38.938  1.00  0.00           H  
ATOM   2426  CD1 ILE   154      37.737  46.128  38.471  1.00  0.00           C  
ATOM   2427 HD11 ILE   154      38.198  45.608  37.738  1.00  0.00           H  
ATOM   2428 HD12 ILE   154      38.286  47.064  38.576  1.00  0.00           H  
ATOM   2429 HD13 ILE   154      37.903  45.630  39.427  1.00  0.00           H  
ATOM   2430  C   ILE   154      33.491  45.934  36.539  1.00  0.00           C  
ATOM   2431  O   ILE   154      34.037  46.720  35.813  1.00  0.00           O  
ATOM   2432  N   GLY   155      32.580  45.026  36.083  1.00  0.00           N  
ATOM   2433  H   GLY   155      32.349  44.247  36.810  1.00  0.00           H  
ATOM   2434  CA  GLY   155      32.144  44.970  34.699  1.00  0.00           C  
ATOM   2435  HA2 GLY   155      32.971  44.827  34.139  1.00  0.00           H  
ATOM   2436  HA3 GLY   155      31.538  44.227  34.649  1.00  0.00           H  
ATOM   2437  C   GLY   155      31.467  46.226  34.197  1.00  0.00           C  
ATOM   2438  O   GLY   155      31.810  46.861  33.209  1.00  0.00           O  
ATOM   2439  N   LEU   156      30.482  46.651  34.945  1.00  0.00           N  
ATOM   2440  H   LEU   156      30.161  46.079  35.815  1.00  0.00           H  
ATOM   2441  CA  LEU   156      29.854  47.983  34.776  1.00  0.00           C  
ATOM   2442  HA  LEU   156      29.418  47.972  33.865  1.00  0.00           H  
ATOM   2443  CB  LEU   156      28.624  48.046  35.682  1.00  0.00           C  
ATOM   2444  HB2 LEU   156      27.974  47.262  35.295  1.00  0.00           H  
ATOM   2445  HB3 LEU   156      28.865  47.946  36.740  1.00  0.00           H  
ATOM   2446  CG  LEU   156      27.664  49.282  35.622  1.00  0.00           C  
ATOM   2447  HG  LEU   156      28.169  50.147  36.052  1.00  0.00           H  
ATOM   2448  CD1 LEU   156      27.126  49.604  34.209  1.00  0.00           C  
ATOM   2449 HD11 LEU   156      26.579  48.758  33.794  1.00  0.00           H  
ATOM   2450 HD12 LEU   156      26.669  50.505  34.230  1.00  0.00           H  
ATOM   2451 HD13 LEU   156      27.848  49.786  33.603  1.00  0.00           H  
ATOM   2452  CD2 LEU   156      26.441  49.005  36.542  1.00  0.00           C  
ATOM   2453 HD21 LEU   156      25.929  48.179  36.047  1.00  0.00           H  
ATOM   2454 HD22 LEU   156      26.745  48.812  37.571  1.00  0.00           H  
ATOM   2455 HD23 LEU   156      25.966  49.981  36.638  1.00  0.00           H  
ATOM   2456  C   LEU   156      30.809  49.185  34.991  1.00  0.00           C  
ATOM   2457  O   LEU   156      30.946  49.947  34.024  1.00  0.00           O  
ATOM   2458  N   PHE   157      31.768  49.150  35.892  1.00  0.00           N  
ATOM   2459  H   PHE   157      31.610  48.591  36.814  1.00  0.00           H  
ATOM   2460  CA  PHE   157      32.836  50.131  35.893  1.00  0.00           C  
ATOM   2461  HA  PHE   157      32.376  51.107  36.045  1.00  0.00           H  
ATOM   2462  CB  PHE   157      33.621  49.937  37.137  1.00  0.00           C  
ATOM   2463  HB2 PHE   157      33.082  50.096  38.071  1.00  0.00           H  
ATOM   2464  HB3 PHE   157      33.942  48.898  37.068  1.00  0.00           H  
ATOM   2465  CG  PHE   157      34.831  50.883  37.283  1.00  0.00           C  
ATOM   2466  CD1 PHE   157      34.632  52.230  37.623  1.00  0.00           C  
ATOM   2467  HD1 PHE   157      33.638  52.674  37.662  1.00  0.00           H  
ATOM   2468  CE1 PHE   157      35.806  53.044  37.656  1.00  0.00           C  
ATOM   2469  HE1 PHE   157      35.721  54.118  37.820  1.00  0.00           H  
ATOM   2470  CZ  PHE   157      37.112  52.491  37.330  1.00  0.00           C  
ATOM   2471  HZ  PHE   157      37.961  53.174  37.308  1.00  0.00           H  
ATOM   2472  CE2 PHE   157      37.240  51.194  36.886  1.00  0.00           C  
ATOM   2473  HE2 PHE   157      38.157  50.718  36.539  1.00  0.00           H  
ATOM   2474  CD2 PHE   157      36.105  50.361  37.033  1.00  0.00           C  
ATOM   2475  HD2 PHE   157      36.194  49.287  36.868  1.00  0.00           H  
ATOM   2476  C   PHE   157      33.763  50.226  34.614  1.00  0.00           C  
ATOM   2477  O   PHE   157      34.195  51.312  34.207  1.00  0.00           O  
ATOM   2478  N   GLY   158      34.105  49.125  33.937  1.00  0.00           N  
ATOM   2479  H   GLY   158      33.698  48.202  34.349  1.00  0.00           H  
ATOM   2480  CA  GLY   158      35.017  49.028  32.723  1.00  0.00           C  
ATOM   2481  HA2 GLY   158      35.795  49.646  32.904  1.00  0.00           H  
ATOM   2482  HA3 GLY   158      35.260  47.980  32.549  1.00  0.00           H  
ATOM   2483  C   GLY   158      34.247  49.487  31.472  1.00  0.00           C  
ATOM   2484  O   GLY   158      34.743  50.231  30.648  1.00  0.00           O  
ATOM   2485  N   SER   159      32.963  49.141  31.338  1.00  0.00           N  
ATOM   2486  H   SER   159      32.581  48.292  31.905  1.00  0.00           H  
ATOM   2487  CA  SER   159      31.976  49.727  30.362  1.00  0.00           C  
ATOM   2488  HA  SER   159      32.415  49.543  29.381  1.00  0.00           H  
ATOM   2489  CB  SER   159      30.527  49.096  30.583  1.00  0.00           C  
ATOM   2490  HB2 SER   159      30.628  48.011  30.591  1.00  0.00           H  
ATOM   2491  HB3 SER   159      30.194  49.423  31.568  1.00  0.00           H  
ATOM   2492  OG  SER   159      29.704  49.365  29.482  1.00  0.00           O  
ATOM   2493  HG  SER   159      30.155  49.000  28.656  1.00  0.00           H  
ATOM   2494  C   SER   159      31.781  51.247  30.516  1.00  0.00           C  
ATOM   2495  O   SER   159      31.572  51.984  29.558  1.00  0.00           O  
ATOM   2496  N   LEU   160      31.829  51.778  31.813  1.00  0.00           N  
ATOM   2497  H   LEU   160      31.959  51.035  32.586  1.00  0.00           H  
ATOM   2498  CA  LEU   160      31.751  53.207  32.147  1.00  0.00           C  
ATOM   2499  HA  LEU   160      31.162  53.608  31.335  1.00  0.00           H  
ATOM   2500  CB  LEU   160      30.988  53.409  33.516  1.00  0.00           C  
ATOM   2501  HB2 LEU   160      31.579  52.972  34.307  1.00  0.00           H  
ATOM   2502  HB3 LEU   160      30.840  54.477  33.589  1.00  0.00           H  
ATOM   2503  CG  LEU   160      29.620  52.725  33.654  1.00  0.00           C  
ATOM   2504  HG  LEU   160      29.668  51.725  33.520  1.00  0.00           H  
ATOM   2505  CD1 LEU   160      29.178  52.950  35.110  1.00  0.00           C  
ATOM   2506 HD11 LEU   160      29.213  54.006  35.376  1.00  0.00           H  
ATOM   2507 HD12 LEU   160      28.142  52.650  35.267  1.00  0.00           H  
ATOM   2508 HD13 LEU   160      29.796  52.421  35.836  1.00  0.00           H  
ATOM   2509  CD2 LEU   160      28.653  53.286  32.630  1.00  0.00           C  
ATOM   2510 HD21 LEU   160      27.670  52.819  32.697  1.00  0.00           H  
ATOM   2511 HD22 LEU   160      28.566  54.371  32.595  1.00  0.00           H  
ATOM   2512 HD23 LEU   160      29.028  53.005  31.646  1.00  0.00           H  
ATOM   2513  C   LEU   160      33.056  54.109  32.039  1.00  0.00           C  
ATOM   2514  O   LEU   160      32.941  55.263  31.696  1.00  0.00           O  
ATOM   2515  N   ALA   161      34.170  53.525  32.402  1.00  0.00           N  
ATOM   2516  H   ALA   161      34.211  52.565  32.714  1.00  0.00           H  
ATOM   2517  CA  ALA   161      35.458  54.293  32.341  1.00  0.00           C  
ATOM   2518  HA  ALA   161      35.416  55.232  32.892  1.00  0.00           H  
ATOM   2519  CB  ALA   161      36.577  53.411  33.031  1.00  0.00           C  
ATOM   2520  HB1 ALA   161      36.240  53.133  34.019  1.00  0.00           H  
ATOM   2521  HB2 ALA   161      36.870  52.566  32.409  1.00  0.00           H  
ATOM   2522  HB3 ALA   161      37.493  53.998  33.096  1.00  0.00           H  
ATOM   2523  C   ALA   161      35.850  54.702  30.907  1.00  0.00           C  
ATOM   2524  O   ALA   161      36.513  55.718  30.724  1.00  0.00           O  
ATOM   2525  N   VAL   162      35.327  53.998  29.912  1.00  0.00           N  
ATOM   2526  H   VAL   162      34.882  53.030  30.147  1.00  0.00           H  
ATOM   2527  CA  VAL   162      35.412  54.278  28.464  1.00  0.00           C  
ATOM   2528  HA  VAL   162      36.269  54.775  28.269  1.00  0.00           H  
ATOM   2529  CB  VAL   162      35.517  52.962  27.678  1.00  0.00           C  
ATOM   2530  HB  VAL   162      35.569  53.218  26.620  1.00  0.00           H  
ATOM   2531  CG1 VAL   162      36.881  52.298  28.028  1.00  0.00           C  
ATOM   2532 HG11 VAL   162      36.906  52.116  28.970  1.00  0.00           H  
ATOM   2533 HG12 VAL   162      36.907  51.380  27.441  1.00  0.00           H  
ATOM   2534 HG13 VAL   162      37.691  52.937  27.675  1.00  0.00           H  
ATOM   2535  CG2 VAL   162      34.277  52.044  27.745  1.00  0.00           C  
ATOM   2536 HG21 VAL   162      33.392  52.606  27.445  1.00  0.00           H  
ATOM   2537 HG22 VAL   162      34.444  51.323  26.944  1.00  0.00           H  
ATOM   2538 HG23 VAL   162      34.239  51.564  28.633  1.00  0.00           H  
ATOM   2539  C   VAL   162      34.202  55.035  27.954  1.00  0.00           C  
ATOM   2540  O   VAL   162      34.152  55.364  26.734  1.00  0.00           O  
ATOM   2541  N   LYS   163      33.200  55.451  28.832  1.00  0.00           N  
ATOM   2542  H   LYS   163      33.182  55.194  29.891  1.00  0.00           H  
ATOM   2543  CA  LYS   163      31.944  56.031  28.209  1.00  0.00           C  
ATOM   2544  HA  LYS   163      31.692  55.597  27.241  1.00  0.00           H  
ATOM   2545  CB  LYS   163      30.733  55.779  29.146  1.00  0.00           C  
ATOM   2546  HB2 LYS   163      30.724  54.800  29.394  1.00  0.00           H  
ATOM   2547  HB3 LYS   163      30.962  56.157  30.142  1.00  0.00           H  
ATOM   2548  CG  LYS   163      29.413  56.283  28.712  1.00  0.00           C  
ATOM   2549  HG2 LYS   163      29.478  57.370  28.656  1.00  0.00           H  
ATOM   2550  HG3 LYS   163      29.309  55.932  27.686  1.00  0.00           H  
ATOM   2551  CD  LYS   163      28.255  55.874  29.561  1.00  0.00           C  
ATOM   2552  HD2 LYS   163      28.360  54.804  29.741  1.00  0.00           H  
ATOM   2553  HD3 LYS   163      28.295  56.371  30.530  1.00  0.00           H  
ATOM   2554  CE  LYS   163      26.942  56.241  28.892  1.00  0.00           C  
ATOM   2555  HE2 LYS   163      26.829  57.318  28.764  1.00  0.00           H  
ATOM   2556  HE3 LYS   163      26.966  55.916  27.852  1.00  0.00           H  
ATOM   2557  NZ  LYS   163      25.824  55.723  29.710  1.00  0.00           N  
ATOM   2558  HZ1 LYS   163      25.020  56.374  29.368  1.00  0.00           H  
ATOM   2559  HZ2 LYS   163      25.577  54.673  29.551  1.00  0.00           H  
ATOM   2560  HZ3 LYS   163      25.957  55.846  30.785  1.00  0.00           H  
ATOM   2561  C   LYS   163      32.208  57.526  27.939  1.00  0.00           C  
ATOM   2562  O   LYS   163      31.695  57.914  26.894  1.00  0.00           O  
ATOM   2563  N   PRO   164      33.000  58.365  28.708  1.00  0.00           N  
ATOM   2564  CD  PRO   164      33.446  58.133  30.081  1.00  0.00           C  
ATOM   2565  HD2 PRO   164      34.455  57.721  30.116  1.00  0.00           H  
ATOM   2566  HD3 PRO   164      32.746  57.569  30.696  1.00  0.00           H  
ATOM   2567  CG  PRO   164      33.453  59.526  30.704  1.00  0.00           C  
ATOM   2568  HG2 PRO   164      34.123  59.510  31.563  1.00  0.00           H  
ATOM   2569  HG3 PRO   164      32.431  59.774  30.991  1.00  0.00           H  
ATOM   2570  CB  PRO   164      33.881  60.390  29.559  1.00  0.00           C  
ATOM   2571  HB2 PRO   164      34.884  60.414  29.445  1.00  0.00           H  
ATOM   2572  HB3 PRO   164      33.554  61.407  29.777  1.00  0.00           H  
ATOM   2573  CA  PRO   164      33.187  59.749  28.367  1.00  0.00           C  
ATOM   2574  HA  PRO   164      32.167  60.126  28.295  1.00  0.00           H  
ATOM   2575  C   PRO   164      33.922  59.957  27.044  1.00  0.00           C  
ATOM   2576  O   PRO   164      33.782  61.048  26.476  1.00  0.00           O  
ATOM   2577  N   SER   165      34.753  59.002  26.542  1.00  0.00           N  
ATOM   2578  H   SER   165      34.913  58.170  27.093  1.00  0.00           H  
ATOM   2579  CA  SER   165      35.458  59.059  25.180  1.00  0.00           C  
ATOM   2580  HA  SER   165      35.607  60.028  24.935  1.00  0.00           H  
ATOM   2581  CB  SER   165      36.861  58.394  25.292  1.00  0.00           C  
ATOM   2582  HB2 SER   165      37.241  58.332  24.273  1.00  0.00           H  
ATOM   2583  HB3 SER   165      37.508  59.075  25.846  1.00  0.00           H  
ATOM   2584  OG  SER   165      36.777  57.181  25.968  1.00  0.00           O  
ATOM   2585  HG  SER   165      36.843  57.417  27.030  1.00  0.00           H  
ATOM   2586  C   SER   165      34.574  58.425  24.078  1.00  0.00           C  
ATOM   2587  O   SER   165      34.789  58.748  22.902  1.00  0.00           O  
ATOM   2588  N   GLY   166      33.719  57.408  24.372  1.00  0.00           N  
ATOM   2589  H   GLY   166      33.828  56.966  25.362  1.00  0.00           H  
ATOM   2590  CA  GLY   166      32.909  56.638  23.416  1.00  0.00           C  
ATOM   2591  HA2 GLY   166      31.997  56.344  23.736  1.00  0.00           H  
ATOM   2592  HA3 GLY   166      32.777  57.182  22.576  1.00  0.00           H  
ATOM   2593  C   GLY   166      33.576  55.422  22.818  1.00  0.00           C  
ATOM   2594  O   GLY   166      33.062  54.877  21.879  1.00  0.00           O  
ATOM   2595  N   MET   167      34.674  54.909  23.306  1.00  0.00           N  
ATOM   2596  H   MET   167      35.101  55.465  24.033  1.00  0.00           H  
ATOM   2597  CA  MET   167      35.323  53.658  22.866  1.00  0.00           C  
ATOM   2598  HA  MET   167      35.444  53.630  21.783  1.00  0.00           H  
ATOM   2599  CB  MET   167      36.718  53.641  23.450  1.00  0.00           C  
ATOM   2600  HB2 MET   167      36.665  53.774  24.530  1.00  0.00           H  
ATOM   2601  HB3 MET   167      37.308  52.752  23.227  1.00  0.00           H  
ATOM   2602  CG  MET   167      37.490  54.783  22.747  1.00  0.00           C  
ATOM   2603  HG2 MET   167      37.248  54.865  21.688  1.00  0.00           H  
ATOM   2604  HG3 MET   167      37.121  55.700  23.207  1.00  0.00           H  
ATOM   2605  SD  MET   167      39.296  54.704  22.852  1.00  0.00           S  
ATOM   2606  CE  MET   167      39.573  53.694  21.413  1.00  0.00           C  
ATOM   2607  HE1 MET   167      38.979  52.796  21.245  1.00  0.00           H  
ATOM   2608  HE2 MET   167      39.337  54.314  20.549  1.00  0.00           H  
ATOM   2609  HE3 MET   167      40.627  53.422  21.360  1.00  0.00           H  
ATOM   2610  C   MET   167      34.612  52.368  23.203  1.00  0.00           C  
ATOM   2611  O   MET   167      34.048  52.310  24.292  1.00  0.00           O  
ATOM   2612  N   ARG   168      34.772  51.332  22.380  1.00  0.00           N  
ATOM   2613  H   ARG   168      35.110  51.551  21.367  1.00  0.00           H  
ATOM   2614  CA  ARG   168      34.403  49.921  22.743  1.00  0.00           C  
ATOM   2615  HA  ARG   168      33.594  50.035  23.337  1.00  0.00           H  
ATOM   2616  CB  ARG   168      34.103  49.101  21.434  1.00  0.00           C  
ATOM   2617  HB2 ARG   168      33.100  49.318  21.065  1.00  0.00           H  
ATOM   2618  HB3 ARG   168      34.775  49.407  20.632  1.00  0.00           H  
ATOM   2619  CG  ARG   168      34.129  47.622  21.600  1.00  0.00           C  
ATOM   2620  HG2 ARG   168      34.995  47.244  21.768  1.00  0.00           H  
ATOM   2621  HG3 ARG   168      33.408  47.411  22.390  1.00  0.00           H  
ATOM   2622  CD  ARG   168      33.575  46.888  20.355  1.00  0.00           C  
ATOM   2623  HD2 ARG   168      32.522  47.155  20.274  1.00  0.00           H  
ATOM   2624  HD3 ARG   168      34.030  47.274  19.443  1.00  0.00           H  
ATOM   2625  NE  ARG   168      33.690  45.463  20.435  1.00  0.00           N  
ATOM   2626  HE  ARG   168      34.435  44.970  19.811  1.00  0.00           H  
ATOM   2627  CZ  ARG   168      32.946  44.667  21.160  1.00  0.00           C  
ATOM   2628  NH1 ARG   168      31.909  45.009  21.913  1.00  0.00           N  
ATOM   2629 HH11 ARG   168      31.304  44.255  22.417  1.00  0.00           H  
ATOM   2630 HH12 ARG   168      31.678  46.062  22.071  1.00  0.00           H  
ATOM   2631  NH2 ARG   168      33.309  43.375  21.159  1.00  0.00           N  
ATOM   2632 HH21 ARG   168      34.237  43.063  20.679  1.00  0.00           H  
ATOM   2633 HH22 ARG   168      32.729  42.685  21.771  1.00  0.00           H  
ATOM   2634  C   ARG   168      35.463  49.338  23.628  1.00  0.00           C  
ATOM   2635  O   ARG   168      36.619  49.669  23.384  1.00  0.00           O  
ATOM   2636  N   PHE   169      35.172  48.601  24.737  1.00  0.00           N  
ATOM   2637  H   PHE   169      34.123  48.445  24.988  1.00  0.00           H  
ATOM   2638  CA  PHE   169      36.274  48.183  25.699  1.00  0.00           C  
ATOM   2639  HA  PHE   169      36.791  49.066  26.074  1.00  0.00           H  
ATOM   2640  CB  PHE   169      35.625  47.348  26.795  1.00  0.00           C  
ATOM   2641  HB2 PHE   169      34.771  47.819  27.283  1.00  0.00           H  
ATOM   2642  HB3 PHE   169      35.432  46.386  26.322  1.00  0.00           H  
ATOM   2643  CG  PHE   169      36.577  47.016  27.927  1.00  0.00           C  
ATOM   2644  CD1 PHE   169      36.604  47.955  28.926  1.00  0.00           C  
ATOM   2645  HD1 PHE   169      35.924  48.806  28.880  1.00  0.00           H  
ATOM   2646  CE1 PHE   169      37.318  47.665  30.137  1.00  0.00           C  
ATOM   2647  HE1 PHE   169      37.395  48.382  30.955  1.00  0.00           H  
ATOM   2648  CZ  PHE   169      38.066  46.469  30.153  1.00  0.00           C  
ATOM   2649  HZ  PHE   169      38.755  46.400  30.995  1.00  0.00           H  
ATOM   2650  CE2 PHE   169      38.044  45.543  29.118  1.00  0.00           C  
ATOM   2651  HE2 PHE   169      38.646  44.732  29.107  1.00  0.00           H  
ATOM   2652  CD2 PHE   169      37.138  45.725  28.023  1.00  0.00           C  
ATOM   2653  HD2 PHE   169      37.100  44.931  27.278  1.00  0.00           H  
ATOM   2654  C   PHE   169      37.373  47.510  24.899  1.00  0.00           C  
ATOM   2655  O   PHE   169      38.574  47.855  25.096  1.00  0.00           O  
ATOM   2656  N   GLU   170      37.083  46.698  23.832  1.00  0.00           N  
ATOM   2657  H   GLU   170      36.110  46.701  23.561  1.00  0.00           H  
ATOM   2658  CA  GLU   170      38.073  46.012  22.974  1.00  0.00           C  
ATOM   2659  HA  GLU   170      38.563  45.366  23.576  1.00  0.00           H  
ATOM   2660  CB  GLU   170      37.311  45.154  21.887  1.00  0.00           C  
ATOM   2661  HB2 GLU   170      36.885  44.376  22.371  1.00  0.00           H  
ATOM   2662  HB3 GLU   170      36.575  45.709  21.476  1.00  0.00           H  
ATOM   2663  CG  GLU   170      38.032  44.477  20.629  1.00  0.00           C  
ATOM   2664  HG2 GLU   170      38.541  45.259  20.066  1.00  0.00           H  
ATOM   2665  HG3 GLU   170      38.735  43.847  20.989  1.00  0.00           H  
ATOM   2666  CD  GLU   170      37.085  43.612  19.768  1.00  0.00           C  
ATOM   2667  OE1 GLU   170      37.596  42.791  18.945  1.00  0.00           O  
ATOM   2668  OE2 GLU   170      35.831  43.859  19.752  1.00  0.00           O  
ATOM   2669  C   GLU   170      39.077  46.973  22.356  1.00  0.00           C  
ATOM   2670  O   GLU   170      40.269  46.720  22.388  1.00  0.00           O  
ATOM   2671  N   GLN   171      38.618  48.167  21.815  1.00  0.00           N  
ATOM   2672  H   GLN   171      37.556  48.404  21.881  1.00  0.00           H  
ATOM   2673  CA  GLN   171      39.459  49.128  21.157  1.00  0.00           C  
ATOM   2674  HA  GLN   171      40.195  48.577  20.572  1.00  0.00           H  
ATOM   2675  CB  GLN   171      38.515  49.872  20.148  1.00  0.00           C  
ATOM   2676  HB2 GLN   171      37.576  50.141  20.633  1.00  0.00           H  
ATOM   2677  HB3 GLN   171      39.010  50.755  19.744  1.00  0.00           H  
ATOM   2678  CG  GLN   171      38.250  49.059  18.882  1.00  0.00           C  
ATOM   2679  HG2 GLN   171      39.166  48.726  18.396  1.00  0.00           H  
ATOM   2680  HG3 GLN   171      37.677  48.176  19.167  1.00  0.00           H  
ATOM   2681  CD  GLN   171      37.462  49.709  17.756  1.00  0.00           C  
ATOM   2682  OE1 GLN   171      37.358  50.923  17.608  1.00  0.00           O  
ATOM   2683  NE2 GLN   171      36.888  48.843  16.910  1.00  0.00           N  
ATOM   2684 HE21 GLN   171      36.963  47.860  17.133  1.00  0.00           H  
ATOM   2685 HE22 GLN   171      36.275  49.251  16.107  1.00  0.00           H  
ATOM   2686  C   GLN   171      40.176  50.056  22.202  1.00  0.00           C  
ATOM   2687  O   GLN   171      41.317  50.417  21.966  1.00  0.00           O  
ATOM   2688  N   ALA   172      39.634  50.434  23.358  1.00  0.00           N  
ATOM   2689  H   ALA   172      38.647  50.019  23.496  1.00  0.00           H  
ATOM   2690  CA  ALA   172      40.235  51.242  24.432  1.00  0.00           C  
ATOM   2691  HA  ALA   172      40.644  52.168  24.054  1.00  0.00           H  
ATOM   2692  CB  ALA   172      39.109  51.572  25.450  1.00  0.00           C  
ATOM   2693  HB1 ALA   172      38.210  51.826  25.068  1.00  0.00           H  
ATOM   2694  HB2 ALA   172      38.830  50.694  26.014  1.00  0.00           H  
ATOM   2695  HB3 ALA   172      39.463  52.399  26.047  1.00  0.00           H  
ATOM   2696  C   ALA   172      41.391  50.460  25.129  1.00  0.00           C  
ATOM   2697  O   ALA   172      42.419  51.050  25.451  1.00  0.00           O  
ATOM   2698  N   MET   173      41.167  49.151  25.424  1.00  0.00           N  
ATOM   2699  H   MET   173      40.294  48.606  25.064  1.00  0.00           H  
ATOM   2700  CA  MET   173      42.109  48.341  26.097  1.00  0.00           C  
ATOM   2701  HA  MET   173      42.496  48.859  26.974  1.00  0.00           H  
ATOM   2702  CB  MET   173      41.506  47.012  26.441  1.00  0.00           C  
ATOM   2703  HB2 MET   173      40.544  47.194  26.920  1.00  0.00           H  
ATOM   2704  HB3 MET   173      41.161  46.548  25.517  1.00  0.00           H  
ATOM   2705  CG  MET   173      42.347  45.954  27.187  1.00  0.00           C  
ATOM   2706  HG2 MET   173      41.662  45.112  27.284  1.00  0.00           H  
ATOM   2707  HG3 MET   173      43.071  45.656  26.548  1.00  0.00           H  
ATOM   2708  SD  MET   173      43.150  46.621  28.652  1.00  0.00           S  
ATOM   2709  CE  MET   173      41.663  46.967  29.611  1.00  0.00           C  
ATOM   2710  HE1 MET   173      40.906  47.577  29.142  1.00  0.00           H  
ATOM   2711  HE2 MET   173      41.058  46.091  29.844  1.00  0.00           H  
ATOM   2712  HE3 MET   173      42.004  47.446  30.528  1.00  0.00           H  
ATOM   2713  C   MET   173      43.368  48.150  25.146  1.00  0.00           C  
ATOM   2714  O   MET   173      44.509  48.311  25.660  1.00  0.00           O  
ATOM   2715  N   ALA   174      43.203  48.012  23.783  1.00  0.00           N  
ATOM   2716  H   ALA   174      42.216  47.880  23.339  1.00  0.00           H  
ATOM   2717  CA  ALA   174      44.347  48.103  22.914  1.00  0.00           C  
ATOM   2718  HA  ALA   174      44.991  47.368  23.170  1.00  0.00           H  
ATOM   2719  CB  ALA   174      43.819  47.710  21.500  1.00  0.00           C  
ATOM   2720  HB1 ALA   174      42.796  48.027  21.296  1.00  0.00           H  
ATOM   2721  HB2 ALA   174      44.421  48.184  20.842  1.00  0.00           H  
ATOM   2722  HB3 ALA   174      43.891  46.715  21.342  1.00  0.00           H  
ATOM   2723  C   ALA   174      44.938  49.551  22.931  1.00  0.00           C  
ATOM   2724  O   ALA   174      46.166  49.691  23.029  1.00  0.00           O  
ATOM   2725  N   GLU   175      44.149  50.619  22.830  1.00  0.00           N  
ATOM   2726  H   GLU   175      43.086  50.435  22.676  1.00  0.00           H  
ATOM   2727  CA  GLU   175      44.619  52.006  22.617  1.00  0.00           C  
ATOM   2728  HA  GLU   175      45.087  52.089  21.726  1.00  0.00           H  
ATOM   2729  CB  GLU   175      43.381  52.855  22.587  1.00  0.00           C  
ATOM   2730  HB2 GLU   175      42.788  52.277  21.878  1.00  0.00           H  
ATOM   2731  HB3 GLU   175      42.841  52.797  23.532  1.00  0.00           H  
ATOM   2732  CG  GLU   175      43.551  54.275  22.002  1.00  0.00           C  
ATOM   2733  HG2 GLU   175      42.686  54.910  22.195  1.00  0.00           H  
ATOM   2734  HG3 GLU   175      44.353  54.724  22.588  1.00  0.00           H  
ATOM   2735  CD  GLU   175      43.853  54.190  20.522  1.00  0.00           C  
ATOM   2736  OE1 GLU   175      42.949  54.373  19.666  1.00  0.00           O  
ATOM   2737  OE2 GLU   175      45.014  53.876  20.185  1.00  0.00           O  
ATOM   2738  C   GLU   175      45.460  52.536  23.771  1.00  0.00           C  
ATOM   2739  O   GLU   175      46.267  53.477  23.605  1.00  0.00           O  
ATOM   2740  N   ARG   176      45.156  52.064  24.937  1.00  0.00           N  
ATOM   2741  H   ARG   176      44.370  51.435  25.026  1.00  0.00           H  
ATOM   2742  CA  ARG   176      45.592  52.772  26.142  1.00  0.00           C  
ATOM   2743  HA  ARG   176      46.233  53.636  25.970  1.00  0.00           H  
ATOM   2744  CB  ARG   176      44.405  53.295  26.897  1.00  0.00           C  
ATOM   2745  HB2 ARG   176      43.713  52.460  27.008  1.00  0.00           H  
ATOM   2746  HB3 ARG   176      44.602  53.471  27.954  1.00  0.00           H  
ATOM   2747  CG  ARG   176      43.737  54.514  26.257  1.00  0.00           C  
ATOM   2748  HG2 ARG   176      44.433  55.353  26.251  1.00  0.00           H  
ATOM   2749  HG3 ARG   176      43.399  54.240  25.258  1.00  0.00           H  
ATOM   2750  CD  ARG   176      42.502  54.865  27.056  1.00  0.00           C  
ATOM   2751  HD2 ARG   176      41.915  53.948  27.081  1.00  0.00           H  
ATOM   2752  HD3 ARG   176      42.716  54.946  28.122  1.00  0.00           H  
ATOM   2753  NE  ARG   176      41.807  56.124  26.544  1.00  0.00           N  
ATOM   2754  HE  ARG   176      42.025  56.426  25.519  1.00  0.00           H  
ATOM   2755  CZ  ARG   176      40.894  56.828  27.161  1.00  0.00           C  
ATOM   2756  NH1 ARG   176      40.520  56.611  28.288  1.00  0.00           N  
ATOM   2757 HH11 ARG   176      41.009  55.815  28.850  1.00  0.00           H  
ATOM   2758 HH12 ARG   176      39.758  57.111  28.723  1.00  0.00           H  
ATOM   2759  NH2 ARG   176      40.431  57.932  26.651  1.00  0.00           N  
ATOM   2760 HH21 ARG   176      40.400  58.005  25.564  1.00  0.00           H  
ATOM   2761 HH22 ARG   176      39.874  58.508  27.390  1.00  0.00           H  
ATOM   2762  C   ARG   176      46.477  51.880  27.096  1.00  0.00           C  
ATOM   2763  O   ARG   176      47.273  52.416  27.802  1.00  0.00           O  
ATOM   2764  N   VAL   177      46.269  50.563  26.949  1.00  0.00           N  
ATOM   2765  H   VAL   177      45.582  50.203  26.184  1.00  0.00           H  
ATOM   2766  CA  VAL   177      46.904  49.613  27.768  1.00  0.00           C  
ATOM   2767  HA  VAL   177      47.605  50.102  28.444  1.00  0.00           H  
ATOM   2768  CB  VAL   177      45.927  48.955  28.771  1.00  0.00           C  
ATOM   2769  HB  VAL   177      45.201  48.384  28.193  1.00  0.00           H  
ATOM   2770  CG1 VAL   177      46.591  47.981  29.725  1.00  0.00           C  
ATOM   2771 HG11 VAL   177      47.041  47.170  29.153  1.00  0.00           H  
ATOM   2772 HG12 VAL   177      47.312  48.508  30.197  1.00  0.00           H  
ATOM   2773 HG13 VAL   177      45.885  47.574  30.449  1.00  0.00           H  
ATOM   2774  CG2 VAL   177      45.213  50.004  29.699  1.00  0.00           C  
ATOM   2775 HG21 VAL   177      44.412  49.514  30.253  1.00  0.00           H  
ATOM   2776 HG22 VAL   177      45.962  50.379  30.397  1.00  0.00           H  
ATOM   2777 HG23 VAL   177      44.779  50.826  29.130  1.00  0.00           H  
ATOM   2778  C   VAL   177      47.776  48.585  26.962  1.00  0.00           C  
ATOM   2779  O   VAL   177      48.952  48.471  27.274  1.00  0.00           O  
ATOM   2780  N   PHE   178      47.310  47.933  25.887  1.00  0.00           N  
ATOM   2781  H   PHE   178      46.256  48.099  25.662  1.00  0.00           H  
ATOM   2782  CA  PHE   178      48.147  47.003  25.096  1.00  0.00           C  
ATOM   2783  HA  PHE   178      48.753  46.448  25.813  1.00  0.00           H  
ATOM   2784  CB  PHE   178      47.286  46.001  24.270  1.00  0.00           C  
ATOM   2785  HB2 PHE   178      46.862  46.510  23.509  1.00  0.00           H  
ATOM   2786  HB3 PHE   178      47.892  45.288  23.890  1.00  0.00           H  
ATOM   2787  CG  PHE   178      46.241  45.203  25.055  1.00  0.00           C  
ATOM   2788  CD1 PHE   178      46.398  44.909  26.407  1.00  0.00           C  
ATOM   2789  HD1 PHE   178      47.143  45.377  26.902  1.00  0.00           H  
ATOM   2790  CE1 PHE   178      45.402  44.209  27.116  1.00  0.00           C  
ATOM   2791  HE1 PHE   178      45.520  43.962  28.088  1.00  0.00           H  
ATOM   2792  CZ  PHE   178      44.343  43.673  26.477  1.00  0.00           C  
ATOM   2793  HZ  PHE   178      43.657  43.148  27.002  1.00  0.00           H  
ATOM   2794  CE2 PHE   178      44.087  44.020  25.128  1.00  0.00           C  
ATOM   2795  HE2 PHE   178      43.263  43.686  24.649  1.00  0.00           H  
ATOM   2796  CD2 PHE   178      45.096  44.773  24.476  1.00  0.00           C  
ATOM   2797  HD2 PHE   178      44.925  44.971  23.418  1.00  0.00           H  
ATOM   2798  C   PHE   178      49.218  47.681  24.145  1.00  0.00           C  
ATOM   2799  O   PHE   178      50.437  47.384  24.171  1.00  0.00           O  
ATOM   2800  N   LYS   179      48.753  48.604  23.294  1.00  0.00           N  
ATOM   2801  H   LYS   179      47.687  48.823  23.354  1.00  0.00           H  
ATOM   2802  CA  LYS   179      49.635  49.339  22.328  1.00  0.00           C  
ATOM   2803  HA  LYS   179      50.101  48.645  21.629  1.00  0.00           H  
ATOM   2804  CB  LYS   179      48.678  50.182  21.480  1.00  0.00           C  
ATOM   2805  HB2 LYS   179      47.890  49.531  21.101  1.00  0.00           H  
ATOM   2806  HB3 LYS   179      48.249  50.964  22.106  1.00  0.00           H  
ATOM   2807  CG  LYS   179      49.279  50.771  20.241  1.00  0.00           C  
ATOM   2808  HG2 LYS   179      49.975  51.548  20.555  1.00  0.00           H  
ATOM   2809  HG3 LYS   179      49.758  50.042  19.587  1.00  0.00           H  
ATOM   2810  CD  LYS   179      48.163  51.533  19.498  1.00  0.00           C  
ATOM   2811  HD2 LYS   179      47.726  52.151  20.166  1.00  0.00           H  
ATOM   2812  HD3 LYS   179      48.519  52.115  18.648  1.00  0.00           H  
ATOM   2813  CE  LYS   179      46.980  50.668  18.990  1.00  0.00           C  
ATOM   2814  HE2 LYS   179      47.346  50.205  18.074  1.00  0.00           H  
ATOM   2815  HE3 LYS   179      46.780  49.924  19.760  1.00  0.00           H  
ATOM   2816  NZ  LYS   179      45.796  51.534  18.776  1.00  0.00           N  
ATOM   2817  HZ1 LYS   179      44.909  50.916  18.642  1.00  0.00           H  
ATOM   2818  HZ2 LYS   179      45.681  52.218  19.618  1.00  0.00           H  
ATOM   2819  HZ3 LYS   179      45.852  52.207  17.921  1.00  0.00           H  
ATOM   2820  C   LYS   179      50.802  50.103  22.972  1.00  0.00           C  
ATOM   2821  O   LYS   179      51.905  49.797  22.495  1.00  0.00           O  
ATOM   2822  N   PRO   180      50.722  51.054  23.940  1.00  0.00           N  
ATOM   2823  CD  PRO   180      49.464  51.504  24.600  1.00  0.00           C  
ATOM   2824  HD2 PRO   180      48.750  50.707  24.747  1.00  0.00           H  
ATOM   2825  HD3 PRO   180      48.953  52.300  24.078  1.00  0.00           H  
ATOM   2826  CG  PRO   180      49.881  52.073  26.008  1.00  0.00           C  
ATOM   2827  HG2 PRO   180      49.899  51.242  26.697  1.00  0.00           H  
ATOM   2828  HG3 PRO   180      49.270  52.893  26.357  1.00  0.00           H  
ATOM   2829  CB  PRO   180      51.323  52.610  25.763  1.00  0.00           C  
ATOM   2830  HB2 PRO   180      51.883  52.618  26.603  1.00  0.00           H  
ATOM   2831  HB3 PRO   180      51.187  53.597  25.345  1.00  0.00           H  
ATOM   2832  CA  PRO   180      51.826  51.664  24.647  1.00  0.00           C  
ATOM   2833  HA  PRO   180      52.500  52.159  23.948  1.00  0.00           H  
ATOM   2834  C   PRO   180      52.771  50.632  25.297  1.00  0.00           C  
ATOM   2835  O   PRO   180      53.940  50.963  25.312  1.00  0.00           O  
ATOM   2836  N   LEU   181      52.362  49.395  25.674  1.00  0.00           N  
ATOM   2837  H   LEU   181      51.282  49.267  25.754  1.00  0.00           H  
ATOM   2838  CA  LEU   181      53.224  48.358  26.143  1.00  0.00           C  
ATOM   2839  HA  LEU   181      54.171  48.748  26.517  1.00  0.00           H  
ATOM   2840  CB  LEU   181      52.364  47.696  27.298  1.00  0.00           C  
ATOM   2841  HB2 LEU   181      51.446  47.271  26.893  1.00  0.00           H  
ATOM   2842  HB3 LEU   181      52.933  46.918  27.807  1.00  0.00           H  
ATOM   2843  CG  LEU   181      51.922  48.637  28.409  1.00  0.00           C  
ATOM   2844  HG  LEU   181      51.374  49.407  28.052  1.00  0.00           H  
ATOM   2845  CD1 LEU   181      51.134  47.944  29.496  1.00  0.00           C  
ATOM   2846 HD11 LEU   181      50.429  48.502  29.955  1.00  0.00           H  
ATOM   2847 HD12 LEU   181      50.646  47.166  29.076  1.00  0.00           H  
ATOM   2848 HD13 LEU   181      51.722  47.543  30.213  1.00  0.00           H  
ATOM   2849  CD2 LEU   181      53.167  49.315  29.057  1.00  0.00           C  
ATOM   2850 HD21 LEU   181      53.921  48.544  29.217  1.00  0.00           H  
ATOM   2851 HD22 LEU   181      53.670  50.087  28.475  1.00  0.00           H  
ATOM   2852 HD23 LEU   181      52.858  49.807  29.979  1.00  0.00           H  
ATOM   2853  C   LEU   181      53.659  47.286  25.128  1.00  0.00           C  
ATOM   2854  O   LEU   181      54.524  46.470  25.406  1.00  0.00           O  
ATOM   2855  N   LYS   182      53.083  47.342  23.892  1.00  0.00           N  
ATOM   2856  H   LYS   182      52.315  48.113  23.834  1.00  0.00           H  
ATOM   2857  CA  LYS   182      53.181  46.365  22.745  1.00  0.00           C  
ATOM   2858  HA  LYS   182      52.344  46.619  22.094  1.00  0.00           H  
ATOM   2859  CB  LYS   182      54.469  46.413  21.908  1.00  0.00           C  
ATOM   2860  HB2 LYS   182      54.462  45.513  21.293  1.00  0.00           H  
ATOM   2861  HB3 LYS   182      54.270  47.139  21.120  1.00  0.00           H  
ATOM   2862  CG  LYS   182      55.811  46.581  22.593  1.00  0.00           C  
ATOM   2863  HG2 LYS   182      55.745  47.384  23.327  1.00  0.00           H  
ATOM   2864  HG3 LYS   182      56.089  45.719  23.199  1.00  0.00           H  
ATOM   2865  CD  LYS   182      56.886  46.820  21.574  1.00  0.00           C  
ATOM   2866  HD2 LYS   182      56.863  46.100  20.866  1.00  0.00           H  
ATOM   2867  HD3 LYS   182      56.744  47.753  21.028  1.00  0.00           H  
ATOM   2868  CE  LYS   182      58.239  46.817  22.290  1.00  0.00           C  
ATOM   2869  HE2 LYS   182      58.208  47.752  22.849  1.00  0.00           H  
ATOM   2870  HE3 LYS   182      58.291  45.895  22.870  1.00  0.00           H  
ATOM   2871  NZ  LYS   182      59.414  46.898  21.376  1.00  0.00           N  
ATOM   2872  HZ1 LYS   182      59.443  47.865  20.873  1.00  0.00           H  
ATOM   2873  HZ2 LYS   182      60.371  46.776  21.882  1.00  0.00           H  
ATOM   2874  HZ3 LYS   182      59.379  46.197  20.543  1.00  0.00           H  
ATOM   2875  C   LYS   182      52.644  44.890  23.097  1.00  0.00           C  
ATOM   2876  O   LYS   182      53.395  43.957  22.858  1.00  0.00           O  
ATOM   2877  N   LEU   183      51.529  44.784  23.801  1.00  0.00           N  
ATOM   2878  H   LEU   183      51.039  45.610  24.114  1.00  0.00           H  
ATOM   2879  CA  LEU   183      50.812  43.538  24.093  1.00  0.00           C  
ATOM   2880  HA  LEU   183      51.501  42.699  24.184  1.00  0.00           H  
ATOM   2881  CB  LEU   183      50.070  43.525  25.417  1.00  0.00           C  
ATOM   2882  HB2 LEU   183      49.136  44.070  25.281  1.00  0.00           H  
ATOM   2883  HB3 LEU   183      49.757  42.484  25.497  1.00  0.00           H  
ATOM   2884  CG  LEU   183      50.682  43.974  26.727  1.00  0.00           C  
ATOM   2885  HG  LEU   183      50.612  45.062  26.719  1.00  0.00           H  
ATOM   2886  CD1 LEU   183      49.943  43.543  27.936  1.00  0.00           C  
ATOM   2887 HD11 LEU   183      49.970  42.463  28.080  1.00  0.00           H  
ATOM   2888 HD12 LEU   183      50.189  44.155  28.804  1.00  0.00           H  
ATOM   2889 HD13 LEU   183      48.883  43.726  27.761  1.00  0.00           H  
ATOM   2890  CD2 LEU   183      52.126  43.620  26.868  1.00  0.00           C  
ATOM   2891 HD21 LEU   183      52.270  42.570  26.613  1.00  0.00           H  
ATOM   2892 HD22 LEU   183      52.736  44.239  26.210  1.00  0.00           H  
ATOM   2893 HD23 LEU   183      52.474  43.846  27.875  1.00  0.00           H  
ATOM   2894  C   LEU   183      49.966  43.175  22.879  1.00  0.00           C  
ATOM   2895  O   LEU   183      48.704  43.073  22.861  1.00  0.00           O  
ATOM   2896  N   ASN   184      50.758  42.946  21.799  1.00  0.00           N  
ATOM   2897  H   ASN   184      51.838  42.961  21.946  1.00  0.00           H  
ATOM   2898  CA  ASN   184      50.294  42.633  20.440  1.00  0.00           C  
ATOM   2899  HA  ASN   184      49.560  43.375  20.124  1.00  0.00           H  
ATOM   2900  CB  ASN   184      51.449  42.674  19.468  1.00  0.00           C  
ATOM   2901  HB2 ASN   184      52.060  41.904  19.700  1.00  0.00           H  
ATOM   2902  HB3 ASN   184      51.054  42.523  18.464  1.00  0.00           H  
ATOM   2903  CG  ASN   184      52.219  43.946  19.443  1.00  0.00           C  
ATOM   2904  OD1 ASN   184      51.766  44.912  19.996  1.00  0.00           O  
ATOM   2905  ND2 ASN   184      53.423  43.809  18.876  1.00  0.00           N  
ATOM   2906 HD21 ASN   184      54.073  44.560  19.061  1.00  0.00           H  
ATOM   2907 HD22 ASN   184      53.797  42.984  18.429  1.00  0.00           H  
ATOM   2908  C   ASN   184      49.535  41.306  20.323  1.00  0.00           C  
ATOM   2909  O   ASN   184      48.562  41.135  19.622  1.00  0.00           O  
ATOM   2910  N   HIE   185      50.020  40.264  21.005  1.00  0.00           N  
ATOM   2911  H   HIE   185      50.836  40.454  21.569  1.00  0.00           H  
ATOM   2912  CA  HIE   185      49.508  38.926  21.078  1.00  0.00           C  
ATOM   2913  HA  HIE   185      48.866  38.879  20.198  1.00  0.00           H  
ATOM   2914  CB  HIE   185      50.691  37.904  20.892  1.00  0.00           C  
ATOM   2915  HB2 HIE   185      51.361  37.948  21.751  1.00  0.00           H  
ATOM   2916  HB3 HIE   185      50.321  36.884  20.997  1.00  0.00           H  
ATOM   2917  CG  HIE   185      51.494  38.096  19.650  1.00  0.00           C  
ATOM   2918  ND1 HIE   185      52.475  39.018  19.408  1.00  0.00           N  
ATOM   2919  CE1 HIE   185      52.764  38.931  18.059  1.00  0.00           C  
ATOM   2920  HE1 HIE   185      53.588  39.370  17.497  1.00  0.00           H  
ATOM   2921  NE2 HIE   185      51.996  38.037  17.487  1.00  0.00           N  
ATOM   2922  HE2 HIE   185      51.906  37.797  16.427  1.00  0.00           H  
ATOM   2923  CD2 HIE   185      51.179  37.477  18.418  1.00  0.00           C  
ATOM   2924  HD2 HIE   185      50.430  36.702  18.259  1.00  0.00           H  
ATOM   2925  C   HIE   185      48.668  38.641  22.310  1.00  0.00           C  
ATOM   2926  O   HIE   185      48.792  37.671  23.060  1.00  0.00           O  
ATOM   2927  N   THR   186      47.841  39.597  22.650  1.00  0.00           N  
ATOM   2928  H   THR   186      47.672  40.244  21.790  1.00  0.00           H  
ATOM   2929  CA  THR   186      46.903  39.567  23.729  1.00  0.00           C  
ATOM   2930  HA  THR   186      46.809  38.549  24.107  1.00  0.00           H  
ATOM   2931  CB  THR   186      47.356  40.592  24.863  1.00  0.00           C  
ATOM   2932  HB  THR   186      47.593  41.602  24.528  1.00  0.00           H  
ATOM   2933  CG2 THR   186      46.374  40.679  26.014  1.00  0.00           C  
ATOM   2934 HG21 THR   186      45.542  41.240  25.588  1.00  0.00           H  
ATOM   2935 HG22 THR   186      46.009  39.700  26.325  1.00  0.00           H  
ATOM   2936 HG23 THR   186      46.895  41.217  26.806  1.00  0.00           H  
ATOM   2937  OG1 THR   186      48.487  40.080  25.501  1.00  0.00           O  
ATOM   2938  HG1 THR   186      49.390  40.040  24.892  1.00  0.00           H  
ATOM   2939  C   THR   186      45.541  39.991  23.168  1.00  0.00           C  
ATOM   2940  O   THR   186      45.535  40.818  22.296  1.00  0.00           O  
ATOM   2941  N   TRP   187      44.400  39.444  23.565  1.00  0.00           N  
ATOM   2942  H   TRP   187      44.429  38.773  24.319  1.00  0.00           H  
ATOM   2943  CA  TRP   187      43.239  39.431  22.727  1.00  0.00           C  
ATOM   2944  HA  TRP   187      43.313  40.209  21.967  1.00  0.00           H  
ATOM   2945  CB  TRP   187      43.310  38.124  21.970  1.00  0.00           C  
ATOM   2946  HB2 TRP   187      43.494  37.374  22.739  1.00  0.00           H  
ATOM   2947  HB3 TRP   187      42.388  37.852  21.457  1.00  0.00           H  
ATOM   2948  CG  TRP   187      44.298  37.942  20.953  1.00  0.00           C  
ATOM   2949  CD1 TRP   187      45.419  37.140  21.101  1.00  0.00           C  
ATOM   2950  HD1 TRP   187      45.541  36.460  21.838  1.00  0.00           H  
ATOM   2951  NE1 TRP   187      46.159  37.300  19.985  1.00  0.00           N  
ATOM   2952  HE1 TRP   187      47.037  36.843  19.784  1.00  0.00           H  
ATOM   2953  CE2 TRP   187      45.685  38.251  19.132  1.00  0.00           C  
ATOM   2954  CZ2 TRP   187      46.152  38.910  17.949  1.00  0.00           C  
ATOM   2955  HZ2 TRP   187      46.966  38.556  17.466  1.00  0.00           H  
ATOM   2956  CH2 TRP   187      45.306  39.859  17.353  1.00  0.00           C  
ATOM   2957  HH2 TRP   187      45.660  40.380  16.463  1.00  0.00           H  
ATOM   2958  CZ3 TRP   187      44.050  40.177  17.876  1.00  0.00           C  
ATOM   2959  HZ3 TRP   187      43.465  40.970  17.408  1.00  0.00           H  
ATOM   2960  CE3 TRP   187      43.632  39.580  19.081  1.00  0.00           C  
ATOM   2961  HE3 TRP   187      42.613  39.691  19.451  1.00  0.00           H  
ATOM   2962  CD2 TRP   187      44.420  38.639  19.699  1.00  0.00           C  
ATOM   2963  C   TRP   187      41.905  39.394  23.542  1.00  0.00           C  
ATOM   2964  O   TRP   187      41.737  38.532  24.407  1.00  0.00           O  
ATOM   2965  N   ILE   188      40.934  40.300  23.300  1.00  0.00           N  
ATOM   2966  H   ILE   188      41.123  41.090  22.573  1.00  0.00           H  
ATOM   2967  CA  ILE   188      39.552  40.138  23.801  1.00  0.00           C  
ATOM   2968  HA  ILE   188      39.462  39.988  24.877  1.00  0.00           H  
ATOM   2969  CB  ILE   188      38.846  41.538  23.559  1.00  0.00           C  
ATOM   2970  HB  ILE   188      39.100  41.907  22.566  1.00  0.00           H  
ATOM   2971  CG2 ILE   188      37.306  41.522  23.692  1.00  0.00           C  
ATOM   2972 HG21 ILE   188      36.923  40.992  24.564  1.00  0.00           H  
ATOM   2973 HG22 ILE   188      36.952  42.468  23.685  1.00  0.00           H  
ATOM   2974 HG23 ILE   188      36.908  41.059  22.952  1.00  0.00           H  
ATOM   2975  CG1 ILE   188      39.377  42.595  24.582  1.00  0.00           C  
ATOM   2976 HG12 ILE   188      38.699  43.444  24.497  1.00  0.00           H  
ATOM   2977 HG13 ILE   188      39.135  42.245  25.586  1.00  0.00           H  
ATOM   2978  CD1 ILE   188      40.812  43.090  24.469  1.00  0.00           C  
ATOM   2979 HD11 ILE   188      40.766  44.051  24.961  1.00  0.00           H  
ATOM   2980 HD12 ILE   188      41.361  42.325  24.834  1.00  0.00           H  
ATOM   2981 HD13 ILE   188      40.996  43.307  23.427  1.00  0.00           H  
ATOM   2982  C   ILE   188      38.976  38.937  23.081  1.00  0.00           C  
ATOM   2983  O   ILE   188      38.574  38.054  23.746  1.00  0.00           O  
ATOM   2984  N   ASN   189      39.095  38.887  21.755  1.00  0.00           N  
ATOM   2985  H   ASN   189      39.495  39.728  21.209  1.00  0.00           H  
ATOM   2986  CA  ASN   189      38.827  37.608  21.023  1.00  0.00           C  
ATOM   2987  HA  ASN   189      38.735  36.825  21.761  1.00  0.00           H  
ATOM   2988  CB  ASN   189      37.556  37.861  20.126  1.00  0.00           C  
ATOM   2989  HB2 ASN   189      37.745  38.611  19.478  1.00  0.00           H  
ATOM   2990  HB3 ASN   189      37.246  36.948  19.640  1.00  0.00           H  
ATOM   2991  CG  ASN   189      36.292  38.267  20.937  1.00  0.00           C  
ATOM   2992  OD1 ASN   189      35.915  37.669  21.934  1.00  0.00           O  
ATOM   2993  ND2 ASN   189      35.631  39.312  20.373  1.00  0.00           N  
ATOM   2994 HD21 ASN   189      34.665  39.636  20.761  1.00  0.00           H  
ATOM   2995 HD22 ASN   189      35.945  39.831  19.467  1.00  0.00           H  
ATOM   2996  C   ASN   189      40.043  37.181  20.138  1.00  0.00           C  
ATOM   2997  O   ASN   189      40.699  38.007  19.405  1.00  0.00           O  
ATOM   2998  N   VAL   190      40.337  35.865  20.172  1.00  0.00           N  
ATOM   2999  H   VAL   190      39.750  35.153  20.753  1.00  0.00           H  
ATOM   3000  CA  VAL   190      41.402  35.404  19.306  1.00  0.00           C  
ATOM   3001  HA  VAL   190      42.212  36.120  19.444  1.00  0.00           H  
ATOM   3002  CB  VAL   190      41.901  33.981  19.709  1.00  0.00           C  
ATOM   3003  HB  VAL   190      41.240  33.310  19.343  1.00  0.00           H  
ATOM   3004  CG1 VAL   190      43.165  33.618  18.938  1.00  0.00           C  
ATOM   3005 HG11 VAL   190      43.521  32.673  19.347  1.00  0.00           H  
ATOM   3006 HG12 VAL   190      42.904  33.552  17.882  1.00  0.00           H  
ATOM   3007 HG13 VAL   190      43.974  34.329  19.112  1.00  0.00           H  
ATOM   3008  CG2 VAL   190      42.081  33.917  21.263  1.00  0.00           C  
ATOM   3009 HG21 VAL   190      41.143  33.767  21.777  1.00  0.00           H  
ATOM   3010 HG22 VAL   190      42.614  33.094  21.502  1.00  0.00           H  
ATOM   3011 HG23 VAL   190      42.650  34.731  21.686  1.00  0.00           H  
ATOM   3012  C   VAL   190      40.950  35.445  17.778  1.00  0.00           C  
ATOM   3013  O   VAL   190      39.946  34.787  17.452  1.00  0.00           O  
ATOM   3014  N   PRO   191      41.692  36.078  16.873  1.00  0.00           N  
ATOM   3015  CD  PRO   191      42.851  36.864  17.097  1.00  0.00           C  
ATOM   3016  HD2 PRO   191      43.640  36.262  17.550  1.00  0.00           H  
ATOM   3017  HD3 PRO   191      42.589  37.635  17.821  1.00  0.00           H  
ATOM   3018  CG  PRO   191      43.300  37.499  15.763  1.00  0.00           C  
ATOM   3019  HG2 PRO   191      43.997  36.766  15.356  1.00  0.00           H  
ATOM   3020  HG3 PRO   191      43.755  38.483  15.878  1.00  0.00           H  
ATOM   3021  CB  PRO   191      41.986  37.571  15.036  1.00  0.00           C  
ATOM   3022  HB2 PRO   191      42.105  37.662  13.957  1.00  0.00           H  
ATOM   3023  HB3 PRO   191      41.348  38.407  15.324  1.00  0.00           H  
ATOM   3024  CA  PRO   191      41.371  36.192  15.446  1.00  0.00           C  
ATOM   3025  HA  PRO   191      40.303  36.171  15.231  1.00  0.00           H  
ATOM   3026  C   PRO   191      41.935  35.052  14.560  1.00  0.00           C  
ATOM   3027  O   PRO   191      42.677  34.205  14.943  1.00  0.00           O  
ATOM   3028  N   HIE   192      41.554  35.113  13.291  1.00  0.00           N  
ATOM   3029  H   HIE   192      40.817  35.892  13.094  1.00  0.00           H  
ATOM   3030  CA  HIE   192      41.720  34.008  12.275  1.00  0.00           C  
ATOM   3031  HA  HIE   192      41.140  33.158  12.635  1.00  0.00           H  
ATOM   3032  CB  HIE   192      41.043  34.545  11.021  1.00  0.00           C  
ATOM   3033  HB2 HIE   192      40.058  34.656  11.213  1.00  0.00           H  
ATOM   3034  HB3 HIE   192      41.468  35.504  10.723  1.00  0.00           H  
ATOM   3035  CG  HIE   192      41.191  33.695   9.854  1.00  0.00           C  
ATOM   3036  ND1 HIE   192      40.350  32.716   9.404  1.00  0.00           N  
ATOM   3037  CE1 HIE   192      40.906  32.211   8.295  1.00  0.00           C  
ATOM   3038  HE1 HIE   192      40.586  31.346   7.885  1.00  0.00           H  
ATOM   3039  NE2 HIE   192      41.983  32.882   7.928  1.00  0.00           N  
ATOM   3040  HE2 HIE   192      42.607  32.627   7.175  1.00  0.00           H  
ATOM   3041  CD2 HIE   192      42.221  33.753   8.984  1.00  0.00           C  
ATOM   3042  HD2 HIE   192      43.109  34.385   9.003  1.00  0.00           H  
ATOM   3043  C   HIE   192      43.185  33.601  12.070  1.00  0.00           C  
ATOM   3044  O   HIE   192      43.508  32.408  12.062  1.00  0.00           O  
ATOM   3045  N   ALA   193      44.065  34.523  12.153  1.00  0.00           N  
ATOM   3046  H   ALA   193      43.747  35.565  12.167  1.00  0.00           H  
ATOM   3047  CA  ALA   193      45.490  34.287  12.048  1.00  0.00           C  
ATOM   3048  HA  ALA   193      45.764  33.698  11.173  1.00  0.00           H  
ATOM   3049  CB  ALA   193      46.070  35.687  11.876  1.00  0.00           C  
ATOM   3050  HB1 ALA   193      45.657  36.068  11.037  1.00  0.00           H  
ATOM   3051  HB2 ALA   193      45.714  36.349  12.665  1.00  0.00           H  
ATOM   3052  HB3 ALA   193      47.145  35.675  11.695  1.00  0.00           H  
ATOM   3053  C   ALA   193      45.988  33.458  13.290  1.00  0.00           C  
ATOM   3054  O   ALA   193      46.826  32.623  13.104  1.00  0.00           O  
ATOM   3055  N   GLU   194      45.527  33.582  14.530  1.00  0.00           N  
ATOM   3056  H   GLU   194      44.618  34.180  14.597  1.00  0.00           H  
ATOM   3057  CA  GLU   194      46.048  33.017  15.782  1.00  0.00           C  
ATOM   3058  HA  GLU   194      47.007  32.701  15.764  1.00  0.00           H  
ATOM   3059  CB  GLU   194      46.099  34.183  16.811  1.00  0.00           C  
ATOM   3060  HB2 GLU   194      45.049  34.418  16.982  1.00  0.00           H  
ATOM   3061  HB3 GLU   194      46.496  33.750  17.729  1.00  0.00           H  
ATOM   3062  CG  GLU   194      46.918  35.384  16.262  1.00  0.00           C  
ATOM   3063  HG2 GLU   194      46.292  35.887  15.525  1.00  0.00           H  
ATOM   3064  HG3 GLU   194      47.046  36.098  17.075  1.00  0.00           H  
ATOM   3065  CD  GLU   194      48.324  35.157  15.759  1.00  0.00           C  
ATOM   3066  OE1 GLU   194      49.115  34.437  16.460  1.00  0.00           O  
ATOM   3067  OE2 GLU   194      48.701  35.666  14.668  1.00  0.00           O  
ATOM   3068  C   GLU   194      45.151  31.868  16.348  1.00  0.00           C  
ATOM   3069  O   GLU   194      45.424  31.327  17.364  1.00  0.00           O  
ATOM   3070  N   GLU   195      44.058  31.407  15.657  1.00  0.00           N  
ATOM   3071  H   GLU   195      44.021  31.719  14.613  1.00  0.00           H  
ATOM   3072  CA  GLU   195      43.186  30.308  16.187  1.00  0.00           C  
ATOM   3073  HA  GLU   195      42.731  30.626  17.125  1.00  0.00           H  
ATOM   3074  CB  GLU   195      42.140  30.011  15.081  1.00  0.00           C  
ATOM   3075  HB2 GLU   195      41.569  30.920  14.890  1.00  0.00           H  
ATOM   3076  HB3 GLU   195      42.592  29.724  14.132  1.00  0.00           H  
ATOM   3077  CG  GLU   195      41.027  28.973  15.558  1.00  0.00           C  
ATOM   3078  HG2 GLU   195      41.140  28.777  16.624  1.00  0.00           H  
ATOM   3079  HG3 GLU   195      40.053  29.408  15.335  1.00  0.00           H  
ATOM   3080  CD  GLU   195      41.007  27.601  14.914  1.00  0.00           C  
ATOM   3081  OE1 GLU   195      40.009  26.910  15.015  1.00  0.00           O  
ATOM   3082  OE2 GLU   195      41.992  27.267  14.212  1.00  0.00           O  
ATOM   3083  C   GLU   195      43.994  29.018  16.519  1.00  0.00           C  
ATOM   3084  O   GLU   195      43.667  28.407  17.539  1.00  0.00           O  
ATOM   3085  N   SER   196      45.063  28.661  15.805  1.00  0.00           N  
ATOM   3086  H   SER   196      45.274  29.194  14.878  1.00  0.00           H  
ATOM   3087  CA  SER   196      45.800  27.409  16.069  1.00  0.00           C  
ATOM   3088  HA  SER   196      45.134  26.551  16.164  1.00  0.00           H  
ATOM   3089  CB  SER   196      46.543  27.176  14.723  1.00  0.00           C  
ATOM   3090  HB2 SER   196      45.839  27.115  14.002  1.00  0.00           H  
ATOM   3091  HB3 SER   196      47.268  27.954  14.535  1.00  0.00           H  
ATOM   3092  OG  SER   196      47.186  25.881  14.908  1.00  0.00           O  
ATOM   3093  HG  SER   196      48.135  26.088  15.381  1.00  0.00           H  
ATOM   3094  C   SER   196      46.622  27.562  17.364  1.00  0.00           C  
ATOM   3095  O   SER   196      47.081  26.582  17.912  1.00  0.00           O  
ATOM   3096  N   HID   197      46.927  28.777  17.859  1.00  0.00           N  
ATOM   3097  H   HID   197      46.549  29.557  17.341  1.00  0.00           H  
ATOM   3098  CA  HID   197      47.525  29.072  19.120  1.00  0.00           C  
ATOM   3099  HA  HID   197      48.232  28.282  19.374  1.00  0.00           H  
ATOM   3100  CB  HID   197      48.415  30.298  19.029  1.00  0.00           C  
ATOM   3101  HB2 HID   197      47.840  31.192  18.789  1.00  0.00           H  
ATOM   3102  HB3 HID   197      48.877  30.378  20.013  1.00  0.00           H  
ATOM   3103  CG  HID   197      49.605  30.034  18.077  1.00  0.00           C  
ATOM   3104  ND1 HID   197      50.642  29.133  18.210  1.00  0.00           N  
ATOM   3105  HD1 HID   197      50.838  28.629  19.157  1.00  0.00           H  
ATOM   3106  CE1 HID   197      51.408  29.095  17.082  1.00  0.00           C  
ATOM   3107  HE1 HID   197      52.212  28.513  16.894  1.00  0.00           H  
ATOM   3108  NE2 HID   197      50.905  29.965  16.212  1.00  0.00           N  
ATOM   3109  CD2 HID   197      49.760  30.505  16.771  1.00  0.00           C  
ATOM   3110  HD2 HID   197      49.037  31.154  16.276  1.00  0.00           H  
ATOM   3111  C   HID   197      46.537  29.074  20.300  1.00  0.00           C  
ATOM   3112  O   HID   197      46.908  29.105  21.470  1.00  0.00           O  
ATOM   3113  N   TYR   198      45.202  29.176  20.092  1.00  0.00           N  
ATOM   3114  H   TYR   198      44.802  29.220  19.079  1.00  0.00           H  
ATOM   3115  CA  TYR   198      44.216  29.229  21.146  1.00  0.00           C  
ATOM   3116  HA  TYR   198      44.455  30.016  21.862  1.00  0.00           H  
ATOM   3117  CB  TYR   198      42.865  29.719  20.620  1.00  0.00           C  
ATOM   3118  HB2 TYR   198      43.021  30.493  19.989  1.00  0.00           H  
ATOM   3119  HB3 TYR   198      42.484  28.947  19.952  1.00  0.00           H  
ATOM   3120  CG  TYR   198      41.744  30.030  21.656  1.00  0.00           C  
ATOM   3121  CD1 TYR   198      41.942  29.810  23.031  1.00  0.00           C  
ATOM   3122  HD1 TYR   198      42.944  29.499  23.325  1.00  0.00           H  
ATOM   3123  CE1 TYR   198      40.894  30.030  23.959  1.00  0.00           C  
ATOM   3124  HE1 TYR   198      41.064  29.861  25.022  1.00  0.00           H  
ATOM   3125  CZ  TYR   198      39.660  30.564  23.498  1.00  0.00           C  
ATOM   3126  OH  TYR   198      38.673  30.840  24.339  1.00  0.00           O  
ATOM   3127  HH  TYR   198      38.690  30.294  25.283  1.00  0.00           H  
ATOM   3128  CE2 TYR   198      39.450  30.806  22.136  1.00  0.00           C  
ATOM   3129  HE2 TYR   198      38.517  31.268  21.813  1.00  0.00           H  
ATOM   3130  CD2 TYR   198      40.473  30.476  21.219  1.00  0.00           C  
ATOM   3131  HD2 TYR   198      40.285  30.595  20.152  1.00  0.00           H  
ATOM   3132  C   TYR   198      44.140  27.870  21.821  1.00  0.00           C  
ATOM   3133  O   TYR   198      43.458  26.953  21.223  1.00  0.00           O  
ATOM   3134  N   ALA   199      44.683  27.696  23.013  1.00  0.00           N  
ATOM   3135  H   ALA   199      45.145  28.512  23.570  1.00  0.00           H  
ATOM   3136  CA  ALA   199      44.645  26.294  23.578  1.00  0.00           C  
ATOM   3137  HA  ALA   199      44.973  25.692  22.905  1.00  0.00           H  
ATOM   3138  CB  ALA   199      45.373  26.222  24.933  1.00  0.00           C  
ATOM   3139  HB1 ALA   199      46.434  26.276  24.689  1.00  0.00           H  
ATOM   3140  HB2 ALA   199      45.173  27.169  25.434  1.00  0.00           H  
ATOM   3141  HB3 ALA   199      45.164  25.395  25.474  1.00  0.00           H  
ATOM   3142  C   ALA   199      43.202  25.885  23.938  1.00  0.00           C  
ATOM   3143  O   ALA   199      42.330  26.724  24.267  1.00  0.00           O  
ATOM   3144  N   TRP   200      42.936  24.576  23.882  1.00  0.00           N  
ATOM   3145  H   TRP   200      43.701  23.930  23.752  1.00  0.00           H  
ATOM   3146  CA  TRP   200      41.714  24.102  24.433  1.00  0.00           C  
ATOM   3147  HA  TRP   200      40.927  24.742  24.034  1.00  0.00           H  
ATOM   3148  CB  TRP   200      41.338  22.788  23.776  1.00  0.00           C  
ATOM   3149  HB2 TRP   200      42.229  22.165  23.840  1.00  0.00           H  
ATOM   3150  HB3 TRP   200      40.626  22.296  24.438  1.00  0.00           H  
ATOM   3151  CG  TRP   200      40.725  22.880  22.432  1.00  0.00           C  
ATOM   3152  CD1 TRP   200      41.399  22.754  21.274  1.00  0.00           C  
ATOM   3153  HD1 TRP   200      42.359  22.466  21.152  1.00  0.00           H  
ATOM   3154  NE1 TRP   200      40.447  23.011  20.235  1.00  0.00           N  
ATOM   3155  HE1 TRP   200      40.584  22.644  19.229  1.00  0.00           H  
ATOM   3156  CE2 TRP   200      39.210  23.442  20.705  1.00  0.00           C  
ATOM   3157  CZ2 TRP   200      38.019  23.861  20.090  1.00  0.00           C  
ATOM   3158  HZ2 TRP   200      38.032  24.070  19.031  1.00  0.00           H  
ATOM   3159  CH2 TRP   200      36.938  24.262  20.911  1.00  0.00           C  
ATOM   3160  HH2 TRP   200      36.124  24.583  20.408  1.00  0.00           H  
ATOM   3161  CZ3 TRP   200      36.959  24.049  22.305  1.00  0.00           C  
ATOM   3162  HZ3 TRP   200      36.089  24.176  22.950  1.00  0.00           H  
ATOM   3163  CE3 TRP   200      38.187  23.590  22.867  1.00  0.00           C  
ATOM   3164  HE3 TRP   200      38.249  23.337  23.926  1.00  0.00           H  
ATOM   3165  CD2 TRP   200      39.330  23.337  22.080  1.00  0.00           C  
ATOM   3166  C   TRP   200      41.839  24.083  25.933  1.00  0.00           C  
ATOM   3167  O   TRP   200      42.951  23.724  26.387  1.00  0.00           O  
ATOM   3168  N   GLY   201      40.812  24.428  26.679  1.00  0.00           N  
ATOM   3169  H   GLY   201      39.981  24.558  26.216  1.00  0.00           H  
ATOM   3170  CA  GLY   201      40.707  24.137  28.152  1.00  0.00           C  
ATOM   3171  HA2 GLY   201      41.624  23.794  28.610  1.00  0.00           H  
ATOM   3172  HA3 GLY   201      40.290  24.977  28.686  1.00  0.00           H  
ATOM   3173  C   GLY   201      39.756  22.953  28.418  1.00  0.00           C  
ATOM   3174  O   GLY   201      39.128  22.539  27.444  1.00  0.00           O  
ATOM   3175  N   TYR   202      39.675  22.424  29.689  1.00  0.00           N  
ATOM   3176  H   TYR   202      40.330  22.878  30.433  1.00  0.00           H  
ATOM   3177  CA  TYR   202      39.115  21.095  29.897  1.00  0.00           C  
ATOM   3178  HA  TYR   202      38.464  20.798  29.075  1.00  0.00           H  
ATOM   3179  CB  TYR   202      40.230  20.037  29.830  1.00  0.00           C  
ATOM   3180  HB2 TYR   202      41.006  20.307  30.419  1.00  0.00           H  
ATOM   3181  HB3 TYR   202      39.746  19.167  30.274  1.00  0.00           H  
ATOM   3182  CG  TYR   202      40.733  19.745  28.427  1.00  0.00           C  
ATOM   3183  CD1 TYR   202      40.085  18.798  27.585  1.00  0.00           C  
ATOM   3184  HD1 TYR   202      39.223  18.211  27.901  1.00  0.00           H  
ATOM   3185  CE1 TYR   202      40.761  18.451  26.394  1.00  0.00           C  
ATOM   3186  HE1 TYR   202      40.392  17.610  25.807  1.00  0.00           H  
ATOM   3187  CZ  TYR   202      41.939  19.137  25.968  1.00  0.00           C  
ATOM   3188  OH  TYR   202      42.565  18.809  24.834  1.00  0.00           O  
ATOM   3189  HH  TYR   202      41.838  18.224  24.272  1.00  0.00           H  
ATOM   3190  CE2 TYR   202      42.413  20.231  26.715  1.00  0.00           C  
ATOM   3191  HE2 TYR   202      43.322  20.783  26.520  1.00  0.00           H  
ATOM   3192  CD2 TYR   202      41.780  20.491  27.948  1.00  0.00           C  
ATOM   3193  HD2 TYR   202      42.211  21.304  28.514  1.00  0.00           H  
ATOM   3194  C   TYR   202      38.332  21.183  31.148  1.00  0.00           C  
ATOM   3195  O   TYR   202      38.835  21.657  32.172  1.00  0.00           O  
ATOM   3196  N   ARG   203      37.063  20.727  31.128  1.00  0.00           N  
ATOM   3197  H   ARG   203      36.705  20.285  30.198  1.00  0.00           H  
ATOM   3198  CA  ARG   203      36.237  20.627  32.336  1.00  0.00           C  
ATOM   3199  HA  ARG   203      36.782  20.478  33.173  1.00  0.00           H  
ATOM   3200  CB  ARG   203      35.390  21.917  32.368  1.00  0.00           C  
ATOM   3201  HB2 ARG   203      36.018  22.781  32.153  1.00  0.00           H  
ATOM   3202  HB3 ARG   203      34.650  21.955  31.569  1.00  0.00           H  
ATOM   3203  CG  ARG   203      34.578  21.988  33.703  1.00  0.00           C  
ATOM   3204  HG2 ARG   203      33.979  21.093  33.773  1.00  0.00           H  
ATOM   3205  HG3 ARG   203      35.329  22.012  34.493  1.00  0.00           H  
ATOM   3206  CD  ARG   203      33.782  23.292  33.731  1.00  0.00           C  
ATOM   3207  HD2 ARG   203      34.228  24.115  33.193  1.00  0.00           H  
ATOM   3208  HD3 ARG   203      32.920  23.131  33.229  1.00  0.00           H  
ATOM   3209  NE  ARG   203      33.372  23.664  35.020  1.00  0.00           N  
ATOM   3210  HE  ARG   203      32.554  23.051  35.369  1.00  0.00           H  
ATOM   3211  CZ  ARG   203      33.765  24.714  35.740  1.00  0.00           C  
ATOM   3212  NH1 ARG   203      34.855  25.413  35.643  1.00  0.00           N  
ATOM   3213 HH11 ARG   203      34.995  26.271  36.284  1.00  0.00           H  
ATOM   3214 HH12 ARG   203      35.532  25.124  34.853  1.00  0.00           H  
ATOM   3215  NH2 ARG   203      32.988  25.133  36.680  1.00  0.00           N  
ATOM   3216 HH21 ARG   203      33.251  26.043  37.219  1.00  0.00           H  
ATOM   3217 HH22 ARG   203      32.076  24.716  36.800  1.00  0.00           H  
ATOM   3218  C   ARG   203      35.355  19.351  32.370  1.00  0.00           C  
ATOM   3219  O   ARG   203      34.590  19.195  31.373  1.00  0.00           O  
ATOM   3220  N   GLU   204      35.498  18.522  33.421  1.00  0.00           N  
ATOM   3221  H   GLU   204      36.178  18.854  34.191  1.00  0.00           H  
ATOM   3222  CA  GLU   204      34.808  17.211  33.631  1.00  0.00           C  
ATOM   3223  HA  GLU   204      35.324  16.675  34.239  1.00  0.00           H  
ATOM   3224  CB  GLU   204      33.534  17.508  34.342  1.00  0.00           C  
ATOM   3225  HB2 GLU   204      33.035  18.213  33.693  1.00  0.00           H  
ATOM   3226  HB3 GLU   204      32.894  16.639  34.305  1.00  0.00           H  
ATOM   3227  CG  GLU   204      33.524  18.138  35.752  1.00  0.00           C  
ATOM   3228  HG2 GLU   204      34.062  19.083  35.680  1.00  0.00           H  
ATOM   3229  HG3 GLU   204      32.550  18.153  36.020  1.00  0.00           H  
ATOM   3230  CD  GLU   204      34.177  17.172  36.767  1.00  0.00           C  
ATOM   3231  OE1 GLU   204      34.019  15.924  36.728  1.00  0.00           O  
ATOM   3232  OE2 GLU   204      34.716  17.633  37.761  1.00  0.00           O  
ATOM   3233  C   GLU   204      34.651  16.455  32.293  1.00  0.00           C  
ATOM   3234  O   GLU   204      33.573  15.933  31.963  1.00  0.00           O  
ATOM   3235  N   GLY   205      35.773  16.342  31.580  1.00  0.00           N  
ATOM   3236  H   GLY   205      36.635  16.793  32.073  1.00  0.00           H  
ATOM   3237  CA  GLY   205      36.093  15.587  30.382  1.00  0.00           C  
ATOM   3238  HA2 GLY   205      37.155  15.393  30.335  1.00  0.00           H  
ATOM   3239  HA3 GLY   205      35.573  14.630  30.434  1.00  0.00           H  
ATOM   3240  C   GLY   205      35.752  16.196  28.986  1.00  0.00           C  
ATOM   3241  O   GLY   205      36.123  15.702  27.899  1.00  0.00           O  
ATOM   3242  N   LYS   206      34.991  17.363  29.052  1.00  0.00           N  
ATOM   3243  H   LYS   206      34.699  17.642  30.064  1.00  0.00           H  
ATOM   3244  CA  LYS   206      34.749  18.214  27.875  1.00  0.00           C  
ATOM   3245  HA  LYS   206      34.658  17.542  27.022  1.00  0.00           H  
ATOM   3246  CB  LYS   206      33.317  18.850  27.912  1.00  0.00           C  
ATOM   3247  HB2 LYS   206      32.646  18.088  28.307  1.00  0.00           H  
ATOM   3248  HB3 LYS   206      33.349  19.682  28.615  1.00  0.00           H  
ATOM   3249  CG  LYS   206      32.735  19.406  26.586  1.00  0.00           C  
ATOM   3250  HG2 LYS   206      33.227  20.338  26.307  1.00  0.00           H  
ATOM   3251  HG3 LYS   206      32.951  18.712  25.774  1.00  0.00           H  
ATOM   3252  CD  LYS   206      31.174  19.470  26.497  1.00  0.00           C  
ATOM   3253  HD2 LYS   206      30.795  18.599  26.842  1.00  0.00           H  
ATOM   3254  HD3 LYS   206      30.753  20.155  27.109  1.00  0.00           H  
ATOM   3255  CE  LYS   206      30.718  19.645  25.006  1.00  0.00           C  
ATOM   3256  HE2 LYS   206      31.029  20.589  24.828  1.00  0.00           H  
ATOM   3257  HE3 LYS   206      31.190  19.068  24.324  1.00  0.00           H  
ATOM   3258  NZ  LYS   206      29.286  19.535  24.751  1.00  0.00           N  
ATOM   3259  HZ1 LYS   206      29.042  18.537  25.115  1.00  0.00           H  
ATOM   3260  HZ2 LYS   206      28.637  20.142  25.232  1.00  0.00           H  
ATOM   3261  HZ3 LYS   206      29.021  19.593  23.778  1.00  0.00           H  
ATOM   3262  C   LYS   206      35.792  19.345  27.665  1.00  0.00           C  
ATOM   3263  O   LYS   206      35.975  20.224  28.526  1.00  0.00           O  
ATOM   3264  N   ALA   207      36.447  19.363  26.495  1.00  0.00           N  
ATOM   3265  H   ALA   207      36.266  18.583  25.755  1.00  0.00           H  
ATOM   3266  CA  ALA   207      37.201  20.511  26.012  1.00  0.00           C  
ATOM   3267  HA  ALA   207      38.061  20.720  26.649  1.00  0.00           H  
ATOM   3268  CB  ALA   207      37.728  20.184  24.571  1.00  0.00           C  
ATOM   3269  HB1 ALA   207      38.482  19.397  24.600  1.00  0.00           H  
ATOM   3270  HB2 ALA   207      36.942  19.798  24.067  1.00  0.00           H  
ATOM   3271  HB3 ALA   207      38.185  21.050  24.094  1.00  0.00           H  
ATOM   3272  C   ALA   207      36.212  21.695  25.879  1.00  0.00           C  
ATOM   3273  O   ALA   207      35.109  21.562  25.420  1.00  0.00           O  
ATOM   3274  N   VAL   208      36.567  22.953  26.283  1.00  0.00           N  
ATOM   3275  H   VAL   208      37.419  22.965  26.825  1.00  0.00           H  
ATOM   3276  CA  VAL   208      35.707  24.105  26.296  1.00  0.00           C  
ATOM   3277  HA  VAL   208      34.960  24.000  25.624  1.00  0.00           H  
ATOM   3278  CB  VAL   208      34.987  24.242  27.640  1.00  0.00           C  
ATOM   3279  HB  VAL   208      34.498  25.121  27.546  1.00  0.00           H  
ATOM   3280  CG1 VAL   208      33.953  23.139  27.911  1.00  0.00           C  
ATOM   3281 HG11 VAL   208      34.430  22.161  27.839  1.00  0.00           H  
ATOM   3282 HG12 VAL   208      33.544  23.194  28.919  1.00  0.00           H  
ATOM   3283 HG13 VAL   208      33.205  23.071  27.235  1.00  0.00           H  
ATOM   3284  CG2 VAL   208      35.941  24.469  28.834  1.00  0.00           C  
ATOM   3285 HG21 VAL   208      35.357  24.622  29.741  1.00  0.00           H  
ATOM   3286 HG22 VAL   208      36.487  23.552  29.056  1.00  0.00           H  
ATOM   3287 HG23 VAL   208      36.576  25.247  28.732  1.00  0.00           H  
ATOM   3288  C   VAL   208      36.490  25.385  26.009  1.00  0.00           C  
ATOM   3289  O   VAL   208      37.702  25.429  26.307  1.00  0.00           O  
ATOM   3290  N   HIP   209      35.759  26.377  25.506  1.00  0.00           N  
ATOM   3291  H   HIP   209      34.758  26.130  25.153  1.00  0.00           H  
ATOM   3292  CA  HIP   209      36.165  27.746  25.273  1.00  0.00           C  
ATOM   3293  HA  HIP   209      37.057  27.874  25.887  1.00  0.00           H  
ATOM   3294  CB  HIP   209      36.522  28.057  23.828  1.00  0.00           C  
ATOM   3295  HB2 HIP   209      35.662  27.706  23.258  1.00  0.00           H  
ATOM   3296  HB3 HIP   209      36.444  29.141  23.741  1.00  0.00           H  
ATOM   3297  CG  HIP   209      37.777  27.535  23.272  1.00  0.00           C  
ATOM   3298  ND1 HIP   209      38.091  27.343  21.961  1.00  0.00           N  
ATOM   3299  HD1 HIP   209      37.294  27.157  21.241  1.00  0.00           H  
ATOM   3300  CE1 HIP   209      39.360  26.994  21.894  1.00  0.00           C  
ATOM   3301  HE1 HIP   209      39.714  26.503  20.987  1.00  0.00           H  
ATOM   3302  NE2 HIP   209      39.907  27.010  23.103  1.00  0.00           N  
ATOM   3303  HE2 HIP   209      40.934  26.841  23.428  1.00  0.00           H  
ATOM   3304  CD2 HIP   209      38.910  27.408  24.005  1.00  0.00           C  
ATOM   3305  HD2 HIP   209      38.973  27.593  25.077  1.00  0.00           H  
ATOM   3306  C   HIP   209      35.139  28.720  25.910  1.00  0.00           C  
ATOM   3307  O   HIP   209      33.946  28.397  25.952  1.00  0.00           O  
ATOM   3308  N   VAL   210      35.656  29.854  26.348  1.00  0.00           N  
ATOM   3309  H   VAL   210      36.741  29.915  26.433  1.00  0.00           H  
ATOM   3310  CA  VAL   210      34.815  30.847  27.074  1.00  0.00           C  
ATOM   3311  HA  VAL   210      34.291  30.344  27.888  1.00  0.00           H  
ATOM   3312  CB  VAL   210      35.611  32.000  27.799  1.00  0.00           C  
ATOM   3313  HB  VAL   210      36.185  31.556  28.502  1.00  0.00           H  
ATOM   3314  CG1 VAL   210      36.669  32.703  26.896  1.00  0.00           C  
ATOM   3315 HG11 VAL   210      37.414  32.044  26.449  1.00  0.00           H  
ATOM   3316 HG12 VAL   210      36.065  33.186  26.128  1.00  0.00           H  
ATOM   3317 HG13 VAL   210      37.129  33.476  27.512  1.00  0.00           H  
ATOM   3318  CG2 VAL   210      34.784  33.094  28.501  1.00  0.00           C  
ATOM   3319 HG21 VAL   210      35.309  33.714  29.228  1.00  0.00           H  
ATOM   3320 HG22 VAL   210      34.352  33.734  27.850  1.00  0.00           H  
ATOM   3321 HG23 VAL   210      34.084  32.541  29.127  1.00  0.00           H  
ATOM   3322  C   VAL   210      33.868  31.426  26.009  1.00  0.00           C  
ATOM   3323  O   VAL   210      34.236  31.882  24.919  1.00  0.00           O  
ATOM   3324  N   SER   211      32.617  31.417  26.410  1.00  0.00           N  
ATOM   3325  H   SER   211      32.329  31.117  27.418  1.00  0.00           H  
ATOM   3326  CA  SER   211      31.569  31.915  25.502  1.00  0.00           C  
ATOM   3327  HA  SER   211      31.757  31.706  24.448  1.00  0.00           H  
ATOM   3328  CB  SER   211      30.281  31.162  25.872  1.00  0.00           C  
ATOM   3329  HB2 SER   211      30.531  30.184  26.283  1.00  0.00           H  
ATOM   3330  HB3 SER   211      29.883  31.619  26.778  1.00  0.00           H  
ATOM   3331  OG  SER   211      29.264  30.983  24.875  1.00  0.00           O  
ATOM   3332  HG  SER   211      28.355  31.289  25.394  1.00  0.00           H  
ATOM   3333  C   SER   211      31.330  33.431  25.552  1.00  0.00           C  
ATOM   3334  O   SER   211      31.703  34.078  26.583  1.00  0.00           O  
ATOM   3335  N   PRO   212      30.862  34.056  24.468  1.00  0.00           N  
ATOM   3336  CD  PRO   212      30.808  33.573  23.113  1.00  0.00           C  
ATOM   3337  HD2 PRO   212      30.090  32.866  23.046  1.00  0.00           H  
ATOM   3338  HD3 PRO   212      31.755  33.104  22.850  1.00  0.00           H  
ATOM   3339  CG  PRO   212      30.668  34.845  22.230  1.00  0.00           C  
ATOM   3340  HG2 PRO   212      30.112  34.672  21.405  1.00  0.00           H  
ATOM   3341  HG3 PRO   212      31.671  35.234  22.125  1.00  0.00           H  
ATOM   3342  CB  PRO   212      29.939  35.807  23.114  1.00  0.00           C  
ATOM   3343  HB2 PRO   212      28.948  35.615  23.123  1.00  0.00           H  
ATOM   3344  HB3 PRO   212      30.233  36.780  22.745  1.00  0.00           H  
ATOM   3345  CA  PRO   212      30.473  35.442  24.500  1.00  0.00           C  
ATOM   3346  HA  PRO   212      31.328  36.085  24.709  1.00  0.00           H  
ATOM   3347  C   PRO   212      29.383  35.756  25.486  1.00  0.00           C  
ATOM   3348  O   PRO   212      28.295  35.080  25.509  1.00  0.00           O  
ATOM   3349  N   GLY   213      29.521  36.896  26.194  1.00  0.00           N  
ATOM   3350  H   GLY   213      30.258  37.507  25.871  1.00  0.00           H  
ATOM   3351  CA  GLY   213      28.593  37.127  27.280  1.00  0.00           C  
ATOM   3352  HA2 GLY   213      27.618  36.719  27.013  1.00  0.00           H  
ATOM   3353  HA3 GLY   213      28.818  36.719  28.265  1.00  0.00           H  
ATOM   3354  C   GLY   213      28.479  38.574  27.569  1.00  0.00           C  
ATOM   3355  O   GLY   213      29.319  39.455  27.168  1.00  0.00           O  
ATOM   3356  N   MET   214      27.425  38.966  28.315  1.00  0.00           N  
ATOM   3357  H   MET   214      26.867  38.242  28.745  1.00  0.00           H  
ATOM   3358  CA  MET   214      27.145  40.339  28.726  1.00  0.00           C  
ATOM   3359  HA  MET   214      27.066  41.060  27.912  1.00  0.00           H  
ATOM   3360  CB  MET   214      25.753  40.437  29.413  1.00  0.00           C  
ATOM   3361  HB2 MET   214      25.764  39.809  30.304  1.00  0.00           H  
ATOM   3362  HB3 MET   214      25.574  41.455  29.759  1.00  0.00           H  
ATOM   3363  CG  MET   214      24.575  40.145  28.489  1.00  0.00           C  
ATOM   3364  HG2 MET   214      24.588  39.103  28.169  1.00  0.00           H  
ATOM   3365  HG3 MET   214      23.698  40.304  29.117  1.00  0.00           H  
ATOM   3366  SD  MET   214      24.397  41.213  27.050  1.00  0.00           S  
ATOM   3367  CE  MET   214      23.787  42.705  27.820  1.00  0.00           C  
ATOM   3368  HE1 MET   214      24.466  43.032  28.608  1.00  0.00           H  
ATOM   3369  HE2 MET   214      23.787  43.457  27.032  1.00  0.00           H  
ATOM   3370  HE3 MET   214      22.782  42.485  28.180  1.00  0.00           H  
ATOM   3371  C   MET   214      28.182  40.856  29.745  1.00  0.00           C  
ATOM   3372  O   MET   214      28.428  40.222  30.755  1.00  0.00           O  
ATOM   3373  N   LEU   215      28.817  42.021  29.456  1.00  0.00           N  
ATOM   3374  H   LEU   215      28.404  42.558  28.602  1.00  0.00           H  
ATOM   3375  CA  LEU   215      29.980  42.565  30.155  1.00  0.00           C  
ATOM   3376  HA  LEU   215      30.373  43.279  29.432  1.00  0.00           H  
ATOM   3377  CB  LEU   215      29.601  43.326  31.432  1.00  0.00           C  
ATOM   3378  HB2 LEU   215      29.192  42.624  32.159  1.00  0.00           H  
ATOM   3379  HB3 LEU   215      30.495  43.720  31.915  1.00  0.00           H  
ATOM   3380  CG  LEU   215      28.642  44.474  31.317  1.00  0.00           C  
ATOM   3381  HG  LEU   215      27.804  44.101  30.729  1.00  0.00           H  
ATOM   3382  CD1 LEU   215      27.939  44.668  32.688  1.00  0.00           C  
ATOM   3383 HD11 LEU   215      28.644  45.097  33.400  1.00  0.00           H  
ATOM   3384 HD12 LEU   215      27.126  45.230  32.479  1.00  0.00           H  
ATOM   3385 HD13 LEU   215      27.661  43.653  32.970  1.00  0.00           H  
ATOM   3386  CD2 LEU   215      29.126  45.821  30.783  1.00  0.00           C  
ATOM   3387 HD21 LEU   215      29.747  46.212  31.403  1.00  0.00           H  
ATOM   3388 HD22 LEU   215      29.521  45.605  29.790  1.00  0.00           H  
ATOM   3389 HD23 LEU   215      28.262  46.480  30.705  1.00  0.00           H  
ATOM   3390  C   LEU   215      31.147  41.529  30.396  1.00  0.00           C  
ATOM   3391  O   LEU   215      31.777  41.542  31.454  1.00  0.00           O  
ATOM   3392  N   ASP   216      31.302  40.600  29.424  1.00  0.00           N  
ATOM   3393  H   ASP   216      30.739  40.655  28.588  1.00  0.00           H  
ATOM   3394  CA  ASP   216      32.347  39.585  29.469  1.00  0.00           C  
ATOM   3395  HA  ASP   216      32.170  39.095  30.427  1.00  0.00           H  
ATOM   3396  CB  ASP   216      32.266  38.516  28.318  1.00  0.00           C  
ATOM   3397  HB2 ASP   216      33.161  37.896  28.372  1.00  0.00           H  
ATOM   3398  HB3 ASP   216      31.401  37.885  28.520  1.00  0.00           H  
ATOM   3399  CG  ASP   216      32.175  39.079  26.883  1.00  0.00           C  
ATOM   3400  OD1 ASP   216      32.285  40.322  26.631  1.00  0.00           O  
ATOM   3401  OD2 ASP   216      32.032  38.198  26.000  1.00  0.00           O  
ATOM   3402  C   ASP   216      33.762  40.178  29.482  1.00  0.00           C  
ATOM   3403  O   ASP   216      34.437  39.911  30.479  1.00  0.00           O  
ATOM   3404  N   ALA   217      34.182  40.940  28.387  1.00  0.00           N  
ATOM   3405  H   ALA   217      33.479  41.041  27.561  1.00  0.00           H  
ATOM   3406  CA  ALA   217      35.542  41.429  28.216  1.00  0.00           C  
ATOM   3407  HA  ALA   217      36.292  40.664  28.015  1.00  0.00           H  
ATOM   3408  CB  ALA   217      35.596  42.291  27.000  1.00  0.00           C  
ATOM   3409  HB1 ALA   217      35.103  41.852  26.133  1.00  0.00           H  
ATOM   3410  HB2 ALA   217      35.169  43.271  27.212  1.00  0.00           H  
ATOM   3411  HB3 ALA   217      36.612  42.600  26.754  1.00  0.00           H  
ATOM   3412  C   ALA   217      36.079  42.285  29.446  1.00  0.00           C  
ATOM   3413  O   ALA   217      37.216  42.171  29.850  1.00  0.00           O  
ATOM   3414  N   GLU   218      35.127  43.076  29.995  1.00  0.00           N  
ATOM   3415  H   GLU   218      34.244  43.190  29.366  1.00  0.00           H  
ATOM   3416  CA  GLU   218      35.241  43.959  31.228  1.00  0.00           C  
ATOM   3417  HA  GLU   218      36.028  44.695  31.060  1.00  0.00           H  
ATOM   3418  CB  GLU   218      33.974  44.765  31.405  1.00  0.00           C  
ATOM   3419  HB2 GLU   218      33.078  44.171  31.586  1.00  0.00           H  
ATOM   3420  HB3 GLU   218      34.105  45.271  32.269  1.00  0.00           H  
ATOM   3421  CG  GLU   218      33.715  45.793  30.294  1.00  0.00           C  
ATOM   3422  HG2 GLU   218      33.113  46.635  30.635  1.00  0.00           H  
ATOM   3423  HG3 GLU   218      34.701  46.150  29.999  1.00  0.00           H  
ATOM   3424  CD  GLU   218      32.921  45.304  29.101  1.00  0.00           C  
ATOM   3425  OE1 GLU   218      32.667  44.107  29.030  1.00  0.00           O  
ATOM   3426  OE2 GLU   218      32.574  46.152  28.232  1.00  0.00           O  
ATOM   3427  C   GLU   218      35.569  43.175  32.543  1.00  0.00           C  
ATOM   3428  O   GLU   218      36.380  43.716  33.313  1.00  0.00           O  
ATOM   3429  N   ALA   219      35.077  41.951  32.763  1.00  0.00           N  
ATOM   3430  H   ALA   219      34.295  41.613  32.083  1.00  0.00           H  
ATOM   3431  CA  ALA   219      35.294  41.278  33.995  1.00  0.00           C  
ATOM   3432  HA  ALA   219      36.042  41.808  34.585  1.00  0.00           H  
ATOM   3433  CB  ALA   219      34.035  41.263  34.859  1.00  0.00           C  
ATOM   3434  HB1 ALA   219      33.815  42.149  35.454  1.00  0.00           H  
ATOM   3435  HB2 ALA   219      33.158  41.168  34.220  1.00  0.00           H  
ATOM   3436  HB3 ALA   219      34.026  40.427  35.558  1.00  0.00           H  
ATOM   3437  C   ALA   219      35.993  39.870  34.010  1.00  0.00           C  
ATOM   3438  O   ALA   219      36.356  39.400  35.083  1.00  0.00           O  
ATOM   3439  N   TYR   220      36.142  39.195  32.887  1.00  0.00           N  
ATOM   3440  H   TYR   220      35.666  39.564  31.979  1.00  0.00           H  
ATOM   3441  CA  TYR   220      36.826  37.873  32.776  1.00  0.00           C  
ATOM   3442  HA  TYR   220      37.653  37.994  33.343  1.00  0.00           H  
ATOM   3443  CB  TYR   220      35.998  36.704  33.374  1.00  0.00           C  
ATOM   3444  HB2 TYR   220      36.509  35.751  33.234  1.00  0.00           H  
ATOM   3445  HB3 TYR   220      35.934  36.896  34.445  1.00  0.00           H  
ATOM   3446  CG  TYR   220      34.625  36.523  32.822  1.00  0.00           C  
ATOM   3447  CD1 TYR   220      34.474  36.062  31.499  1.00  0.00           C  
ATOM   3448  HD1 TYR   220      35.320  35.611  30.979  1.00  0.00           H  
ATOM   3449  CE1 TYR   220      33.153  35.849  30.980  1.00  0.00           C  
ATOM   3450  HE1 TYR   220      32.961  35.283  30.166  1.00  0.00           H  
ATOM   3451  CZ  TYR   220      32.067  36.344  31.686  1.00  0.00           C  
ATOM   3452  OH  TYR   220      30.764  36.107  31.237  1.00  0.00           O  
ATOM   3453  HH  TYR   220      30.787  35.667  30.241  1.00  0.00           H  
ATOM   3454  CE2 TYR   220      32.219  36.989  32.929  1.00  0.00           C  
ATOM   3455  HE2 TYR   220      31.324  37.262  33.488  1.00  0.00           H  
ATOM   3456  CD2 TYR   220      33.530  36.980  33.563  1.00  0.00           C  
ATOM   3457  HD2 TYR   220      33.732  37.408  34.545  1.00  0.00           H  
ATOM   3458  C   TYR   220      37.287  37.530  31.362  1.00  0.00           C  
ATOM   3459  O   TYR   220      37.970  36.525  31.273  1.00  0.00           O  
ATOM   3460  N   GLY   221      36.918  38.158  30.257  1.00  0.00           N  
ATOM   3461  H   GLY   221      36.409  39.121  30.307  1.00  0.00           H  
ATOM   3462  CA  GLY   221      36.899  37.480  28.979  1.00  0.00           C  
ATOM   3463  HA2 GLY   221      36.551  36.456  29.117  1.00  0.00           H  
ATOM   3464  HA3 GLY   221      36.075  37.777  28.331  1.00  0.00           H  
ATOM   3465  C   GLY   221      38.108  37.639  28.004  1.00  0.00           C  
ATOM   3466  O   GLY   221      37.994  37.152  26.905  1.00  0.00           O  
ATOM   3467  N   VAL   222      39.176  38.287  28.400  1.00  0.00           N  
ATOM   3468  H   VAL   222      39.086  38.678  29.414  1.00  0.00           H  
ATOM   3469  CA  VAL   222      40.478  38.492  27.680  1.00  0.00           C  
ATOM   3470  HA  VAL   222      40.378  38.602  26.600  1.00  0.00           H  
ATOM   3471  CB  VAL   222      41.302  39.633  28.282  1.00  0.00           C  
ATOM   3472  HB  VAL   222      41.512  39.577  29.268  1.00  0.00           H  
ATOM   3473  CG1 VAL   222      42.613  40.028  27.540  1.00  0.00           C  
ATOM   3474 HG11 VAL   222      42.925  41.038  27.803  1.00  0.00           H  
ATOM   3475 HG12 VAL   222      43.424  39.365  27.842  1.00  0.00           H  
ATOM   3476 HG13 VAL   222      42.466  39.933  26.464  1.00  0.00           H  
ATOM   3477  CG2 VAL   222      40.496  40.873  28.289  1.00  0.00           C  
ATOM   3478 HG21 VAL   222      40.275  41.076  27.324  1.00  0.00           H  
ATOM   3479 HG22 VAL   222      39.584  40.718  28.866  1.00  0.00           H  
ATOM   3480 HG23 VAL   222      41.059  41.736  28.644  1.00  0.00           H  
ATOM   3481  C   VAL   222      41.277  37.160  27.689  1.00  0.00           C  
ATOM   3482  O   VAL   222      41.343  36.482  28.749  1.00  0.00           O  
ATOM   3483  N   LYS   223      41.954  36.866  26.644  1.00  0.00           N  
ATOM   3484  H   LYS   223      41.749  37.512  25.791  1.00  0.00           H  
ATOM   3485  CA  LYS   223      42.932  35.798  26.396  1.00  0.00           C  
ATOM   3486  HA  LYS   223      42.960  35.297  27.272  1.00  0.00           H  
ATOM   3487  CB  LYS   223      42.437  34.804  25.311  1.00  0.00           C  
ATOM   3488  HB2 LYS   223      42.585  35.282  24.343  1.00  0.00           H  
ATOM   3489  HB3 LYS   223      43.129  33.969  25.417  1.00  0.00           H  
ATOM   3490  CG  LYS   223      41.028  34.305  25.485  1.00  0.00           C  
ATOM   3491  HG2 LYS   223      41.096  33.267  25.197  1.00  0.00           H  
ATOM   3492  HG3 LYS   223      40.651  34.269  26.507  1.00  0.00           H  
ATOM   3493  CD  LYS   223      39.955  35.013  24.665  1.00  0.00           C  
ATOM   3494  HD2 LYS   223      40.014  35.943  24.893  1.00  0.00           H  
ATOM   3495  HD3 LYS   223      40.011  34.792  23.609  1.00  0.00           H  
ATOM   3496  CE  LYS   223      38.513  34.731  24.990  1.00  0.00           C  
ATOM   3497  HE2 LYS   223      38.297  33.685  24.830  1.00  0.00           H  
ATOM   3498  HE3 LYS   223      38.319  34.963  26.027  1.00  0.00           H  
ATOM   3499  NZ  LYS   223      37.537  35.480  24.120  1.00  0.00           N  
ATOM   3500  HZ1 LYS   223      36.563  35.136  24.467  1.00  0.00           H  
ATOM   3501  HZ2 LYS   223      37.518  36.565  24.220  1.00  0.00           H  
ATOM   3502  HZ3 LYS   223      37.634  35.253  23.141  1.00  0.00           H  
ATOM   3503  C   LYS   223      44.411  36.285  26.066  1.00  0.00           C  
ATOM   3504  O   LYS   223      44.531  37.193  25.299  1.00  0.00           O  
ATOM   3505  N   SER   224      45.409  35.781  26.705  1.00  0.00           N  
ATOM   3506  H   SER   224      45.280  35.078  27.529  1.00  0.00           H  
ATOM   3507  CA  SER   224      46.730  36.302  26.456  1.00  0.00           C  
ATOM   3508  HA  SER   224      46.928  36.712  25.466  1.00  0.00           H  
ATOM   3509  CB  SER   224      47.161  37.409  27.412  1.00  0.00           C  
ATOM   3510  HB2 SER   224      46.452  38.128  27.428  1.00  0.00           H  
ATOM   3511  HB3 SER   224      47.174  36.963  28.406  1.00  0.00           H  
ATOM   3512  OG  SER   224      48.479  38.025  27.141  1.00  0.00           O  
ATOM   3513  HG  SER   224      48.431  38.876  26.462  1.00  0.00           H  
ATOM   3514  C   SER   224      47.814  35.177  26.642  1.00  0.00           C  
ATOM   3515  O   SER   224      47.459  34.025  26.974  1.00  0.00           O  
ATOM   3516  N   ASN   225      49.109  35.440  26.321  1.00  0.00           N  
ATOM   3517  H   ASN   225      49.271  36.397  26.043  1.00  0.00           H  
ATOM   3518  CA  ASN   225      50.187  34.455  26.466  1.00  0.00           C  
ATOM   3519  HA  ASN   225      49.790  33.478  26.740  1.00  0.00           H  
ATOM   3520  CB  ASN   225      50.942  34.261  25.136  1.00  0.00           C  
ATOM   3521  HB2 ASN   225      51.623  33.410  25.120  1.00  0.00           H  
ATOM   3522  HB3 ASN   225      50.315  34.087  24.261  1.00  0.00           H  
ATOM   3523  CG  ASN   225      51.876  35.430  24.869  1.00  0.00           C  
ATOM   3524  OD1 ASN   225      53.040  35.550  25.363  1.00  0.00           O  
ATOM   3525  ND2 ASN   225      51.398  36.458  24.197  1.00  0.00           N  
ATOM   3526 HD21 ASN   225      52.055  37.315  24.048  1.00  0.00           H  
ATOM   3527 HD22 ASN   225      50.368  36.506  23.842  1.00  0.00           H  
ATOM   3528  C   ASN   225      51.147  34.904  27.592  1.00  0.00           C  
ATOM   3529  O   ASN   225      51.118  36.065  27.928  1.00  0.00           O  
ATOM   3530  N   VAL   226      51.972  33.995  28.087  1.00  0.00           N  
ATOM   3531  H   VAL   226      51.977  33.091  27.478  1.00  0.00           H  
ATOM   3532  CA  VAL   226      52.802  34.138  29.306  1.00  0.00           C  
ATOM   3533  HA  VAL   226      52.087  34.472  30.058  1.00  0.00           H  
ATOM   3534  CB  VAL   226      53.419  32.765  29.780  1.00  0.00           C  
ATOM   3535  HB  VAL   226      52.662  31.992  29.640  1.00  0.00           H  
ATOM   3536  CG1 VAL   226      54.766  32.380  29.134  1.00  0.00           C  
ATOM   3537 HG11 VAL   226      54.866  32.369  28.049  1.00  0.00           H  
ATOM   3538 HG12 VAL   226      55.525  33.096  29.449  1.00  0.00           H  
ATOM   3539 HG13 VAL   226      55.045  31.380  29.464  1.00  0.00           H  
ATOM   3540  CG2 VAL   226      53.484  32.983  31.319  1.00  0.00           C  
ATOM   3541 HG21 VAL   226      53.885  32.133  31.690  1.00  0.00           H  
ATOM   3542 HG22 VAL   226      54.136  33.734  31.495  1.00  0.00           H  
ATOM   3543 HG23 VAL   226      52.564  33.291  31.601  1.00  0.00           H  
ATOM   3544  C   VAL   226      53.850  35.281  29.159  1.00  0.00           C  
ATOM   3545  O   VAL   226      54.165  35.880  30.158  1.00  0.00           O  
ATOM   3546  N   LYS   227      54.410  35.576  28.004  1.00  0.00           N  
ATOM   3547  H   LYS   227      53.965  35.094  27.134  1.00  0.00           H  
ATOM   3548  CA  LYS   227      55.387  36.637  27.725  1.00  0.00           C  
ATOM   3549  HA  LYS   227      56.096  36.695  28.551  1.00  0.00           H  
ATOM   3550  CB  LYS   227      56.116  36.346  26.435  1.00  0.00           C  
ATOM   3551  HB2 LYS   227      55.438  36.378  25.687  1.00  0.00           H  
ATOM   3552  HB3 LYS   227      56.795  37.067  26.241  1.00  0.00           H  
ATOM   3553  CG  LYS   227      56.735  34.963  26.289  1.00  0.00           C  
ATOM   3554  HG2 LYS   227      57.201  34.692  27.235  1.00  0.00           H  
ATOM   3555  HG3 LYS   227      56.024  34.275  26.088  1.00  0.00           H  
ATOM   3556  CD  LYS   227      58.007  34.999  25.375  1.00  0.00           C  
ATOM   3557  HD2 LYS   227      58.587  35.846  25.742  1.00  0.00           H  
ATOM   3558  HD3 LYS   227      58.598  34.092  25.503  1.00  0.00           H  
ATOM   3559  CE  LYS   227      57.664  35.296  23.918  1.00  0.00           C  
ATOM   3560  HE2 LYS   227      57.242  34.464  23.531  1.00  0.00           H  
ATOM   3561  HE3 LYS   227      56.991  35.978  23.858  1.00  0.00           H  
ATOM   3562  NZ  LYS   227      58.866  35.492  23.123  1.00  0.00           N  
ATOM   3563  HZ1 LYS   227      58.659  35.282  22.074  1.00  0.00           H  
ATOM   3564  HZ2 LYS   227      59.266  36.504  23.189  1.00  0.00           H  
ATOM   3565  HZ3 LYS   227      59.593  34.767  23.488  1.00  0.00           H  
ATOM   3566  C   LYS   227      54.742  38.011  27.683  1.00  0.00           C  
ATOM   3567  O   LYS   227      55.191  38.867  28.415  1.00  0.00           O  
ATOM   3568  N   ASP   228      53.600  38.149  26.992  1.00  0.00           N  
ATOM   3569  H   ASP   228      53.181  37.250  26.540  1.00  0.00           H  
ATOM   3570  CA  ASP   228      52.777  39.332  27.092  1.00  0.00           C  
ATOM   3571  HA  ASP   228      53.370  40.151  26.683  1.00  0.00           H  
ATOM   3572  CB  ASP   228      51.553  39.185  26.214  1.00  0.00           C  
ATOM   3573  HB2 ASP   228      51.132  38.181  26.257  1.00  0.00           H  
ATOM   3574  HB3 ASP   228      50.865  39.808  26.613  1.00  0.00           H  
ATOM   3575  CG  ASP   228      51.669  39.499  24.731  1.00  0.00           C  
ATOM   3576  OD1 ASP   228      52.627  39.092  24.067  1.00  0.00           O  
ATOM   3577  OD2 ASP   228      50.726  40.126  24.168  1.00  0.00           O  
ATOM   3578  C   ASP   228      52.326  39.684  28.520  1.00  0.00           C  
ATOM   3579  O   ASP   228      52.345  40.831  28.876  1.00  0.00           O  
ATOM   3580  N   MET   229      51.921  38.667  29.244  1.00  0.00           N  
ATOM   3581  H   MET   229      51.797  37.842  28.673  1.00  0.00           H  
ATOM   3582  CA  MET   229      51.610  38.702  30.684  1.00  0.00           C  
ATOM   3583  HA  MET   229      50.970  39.479  30.775  1.00  0.00           H  
ATOM   3584  CB  MET   229      50.826  37.531  31.200  1.00  0.00           C  
ATOM   3585  HB2 MET   229      51.407  36.620  31.061  1.00  0.00           H  
ATOM   3586  HB3 MET   229      50.743  37.662  32.198  1.00  0.00           H  
ATOM   3587  CG  MET   229      49.446  37.408  30.615  1.00  0.00           C  
ATOM   3588  HG2 MET   229      49.538  37.419  29.529  1.00  0.00           H  
ATOM   3589  HG3 MET   229      49.160  36.421  30.978  1.00  0.00           H  
ATOM   3590  SD  MET   229      48.278  38.732  31.067  1.00  0.00           S  
ATOM   3591  CE  MET   229      48.222  38.635  32.881  1.00  0.00           C  
ATOM   3592  HE1 MET   229      49.177  38.944  33.304  1.00  0.00           H  
ATOM   3593  HE2 MET   229      47.456  39.304  33.273  1.00  0.00           H  
ATOM   3594  HE3 MET   229      48.050  37.599  33.174  1.00  0.00           H  
ATOM   3595  C   MET   229      52.798  38.994  31.546  1.00  0.00           C  
ATOM   3596  O   MET   229      52.655  39.684  32.555  1.00  0.00           O  
ATOM   3597  N   ALA   230      54.005  38.619  31.124  1.00  0.00           N  
ATOM   3598  H   ALA   230      54.071  38.106  30.165  1.00  0.00           H  
ATOM   3599  CA  ALA   230      55.195  38.975  31.761  1.00  0.00           C  
ATOM   3600  HA  ALA   230      55.051  38.946  32.841  1.00  0.00           H  
ATOM   3601  CB  ALA   230      56.302  37.952  31.464  1.00  0.00           C  
ATOM   3602  HB1 ALA   230      56.567  37.979  30.489  1.00  0.00           H  
ATOM   3603  HB2 ALA   230      57.119  38.208  32.139  1.00  0.00           H  
ATOM   3604  HB3 ALA   230      56.126  36.885  31.607  1.00  0.00           H  
ATOM   3605  C   ALA   230      55.544  40.482  31.496  1.00  0.00           C  
ATOM   3606  O   ALA   230      55.755  41.292  32.387  1.00  0.00           O  
ATOM   3607  N   SER   231      55.305  41.004  30.308  1.00  0.00           N  
ATOM   3608  H   SER   231      55.121  40.283  29.511  1.00  0.00           H  
ATOM   3609  CA  SER   231      55.242  42.429  29.993  1.00  0.00           C  
ATOM   3610  HA  SER   231      56.213  42.897  30.154  1.00  0.00           H  
ATOM   3611  CB  SER   231      54.920  42.685  28.551  1.00  0.00           C  
ATOM   3612  HB2 SER   231      53.999  42.190  28.242  1.00  0.00           H  
ATOM   3613  HB3 SER   231      54.877  43.753  28.339  1.00  0.00           H  
ATOM   3614  OG  SER   231      55.892  42.092  27.750  1.00  0.00           O  
ATOM   3615  HG  SER   231      55.996  42.761  26.896  1.00  0.00           H  
ATOM   3616  C   SER   231      54.248  43.146  30.887  1.00  0.00           C  
ATOM   3617  O   SER   231      54.701  44.072  31.607  1.00  0.00           O  
ATOM   3618  N   TRP   232      53.060  42.619  31.032  1.00  0.00           N  
ATOM   3619  H   TRP   232      52.867  41.670  30.532  1.00  0.00           H  
ATOM   3620  CA  TRP   232      52.041  43.179  31.920  1.00  0.00           C  
ATOM   3621  HA  TRP   232      51.886  44.222  31.640  1.00  0.00           H  
ATOM   3622  CB  TRP   232      50.759  42.390  31.780  1.00  0.00           C  
ATOM   3623  HB2 TRP   232      50.377  42.446  30.761  1.00  0.00           H  
ATOM   3624  HB3 TRP   232      50.859  41.383  32.185  1.00  0.00           H  
ATOM   3625  CG  TRP   232      49.668  42.976  32.585  1.00  0.00           C  
ATOM   3626  CD1 TRP   232      48.938  42.214  33.493  1.00  0.00           C  
ATOM   3627  HD1 TRP   232      49.097  41.144  33.622  1.00  0.00           H  
ATOM   3628  NE1 TRP   232      47.810  42.937  33.885  1.00  0.00           N  
ATOM   3629  HE1 TRP   232      47.067  42.576  34.466  1.00  0.00           H  
ATOM   3630  CE2 TRP   232      47.857  44.239  33.457  1.00  0.00           C  
ATOM   3631  CZ2 TRP   232      46.938  45.287  33.619  1.00  0.00           C  
ATOM   3632  HZ2 TRP   232      46.113  45.106  34.307  1.00  0.00           H  
ATOM   3633  CH2 TRP   232      47.266  46.444  32.919  1.00  0.00           C  
ATOM   3634  HH2 TRP   232      46.660  47.339  33.058  1.00  0.00           H  
ATOM   3635  CZ3 TRP   232      48.429  46.607  32.162  1.00  0.00           C  
ATOM   3636  HZ3 TRP   232      48.706  47.542  31.676  1.00  0.00           H  
ATOM   3637  CE3 TRP   232      49.262  45.465  31.909  1.00  0.00           C  
ATOM   3638  HE3 TRP   232      50.122  45.612  31.401  1.00  0.00           H  
ATOM   3639  CD2 TRP   232      48.990  44.229  32.557  1.00  0.00           C  
ATOM   3640  C   TRP   232      52.424  43.180  33.416  1.00  0.00           C  
ATOM   3641  O   TRP   232      52.170  44.208  34.073  1.00  0.00           O  
ATOM   3642  N   VAL   233      53.197  42.226  33.933  1.00  0.00           N  
ATOM   3643  H   VAL   233      53.354  41.408  33.361  1.00  0.00           H  
ATOM   3644  CA  VAL   233      53.781  42.225  35.243  1.00  0.00           C  
ATOM   3645  HA  VAL   233      53.059  42.614  35.962  1.00  0.00           H  
ATOM   3646  CB  VAL   233      54.129  40.786  35.644  1.00  0.00           C  
ATOM   3647  HB  VAL   233      54.713  40.424  34.798  1.00  0.00           H  
ATOM   3648  CG1 VAL   233      55.115  40.763  36.927  1.00  0.00           C  
ATOM   3649 HG11 VAL   233      55.986  41.237  36.737  1.00  0.00           H  
ATOM   3650 HG12 VAL   233      54.551  41.262  37.715  1.00  0.00           H  
ATOM   3651 HG13 VAL   233      55.349  39.730  37.187  1.00  0.00           H  
ATOM   3652  CG2 VAL   233      52.838  40.059  35.867  1.00  0.00           C  
ATOM   3653 HG21 VAL   233      53.037  39.095  36.335  1.00  0.00           H  
ATOM   3654 HG22 VAL   233      52.170  40.634  36.508  1.00  0.00           H  
ATOM   3655 HG23 VAL   233      52.301  40.041  34.918  1.00  0.00           H  
ATOM   3656  C   VAL   233      54.939  43.275  35.316  1.00  0.00           C  
ATOM   3657  O   VAL   233      54.912  44.183  36.126  1.00  0.00           O  
ATOM   3658  N   MET   234      55.878  43.308  34.366  1.00  0.00           N  
ATOM   3659  H   MET   234      55.882  42.576  33.572  1.00  0.00           H  
ATOM   3660  CA  MET   234      57.032  44.225  34.405  1.00  0.00           C  
ATOM   3661  HA  MET   234      57.588  44.089  35.320  1.00  0.00           H  
ATOM   3662  CB  MET   234      58.004  43.778  33.279  1.00  0.00           C  
ATOM   3663  HB2 MET   234      57.377  43.587  32.421  1.00  0.00           H  
ATOM   3664  HB3 MET   234      58.749  44.536  33.085  1.00  0.00           H  
ATOM   3665  CG  MET   234      58.765  42.518  33.614  1.00  0.00           C  
ATOM   3666  HG2 MET   234      59.057  42.663  34.654  1.00  0.00           H  
ATOM   3667  HG3 MET   234      58.156  41.714  33.554  1.00  0.00           H  
ATOM   3668  SD  MET   234      60.244  42.318  32.496  1.00  0.00           S  
ATOM   3669  CE  MET   234      59.391  41.948  30.919  1.00  0.00           C  
ATOM   3670  HE1 MET   234      60.041  41.814  30.226  1.00  0.00           H  
ATOM   3671  HE2 MET   234      58.802  41.036  31.018  1.00  0.00           H  
ATOM   3672  HE3 MET   234      58.761  42.769  30.577  1.00  0.00           H  
ATOM   3673  C   MET   234      56.636  45.719  34.358  1.00  0.00           C  
ATOM   3674  O   MET   234      57.238  46.601  34.978  1.00  0.00           O  
ATOM   3675  N   ALA   235      55.545  45.997  33.630  1.00  0.00           N  
ATOM   3676  H   ALA   235      55.111  45.161  33.082  1.00  0.00           H  
ATOM   3677  CA  ALA   235      54.820  47.192  33.749  1.00  0.00           C  
ATOM   3678  HA  ALA   235      55.448  48.005  33.385  1.00  0.00           H  
ATOM   3679  CB  ALA   235      53.654  47.162  32.780  1.00  0.00           C  
ATOM   3680  HB1 ALA   235      54.020  47.123  31.839  1.00  0.00           H  
ATOM   3681  HB2 ALA   235      53.011  46.356  33.099  1.00  0.00           H  
ATOM   3682  HB3 ALA   235      53.132  48.116  32.860  1.00  0.00           H  
ATOM   3683  C   ALA   235      54.418  47.669  35.150  1.00  0.00           C  
ATOM   3684  O   ALA   235      54.926  48.692  35.704  1.00  0.00           O  
ATOM   3685  N   ASN   236      53.525  46.937  35.821  1.00  0.00           N  
ATOM   3686  H   ASN   236      53.252  45.986  35.364  1.00  0.00           H  
ATOM   3687  CA  ASN   236      53.031  47.217  37.150  1.00  0.00           C  
ATOM   3688  HA  ASN   236      52.720  48.262  37.138  1.00  0.00           H  
ATOM   3689  CB  ASN   236      51.905  46.272  37.476  1.00  0.00           C  
ATOM   3690  HB2 ASN   236      52.285  45.292  37.187  1.00  0.00           H  
ATOM   3691  HB3 ASN   236      51.686  46.316  38.543  1.00  0.00           H  
ATOM   3692  CG  ASN   236      50.658  46.553  36.702  1.00  0.00           C  
ATOM   3693  OD1 ASN   236      49.753  47.266  37.048  1.00  0.00           O  
ATOM   3694  ND2 ASN   236      50.462  45.945  35.543  1.00  0.00           N  
ATOM   3695 HD21 ASN   236      49.546  46.111  35.150  1.00  0.00           H  
ATOM   3696 HD22 ASN   236      51.222  45.311  35.085  1.00  0.00           H  
ATOM   3697  C   ASN   236      54.096  47.139  38.249  1.00  0.00           C  
ATOM   3698  O   ASN   236      53.919  47.773  39.319  1.00  0.00           O  
ATOM   3699  N   MET   237      55.081  46.275  38.037  1.00  0.00           N  
ATOM   3700  H   MET   237      55.177  45.805  37.059  1.00  0.00           H  
ATOM   3701  CA  MET   237      56.179  46.160  39.051  1.00  0.00           C  
ATOM   3702  HA  MET   237      55.737  46.255  40.042  1.00  0.00           H  
ATOM   3703  CB  MET   237      56.839  44.746  38.911  1.00  0.00           C  
ATOM   3704  HB2 MET   237      56.048  44.027  39.126  1.00  0.00           H  
ATOM   3705  HB3 MET   237      57.175  44.603  37.884  1.00  0.00           H  
ATOM   3706  CG  MET   237      57.948  44.612  39.961  1.00  0.00           C  
ATOM   3707  HG2 MET   237      58.821  45.009  39.645  1.00  0.00           H  
ATOM   3708  HG3 MET   237      57.658  45.065  40.909  1.00  0.00           H  
ATOM   3709  SD  MET   237      58.367  42.904  40.391  1.00  0.00           S  
ATOM   3710  CE  MET   237      58.961  42.191  38.840  1.00  0.00           C  
ATOM   3711  HE1 MET   237      58.111  42.211  38.157  1.00  0.00           H  
ATOM   3712  HE2 MET   237      59.790  42.799  38.478  1.00  0.00           H  
ATOM   3713  HE3 MET   237      59.211  41.142  39.001  1.00  0.00           H  
ATOM   3714  C   MET   237      57.296  47.294  38.960  1.00  0.00           C  
ATOM   3715  O   MET   237      57.783  47.798  40.006  1.00  0.00           O  
ATOM   3716  N   ALA   238      57.496  47.783  37.748  1.00  0.00           N  
ATOM   3717  H   ALA   238      56.965  47.389  36.881  1.00  0.00           H  
ATOM   3718  CA  ALA   238      58.368  48.986  37.632  1.00  0.00           C  
ATOM   3719  HA  ALA   238      58.500  49.428  38.530  1.00  0.00           H  
ATOM   3720  CB  ALA   238      59.724  48.427  37.053  1.00  0.00           C  
ATOM   3721  HB1 ALA   238      60.441  49.245  37.124  1.00  0.00           H  
ATOM   3722  HB2 ALA   238      60.061  47.685  37.777  1.00  0.00           H  
ATOM   3723  HB3 ALA   238      59.704  47.949  36.073  1.00  0.00           H  
ATOM   3724  C   ALA   238      57.802  50.100  36.735  1.00  0.00           C  
ATOM   3725  O   ALA   238      58.249  50.287  35.593  1.00  0.00           O  
ATOM   3726  N   PRO   239      56.897  50.999  37.207  1.00  0.00           N  
ATOM   3727  CD  PRO   239      56.173  50.752  38.501  1.00  0.00           C  
ATOM   3728  HD2 PRO   239      56.749  51.081  39.263  1.00  0.00           H  
ATOM   3729  HD3 PRO   239      55.866  49.718  38.656  1.00  0.00           H  
ATOM   3730  CG  PRO   239      55.053  51.752  38.500  1.00  0.00           C  
ATOM   3731  HG2 PRO   239      54.732  51.980  39.431  1.00  0.00           H  
ATOM   3732  HG3 PRO   239      54.238  51.369  38.042  1.00  0.00           H  
ATOM   3733  CB  PRO   239      55.549  52.798  37.636  1.00  0.00           C  
ATOM   3734  HB2 PRO   239      56.049  53.510  38.292  1.00  0.00           H  
ATOM   3735  HB3 PRO   239      54.694  53.231  37.117  1.00  0.00           H  
ATOM   3736  CA  PRO   239      56.413  52.191  36.551  1.00  0.00           C  
ATOM   3737  HA  PRO   239      55.828  51.912  35.675  1.00  0.00           H  
ATOM   3738  C   PRO   239      57.545  53.202  36.071  1.00  0.00           C  
ATOM   3739  O   PRO   239      57.378  54.007  35.100  1.00  0.00           O  
ATOM   3740  N   GLU   240      58.662  53.139  36.690  1.00  0.00           N  
ATOM   3741  H   GLU   240      58.622  52.519  37.586  1.00  0.00           H  
ATOM   3742  CA  GLU   240      59.931  53.775  36.346  1.00  0.00           C  
ATOM   3743  HA  GLU   240      59.706  54.839  36.275  1.00  0.00           H  
ATOM   3744  CB  GLU   240      60.951  53.634  37.537  1.00  0.00           C  
ATOM   3745  HB2 GLU   240      61.813  54.152  37.439  1.00  0.00           H  
ATOM   3746  HB3 GLU   240      60.545  54.081  38.445  1.00  0.00           H  
ATOM   3747  CG  GLU   240      61.392  52.195  37.860  1.00  0.00           C  
ATOM   3748  HG2 GLU   240      61.286  51.583  36.964  1.00  0.00           H  
ATOM   3749  HG3 GLU   240      62.430  52.168  38.190  1.00  0.00           H  
ATOM   3750  CD  GLU   240      60.595  51.579  39.035  1.00  0.00           C  
ATOM   3751  OE1 GLU   240      59.400  51.897  39.201  1.00  0.00           O  
ATOM   3752  OE2 GLU   240      61.159  50.672  39.693  1.00  0.00           O  
ATOM   3753  C   GLU   240      60.484  53.291  35.017  1.00  0.00           C  
ATOM   3754  O   GLU   240      61.377  54.032  34.543  1.00  0.00           O  
ATOM   3755  N   THR   241      60.077  52.150  34.394  1.00  0.00           N  
ATOM   3756  H   THR   241      59.247  51.633  34.876  1.00  0.00           H  
ATOM   3757  CA  THR   241      60.539  51.570  33.124  1.00  0.00           C  
ATOM   3758  HA  THR   241      61.528  51.708  32.976  1.00  0.00           H  
ATOM   3759  CB  THR   241      60.238  50.096  32.909  1.00  0.00           C  
ATOM   3760  HB  THR   241      60.525  49.791  31.902  1.00  0.00           H  
ATOM   3761  CG2 THR   241      61.051  49.298  33.908  1.00  0.00           C  
ATOM   3762 HG21 THR   241      61.007  48.230  33.693  1.00  0.00           H  
ATOM   3763 HG22 THR   241      62.107  49.566  33.874  1.00  0.00           H  
ATOM   3764 HG23 THR   241      60.680  49.612  34.884  1.00  0.00           H  
ATOM   3765  OG1 THR   241      58.855  49.720  33.150  1.00  0.00           O  
ATOM   3766  HG1 THR   241      58.679  49.895  34.211  1.00  0.00           H  
ATOM   3767  C   THR   241      59.771  52.105  31.929  1.00  0.00           C  
ATOM   3768  O   THR   241      60.234  51.946  30.801  1.00  0.00           O  
ATOM   3769  N   LEU   242      58.565  52.661  32.217  1.00  0.00           N  
ATOM   3770  H   LEU   242      58.486  52.717  33.302  1.00  0.00           H  
ATOM   3771  CA  LEU   242      57.470  53.077  31.297  1.00  0.00           C  
ATOM   3772  HA  LEU   242      57.501  52.454  30.403  1.00  0.00           H  
ATOM   3773  CB  LEU   242      56.022  52.879  31.926  1.00  0.00           C  
ATOM   3774  HB2 LEU   242      55.978  53.544  32.789  1.00  0.00           H  
ATOM   3775  HB3 LEU   242      55.300  53.187  31.170  1.00  0.00           H  
ATOM   3776  CG  LEU   242      55.660  51.471  32.434  1.00  0.00           C  
ATOM   3777  HG  LEU   242      56.287  51.398  33.323  1.00  0.00           H  
ATOM   3778  CD1 LEU   242      54.173  51.526  32.780  1.00  0.00           C  
ATOM   3779 HD11 LEU   242      53.662  51.863  31.977  1.00  0.00           H  
ATOM   3780 HD12 LEU   242      53.831  50.554  33.135  1.00  0.00           H  
ATOM   3781 HD13 LEU   242      53.990  52.279  33.547  1.00  0.00           H  
ATOM   3782  CD2 LEU   242      55.953  50.270  31.471  1.00  0.00           C  
ATOM   3783 HD21 LEU   242      55.493  50.494  30.508  1.00  0.00           H  
ATOM   3784 HD22 LEU   242      57.033  50.228  31.335  1.00  0.00           H  
ATOM   3785 HD23 LEU   242      55.601  49.344  31.926  1.00  0.00           H  
ATOM   3786  C   LEU   242      57.776  54.540  30.999  1.00  0.00           C  
ATOM   3787  O   LEU   242      58.518  55.244  31.689  1.00  0.00           O  
ATOM   3788  N   PRO   243      57.133  55.193  30.019  1.00  0.00           N  
ATOM   3789  CD  PRO   243      56.536  54.528  28.922  1.00  0.00           C  
ATOM   3790  HD2 PRO   243      55.615  54.313  29.276  1.00  0.00           H  
ATOM   3791  HD3 PRO   243      56.910  53.674  28.689  1.00  0.00           H  
ATOM   3792  CG  PRO   243      56.322  55.485  27.802  1.00  0.00           C  
ATOM   3793  HG2 PRO   243      55.322  55.308  27.407  1.00  0.00           H  
ATOM   3794  HG3 PRO   243      57.101  55.370  27.047  1.00  0.00           H  
ATOM   3795  CB  PRO   243      56.415  56.872  28.480  1.00  0.00           C  
ATOM   3796  HB2 PRO   243      55.414  57.257  28.670  1.00  0.00           H  
ATOM   3797  HB3 PRO   243      56.953  57.572  27.840  1.00  0.00           H  
ATOM   3798  CA  PRO   243      57.102  56.633  29.848  1.00  0.00           C  
ATOM   3799  HA  PRO   243      58.121  57.013  29.924  1.00  0.00           H  
ATOM   3800  C   PRO   243      56.181  57.281  30.976  1.00  0.00           C  
ATOM   3801  O   PRO   243      55.072  56.781  31.312  1.00  0.00           O  
ATOM   3802  N   PRO   244      56.492  58.489  31.495  1.00  0.00           N  
ATOM   3803  CD  PRO   244      57.678  59.282  31.120  1.00  0.00           C  
ATOM   3804  HD2 PRO   244      57.812  59.247  30.120  1.00  0.00           H  
ATOM   3805  HD3 PRO   244      58.574  58.892  31.604  1.00  0.00           H  
ATOM   3806  CG  PRO   244      57.450  60.644  31.521  1.00  0.00           C  
ATOM   3807  HG2 PRO   244      57.009  61.220  30.707  1.00  0.00           H  
ATOM   3808  HG3 PRO   244      58.398  61.068  31.852  1.00  0.00           H  
ATOM   3809  CB  PRO   244      56.441  60.543  32.664  1.00  0.00           C  
ATOM   3810  HB2 PRO   244      55.940  61.478  32.915  1.00  0.00           H  
ATOM   3811  HB3 PRO   244      56.941  60.229  33.580  1.00  0.00           H  
ATOM   3812  CA  PRO   244      55.563  59.394  32.281  1.00  0.00           C  
ATOM   3813  HA  PRO   244      55.195  58.885  33.172  1.00  0.00           H  
ATOM   3814  C   PRO   244      54.357  59.743  31.435  1.00  0.00           C  
ATOM   3815  O   PRO   244      54.403  60.550  30.455  1.00  0.00           O  
ATOM   3816  N   SER   245      53.258  58.997  31.717  1.00  0.00           N  
ATOM   3817  H   SER   245      53.231  58.443  32.655  1.00  0.00           H  
ATOM   3818  CA  SER   245      51.896  59.206  31.129  1.00  0.00           C  
ATOM   3819  HA  SER   245      51.866  60.229  30.754  1.00  0.00           H  
ATOM   3820  CB  SER   245      51.800  58.355  29.862  1.00  0.00           C  
ATOM   3821  HB2 SER   245      50.861  58.635  29.384  1.00  0.00           H  
ATOM   3822  HB3 SER   245      52.659  58.659  29.265  1.00  0.00           H  
ATOM   3823  OG  SER   245      51.699  56.964  29.979  1.00  0.00           O  
ATOM   3824  HG  SER   245      51.863  56.496  29.008  1.00  0.00           H  
ATOM   3825  C   SER   245      50.688  58.927  32.085  1.00  0.00           C  
ATOM   3826  O   SER   245      50.851  58.426  33.173  1.00  0.00           O  
ATOM   3827  N   THR   246      49.402  59.194  31.693  1.00  0.00           N  
ATOM   3828  H   THR   246      49.219  59.424  30.643  1.00  0.00           H  
ATOM   3829  CA  THR   246      48.207  58.684  32.483  1.00  0.00           C  
ATOM   3830  HA  THR   246      48.181  59.190  33.448  1.00  0.00           H  
ATOM   3831  CB  THR   246      46.931  59.245  31.735  1.00  0.00           C  
ATOM   3832  HB  THR   246      46.158  58.982  32.329  1.00  0.00           H  
ATOM   3833  CG2 THR   246      46.925  60.788  31.661  1.00  0.00           C  
ATOM   3834 HG21 THR   246      47.664  61.185  30.965  1.00  0.00           H  
ATOM   3835 HG22 THR   246      46.009  61.185  31.223  1.00  0.00           H  
ATOM   3836 HG23 THR   246      47.134  61.254  32.623  1.00  0.00           H  
ATOM   3837  OG1 THR   246      46.906  58.631  30.468  1.00  0.00           O  
ATOM   3838  HG1 THR   246      46.544  57.617  30.639  1.00  0.00           H  
ATOM   3839  C   THR   246      48.224  57.176  32.773  1.00  0.00           C  
ATOM   3840  O   THR   246      47.661  56.822  33.817  1.00  0.00           O  
ATOM   3841  N   LEU   247      48.849  56.316  31.949  1.00  0.00           N  
ATOM   3842  H   LEU   247      49.329  56.699  31.048  1.00  0.00           H  
ATOM   3843  CA  LEU   247      48.922  54.886  32.335  1.00  0.00           C  
ATOM   3844  HA  LEU   247      47.915  54.508  32.509  1.00  0.00           H  
ATOM   3845  CB  LEU   247      49.504  54.266  31.119  1.00  0.00           C  
ATOM   3846  HB2 LEU   247      48.973  54.463  30.187  1.00  0.00           H  
ATOM   3847  HB3 LEU   247      50.522  54.637  30.996  1.00  0.00           H  
ATOM   3848  CG  LEU   247      49.593  52.660  31.298  1.00  0.00           C  
ATOM   3849  HG  LEU   247      50.104  52.518  32.251  1.00  0.00           H  
ATOM   3850  CD1 LEU   247      48.180  52.123  31.414  1.00  0.00           C  
ATOM   3851 HD11 LEU   247      48.077  51.039  31.449  1.00  0.00           H  
ATOM   3852 HD12 LEU   247      47.619  52.646  32.188  1.00  0.00           H  
ATOM   3853 HD13 LEU   247      47.602  52.367  30.522  1.00  0.00           H  
ATOM   3854  CD2 LEU   247      50.528  52.010  30.246  1.00  0.00           C  
ATOM   3855 HD21 LEU   247      51.562  52.353  30.263  1.00  0.00           H  
ATOM   3856 HD22 LEU   247      50.467  50.922  30.281  1.00  0.00           H  
ATOM   3857 HD23 LEU   247      50.180  52.464  29.319  1.00  0.00           H  
ATOM   3858  C   LEU   247      49.810  54.732  33.570  1.00  0.00           C  
ATOM   3859  O   LEU   247      49.546  54.026  34.527  1.00  0.00           O  
ATOM   3860  N   GLN   248      50.999  55.362  33.565  1.00  0.00           N  
ATOM   3861  H   GLN   248      51.263  55.949  32.685  1.00  0.00           H  
ATOM   3862  CA  GLN   248      51.991  55.431  34.718  1.00  0.00           C  
ATOM   3863  HA  GLN   248      52.341  54.561  34.925  1.00  0.00           H  
ATOM   3864  CB  GLN   248      53.235  56.187  34.202  1.00  0.00           C  
ATOM   3865  HB2 GLN   248      53.515  56.117  33.151  1.00  0.00           H  
ATOM   3866  HB3 GLN   248      53.086  57.184  34.256  1.00  0.00           H  
ATOM   3867  CG  GLN   248      54.489  55.918  35.055  1.00  0.00           C  
ATOM   3868  HG2 GLN   248      54.299  55.189  35.842  1.00  0.00           H  
ATOM   3869  HG3 GLN   248      55.282  55.474  34.453  1.00  0.00           H  
ATOM   3870  CD  GLN   248      55.098  57.165  35.746  1.00  0.00           C  
ATOM   3871  OE1 GLN   248      54.458  57.805  36.540  1.00  0.00           O  
ATOM   3872  NE2 GLN   248      56.370  57.471  35.519  1.00  0.00           N  
ATOM   3873 HE21 GLN   248      56.860  56.974  34.682  1.00  0.00           H  
ATOM   3874 HE22 GLN   248      56.707  58.298  35.871  1.00  0.00           H  
ATOM   3875  C   GLN   248      51.460  56.030  35.998  1.00  0.00           C  
ATOM   3876  O   GLN   248      51.687  55.498  37.055  1.00  0.00           O  
ATOM   3877  N   GLN   249      50.630  57.044  35.882  1.00  0.00           N  
ATOM   3878  H   GLN   249      50.511  57.592  34.947  1.00  0.00           H  
ATOM   3879  CA  GLN   249      49.664  57.480  36.888  1.00  0.00           C  
ATOM   3880  HA  GLN   249      50.198  57.639  37.824  1.00  0.00           H  
ATOM   3881  CB  GLN   249      48.957  58.722  36.455  1.00  0.00           C  
ATOM   3882  HB2 GLN   249      48.679  58.525  35.504  1.00  0.00           H  
ATOM   3883  HB3 GLN   249      48.075  58.931  37.060  1.00  0.00           H  
ATOM   3884  CG  GLN   249      49.869  59.987  36.541  1.00  0.00           C  
ATOM   3885  HG2 GLN   249      50.252  60.043  37.560  1.00  0.00           H  
ATOM   3886  HG3 GLN   249      50.689  59.952  35.824  1.00  0.00           H  
ATOM   3887  CD  GLN   249      49.135  61.208  36.255  1.00  0.00           C  
ATOM   3888  OE1 GLN   249      49.068  61.615  35.065  1.00  0.00           O  
ATOM   3889  NE2 GLN   249      48.673  61.921  37.275  1.00  0.00           N  
ATOM   3890 HE21 GLN   249      48.215  62.902  37.144  1.00  0.00           H  
ATOM   3891 HE22 GLN   249      48.911  61.505  38.254  1.00  0.00           H  
ATOM   3892  C   GLN   249      48.537  56.431  37.274  1.00  0.00           C  
ATOM   3893  O   GLN   249      48.283  56.128  38.413  1.00  0.00           O  
ATOM   3894  N   GLY   250      47.996  55.730  36.290  1.00  0.00           N  
ATOM   3895  H   GLY   250      48.240  55.975  35.256  1.00  0.00           H  
ATOM   3896  CA  GLY   250      46.914  54.764  36.327  1.00  0.00           C  
ATOM   3897  HA2 GLY   250      46.021  55.238  36.736  1.00  0.00           H  
ATOM   3898  HA3 GLY   250      46.737  54.429  35.305  1.00  0.00           H  
ATOM   3899  C   GLY   250      47.260  53.517  37.073  1.00  0.00           C  
ATOM   3900  O   GLY   250      46.410  53.050  37.794  1.00  0.00           O  
ATOM   3901  N   ILE   251      48.519  53.115  37.185  1.00  0.00           N  
ATOM   3902  H   ILE   251      49.241  53.545  36.491  1.00  0.00           H  
ATOM   3903  CA  ILE   251      48.868  52.021  38.098  1.00  0.00           C  
ATOM   3904  HA  ILE   251      48.084  51.264  38.113  1.00  0.00           H  
ATOM   3905  CB  ILE   251      50.210  51.383  37.589  1.00  0.00           C  
ATOM   3906  HB  ILE   251      50.965  52.118  37.310  1.00  0.00           H  
ATOM   3907  CG2 ILE   251      50.955  50.474  38.529  1.00  0.00           C  
ATOM   3908 HG21 ILE   251      51.478  49.709  38.128  1.00  0.00           H  
ATOM   3909 HG22 ILE   251      51.585  50.986  39.130  1.00  0.00           H  
ATOM   3910 HG23 ILE   251      50.212  50.102  39.235  1.00  0.00           H  
ATOM   3911  CG1 ILE   251      49.934  50.645  36.209  1.00  0.00           C  
ATOM   3912 HG12 ILE   251      49.604  49.639  36.470  1.00  0.00           H  
ATOM   3913 HG13 ILE   251      49.110  51.057  35.796  1.00  0.00           H  
ATOM   3914  CD1 ILE   251      51.152  50.545  35.209  1.00  0.00           C  
ATOM   3915 HD11 ILE   251      51.406  51.568  34.933  1.00  0.00           H  
ATOM   3916 HD12 ILE   251      52.049  50.056  35.587  1.00  0.00           H  
ATOM   3917 HD13 ILE   251      50.886  49.832  34.429  1.00  0.00           H  
ATOM   3918  C   ILE   251      49.119  52.474  39.544  1.00  0.00           C  
ATOM   3919  O   ILE   251      48.594  51.754  40.368  1.00  0.00           O  
ATOM   3920  N   ALA   252      49.636  53.633  39.869  1.00  0.00           N  
ATOM   3921  H   ALA   252      49.868  54.214  38.977  1.00  0.00           H  
ATOM   3922  CA  ALA   252      49.576  54.266  41.203  1.00  0.00           C  
ATOM   3923  HA  ALA   252      50.050  53.674  41.869  1.00  0.00           H  
ATOM   3924  CB  ALA   252      50.419  55.501  41.168  1.00  0.00           C  
ATOM   3925  HB1 ALA   252      50.444  55.932  42.169  1.00  0.00           H  
ATOM   3926  HB2 ALA   252      51.333  55.119  40.974  1.00  0.00           H  
ATOM   3927  HB3 ALA   252      50.198  56.172  40.446  1.00  0.00           H  
ATOM   3928  C   ALA   252      48.179  54.559  41.719  1.00  0.00           C  
ATOM   3929  O   ALA   252      47.862  54.169  42.849  1.00  0.00           O  
ATOM   3930  N   LEU   253      47.326  55.140  40.837  1.00  0.00           N  
ATOM   3931  H   LEU   253      47.666  55.426  39.841  1.00  0.00           H  
ATOM   3932  CA  LEU   253      45.854  55.268  41.188  1.00  0.00           C  
ATOM   3933  HA  LEU   253      45.815  55.884  42.086  1.00  0.00           H  
ATOM   3934  CB  LEU   253      45.158  56.061  40.046  1.00  0.00           C  
ATOM   3935  HB2 LEU   253      45.547  55.832  39.143  1.00  0.00           H  
ATOM   3936  HB3 LEU   253      44.086  55.868  40.046  1.00  0.00           H  
ATOM   3937  CG  LEU   253      45.393  57.563  40.184  1.00  0.00           C  
ATOM   3938  HG  LEU   253      46.379  57.721  40.621  1.00  0.00           H  
ATOM   3939  CD1 LEU   253      45.249  58.337  38.805  1.00  0.00           C  
ATOM   3940 HD11 LEU   253      44.479  57.814  38.237  1.00  0.00           H  
ATOM   3941 HD12 LEU   253      44.949  59.282  38.998  1.00  0.00           H  
ATOM   3942 HD13 LEU   253      46.105  58.245  38.137  1.00  0.00           H  
ATOM   3943  CD2 LEU   253      44.299  58.137  41.033  1.00  0.00           C  
ATOM   3944 HD21 LEU   253      43.356  57.850  40.569  1.00  0.00           H  
ATOM   3945 HD22 LEU   253      44.517  57.718  42.016  1.00  0.00           H  
ATOM   3946 HD23 LEU   253      44.366  59.225  41.028  1.00  0.00           H  
ATOM   3947  C   LEU   253      45.226  53.806  41.501  1.00  0.00           C  
ATOM   3948  O   LEU   253      44.530  53.668  42.488  1.00  0.00           O  
ATOM   3949  N   ALA   254      45.572  52.816  40.673  1.00  0.00           N  
ATOM   3950  H   ALA   254      46.038  53.081  39.724  1.00  0.00           H  
ATOM   3951  CA  ALA   254      45.142  51.420  40.836  1.00  0.00           C  
ATOM   3952  HA  ALA   254      44.058  51.385  40.948  1.00  0.00           H  
ATOM   3953  CB  ALA   254      45.401  50.664  39.512  1.00  0.00           C  
ATOM   3954  HB1 ALA   254      46.482  50.689  39.377  1.00  0.00           H  
ATOM   3955  HB2 ALA   254      45.079  49.624  39.556  1.00  0.00           H  
ATOM   3956  HB3 ALA   254      44.938  51.150  38.653  1.00  0.00           H  
ATOM   3957  C   ALA   254      45.771  50.775  42.085  1.00  0.00           C  
ATOM   3958  O   ALA   254      45.019  50.178  42.875  1.00  0.00           O  
ATOM   3959  N   GLN   255      47.138  50.763  42.297  1.00  0.00           N  
ATOM   3960  H   GLN   255      47.758  51.236  41.656  1.00  0.00           H  
ATOM   3961  CA  GLN   255      47.847  50.253  43.529  1.00  0.00           C  
ATOM   3962  HA  GLN   255      47.518  49.248  43.793  1.00  0.00           H  
ATOM   3963  CB  GLN   255      49.336  50.079  43.241  1.00  0.00           C  
ATOM   3964  HB2 GLN   255      49.735  51.011  42.841  1.00  0.00           H  
ATOM   3965  HB3 GLN   255      49.842  49.774  44.157  1.00  0.00           H  
ATOM   3966  CG  GLN   255      49.499  48.980  42.202  1.00  0.00           C  
ATOM   3967  HG2 GLN   255      49.171  48.131  42.640  1.00  0.00           H  
ATOM   3968  HG3 GLN   255      48.927  49.228  41.307  1.00  0.00           H  
ATOM   3969  CD  GLN   255      50.974  48.806  41.921  1.00  0.00           C  
ATOM   3970  OE1 GLN   255      51.848  49.523  42.401  1.00  0.00           O  
ATOM   3971  NE2 GLN   255      51.304  47.839  41.041  1.00  0.00           N  
ATOM   3972 HE21 GLN   255      52.305  47.789  40.613  1.00  0.00           H  
ATOM   3973 HE22 GLN   255      50.539  47.142  40.698  1.00  0.00           H  
ATOM   3974  C   GLN   255      47.645  51.040  44.824  1.00  0.00           C  
ATOM   3975  O   GLN   255      47.913  50.568  45.924  1.00  0.00           O  
ATOM   3976  N   SER   256      46.932  52.188  44.703  1.00  0.00           N  
ATOM   3977  H   SER   256      46.651  52.660  43.761  1.00  0.00           H  
ATOM   3978  CA  SER   256      46.496  52.907  45.916  1.00  0.00           C  
ATOM   3979  HA  SER   256      47.327  53.100  46.594  1.00  0.00           H  
ATOM   3980  CB  SER   256      45.757  54.173  45.471  1.00  0.00           C  
ATOM   3981  HB2 SER   256      44.860  53.958  44.890  1.00  0.00           H  
ATOM   3982  HB3 SER   256      45.323  54.656  46.347  1.00  0.00           H  
ATOM   3983  OG  SER   256      46.593  55.167  44.995  1.00  0.00           O  
ATOM   3984  HG  SER   256      47.028  54.733  44.095  1.00  0.00           H  
ATOM   3985  C   SER   256      45.529  52.082  46.819  1.00  0.00           C  
ATOM   3986  O   SER   256      44.771  51.313  46.269  1.00  0.00           O  
ATOM   3987  N   ARG   257      45.654  52.191  48.169  1.00  0.00           N  
ATOM   3988  H   ARG   257      46.359  52.740  48.642  1.00  0.00           H  
ATOM   3989  CA  ARG   257      44.848  51.360  49.050  1.00  0.00           C  
ATOM   3990  HA  ARG   257      44.717  50.469  48.592  1.00  0.00           H  
ATOM   3991  CB  ARG   257      45.581  51.116  50.408  1.00  0.00           C  
ATOM   3992  HB2 ARG   257      45.902  52.082  50.799  1.00  0.00           H  
ATOM   3993  HB3 ARG   257      44.960  50.854  51.160  1.00  0.00           H  
ATOM   3994  CG  ARG   257      46.699  50.159  50.425  1.00  0.00           C  
ATOM   3995  HG2 ARG   257      46.786  49.906  51.482  1.00  0.00           H  
ATOM   3996  HG3 ARG   257      46.340  49.247  49.948  1.00  0.00           H  
ATOM   3997  CD  ARG   257      48.035  50.564  49.772  1.00  0.00           C  
ATOM   3998  HD2 ARG   257      48.025  50.681  48.769  1.00  0.00           H  
ATOM   3999  HD3 ARG   257      48.408  51.428  50.321  1.00  0.00           H  
ATOM   4000  NE  ARG   257      49.067  49.569  49.880  1.00  0.00           N  
ATOM   4001  HE  ARG   257      49.634  49.200  49.026  1.00  0.00           H  
ATOM   4002  CZ  ARG   257      49.483  48.907  50.937  1.00  0.00           C  
ATOM   4003  NH1 ARG   257      49.189  49.190  52.163  1.00  0.00           N  
ATOM   4004 HH11 ARG   257      48.548  50.059  52.309  1.00  0.00           H  
ATOM   4005 HH12 ARG   257      49.628  48.532  52.914  1.00  0.00           H  
ATOM   4006  NH2 ARG   257      50.335  47.976  50.854  1.00  0.00           N  
ATOM   4007 HH21 ARG   257      50.777  47.733  49.888  1.00  0.00           H  
ATOM   4008 HH22 ARG   257      50.816  47.636  51.772  1.00  0.00           H  
ATOM   4009  C   ARG   257      43.532  52.235  49.187  1.00  0.00           C  
ATOM   4010  O   ARG   257      43.650  53.355  49.689  1.00  0.00           O  
ATOM   4011  N   TYR   258      42.419  51.680  48.715  1.00  0.00           N  
ATOM   4012  H   TYR   258      42.464  50.777  48.107  1.00  0.00           H  
ATOM   4013  CA  TYR   258      41.000  52.173  48.934  1.00  0.00           C  
ATOM   4014  HA  TYR   258      41.212  53.235  49.062  1.00  0.00           H  
ATOM   4015  CB  TYR   258      40.073  51.927  47.731  1.00  0.00           C  
ATOM   4016  HB2 TYR   258      40.077  50.922  47.630  1.00  0.00           H  
ATOM   4017  HB3 TYR   258      39.161  52.177  47.900  1.00  0.00           H  
ATOM   4018  CG  TYR   258      40.628  52.616  46.517  1.00  0.00           C  
ATOM   4019  CD1 TYR   258      41.661  52.053  45.678  1.00  0.00           C  
ATOM   4020  HD1 TYR   258      42.057  51.051  45.846  1.00  0.00           H  
ATOM   4021  CE1 TYR   258      41.965  52.668  44.447  1.00  0.00           C  
ATOM   4022  HE1 TYR   258      42.754  52.201  43.857  1.00  0.00           H  
ATOM   4023  CZ  TYR   258      41.475  53.980  44.188  1.00  0.00           C  
ATOM   4024  OH  TYR   258      42.060  54.732  43.207  1.00  0.00           O  
ATOM   4025  HH  TYR   258      43.029  54.371  42.863  1.00  0.00           H  
ATOM   4026  CE2 TYR   258      40.514  54.627  45.001  1.00  0.00           C  
ATOM   4027  HE2 TYR   258      40.159  55.626  44.750  1.00  0.00           H  
ATOM   4028  CD2 TYR   258      40.091  53.862  46.178  1.00  0.00           C  
ATOM   4029  HD2 TYR   258      39.402  54.423  46.810  1.00  0.00           H  
ATOM   4030  C   TYR   258      40.328  51.601  50.228  1.00  0.00           C  
ATOM   4031  O   TYR   258      39.448  52.240  50.796  1.00  0.00           O  
ATOM   4032  N   TRP   259      40.616  50.364  50.623  1.00  0.00           N  
ATOM   4033  H   TRP   259      41.398  49.854  50.061  1.00  0.00           H  
ATOM   4034  CA  TRP   259      40.053  49.565  51.749  1.00  0.00           C  
ATOM   4035  HA  TRP   259      39.537  50.188  52.479  1.00  0.00           H  
ATOM   4036  CB  TRP   259      38.861  48.596  51.243  1.00  0.00           C  
ATOM   4037  HB2 TRP   259      39.309  47.983  50.577  1.00  0.00           H  
ATOM   4038  HB3 TRP   259      38.493  47.974  52.059  1.00  0.00           H  
ATOM   4039  CG  TRP   259      37.817  49.291  50.462  1.00  0.00           C  
ATOM   4040  CD1 TRP   259      37.782  49.634  49.118  1.00  0.00           C  
ATOM   4041  HD1 TRP   259      38.434  49.331  48.408  1.00  0.00           H  
ATOM   4042  NE1 TRP   259      36.744  50.457  48.934  1.00  0.00           N  
ATOM   4043  HE1 TRP   259      36.480  50.821  48.030  1.00  0.00           H  
ATOM   4044  CE2 TRP   259      36.127  50.787  50.070  1.00  0.00           C  
ATOM   4045  CZ2 TRP   259      35.004  51.582  50.253  1.00  0.00           C  
ATOM   4046  HZ2 TRP   259      34.524  52.079  49.517  1.00  0.00           H  
ATOM   4047  CH2 TRP   259      34.425  51.592  51.530  1.00  0.00           C  
ATOM   4048  HH2 TRP   259      33.559  52.071  51.731  1.00  0.00           H  
ATOM   4049  CZ3 TRP   259      34.999  50.834  52.595  1.00  0.00           C  
ATOM   4050  HZ3 TRP   259      34.590  50.741  53.513  1.00  0.00           H  
ATOM   4051  CE3 TRP   259      36.219  50.130  52.402  1.00  0.00           C  
ATOM   4052  HE3 TRP   259      36.744  49.575  53.179  1.00  0.00           H  
ATOM   4053  CD2 TRP   259      36.739  50.054  51.115  1.00  0.00           C  
ATOM   4054  C   TRP   259      41.088  48.600  52.364  1.00  0.00           C  
ATOM   4055  O   TRP   259      41.815  47.896  51.648  1.00  0.00           O  
ATOM   4056  N   ARG   260      41.000  48.408  53.669  1.00  0.00           N  
ATOM   4057  H   ARG   260      40.371  49.131  54.188  1.00  0.00           H  
ATOM   4058  CA  ARG   260      41.524  47.286  54.472  1.00  0.00           C  
ATOM   4059  HA  ARG   260      42.231  46.775  53.819  1.00  0.00           H  
ATOM   4060  CB  ARG   260      42.340  47.748  55.756  1.00  0.00           C  
ATOM   4061  HB2 ARG   260      43.077  48.468  55.434  1.00  0.00           H  
ATOM   4062  HB3 ARG   260      41.680  48.209  56.492  1.00  0.00           H  
ATOM   4063  CG  ARG   260      43.268  46.630  56.244  1.00  0.00           C  
ATOM   4064  HG2 ARG   260      42.671  45.893  56.394  1.00  0.00           H  
ATOM   4065  HG3 ARG   260      43.940  46.413  55.427  1.00  0.00           H  
ATOM   4066  CD  ARG   260      44.088  46.942  57.444  1.00  0.00           C  
ATOM   4067  HD2 ARG   260      44.751  46.144  57.743  1.00  0.00           H  
ATOM   4068  HD3 ARG   260      44.634  47.862  57.300  1.00  0.00           H  
ATOM   4069  NE  ARG   260      43.315  47.315  58.647  1.00  0.00           N  
ATOM   4070  HE  ARG   260      43.405  48.266  58.975  1.00  0.00           H  
ATOM   4071  CZ  ARG   260      42.446  46.618  59.292  1.00  0.00           C  
ATOM   4072  NH1 ARG   260      42.374  45.336  59.148  1.00  0.00           N  
ATOM   4073 HH11 ARG   260      43.207  44.881  58.612  1.00  0.00           H  
ATOM   4074 HH12 ARG   260      41.459  44.812  59.424  1.00  0.00           H  
ATOM   4075  NH2 ARG   260      41.553  47.148  60.061  1.00  0.00           N  
ATOM   4076 HH21 ARG   260      41.675  48.223  60.190  1.00  0.00           H  
ATOM   4077 HH22 ARG   260      40.621  46.641  60.313  1.00  0.00           H  
ATOM   4078  C   ARG   260      40.409  46.321  54.648  1.00  0.00           C  
ATOM   4079  O   ARG   260      39.218  46.750  54.700  1.00  0.00           O  
ATOM   4080  N   VAL   261      40.779  45.049  54.497  1.00  0.00           N  
ATOM   4081  H   VAL   261      41.801  44.784  54.226  1.00  0.00           H  
ATOM   4082  CA  VAL   261      39.911  43.868  54.382  1.00  0.00           C  
ATOM   4083  HA  VAL   261      38.997  44.121  54.919  1.00  0.00           H  
ATOM   4084  CB  VAL   261      39.601  43.487  52.891  1.00  0.00           C  
ATOM   4085  HB  VAL   261      40.432  42.867  52.592  1.00  0.00           H  
ATOM   4086  CG1 VAL   261      38.346  42.589  52.927  1.00  0.00           C  
ATOM   4087 HG11 VAL   261      38.503  41.793  53.640  1.00  0.00           H  
ATOM   4088 HG12 VAL   261      37.411  43.093  53.123  1.00  0.00           H  
ATOM   4089 HG13 VAL   261      38.220  42.188  52.009  1.00  0.00           H  
ATOM   4090  CG2 VAL   261      39.383  44.622  51.829  1.00  0.00           C  
ATOM   4091 HG21 VAL   261      39.256  44.218  50.913  1.00  0.00           H  
ATOM   4092 HG22 VAL   261      38.539  45.223  52.136  1.00  0.00           H  
ATOM   4093 HG23 VAL   261      40.276  45.229  51.784  1.00  0.00           H  
ATOM   4094  C   VAL   261      40.580  42.738  55.191  1.00  0.00           C  
ATOM   4095  O   VAL   261      41.023  41.742  54.725  1.00  0.00           O  
ATOM   4096  N   GLY   262      40.769  43.020  56.528  1.00  0.00           N  
ATOM   4097  H   GLY   262      40.475  43.898  56.929  1.00  0.00           H  
ATOM   4098  CA  GLY   262      41.714  42.182  57.288  1.00  0.00           C  
ATOM   4099  HA2 GLY   262      41.491  42.209  58.355  1.00  0.00           H  
ATOM   4100  HA3 GLY   262      41.471  41.236  57.033  1.00  0.00           H  
ATOM   4101  C   GLY   262      43.202  42.377  57.027  1.00  0.00           C  
ATOM   4102  O   GLY   262      43.657  43.513  57.214  1.00  0.00           O  
ATOM   4103  N   ALA   263      43.979  41.369  56.740  1.00  0.00           N  
ATOM   4104  H   ALA   263      43.612  40.343  56.711  1.00  0.00           H  
ATOM   4105  CA  ALA   263      45.369  41.525  56.231  1.00  0.00           C  
ATOM   4106  HA  ALA   263      45.928  42.186  56.751  1.00  0.00           H  
ATOM   4107  CB  ALA   263      46.143  40.204  56.562  1.00  0.00           C  
ATOM   4108  HB1 ALA   263      45.965  39.936  57.520  1.00  0.00           H  
ATOM   4109  HB2 ALA   263      45.780  39.443  56.005  1.00  0.00           H  
ATOM   4110  HB3 ALA   263      47.122  40.304  56.335  1.00  0.00           H  
ATOM   4111  C   ALA   263      45.462  41.952  54.775  1.00  0.00           C  
ATOM   4112  O   ALA   263      46.620  42.325  54.420  1.00  0.00           O  
ATOM   4113  N   MET   264      44.423  41.750  54.000  1.00  0.00           N  
ATOM   4114  H   MET   264      43.533  41.337  54.474  1.00  0.00           H  
ATOM   4115  CA  MET   264      44.250  42.202  52.561  1.00  0.00           C  
ATOM   4116  HA  MET   264      45.204  42.011  52.069  1.00  0.00           H  
ATOM   4117  CB  MET   264      43.165  41.365  51.874  1.00  0.00           C  
ATOM   4118  HB2 MET   264      43.346  40.305  52.054  1.00  0.00           H  
ATOM   4119  HB3 MET   264      42.262  41.507  52.302  1.00  0.00           H  
ATOM   4120  CG  MET   264      43.031  41.639  50.357  1.00  0.00           C  
ATOM   4121  HG2 MET   264      43.947  42.207  50.190  1.00  0.00           H  
ATOM   4122  HG3 MET   264      42.978  40.711  49.786  1.00  0.00           H  
ATOM   4123  SD  MET   264      41.597  42.688  49.852  1.00  0.00           S  
ATOM   4124  CE  MET   264      40.338  41.402  49.968  1.00  0.00           C  
ATOM   4125  HE1 MET   264      40.378  40.996  50.979  1.00  0.00           H  
ATOM   4126  HE2 MET   264      39.444  41.890  49.579  1.00  0.00           H  
ATOM   4127  HE3 MET   264      40.706  40.676  49.244  1.00  0.00           H  
ATOM   4128  C   MET   264      43.892  43.717  52.507  1.00  0.00           C  
ATOM   4129  O   MET   264      43.135  44.314  53.254  1.00  0.00           O  
ATOM   4130  N   TYR   265      44.374  44.346  51.457  1.00  0.00           N  
ATOM   4131  H   TYR   265      44.991  43.764  50.771  1.00  0.00           H  
ATOM   4132  CA  TYR   265      44.026  45.725  50.909  1.00  0.00           C  
ATOM   4133  HA  TYR   265      43.304  46.129  51.618  1.00  0.00           H  
ATOM   4134  CB  TYR   265      45.303  46.531  50.972  1.00  0.00           C  
ATOM   4135  HB2 TYR   265      46.130  45.989  50.513  1.00  0.00           H  
ATOM   4136  HB3 TYR   265      45.268  47.331  50.356  1.00  0.00           H  
ATOM   4137  CG  TYR   265      45.734  47.088  52.373  1.00  0.00           C  
ATOM   4138  CD1 TYR   265      45.213  48.235  52.866  1.00  0.00           C  
ATOM   4139  HD1 TYR   265      44.560  48.726  52.144  1.00  0.00           H  
ATOM   4140  CE1 TYR   265      45.595  48.827  54.107  1.00  0.00           C  
ATOM   4141  HE1 TYR   265      45.294  49.829  54.414  1.00  0.00           H  
ATOM   4142  CZ  TYR   265      46.557  48.104  54.832  1.00  0.00           C  
ATOM   4143  OH  TYR   265      46.969  48.573  56.022  1.00  0.00           O  
ATOM   4144  HH  TYR   265      46.537  49.548  56.249  1.00  0.00           H  
ATOM   4145  CE2 TYR   265      47.157  46.903  54.346  1.00  0.00           C  
ATOM   4146  HE2 TYR   265      48.020  46.473  54.855  1.00  0.00           H  
ATOM   4147  CD2 TYR   265      46.713  46.403  53.086  1.00  0.00           C  
ATOM   4148  HD2 TYR   265      47.176  45.564  52.566  1.00  0.00           H  
ATOM   4149  C   TYR   265      43.383  45.542  49.525  1.00  0.00           C  
ATOM   4150  O   TYR   265      43.886  44.747  48.715  1.00  0.00           O  
ATOM   4151  N   GLN   266      42.410  46.424  49.266  1.00  0.00           N  
ATOM   4152  H   GLN   266      42.089  47.037  50.108  1.00  0.00           H  
ATOM   4153  CA  GLN   266      41.740  46.558  47.972  1.00  0.00           C  
ATOM   4154  HA  GLN   266      41.979  45.617  47.476  1.00  0.00           H  
ATOM   4155  CB  GLN   266      40.199  46.667  48.159  1.00  0.00           C  
ATOM   4156  HB2 GLN   266      39.853  45.971  48.923  1.00  0.00           H  
ATOM   4157  HB3 GLN   266      40.000  47.629  48.393  1.00  0.00           H  
ATOM   4158  CG  GLN   266      39.518  46.327  46.789  1.00  0.00           C  
ATOM   4159  HG2 GLN   266      38.450  46.446  46.969  1.00  0.00           H  
ATOM   4160  HG3 GLN   266      39.754  47.131  46.092  1.00  0.00           H  
ATOM   4161  CD  GLN   266      39.922  45.039  46.250  1.00  0.00           C  
ATOM   4162  OE1 GLN   266      39.607  44.020  46.868  1.00  0.00           O  
ATOM   4163  NE2 GLN   266      40.436  44.970  45.010  1.00  0.00           N  
ATOM   4164 HE21 GLN   266      40.634  45.792  44.457  1.00  0.00           H  
ATOM   4165 HE22 GLN   266      40.715  43.996  44.610  1.00  0.00           H  
ATOM   4166  C   GLN   266      42.308  47.637  47.120  1.00  0.00           C  
ATOM   4167  O   GLN   266      42.097  48.789  47.387  1.00  0.00           O  
ATOM   4168  N   GLY   267      43.009  47.246  46.026  1.00  0.00           N  
ATOM   4169  H   GLY   267      43.181  46.201  45.765  1.00  0.00           H  
ATOM   4170  CA  GLY   267      43.350  48.100  44.884  1.00  0.00           C  
ATOM   4171  HA2 GLY   267      43.672  49.088  45.212  1.00  0.00           H  
ATOM   4172  HA3 GLY   267      44.195  47.596  44.416  1.00  0.00           H  
ATOM   4173  C   GLY   267      42.237  48.139  43.869  1.00  0.00           C  
ATOM   4174  O   GLY   267      41.188  47.504  43.975  1.00  0.00           O  
ATOM   4175  N   LEU   268      42.451  48.879  42.776  1.00  0.00           N  
ATOM   4176  H   LEU   268      43.438  49.327  42.668  1.00  0.00           H  
ATOM   4177  CA  LEU   268      41.669  48.787  41.533  1.00  0.00           C  
ATOM   4178  HA  LEU   268      40.618  48.663  41.795  1.00  0.00           H  
ATOM   4179  CB  LEU   268      41.707  50.025  40.640  1.00  0.00           C  
ATOM   4180  HB2 LEU   268      42.724  50.029  40.277  1.00  0.00           H  
ATOM   4181  HB3 LEU   268      41.099  49.785  39.780  1.00  0.00           H  
ATOM   4182  CG  LEU   268      41.332  51.372  41.295  1.00  0.00           C  
ATOM   4183  HG  LEU   268      41.896  51.323  42.070  1.00  0.00           H  
ATOM   4184  CD1 LEU   268      41.594  52.534  40.295  1.00  0.00           C  
ATOM   4185 HD11 LEU   268      41.164  52.250  39.426  1.00  0.00           H  
ATOM   4186 HD12 LEU   268      41.313  53.501  40.685  1.00  0.00           H  
ATOM   4187 HD13 LEU   268      42.627  52.678  40.013  1.00  0.00           H  
ATOM   4188  CD2 LEU   268      39.871  51.359  41.780  1.00  0.00           C  
ATOM   4189 HD21 LEU   268      39.638  50.509  42.421  1.00  0.00           H  
ATOM   4190 HD22 LEU   268      39.845  52.291  42.344  1.00  0.00           H  
ATOM   4191 HD23 LEU   268      39.237  51.506  40.906  1.00  0.00           H  
ATOM   4192  C   LEU   268      42.118  47.587  40.699  1.00  0.00           C  
ATOM   4193  O   LEU   268      43.276  47.497  40.251  1.00  0.00           O  
ATOM   4194  N   GLY   269      41.281  46.568  40.574  1.00  0.00           N  
ATOM   4195  H   GLY   269      40.421  46.599  41.102  1.00  0.00           H  
ATOM   4196  CA  GLY   269      41.464  45.268  39.881  1.00  0.00           C  
ATOM   4197  HA2 GLY   269      40.520  44.726  39.910  1.00  0.00           H  
ATOM   4198  HA3 GLY   269      41.609  45.419  38.892  1.00  0.00           H  
ATOM   4199  C   GLY   269      42.582  44.339  40.357  1.00  0.00           C  
ATOM   4200  O   GLY   269      42.844  43.341  39.682  1.00  0.00           O  
ATOM   4201  N   TRP   270      43.198  44.652  41.524  1.00  0.00           N  
ATOM   4202  H   TRP   270      42.840  45.396  42.106  1.00  0.00           H  
ATOM   4203  CA  TRP   270      44.216  43.868  42.208  1.00  0.00           C  
ATOM   4204  HA  TRP   270      44.316  42.862  41.801  1.00  0.00           H  
ATOM   4205  CB  TRP   270      45.627  44.566  41.931  1.00  0.00           C  
ATOM   4206  HB2 TRP   270      45.506  45.516  42.251  1.00  0.00           H  
ATOM   4207  HB3 TRP   270      46.375  44.029  42.514  1.00  0.00           H  
ATOM   4208  CG  TRP   270      46.075  44.548  40.497  1.00  0.00           C  
ATOM   4209  CD1 TRP   270      45.999  45.610  39.666  1.00  0.00           C  
ATOM   4210  HD1 TRP   270      45.387  46.484  39.892  1.00  0.00           H  
ATOM   4211  NE1 TRP   270      46.495  45.286  38.483  1.00  0.00           N  
ATOM   4212  HE1 TRP   270      46.551  45.997  37.659  1.00  0.00           H  
ATOM   4213  CE2 TRP   270      47.186  44.120  38.547  1.00  0.00           C  
ATOM   4214  CZ2 TRP   270      48.092  43.469  37.682  1.00  0.00           C  
ATOM   4215  HZ2 TRP   270      48.381  43.987  36.767  1.00  0.00           H  
ATOM   4216  CH2 TRP   270      48.660  42.218  38.060  1.00  0.00           C  
ATOM   4217  HH2 TRP   270      49.304  41.695  37.354  1.00  0.00           H  
ATOM   4218  CZ3 TRP   270      48.302  41.633  39.264  1.00  0.00           C  
ATOM   4219  HZ3 TRP   270      48.804  40.757  39.674  1.00  0.00           H  
ATOM   4220  CE3 TRP   270      47.528  42.393  40.178  1.00  0.00           C  
ATOM   4221  HE3 TRP   270      47.303  41.989  41.076  1.00  0.00           H  
ATOM   4222  CD2 TRP   270      46.922  43.603  39.802  1.00  0.00           C  
ATOM   4223  C   TRP   270      43.890  43.799  43.657  1.00  0.00           C  
ATOM   4224  O   TRP   270      43.292  44.730  44.206  1.00  0.00           O  
ATOM   4225  N   GLU   271      44.243  42.700  44.297  1.00  0.00           N  
ATOM   4226  H   GLU   271      44.846  41.973  43.754  1.00  0.00           H  
ATOM   4227  CA  GLU   271      44.327  42.522  45.711  1.00  0.00           C  
ATOM   4228  HA  GLU   271      43.718  43.232  46.271  1.00  0.00           H  
ATOM   4229  CB  GLU   271      43.852  41.123  46.187  1.00  0.00           C  
ATOM   4230  HB2 GLU   271      44.331  40.364  45.568  1.00  0.00           H  
ATOM   4231  HB3 GLU   271      44.032  40.937  47.245  1.00  0.00           H  
ATOM   4232  CG  GLU   271      42.337  40.924  46.098  1.00  0.00           C  
ATOM   4233  HG2 GLU   271      42.117  40.039  46.695  1.00  0.00           H  
ATOM   4234  HG3 GLU   271      41.727  41.678  46.596  1.00  0.00           H  
ATOM   4235  CD  GLU   271      41.878  40.754  44.670  1.00  0.00           C  
ATOM   4236  OE1 GLU   271      42.302  39.715  44.097  1.00  0.00           O  
ATOM   4237  OE2 GLU   271      41.138  41.553  44.017  1.00  0.00           O  
ATOM   4238  C   GLU   271      45.770  42.726  46.206  1.00  0.00           C  
ATOM   4239  O   GLU   271      46.735  42.512  45.472  1.00  0.00           O  
ATOM   4240  N   MET   272      45.921  43.038  47.513  1.00  0.00           N  
ATOM   4241  H   MET   272      45.040  43.199  48.117  1.00  0.00           H  
ATOM   4242  CA  MET   272      47.271  43.429  48.066  1.00  0.00           C  
ATOM   4243  HA  MET   272      47.966  42.871  47.591  1.00  0.00           H  
ATOM   4244  CB  MET   272      47.547  44.953  47.886  1.00  0.00           C  
ATOM   4245  HB2 MET   272      46.618  45.362  48.284  1.00  0.00           H  
ATOM   4246  HB3 MET   272      48.379  45.301  48.498  1.00  0.00           H  
ATOM   4247  CG  MET   272      47.833  45.501  46.493  1.00  0.00           C  
ATOM   4248  HG2 MET   272      48.716  45.068  46.023  1.00  0.00           H  
ATOM   4249  HG3 MET   272      47.077  45.330  45.845  1.00  0.00           H  
ATOM   4250  SD  MET   272      48.159  47.295  46.494  1.00  0.00           S  
ATOM   4251  CE  MET   272      46.503  47.884  46.831  1.00  0.00           C  
ATOM   4252  HE1 MET   272      46.108  47.467  47.757  1.00  0.00           H  
ATOM   4253  HE2 MET   272      46.461  48.962  46.987  1.00  0.00           H  
ATOM   4254  HE3 MET   272      45.915  47.538  45.980  1.00  0.00           H  
ATOM   4255  C   MET   272      47.438  42.991  49.531  1.00  0.00           C  
ATOM   4256  O   MET   272      46.507  42.969  50.321  1.00  0.00           O  
ATOM   4257  N   LEU   273      48.738  42.878  49.954  1.00  0.00           N  
ATOM   4258  H   LEU   273      49.557  43.115  49.274  1.00  0.00           H  
ATOM   4259  CA  LEU   273      49.139  42.719  51.357  1.00  0.00           C  
ATOM   4260  HA  LEU   273      48.399  43.165  52.022  1.00  0.00           H  
ATOM   4261  CB  LEU   273      49.283  41.230  51.801  1.00  0.00           C  
ATOM   4262  HB2 LEU   273      50.167  40.744  51.389  1.00  0.00           H  
ATOM   4263  HB3 LEU   273      49.456  41.247  52.796  1.00  0.00           H  
ATOM   4264  CG  LEU   273      48.072  40.268  51.612  1.00  0.00           C  
ATOM   4265  HG  LEU   273      47.106  40.762  51.710  1.00  0.00           H  
ATOM   4266  CD1 LEU   273      48.079  39.505  50.251  1.00  0.00           C  
ATOM   4267 HD11 LEU   273      48.098  40.178  49.498  1.00  0.00           H  
ATOM   4268 HD12 LEU   273      48.965  38.895  50.145  1.00  0.00           H  
ATOM   4269 HD13 LEU   273      47.176  38.910  50.113  1.00  0.00           H  
ATOM   4270  CD2 LEU   273      48.042  39.079  52.636  1.00  0.00           C  
ATOM   4271 HD21 LEU   273      49.051  38.805  52.903  1.00  0.00           H  
ATOM   4272 HD22 LEU   273      47.634  39.546  53.520  1.00  0.00           H  
ATOM   4273 HD23 LEU   273      47.459  38.202  52.398  1.00  0.00           H  
ATOM   4274  C   LEU   273      50.438  43.595  51.527  1.00  0.00           C  
ATOM   4275  O   LEU   273      51.228  43.686  50.596  1.00  0.00           O  
ATOM   4276  N   ASN   274      50.665  44.141  52.728  1.00  0.00           N  
ATOM   4277  H   ASN   274      49.968  44.237  53.561  1.00  0.00           H  
ATOM   4278  CA  ASN   274      51.997  44.703  53.102  1.00  0.00           C  
ATOM   4279  HA  ASN   274      52.287  45.460  52.374  1.00  0.00           H  
ATOM   4280  CB  ASN   274      51.965  45.318  54.490  1.00  0.00           C  
ATOM   4281  HB2 ASN   274      51.467  44.657  55.200  1.00  0.00           H  
ATOM   4282  HB3 ASN   274      52.900  45.435  54.854  1.00  0.00           H  
ATOM   4283  CG  ASN   274      51.291  46.637  54.635  1.00  0.00           C  
ATOM   4284  OD1 ASN   274      50.740  47.173  53.711  1.00  0.00           O  
ATOM   4285  ND2 ASN   274      51.418  47.240  55.745  1.00  0.00           N  
ATOM   4286 HD21 ASN   274      50.708  48.048  55.924  1.00  0.00           H  
ATOM   4287 HD22 ASN   274      52.031  46.740  56.495  1.00  0.00           H  
ATOM   4288  C   ASN   274      52.982  43.501  53.089  1.00  0.00           C  
ATOM   4289  O   ASN   274      52.825  42.485  53.786  1.00  0.00           O  
ATOM   4290  N   TRP   275      54.077  43.642  52.319  1.00  0.00           N  
ATOM   4291  H   TRP   275      54.186  44.629  51.870  1.00  0.00           H  
ATOM   4292  CA  TRP   275      55.277  42.756  52.404  1.00  0.00           C  
ATOM   4293  HA  TRP   275      54.965  41.718  52.518  1.00  0.00           H  
ATOM   4294  CB  TRP   275      56.138  42.804  51.147  1.00  0.00           C  
ATOM   4295  HB2 TRP   275      55.558  42.865  50.323  1.00  0.00           H  
ATOM   4296  HB3 TRP   275      56.756  43.698  51.068  1.00  0.00           H  
ATOM   4297  CG  TRP   275      57.209  41.687  50.994  1.00  0.00           C  
ATOM   4298  CD1 TRP   275      58.508  41.814  51.338  1.00  0.00           C  
ATOM   4299  HD1 TRP   275      58.920  42.751  51.713  1.00  0.00           H  
ATOM   4300  NE1 TRP   275      59.141  40.565  51.367  1.00  0.00           N  
ATOM   4301  HE1 TRP   275      60.160  40.347  51.685  1.00  0.00           H  
ATOM   4302  CE2 TRP   275      58.272  39.598  51.073  1.00  0.00           C  
ATOM   4303  CZ2 TRP   275      58.388  38.249  51.031  1.00  0.00           C  
ATOM   4304  HZ2 TRP   275      59.379  37.798  51.088  1.00  0.00           H  
ATOM   4305  CH2 TRP   275      57.264  37.431  50.723  1.00  0.00           C  
ATOM   4306  HH2 TRP   275      57.342  36.356  50.564  1.00  0.00           H  
ATOM   4307  CZ3 TRP   275      56.044  38.042  50.515  1.00  0.00           C  
ATOM   4308  HZ3 TRP   275      55.191  37.423  50.237  1.00  0.00           H  
ATOM   4309  CE3 TRP   275      55.907  39.433  50.537  1.00  0.00           C  
ATOM   4310  HE3 TRP   275      54.905  39.823  50.360  1.00  0.00           H  
ATOM   4311  CD2 TRP   275      57.044  40.241  50.687  1.00  0.00           C  
ATOM   4312  C   TRP   275      56.117  43.126  53.681  1.00  0.00           C  
ATOM   4313  O   TRP   275      56.088  44.305  54.093  1.00  0.00           O  
ATOM   4314  N   PRO   276      56.752  42.201  54.417  1.00  0.00           N  
ATOM   4315  CD  PRO   276      57.719  42.498  55.486  1.00  0.00           C  
ATOM   4316  HD2 PRO   276      57.212  43.087  56.250  1.00  0.00           H  
ATOM   4317  HD3 PRO   276      58.657  42.938  55.148  1.00  0.00           H  
ATOM   4318  CG  PRO   276      58.109  41.150  56.153  1.00  0.00           C  
ATOM   4319  HG2 PRO   276      57.530  40.952  57.055  1.00  0.00           H  
ATOM   4320  HG3 PRO   276      59.158  41.198  56.446  1.00  0.00           H  
ATOM   4321  CB  PRO   276      57.878  40.150  55.018  1.00  0.00           C  
ATOM   4322  HB2 PRO   276      57.688  39.138  55.375  1.00  0.00           H  
ATOM   4323  HB3 PRO   276      58.705  40.181  54.309  1.00  0.00           H  
ATOM   4324  CA  PRO   276      56.644  40.772  54.260  1.00  0.00           C  
ATOM   4325  HA  PRO   276      56.816  40.455  53.232  1.00  0.00           H  
ATOM   4326  C   PRO   276      55.345  40.199  54.819  1.00  0.00           C  
ATOM   4327  O   PRO   276      54.683  40.761  55.705  1.00  0.00           O  
ATOM   4328  N   VAL   277      54.986  39.045  54.271  1.00  0.00           N  
ATOM   4329  H   VAL   277      55.532  38.602  53.451  1.00  0.00           H  
ATOM   4330  CA  VAL   277      53.718  38.387  54.697  1.00  0.00           C  
ATOM   4331  HA  VAL   277      53.609  38.600  55.751  1.00  0.00           H  
ATOM   4332  CB  VAL   277      52.446  39.053  54.049  1.00  0.00           C  
ATOM   4333  HB  VAL   277      52.543  40.058  54.030  1.00  0.00           H  
ATOM   4334  CG1 VAL   277      52.242  38.639  52.587  1.00  0.00           C  
ATOM   4335 HG11 VAL   277      53.157  38.774  52.011  1.00  0.00           H  
ATOM   4336 HG12 VAL   277      51.964  37.589  52.506  1.00  0.00           H  
ATOM   4337 HG13 VAL   277      51.389  39.232  52.258  1.00  0.00           H  
ATOM   4338  CG2 VAL   277      51.177  38.822  54.911  1.00  0.00           C  
ATOM   4339 HG21 VAL   277      51.248  39.158  55.861  1.00  0.00           H  
ATOM   4340 HG22 VAL   277      50.412  39.323  54.482  1.00  0.00           H  
ATOM   4341 HG23 VAL   277      51.009  37.850  55.126  1.00  0.00           H  
ATOM   4342  C   VAL   277      53.752  36.903  54.516  1.00  0.00           C  
ATOM   4343  O   VAL   277      54.443  36.399  53.637  1.00  0.00           O  
ATOM   4344  N   ASP   278      52.990  36.149  55.333  1.00  0.00           N  
ATOM   4345  H   ASP   278      52.606  36.629  56.222  1.00  0.00           H  
ATOM   4346  CA  ASP   278      52.870  34.742  55.365  1.00  0.00           C  
ATOM   4347  HA  ASP   278      53.762  34.306  55.179  1.00  0.00           H  
ATOM   4348  CB  ASP   278      52.480  34.221  56.790  1.00  0.00           C  
ATOM   4349  HB2 ASP   278      53.151  34.633  57.529  1.00  0.00           H  
ATOM   4350  HB3 ASP   278      51.515  34.575  57.121  1.00  0.00           H  
ATOM   4351  CG  ASP   278      52.499  32.674  56.838  1.00  0.00           C  
ATOM   4352  OD1 ASP   278      53.631  32.146  56.831  1.00  0.00           O  
ATOM   4353  OD2 ASP   278      51.470  32.047  57.035  1.00  0.00           O  
ATOM   4354  C   ASP   278      52.039  34.103  54.203  1.00  0.00           C  
ATOM   4355  O   ASP   278      51.044  34.696  53.714  1.00  0.00           O  
ATOM   4356  N   VAL   279      52.399  32.841  53.834  1.00  0.00           N  
ATOM   4357  H   VAL   279      53.219  32.282  54.286  1.00  0.00           H  
ATOM   4358  CA  VAL   279      51.672  32.129  52.755  1.00  0.00           C  
ATOM   4359  HA  VAL   279      51.785  32.741  51.859  1.00  0.00           H  
ATOM   4360  CB  VAL   279      52.363  30.803  52.403  1.00  0.00           C  
ATOM   4361  HB  VAL   279      53.421  31.003  52.232  1.00  0.00           H  
ATOM   4362  CG1 VAL   279      52.355  29.696  53.579  1.00  0.00           C  
ATOM   4363 HG11 VAL   279      52.971  28.949  53.293  1.00  0.00           H  
ATOM   4364 HG12 VAL   279      52.581  30.187  54.526  1.00  0.00           H  
ATOM   4365 HG13 VAL   279      51.355  29.262  53.595  1.00  0.00           H  
ATOM   4366  CG2 VAL   279      51.668  30.127  51.208  1.00  0.00           C  
ATOM   4367 HG21 VAL   279      52.274  29.269  50.916  1.00  0.00           H  
ATOM   4368 HG22 VAL   279      50.660  29.891  51.548  1.00  0.00           H  
ATOM   4369 HG23 VAL   279      51.595  30.825  50.374  1.00  0.00           H  
ATOM   4370  C   VAL   279      50.265  31.976  53.081  1.00  0.00           C  
ATOM   4371  O   VAL   279      49.424  32.230  52.243  1.00  0.00           O  
ATOM   4372  N   LYS   280      49.886  31.574  54.329  1.00  0.00           N  
ATOM   4373  H   LYS   280      50.702  31.332  55.011  1.00  0.00           H  
ATOM   4374  CA  LYS   280      48.435  31.398  54.642  1.00  0.00           C  
ATOM   4375  HA  LYS   280      48.086  30.738  53.848  1.00  0.00           H  
ATOM   4376  CB  LYS   280      48.388  30.653  56.019  1.00  0.00           C  
ATOM   4377  HB2 LYS   280      48.570  31.363  56.825  1.00  0.00           H  
ATOM   4378  HB3 LYS   280      47.439  30.347  56.178  1.00  0.00           H  
ATOM   4379  CG  LYS   280      49.259  29.421  56.188  1.00  0.00           C  
ATOM   4380  HG2 LYS   280      49.066  28.693  55.400  1.00  0.00           H  
ATOM   4381  HG3 LYS   280      50.318  29.627  56.030  1.00  0.00           H  
ATOM   4382  CD  LYS   280      49.181  28.852  57.580  1.00  0.00           C  
ATOM   4383  HD2 LYS   280      49.431  29.651  58.278  1.00  0.00           H  
ATOM   4384  HD3 LYS   280      48.161  28.472  57.637  1.00  0.00           H  
ATOM   4385  CE  LYS   280      50.087  27.683  57.947  1.00  0.00           C  
ATOM   4386  HE2 LYS   280      51.134  27.887  57.719  1.00  0.00           H  
ATOM   4387  HE3 LYS   280      49.958  27.402  58.992  1.00  0.00           H  
ATOM   4388  NZ  LYS   280      49.782  26.507  57.129  1.00  0.00           N  
ATOM   4389  HZ1 LYS   280      50.156  26.626  56.112  1.00  0.00           H  
ATOM   4390  HZ2 LYS   280      50.257  25.694  57.679  1.00  0.00           H  
ATOM   4391  HZ3 LYS   280      48.708  26.330  57.066  1.00  0.00           H  
ATOM   4392  C   LYS   280      47.614  32.700  54.614  1.00  0.00           C  
ATOM   4393  O   LYS   280      46.446  32.704  54.301  1.00  0.00           O  
ATOM   4394  N   THR   281      48.219  33.769  55.015  1.00  0.00           N  
ATOM   4395  H   THR   281      49.235  33.671  55.397  1.00  0.00           H  
ATOM   4396  CA  THR   281      47.767  35.141  54.890  1.00  0.00           C  
ATOM   4397  HA  THR   281      46.755  35.145  55.293  1.00  0.00           H  
ATOM   4398  CB  THR   281      48.621  36.111  55.808  1.00  0.00           C  
ATOM   4399  HB  THR   281      49.626  36.246  55.408  1.00  0.00           H  
ATOM   4400  CG2 THR   281      48.149  37.556  55.836  1.00  0.00           C  
ATOM   4401 HG21 THR   281      47.143  37.515  55.763  1.00  0.00           H  
ATOM   4402 HG22 THR   281      48.449  38.182  56.676  1.00  0.00           H  
ATOM   4403 HG23 THR   281      48.565  37.896  54.888  1.00  0.00           H  
ATOM   4404  OG1 THR   281      48.658  35.508  57.105  1.00  0.00           O  
ATOM   4405  HG1 THR   281      47.707  35.745  57.583  1.00  0.00           H  
ATOM   4406  C   THR   281      47.610  35.594  53.471  1.00  0.00           C  
ATOM   4407  O   THR   281      46.624  36.265  53.229  1.00  0.00           O  
ATOM   4408  N   VAL   282      48.474  35.175  52.543  1.00  0.00           N  
ATOM   4409  H   VAL   282      49.370  34.656  52.884  1.00  0.00           H  
ATOM   4410  CA  VAL   282      48.155  35.282  51.081  1.00  0.00           C  
ATOM   4411  HA  VAL   282      47.885  36.335  51.012  1.00  0.00           H  
ATOM   4412  CB  VAL   282      49.359  35.012  50.156  1.00  0.00           C  
ATOM   4413  HB  VAL   282      49.594  34.031  50.192  1.00  0.00           H  
ATOM   4414  CG1 VAL   282      49.083  35.435  48.675  1.00  0.00           C  
ATOM   4415 HG11 VAL   282      48.883  36.423  48.725  1.00  0.00           H  
ATOM   4416 HG12 VAL   282      49.879  35.237  48.086  1.00  0.00           H  
ATOM   4417 HG13 VAL   282      48.304  34.910  48.302  1.00  0.00           H  
ATOM   4418  CG2 VAL   282      50.701  35.691  50.526  1.00  0.00           C  
ATOM   4419 HG21 VAL   282      50.577  36.749  50.758  1.00  0.00           H  
ATOM   4420 HG22 VAL   282      51.105  35.207  51.415  1.00  0.00           H  
ATOM   4421 HG23 VAL   282      51.461  35.657  49.745  1.00  0.00           H  
ATOM   4422  C   VAL   282      46.958  34.437  50.668  1.00  0.00           C  
ATOM   4423  O   VAL   282      46.081  34.973  49.914  1.00  0.00           O  
ATOM   4424  N   VAL   283      46.852  33.131  51.071  1.00  0.00           N  
ATOM   4425  H   VAL   283      47.597  32.736  51.530  1.00  0.00           H  
ATOM   4426  CA  VAL   283      45.666  32.291  50.790  1.00  0.00           C  
ATOM   4427  HA  VAL   283      45.663  32.365  49.783  1.00  0.00           H  
ATOM   4428  CB  VAL   283      45.761  30.834  51.364  1.00  0.00           C  
ATOM   4429  HB  VAL   283      45.908  30.835  52.444  1.00  0.00           H  
ATOM   4430  CG1 VAL   283      44.573  29.920  51.082  1.00  0.00           C  
ATOM   4431 HG11 VAL   283      43.663  30.221  51.600  1.00  0.00           H  
ATOM   4432 HG12 VAL   283      44.373  29.978  50.012  1.00  0.00           H  
ATOM   4433 HG13 VAL   283      44.811  28.911  51.418  1.00  0.00           H  
ATOM   4434  CG2 VAL   283      47.035  30.205  50.726  1.00  0.00           C  
ATOM   4435 HG21 VAL   283      47.124  30.282  49.642  1.00  0.00           H  
ATOM   4436 HG22 VAL   283      47.939  30.560  51.222  1.00  0.00           H  
ATOM   4437 HG23 VAL   283      47.022  29.124  50.869  1.00  0.00           H  
ATOM   4438  C   VAL   283      44.330  32.840  51.287  1.00  0.00           C  
ATOM   4439  O   VAL   283      43.324  32.945  50.538  1.00  0.00           O  
ATOM   4440  N   ASP   284      44.357  33.460  52.424  1.00  0.00           N  
ATOM   4441  H   ASP   284      45.275  33.557  53.002  1.00  0.00           H  
ATOM   4442  CA  ASP   284      43.232  34.208  52.996  1.00  0.00           C  
ATOM   4443  HA  ASP   284      42.311  33.626  53.003  1.00  0.00           H  
ATOM   4444  CB  ASP   284      43.524  34.568  54.487  1.00  0.00           C  
ATOM   4445  HB2 ASP   284      43.777  33.651  55.020  1.00  0.00           H  
ATOM   4446  HB3 ASP   284      44.345  35.284  54.522  1.00  0.00           H  
ATOM   4447  CG  ASP   284      42.279  35.163  55.191  1.00  0.00           C  
ATOM   4448  OD1 ASP   284      41.167  34.960  54.752  1.00  0.00           O  
ATOM   4449  OD2 ASP   284      42.415  36.093  56.071  1.00  0.00           O  
ATOM   4450  C   ASP   284      42.872  35.457  52.186  1.00  0.00           C  
ATOM   4451  O   ASP   284      41.771  35.685  51.706  1.00  0.00           O  
ATOM   4452  N   GLY   285      43.947  36.276  52.023  1.00  0.00           N  
ATOM   4453  H   GLY   285      44.876  35.907  52.456  1.00  0.00           H  
ATOM   4454  CA  GLY   285      43.901  37.619  51.380  1.00  0.00           C  
ATOM   4455  HA2 GLY   285      43.054  38.164  51.796  1.00  0.00           H  
ATOM   4456  HA3 GLY   285      44.667  38.114  51.816  1.00  0.00           H  
ATOM   4457  C   GLY   285      43.868  37.563  49.886  1.00  0.00           C  
ATOM   4458  O   GLY   285      44.410  38.423  49.154  1.00  0.00           O  
ATOM   4459  N   SER   286      43.178  36.591  49.355  1.00  0.00           N  
ATOM   4460  H   SER   286      42.682  35.901  50.038  1.00  0.00           H  
ATOM   4461  CA  SER   286      42.770  36.285  47.961  1.00  0.00           C  
ATOM   4462  HA  SER   286      42.667  37.185  47.356  1.00  0.00           H  
ATOM   4463  CB  SER   286      43.909  35.548  47.186  1.00  0.00           C  
ATOM   4464  HB2 SER   286      43.520  35.230  46.219  1.00  0.00           H  
ATOM   4465  HB3 SER   286      44.672  36.302  46.992  1.00  0.00           H  
ATOM   4466  OG  SER   286      44.387  34.498  48.028  1.00  0.00           O  
ATOM   4467  HG  SER   286      45.007  34.950  48.802  1.00  0.00           H  
ATOM   4468  C   SER   286      41.460  35.416  47.769  1.00  0.00           C  
ATOM   4469  O   SER   286      40.843  35.616  46.737  1.00  0.00           O  
ATOM   4470  N   ASP   287      41.101  34.585  48.781  1.00  0.00           N  
ATOM   4471  H   ASP   287      41.904  34.386  49.490  1.00  0.00           H  
ATOM   4472  CA  ASP   287      39.868  33.956  48.972  1.00  0.00           C  
ATOM   4473  HA  ASP   287      39.802  33.396  48.134  1.00  0.00           H  
ATOM   4474  CB  ASP   287      39.900  33.083  50.179  1.00  0.00           C  
ATOM   4475  HB2 ASP   287      40.705  32.352  50.100  1.00  0.00           H  
ATOM   4476  HB3 ASP   287      40.307  33.619  51.036  1.00  0.00           H  
ATOM   4477  CG  ASP   287      38.598  32.402  50.515  1.00  0.00           C  
ATOM   4478  OD1 ASP   287      37.897  31.729  49.640  1.00  0.00           O  
ATOM   4479  OD2 ASP   287      38.203  32.485  51.692  1.00  0.00           O  
ATOM   4480  C   ASP   287      38.719  34.912  49.037  1.00  0.00           C  
ATOM   4481  O   ASP   287      38.381  35.531  50.068  1.00  0.00           O  
ATOM   4482  N   ASN   288      38.089  35.162  47.865  1.00  0.00           N  
ATOM   4483  H   ASN   288      38.398  34.677  46.940  1.00  0.00           H  
ATOM   4484  CA  ASN   288      36.731  35.798  47.801  1.00  0.00           C  
ATOM   4485  HA  ASN   288      36.847  36.771  48.279  1.00  0.00           H  
ATOM   4486  CB  ASN   288      36.377  35.977  46.280  1.00  0.00           C  
ATOM   4487  HB2 ASN   288      36.427  34.943  45.937  1.00  0.00           H  
ATOM   4488  HB3 ASN   288      35.352  36.316  46.126  1.00  0.00           H  
ATOM   4489  CG  ASN   288      37.240  37.026  45.586  1.00  0.00           C  
ATOM   4490  OD1 ASN   288      37.220  38.199  45.937  1.00  0.00           O  
ATOM   4491  ND2 ASN   288      37.946  36.681  44.627  1.00  0.00           N  
ATOM   4492 HD21 ASN   288      38.734  37.394  44.383  1.00  0.00           H  
ATOM   4493 HD22 ASN   288      38.058  35.613  44.439  1.00  0.00           H  
ATOM   4494  C   ASN   288      35.704  34.942  48.448  1.00  0.00           C  
ATOM   4495  O   ASN   288      35.466  33.800  48.041  1.00  0.00           O  
ATOM   4496  N   LYS   289      35.199  35.571  49.536  1.00  0.00           N  
ATOM   4497  H   LYS   289      35.530  36.551  49.879  1.00  0.00           H  
ATOM   4498  CA  LYS   289      34.086  34.974  50.374  1.00  0.00           C  
ATOM   4499  HA  LYS   289      34.200  33.907  50.563  1.00  0.00           H  
ATOM   4500  CB  LYS   289      33.924  35.772  51.711  1.00  0.00           C  
ATOM   4501  HB2 LYS   289      33.304  36.479  51.517  1.00  0.00           H  
ATOM   4502  HB3 LYS   289      33.478  35.094  52.438  1.00  0.00           H  
ATOM   4503  CG  LYS   289      35.219  36.274  52.347  1.00  0.00           C  
ATOM   4504  HG2 LYS   289      35.666  37.035  51.707  1.00  0.00           H  
ATOM   4505  HG3 LYS   289      35.046  36.855  53.155  1.00  0.00           H  
ATOM   4506  CD  LYS   289      36.269  35.241  52.748  1.00  0.00           C  
ATOM   4507  HD2 LYS   289      35.916  34.689  53.516  1.00  0.00           H  
ATOM   4508  HD3 LYS   289      36.467  34.532  51.945  1.00  0.00           H  
ATOM   4509  CE  LYS   289      37.664  35.806  53.154  1.00  0.00           C  
ATOM   4510  HE2 LYS   289      38.064  36.277  52.255  1.00  0.00           H  
ATOM   4511  HE3 LYS   289      37.593  36.582  53.916  1.00  0.00           H  
ATOM   4512  NZ  LYS   289      38.630  34.764  53.534  1.00  0.00           N  
ATOM   4513  HZ1 LYS   289      39.661  35.118  53.549  1.00  0.00           H  
ATOM   4514  HZ2 LYS   289      38.454  34.296  54.411  1.00  0.00           H  
ATOM   4515  HZ3 LYS   289      38.650  33.922  52.842  1.00  0.00           H  
ATOM   4516  C   LYS   289      32.777  34.858  49.585  1.00  0.00           C  
ATOM   4517  O   LYS   289      32.509  35.632  48.689  1.00  0.00           O  
ATOM   4518  N   VAL   290      31.898  33.987  50.030  1.00  0.00           N  
ATOM   4519  H   VAL   290      32.138  33.451  50.949  1.00  0.00           H  
ATOM   4520  CA  VAL   290      30.496  33.894  49.614  1.00  0.00           C  
ATOM   4521  HA  VAL   290      30.362  34.320  48.619  1.00  0.00           H  
ATOM   4522  CB  VAL   290      29.989  32.438  49.672  1.00  0.00           C  
ATOM   4523  HB  VAL   290      30.669  31.899  49.156  1.00  0.00           H  
ATOM   4524  CG1 VAL   290      29.937  31.740  50.990  1.00  0.00           C  
ATOM   4525 HG11 VAL   290      28.999  31.914  51.518  1.00  0.00           H  
ATOM   4526 HG12 VAL   290      29.896  30.753  50.777  1.00  0.00           H  
ATOM   4527 HG13 VAL   290      30.708  31.946  51.608  1.00  0.00           H  
ATOM   4528  CG2 VAL   290      28.646  32.391  48.987  1.00  0.00           C  
ATOM   4529 HG21 VAL   290      28.635  32.821  48.073  1.00  0.00           H  
ATOM   4530 HG22 VAL   290      28.357  31.366  48.756  1.00  0.00           H  
ATOM   4531 HG23 VAL   290      27.981  32.929  49.663  1.00  0.00           H  
ATOM   4532  C   VAL   290      29.556  34.800  50.436  1.00  0.00           C  
ATOM   4533  O   VAL   290      28.739  35.568  49.794  1.00  0.00           O  
ATOM   4534  N   ALA   291      29.729  34.907  51.771  1.00  0.00           N  
ATOM   4535  H   ALA   291      30.339  34.267  52.260  1.00  0.00           H  
ATOM   4536  CA  ALA   291      29.097  35.936  52.621  1.00  0.00           C  
ATOM   4537  HA  ALA   291      28.164  36.077  52.261  1.00  0.00           H  
ATOM   4538  CB  ALA   291      29.008  35.435  54.108  1.00  0.00           C  
ATOM   4539  HB1 ALA   291      28.501  36.125  54.783  1.00  0.00           H  
ATOM   4540  HB2 ALA   291      28.653  34.492  54.045  1.00  0.00           H  
ATOM   4541  HB3 ALA   291      29.947  35.314  54.460  1.00  0.00           H  
ATOM   4542  C   ALA   291      29.926  37.233  52.578  1.00  0.00           C  
ATOM   4543  O   ALA   291      31.160  37.286  52.389  1.00  0.00           O  
ATOM   4544  N   LEU   292      29.196  38.362  52.921  1.00  0.00           N  
ATOM   4545  H   LEU   292      28.133  38.239  53.131  1.00  0.00           H  
ATOM   4546  CA  LEU   292      29.743  39.739  53.055  1.00  0.00           C  
ATOM   4547  HA  LEU   292      30.266  39.881  52.202  1.00  0.00           H  
ATOM   4548  CB  LEU   292      28.498  40.706  53.060  1.00  0.00           C  
ATOM   4549  HB2 LEU   292      27.801  40.565  53.885  1.00  0.00           H  
ATOM   4550  HB3 LEU   292      28.877  41.729  53.060  1.00  0.00           H  
ATOM   4551  CG  LEU   292      27.710  40.663  51.722  1.00  0.00           C  
ATOM   4552  HG  LEU   292      28.273  40.008  51.057  1.00  0.00           H  
ATOM   4553  CD1 LEU   292      26.255  40.226  51.881  1.00  0.00           C  
ATOM   4554 HD11 LEU   292      26.247  39.160  52.105  1.00  0.00           H  
ATOM   4555 HD12 LEU   292      25.743  40.781  52.667  1.00  0.00           H  
ATOM   4556 HD13 LEU   292      25.712  40.310  50.940  1.00  0.00           H  
ATOM   4557  CD2 LEU   292      27.554  42.042  51.132  1.00  0.00           C  
ATOM   4558 HD21 LEU   292      26.869  42.129  50.288  1.00  0.00           H  
ATOM   4559 HD22 LEU   292      27.155  42.731  51.876  1.00  0.00           H  
ATOM   4560 HD23 LEU   292      28.452  42.453  50.671  1.00  0.00           H  
ATOM   4561  C   LEU   292      30.611  39.885  54.354  1.00  0.00           C  
ATOM   4562  O   LEU   292      30.189  39.650  55.469  1.00  0.00           O  
ATOM   4563  N   VAL   293      31.856  40.357  54.140  1.00  0.00           N  
ATOM   4564  H   VAL   293      32.136  40.483  53.094  1.00  0.00           H  
ATOM   4565  CA  VAL   293      32.790  40.760  55.184  1.00  0.00           C  
ATOM   4566  HA  VAL   293      32.441  40.436  56.074  1.00  0.00           H  
ATOM   4567  CB  VAL   293      34.268  40.215  55.084  1.00  0.00           C  
ATOM   4568  HB  VAL   293      34.758  40.617  55.970  1.00  0.00           H  
ATOM   4569  CG1 VAL   293      34.286  38.718  55.029  1.00  0.00           C  
ATOM   4570 HG11 VAL   293      35.322  38.419  55.184  1.00  0.00           H  
ATOM   4571 HG12 VAL   293      33.897  38.265  55.941  1.00  0.00           H  
ATOM   4572 HG13 VAL   293      33.804  38.290  54.150  1.00  0.00           H  
ATOM   4573  CG2 VAL   293      35.147  40.730  53.961  1.00  0.00           C  
ATOM   4574 HG21 VAL   293      34.810  40.344  52.999  1.00  0.00           H  
ATOM   4575 HG22 VAL   293      35.156  41.820  53.942  1.00  0.00           H  
ATOM   4576 HG23 VAL   293      36.186  40.447  54.128  1.00  0.00           H  
ATOM   4577  C   VAL   293      32.810  42.312  55.393  1.00  0.00           C  
ATOM   4578  O   VAL   293      32.851  43.016  54.379  1.00  0.00           O  
ATOM   4579  N   PRO   294      32.870  42.820  56.675  1.00  0.00           N  
ATOM   4580  CD  PRO   294      33.008  41.967  57.877  1.00  0.00           C  
ATOM   4581  HD2 PRO   294      34.022  41.577  57.786  1.00  0.00           H  
ATOM   4582  HD3 PRO   294      32.318  41.123  57.878  1.00  0.00           H  
ATOM   4583  CG  PRO   294      32.887  42.897  59.104  1.00  0.00           C  
ATOM   4584  HG2 PRO   294      33.808  42.900  59.518  1.00  0.00           H  
ATOM   4585  HG3 PRO   294      32.228  42.442  59.844  1.00  0.00           H  
ATOM   4586  CB  PRO   294      32.491  44.322  58.440  1.00  0.00           C  
ATOM   4587  HB2 PRO   294      32.987  45.160  58.930  1.00  0.00           H  
ATOM   4588  HB3 PRO   294      31.406  44.321  58.342  1.00  0.00           H  
ATOM   4589  CA  PRO   294      32.964  44.273  56.977  1.00  0.00           C  
ATOM   4590  HA  PRO   294      32.266  44.856  56.376  1.00  0.00           H  
ATOM   4591  C   PRO   294      34.391  44.783  56.808  1.00  0.00           C  
ATOM   4592  O   PRO   294      35.322  43.973  56.922  1.00  0.00           O  
ATOM   4593  N   VAL   295      34.535  46.137  56.637  1.00  0.00           N  
ATOM   4594  H   VAL   295      33.613  46.717  56.602  1.00  0.00           H  
ATOM   4595  CA  VAL   295      35.754  46.636  56.056  1.00  0.00           C  
ATOM   4596  HA  VAL   295      36.473  45.957  56.262  1.00  0.00           H  
ATOM   4597  CB  VAL   295      35.578  46.923  54.561  1.00  0.00           C  
ATOM   4598  HB  VAL   295      36.442  47.495  54.224  1.00  0.00           H  
ATOM   4599  CG1 VAL   295      35.780  45.625  53.778  1.00  0.00           C  
ATOM   4600 HG11 VAL   295      36.112  45.962  52.796  1.00  0.00           H  
ATOM   4601 HG12 VAL   295      36.559  44.981  54.185  1.00  0.00           H  
ATOM   4602 HG13 VAL   295      34.864  45.035  53.752  1.00  0.00           H  
ATOM   4603  CG2 VAL   295      34.365  47.628  54.054  1.00  0.00           C  
ATOM   4604 HG21 VAL   295      34.264  48.573  54.589  1.00  0.00           H  
ATOM   4605 HG22 VAL   295      34.448  47.825  52.985  1.00  0.00           H  
ATOM   4606 HG23 VAL   295      33.463  47.025  54.158  1.00  0.00           H  
ATOM   4607  C   VAL   295      36.158  47.887  56.710  1.00  0.00           C  
ATOM   4608  O   VAL   295      35.323  48.632  57.240  1.00  0.00           O  
ATOM   4609  N   ALA   296      37.413  48.222  56.558  1.00  0.00           N  
ATOM   4610  H   ALA   296      38.126  47.720  55.904  1.00  0.00           H  
ATOM   4611  CA  ALA   296      37.919  49.545  57.057  1.00  0.00           C  
ATOM   4612  HA  ALA   296      37.099  49.965  57.640  1.00  0.00           H  
ATOM   4613  CB  ALA   296      39.003  49.316  58.125  1.00  0.00           C  
ATOM   4614  HB1 ALA   296      39.666  48.509  57.817  1.00  0.00           H  
ATOM   4615  HB2 ALA   296      39.633  50.192  58.279  1.00  0.00           H  
ATOM   4616  HB3 ALA   296      38.648  48.920  59.077  1.00  0.00           H  
ATOM   4617  C   ALA   296      38.256  50.438  55.807  1.00  0.00           C  
ATOM   4618  O   ALA   296      39.095  50.006  55.008  1.00  0.00           O  
ATOM   4619  N   GLU   297      37.605  51.599  55.687  1.00  0.00           N  
ATOM   4620  H   GLU   297      36.756  51.724  56.358  1.00  0.00           H  
ATOM   4621  CA  GLU   297      37.859  52.520  54.643  1.00  0.00           C  
ATOM   4622  HA  GLU   297      38.034  51.849  53.801  1.00  0.00           H  
ATOM   4623  CB  GLU   297      36.733  53.543  54.529  1.00  0.00           C  
ATOM   4624  HB2 GLU   297      35.900  53.039  54.798  1.00  0.00           H  
ATOM   4625  HB3 GLU   297      36.814  54.290  55.319  1.00  0.00           H  
ATOM   4626  CG  GLU   297      36.614  54.266  53.228  1.00  0.00           C  
ATOM   4627  HG2 GLU   297      37.519  54.830  53.002  1.00  0.00           H  
ATOM   4628  HG3 GLU   297      36.414  53.533  52.447  1.00  0.00           H  
ATOM   4629  CD  GLU   297      35.504  55.279  53.146  1.00  0.00           C  
ATOM   4630  OE1 GLU   297      35.560  56.160  52.211  1.00  0.00           O  
ATOM   4631  OE2 GLU   297      34.473  55.234  53.880  1.00  0.00           O  
ATOM   4632  C   GLU   297      39.214  53.255  54.727  1.00  0.00           C  
ATOM   4633  O   GLU   297      39.447  53.672  55.820  1.00  0.00           O  
ATOM   4634  N   VAL   298      39.996  53.260  53.632  1.00  0.00           N  
ATOM   4635  H   VAL   298      39.719  52.833  52.668  1.00  0.00           H  
ATOM   4636  CA  VAL   298      41.197  54.106  53.546  1.00  0.00           C  
ATOM   4637  HA  VAL   298      41.457  54.380  54.569  1.00  0.00           H  
ATOM   4638  CB  VAL   298      42.358  53.368  52.862  1.00  0.00           C  
ATOM   4639  HB  VAL   298      42.092  53.085  51.844  1.00  0.00           H  
ATOM   4640  CG1 VAL   298      43.580  54.281  52.889  1.00  0.00           C  
ATOM   4641 HG11 VAL   298      44.386  53.726  52.409  1.00  0.00           H  
ATOM   4642 HG12 VAL   298      43.429  55.159  52.262  1.00  0.00           H  
ATOM   4643 HG13 VAL   298      43.893  54.644  53.868  1.00  0.00           H  
ATOM   4644  CG2 VAL   298      42.788  52.073  53.566  1.00  0.00           C  
ATOM   4645 HG21 VAL   298      41.958  51.444  53.887  1.00  0.00           H  
ATOM   4646 HG22 VAL   298      43.384  51.623  52.772  1.00  0.00           H  
ATOM   4647 HG23 VAL   298      43.481  52.279  54.381  1.00  0.00           H  
ATOM   4648  C   VAL   298      40.909  55.404  52.767  1.00  0.00           C  
ATOM   4649  O   VAL   298      41.015  55.472  51.563  1.00  0.00           O  
ATOM   4650  N   ASN   299      40.558  56.418  53.520  1.00  0.00           N  
ATOM   4651  H   ASN   299      40.544  56.195  54.587  1.00  0.00           H  
ATOM   4652  CA  ASN   299      39.971  57.660  53.099  1.00  0.00           C  
ATOM   4653  HA  ASN   299      40.116  57.741  52.022  1.00  0.00           H  
ATOM   4654  CB  ASN   299      38.516  57.674  53.546  1.00  0.00           C  
ATOM   4655  HB2 ASN   299      38.066  56.781  53.112  1.00  0.00           H  
ATOM   4656  HB3 ASN   299      38.406  57.561  54.544  1.00  0.00           H  
ATOM   4657  CG  ASN   299      37.733  58.826  53.057  1.00  0.00           C  
ATOM   4658  OD1 ASN   299      38.029  59.956  53.334  1.00  0.00           O  
ATOM   4659  ND2 ASN   299      36.618  58.621  52.394  1.00  0.00           N  
ATOM   4660 HD21 ASN   299      36.278  57.585  52.364  1.00  0.00           H  
ATOM   4661 HD22 ASN   299      36.092  59.452  51.923  1.00  0.00           H  
ATOM   4662  C   ASN   299      40.808  58.796  53.706  1.00  0.00           C  
ATOM   4663  O   ASN   299      40.731  59.008  54.913  1.00  0.00           O  
ATOM   4664  N   PRO   300      41.571  59.690  52.950  1.00  0.00           N  
ATOM   4665  CD  PRO   300      42.105  60.918  53.516  1.00  0.00           C  
ATOM   4666  HD2 PRO   300      43.050  60.607  53.961  1.00  0.00           H  
ATOM   4667  HD3 PRO   300      41.471  61.437  54.236  1.00  0.00           H  
ATOM   4668  CG  PRO   300      42.151  61.866  52.336  1.00  0.00           C  
ATOM   4669  HG2 PRO   300      43.054  62.474  52.387  1.00  0.00           H  
ATOM   4670  HG3 PRO   300      41.274  62.505  52.227  1.00  0.00           H  
ATOM   4671  CB  PRO   300      42.195  60.995  51.084  1.00  0.00           C  
ATOM   4672  HB2 PRO   300      43.185  60.887  50.640  1.00  0.00           H  
ATOM   4673  HB3 PRO   300      41.641  61.407  50.347  1.00  0.00           H  
ATOM   4674  CA  PRO   300      41.580  59.619  51.490  1.00  0.00           C  
ATOM   4675  HA  PRO   300      40.532  59.573  51.197  1.00  0.00           H  
ATOM   4676  C   PRO   300      42.384  58.406  50.977  1.00  0.00           C  
ATOM   4677  O   PRO   300      43.320  57.952  51.654  1.00  0.00           O  
ATOM   4678  N   PRO   301      42.136  57.918  49.736  1.00  0.00           N  
ATOM   4679  CD  PRO   301      41.042  58.396  48.847  1.00  0.00           C  
ATOM   4680  HD2 PRO   301      41.122  59.413  48.462  1.00  0.00           H  
ATOM   4681  HD3 PRO   301      40.117  58.381  49.424  1.00  0.00           H  
ATOM   4682  CG  PRO   301      40.984  57.478  47.614  1.00  0.00           C  
ATOM   4683  HG2 PRO   301      40.976  58.020  46.669  1.00  0.00           H  
ATOM   4684  HG3 PRO   301      40.105  56.842  47.719  1.00  0.00           H  
ATOM   4685  CB  PRO   301      42.342  56.673  47.689  1.00  0.00           C  
ATOM   4686  HB2 PRO   301      42.939  57.208  47.075  1.00  0.00           H  
ATOM   4687  HB3 PRO   301      42.284  55.655  47.305  1.00  0.00           H  
ATOM   4688  CA  PRO   301      42.911  56.803  49.100  1.00  0.00           C  
ATOM   4689  HA  PRO   301      42.642  55.839  49.532  1.00  0.00           H  
ATOM   4690  C   PRO   301      44.463  56.888  49.232  1.00  0.00           C  
ATOM   4691  O   PRO   301      45.044  57.752  48.511  1.00  0.00           O  
ATOM   4692  N   ALA   302      45.063  56.047  50.058  1.00  0.00           N  
ATOM   4693  H   ALA   302      44.501  55.277  50.392  1.00  0.00           H  
ATOM   4694  CA  ALA   302      46.536  56.094  50.356  1.00  0.00           C  
ATOM   4695  HA  ALA   302      46.725  57.033  50.674  1.00  0.00           H  
ATOM   4696  CB  ALA   302      46.918  55.162  51.510  1.00  0.00           C  
ATOM   4697  HB1 ALA   302      46.178  55.214  52.308  1.00  0.00           H  
ATOM   4698  HB2 ALA   302      46.869  54.107  51.237  1.00  0.00           H  
ATOM   4699  HB3 ALA   302      47.865  55.471  51.951  1.00  0.00           H  
ATOM   4700  C   ALA   302      47.291  55.763  49.079  1.00  0.00           C  
ATOM   4701  O   ALA   302      47.011  54.705  48.486  1.00  0.00           O  
ATOM   4702  N   PRO   303      48.279  56.593  48.676  1.00  0.00           N  
ATOM   4703  CD  PRO   303      48.711  57.890  49.252  1.00  0.00           C  
ATOM   4704  HD2 PRO   303      48.735  57.735  50.330  1.00  0.00           H  
ATOM   4705  HD3 PRO   303      47.994  58.633  48.903  1.00  0.00           H  
ATOM   4706  CG  PRO   303      50.117  58.156  48.732  1.00  0.00           C  
ATOM   4707  HG2 PRO   303      50.783  57.665  49.441  1.00  0.00           H  
ATOM   4708  HG3 PRO   303      50.185  59.163  48.752  1.00  0.00           H  
ATOM   4709  CB  PRO   303      50.047  57.455  47.391  1.00  0.00           C  
ATOM   4710  HB2 PRO   303      51.000  57.141  46.963  1.00  0.00           H  
ATOM   4711  HB3 PRO   303      49.475  58.020  46.656  1.00  0.00           H  
ATOM   4712  CA  PRO   303      49.194  56.256  47.582  1.00  0.00           C  
ATOM   4713  HA  PRO   303      48.713  56.019  46.726  1.00  0.00           H  
ATOM   4714  C   PRO   303      50.133  55.024  47.839  1.00  0.00           C  
ATOM   4715  O   PRO   303      50.215  54.521  48.980  1.00  0.00           O  
ATOM   4716  N   PRO   304      50.815  54.541  46.736  1.00  0.00           N  
ATOM   4717  CD  PRO   304      50.804  55.077  45.372  1.00  0.00           C  
ATOM   4718  HD2 PRO   304      51.562  55.854  45.269  1.00  0.00           H  
ATOM   4719  HD3 PRO   304      49.878  55.556  45.053  1.00  0.00           H  
ATOM   4720  CG  PRO   304      51.066  53.874  44.483  1.00  0.00           C  
ATOM   4721  HG2 PRO   304      51.663  54.292  43.673  1.00  0.00           H  
ATOM   4722  HG3 PRO   304      50.140  53.360  44.225  1.00  0.00           H  
ATOM   4723  CB  PRO   304      51.846  52.917  45.348  1.00  0.00           C  
ATOM   4724  HB2 PRO   304      52.903  53.177  45.294  1.00  0.00           H  
ATOM   4725  HB3 PRO   304      51.708  51.873  45.070  1.00  0.00           H  
ATOM   4726  CA  PRO   304      51.328  53.196  46.784  1.00  0.00           C  
ATOM   4727  HA  PRO   304      50.436  52.582  46.911  1.00  0.00           H  
ATOM   4728  C   PRO   304      52.359  52.871  47.861  1.00  0.00           C  
ATOM   4729  O   PRO   304      53.048  53.786  48.219  1.00  0.00           O  
ATOM   4730  N   VAL   305      52.438  51.577  48.159  1.00  0.00           N  
ATOM   4731  H   VAL   305      51.835  50.874  47.584  1.00  0.00           H  
ATOM   4732  CA  VAL   305      53.485  51.023  49.054  1.00  0.00           C  
ATOM   4733  HA  VAL   305      54.148  51.864  49.257  1.00  0.00           H  
ATOM   4734  CB  VAL   305      52.918  50.527  50.414  1.00  0.00           C  
ATOM   4735  HB  VAL   305      52.167  49.756  50.245  1.00  0.00           H  
ATOM   4736  CG1 VAL   305      53.974  49.879  51.228  1.00  0.00           C  
ATOM   4737 HG11 VAL   305      53.519  49.568  52.168  1.00  0.00           H  
ATOM   4738 HG12 VAL   305      54.266  48.955  50.731  1.00  0.00           H  
ATOM   4739 HG13 VAL   305      54.778  50.603  51.367  1.00  0.00           H  
ATOM   4740  CG2 VAL   305      52.139  51.616  51.216  1.00  0.00           C  
ATOM   4741 HG21 VAL   305      52.798  52.413  51.561  1.00  0.00           H  
ATOM   4742 HG22 VAL   305      51.398  52.163  50.634  1.00  0.00           H  
ATOM   4743 HG23 VAL   305      51.579  51.108  52.001  1.00  0.00           H  
ATOM   4744  C   VAL   305      54.342  50.006  48.284  1.00  0.00           C  
ATOM   4745  O   VAL   305      53.840  48.906  48.168  1.00  0.00           O  
ATOM   4746  N   LYS   306      55.596  50.246  47.896  1.00  0.00           N  
ATOM   4747  H   LYS   306      55.989  51.238  48.119  1.00  0.00           H  
ATOM   4748  CA  LYS   306      56.441  49.220  47.206  1.00  0.00           C  
ATOM   4749  HA  LYS   306      56.012  48.790  46.301  1.00  0.00           H  
ATOM   4750  CB  LYS   306      57.815  49.762  46.755  1.00  0.00           C  
ATOM   4751  HB2 LYS   306      58.235  50.324  47.589  1.00  0.00           H  
ATOM   4752  HB3 LYS   306      58.444  48.890  46.574  1.00  0.00           H  
ATOM   4753  CG  LYS   306      57.711  50.621  45.474  1.00  0.00           C  
ATOM   4754  HG2 LYS   306      57.313  50.025  44.653  1.00  0.00           H  
ATOM   4755  HG3 LYS   306      57.087  51.511  45.562  1.00  0.00           H  
ATOM   4756  CD  LYS   306      59.203  51.057  45.022  1.00  0.00           C  
ATOM   4757  HD2 LYS   306      59.757  51.251  45.940  1.00  0.00           H  
ATOM   4758  HD3 LYS   306      59.728  50.208  44.585  1.00  0.00           H  
ATOM   4759  CE  LYS   306      59.306  52.272  44.065  1.00  0.00           C  
ATOM   4760  HE2 LYS   306      58.912  52.021  43.081  1.00  0.00           H  
ATOM   4761  HE3 LYS   306      58.708  53.096  44.456  1.00  0.00           H  
ATOM   4762  NZ  LYS   306      60.714  52.615  43.931  1.00  0.00           N  
ATOM   4763  HZ1 LYS   306      60.878  53.448  43.384  1.00  0.00           H  
ATOM   4764  HZ2 LYS   306      61.208  52.758  44.891  1.00  0.00           H  
ATOM   4765  HZ3 LYS   306      61.163  51.784  43.387  1.00  0.00           H  
ATOM   4766  C   LYS   306      56.613  48.055  48.125  1.00  0.00           C  
ATOM   4767  O   LYS   306      56.812  46.933  47.681  1.00  0.00           O  
ATOM   4768  N   ALA   307      56.523  48.252  49.428  1.00  0.00           N  
ATOM   4769  H   ALA   307      56.467  49.319  49.644  1.00  0.00           H  
ATOM   4770  CA  ALA   307      56.534  47.225  50.474  1.00  0.00           C  
ATOM   4771  HA  ALA   307      57.345  46.571  50.154  1.00  0.00           H  
ATOM   4772  CB  ALA   307      56.955  47.804  51.796  1.00  0.00           C  
ATOM   4773  HB1 ALA   307      56.272  48.514  52.262  1.00  0.00           H  
ATOM   4774  HB2 ALA   307      57.290  47.035  52.493  1.00  0.00           H  
ATOM   4775  HB3 ALA   307      57.871  48.378  51.654  1.00  0.00           H  
ATOM   4776  C   ALA   307      55.168  46.485  50.554  1.00  0.00           C  
ATOM   4777  O   ALA   307      54.457  46.370  51.547  1.00  0.00           O  
ATOM   4778  N   SER   308      54.840  45.794  49.460  1.00  0.00           N  
ATOM   4779  H   SER   308      55.570  45.945  48.665  1.00  0.00           H  
ATOM   4780  CA  SER   308      53.635  44.986  49.226  1.00  0.00           C  
ATOM   4781  HA  SER   308      53.206  44.874  50.222  1.00  0.00           H  
ATOM   4782  CB  SER   308      52.627  45.823  48.380  1.00  0.00           C  
ATOM   4783  HB2 SER   308      53.086  45.961  47.402  1.00  0.00           H  
ATOM   4784  HB3 SER   308      51.690  45.299  48.193  1.00  0.00           H  
ATOM   4785  OG  SER   308      52.221  46.991  48.968  1.00  0.00           O  
ATOM   4786  HG  SER   308      52.939  47.725  48.603  1.00  0.00           H  
ATOM   4787  C   SER   308      53.843  43.685  48.440  1.00  0.00           C  
ATOM   4788  O   SER   308      54.669  43.587  47.588  1.00  0.00           O  
ATOM   4789  N   TRP   309      52.889  42.755  48.619  1.00  0.00           N  
ATOM   4790  H   TRP   309      52.140  42.986  49.377  1.00  0.00           H  
ATOM   4791  CA  TRP   309      52.436  41.702  47.746  1.00  0.00           C  
ATOM   4792  HA  TRP   309      53.262  41.307  47.155  1.00  0.00           H  
ATOM   4793  CB  TRP   309      51.918  40.558  48.595  1.00  0.00           C  
ATOM   4794  HB2 TRP   309      52.612  40.339  49.406  1.00  0.00           H  
ATOM   4795  HB3 TRP   309      51.111  40.962  49.206  1.00  0.00           H  
ATOM   4796  CG  TRP   309      51.565  39.282  47.870  1.00  0.00           C  
ATOM   4797  CD1 TRP   309      50.362  39.007  47.321  1.00  0.00           C  
ATOM   4798  HD1 TRP   309      49.470  39.626  47.413  1.00  0.00           H  
ATOM   4799  NE1 TRP   309      50.529  37.872  46.545  1.00  0.00           N  
ATOM   4800  HE1 TRP   309      49.722  37.569  45.877  1.00  0.00           H  
ATOM   4801  CE2 TRP   309      51.686  37.225  46.722  1.00  0.00           C  
ATOM   4802  CZ2 TRP   309      52.182  35.983  46.249  1.00  0.00           C  
ATOM   4803  HZ2 TRP   309      51.592  35.463  45.616  1.00  0.00           H  
ATOM   4804  CH2 TRP   309      53.560  35.696  46.658  1.00  0.00           C  
ATOM   4805  HH2 TRP   309      53.929  34.789  46.412  1.00  0.00           H  
ATOM   4806  CZ3 TRP   309      54.341  36.530  47.450  1.00  0.00           C  
ATOM   4807  HZ3 TRP   309      55.295  36.290  47.676  1.00  0.00           H  
ATOM   4808  CE3 TRP   309      53.802  37.739  47.792  1.00  0.00           C  
ATOM   4809  HE3 TRP   309      54.359  38.390  48.327  1.00  0.00           H  
ATOM   4810  CD2 TRP   309      52.382  38.127  47.555  1.00  0.00           C  
ATOM   4811  C   TRP   309      51.270  42.265  46.903  1.00  0.00           C  
ATOM   4812  O   TRP   309      50.263  42.790  47.430  1.00  0.00           O  
ATOM   4813  N   VAL   310      51.372  42.207  45.578  1.00  0.00           N  
ATOM   4814  H   VAL   310      52.205  41.818  45.160  1.00  0.00           H  
ATOM   4815  CA  VAL   310      50.330  42.567  44.597  1.00  0.00           C  
ATOM   4816  HA  VAL   310      49.432  42.786  45.175  1.00  0.00           H  
ATOM   4817  CB  VAL   310      50.709  43.789  43.777  1.00  0.00           C  
ATOM   4818  HB  VAL   310      51.484  43.516  43.061  1.00  0.00           H  
ATOM   4819  CG1 VAL   310      49.479  44.205  42.939  1.00  0.00           C  
ATOM   4820 HG11 VAL   310      48.592  44.372  43.393  1.00  0.00           H  
ATOM   4821 HG12 VAL   310      49.762  45.071  42.341  1.00  0.00           H  
ATOM   4822 HG13 VAL   310      49.112  43.463  42.229  1.00  0.00           H  
ATOM   4823  CG2 VAL   310      51.292  44.966  44.551  1.00  0.00           C  
ATOM   4824 HG21 VAL   310      52.266  44.710  44.968  1.00  0.00           H  
ATOM   4825 HG22 VAL   310      51.379  45.823  43.884  1.00  0.00           H  
ATOM   4826 HG23 VAL   310      50.596  45.183  45.362  1.00  0.00           H  
ATOM   4827  C   VAL   310      49.889  41.358  43.732  1.00  0.00           C  
ATOM   4828  O   VAL   310      50.795  40.728  43.226  1.00  0.00           O  
ATOM   4829  N   HIE   311      48.555  40.955  43.648  1.00  0.00           N  
ATOM   4830  H   HIE   311      47.840  41.544  44.204  1.00  0.00           H  
ATOM   4831  CA  HIE   311      48.041  39.764  42.962  1.00  0.00           C  
ATOM   4832  HA  HIE   311      48.612  39.703  42.047  1.00  0.00           H  
ATOM   4833  CB  HIE   311      48.388  38.495  43.807  1.00  0.00           C  
ATOM   4834  HB2 HIE   311      48.033  37.649  43.217  1.00  0.00           H  
ATOM   4835  HB3 HIE   311      49.361  38.447  44.071  1.00  0.00           H  
ATOM   4836  CG  HIE   311      47.650  38.340  45.130  1.00  0.00           C  
ATOM   4837  ND1 HIE   311      47.494  37.174  45.924  1.00  0.00           N  
ATOM   4838  CE1 HIE   311      46.820  37.530  47.029  1.00  0.00           C  
ATOM   4839  HE1 HIE   311      46.516  36.836  47.813  1.00  0.00           H  
ATOM   4840  NE2 HIE   311      46.453  38.807  46.971  1.00  0.00           N  
ATOM   4841  HE2 HIE   311      45.720  39.241  47.651  1.00  0.00           H  
ATOM   4842  CD2 HIE   311      46.904  39.303  45.747  1.00  0.00           C  
ATOM   4843  HD2 HIE   311      46.933  40.247  45.572  1.00  0.00           H  
ATOM   4844  C   HIE   311      46.558  39.786  42.607  1.00  0.00           C  
ATOM   4845  O   HIE   311      45.729  40.614  43.076  1.00  0.00           O  
ATOM   4846  N   LYS   312      46.155  38.792  41.790  1.00  0.00           N  
ATOM   4847  H   LYS   312      46.964  38.334  41.221  1.00  0.00           H  
ATOM   4848  CA  LYS   312      44.739  38.547  41.392  1.00  0.00           C  
ATOM   4849  HA  LYS   312      44.090  38.624  42.264  1.00  0.00           H  
ATOM   4850  CB  LYS   312      44.318  39.584  40.325  1.00  0.00           C  
ATOM   4851  HB2 LYS   312      44.432  40.611  40.672  1.00  0.00           H  
ATOM   4852  HB3 LYS   312      44.970  39.510  39.455  1.00  0.00           H  
ATOM   4853  CG  LYS   312      42.850  39.282  39.824  1.00  0.00           C  
ATOM   4854  HG2 LYS   312      42.550  40.003  39.184  1.00  0.00           H  
ATOM   4855  HG3 LYS   312      42.808  38.418  39.161  1.00  0.00           H  
ATOM   4856  CD  LYS   312      41.832  39.221  41.027  1.00  0.00           C  
ATOM   4857  HD2 LYS   312      42.134  38.433  41.716  1.00  0.00           H  
ATOM   4858  HD3 LYS   312      41.734  40.172  41.550  1.00  0.00           H  
ATOM   4859  CE  LYS   312      40.510  38.782  40.375  1.00  0.00           C  
ATOM   4860  HE2 LYS   312      39.786  39.574  40.494  1.00  0.00           H  
ATOM   4861  HE3 LYS   312      40.600  38.673  39.295  1.00  0.00           H  
ATOM   4862  NZ  LYS   312      40.063  37.430  40.925  1.00  0.00           N  
ATOM   4863  HZ1 LYS   312      40.561  36.648  40.371  1.00  0.00           H  
ATOM   4864  HZ2 LYS   312      40.266  37.374  41.985  1.00  0.00           H  
ATOM   4865  HZ3 LYS   312      39.078  37.339  40.721  1.00  0.00           H  
ATOM   4866  C   LYS   312      44.695  37.077  40.828  1.00  0.00           C  
ATOM   4867  O   LYS   312      45.682  36.694  40.154  1.00  0.00           O  
ATOM   4868  N   THR   313      43.641  36.281  41.173  1.00  0.00           N  
ATOM   4869  H   THR   313      42.953  36.647  41.921  1.00  0.00           H  
ATOM   4870  CA  THR   313      43.199  34.945  40.640  1.00  0.00           C  
ATOM   4871  HA  THR   313      44.033  34.478  40.311  1.00  0.00           H  
ATOM   4872  CB  THR   313      42.482  34.168  41.766  1.00  0.00           C  
ATOM   4873  HB  THR   313      42.319  33.198  41.321  1.00  0.00           H  
ATOM   4874  CG2 THR   313      43.325  33.895  42.971  1.00  0.00           C  
ATOM   4875 HG21 THR   313      43.691  34.836  43.382  1.00  0.00           H  
ATOM   4876 HG22 THR   313      42.594  33.476  43.662  1.00  0.00           H  
ATOM   4877 HG23 THR   313      44.040  33.194  42.837  1.00  0.00           H  
ATOM   4878  OG1 THR   313      41.299  34.828  42.202  1.00  0.00           O  
ATOM   4879  HG1 THR   313      40.432  34.193  42.025  1.00  0.00           H  
ATOM   4880  C   THR   313      42.314  35.102  39.419  1.00  0.00           C  
ATOM   4881  O   THR   313      41.813  36.189  39.141  1.00  0.00           O  
ATOM   4882  N   GLY   314      42.194  34.008  38.631  1.00  0.00           N  
ATOM   4883  H   GLY   314      42.781  33.118  38.858  1.00  0.00           H  
ATOM   4884  CA  GLY   314      41.431  34.032  37.455  1.00  0.00           C  
ATOM   4885  HA2 GLY   314      40.432  34.459  37.545  1.00  0.00           H  
ATOM   4886  HA3 GLY   314      42.054  34.518  36.705  1.00  0.00           H  
ATOM   4887  C   GLY   314      41.250  32.678  36.875  1.00  0.00           C  
ATOM   4888  O   GLY   314      42.148  31.902  36.858  1.00  0.00           O  
ATOM   4889  N   SER   315      40.017  32.333  36.603  1.00  0.00           N  
ATOM   4890  H   SER   315      39.209  33.021  36.854  1.00  0.00           H  
ATOM   4891  CA  SER   315      39.611  31.027  36.030  1.00  0.00           C  
ATOM   4892  HA  SER   315      40.395  30.575  35.581  1.00  0.00           H  
ATOM   4893  CB  SER   315      39.125  30.090  37.184  1.00  0.00           C  
ATOM   4894  HB2 SER   315      38.188  30.271  37.514  1.00  0.00           H  
ATOM   4895  HB3 SER   315      38.962  29.189  36.758  1.00  0.00           H  
ATOM   4896  OG  SER   315      40.042  30.011  38.270  1.00  0.00           O  
ATOM   4897  HG  SER   315      39.789  30.782  38.870  1.00  0.00           H  
ATOM   4898  C   SER   315      38.451  31.241  35.091  1.00  0.00           C  
ATOM   4899  O   SER   315      37.587  32.148  35.239  1.00  0.00           O  
ATOM   4900  N   THR   316      38.361  30.363  34.072  1.00  0.00           N  
ATOM   4901  H   THR   316      39.069  29.536  34.014  1.00  0.00           H  
ATOM   4902  CA  THR   316      37.090  30.184  33.288  1.00  0.00           C  
ATOM   4903  HA  THR   316      36.313  30.896  33.564  1.00  0.00           H  
ATOM   4904  CB  THR   316      37.271  30.456  31.707  1.00  0.00           C  
ATOM   4905  HB  THR   316      36.312  30.474  31.191  1.00  0.00           H  
ATOM   4906  CG2 THR   316      37.836  31.821  31.474  1.00  0.00           C  
ATOM   4907 HG21 THR   316      37.912  32.087  30.419  1.00  0.00           H  
ATOM   4908 HG22 THR   316      37.187  32.611  31.851  1.00  0.00           H  
ATOM   4909 HG23 THR   316      38.800  31.906  31.976  1.00  0.00           H  
ATOM   4910  OG1 THR   316      38.036  29.467  31.097  1.00  0.00           O  
ATOM   4911  HG1 THR   316      38.011  29.726  30.039  1.00  0.00           H  
ATOM   4912  C   THR   316      36.519  28.784  33.488  1.00  0.00           C  
ATOM   4913  O   THR   316      37.088  28.047  34.341  1.00  0.00           O  
ATOM   4914  N   GLY   317      35.536  28.332  32.665  1.00  0.00           N  
ATOM   4915  H   GLY   317      35.104  28.965  32.086  1.00  0.00           H  
ATOM   4916  CA  GLY   317      35.165  26.914  32.391  1.00  0.00           C  
ATOM   4917  HA2 GLY   317      34.512  26.581  33.197  1.00  0.00           H  
ATOM   4918  HA3 GLY   317      34.788  26.936  31.454  1.00  0.00           H  
ATOM   4919  C   GLY   317      36.391  25.999  32.349  1.00  0.00           C  
ATOM   4920  O   GLY   317      36.421  24.996  33.082  1.00  0.00           O  
ATOM   4921  N   GLY   318      37.268  26.237  31.417  1.00  0.00           N  
ATOM   4922  H   GLY   318      37.023  27.078  30.769  1.00  0.00           H  
ATOM   4923  CA  GLY   318      38.326  25.326  31.066  1.00  0.00           C  
ATOM   4924  HA2 GLY   318      38.041  24.315  31.356  1.00  0.00           H  
ATOM   4925  HA3 GLY   318      38.377  25.385  29.978  1.00  0.00           H  
ATOM   4926  C   GLY   318      39.796  25.755  31.448  1.00  0.00           C  
ATOM   4927  O   GLY   318      40.682  24.958  31.188  1.00  0.00           O  
ATOM   4928  N   PHE   319      40.030  26.918  32.035  1.00  0.00           N  
ATOM   4929  H   PHE   319      39.199  27.600  32.214  1.00  0.00           H  
ATOM   4930  CA  PHE   319      41.378  27.466  32.411  1.00  0.00           C  
ATOM   4931  HA  PHE   319      42.169  26.732  32.258  1.00  0.00           H  
ATOM   4932  CB  PHE   319      41.670  28.684  31.589  1.00  0.00           C  
ATOM   4933  HB2 PHE   319      40.870  29.301  31.570  1.00  0.00           H  
ATOM   4934  HB3 PHE   319      42.380  29.197  31.982  1.00  0.00           H  
ATOM   4935  CG  PHE   319      42.034  28.337  30.161  1.00  0.00           C  
ATOM   4936  CD1 PHE   319      41.001  28.128  29.192  1.00  0.00           C  
ATOM   4937  HD1 PHE   319      39.982  28.230  29.567  1.00  0.00           H
[truncated: 4,139,861 more chars]
