# Supplementary material for: Insights into the Enhanced Ceftazidime Hydrolysis by Ent385 AmpC β‑Lactamase from Multiscale Simulations
Source: ACS Catal. 2025 Jun 23;15(13):11739–48. doi: 10.1021/acscatal.5c02383 (PMC12235585; doi:10.1021/acscatal.5c02383)
Supplement: Supplementary file 2 [file cs5c02383_si_002.zip › SI_paper_AmpC_Ent385/representative-structures-ReactionSimulations/Ent385-Path1/Ent385.path1.AC.c1.pdb]

CRYST1   85.705   80.224   74.079  90.00  90.00  90.00               1
ATOM      1  N   PRO     1      73.952  34.523  41.525  1.00  0.00           N  
ATOM      2  H2  PRO     1      74.661  34.329  40.832  1.00  0.00           H  
ATOM      3  H3  PRO     1      74.120  34.023  42.386  1.00  0.00           H  
ATOM      4  CD  PRO     1      73.765  35.925  41.861  1.00  0.00           C  
ATOM      5  HD2 PRO     1      74.699  36.430  41.612  1.00  0.00           H  
ATOM      6  HD3 PRO     1      73.409  35.953  42.890  1.00  0.00           H  
ATOM      7  CG  PRO     1      72.712  36.378  40.863  1.00  0.00           C  
ATOM      8  HG2 PRO     1      73.036  37.269  40.326  1.00  0.00           H  
ATOM      9  HG3 PRO     1      71.757  36.489  41.377  1.00  0.00           H  
ATOM     10  CB  PRO     1      72.457  35.276  39.929  1.00  0.00           C  
ATOM     11  HB2 PRO     1      73.187  35.167  39.127  1.00  0.00           H  
ATOM     12  HB3 PRO     1      71.457  35.279  39.495  1.00  0.00           H  
ATOM     13  CA  PRO     1      72.702  34.177  40.914  1.00  0.00           C  
ATOM     14  HA  PRO     1      71.887  34.268  41.632  1.00  0.00           H  
ATOM     15  C   PRO     1      72.725  32.767  40.390  1.00  0.00           C  
ATOM     16  O   PRO     1      73.783  32.159  40.332  1.00  0.00           O  
ATOM     17  N   MET     2      71.548  32.215  40.095  1.00  0.00           N  
ATOM     18  H   MET     2      70.665  32.687  40.228  1.00  0.00           H  
ATOM     19  CA  MET     2      71.408  30.930  39.424  1.00  0.00           C  
ATOM     20  HA  MET     2      72.355  30.399  39.520  1.00  0.00           H  
ATOM     21  CB  MET     2      70.348  30.014  40.110  1.00  0.00           C  
ATOM     22  HB2 MET     2      70.367  29.077  39.554  1.00  0.00           H  
ATOM     23  HB3 MET     2      70.567  29.855  41.166  1.00  0.00           H  
ATOM     24  CG  MET     2      68.922  30.610  40.077  1.00  0.00           C  
ATOM     25  HG2 MET     2      68.967  31.468  40.748  1.00  0.00           H  
ATOM     26  HG3 MET     2      68.710  30.918  39.053  1.00  0.00           H  
ATOM     27  SD  MET     2      67.613  29.404  40.615  1.00  0.00           S  
ATOM     28  CE  MET     2      68.019  29.531  42.388  1.00  0.00           C  
ATOM     29  HE1 MET     2      68.974  29.094  42.679  1.00  0.00           H  
ATOM     30  HE2 MET     2      68.105  30.585  42.651  1.00  0.00           H  
ATOM     31  HE3 MET     2      67.345  29.045  43.094  1.00  0.00           H  
ATOM     32  C   MET     2      71.134  31.095  37.865  1.00  0.00           C  
ATOM     33  O   MET     2      70.591  32.081  37.398  1.00  0.00           O  
ATOM     34  N   SER     3      71.563  30.104  37.037  1.00  0.00           N  
ATOM     35  H   SER     3      72.111  29.350  37.425  1.00  0.00           H  
ATOM     36  CA  SER     3      71.260  30.133  35.588  1.00  0.00           C  
ATOM     37  HA  SER     3      71.501  31.100  35.147  1.00  0.00           H  
ATOM     38  CB  SER     3      72.021  28.915  35.004  1.00  0.00           C  
ATOM     39  HB2 SER     3      73.091  29.025  35.181  1.00  0.00           H  
ATOM     40  HB3 SER     3      71.631  27.979  35.403  1.00  0.00           H  
ATOM     41  OG  SER     3      71.866  28.909  33.609  1.00  0.00           O  
ATOM     42  HG  SER     3      72.646  29.341  33.254  1.00  0.00           H  
ATOM     43  C   SER     3      69.773  29.877  35.350  1.00  0.00           C  
ATOM     44  O   SER     3      69.160  29.133  36.117  1.00  0.00           O  
ATOM     45  N   GLU     4      69.219  30.298  34.174  1.00  0.00           N  
ATOM     46  H   GLU     4      69.908  30.538  33.476  1.00  0.00           H  
ATOM     47  CA  GLU     4      67.829  29.959  33.883  1.00  0.00           C  
ATOM     48  HA  GLU     4      67.193  30.338  34.683  1.00  0.00           H  
ATOM     49  CB  GLU     4      67.501  30.732  32.556  1.00  0.00           C  
ATOM     50  HB2 GLU     4      67.621  31.783  32.822  1.00  0.00           H  
ATOM     51  HB3 GLU     4      68.158  30.514  31.715  1.00  0.00           H  
ATOM     52  CG  GLU     4      66.067  30.455  32.177  1.00  0.00           C  
ATOM     53  HG2 GLU     4      65.784  29.403  32.131  1.00  0.00           H  
ATOM     54  HG3 GLU     4      65.420  30.895  32.935  1.00  0.00           H  
ATOM     55  CD  GLU     4      65.816  31.006  30.810  1.00  0.00           C  
ATOM     56  OE1 GLU     4      65.881  30.258  29.830  1.00  0.00           O  
ATOM     57  OE2 GLU     4      65.584  32.275  30.747  1.00  0.00           O  
ATOM     58  C   GLU     4      67.652  28.491  33.768  1.00  0.00           C  
ATOM     59  O   GLU     4      66.528  28.029  33.966  1.00  0.00           O  
ATOM     60  N   LYS     5      68.728  27.698  33.536  1.00  0.00           N  
ATOM     61  H   LYS     5      69.558  28.206  33.265  1.00  0.00           H  
ATOM     62  CA  LYS     5      68.713  26.233  33.386  1.00  0.00           C  
ATOM     63  HA  LYS     5      67.895  25.951  32.723  1.00  0.00           H  
ATOM     64  CB  LYS     5      70.017  25.851  32.697  1.00  0.00           C  
ATOM     65  HB2 LYS     5      70.859  26.299  33.226  1.00  0.00           H  
ATOM     66  HB3 LYS     5      70.138  24.768  32.718  1.00  0.00           H  
ATOM     67  CG  LYS     5      70.178  26.204  31.218  1.00  0.00           C  
ATOM     68  HG2 LYS     5      69.217  26.033  30.733  1.00  0.00           H  
ATOM     69  HG3 LYS     5      70.308  27.274  31.053  1.00  0.00           H  
ATOM     70  CD  LYS     5      71.294  25.331  30.550  1.00  0.00           C  
ATOM     71  HD2 LYS     5      71.122  24.304  30.874  1.00  0.00           H  
ATOM     72  HD3 LYS     5      71.244  25.483  29.472  1.00  0.00           H  
ATOM     73  CE  LYS     5      72.698  25.686  31.000  1.00  0.00           C  
ATOM     74  HE2 LYS     5      72.964  26.608  30.484  1.00  0.00           H  
ATOM     75  HE3 LYS     5      72.772  25.809  32.080  1.00  0.00           H  
ATOM     76  NZ  LYS     5      73.735  24.658  30.697  1.00  0.00           N  
ATOM     77  HZ1 LYS     5      73.739  24.509  29.698  1.00  0.00           H  
ATOM     78  HZ2 LYS     5      74.607  25.113  30.925  1.00  0.00           H  
ATOM     79  HZ3 LYS     5      73.589  23.787  31.189  1.00  0.00           H  
ATOM     80  C   LYS     5      68.518  25.541  34.715  1.00  0.00           C  
ATOM     81  O   LYS     5      67.812  24.525  34.754  1.00  0.00           O  
ATOM     82  N   GLN     6      68.984  26.155  35.796  1.00  0.00           N  
ATOM     83  H   GLN     6      69.403  27.070  35.710  1.00  0.00           H  
ATOM     84  CA  GLN     6      68.795  25.720  37.177  1.00  0.00           C  
ATOM     85  HA  GLN     6      68.814  24.634  37.266  1.00  0.00           H  
ATOM     86  CB  GLN     6      69.787  26.354  38.109  1.00  0.00           C  
ATOM     87  HB2 GLN     6      69.718  27.434  37.974  1.00  0.00           H  
ATOM     88  HB3 GLN     6      69.534  26.192  39.157  1.00  0.00           H  
ATOM     89  CG  GLN     6      71.246  25.879  37.888  1.00  0.00           C  
ATOM     90  HG2 GLN     6      71.450  25.054  38.570  1.00  0.00           H  
ATOM     91  HG3 GLN     6      71.427  25.637  36.840  1.00  0.00           H  
ATOM     92  CD  GLN     6      72.167  26.939  38.406  1.00  0.00           C  
ATOM     93  OE1 GLN     6      72.881  27.553  37.619  1.00  0.00           O  
ATOM     94  NE2 GLN     6      72.239  27.201  39.694  1.00  0.00           N  
ATOM     95 HE21 GLN     6      71.664  26.753  40.393  1.00  0.00           H  
ATOM     96 HE22 GLN     6      73.060  27.719  39.974  1.00  0.00           H  
ATOM     97  C   GLN     6      67.379  26.130  37.691  1.00  0.00           C  
ATOM     98  O   GLN     6      66.731  25.435  38.454  1.00  0.00           O  
ATOM     99  N   LEU     7      66.788  27.162  37.185  1.00  0.00           N  
ATOM    100  H   LEU     7      67.375  27.761  36.623  1.00  0.00           H  
ATOM    101  CA  LEU     7      65.401  27.545  37.636  1.00  0.00           C  
ATOM    102  HA  LEU     7      65.236  27.362  38.698  1.00  0.00           H  
ATOM    103  CB  LEU     7      65.323  29.068  37.264  1.00  0.00           C  
ATOM    104  HB2 LEU     7      66.190  29.560  37.706  1.00  0.00           H  
ATOM    105  HB3 LEU     7      65.400  29.102  36.177  1.00  0.00           H  
ATOM    106  CG  LEU     7      64.054  29.694  37.789  1.00  0.00           C  
ATOM    107  HG  LEU     7      63.154  29.482  37.212  1.00  0.00           H  
ATOM    108  CD1 LEU     7      63.677  29.478  39.283  1.00  0.00           C  
ATOM    109 HD11 LEU     7      63.083  28.580  39.454  1.00  0.00           H  
ATOM    110 HD12 LEU     7      64.577  29.581  39.890  1.00  0.00           H  
ATOM    111 HD13 LEU     7      63.114  30.351  39.612  1.00  0.00           H  
ATOM    112  CD2 LEU     7      64.387  31.156  37.590  1.00  0.00           C  
ATOM    113 HD21 LEU     7      64.628  31.172  36.527  1.00  0.00           H  
ATOM    114 HD22 LEU     7      63.560  31.844  37.768  1.00  0.00           H  
ATOM    115 HD23 LEU     7      65.216  31.501  38.208  1.00  0.00           H  
ATOM    116  C   LEU     7      64.381  26.685  36.885  1.00  0.00           C  
ATOM    117  O   LEU     7      63.450  26.212  37.522  1.00  0.00           O  
ATOM    118  N   ALA     8      64.579  26.380  35.626  1.00  0.00           N  
ATOM    119  H   ALA     8      65.314  26.877  35.144  1.00  0.00           H  
ATOM    120  CA  ALA     8      63.708  25.448  34.894  1.00  0.00           C  
ATOM    121  HA  ALA     8      62.715  25.871  34.742  1.00  0.00           H  
ATOM    122  CB  ALA     8      64.251  25.291  33.527  1.00  0.00           C  
ATOM    123  HB1 ALA     8      63.542  24.739  32.912  1.00  0.00           H  
ATOM    124  HB2 ALA     8      64.378  26.247  33.018  1.00  0.00           H  
ATOM    125  HB3 ALA     8      65.212  24.785  33.626  1.00  0.00           H  
ATOM    126  C   ALA     8      63.657  24.041  35.576  1.00  0.00           C  
ATOM    127  O   ALA     8      62.607  23.516  35.661  1.00  0.00           O  
ATOM    128  N   ASP     9      64.754  23.553  36.114  1.00  0.00           N  
ATOM    129  H   ASP     9      65.586  24.112  35.992  1.00  0.00           H  
ATOM    130  CA  ASP     9      64.805  22.427  37.053  1.00  0.00           C  
ATOM    131  HA  ASP     9      64.568  21.484  36.560  1.00  0.00           H  
ATOM    132  CB  ASP     9      66.204  22.141  37.647  1.00  0.00           C  
ATOM    133  HB2 ASP     9      66.906  22.141  36.813  1.00  0.00           H  
ATOM    134  HB3 ASP     9      66.448  23.001  38.270  1.00  0.00           H  
ATOM    135  CG  ASP     9      66.309  20.843  38.510  1.00  0.00           C  
ATOM    136  OD1 ASP     9      66.177  19.797  37.867  1.00  0.00           O  
ATOM    137  OD2 ASP     9      66.634  20.864  39.714  1.00  0.00           O  
ATOM    138  C   ASP     9      63.861  22.596  38.233  1.00  0.00           C  
ATOM    139  O   ASP     9      63.033  21.741  38.588  1.00  0.00           O  
ATOM    140  N   VAL    10      63.915  23.721  38.944  1.00  0.00           N  
ATOM    141  H   VAL    10      64.500  24.459  38.578  1.00  0.00           H  
ATOM    142  CA  VAL    10      63.031  24.128  40.007  1.00  0.00           C  
ATOM    143  HA  VAL    10      63.045  23.344  40.764  1.00  0.00           H  
ATOM    144  CB  VAL    10      63.402  25.411  40.750  1.00  0.00           C  
ATOM    145  HB  VAL    10      63.554  26.229  40.045  1.00  0.00           H  
ATOM    146  CG1 VAL    10      62.345  25.977  41.698  1.00  0.00           C  
ATOM    147 HG11 VAL    10      62.748  26.877  42.163  1.00  0.00           H  
ATOM    148 HG12 VAL    10      61.525  26.355  41.088  1.00  0.00           H  
ATOM    149 HG13 VAL    10      62.034  25.176  42.368  1.00  0.00           H  
ATOM    150  CG2 VAL    10      64.626  25.303  41.587  1.00  0.00           C  
ATOM    151 HG21 VAL    10      64.995  26.207  42.071  1.00  0.00           H  
ATOM    152 HG22 VAL    10      64.594  24.428  42.235  1.00  0.00           H  
ATOM    153 HG23 VAL    10      65.380  24.978  40.870  1.00  0.00           H  
ATOM    154  C   VAL    10      61.516  24.232  39.628  1.00  0.00           C  
ATOM    155  O   VAL    10      60.690  23.616  40.284  1.00  0.00           O  
ATOM    156  N   VAL    11      61.112  25.018  38.654  1.00  0.00           N  
ATOM    157  H   VAL    11      61.823  25.535  38.157  1.00  0.00           H  
ATOM    158  CA  VAL    11      59.676  25.092  38.261  1.00  0.00           C  
ATOM    159  HA  VAL    11      59.079  25.306  39.147  1.00  0.00           H  
ATOM    160  CB  VAL    11      59.537  26.157  37.146  1.00  0.00           C  
ATOM    161  HB  VAL    11      60.222  25.896  36.339  1.00  0.00           H  
ATOM    162  CG1 VAL    11      58.106  26.060  36.572  1.00  0.00           C  
ATOM    163 HG11 VAL    11      57.422  26.267  37.395  1.00  0.00           H  
ATOM    164 HG12 VAL    11      57.895  26.804  35.803  1.00  0.00           H  
ATOM    165 HG13 VAL    11      57.957  25.103  36.072  1.00  0.00           H  
ATOM    166  CG2 VAL    11      59.780  27.585  37.594  1.00  0.00           C  
ATOM    167 HG21 VAL    11      59.495  28.331  36.853  1.00  0.00           H  
ATOM    168 HG22 VAL    11      59.335  27.777  38.571  1.00  0.00           H  
ATOM    169 HG23 VAL    11      60.841  27.785  37.743  1.00  0.00           H  
ATOM    170  C   VAL    11      59.289  23.668  37.806  1.00  0.00           C  
ATOM    171  O   VAL    11      58.203  23.240  38.286  1.00  0.00           O  
ATOM    172  N   GLU    12      60.116  22.918  37.034  1.00  0.00           N  
ATOM    173  H   GLU    12      60.963  23.253  36.597  1.00  0.00           H  
ATOM    174  CA  GLU    12      59.660  21.543  36.597  1.00  0.00           C  
ATOM    175  HA  GLU    12      58.697  21.742  36.127  1.00  0.00           H  
ATOM    176  CB  GLU    12      60.531  20.935  35.498  1.00  0.00           C  
ATOM    177  HB2 GLU    12      60.639  21.765  34.800  1.00  0.00           H  
ATOM    178  HB3 GLU    12      61.546  20.692  35.811  1.00  0.00           H  
ATOM    179  CG  GLU    12      59.934  19.731  34.728  1.00  0.00           C  
ATOM    180  HG2 GLU    12      59.861  18.900  35.430  1.00  0.00           H  
ATOM    181  HG3 GLU    12      58.920  19.912  34.370  1.00  0.00           H  
ATOM    182  CD  GLU    12      60.793  19.139  33.595  1.00  0.00           C  
ATOM    183  OE1 GLU    12      61.729  19.775  33.060  1.00  0.00           O  
ATOM    184  OE2 GLU    12      60.462  17.960  33.237  1.00  0.00           O  
ATOM    185  C   GLU    12      59.392  20.459  37.695  1.00  0.00           C  
ATOM    186  O   GLU    12      58.300  19.865  37.657  1.00  0.00           O  
ATOM    187  N   ARG    13      60.230  20.419  38.749  1.00  0.00           N  
ATOM    188  H   ARG    13      61.074  20.966  38.655  1.00  0.00           H  
ATOM    189  CA  ARG    13      60.009  19.576  39.906  1.00  0.00           C  
ATOM    190  HA  ARG    13      59.764  18.601  39.484  1.00  0.00           H  
ATOM    191  CB  ARG    13      61.318  19.325  40.655  1.00  0.00           C  
ATOM    192  HB2 ARG    13      61.841  20.278  40.732  1.00  0.00           H  
ATOM    193  HB3 ARG    13      61.116  19.050  41.690  1.00  0.00           H  
ATOM    194  CG  ARG    13      62.315  18.327  39.995  1.00  0.00           C  
ATOM    195  HG2 ARG    13      61.841  17.351  39.890  1.00  0.00           H  
ATOM    196  HG3 ARG    13      62.545  18.620  38.970  1.00  0.00           H  
ATOM    197  CD  ARG    13      63.604  18.190  40.768  1.00  0.00           C  
ATOM    198  HD2 ARG    13      63.417  17.763  41.754  1.00  0.00           H  
ATOM    199  HD3 ARG    13      64.231  17.495  40.209  1.00  0.00           H  
ATOM    200  NE  ARG    13      64.297  19.475  40.871  1.00  0.00           N  
ATOM    201  HE  ARG    13      65.017  19.689  40.197  1.00  0.00           H  
ATOM    202  CZ  ARG    13      64.178  20.272  41.896  1.00  0.00           C  
ATOM    203  NH1 ARG    13      63.516  20.116  42.978  1.00  0.00           N  
ATOM    204 HH11 ARG    13      63.384  20.845  43.665  1.00  0.00           H  
ATOM    205 HH12 ARG    13      62.831  19.375  43.009  1.00  0.00           H  
ATOM    206  NH2 ARG    13      64.916  21.357  41.805  1.00  0.00           N  
ATOM    207 HH21 ARG    13      65.530  21.501  41.017  1.00  0.00           H  
ATOM    208 HH22 ARG    13      64.858  22.011  42.573  1.00  0.00           H  
ATOM    209  C   ARG    13      58.861  20.050  40.746  1.00  0.00           C  
ATOM    210  O   ARG    13      58.241  19.221  41.416  1.00  0.00           O  
ATOM    211  N   THR    14      58.609  21.325  40.703  1.00  0.00           N  
ATOM    212  H   THR    14      59.028  21.942  40.022  1.00  0.00           H  
ATOM    213  CA  THR    14      57.457  21.870  41.572  1.00  0.00           C  
ATOM    214  HA  THR    14      57.353  21.288  42.487  1.00  0.00           H  
ATOM    215  CB  THR    14      57.782  23.294  41.840  1.00  0.00           C  
ATOM    216  HB  THR    14      57.686  23.909  40.945  1.00  0.00           H  
ATOM    217  CG2 THR    14      56.723  23.843  42.754  1.00  0.00           C  
ATOM    218 HG21 THR    14      55.713  23.605  42.421  1.00  0.00           H  
ATOM    219 HG22 THR    14      56.834  23.541  43.796  1.00  0.00           H  
ATOM    220 HG23 THR    14      56.742  24.932  42.783  1.00  0.00           H  
ATOM    221  OG1 THR    14      59.021  23.372  42.430  1.00  0.00           O  
ATOM    222  HG1 THR    14      59.658  23.052  41.787  1.00  0.00           H  
ATOM    223  C   THR    14      56.166  21.707  40.833  1.00  0.00           C  
ATOM    224  O   THR    14      55.203  21.346  41.497  1.00  0.00           O  
ATOM    225  N   VAL    15      56.146  21.846  39.492  1.00  0.00           N  
ATOM    226  H   VAL    15      57.000  22.114  39.025  1.00  0.00           H  
ATOM    227  CA  VAL    15      54.915  21.795  38.707  1.00  0.00           C  
ATOM    228  HA  VAL    15      54.212  22.228  39.419  1.00  0.00           H  
ATOM    229  CB  VAL    15      55.071  22.774  37.521  1.00  0.00           C  
ATOM    230  HB  VAL    15      55.973  22.603  36.933  1.00  0.00           H  
ATOM    231  CG1 VAL    15      53.903  22.638  36.562  1.00  0.00           C  
ATOM    232 HG11 VAL    15      53.787  23.417  35.808  1.00  0.00           H  
ATOM    233 HG12 VAL    15      53.840  21.698  36.015  1.00  0.00           H  
ATOM    234 HG13 VAL    15      52.988  22.585  37.152  1.00  0.00           H  
ATOM    235  CG2 VAL    15      54.976  24.247  38.054  1.00  0.00           C  
ATOM    236 HG21 VAL    15      54.999  25.019  37.286  1.00  0.00           H  
ATOM    237 HG22 VAL    15      54.055  24.286  38.636  1.00  0.00           H  
ATOM    238 HG23 VAL    15      55.807  24.464  38.726  1.00  0.00           H  
ATOM    239  C   VAL    15      54.382  20.431  38.318  1.00  0.00           C  
ATOM    240  O   VAL    15      53.247  20.077  38.413  1.00  0.00           O  
ATOM    241  N   THR    16      55.326  19.635  37.789  1.00  0.00           N  
ATOM    242  H   THR    16      56.239  20.039  37.635  1.00  0.00           H  
ATOM    243  CA  THR    16      55.020  18.242  37.315  1.00  0.00           C  
ATOM    244  HA  THR    16      54.379  18.346  36.440  1.00  0.00           H  
ATOM    245  CB  THR    16      56.346  17.559  36.906  1.00  0.00           C  
ATOM    246  HB  THR    16      57.006  17.510  37.772  1.00  0.00           H  
ATOM    247  CG2 THR    16      55.993  16.067  36.486  1.00  0.00           C  
ATOM    248 HG21 THR    16      55.858  15.412  37.347  1.00  0.00           H  
ATOM    249 HG22 THR    16      55.124  16.119  35.830  1.00  0.00           H  
ATOM    250 HG23 THR    16      56.858  15.818  35.871  1.00  0.00           H  
ATOM    251  OG1 THR    16      57.044  18.202  35.848  1.00  0.00           O  
ATOM    252  HG1 THR    16      57.604  18.832  36.308  1.00  0.00           H  
ATOM    253  C   THR    16      54.234  17.362  38.225  1.00  0.00           C  
ATOM    254  O   THR    16      53.309  16.706  37.739  1.00  0.00           O  
ATOM    255  N   PRO    17      54.461  17.319  39.531  1.00  0.00           N  
ATOM    256  CD  PRO    17      55.733  17.631  40.122  1.00  0.00           C  
ATOM    257  HD2 PRO    17      56.046  18.666  39.988  1.00  0.00           H  
ATOM    258  HD3 PRO    17      56.467  16.979  39.648  1.00  0.00           H  
ATOM    259  CG  PRO    17      55.471  17.291  41.616  1.00  0.00           C  
ATOM    260  HG2 PRO    17      55.016  18.156  42.098  1.00  0.00           H  
ATOM    261  HG3 PRO    17      56.393  17.123  42.172  1.00  0.00           H  
ATOM    262  CB  PRO    17      54.591  16.057  41.580  1.00  0.00           C  
ATOM    263  HB2 PRO    17      54.048  16.026  42.524  1.00  0.00           H  
ATOM    264  HB3 PRO    17      55.204  15.164  41.449  1.00  0.00           H  
ATOM    265  CA  PRO    17      53.668  16.350  40.390  1.00  0.00           C  
ATOM    266  HA  PRO    17      53.583  15.381  39.898  1.00  0.00           H  
ATOM    267  C   PRO    17      52.240  16.911  40.771  1.00  0.00           C  
ATOM    268  O   PRO    17      51.264  16.192  40.988  1.00  0.00           O  
ATOM    269  N   LEU    18      52.105  18.245  40.760  1.00  0.00           N  
ATOM    270  H   LEU    18      52.942  18.729  40.468  1.00  0.00           H  
ATOM    271  CA  LEU    18      50.881  19.117  40.750  1.00  0.00           C  
ATOM    272  HA  LEU    18      50.250  18.989  41.630  1.00  0.00           H  
ATOM    273  CB  LEU    18      51.265  20.600  40.621  1.00  0.00           C  
ATOM    274  HB2 LEU    18      52.208  20.693  41.160  1.00  0.00           H  
ATOM    275  HB3 LEU    18      51.312  20.763  39.545  1.00  0.00           H  
ATOM    276  CG  LEU    18      50.394  21.652  41.318  1.00  0.00           C  
ATOM    277  HG  LEU    18      50.481  21.587  42.403  1.00  0.00           H  
ATOM    278  CD1 LEU    18      50.716  23.079  41.010  1.00  0.00           C  
ATOM    279 HD11 LEU    18      51.794  23.189  41.129  1.00  0.00           H  
ATOM    280 HD12 LEU    18      50.536  23.306  39.959  1.00  0.00           H  
ATOM    281 HD13 LEU    18      50.169  23.710  41.711  1.00  0.00           H  
ATOM    282  CD2 LEU    18      48.967  21.488  41.006  1.00  0.00           C  
ATOM    283 HD21 LEU    18      48.795  21.195  39.970  1.00  0.00           H  
ATOM    284 HD22 LEU    18      48.607  20.691  41.658  1.00  0.00           H  
ATOM    285 HD23 LEU    18      48.291  22.331  41.144  1.00  0.00           H  
ATOM    286  C   LEU    18      49.954  18.636  39.635  1.00  0.00           C  
ATOM    287  O   LEU    18      48.850  18.287  39.888  1.00  0.00           O  
ATOM    288  N   MET    19      50.460  18.479  38.356  1.00  0.00           N  
ATOM    289  H   MET    19      51.447  18.676  38.274  1.00  0.00           H  
ATOM    290  CA  MET    19      49.680  18.207  37.149  1.00  0.00           C  
ATOM    291  HA  MET    19      48.908  18.975  37.114  1.00  0.00           H  
ATOM    292  CB  MET    19      50.585  18.373  35.904  1.00  0.00           C  
ATOM    293  HB2 MET    19      51.380  17.629  35.957  1.00  0.00           H  
ATOM    294  HB3 MET    19      49.924  18.157  35.065  1.00  0.00           H  
ATOM    295  CG  MET    19      51.132  19.746  35.614  1.00  0.00           C  
ATOM    296  HG2 MET    19      50.338  20.473  35.437  1.00  0.00           H  
ATOM    297  HG3 MET    19      51.644  20.056  36.525  1.00  0.00           H  
ATOM    298  SD  MET    19      52.262  19.634  34.183  1.00  0.00           S  
ATOM    299  CE  MET    19      50.989  19.579  32.903  1.00  0.00           C  
ATOM    300  HE1 MET    19      51.267  19.693  31.855  1.00  0.00           H  
ATOM    301  HE2 MET    19      50.571  18.580  32.779  1.00  0.00           H  
ATOM    302  HE3 MET    19      50.154  20.273  33.001  1.00  0.00           H  
ATOM    303  C   MET    19      49.004  16.783  37.019  1.00  0.00           C  
ATOM    304  O   MET    19      47.931  16.575  36.437  1.00  0.00           O  
ATOM    305  N   LYS    20      49.607  15.774  37.577  1.00  0.00           N  
ATOM    306  H   LYS    20      50.541  15.968  37.909  1.00  0.00           H  
ATOM    307  CA  LYS    20      49.146  14.385  37.643  1.00  0.00           C  
ATOM    308  HA  LYS    20      48.780  14.226  36.628  1.00  0.00           H  
ATOM    309  CB  LYS    20      50.357  13.413  37.811  1.00  0.00           C  
ATOM    310  HB2 LYS    20      50.746  13.583  38.815  1.00  0.00           H  
ATOM    311  HB3 LYS    20      50.025  12.392  37.622  1.00  0.00           H  
ATOM    312  CG  LYS    20      51.513  13.753  36.837  1.00  0.00           C  
ATOM    313  HG2 LYS    20      51.209  14.210  35.896  1.00  0.00           H  
ATOM    314  HG3 LYS    20      52.061  14.509  37.401  1.00  0.00           H  
ATOM    315  CD  LYS    20      52.556  12.648  36.620  1.00  0.00           C  
ATOM    316  HD2 LYS    20      53.023  12.380  37.568  1.00  0.00           H  
ATOM    317  HD3 LYS    20      51.957  11.793  36.305  1.00  0.00           H  
ATOM    318  CE  LYS    20      53.658  13.050  35.558  1.00  0.00           C  
ATOM    319  HE2 LYS    20      53.138  13.437  34.683  1.00  0.00           H  
ATOM    320  HE3 LYS    20      54.357  13.747  36.021  1.00  0.00           H  
ATOM    321  NZ  LYS    20      54.403  11.888  35.109  1.00  0.00           N  
ATOM    322  HZ1 LYS    20      53.712  11.279  34.693  1.00  0.00           H  
ATOM    323  HZ2 LYS    20      55.174  12.054  34.478  1.00  0.00           H  
ATOM    324  HZ3 LYS    20      54.883  11.418  35.863  1.00  0.00           H  
ATOM    325  C   LYS    20      48.105  14.214  38.700  1.00  0.00           C  
ATOM    326  O   LYS    20      47.126  13.581  38.469  1.00  0.00           O  
ATOM    327  N   ALA    21      48.226  14.791  39.918  1.00  0.00           N  
ATOM    328  H   ALA    21      49.025  15.390  40.067  1.00  0.00           H  
ATOM    329  CA  ALA    21      47.292  14.708  41.020  1.00  0.00           C  
ATOM    330  HA  ALA    21      46.968  13.687  41.219  1.00  0.00           H  
ATOM    331  CB  ALA    21      48.076  15.133  42.245  1.00  0.00           C  
ATOM    332  HB1 ALA    21      49.132  14.865  42.251  1.00  0.00           H  
ATOM    333  HB2 ALA    21      48.064  16.221  42.300  1.00  0.00           H  
ATOM    334  HB3 ALA    21      47.509  14.776  43.105  1.00  0.00           H  
ATOM    335  C   ALA    21      46.078  15.663  40.753  1.00  0.00           C  
ATOM    336  O   ALA    21      44.981  15.296  41.162  1.00  0.00           O  
ATOM    337  N   GLN    22      46.221  16.835  40.033  1.00  0.00           N  
ATOM    338  H   GLN    22      47.122  17.154  39.706  1.00  0.00           H  
ATOM    339  CA  GLN    22      45.116  17.637  39.600  1.00  0.00           C  
ATOM    340  HA  GLN    22      44.229  17.498  40.219  1.00  0.00           H  
ATOM    341  CB  GLN    22      45.583  19.140  39.552  1.00  0.00           C  
ATOM    342  HB2 GLN    22      46.571  19.199  39.095  1.00  0.00           H  
ATOM    343  HB3 GLN    22      44.969  19.770  38.908  1.00  0.00           H  
ATOM    344  CG  GLN    22      45.773  19.718  41.000  1.00  0.00           C  
ATOM    345  HG2 GLN    22      46.388  19.023  41.570  1.00  0.00           H  
ATOM    346  HG3 GLN    22      46.308  20.661  40.884  1.00  0.00           H  
ATOM    347  CD  GLN    22      44.429  20.022  41.672  1.00  0.00           C  
ATOM    348  OE1 GLN    22      43.386  20.228  41.125  1.00  0.00           O  
ATOM    349  NE2 GLN    22      44.503  20.240  42.962  1.00  0.00           N  
ATOM    350 HE21 GLN    22      45.414  20.379  43.377  1.00  0.00           H  
ATOM    351 HE22 GLN    22      43.643  20.195  43.489  1.00  0.00           H  
ATOM    352  C   GLN    22      44.585  17.212  38.250  1.00  0.00           C  
ATOM    353  O   GLN    22      43.525  17.748  37.872  1.00  0.00           O  
ATOM    354  N   ALA    23      45.235  16.328  37.481  1.00  0.00           N  
ATOM    355  H   ALA    23      46.016  15.887  37.944  1.00  0.00           H  
ATOM    356  CA  ALA    23      44.825  15.805  36.139  1.00  0.00           C  
ATOM    357  HA  ALA    23      45.579  15.054  35.907  1.00  0.00           H  
ATOM    358  CB  ALA    23      43.542  14.928  36.200  1.00  0.00           C  
ATOM    359  HB1 ALA    23      43.223  14.647  35.197  1.00  0.00           H  
ATOM    360  HB2 ALA    23      43.714  14.031  36.795  1.00  0.00           H  
ATOM    361  HB3 ALA    23      42.662  15.408  36.628  1.00  0.00           H  
ATOM    362  C   ALA    23      45.002  16.810  34.977  1.00  0.00           C  
ATOM    363  O   ALA    23      44.492  16.613  33.886  1.00  0.00           O  
ATOM    364  N   ILE    24      45.610  17.932  35.204  1.00  0.00           N  
ATOM    365  H   ILE    24      46.075  18.135  36.078  1.00  0.00           H  
ATOM    366  CA  ILE    24      45.866  19.044  34.277  1.00  0.00           C  
ATOM    367  HA  ILE    24      44.893  19.499  34.091  1.00  0.00           H  
ATOM    368  CB  ILE    24      46.565  20.253  34.913  1.00  0.00           C  
ATOM    369  HB  ILE    24      47.556  19.952  35.251  1.00  0.00           H  
ATOM    370  CG2 ILE    24      46.835  21.439  33.910  1.00  0.00           C  
ATOM    371 HG21 ILE    24      45.925  21.790  33.425  1.00  0.00           H  
ATOM    372 HG22 ILE    24      47.404  22.281  34.305  1.00  0.00           H  
ATOM    373 HG23 ILE    24      47.521  21.091  33.138  1.00  0.00           H  
ATOM    374  CG1 ILE    24      45.785  20.912  36.011  1.00  0.00           C  
ATOM    375 HG12 ILE    24      44.913  21.494  35.713  1.00  0.00           H  
ATOM    376 HG13 ILE    24      45.348  20.096  36.586  1.00  0.00           H  
ATOM    377  CD1 ILE    24      46.693  21.629  37.059  1.00  0.00           C  
ATOM    378 HD11 ILE    24      47.301  20.889  37.579  1.00  0.00           H  
ATOM    379 HD12 ILE    24      47.431  22.305  36.628  1.00  0.00           H  
ATOM    380 HD13 ILE    24      46.154  22.150  37.851  1.00  0.00           H  
ATOM    381  C   ILE    24      46.533  18.627  32.971  1.00  0.00           C  
ATOM    382  O   ILE    24      47.713  18.239  33.063  1.00  0.00           O  
ATOM    383  N   PRO    25      45.918  18.767  31.782  1.00  0.00           N  
ATOM    384  CD  PRO    25      44.457  18.992  31.471  1.00  0.00           C  
ATOM    385  HD2 PRO    25      44.337  20.049  31.236  1.00  0.00           H  
ATOM    386  HD3 PRO    25      43.802  18.726  32.301  1.00  0.00           H  
ATOM    387  CG  PRO    25      44.268  18.169  30.218  1.00  0.00           C  
ATOM    388  HG2 PRO    25      43.386  18.487  29.661  1.00  0.00           H  
ATOM    389  HG3 PRO    25      44.322  17.133  30.552  1.00  0.00           H  
ATOM    390  CB  PRO    25      45.558  18.539  29.437  1.00  0.00           C  
ATOM    391  HB2 PRO    25      45.463  19.591  29.168  1.00  0.00           H  
ATOM    392  HB3 PRO    25      45.659  17.834  28.611  1.00  0.00           H  
ATOM    393  CA  PRO    25      46.640  18.485  30.551  1.00  0.00           C  
ATOM    394  HA  PRO    25      46.970  17.452  30.662  1.00  0.00           H  
ATOM    395  C   PRO    25      47.869  19.310  30.180  1.00  0.00           C  
ATOM    396  O   PRO    25      48.879  18.759  29.784  1.00  0.00           O  
ATOM    397  N   GLY    26      47.859  20.636  30.419  1.00  0.00           N  
ATOM    398  H   GLY    26      46.924  20.991  30.556  1.00  0.00           H  
ATOM    399  CA  GLY    26      48.989  21.519  30.112  1.00  0.00           C  
ATOM    400  HA2 GLY    26      49.926  21.003  30.324  1.00  0.00           H  
ATOM    401  HA3 GLY    26      48.979  21.816  29.063  1.00  0.00           H  
ATOM    402  C   GLY    26      49.081  22.751  30.965  1.00  0.00           C  
ATOM    403  O   GLY    26      48.071  23.331  31.363  1.00  0.00           O  
ATOM    404  N   MET    27      50.333  23.234  31.123  1.00  0.00           N  
ATOM    405  H   MET    27      51.076  22.841  30.563  1.00  0.00           H  
ATOM    406  CA  MET    27      50.799  24.334  31.945  1.00  0.00           C  
ATOM    407  HA  MET    27      49.937  24.993  32.050  1.00  0.00           H  
ATOM    408  CB  MET    27      51.115  23.872  33.364  1.00  0.00           C  
ATOM    409  HB2 MET    27      51.927  23.144  33.338  1.00  0.00           H  
ATOM    410  HB3 MET    27      51.348  24.764  33.945  1.00  0.00           H  
ATOM    411  CG  MET    27      49.955  23.233  34.128  1.00  0.00           C  
ATOM    412  HG2 MET    27      49.111  23.911  34.004  1.00  0.00           H  
ATOM    413  HG3 MET    27      49.826  22.218  33.753  1.00  0.00           H  
ATOM    414  SD  MET    27      50.319  23.084  35.934  1.00  0.00           S  
ATOM    415  CE  MET    27      50.373  24.806  36.439  1.00  0.00           C  
ATOM    416  HE1 MET    27      51.135  25.364  35.896  1.00  0.00           H  
ATOM    417  HE2 MET    27      49.430  25.304  36.211  1.00  0.00           H  
ATOM    418  HE3 MET    27      50.737  24.971  37.452  1.00  0.00           H  
ATOM    419  C   MET    27      51.823  25.279  31.308  1.00  0.00           C  
ATOM    420  O   MET    27      52.817  24.915  30.695  1.00  0.00           O  
ATOM    421  N   ALA    28      51.547  26.609  31.468  1.00  0.00           N  
ATOM    422  H   ALA    28      50.788  26.756  32.118  1.00  0.00           H  
ATOM    423  CA  ALA    28      52.497  27.623  31.106  1.00  0.00           C  
ATOM    424  HA  ALA    28      53.428  27.160  30.778  1.00  0.00           H  
ATOM    425  CB  ALA    28      51.939  28.304  29.890  1.00  0.00           C  
ATOM    426  HB1 ALA    28      52.125  27.749  28.971  1.00  0.00           H  
ATOM    427  HB2 ALA    28      50.887  28.575  29.988  1.00  0.00           H  
ATOM    428  HB3 ALA    28      52.378  29.302  29.877  1.00  0.00           H  
ATOM    429  C   ALA    28      52.839  28.541  32.286  1.00  0.00           C  
ATOM    430  O   ALA    28      51.938  28.826  33.059  1.00  0.00           O  
ATOM    431  N   VAL    29      54.068  29.021  32.438  1.00  0.00           N  
ATOM    432  H   VAL    29      54.755  28.697  31.772  1.00  0.00           H  
ATOM    433  CA  VAL    29      54.688  29.794  33.565  1.00  0.00           C  
ATOM    434  HA  VAL    29      53.885  30.314  34.089  1.00  0.00           H  
ATOM    435  CB  VAL    29      55.516  28.796  34.453  1.00  0.00           C  
ATOM    436  HB  VAL    29      56.176  28.212  33.812  1.00  0.00           H  
ATOM    437  CG1 VAL    29      56.479  29.530  35.373  1.00  0.00           C  
ATOM    438 HG11 VAL    29      57.324  29.901  34.793  1.00  0.00           H  
ATOM    439 HG12 VAL    29      56.075  30.381  35.921  1.00  0.00           H  
ATOM    440 HG13 VAL    29      56.921  28.788  36.038  1.00  0.00           H  
ATOM    441  CG2 VAL    29      54.706  27.755  35.210  1.00  0.00           C  
ATOM    442 HG21 VAL    29      55.336  26.878  35.362  1.00  0.00           H  
ATOM    443 HG22 VAL    29      54.241  28.073  36.143  1.00  0.00           H  
ATOM    444 HG23 VAL    29      53.876  27.494  34.553  1.00  0.00           H  
ATOM    445  C   VAL    29      55.643  30.833  33.097  1.00  0.00           C  
ATOM    446  O   VAL    29      56.350  30.644  32.099  1.00  0.00           O  
ATOM    447  N   ALA    30      55.736  31.944  33.834  1.00  0.00           N  
ATOM    448  H   ALA    30      55.088  32.088  34.596  1.00  0.00           H  
ATOM    449  CA  ALA    30      56.807  32.930  33.704  1.00  0.00           C  
ATOM    450  HA  ALA    30      57.594  32.537  33.059  1.00  0.00           H  
ATOM    451  CB  ALA    30      56.303  34.209  33.050  1.00  0.00           C  
ATOM    452  HB1 ALA    30      57.069  34.984  33.065  1.00  0.00           H  
ATOM    453  HB2 ALA    30      56.025  34.090  32.003  1.00  0.00           H  
ATOM    454  HB3 ALA    30      55.593  34.777  33.652  1.00  0.00           H  
ATOM    455  C   ALA    30      57.324  33.185  35.139  1.00  0.00           C  
ATOM    456  O   ALA    30      56.538  33.176  36.058  1.00  0.00           O  
ATOM    457  N   VAL    31      58.595  33.447  35.277  1.00  0.00           N  
ATOM    458  H   VAL    31      59.112  33.626  34.428  1.00  0.00           H  
ATOM    459  CA  VAL    31      59.246  33.905  36.544  1.00  0.00           C  
ATOM    460  HA  VAL    31      58.528  34.267  37.279  1.00  0.00           H  
ATOM    461  CB  VAL    31      60.037  32.801  37.182  1.00  0.00           C  
ATOM    462  HB  VAL    31      60.671  32.275  36.468  1.00  0.00           H  
ATOM    463  CG1 VAL    31      60.901  33.308  38.338  1.00  0.00           C  
ATOM    464 HG11 VAL    31      60.461  34.108  38.932  1.00  0.00           H  
ATOM    465 HG12 VAL    31      61.106  32.501  39.042  1.00  0.00           H  
ATOM    466 HG13 VAL    31      61.899  33.574  37.989  1.00  0.00           H  
ATOM    467  CG2 VAL    31      59.054  31.761  37.838  1.00  0.00           C  
ATOM    468 HG21 VAL    31      58.279  31.349  37.191  1.00  0.00           H  
ATOM    469 HG22 VAL    31      59.583  30.981  38.386  1.00  0.00           H  
ATOM    470 HG23 VAL    31      58.523  32.378  38.563  1.00  0.00           H  
ATOM    471  C   VAL    31      60.153  35.056  36.165  1.00  0.00           C  
ATOM    472  O   VAL    31      61.044  34.872  35.346  1.00  0.00           O  
ATOM    473  N   ILE    32      60.012  36.226  36.836  1.00  0.00           N  
ATOM    474  H   ILE    32      59.407  36.192  37.644  1.00  0.00           H  
ATOM    475  CA  ILE    32      60.832  37.445  36.672  1.00  0.00           C  
ATOM    476  HA  ILE    32      61.259  37.548  35.675  1.00  0.00           H  
ATOM    477  CB  ILE    32      59.902  38.616  37.041  1.00  0.00           C  
ATOM    478  HB  ILE    32      59.631  38.456  38.084  1.00  0.00           H  
ATOM    479  CG2 ILE    32      60.686  39.947  37.010  1.00  0.00           C  
ATOM    480 HG21 ILE    32      61.184  40.132  37.962  1.00  0.00           H  
ATOM    481 HG22 ILE    32      61.412  39.840  36.204  1.00  0.00           H  
ATOM    482 HG23 ILE    32      60.113  40.805  36.658  1.00  0.00           H  
ATOM    483  CG1 ILE    32      58.617  38.618  36.226  1.00  0.00           C  
ATOM    484 HG12 ILE    32      58.053  37.731  36.517  1.00  0.00           H  
ATOM    485 HG13 ILE    32      58.037  39.532  36.350  1.00  0.00           H  
ATOM    486  CD1 ILE    32      58.908  38.408  34.692  1.00  0.00           C  
ATOM    487 HD11 ILE    32      59.129  37.355  34.515  1.00  0.00           H  
ATOM    488 HD12 ILE    32      57.950  38.570  34.198  1.00  0.00           H  
ATOM    489 HD13 ILE    32      59.656  39.090  34.287  1.00  0.00           H  
ATOM    490  C   ILE    32      61.949  37.389  37.699  1.00  0.00           C  
ATOM    491  O   ILE    32      61.661  37.312  38.897  1.00  0.00           O  
ATOM    492  N   TYR    33      63.210  37.515  37.253  1.00  0.00           N  
ATOM    493  H   TYR    33      63.266  37.632  36.251  1.00  0.00           H  
ATOM    494  CA  TYR    33      64.461  37.245  37.981  1.00  0.00           C  
ATOM    495  HA  TYR    33      64.400  37.660  38.987  1.00  0.00           H  
ATOM    496  CB  TYR    33      64.552  35.694  38.181  1.00  0.00           C  
ATOM    497  HB2 TYR    33      63.666  35.313  38.687  1.00  0.00           H  
ATOM    498  HB3 TYR    33      64.484  35.208  37.207  1.00  0.00           H  
ATOM    499  CG  TYR    33      65.769  35.138  38.939  1.00  0.00           C  
ATOM    500  CD1 TYR    33      66.059  35.518  40.231  1.00  0.00           C  
ATOM    501  HD1 TYR    33      65.286  36.080  40.733  1.00  0.00           H  
ATOM    502  CE1 TYR    33      67.212  35.070  40.916  1.00  0.00           C  
ATOM    503  HE1 TYR    33      67.351  35.380  41.942  1.00  0.00           H  
ATOM    504  CZ  TYR    33      68.240  34.453  40.238  1.00  0.00           C  
ATOM    505  OH  TYR    33      69.400  34.062  40.823  1.00  0.00           O  
ATOM    506  HH  TYR    33      69.156  33.914  41.740  1.00  0.00           H  
ATOM    507  CE2 TYR    33      68.074  34.191  38.876  1.00  0.00           C  
ATOM    508  HE2 TYR    33      68.920  33.876  38.283  1.00  0.00           H  
ATOM    509  CD2 TYR    33      66.791  34.429  38.282  1.00  0.00           C  
ATOM    510  HD2 TYR    33      66.664  34.107  37.259  1.00  0.00           H  
ATOM    511  C   TYR    33      65.818  37.641  37.408  1.00  0.00           C  
ATOM    512  O   TYR    33      66.104  37.551  36.243  1.00  0.00           O  
ATOM    513  N   GLN    34      66.760  37.999  38.243  1.00  0.00           N  
ATOM    514  H   GLN    34      66.582  37.907  39.233  1.00  0.00           H  
ATOM    515  CA  GLN    34      68.056  38.661  37.911  1.00  0.00           C  
ATOM    516  HA  GLN    34      68.462  38.959  38.878  1.00  0.00           H  
ATOM    517  CB  GLN    34      69.075  37.647  37.267  1.00  0.00           C  
ATOM    518  HB2 GLN    34      68.961  36.646  37.683  1.00  0.00           H  
ATOM    519  HB3 GLN    34      68.938  37.581  36.187  1.00  0.00           H  
ATOM    520  CG  GLN    34      70.537  37.987  37.470  1.00  0.00           C  
ATOM    521  HG2 GLN    34      70.743  38.840  36.825  1.00  0.00           H  
ATOM    522  HG3 GLN    34      70.727  38.220  38.518  1.00  0.00           H  
ATOM    523  CD  GLN    34      71.522  36.948  37.083  1.00  0.00           C  
ATOM    524  OE1 GLN    34      71.264  35.813  36.801  1.00  0.00           O  
ATOM    525  NE2 GLN    34      72.815  37.291  37.052  1.00  0.00           N  
ATOM    526 HE21 GLN    34      73.147  38.164  37.436  1.00  0.00           H  
ATOM    527 HE22 GLN    34      73.414  36.533  36.759  1.00  0.00           H  
ATOM    528  C   GLN    34      67.780  39.930  37.029  1.00  0.00           C  
ATOM    529  O   GLN    34      68.606  40.247  36.210  1.00  0.00           O  
ATOM    530  N   GLY    35      66.669  40.652  37.164  1.00  0.00           N  
ATOM    531  H   GLY    35      66.065  40.334  37.909  1.00  0.00           H  
ATOM    532  CA  GLY    35      66.350  41.795  36.319  1.00  0.00           C  
ATOM    533  HA2 GLY    35      65.679  42.541  36.744  1.00  0.00           H  
ATOM    534  HA3 GLY    35      67.342  42.182  36.086  1.00  0.00           H  
ATOM    535  C   GLY    35      65.662  41.421  35.070  1.00  0.00           C  
ATOM    536  O   GLY    35      65.448  42.383  34.310  1.00  0.00           O  
ATOM    537  N   GLN    36      65.353  40.143  34.758  1.00  0.00           N  
ATOM    538  H   GLN    36      65.749  39.430  35.353  1.00  0.00           H  
ATOM    539  CA  GLN    36      64.927  39.585  33.444  1.00  0.00           C  
ATOM    540  HA  GLN    36      64.657  40.493  32.905  1.00  0.00           H  
ATOM    541  CB  GLN    36      66.116  38.935  32.766  1.00  0.00           C  
ATOM    542  HB2 GLN    36      66.424  38.018  33.269  1.00  0.00           H  
ATOM    543  HB3 GLN    36      65.900  38.691  31.726  1.00  0.00           H  
ATOM    544  CG  GLN    36      67.360  39.898  32.794  1.00  0.00           C  
ATOM    545  HG2 GLN    36      67.571  40.231  33.810  1.00  0.00           H  
ATOM    546  HG3 GLN    36      68.251  39.365  32.462  1.00  0.00           H  
ATOM    547  CD  GLN    36      67.143  41.139  31.819  1.00  0.00           C  
ATOM    548  OE1 GLN    36      66.480  41.082  30.788  1.00  0.00           O  
ATOM    549  NE2 GLN    36      67.757  42.240  32.132  1.00  0.00           N  
ATOM    550 HE21 GLN    36      68.338  42.228  32.958  1.00  0.00           H  
ATOM    551 HE22 GLN    36      67.644  43.017  31.497  1.00  0.00           H  
ATOM    552  C   GLN    36      63.717  38.696  33.474  1.00  0.00           C  
ATOM    553  O   GLN    36      63.520  37.921  34.429  1.00  0.00           O  
ATOM    554  N   PRO    37      62.852  38.851  32.458  1.00  0.00           N  
ATOM    555  CD  PRO    37      62.977  39.828  31.381  1.00  0.00           C  
ATOM    556  HD2 PRO    37      63.994  39.970  31.014  1.00  0.00           H  
ATOM    557  HD3 PRO    37      62.609  40.787  31.746  1.00  0.00           H  
ATOM    558  CG  PRO    37      61.943  39.486  30.280  1.00  0.00           C  
ATOM    559  HG2 PRO    37      62.530  38.958  29.528  1.00  0.00           H  
ATOM    560  HG3 PRO    37      61.427  40.319  29.802  1.00  0.00           H  
ATOM    561  CB  PRO    37      60.999  38.526  31.018  1.00  0.00           C  
ATOM    562  HB2 PRO    37      60.598  37.744  30.373  1.00  0.00           H  
ATOM    563  HB3 PRO    37      60.166  39.126  31.385  1.00  0.00           H  
ATOM    564  CA  PRO    37      61.829  37.898  32.058  1.00  0.00           C  
ATOM    565  HA  PRO    37      61.229  37.662  32.937  1.00  0.00           H  
ATOM    566  C   PRO    37      62.404  36.507  31.640  1.00  0.00           C  
ATOM    567  O   PRO    37      63.204  36.374  30.727  1.00  0.00           O  
ATOM    568  N   HIP    38      61.833  35.450  32.239  1.00  0.00           N  
ATOM    569  H   HIP    38      61.137  35.667  32.939  1.00  0.00           H  
ATOM    570  CA  HIP    38      62.027  34.004  31.847  1.00  0.00           C  
ATOM    571  HA  HIP    38      62.537  33.923  30.888  1.00  0.00           H  
ATOM    572  CB  HIP    38      62.822  33.328  32.966  1.00  0.00           C  
ATOM    573  HB2 HIP    38      62.216  33.184  33.860  1.00  0.00           H  
ATOM    574  HB3 HIP    38      63.091  32.304  32.709  1.00  0.00           H  
ATOM    575  CG  HIP    38      64.055  34.154  33.384  1.00  0.00           C  
ATOM    576  ND1 HIP    38      65.189  34.293  32.582  1.00  0.00           N  
ATOM    577  HD1 HIP    38      65.271  33.861  31.673  1.00  0.00           H  
ATOM    578  CE1 HIP    38      66.038  35.112  33.236  1.00  0.00           C  
ATOM    579  HE1 HIP    38      66.976  35.528  32.901  1.00  0.00           H  
ATOM    580  NE2 HIP    38      65.507  35.454  34.432  1.00  0.00           N  
ATOM    581  HE2 HIP    38      65.799  36.113  35.139  1.00  0.00           H  
ATOM    582  CD2 HIP    38      64.259  34.920  34.501  1.00  0.00           C  
ATOM    583  HD2 HIP    38      63.481  35.077  35.233  1.00  0.00           H  
ATOM    584  C   HIP    38      60.648  33.244  31.746  1.00  0.00           C  
ATOM    585  O   HIP    38      59.658  33.699  32.318  1.00  0.00           O  
ATOM    586  N   TYR    39      60.633  32.062  31.091  1.00  0.00           N  
ATOM    587  H   TYR    39      61.413  31.690  30.569  1.00  0.00           H  
ATOM    588  CA  TYR    39      59.416  31.359  30.737  1.00  0.00           C  
ATOM    589  HA  TYR    39      58.639  31.458  31.495  1.00  0.00           H  
ATOM    590  CB  TYR    39      58.853  31.875  29.447  1.00  0.00           C  
ATOM    591  HB2 TYR    39      59.368  31.302  28.676  1.00  0.00           H  
ATOM    592  HB3 TYR    39      57.780  31.682  29.454  1.00  0.00           H  
ATOM    593  CG  TYR    39      59.150  33.299  28.976  1.00  0.00           C  
ATOM    594  CD1 TYR    39      58.309  34.455  29.328  1.00  0.00           C  
ATOM    595  HD1 TYR    39      57.388  34.217  29.838  1.00  0.00           H  
ATOM    596  CE1 TYR    39      58.745  35.779  29.044  1.00  0.00           C  
ATOM    597  HE1 TYR    39      58.112  36.577  29.401  1.00  0.00           H  
ATOM    598  CZ  TYR    39      59.905  35.967  28.268  1.00  0.00           C  
ATOM    599  OH  TYR    39      60.248  37.239  27.913  1.00  0.00           O  
ATOM    600  HH  TYR    39      59.609  37.909  28.167  1.00  0.00           H  
ATOM    601  CE2 TYR    39      60.686  34.808  27.871  1.00  0.00           C  
ATOM    602  HE2 TYR    39      61.569  34.920  27.259  1.00  0.00           H  
ATOM    603  CD2 TYR    39      60.322  33.529  28.216  1.00  0.00           C  
ATOM    604  HD2 TYR    39      60.923  32.711  27.847  1.00  0.00           H  
ATOM    605  C   TYR    39      59.521  29.826  30.766  1.00  0.00           C  
ATOM    606  O   TYR    39      60.590  29.342  30.381  1.00  0.00           O  
ATOM    607  N   PHE    40      58.483  29.035  31.094  1.00  0.00           N  
ATOM    608  H   PHE    40      57.603  29.386  31.444  1.00  0.00           H  
ATOM    609  CA  PHE    40      58.677  27.591  31.125  1.00  0.00           C  
ATOM    610  HA  PHE    40      59.449  27.212  30.454  1.00  0.00           H  
ATOM    611  CB  PHE    40      59.113  27.114  32.496  1.00  0.00           C  
ATOM    612  HB2 PHE    40      58.329  27.299  33.230  1.00  0.00           H  
ATOM    613  HB3 PHE    40      59.254  26.041  32.365  1.00  0.00           H  
ATOM    614  CG  PHE    40      60.396  27.773  32.995  1.00  0.00           C  
ATOM    615  CD1 PHE    40      61.650  27.456  32.529  1.00  0.00           C  
ATOM    616  HD1 PHE    40      61.795  26.688  31.784  1.00  0.00           H  
ATOM    617  CE1 PHE    40      62.724  28.186  33.013  1.00  0.00           C  
ATOM    618  HE1 PHE    40      63.641  28.156  32.443  1.00  0.00           H  
ATOM    619  CZ  PHE    40      62.683  29.107  34.055  1.00  0.00           C  
ATOM    620  HZ  PHE    40      63.612  29.582  34.333  1.00  0.00           H  
ATOM    621  CE2 PHE    40      61.393  29.328  34.595  1.00  0.00           C  
ATOM    622  HE2 PHE    40      61.239  30.021  35.409  1.00  0.00           H  
ATOM    623  CD2 PHE    40      60.306  28.737  33.985  1.00  0.00           C  
ATOM    624  HD2 PHE    40      59.366  29.014  34.438  1.00  0.00           H  
ATOM    625  C   PHE    40      57.271  27.064  30.769  1.00  0.00           C  
ATOM    626  O   PHE    40      56.249  27.660  31.158  1.00  0.00           O  
ATOM    627  N   THR    41      57.195  25.910  30.104  1.00  0.00           N  
ATOM    628  H   THR    41      58.080  25.612  29.720  1.00  0.00           H  
ATOM    629  CA  THR    41      55.884  25.335  29.576  1.00  0.00           C  
ATOM    630  HA  THR    41      55.096  25.657  30.257  1.00  0.00           H  
ATOM    631  CB  THR    41      55.596  25.907  28.154  1.00  0.00           C  
ATOM    632  HB  THR    41      54.614  25.656  27.753  1.00  0.00           H  
ATOM    633  CG2 THR    41      55.658  27.497  28.136  1.00  0.00           C  
ATOM    634 HG21 THR    41      55.520  27.920  27.141  1.00  0.00           H  
ATOM    635 HG22 THR    41      54.854  27.830  28.791  1.00  0.00           H  
ATOM    636 HG23 THR    41      56.674  27.798  28.394  1.00  0.00           H  
ATOM    637  OG1 THR    41      56.553  25.470  27.280  1.00  0.00           O  
ATOM    638  HG1 THR    41      56.424  24.528  27.145  1.00  0.00           H  
ATOM    639  C   THR    41      55.915  23.794  29.680  1.00  0.00           C  
ATOM    640  O   THR    41      57.004  23.268  29.529  1.00  0.00           O  
ATOM    641  N   PHE    42      54.748  23.103  29.835  1.00  0.00           N  
ATOM    642  H   PHE    42      53.902  23.636  29.975  1.00  0.00           H  
ATOM    643  CA  PHE    42      54.505  21.756  29.968  1.00  0.00           C  
ATOM    644  HA  PHE    42      55.289  21.219  29.434  1.00  0.00           H  
ATOM    645  CB  PHE    42      54.623  21.356  31.416  1.00  0.00           C  
ATOM    646  HB2 PHE    42      53.621  21.559  31.795  1.00  0.00           H  
ATOM    647  HB3 PHE    42      54.818  20.285  31.471  1.00  0.00           H  
ATOM    648  CG  PHE    42      55.552  22.061  32.383  1.00  0.00           C  
ATOM    649  CD1 PHE    42      55.144  23.274  32.977  1.00  0.00           C  
ATOM    650  HD1 PHE    42      54.110  23.564  32.856  1.00  0.00           H  
ATOM    651  CE1 PHE    42      56.080  24.120  33.560  1.00  0.00           C  
ATOM    652  HE1 PHE    42      55.896  25.165  33.758  1.00  0.00           H  
ATOM    653  CZ  PHE    42      57.415  23.650  33.663  1.00  0.00           C  
ATOM    654  HZ  PHE    42      58.096  24.319  34.168  1.00  0.00           H  
ATOM    655  CE2 PHE    42      57.817  22.379  33.142  1.00  0.00           C  
ATOM    656  HE2 PHE    42      58.860  22.096  33.154  1.00  0.00           H  
ATOM    657  CD2 PHE    42      56.883  21.678  32.422  1.00  0.00           C  
ATOM    658  HD2 PHE    42      57.124  20.710  32.010  1.00  0.00           H  
ATOM    659  C   PHE    42      53.185  21.253  29.369  1.00  0.00           C  
ATOM    660  O   PHE    42      52.235  21.980  29.213  1.00  0.00           O  
ATOM    661  N   GLY    43      53.185  19.920  29.144  1.00  0.00           N  
ATOM    662  H   GLY    43      53.894  19.283  29.478  1.00  0.00           H  
ATOM    663  CA  GLY    43      51.914  19.283  28.719  1.00  0.00           C  
ATOM    664  HA2 GLY    43      52.083  18.209  28.644  1.00  0.00           H  
ATOM    665  HA3 GLY    43      51.206  19.492  29.522  1.00  0.00           H  
ATOM    666  C   GLY    43      51.424  19.756  27.314  1.00  0.00           C  
ATOM    667  O   GLY    43      52.161  20.145  26.426  1.00  0.00           O  
ATOM    668  N   LYS    44      50.087  19.546  27.133  1.00  0.00           N  
ATOM    669  H   LYS    44      49.573  19.227  27.943  1.00  0.00           H  
ATOM    670  CA  LYS    44      49.265  19.768  25.869  1.00  0.00           C  
ATOM    671  HA  LYS    44      50.023  20.129  25.175  1.00  0.00           H  
ATOM    672  CB  LYS    44      48.568  18.464  25.412  1.00  0.00           C  
ATOM    673  HB2 LYS    44      47.733  18.264  26.084  1.00  0.00           H  
ATOM    674  HB3 LYS    44      48.102  18.587  24.435  1.00  0.00           H  
ATOM    675  CG  LYS    44      49.289  17.133  25.536  1.00  0.00           C  
ATOM    676  HG2 LYS    44      49.493  16.907  26.583  1.00  0.00           H  
ATOM    677  HG3 LYS    44      48.685  16.339  25.097  1.00  0.00           H  
ATOM    678  CD  LYS    44      50.612  17.131  24.692  1.00  0.00           C  
ATOM    679  HD2 LYS    44      50.378  17.232  23.632  1.00  0.00           H  
ATOM    680  HD3 LYS    44      51.204  17.932  25.133  1.00  0.00           H  
ATOM    681  CE  LYS    44      51.288  15.774  25.032  1.00  0.00           C  
ATOM    682  HE2 LYS    44      51.086  15.430  26.046  1.00  0.00           H  
ATOM    683  HE3 LYS    44      50.806  14.979  24.463  1.00  0.00           H  
ATOM    684  NZ  LYS    44      52.762  15.815  24.897  1.00  0.00           N  
ATOM    685  HZ1 LYS    44      53.170  16.441  25.576  1.00  0.00           H  
ATOM    686  HZ2 LYS    44      53.238  14.943  25.079  1.00  0.00           H  
ATOM    687  HZ3 LYS    44      52.985  16.197  23.989  1.00  0.00           H  
ATOM    688  C   LYS    44      48.225  20.890  25.967  1.00  0.00           C  
ATOM    689  O   LYS    44      47.399  20.849  26.879  1.00  0.00           O  
ATOM    690  N   ALA    45      48.204  21.619  24.887  1.00  0.00           N  
ATOM    691  H   ALA    45      48.919  21.422  24.201  1.00  0.00           H  
ATOM    692  CA  ALA    45      47.264  22.628  24.589  1.00  0.00           C  
ATOM    693  HA  ALA    45      46.911  22.950  25.568  1.00  0.00           H  
ATOM    694  CB  ALA    45      47.875  23.805  23.813  1.00  0.00           C  
ATOM    695  HB1 ALA    45      47.060  24.507  23.637  1.00  0.00           H  
ATOM    696  HB2 ALA    45      48.704  24.282  24.334  1.00  0.00           H  
ATOM    697  HB3 ALA    45      48.229  23.488  22.832  1.00  0.00           H  
ATOM    698  C   ALA    45      46.062  22.067  23.799  1.00  0.00           C  
ATOM    699  O   ALA    45      44.926  22.531  23.897  1.00  0.00           O  
ATOM    700  N   ASP    46      46.366  21.014  22.994  1.00  0.00           N  
ATOM    701  H   ASP    46      47.290  20.607  23.001  1.00  0.00           H  
ATOM    702  CA  ASP    46      45.275  20.299  22.187  1.00  0.00           C  
ATOM    703  HA  ASP    46      44.268  20.429  22.584  1.00  0.00           H  
ATOM    704  CB  ASP    46      45.207  21.047  20.848  1.00  0.00           C  
ATOM    705  HB2 ASP    46      45.286  22.122  21.009  1.00  0.00           H  
ATOM    706  HB3 ASP    46      46.176  20.827  20.401  1.00  0.00           H  
ATOM    707  CG  ASP    46      44.042  20.678  19.927  1.00  0.00           C  
ATOM    708  OD1 ASP    46      43.228  19.813  20.186  1.00  0.00           O  
ATOM    709  OD2 ASP    46      43.864  21.501  19.003  1.00  0.00           O  
ATOM    710  C   ASP    46      45.526  18.752  22.020  1.00  0.00           C  
ATOM    711  O   ASP    46      46.264  18.269  21.174  1.00  0.00           O  
ATOM    712  N   VAL    47      44.839  17.982  22.910  1.00  0.00           N  
ATOM    713  H   VAL    47      44.149  18.410  23.511  1.00  0.00           H  
ATOM    714  CA  VAL    47      45.061  16.502  23.055  1.00  0.00           C  
ATOM    715  HA  VAL    47      46.117  16.260  23.175  1.00  0.00           H  
ATOM    716  CB  VAL    47      44.348  15.986  24.277  1.00  0.00           C  
ATOM    717  HB  VAL    47      43.298  16.272  24.207  1.00  0.00           H  
ATOM    718  CG1 VAL    47      44.443  14.457  24.613  1.00  0.00           C  
ATOM    719 HG11 VAL    47      45.501  14.201  24.542  1.00  0.00           H  
ATOM    720 HG12 VAL    47      43.970  14.203  25.562  1.00  0.00           H  
ATOM    721 HG13 VAL    47      44.025  13.869  23.796  1.00  0.00           H  
ATOM    722  CG2 VAL    47      45.003  16.691  25.434  1.00  0.00           C  
ATOM    723 HG21 VAL    47      44.558  16.344  26.367  1.00  0.00           H  
ATOM    724 HG22 VAL    47      46.048  16.383  25.471  1.00  0.00           H  
ATOM    725 HG23 VAL    47      44.734  17.745  25.368  1.00  0.00           H  
ATOM    726  C   VAL    47      44.713  15.702  21.756  1.00  0.00           C  
ATOM    727  O   VAL    47      45.309  14.708  21.336  1.00  0.00           O  
ATOM    728  N   ALA    48      43.674  16.201  21.095  1.00  0.00           N  
ATOM    729  H   ALA    48      43.185  16.976  21.520  1.00  0.00           H  
ATOM    730  CA  ALA    48      43.149  15.809  19.781  1.00  0.00           C  
ATOM    731  HA  ALA    48      42.623  14.860  19.894  1.00  0.00           H  
ATOM    732  CB  ALA    48      42.096  16.853  19.374  1.00  0.00           C  
ATOM    733  HB1 ALA    48      41.418  16.383  18.662  1.00  0.00           H  
ATOM    734  HB2 ALA    48      41.449  16.912  20.249  1.00  0.00           H  
ATOM    735  HB3 ALA    48      42.489  17.824  19.070  1.00  0.00           H  
ATOM    736  C   ALA    48      44.266  15.788  18.720  1.00  0.00           C  
ATOM    737  O   ALA    48      44.405  14.816  17.961  1.00  0.00           O  
ATOM    738  N   ALA    49      45.248  16.694  18.765  1.00  0.00           N  
ATOM    739  H   ALA    49      45.162  17.478  19.396  1.00  0.00           H  
ATOM    740  CA  ALA    49      46.495  16.812  17.950  1.00  0.00           C  
ATOM    741  HA  ALA    49      46.311  16.082  17.162  1.00  0.00           H  
ATOM    742  CB  ALA    49      46.526  18.114  17.283  1.00  0.00           C  
ATOM    743  HB1 ALA    49      47.332  17.967  16.564  1.00  0.00           H  
ATOM    744  HB2 ALA    49      45.622  18.371  16.731  1.00  0.00           H  
ATOM    745  HB3 ALA    49      46.809  18.889  17.996  1.00  0.00           H  
ATOM    746  C   ALA    49      47.857  16.289  18.563  1.00  0.00           C  
ATOM    747  O   ALA    49      48.989  16.478  18.056  1.00  0.00           O  
ATOM    748  N   ASN    50      47.696  15.862  19.824  1.00  0.00           N  
ATOM    749  H   ASN    50      46.754  15.721  20.160  1.00  0.00           H  
ATOM    750  CA  ASN    50      48.680  15.654  20.872  1.00  0.00           C  
ATOM    751  HA  ASN    50      48.082  15.516  21.772  1.00  0.00           H  
ATOM    752  CB  ASN    50      49.266  14.264  20.451  1.00  0.00           C  
ATOM    753  HB2 ASN    50      48.485  13.538  20.223  1.00  0.00           H  
ATOM    754  HB3 ASN    50      49.949  14.521  19.642  1.00  0.00           H  
ATOM    755  CG  ASN    50      50.001  13.814  21.642  1.00  0.00           C  
ATOM    756  OD1 ASN    50      49.492  13.841  22.751  1.00  0.00           O  
ATOM    757  ND2 ASN    50      51.111  13.177  21.418  1.00  0.00           N  
ATOM    758 HD21 ASN    50      51.486  12.673  22.209  1.00  0.00           H  
ATOM    759 HD22 ASN    50      51.547  13.099  20.511  1.00  0.00           H  
ATOM    760  C   ASN    50      49.673  16.836  21.089  1.00  0.00           C  
ATOM    761  O   ASN    50      50.760  16.574  21.474  1.00  0.00           O  
ATOM    762  N   LYS    51      49.245  18.086  20.785  1.00  0.00           N  
ATOM    763  H   LYS    51      48.257  18.261  20.671  1.00  0.00           H  
ATOM    764  CA  LYS    51      50.101  19.214  20.612  1.00  0.00           C  
ATOM    765  HA  LYS    51      50.897  18.889  19.941  1.00  0.00           H  
ATOM    766  CB  LYS    51      49.456  20.343  19.944  1.00  0.00           C  
ATOM    767  HB2 LYS    51      48.460  20.536  20.342  1.00  0.00           H  
ATOM    768  HB3 LYS    51      50.027  21.234  20.207  1.00  0.00           H  
ATOM    769  CG  LYS    51      49.561  20.276  18.377  1.00  0.00           C  
ATOM    770  HG2 LYS    51      50.547  20.250  17.913  1.00  0.00           H  
ATOM    771  HG3 LYS    51      49.128  19.351  17.998  1.00  0.00           H  
ATOM    772  CD  LYS    51      48.703  21.359  17.831  1.00  0.00           C  
ATOM    773  HD2 LYS    51      48.634  21.238  16.750  1.00  0.00           H  
ATOM    774  HD3 LYS    51      47.703  21.212  18.239  1.00  0.00           H  
ATOM    775  CE  LYS    51      49.077  22.829  18.067  1.00  0.00           C  
ATOM    776  HE2 LYS    51      49.157  23.065  19.128  1.00  0.00           H  
ATOM    777  HE3 LYS    51      50.116  22.894  17.744  1.00  0.00           H  
ATOM    778  NZ  LYS    51      48.093  23.766  17.407  1.00  0.00           N  
ATOM    779  HZ1 LYS    51      47.130  23.654  17.693  1.00  0.00           H  
ATOM    780  HZ2 LYS    51      48.426  24.700  17.597  1.00  0.00           H  
ATOM    781  HZ3 LYS    51      48.005  23.686  16.404  1.00  0.00           H  
ATOM    782  C   LYS    51      50.633  19.778  21.962  1.00  0.00           C  
ATOM    783  O   LYS    51      49.817  19.890  22.899  1.00  0.00           O  
ATOM    784  N   PRO    52      51.883  20.282  22.026  1.00  0.00           N  
ATOM    785  CD  PRO    52      52.921  20.172  20.996  1.00  0.00           C  
ATOM    786  HD2 PRO    52      52.494  20.462  20.036  1.00  0.00           H  
ATOM    787  HD3 PRO    52      53.319  19.158  20.983  1.00  0.00           H  
ATOM    788  CG  PRO    52      54.070  21.081  21.470  1.00  0.00           C  
ATOM    789  HG2 PRO    52      53.742  22.096  21.245  1.00  0.00           H  
ATOM    790  HG3 PRO    52      55.028  20.784  21.044  1.00  0.00           H  
ATOM    791  CB  PRO    52      53.960  20.882  22.966  1.00  0.00           C  
ATOM    792  HB2 PRO    52      54.477  21.678  23.501  1.00  0.00           H  
ATOM    793  HB3 PRO    52      54.408  19.951  23.311  1.00  0.00           H  
ATOM    794  CA  PRO    52      52.483  20.883  23.215  1.00  0.00           C  
ATOM    795  HA  PRO    52      52.264  20.159  24.000  1.00  0.00           H  
ATOM    796  C   PRO    52      51.997  22.274  23.577  1.00  0.00           C  
ATOM    797  O   PRO    52      51.552  23.081  22.700  1.00  0.00           O  
ATOM    798  N   VAL    53      52.088  22.632  24.787  1.00  0.00           N  
ATOM    799  H   VAL    53      52.485  21.972  25.441  1.00  0.00           H  
ATOM    800  CA  VAL    53      51.913  23.991  25.276  1.00  0.00           C  
ATOM    801  HA  VAL    53      51.097  24.450  24.716  1.00  0.00           H  
ATOM    802  CB  VAL    53      51.602  24.141  26.777  1.00  0.00           C  
ATOM    803  HB  VAL    53      52.441  23.690  27.307  1.00  0.00           H  
ATOM    804  CG1 VAL    53      51.579  25.530  27.365  1.00  0.00           C  
ATOM    805 HG11 VAL    53      51.417  25.476  28.442  1.00  0.00           H  
ATOM    806 HG12 VAL    53      52.481  26.121  27.201  1.00  0.00           H  
ATOM    807 HG13 VAL    53      50.693  26.014  26.953  1.00  0.00           H  
ATOM    808  CG2 VAL    53      50.371  23.375  27.143  1.00  0.00           C  
ATOM    809 HG21 VAL    53      49.456  23.663  26.624  1.00  0.00           H  
ATOM    810 HG22 VAL    53      50.604  22.311  27.160  1.00  0.00           H  
ATOM    811 HG23 VAL    53      50.118  23.665  28.163  1.00  0.00           H  
ATOM    812  C   VAL    53      53.255  24.649  24.995  1.00  0.00           C  
ATOM    813  O   VAL    53      54.301  24.109  25.342  1.00  0.00           O  
ATOM    814  N   THR    54      53.269  25.862  24.378  1.00  0.00           N  
ATOM    815  H   THR    54      52.398  26.366  24.292  1.00  0.00           H  
ATOM    816  CA  THR    54      54.439  26.623  23.982  1.00  0.00           C  
ATOM    817  HA  THR    54      55.289  26.030  24.319  1.00  0.00           H  
ATOM    818  CB  THR    54      54.721  26.791  22.484  1.00  0.00           C  
ATOM    819  HB  THR    54      55.744  27.168  22.457  1.00  0.00           H  
ATOM    820  CG2 THR    54      54.795  25.541  21.715  1.00  0.00           C  
ATOM    821 HG21 THR    54      55.197  24.704  22.285  1.00  0.00           H  
ATOM    822 HG22 THR    54      53.812  25.174  21.422  1.00  0.00           H  
ATOM    823 HG23 THR    54      55.440  25.953  20.938  1.00  0.00           H  
ATOM    824  OG1 THR    54      53.879  27.774  21.821  1.00  0.00           O  
ATOM    825  HG1 THR    54      54.121  27.729  20.893  1.00  0.00           H  
ATOM    826  C   THR    54      54.433  28.034  24.628  1.00  0.00           C  
ATOM    827  O   THR    54      53.317  28.347  25.087  1.00  0.00           O  
ATOM    828  N   PRO    55      55.501  28.769  24.618  1.00  0.00           N  
ATOM    829  CD  PRO    55      56.898  28.448  24.338  1.00  0.00           C  
ATOM    830  HD2 PRO    55      57.222  28.790  23.356  1.00  0.00           H  
ATOM    831  HD3 PRO    55      57.029  27.395  24.587  1.00  0.00           H  
ATOM    832  CG  PRO    55      57.669  29.361  25.186  1.00  0.00           C  
ATOM    833  HG2 PRO    55      58.688  29.403  24.802  1.00  0.00           H  
ATOM    834  HG3 PRO    55      57.858  28.964  26.183  1.00  0.00           H  
ATOM    835  CB  PRO    55      56.869  30.697  25.151  1.00  0.00           C  
ATOM    836  HB2 PRO    55      57.036  31.188  24.192  1.00  0.00           H  
ATOM    837  HB3 PRO    55      57.044  31.277  26.057  1.00  0.00           H  
ATOM    838  CA  PRO    55      55.416  30.146  25.071  1.00  0.00           C  
ATOM    839  HA  PRO    55      55.026  30.129  26.089  1.00  0.00           H  
ATOM    840  C   PRO    55      54.478  31.054  24.256  1.00  0.00           C  
ATOM    841  O   PRO    55      54.350  32.191  24.545  1.00  0.00           O  
ATOM    842  N   GLN    56      54.020  30.625  23.117  1.00  0.00           N  
ATOM    843  H   GLN    56      54.416  29.736  22.848  1.00  0.00           H  
ATOM    844  CA  GLN    56      53.020  31.265  22.219  1.00  0.00           C  
ATOM    845  HA  GLN    56      53.029  32.340  22.401  1.00  0.00           H  
ATOM    846  CB  GLN    56      53.366  31.065  20.778  1.00  0.00           C  
ATOM    847  HB2 GLN    56      53.376  30.007  20.519  1.00  0.00           H  
ATOM    848  HB3 GLN    56      52.614  31.505  20.123  1.00  0.00           H  
ATOM    849  CG  GLN    56      54.723  31.609  20.213  1.00  0.00           C  
ATOM    850  HG2 GLN    56      54.803  31.486  19.133  1.00  0.00           H  
ATOM    851  HG3 GLN    56      54.771  32.669  20.460  1.00  0.00           H  
ATOM    852  CD  GLN    56      55.972  30.930  20.775  1.00  0.00           C  
ATOM    853  OE1 GLN    56      55.999  29.785  21.077  1.00  0.00           O  
ATOM    854  NE2 GLN    56      57.049  31.625  20.952  1.00  0.00           N  
ATOM    855 HE21 GLN    56      57.879  31.291  21.421  1.00  0.00           H  
ATOM    856 HE22 GLN    56      57.081  32.603  20.702  1.00  0.00           H  
ATOM    857  C   GLN    56      51.574  30.826  22.436  1.00  0.00           C  
ATOM    858  O   GLN    56      50.704  31.412  21.816  1.00  0.00           O  
ATOM    859  N   THR    57      51.307  29.803  23.247  1.00  0.00           N  
ATOM    860  H   THR    57      52.063  29.291  23.679  1.00  0.00           H  
ATOM    861  CA  THR    57      49.905  29.270  23.491  1.00  0.00           C  
ATOM    862  HA  THR    57      49.448  29.120  22.513  1.00  0.00           H  
ATOM    863  CB  THR    57      49.955  27.909  24.265  1.00  0.00           C  
ATOM    864  HB  THR    57      50.375  28.007  25.266  1.00  0.00           H  
ATOM    865  CG2 THR    57      48.545  27.352  24.445  1.00  0.00           C  
ATOM    866 HG21 THR    57      48.289  26.842  23.516  1.00  0.00           H  
ATOM    867 HG22 THR    57      48.763  26.513  25.106  1.00  0.00           H  
ATOM    868 HG23 THR    57      47.826  28.039  24.891  1.00  0.00           H  
ATOM    869  OG1 THR    57      50.797  27.010  23.588  1.00  0.00           O  
ATOM    870  HG1 THR    57      50.435  26.613  22.792  1.00  0.00           H  
ATOM    871  C   THR    57      49.142  30.327  24.292  1.00  0.00           C  
ATOM    872  O   THR    57      49.672  30.911  25.215  1.00  0.00           O  
ATOM    873  N   LEU    58      47.864  30.396  23.955  1.00  0.00           N  
ATOM    874  H   LEU    58      47.596  29.899  23.118  1.00  0.00           H  
ATOM    875  CA  LEU    58      46.869  31.334  24.582  1.00  0.00           C  
ATOM    876  HA  LEU    58      47.428  32.087  25.137  1.00  0.00           H  
ATOM    877  CB  LEU    58      46.034  32.116  23.579  1.00  0.00           C  
ATOM    878  HB2 LEU    58      45.317  31.446  23.106  1.00  0.00           H  
ATOM    879  HB3 LEU    58      45.473  32.885  24.110  1.00  0.00           H  
ATOM    880  CG  LEU    58      46.801  32.795  22.341  1.00  0.00           C  
ATOM    881  HG  LEU    58      47.729  32.242  22.200  1.00  0.00           H  
ATOM    882  CD1 LEU    58      45.881  32.771  21.135  1.00  0.00           C  
ATOM    883 HD11 LEU    58      44.986  33.394  21.119  1.00  0.00           H  
ATOM    884 HD12 LEU    58      46.448  32.959  20.223  1.00  0.00           H  
ATOM    885 HD13 LEU    58      45.559  31.730  21.116  1.00  0.00           H  
ATOM    886  CD2 LEU    58      47.076  34.177  22.855  1.00  0.00           C  
ATOM    887 HD21 LEU    58      47.300  34.089  23.918  1.00  0.00           H  
ATOM    888 HD22 LEU    58      47.890  34.606  22.270  1.00  0.00           H  
ATOM    889 HD23 LEU    58      46.171  34.751  22.655  1.00  0.00           H  
ATOM    890  C   LEU    58      46.024  30.495  25.483  1.00  0.00           C  
ATOM    891  O   LEU    58      45.488  29.473  25.082  1.00  0.00           O  
ATOM    892  N   PHE    59      45.833  30.986  26.710  1.00  0.00           N  
ATOM    893  H   PHE    59      46.273  31.857  26.969  1.00  0.00           H  
ATOM    894  CA  PHE    59      44.872  30.537  27.725  1.00  0.00           C  
ATOM    895  HA  PHE    59      44.409  29.567  27.542  1.00  0.00           H  
ATOM    896  CB  PHE    59      45.641  30.308  29.059  1.00  0.00           C  
ATOM    897  HB2 PHE    59      46.060  31.231  29.458  1.00  0.00           H  
ATOM    898  HB3 PHE    59      44.913  30.062  29.832  1.00  0.00           H  
ATOM    899  CG  PHE    59      46.713  29.260  28.995  1.00  0.00           C  
ATOM    900  CD1 PHE    59      47.980  29.520  28.402  1.00  0.00           C  
ATOM    901  HD1 PHE    59      48.043  30.388  27.761  1.00  0.00           H  
ATOM    902  CE1 PHE    59      48.942  28.484  28.336  1.00  0.00           C  
ATOM    903  HE1 PHE    59      49.881  28.621  27.819  1.00  0.00           H  
ATOM    904  CZ  PHE    59      48.681  27.266  29.006  1.00  0.00           C  
ATOM    905  HZ  PHE    59      49.389  26.464  28.858  1.00  0.00           H  
ATOM    906  CE2 PHE    59      47.434  26.981  29.614  1.00  0.00           C  
ATOM    907  HE2 PHE    59      47.342  26.026  30.111  1.00  0.00           H  
ATOM    908  CD2 PHE    59      46.556  28.068  29.669  1.00  0.00           C  
ATOM    909  HD2 PHE    59      45.711  27.967  30.334  1.00  0.00           H  
ATOM    910  C   PHE    59      43.819  31.632  28.039  1.00  0.00           C  
ATOM    911  O   PHE    59      44.092  32.811  27.815  1.00  0.00           O  
ATOM    912  N   GLU    60      42.690  31.216  28.607  1.00  0.00           N  
ATOM    913  H   GLU    60      42.590  30.222  28.757  1.00  0.00           H  
ATOM    914  CA  GLU    60      41.633  32.129  29.063  1.00  0.00           C  
ATOM    915  HA  GLU    60      41.529  33.070  28.524  1.00  0.00           H  
ATOM    916  CB  GLU    60      40.285  31.431  29.020  1.00  0.00           C  
ATOM    917  HB2 GLU    60      40.300  30.576  29.695  1.00  0.00           H  
ATOM    918  HB3 GLU    60      39.531  32.114  29.410  1.00  0.00           H  
ATOM    919  CG  GLU    60      39.724  31.058  27.665  1.00  0.00           C  
ATOM    920  HG2 GLU    60      39.427  32.023  27.256  1.00  0.00           H  
ATOM    921  HG3 GLU    60      40.489  30.611  27.030  1.00  0.00           H  
ATOM    922  CD  GLU    60      38.547  30.050  27.724  1.00  0.00           C  
ATOM    923  OE1 GLU    60      38.157  29.687  28.863  1.00  0.00           O  
ATOM    924  OE2 GLU    60      38.054  29.601  26.641  1.00  0.00           O  
ATOM    925  C   GLU    60      41.890  32.550  30.532  1.00  0.00           C  
ATOM    926  O   GLU    60      42.168  31.727  31.410  1.00  0.00           O  
ATOM    927  N   LEU    61      41.834  33.865  30.650  1.00  0.00           N  
ATOM    928  H   LEU    61      41.616  34.466  29.869  1.00  0.00           H  
ATOM    929  CA  LEU    61      42.337  34.472  31.890  1.00  0.00           C  
ATOM    930  HA  LEU    61      43.223  33.922  32.209  1.00  0.00           H  
ATOM    931  CB  LEU    61      42.774  35.894  31.644  1.00  0.00           C  
ATOM    932  HB2 LEU    61      41.957  36.500  31.251  1.00  0.00           H  
ATOM    933  HB3 LEU    61      43.002  36.397  32.583  1.00  0.00           H  
ATOM    934  CG  LEU    61      43.979  36.015  30.716  1.00  0.00           C  
ATOM    935  HG  LEU    61      43.729  35.685  29.707  1.00  0.00           H  
ATOM    936  CD1 LEU    61      44.406  37.487  30.731  1.00  0.00           C  
ATOM    937 HD11 LEU    61      44.807  37.813  31.690  1.00  0.00           H  
ATOM    938 HD12 LEU    61      45.013  37.610  29.834  1.00  0.00           H  
ATOM    939 HD13 LEU    61      43.519  38.121  30.723  1.00  0.00           H  
ATOM    940  CD2 LEU    61      45.237  35.192  31.195  1.00  0.00           C  
ATOM    941 HD21 LEU    61      46.113  35.581  30.676  1.00  0.00           H  
ATOM    942 HD22 LEU    61      45.392  35.294  32.269  1.00  0.00           H  
ATOM    943 HD23 LEU    61      45.115  34.145  30.915  1.00  0.00           H  
ATOM    944  C   LEU    61      41.260  34.523  33.013  1.00  0.00           C  
ATOM    945  O   LEU    61      41.555  34.669  34.183  1.00  0.00           O  
ATOM    946  N   GLY    62      39.979  34.417  32.699  1.00  0.00           N  
ATOM    947  H   GLY    62      39.797  34.442  31.705  1.00  0.00           H  
ATOM    948  CA  GLY    62      38.956  34.562  33.734  1.00  0.00           C  
ATOM    949  HA2 GLY    62      37.924  34.379  33.435  1.00  0.00           H  
ATOM    950  HA3 GLY    62      39.256  33.800  34.453  1.00  0.00           H  
ATOM    951  C   GLY    62      39.000  35.893  34.420  1.00  0.00           C  
ATOM    952  O   GLY    62      39.482  36.907  33.877  1.00  0.00           O  
ATOM    953  N   CTZ    63      38.843  35.934  35.720  1.00  0.00           N  
ATOM    954  H4  CTZ    63      38.495  35.097  36.175  1.00  0.00           H  
ATOM    955  C9  CTZ    63      38.969  37.074  36.546  1.00  0.00           C  
ATOM    956  H5  CTZ    63      38.234  37.711  36.117  1.00  0.00           H  
ATOM    957  C   CTZ    63      40.356  37.792  36.628  1.00  0.00           C  
ATOM    958  O   CTZ    63      40.415  38.962  37.022  1.00  0.00           O  
ATOM    959  CB  CTZ    63      38.445  36.717  37.940  1.00  0.00           C  
ATOM    960  H6  CTZ    63      38.955  35.819  38.275  1.00  0.00           H  
ATOM    961  H7  CTZ    63      38.643  37.580  38.607  1.00  0.00           H  
ATOM    962  OG  CTZ    63      37.031  36.362  37.931  1.00  0.00           O  
ATOM    963  S1  CTZ    63      33.934  33.401  40.458  1.00  0.00           S  
ATOM    964  C2  CTZ    63      34.161  33.740  42.318  1.00  0.00           C  
ATOM    965  H12 CTZ    63      33.553  33.171  42.990  1.00  0.00           H  
ATOM    966  H13 CTZ    63      33.925  34.879  42.460  1.00  0.00           H  
ATOM    967  C3  CTZ    63      35.596  33.485  42.751  1.00  0.00           C  
ATOM    968  C3' CTZ    63      35.824  33.034  44.010  1.00  0.00           C  
ATOM    969  H14 CTZ    63      35.017  32.921  44.648  1.00  0.00           H  
ATOM    970  H15 CTZ    63      36.761  33.075  44.551  1.00  0.00           H  
ATOM    971  CA  CTZ    63      36.715  33.870  41.899  1.00  0.00           C  
ATOM    972  C4' CTZ    63      38.131  33.548  42.349  1.00  0.00           C  
ATOM    973  O4A CTZ    63      38.735  34.501  43.001  1.00  0.00           O  
ATOM    974  O4B CTZ    63      38.536  32.357  42.042  1.00  0.00           O  
ATOM    975  N5  CTZ    63      36.595  34.255  40.657  1.00  0.00           N  
ATOM    976  C6  CTZ    63      35.314  34.533  40.088  1.00  0.00           C  
ATOM    977  H16 CTZ    63      35.087  35.563  40.366  1.00  0.00           H  
ATOM    978  C7  CTZ    63      35.469  34.560  38.502  1.00  0.00           C  
ATOM    979  H17 CTZ    63      34.680  35.321  38.054  1.00  0.00           H  
ATOM    980  C8  CTZ    63      36.896  34.972  38.061  1.00  0.00           C  
ATOM    981  O9  CTZ    63      37.779  34.162  37.807  1.00  0.00           O  
ATOM    982  N10 CTZ    63      35.077  33.222  38.000  1.00  0.00           N  
ATOM    983  H18 CTZ    63      35.668  32.422  38.351  1.00  0.00           H  
ATOM    984  C11 CTZ    63      33.992  33.001  37.165  1.00  0.00           C  
ATOM    985  O12 CTZ    63      33.325  34.002  36.681  1.00  0.00           O  
ATOM    986  C13 CTZ    63      33.557  31.661  36.686  1.00  0.00           C  
ATOM    987  C14 CTZ    63      33.523  31.358  35.220  1.00  0.00           C  
ATOM    988  C15 CTZ    63      33.587  32.311  34.228  1.00  0.00           C  
ATOM    989  H19 CTZ    63      33.722  33.353  34.535  1.00  0.00           H  
ATOM    990  N16 CTZ    63      32.858  30.851  37.403  1.00  0.00           N  
ATOM    991  S16 CTZ    63      33.055  31.555  32.793  1.00  0.00           S  
ATOM    992  C17 CTZ    63      33.008  30.073  33.511  1.00  0.00           C  
ATOM    993  N18 CTZ    63      32.679  28.944  32.878  1.00  0.00           N  
ATOM    994  H20 CTZ    63      32.487  28.871  31.887  1.00  0.00           H  
ATOM    995  H21 CTZ    63      32.588  28.057  33.363  1.00  0.00           H  
ATOM    996  O17 CTZ    63      32.694  31.349  38.689  1.00  0.00           O  
ATOM    997  C18 CTZ    63      31.998  30.343  39.459  1.00  0.00           C  
ATOM    998  C19 CTZ    63      30.506  30.590  39.153  1.00  0.00           C  
ATOM    999  H22 CTZ    63      30.418  31.641  38.831  1.00  0.00           H  
ATOM   1000  H23 CTZ    63      30.092  29.908  38.376  1.00  0.00           H  
ATOM   1001  H24 CTZ    63      29.892  30.427  40.006  1.00  0.00           H  
ATOM   1002  C20 CTZ    63      32.256  30.584  40.964  1.00  0.00           C  
ATOM   1003  H25 CTZ    63      31.900  31.608  41.168  1.00  0.00           H  
ATOM   1004  H26 CTZ    63      31.615  30.021  41.633  1.00  0.00           H  
ATOM   1005  H27 CTZ    63      33.256  30.502  41.400  1.00  0.00           H  
ATOM   1006  C21 CTZ    63      32.456  28.954  38.994  1.00  0.00           C  
ATOM   1007  O2A CTZ    63      33.654  28.517  39.103  1.00  0.00           O  
ATOM   1008  O2B CTZ    63      31.491  28.175  38.590  1.00  0.00           O  
ATOM   1009  N19 CTZ    63      33.359  30.082  34.807  1.00  0.00           N  
ATOM   1010  N   VAL    64      41.417  37.172  36.193  1.00  0.00           N  
ATOM   1011  H   VAL    64      41.319  36.209  35.835  1.00  0.00           H  
ATOM   1012  CA  VAL    64      42.688  37.754  35.923  1.00  0.00           C  
ATOM   1013  HA  VAL    64      43.093  38.258  36.850  1.00  0.00           H  
ATOM   1014  CB  VAL    64      43.709  36.721  35.524  1.00  0.00           C  
ATOM   1015  HB  VAL    64      43.467  36.094  34.636  1.00  0.00           H  
ATOM   1016  CG1 VAL    64      45.106  37.417  35.292  1.00  0.00           C  
ATOM   1017 HG11 VAL    64      45.908  36.677  35.305  1.00  0.00           H  
ATOM   1018 HG12 VAL    64      45.173  37.927  34.319  1.00  0.00           H  
ATOM   1019 HG13 VAL    64      45.169  38.074  36.085  1.00  0.00           H  
ATOM   1020  CG2 VAL    64      43.970  35.757  36.668  1.00  0.00           C  
ATOM   1021 HG21 VAL    64      44.035  36.260  37.600  1.00  0.00           H  
ATOM   1022 HG22 VAL    64      43.236  34.929  36.613  1.00  0.00           H  
ATOM   1023 HG23 VAL    64      44.905  35.123  36.525  1.00  0.00           H  
ATOM   1024  C   VAL    64      42.501  38.974  34.935  1.00  0.00           C  
ATOM   1025  O   VAL    64      43.294  39.901  35.049  1.00  0.00           O  
ATOM   1026  N   SER    65      41.546  38.977  33.967  1.00  0.00           N  
ATOM   1027  H   SER    65      40.978  38.146  33.955  1.00  0.00           H  
ATOM   1028  CA  SER    65      41.220  40.033  33.090  1.00  0.00           C  
ATOM   1029  HA  SER    65      41.942  40.151  32.317  1.00  0.00           H  
ATOM   1030  CB  SER    65      39.846  39.663  32.356  1.00  0.00           C  
ATOM   1031  HB2 SER    65      38.896  39.635  32.977  1.00  0.00           H  
ATOM   1032  HB3 SER    65      39.669  40.484  31.754  1.00  0.00           H  
ATOM   1033  OG  SER    65      39.955  38.423  31.648  1.00  0.00           O  
ATOM   1034  HG  SER    65      39.471  37.655  32.039  1.00  0.00           H  
ATOM   1035  C   SER    65      41.023  41.399  33.854  1.00  0.00           C  
ATOM   1036  O   SER    65      41.347  42.454  33.332  1.00  0.00           O  
ATOM   1037  N   LYS    66      40.585  41.342  35.163  1.00  0.00           N  
ATOM   1038  H   LYS    66      40.624  40.430  35.595  1.00  0.00           H  
ATOM   1039  CA  LYS    66      40.180  42.523  35.959  1.00  0.00           C  
ATOM   1040  HA  LYS    66      39.502  43.131  35.360  1.00  0.00           H  
ATOM   1041  CB  LYS    66      39.544  42.204  37.290  1.00  0.00           C  
ATOM   1042  HB2 LYS    66      40.218  41.619  37.916  1.00  0.00           H  
ATOM   1043  HB3 LYS    66      39.347  43.124  37.841  1.00  0.00           H  
ATOM   1044  CG  LYS    66      38.240  41.465  37.135  1.00  0.00           C  
ATOM   1045  HG2 LYS    66      37.543  42.148  36.650  1.00  0.00           H  
ATOM   1046  HG3 LYS    66      38.385  40.568  36.532  1.00  0.00           H  
ATOM   1047  CD  LYS    66      37.584  41.148  38.429  1.00  0.00           C  
ATOM   1048  HD2 LYS    66      38.273  40.567  39.043  1.00  0.00           H  
ATOM   1049  HD3 LYS    66      37.469  42.100  38.949  1.00  0.00           H  
ATOM   1050  CE  LYS    66      36.182  40.516  38.400  1.00  0.00           C  
ATOM   1051  HE2 LYS    66      35.833  40.403  39.342  1.00  0.00           H  
ATOM   1052  HE3 LYS    66      35.466  41.155  37.885  1.00  0.00           H  
ATOM   1053  NZ  LYS    66      36.256  39.200  37.802  1.00  0.00           N  
ATOM   1054  HZ1 LYS    66      36.910  38.608  38.378  1.00  0.00           H  
ATOM   1055  HZ2 LYS    66      35.370  38.710  37.885  1.00  0.00           H  
ATOM   1056  HZ3 LYS    66      36.548  39.118  36.755  1.00  0.00           H  
ATOM   1057  C   LYS    66      41.446  43.328  36.220  1.00  0.00           C  
ATOM   1058  O   LYS    66      41.304  44.526  36.298  1.00  0.00           O  
ATOM   1059  N   THR    67      42.618  42.719  36.122  1.00  0.00           N  
ATOM   1060  H   THR    67      42.688  41.745  35.863  1.00  0.00           H  
ATOM   1061  CA  THR    67      43.861  43.520  36.373  1.00  0.00           C  
ATOM   1062  HA  THR    67      43.774  43.961  37.278  1.00  0.00           H  
ATOM   1063  CB  THR    67      45.074  42.538  36.206  1.00  0.00           C  
ATOM   1064  HB  THR    67      45.901  43.118  36.215  1.00  0.00           H  
ATOM   1065  CG2 THR    67      45.156  41.425  37.243  1.00  0.00           C  
ATOM   1066 HG21 THR    67      44.923  41.926  38.183  1.00  0.00           H  
ATOM   1067 HG22 THR    67      44.332  40.715  37.183  1.00  0.00           H  
ATOM   1068 HG23 THR    67      46.092  40.871  37.167  1.00  0.00           H  
ATOM   1069  OG1 THR    67      45.009  41.804  34.986  1.00  0.00           O  
ATOM   1070  HG1 THR    67      44.336  41.127  35.087  1.00  0.00           H  
ATOM   1071  C   THR    67      43.966  44.615  35.360  1.00  0.00           C  
ATOM   1072  O   THR    67      44.232  45.717  35.776  1.00  0.00           O  
ATOM   1073  N   PHE    68      43.691  44.398  34.021  1.00  0.00           N  
ATOM   1074  H   PHE    68      43.555  43.359  33.720  1.00  0.00           H  
ATOM   1075  CA  PHE    68      43.621  45.370  32.975  1.00  0.00           C  
ATOM   1076  HA  PHE    68      44.583  45.881  32.945  1.00  0.00           H  
ATOM   1077  CB  PHE    68      43.435  44.667  31.650  1.00  0.00           C  
ATOM   1078  HB2 PHE    68      42.409  44.318  31.536  1.00  0.00           H  
ATOM   1079  HB3 PHE    68      43.588  45.377  30.837  1.00  0.00           H  
ATOM   1080  CG  PHE    68      44.422  43.580  31.195  1.00  0.00           C  
ATOM   1081  CD1 PHE    68      45.656  43.907  30.528  1.00  0.00           C  
ATOM   1082  HD1 PHE    68      45.976  44.928  30.318  1.00  0.00           H  
ATOM   1083  CE1 PHE    68      46.636  42.919  30.264  1.00  0.00           C  
ATOM   1084  HE1 PHE    68      47.612  43.103  29.816  1.00  0.00           H  
ATOM   1085  CZ  PHE    68      46.305  41.586  30.525  1.00  0.00           C  
ATOM   1086  HZ  PHE    68      46.939  40.761  30.200  1.00  0.00           H  
ATOM   1087  CE2 PHE    68      45.103  41.273  31.125  1.00  0.00           C  
ATOM   1088  HE2 PHE    68      44.836  40.228  31.280  1.00  0.00           H  
ATOM   1089  CD2 PHE    68      44.209  42.205  31.474  1.00  0.00           C  
ATOM   1090  HD2 PHE    68      43.291  41.974  31.827  1.00  0.00           H  
ATOM   1091  C   PHE    68      42.510  46.388  33.192  1.00  0.00           C  
ATOM   1092  O   PHE    68      42.707  47.591  33.091  1.00  0.00           O  
ATOM   1093  N   THR    69      41.262  45.934  33.471  1.00  0.00           N  
ATOM   1094  H   THR    69      41.061  44.872  33.326  1.00  0.00           H  
ATOM   1095  CA  THR    69      40.082  46.841  33.626  1.00  0.00           C  
ATOM   1096  HA  THR    69      39.923  47.336  32.668  1.00  0.00           H  
ATOM   1097  CB  THR    69      38.759  46.131  33.915  1.00  0.00           C  
ATOM   1098  HB  THR    69      38.739  45.705  34.918  1.00  0.00           H  
ATOM   1099  CG2 THR    69      37.516  47.063  33.786  1.00  0.00           C  
ATOM   1100 HG21 THR    69      37.467  47.638  32.956  1.00  0.00           H  
ATOM   1101 HG22 THR    69      36.726  46.517  33.791  1.00  0.00           H  
ATOM   1102 HG23 THR    69      37.596  47.730  34.644  1.00  0.00           H  
ATOM   1103  OG1 THR    69      38.618  45.109  32.903  1.00  0.00           O  
ATOM   1104  HG1 THR    69      37.585  44.770  32.987  1.00  0.00           H  
ATOM   1105  C   THR    69      40.262  47.857  34.822  1.00  0.00           C  
ATOM   1106  O   THR    69      40.040  49.047  34.676  1.00  0.00           O  
ATOM   1107  N   GLY    70      40.603  47.484  36.016  1.00  0.00           N  
ATOM   1108  H   GLY    70      40.649  46.437  36.279  1.00  0.00           H  
ATOM   1109  CA  GLY    70      41.009  48.494  37.068  1.00  0.00           C  
ATOM   1110  HA2 GLY    70      40.048  48.978  37.242  1.00  0.00           H  
ATOM   1111  HA3 GLY    70      41.343  47.948  37.849  1.00  0.00           H  
ATOM   1112  C   GLY    70      42.035  49.486  36.634  1.00  0.00           C  
ATOM   1113  O   GLY    70      41.908  50.657  36.991  1.00  0.00           O  
ATOM   1114  N   VAL    71      43.083  49.127  35.867  1.00  0.00           N  
ATOM   1115  H   VAL    71      43.072  48.235  35.513  1.00  0.00           H  
ATOM   1116  CA  VAL    71      44.122  50.073  35.341  1.00  0.00           C  
ATOM   1117  HA  VAL    71      44.486  50.614  36.112  1.00  0.00           H  
ATOM   1118  CB  VAL    71      45.286  49.278  34.799  1.00  0.00           C  
ATOM   1119  HB  VAL    71      44.861  48.474  34.197  1.00  0.00           H  
ATOM   1120  CG1 VAL    71      46.247  50.118  33.996  1.00  0.00           C  
ATOM   1121 HG11 VAL    71      46.380  51.087  34.453  1.00  0.00           H  
ATOM   1122 HG12 VAL    71      47.235  49.674  33.877  1.00  0.00           H  
ATOM   1123 HG13 VAL    71      45.858  50.310  32.997  1.00  0.00           H  
ATOM   1124  CG2 VAL    71      46.026  48.621  35.903  1.00  0.00           C  
ATOM   1125 HG21 VAL    71      46.374  47.678  35.508  1.00  0.00           H  
ATOM   1126 HG22 VAL    71      46.790  49.205  36.394  1.00  0.00           H  
ATOM   1127 HG23 VAL    71      45.371  48.384  36.728  1.00  0.00           H  
ATOM   1128  C   VAL    71      43.529  50.948  34.227  1.00  0.00           C  
ATOM   1129  O   VAL    71      43.720  52.174  34.243  1.00  0.00           O  
ATOM   1130  N   LEU    72      42.624  50.416  33.360  1.00  0.00           N  
ATOM   1131  H   LEU    72      42.227  49.417  33.537  1.00  0.00           H  
ATOM   1132  CA  LEU    72      41.986  51.233  32.419  1.00  0.00           C  
ATOM   1133  HA  LEU    72      42.708  51.705  31.753  1.00  0.00           H  
ATOM   1134  CB  LEU    72      41.008  50.432  31.504  1.00  0.00           C  
ATOM   1135  HB2 LEU    72      41.544  49.527  31.221  1.00  0.00           H  
ATOM   1136  HB3 LEU    72      40.241  50.294  32.147  1.00  0.00           H  
ATOM   1137  CG  LEU    72      40.412  51.246  30.289  1.00  0.00           C  
ATOM   1138  HG  LEU    72      39.960  52.153  30.691  1.00  0.00           H  
ATOM   1139  CD1 LEU    72      41.378  51.498  29.146  1.00  0.00           C  
ATOM   1140 HD11 LEU    72      42.086  52.278  29.424  1.00  0.00           H  
ATOM   1141 HD12 LEU    72      41.916  50.580  28.908  1.00  0.00           H  
ATOM   1142 HD13 LEU    72      40.844  51.924  28.402  1.00  0.00           H  
ATOM   1143  CD2 LEU    72      39.230  50.483  29.674  1.00  0.00           C  
ATOM   1144 HD21 LEU    72      38.463  50.205  30.397  1.00  0.00           H  
ATOM   1145 HD22 LEU    72      38.730  50.910  28.805  1.00  0.00           H  
ATOM   1146 HD23 LEU    72      39.570  49.518  29.300  1.00  0.00           H  
ATOM   1147  C   LEU    72      41.211  52.414  33.083  1.00  0.00           C  
ATOM   1148  O   LEU    72      41.297  53.577  32.733  1.00  0.00           O  
ATOM   1149  N   GLY    73      40.408  52.099  34.124  1.00  0.00           N  
ATOM   1150  H   GLY    73      40.439  51.071  34.485  1.00  0.00           H  
ATOM   1151  CA  GLY    73      39.629  53.092  34.861  1.00  0.00           C  
ATOM   1152  HA2 GLY    73      39.079  53.700  34.143  1.00  0.00           H  
ATOM   1153  HA3 GLY    73      38.975  52.602  35.583  1.00  0.00           H  
ATOM   1154  C   GLY    73      40.437  53.985  35.795  1.00  0.00           C  
ATOM   1155  O   GLY    73      40.162  55.156  35.883  1.00  0.00           O  
ATOM   1156  N   GLY    74      41.512  53.451  36.332  1.00  0.00           N  
ATOM   1157  H   GLY    74      41.652  52.378  36.196  1.00  0.00           H  
ATOM   1158  CA  GLY    74      42.633  54.251  36.876  1.00  0.00           C  
ATOM   1159  HA2 GLY    74      42.398  54.761  37.810  1.00  0.00           H  
ATOM   1160  HA3 GLY    74      43.439  53.559  37.118  1.00  0.00           H  
ATOM   1161  C   GLY    74      43.207  55.263  35.857  1.00  0.00           C  
ATOM   1162  O   GLY    74      43.082  56.468  36.085  1.00  0.00           O  
ATOM   1163  N   ASP    75      43.716  54.907  34.652  1.00  0.00           N  
ATOM   1164  H   ASP    75      43.867  53.836  34.512  1.00  0.00           H  
ATOM   1165  CA  ASP    75      43.966  55.749  33.482  1.00  0.00           C  
ATOM   1166  HA  ASP    75      44.788  56.400  33.780  1.00  0.00           H  
ATOM   1167  CB  ASP    75      44.490  54.892  32.290  1.00  0.00           C  
ATOM   1168  HB2 ASP    75      45.354  54.394  32.450  1.00  0.00           H  
ATOM   1169  HB3 ASP    75      43.761  54.095  32.149  1.00  0.00           H  
ATOM   1170  CG  ASP    75      44.621  55.555  30.941  1.00  0.00           C  
ATOM   1171  OD1 ASP    75      45.520  56.381  30.614  1.00  0.00           O  
ATOM   1172  OD2 ASP    75      43.763  55.374  30.108  1.00  0.00           O  
ATOM   1173  C   ASP    75      42.824  56.723  33.165  1.00  0.00           C  
ATOM   1174  O   ASP    75      43.128  57.880  33.041  1.00  0.00           O  
ATOM   1175  N   ALA    76      41.552  56.328  33.225  1.00  0.00           N  
ATOM   1176  H   ALA    76      41.393  55.267  33.417  1.00  0.00           H  
ATOM   1177  CA  ALA    76      40.347  57.240  33.011  1.00  0.00           C  
ATOM   1178  HA  ALA    76      40.350  57.731  32.038  1.00  0.00           H  
ATOM   1179  CB  ALA    76      39.038  56.476  32.892  1.00  0.00           C  
ATOM   1180  HB1 ALA    76      38.627  56.158  33.851  1.00  0.00           H  
ATOM   1181  HB2 ALA    76      38.314  57.180  32.483  1.00  0.00           H  
ATOM   1182  HB3 ALA    76      39.014  55.626  32.211  1.00  0.00           H  
ATOM   1183  C   ALA    76      40.137  58.318  34.065  1.00  0.00           C  
ATOM   1184  O   ALA    76      39.684  59.434  33.766  1.00  0.00           O  
ATOM   1185  N   ILE    77      40.754  58.070  35.218  1.00  0.00           N  
ATOM   1186  H   ILE    77      41.354  57.162  35.275  1.00  0.00           H  
ATOM   1187  CA  ILE    77      40.943  59.043  36.310  1.00  0.00           C  
ATOM   1188  HA  ILE    77      40.059  59.679  36.275  1.00  0.00           H  
ATOM   1189  CB  ILE    77      40.994  58.338  37.681  1.00  0.00           C  
ATOM   1190  HB  ILE    77      41.640  57.563  37.628  1.00  0.00           H  
ATOM   1191  CG2 ILE    77      41.494  59.194  38.886  1.00  0.00           C  
ATOM   1192 HG21 ILE    77      40.660  59.637  39.244  1.00  0.00           H  
ATOM   1193 HG22 ILE    77      42.035  58.574  39.601  1.00  0.00           H  
ATOM   1194 HG23 ILE    77      42.239  59.949  38.635  1.00  0.00           H  
ATOM   1195  CG1 ILE    77      39.605  57.735  37.914  1.00  0.00           C  
ATOM   1196 HG12 ILE    77      38.990  58.438  38.476  1.00  0.00           H  
ATOM   1197 HG13 ILE    77      39.156  57.418  36.973  1.00  0.00           H  
ATOM   1198  CD1 ILE    77      39.789  56.521  38.814  1.00  0.00           C  
ATOM   1199 HD11 ILE    77      40.535  55.856  38.379  1.00  0.00           H  
ATOM   1200 HD12 ILE    77      40.080  56.830  39.818  1.00  0.00           H  
ATOM   1201 HD13 ILE    77      38.930  56.003  38.934  1.00  0.00           H  
ATOM   1202  C   ILE    77      42.103  59.990  36.020  1.00  0.00           C  
ATOM   1203  O   ILE    77      42.030  61.210  36.251  1.00  0.00           O  
ATOM   1204  N   ALA    78      43.201  59.488  35.437  1.00  0.00           N  
ATOM   1205  H   ALA    78      43.317  58.440  35.160  1.00  0.00           H  
ATOM   1206  CA  ALA    78      44.334  60.357  35.235  1.00  0.00           C  
ATOM   1207  HA  ALA    78      44.380  61.002  36.112  1.00  0.00           H  
ATOM   1208  CB  ALA    78      45.659  59.650  35.099  1.00  0.00           C  
ATOM   1209  HB1 ALA    78      45.979  59.311  36.084  1.00  0.00           H  
ATOM   1210  HB2 ALA    78      45.580  58.856  34.479  1.00  0.00           H  
ATOM   1211  HB3 ALA    78      46.441  60.250  34.635  1.00  0.00           H  
ATOM   1212  C   ALA    78      43.955  61.283  34.082  1.00  0.00           C  
ATOM   1213  O   ALA    78      44.305  62.475  34.154  1.00  0.00           O  
ATOM   1214  N   ARG    79      43.297  60.735  33.047  1.00  0.00           N  
ATOM   1215  H   ARG    79      43.215  59.728  33.037  1.00  0.00           H  
ATOM   1216  CA  ARG    79      42.708  61.456  31.924  1.00  0.00           C  
ATOM   1217  HA  ARG    79      43.579  61.910  31.450  1.00  0.00           H  
ATOM   1218  CB  ARG    79      42.008  60.407  31.058  1.00  0.00           C  
ATOM   1219  HB2 ARG    79      41.375  59.754  31.658  1.00  0.00           H  
ATOM   1220  HB3 ARG    79      41.395  60.924  30.319  1.00  0.00           H  
ATOM   1221  CG  ARG    79      43.065  59.623  30.238  1.00  0.00           C  
ATOM   1222  HG2 ARG    79      43.551  60.319  29.553  1.00  0.00           H  
ATOM   1223  HG3 ARG    79      43.961  59.289  30.760  1.00  0.00           H  
ATOM   1224  CD  ARG    79      42.418  58.482  29.588  1.00  0.00           C  
ATOM   1225  HD2 ARG    79      41.978  57.788  30.303  1.00  0.00           H  
ATOM   1226  HD3 ARG    79      41.593  58.890  29.004  1.00  0.00           H  
ATOM   1227  NE  ARG    79      43.410  57.743  28.754  1.00  0.00           N  
ATOM   1228  HE  ARG    79      43.770  56.906  29.353  1.00  0.00           H  
ATOM   1229  CZ  ARG    79      43.874  57.913  27.507  1.00  0.00           C  
ATOM   1230  NH1 ARG    79      43.498  58.962  26.797  1.00  0.00           N  
ATOM   1231 HH11 ARG    79      42.786  59.690  27.185  1.00  0.00           H  
ATOM   1232 HH12 ARG    79      43.883  59.089  25.785  1.00  0.00           H  
ATOM   1233  NH2 ARG    79      44.703  57.052  26.946  1.00  0.00           N  
ATOM   1234 HH21 ARG    79      44.900  56.102  27.443  1.00  0.00           H  
ATOM   1235 HH22 ARG    79      45.250  57.212  26.112  1.00  0.00           H  
ATOM   1236  C   ARG    79      41.610  62.399  32.430  1.00  0.00           C  
ATOM   1237  O   ARG    79      41.171  63.238  31.665  1.00  0.00           O  
ATOM   1238  N   LYS    80      41.024  62.334  33.642  1.00  0.00           N  
ATOM   1239  H   LYS    80      41.505  61.700  34.388  1.00  0.00           H  
ATOM   1240  CA  LYS    80      39.936  63.138  34.199  1.00  0.00           C  
ATOM   1241  HA  LYS    80      39.617  62.674  35.132  1.00  0.00           H  
ATOM   1242  CB  LYS    80      40.326  64.570  34.639  1.00  0.00           C  
ATOM   1243  HB2 LYS    80      40.465  65.095  33.788  1.00  0.00           H  
ATOM   1244  HB3 LYS    80      39.469  65.004  35.153  1.00  0.00           H  
ATOM   1245  CG  LYS    80      41.551  64.585  35.636  1.00  0.00           C  
ATOM   1246  HG2 LYS    80      41.208  64.080  36.440  1.00  0.00           H  
ATOM   1247  HG3 LYS    80      42.282  64.030  35.214  1.00  0.00           H  
ATOM   1248  CD  LYS    80      42.016  66.017  36.020  1.00  0.00           C  
ATOM   1249  HD2 LYS    80      42.349  66.336  35.121  1.00  0.00           H  
ATOM   1250  HD3 LYS    80      41.209  66.563  36.285  1.00  0.00           H  
ATOM   1251  CE  LYS    80      42.933  66.032  37.211  1.00  0.00           C  
ATOM   1252  HE2 LYS    80      43.849  65.494  36.966  1.00  0.00           H  
ATOM   1253  HE3 LYS    80      43.327  66.961  37.251  1.00  0.00           H  
ATOM   1254  NZ  LYS    80      42.290  65.687  38.465  1.00  0.00           N  
ATOM   1255  HZ1 LYS    80      41.897  64.670  38.452  1.00  0.00           H  
ATOM   1256  HZ2 LYS    80      42.965  65.613  39.318  1.00  0.00           H  
ATOM   1257  HZ3 LYS    80      41.511  66.408  38.716  1.00  0.00           H  
ATOM   1258  C   LYS    80      38.618  63.035  33.461  1.00  0.00           C  
ATOM   1259  O   LYS    80      37.896  64.038  33.326  1.00  0.00           O  
ATOM   1260  N   GLU    81      38.364  61.856  32.940  1.00  0.00           N  
ATOM   1261  H   GLU    81      39.115  61.201  33.106  1.00  0.00           H  
ATOM   1262  CA  GLU    81      37.177  61.483  32.237  1.00  0.00           C  
ATOM   1263  HA  GLU    81      36.836  62.355  31.859  1.00  0.00           H  
ATOM   1264  CB  GLU    81      37.463  60.509  31.141  1.00  0.00           C  
ATOM   1265  HB2 GLU    81      37.950  59.636  31.575  1.00  0.00           H  
ATOM   1266  HB3 GLU    81      36.492  60.211  30.746  1.00  0.00           H  
ATOM   1267  CG  GLU    81      38.344  61.065  30.027  1.00  0.00           C  
ATOM   1268  HG2 GLU    81      37.974  61.982  29.569  1.00  0.00           H  
ATOM   1269  HG3 GLU    81      39.348  61.321  30.365  1.00  0.00           H  
ATOM   1270  CD  GLU    81      38.663  60.018  28.903  1.00  0.00           C  
ATOM   1271  OE1 GLU    81      38.582  58.801  29.169  1.00  0.00           O  
ATOM   1272  OE2 GLU    81      38.865  60.404  27.749  1.00  0.00           O  
ATOM   1273  C   GLU    81      36.160  60.910  33.231  1.00  0.00           C  
ATOM   1274  O   GLU    81      34.970  61.359  33.227  1.00  0.00           O  
ATOM   1275  N   ILE    82      36.625  60.271  34.369  1.00  0.00           N  
ATOM   1276  H   ILE    82      37.705  60.150  34.461  1.00  0.00           H  
ATOM   1277  CA  ILE    82      35.755  59.851  35.548  1.00  0.00           C  
ATOM   1278  HA  ILE    82      34.916  60.541  35.643  1.00  0.00           H  
ATOM   1279  CB  ILE    82      35.215  58.416  35.513  1.00  0.00           C  
ATOM   1280  HB  ILE    82      34.500  58.318  36.330  1.00  0.00           H  
ATOM   1281  CG2 ILE    82      34.422  58.247  34.159  1.00  0.00           C  
ATOM   1282 HG21 ILE    82      33.796  59.118  33.963  1.00  0.00           H  
ATOM   1283 HG22 ILE    82      35.109  57.933  33.373  1.00  0.00           H  
ATOM   1284 HG23 ILE    82      33.802  57.357  34.265  1.00  0.00           H  
ATOM   1285  CG1 ILE    82      36.364  57.359  35.665  1.00  0.00           C  
ATOM   1286 HG12 ILE    82      36.895  57.346  34.713  1.00  0.00           H  
ATOM   1287 HG13 ILE    82      37.056  57.681  36.444  1.00  0.00           H  
ATOM   1288  CD1 ILE    82      35.969  55.910  35.935  1.00  0.00           C  
ATOM   1289 HD11 ILE    82      36.735  55.254  35.877  1.00  0.00           H  
ATOM   1290 HD12 ILE    82      35.416  55.758  36.766  1.00  0.00           H  
ATOM   1291 HD13 ILE    82      35.175  55.580  35.264  1.00  0.00           H  
ATOM   1292  C   ILE    82      36.452  60.267  36.846  1.00  0.00           C  
ATOM   1293  O   ILE    82      37.666  60.496  36.894  1.00  0.00           O  
ATOM   1294  N   SER    83      35.686  60.262  37.918  1.00  0.00           N  
ATOM   1295  H   SER    83      34.623  60.044  37.820  1.00  0.00           H  
ATOM   1296  CA  SER    83      36.106  60.516  39.289  1.00  0.00           C  
ATOM   1297  HA  SER    83      37.190  60.409  39.315  1.00  0.00           H  
ATOM   1298  CB  SER    83      35.765  61.907  39.763  1.00  0.00           C  
ATOM   1299  HB2 SER    83      36.305  62.611  39.128  1.00  0.00           H  
ATOM   1300  HB3 SER    83      34.685  61.997  39.653  1.00  0.00           H  
ATOM   1301  OG  SER    83      36.220  62.050  41.074  1.00  0.00           O  
ATOM   1302  HG  SER    83      36.050  63.007  41.348  1.00  0.00           H  
ATOM   1303  C   SER    83      35.473  59.363  40.152  1.00  0.00           C  
ATOM   1304  O   SER    83      34.279  59.207  40.091  1.00  0.00           O  
ATOM   1305  N   LEU    84      36.153  58.618  41.068  1.00  0.00           N  
ATOM   1306  H   LEU    84      37.237  58.687  41.156  1.00  0.00           H  
ATOM   1307  CA  LEU    84      35.566  57.542  41.915  1.00  0.00           C  
ATOM   1308  HA  LEU    84      35.017  56.909  41.218  1.00  0.00           H  
ATOM   1309  CB  LEU    84      36.574  56.617  42.571  1.00  0.00           C  
ATOM   1310  HB2 LEU    84      36.982  57.301  43.315  1.00  0.00           H  
ATOM   1311  HB3 LEU    84      36.014  55.857  43.114  1.00  0.00           H  
ATOM   1312  CG  LEU    84      37.648  55.885  41.732  1.00  0.00           C  
ATOM   1313  HG  LEU    84      38.138  56.548  41.019  1.00  0.00           H  
ATOM   1314  CD1 LEU    84      38.734  55.246  42.579  1.00  0.00           C  
ATOM   1315 HD11 LEU    84      39.077  56.079  43.192  1.00  0.00           H  
ATOM   1316 HD12 LEU    84      38.342  54.441  43.201  1.00  0.00           H  
ATOM   1317 HD13 LEU    84      39.526  54.819  41.962  1.00  0.00           H  
ATOM   1318  CD2 LEU    84      36.948  54.821  40.892  1.00  0.00           C  
ATOM   1319 HD21 LEU    84      36.412  54.143  41.556  1.00  0.00           H  
ATOM   1320 HD22 LEU    84      36.358  55.305  40.230  1.00  0.00           H  
ATOM   1321 HD23 LEU    84      37.717  54.214  40.414  1.00  0.00           H  
ATOM   1322  C   LEU    84      34.613  58.127  42.927  1.00  0.00           C  
ATOM   1323  O   LEU    84      33.729  57.426  43.395  1.00  0.00           O  
ATOM   1324  N   ALA    85      34.674  59.388  43.320  1.00  0.00           N  
ATOM   1325  H   ALA    85      35.280  60.120  42.785  1.00  0.00           H  
ATOM   1326  CA  ALA    85      33.870  59.998  44.436  1.00  0.00           C  
ATOM   1327  HA  ALA    85      33.907  59.390  45.340  1.00  0.00           H  
ATOM   1328  CB  ALA    85      34.523  61.340  44.675  1.00  0.00           C  
ATOM   1329  HB1 ALA    85      33.983  61.839  45.480  1.00  0.00           H  
ATOM   1330  HB2 ALA    85      35.482  61.207  44.961  1.00  0.00           H  
ATOM   1331  HB3 ALA    85      34.525  61.880  43.881  1.00  0.00           H  
ATOM   1332  C   ALA    85      32.413  60.233  43.992  1.00  0.00           C  
ATOM   1333  O   ALA    85      31.598  60.291  44.913  1.00  0.00           O  
ATOM   1334  N   ASP    86      32.095  60.403  42.654  1.00  0.00           N  
ATOM   1335  H   ASP    86      32.995  60.302  42.048  1.00  0.00           H  
ATOM   1336  CA  ASP    86      30.830  60.638  42.026  1.00  0.00           C  
ATOM   1337  HA  ASP    86      30.304  61.415  42.581  1.00  0.00           H  
ATOM   1338  CB  ASP    86      30.849  61.032  40.549  1.00  0.00           C  
ATOM   1339  HB2 ASP    86      31.425  60.175  40.200  1.00  0.00           H  
ATOM   1340  HB3 ASP    86      29.904  61.007  40.194  1.00  0.00           H  
ATOM   1341  CG  ASP    86      31.620  62.241  40.163  1.00  0.00           C  
ATOM   1342  OD1 ASP    86      32.010  63.172  40.926  1.00  0.00           O  
ATOM   1343  OD2 ASP    86      31.849  62.381  38.951  1.00  0.00           O  
ATOM   1344  C   ASP    86      29.885  59.457  42.188  1.00  0.00           C  
ATOM   1345  O   ASP    86      30.336  58.275  42.043  1.00  0.00           O  
ATOM   1346  N   PRO    87      28.533  59.672  42.376  1.00  0.00           N  
ATOM   1347  CD  PRO    87      27.894  60.983  42.656  1.00  0.00           C  
ATOM   1348  HD2 PRO    87      28.125  61.697  41.865  1.00  0.00           H  
ATOM   1349  HD3 PRO    87      28.131  61.337  43.659  1.00  0.00           H  
ATOM   1350  CG  PRO    87      26.390  60.819  42.642  1.00  0.00           C  
ATOM   1351  HG2 PRO    87      25.841  61.145  41.758  1.00  0.00           H  
ATOM   1352  HG3 PRO    87      25.886  61.317  43.470  1.00  0.00           H  
ATOM   1353  CB  PRO    87      26.235  59.294  42.890  1.00  0.00           C  
ATOM   1354  HB2 PRO    87      25.250  58.944  42.581  1.00  0.00           H  
ATOM   1355  HB3 PRO    87      26.316  59.170  43.970  1.00  0.00           H  
ATOM   1356  CA  PRO    87      27.448  58.644  42.261  1.00  0.00           C  
ATOM   1357  HA  PRO    87      27.756  57.722  42.753  1.00  0.00           H  
ATOM   1358  C   PRO    87      27.205  58.270  40.794  1.00  0.00           C  
ATOM   1359  O   PRO    87      27.250  59.069  39.866  1.00  0.00           O  
ATOM   1360  N   VAL    88      27.033  56.982  40.575  1.00  0.00           N  
ATOM   1361  H   VAL    88      27.145  56.306  41.423  1.00  0.00           H  
ATOM   1362  CA  VAL    88      26.689  56.289  39.312  1.00  0.00           C  
ATOM   1363  HA  VAL    88      27.530  56.304  38.620  1.00  0.00           H  
ATOM   1364  CB  VAL    88      26.403  54.794  39.622  1.00  0.00           C  
ATOM   1365  HB  VAL    88      25.452  54.632  39.923  1.00  0.00           H  
ATOM   1366  CG1 VAL    88      26.451  54.072  38.277  1.00  0.00           C  
ATOM   1367 HG11 VAL    88      26.280  53.049  38.613  1.00  0.00           H  
ATOM   1368 HG12 VAL    88      25.599  54.398  37.680  1.00  0.00           H  
ATOM   1369 HG13 VAL    88      27.430  54.086  37.798  1.00  0.00           H  
ATOM   1370  CG2 VAL    88      27.405  54.138  40.490  1.00  0.00           C  
ATOM   1371 HG21 VAL    88      27.213  53.065  40.502  1.00  0.00           H  
ATOM   1372 HG22 VAL    88      28.352  54.339  40.202  1.00  0.00           H  
ATOM   1373 HG23 VAL    88      27.226  54.550  41.483  1.00  0.00           H  
ATOM   1374  C   VAL    88      25.512  56.912  38.563  1.00  0.00           C  
ATOM   1375  O   VAL    88      25.574  56.992  37.323  1.00  0.00           O  
ATOM   1376  N   THR    89      24.524  57.455  39.239  1.00  0.00           N  
ATOM   1377  H   THR    89      24.545  57.383  40.326  1.00  0.00           H  
ATOM   1378  CA  THR    89      23.458  58.164  38.597  1.00  0.00           C  
ATOM   1379  HA  THR    89      22.801  57.511  38.023  1.00  0.00           H  
ATOM   1380  CB  THR    89      22.650  58.743  39.652  1.00  0.00           C  
ATOM   1381  HB  THR    89      21.940  59.393  39.141  1.00  0.00           H  
ATOM   1382  CG2 THR    89      21.982  57.739  40.548  1.00  0.00           C  
ATOM   1383 HG21 THR    89      21.265  58.144  41.134  1.00  0.00           H  
ATOM   1384 HG22 THR    89      21.533  56.910  40.002  1.00  0.00           H  
ATOM   1385 HG23 THR    89      22.688  57.171  41.155  1.00  0.00           H  
ATOM   1386  OG1 THR    89      23.325  59.591  40.451  1.00  0.00           O  
ATOM   1387  HG1 THR    89      22.718  59.780  41.336  1.00  0.00           H  
ATOM   1388  C   THR    89      23.840  59.344  37.673  1.00  0.00           C  
ATOM   1389  O   THR    89      23.033  59.728  36.799  1.00  0.00           O  
ATOM   1390  N   LYS    90      25.031  59.903  37.944  1.00  0.00           N  
ATOM   1391  H   LYS    90      25.526  59.344  38.739  1.00  0.00           H  
ATOM   1392  CA  LYS    90      25.671  61.006  37.230  1.00  0.00           C  
ATOM   1393  HA  LYS    90      25.080  61.754  37.121  1.00  0.00           H  
ATOM   1394  CB  LYS    90      26.821  61.482  38.246  1.00  0.00           C  
ATOM   1395  HB2 LYS    90      26.442  61.735  39.237  1.00  0.00           H  
ATOM   1396  HB3 LYS    90      27.570  60.809  38.319  1.00  0.00           H  
ATOM   1397  CG  LYS    90      27.506  62.808  37.804  1.00  0.00           C  
ATOM   1398  HG2 LYS    90      28.076  62.668  36.885  1.00  0.00           H  
ATOM   1399  HG3 LYS    90      26.738  63.514  37.488  1.00  0.00           H  
ATOM   1400  CD  LYS    90      28.459  63.332  38.882  1.00  0.00           C  
ATOM   1401  HD2 LYS    90      27.967  63.566  39.826  1.00  0.00           H  
ATOM   1402  HD3 LYS    90      29.244  62.618  39.132  1.00  0.00           H  
ATOM   1403  CE  LYS    90      29.185  64.643  38.425  1.00  0.00           C  
ATOM   1404  HE2 LYS    90      29.444  64.613  37.367  1.00  0.00           H  
ATOM   1405  HE3 LYS    90      28.405  65.397  38.530  1.00  0.00           H  
ATOM   1406  NZ  LYS    90      30.309  65.093  39.201  1.00  0.00           N  
ATOM   1407  HZ1 LYS    90      29.912  65.068  40.216  1.00  0.00           H  
ATOM   1408  HZ2 LYS    90      31.134  64.385  39.123  1.00  0.00           H  
ATOM   1409  HZ3 LYS    90      30.577  66.125  38.976  1.00  0.00           H  
ATOM   1410  C   LYS    90      26.210  60.655  35.832  1.00  0.00           C  
ATOM   1411  O   LYS    90      26.627  61.557  35.100  1.00  0.00           O  
ATOM   1412  N   TYR    91      26.314  59.312  35.535  1.00  0.00           N  
ATOM   1413  H   TYR    91      26.107  58.621  36.352  1.00  0.00           H  
ATOM   1414  CA  TYR    91      26.754  58.688  34.302  1.00  0.00           C  
ATOM   1415  HA  TYR    91      26.791  59.425  33.612  1.00  0.00           H  
ATOM   1416  CB  TYR    91      28.145  58.097  34.671  1.00  0.00           C  
ATOM   1417  HB2 TYR    91      27.950  57.294  35.253  1.00  0.00           H  
ATOM   1418  HB3 TYR    91      28.444  57.622  33.831  1.00  0.00           H  
ATOM   1419  CG  TYR    91      29.252  58.920  35.208  1.00  0.00           C  
ATOM   1420  CD1 TYR    91      30.298  59.341  34.380  1.00  0.00           C  
ATOM   1421  HD1 TYR    91      30.193  59.265  33.379  1.00  0.00           H  
ATOM   1422  CE1 TYR    91      31.410  60.008  34.849  1.00  0.00           C  
ATOM   1423  HE1 TYR    91      32.115  60.417  34.125  1.00  0.00           H  
ATOM   1424  CZ  TYR    91      31.451  60.344  36.243  1.00  0.00           C  
ATOM   1425  OH  TYR    91      32.507  61.032  36.822  1.00  0.00           O  
ATOM   1426  HH  TYR    91      32.216  61.436  37.792  1.00  0.00           H  
ATOM   1427  CE2 TYR    91      30.478  59.945  37.074  1.00  0.00           C  
ATOM   1428  HE2 TYR    91      30.540  60.186  38.135  1.00  0.00           H  
ATOM   1429  CD2 TYR    91      29.390  59.195  36.615  1.00  0.00           C  
ATOM   1430  HD2 TYR    91      28.636  58.828  37.312  1.00  0.00           H  
ATOM   1431  C   TYR    91      25.747  57.603  33.827  1.00  0.00           C  
ATOM   1432  O   TYR    91      25.843  57.281  32.651  1.00  0.00           O  
ATOM   1433  N   TRP    92      24.761  57.117  34.571  1.00  0.00           N  
ATOM   1434  H   TRP    92      24.786  57.107  35.650  1.00  0.00           H  
ATOM   1435  CA  TRP    92      23.626  56.372  34.011  1.00  0.00           C  
ATOM   1436  HA  TRP    92      23.620  56.449  33.004  1.00  0.00           H  
ATOM   1437  CB  TRP    92      23.954  54.933  34.309  1.00  0.00           C  
ATOM   1438  HB2 TRP    92      24.990  54.642  34.135  1.00  0.00           H  
ATOM   1439  HB3 TRP    92      23.873  54.666  35.363  1.00  0.00           H  
ATOM   1440  CG  TRP    92      23.341  53.950  33.447  1.00  0.00           C  
ATOM   1441  CD1 TRP    92      22.593  54.107  32.314  1.00  0.00           C  
ATOM   1442  HD1 TRP    92      22.247  55.071  31.942  1.00  0.00           H  
ATOM   1443  NE1 TRP    92      22.312  52.930  31.699  1.00  0.00           N  
ATOM   1444  HE1 TRP    92      21.715  52.806  30.795  1.00  0.00           H  
ATOM   1445  CE2 TRP    92      22.890  51.919  32.507  1.00  0.00           C  
ATOM   1446  CZ2 TRP    92      23.028  50.572  32.318  1.00  0.00           C  
ATOM   1447  HZ2 TRP    92      22.639  50.111  31.410  1.00  0.00           H  
ATOM   1448  CH2 TRP    92      23.589  49.750  33.349  1.00  0.00           C  
ATOM   1449  HH2 TRP    92      23.827  48.710  33.126  1.00  0.00           H  
ATOM   1450  CZ3 TRP    92      24.275  50.347  34.441  1.00  0.00           C  
ATOM   1451  HZ3 TRP    92      24.844  49.767  35.168  1.00  0.00           H  
ATOM   1452  CE3 TRP    92      24.189  51.765  34.575  1.00  0.00           C  
ATOM   1453  HE3 TRP    92      24.662  52.196  35.458  1.00  0.00           H  
ATOM   1454  CD2 TRP    92      23.493  52.550  33.616  1.00  0.00           C  
ATOM   1455  C   TRP    92      22.262  56.786  34.540  1.00  0.00           C  
ATOM   1456  O   TRP    92      21.742  56.176  35.452  1.00  0.00           O  
ATOM   1457  N   PRO    93      21.745  57.960  34.159  1.00  0.00           N  
ATOM   1458  CD  PRO    93      22.320  58.838  33.117  1.00  0.00           C  
ATOM   1459  HD2 PRO    93      21.848  58.474  32.204  1.00  0.00           H  
ATOM   1460  HD3 PRO    93      23.408  58.788  33.081  1.00  0.00           H  
ATOM   1461  CG  PRO    93      21.895  60.241  33.495  1.00  0.00           C  
ATOM   1462  HG2 PRO    93      21.833  60.948  32.681  1.00  0.00           H  
ATOM   1463  HG3 PRO    93      22.665  60.653  34.149  1.00  0.00           H  
ATOM   1464  CB  PRO    93      20.579  60.014  34.090  1.00  0.00           C  
ATOM   1465  HB2 PRO    93      19.921  59.939  33.395  1.00  0.00           H  
ATOM   1466  HB3 PRO    93      20.257  60.787  34.772  1.00  0.00           H  
ATOM   1467  CA  PRO    93      20.639  58.673  34.871  1.00  0.00           C  
ATOM   1468  HA  PRO    93      20.961  58.739  35.899  1.00  0.00           H  
ATOM   1469  C   PRO    93      19.244  57.962  34.711  1.00  0.00           C  
ATOM   1470  O   PRO    93      18.331  58.260  35.496  1.00  0.00           O  
ATOM   1471  N   GLU    94      19.215  56.829  33.916  1.00  0.00           N  
ATOM   1472  H   GLU    94      20.008  56.685  33.307  1.00  0.00           H  
ATOM   1473  CA  GLU    94      18.158  55.834  33.969  1.00  0.00           C  
ATOM   1474  HA  GLU    94      17.189  56.281  33.805  1.00  0.00           H  
ATOM   1475  CB  GLU    94      18.391  54.996  32.690  1.00  0.00           C  
ATOM   1476  HB2 GLU    94      19.399  54.619  32.601  1.00  0.00           H  
ATOM   1477  HB3 GLU    94      17.907  54.034  32.778  1.00  0.00           H  
ATOM   1478  CG  GLU    94      17.865  55.758  31.427  1.00  0.00           C  
ATOM   1479  HG2 GLU    94      18.381  56.616  31.295  1.00  0.00           H  
ATOM   1480  HG3 GLU    94      18.161  55.319  30.486  1.00  0.00           H  
ATOM   1481  CD  GLU    94      16.382  55.854  31.354  1.00  0.00           C  
ATOM   1482  OE1 GLU    94      15.644  55.186  32.133  1.00  0.00           O  
ATOM   1483  OE2 GLU    94      15.925  56.681  30.507  1.00  0.00           O  
ATOM   1484  C   GLU    94      17.997  54.968  35.162  1.00  0.00           C  
ATOM   1485  O   GLU    94      16.940  54.469  35.466  1.00  0.00           O  
ATOM   1486  N   LEU    95      19.074  54.823  35.932  1.00  0.00           N  
ATOM   1487  H   LEU    95      19.935  55.424  35.637  1.00  0.00           H  
ATOM   1488  CA  LEU    95      19.120  54.308  37.371  1.00  0.00           C  
ATOM   1489  HA  LEU    95      18.638  53.330  37.381  1.00  0.00           H  
ATOM   1490  CB  LEU    95      20.615  54.130  37.739  1.00  0.00           C  
ATOM   1491  HB2 LEU    95      21.177  55.063  37.693  1.00  0.00           H  
ATOM   1492  HB3 LEU    95      20.749  53.894  38.795  1.00  0.00           H  
ATOM   1493  CG  LEU    95      21.390  53.043  36.934  1.00  0.00           C  
ATOM   1494  HG  LEU    95      21.294  53.167  35.856  1.00  0.00           H  
ATOM   1495  CD1 LEU    95      22.837  53.121  37.490  1.00  0.00           C  
ATOM   1496 HD11 LEU    95      23.315  54.090  37.347  1.00  0.00           H  
ATOM   1497 HD12 LEU    95      22.749  52.899  38.471  1.00  0.00           H  
ATOM   1498 HD13 LEU    95      23.383  52.319  36.993  1.00  0.00           H  
ATOM   1499  CD2 LEU    95      20.982  51.609  37.327  1.00  0.00           C  
ATOM   1500 HD21 LEU    95      19.972  51.427  36.990  1.00  0.00           H  
ATOM   1501 HD22 LEU    95      21.584  50.898  36.760  1.00  0.00           H  
ATOM   1502 HD23 LEU    95      21.071  51.510  38.408  1.00  0.00           H  
ATOM   1503  C   LEU    95      18.315  55.172  38.325  1.00  0.00           C  
ATOM   1504  O   LEU    95      18.944  55.809  39.147  1.00  0.00           O  
ATOM   1505  N   THR    96      17.029  55.317  38.134  1.00  0.00           N  
ATOM   1506  H   THR    96      16.533  54.849  37.389  1.00  0.00           H  
ATOM   1507  CA  THR    96      16.176  56.186  38.973  1.00  0.00           C  
ATOM   1508  HA  THR    96      16.690  57.144  39.058  1.00  0.00           H  
ATOM   1509  CB  THR    96      14.883  56.480  38.241  1.00  0.00           C  
ATOM   1510  HB  THR    96      14.279  57.195  38.800  1.00  0.00           H  
ATOM   1511  CG2 THR    96      15.160  57.112  36.839  1.00  0.00           C  
ATOM   1512 HG21 THR    96      15.850  57.938  37.010  1.00  0.00           H  
ATOM   1513 HG22 THR    96      15.675  56.370  36.227  1.00  0.00           H  
ATOM   1514 HG23 THR    96      14.174  57.423  36.496  1.00  0.00           H  
ATOM   1515  OG1 THR    96      14.182  55.234  38.071  1.00  0.00           O  
ATOM   1516  HG1 THR    96      13.352  55.216  38.778  1.00  0.00           H  
ATOM   1517  C   THR    96      16.019  55.629  40.459  1.00  0.00           C  
ATOM   1518  O   THR    96      15.619  56.333  41.388  1.00  0.00           O  
ATOM   1519  N   GLY    97      16.028  54.276  40.539  1.00  0.00           N  
ATOM   1520  H   GLY    97      16.333  53.676  39.682  1.00  0.00           H  
ATOM   1521  CA  GLY    97      15.586  53.558  41.660  1.00  0.00           C  
ATOM   1522  HA2 GLY    97      14.525  53.777  41.783  1.00  0.00           H  
ATOM   1523  HA3 GLY    97      15.644  52.481  41.498  1.00  0.00           H  
ATOM   1524  C   GLY    97      16.330  53.942  42.967  1.00  0.00           C  
ATOM   1525  O   GLY    97      17.520  54.275  42.999  1.00  0.00           O  
ATOM   1526  N   LYS    98      15.525  54.016  44.001  1.00  0.00           N  
ATOM   1527  H   LYS    98      14.489  53.710  43.859  1.00  0.00           H  
ATOM   1528  CA  LYS    98      15.959  54.447  45.348  1.00  0.00           C  
ATOM   1529  HA  LYS    98      16.026  55.535  45.373  1.00  0.00           H  
ATOM   1530  CB  LYS    98      14.786  54.026  46.268  1.00  0.00           C  
ATOM   1531  HB2 LYS    98      13.801  54.239  45.853  1.00  0.00           H  
ATOM   1532  HB3 LYS    98      14.859  52.992  46.605  1.00  0.00           H  
ATOM   1533  CG  LYS    98      14.794  54.804  47.601  1.00  0.00           C  
ATOM   1534  HG2 LYS    98      15.662  54.590  48.070  1.00  0.00           H  
ATOM   1535  HG3 LYS    98      14.810  55.750  47.435  1.00  0.00           H  
ATOM   1536  CD  LYS    98      13.668  54.416  48.502  1.00  0.00           C  
ATOM   1537  HD2 LYS    98      12.770  54.414  47.883  1.00  0.00           H  
ATOM   1538  HD3 LYS    98      13.842  53.404  48.868  1.00  0.00           H  
ATOM   1539  CE  LYS    98      13.529  55.459  49.650  1.00  0.00           C  
ATOM   1540  HE2 LYS    98      14.375  55.437  50.338  1.00  0.00           H  
ATOM   1541  HE3 LYS    98      13.410  56.464  49.246  1.00  0.00           H  
ATOM   1542  NZ  LYS    98      12.360  55.375  50.441  1.00  0.00           N  
ATOM   1543  HZ1 LYS    98      11.526  55.811  49.891  1.00  0.00           H  
ATOM   1544  HZ2 LYS    98      12.075  54.351  50.679  1.00  0.00           H  
ATOM   1545  HZ3 LYS    98      12.533  55.890  51.386  1.00  0.00           H  
ATOM   1546  C   LYS    98      17.302  53.838  45.782  1.00  0.00           C  
ATOM   1547  O   LYS    98      18.102  54.664  46.242  1.00  0.00           O  
ATOM   1548  N   GLN    99      17.499  52.474  45.699  1.00  0.00           N  
ATOM   1549  H   GLN    99      16.744  51.960  45.268  1.00  0.00           H  
ATOM   1550  CA  GLN    99      18.708  51.694  46.090  1.00  0.00           C  
ATOM   1551  HA  GLN    99      18.797  52.011  47.045  1.00  0.00           H  
ATOM   1552  CB  GLN    99      18.446  50.193  46.041  1.00  0.00           C  
ATOM   1553  HB2 GLN    99      19.073  49.720  46.676  1.00  0.00           H  
ATOM   1554  HB3 GLN    99      17.510  49.978  46.354  1.00  0.00           H  
ATOM   1555  CG  GLN    99      18.601  49.550  44.645  1.00  0.00           C  
ATOM   1556  HG2 GLN    99      19.600  49.692  44.233  1.00  0.00           H  
ATOM   1557  HG3 GLN    99      18.459  48.474  44.750  1.00  0.00           H  
ATOM   1558  CD  GLN    99      17.583  49.960  43.565  1.00  0.00           C  
ATOM   1559  OE1 GLN    99      17.307  51.100  43.287  1.00  0.00           O  
ATOM   1560  NE2 GLN    99      17.137  49.050  42.692  1.00  0.00           N  
ATOM   1561 HE21 GLN    99      17.422  48.001  42.775  1.00  0.00           H  
ATOM   1562 HE22 GLN    99      16.607  49.332  41.880  1.00  0.00           H  
ATOM   1563  C   GLN    99      19.958  52.077  45.343  1.00  0.00           C  
ATOM   1564  O   GLN    99      21.049  51.614  45.613  1.00  0.00           O  
ATOM   1565  N   TRP   100      19.927  52.871  44.206  1.00  0.00           N  
ATOM   1566  H   TRP   100      19.033  53.281  43.979  1.00  0.00           H  
ATOM   1567  CA  TRP   100      21.086  53.212  43.417  1.00  0.00           C  
ATOM   1568  HA  TRP   100      21.958  52.588  43.613  1.00  0.00           H  
ATOM   1569  CB  TRP   100      20.745  53.138  41.934  1.00  0.00           C  
ATOM   1570  HB2 TRP   100      19.749  53.558  41.801  1.00  0.00           H  
ATOM   1571  HB3 TRP   100      21.374  53.763  41.299  1.00  0.00           H  
ATOM   1572  CG  TRP   100      20.916  51.743  41.375  1.00  0.00           C  
ATOM   1573  CD1 TRP   100      20.037  50.781  41.131  1.00  0.00           C  
ATOM   1574  HD1 TRP   100      18.991  50.838  41.434  1.00  0.00           H  
ATOM   1575  NE1 TRP   100      20.694  49.574  40.906  1.00  0.00           N  
ATOM   1576  HE1 TRP   100      20.170  48.622  40.991  1.00  0.00           H  
ATOM   1577  CE2 TRP   100      22.070  49.750  40.812  1.00  0.00           C  
ATOM   1578  CZ2 TRP   100      23.204  48.917  40.702  1.00  0.00           C  
ATOM   1579  HZ2 TRP   100      23.090  47.861  40.457  1.00  0.00           H  
ATOM   1580  CH2 TRP   100      24.482  49.486  40.574  1.00  0.00           C  
ATOM   1581  HH2 TRP   100      25.372  48.861  40.505  1.00  0.00           H  
ATOM   1582  CZ3 TRP   100      24.681  50.816  40.867  1.00  0.00           C  
ATOM   1583  HZ3 TRP   100      25.721  51.141  40.910  1.00  0.00           H  
ATOM   1584  CE3 TRP   100      23.519  51.545  41.192  1.00  0.00           C  
ATOM   1585  HE3 TRP   100      23.626  52.533  41.638  1.00  0.00           H  
ATOM   1586  CD2 TRP   100      22.224  51.124  41.041  1.00  0.00           C  
ATOM   1587  C   TRP   100      21.708  54.626  43.753  1.00  0.00           C  
ATOM   1588  O   TRP   100      22.902  54.864  43.560  1.00  0.00           O  
ATOM   1589  N   GLN   101      20.973  55.540  44.396  1.00  0.00           N  
ATOM   1590  H   GLN   101      20.168  55.220  44.916  1.00  0.00           H  
ATOM   1591  CA  GLN   101      21.337  56.976  44.547  1.00  0.00           C  
ATOM   1592  HA  GLN   101      21.627  57.247  43.532  1.00  0.00           H  
ATOM   1593  CB  GLN   101      20.120  57.815  45.018  1.00  0.00           C  
ATOM   1594  HB2 GLN   101      20.011  57.598  46.081  1.00  0.00           H  
ATOM   1595  HB3 GLN   101      20.363  58.877  44.969  1.00  0.00           H  
ATOM   1596  CG  GLN   101      18.803  57.490  44.304  1.00  0.00           C  
ATOM   1597  HG2 GLN   101      18.476  56.483  44.563  1.00  0.00           H  
ATOM   1598  HG3 GLN   101      18.015  58.177  44.614  1.00  0.00           H  
ATOM   1599  CD  GLN   101      18.876  57.650  42.809  1.00  0.00           C  
ATOM   1600  OE1 GLN   101      18.876  58.770  42.315  1.00  0.00           O  
ATOM   1601  NE2 GLN   101      18.747  56.631  41.982  1.00  0.00           N  
ATOM   1602 HE21 GLN   101      18.524  55.701  42.306  1.00  0.00           H  
ATOM   1603 HE22 GLN   101      18.811  56.866  41.002  1.00  0.00           H  
ATOM   1604  C   GLN   101      22.569  57.200  45.441  1.00  0.00           C  
ATOM   1605  O   GLN   101      23.323  58.161  45.082  1.00  0.00           O  
ATOM   1606  N   GLY   102      22.687  56.312  46.442  1.00  0.00           N  
ATOM   1607  H   GLY   102      21.919  55.591  46.679  1.00  0.00           H  
ATOM   1608  CA  GLY   102      23.867  56.313  47.337  1.00  0.00           C  
ATOM   1609  HA2 GLY   102      23.980  57.345  47.635  1.00  0.00           H  
ATOM   1610  HA3 GLY   102      23.589  55.689  48.174  1.00  0.00           H  
ATOM   1611  C   GLY   102      25.159  55.658  46.837  1.00  0.00           C  
ATOM   1612  O   GLY   102      26.167  55.771  47.517  1.00  0.00           O  
ATOM   1613  N   ILE   103      25.125  54.920  45.724  1.00  0.00           N  
ATOM   1614  H   ILE   103      24.212  54.881  45.129  1.00  0.00           H  
ATOM   1615  CA  ILE   103      26.231  54.101  45.224  1.00  0.00           C  
ATOM   1616  HA  ILE   103      26.738  53.708  46.106  1.00  0.00           H  
ATOM   1617  CB  ILE   103      25.669  52.907  44.396  1.00  0.00           C  
ATOM   1618  HB  ILE   103      25.141  53.216  43.592  1.00  0.00           H  
ATOM   1619  CG2 ILE   103      26.815  52.149  43.771  1.00  0.00           C  
ATOM   1620 HG21 ILE   103      27.343  52.783  43.059  1.00  0.00           H  
ATOM   1621 HG22 ILE   103      27.517  51.919  44.460  1.00  0.00           H  
ATOM   1622 HG23 ILE   103      26.520  51.242  43.441  1.00  0.00           H  
ATOM   1623  CG1 ILE   103      24.870  52.060  45.401  1.00  0.00           C  
ATOM   1624 HG12 ILE   103      25.518  51.611  46.153  1.00  0.00           H  
ATOM   1625 HG13 ILE   103      24.205  52.709  45.972  1.00  0.00           H  
ATOM   1626  CD1 ILE   103      24.060  50.943  44.733  1.00  0.00           C  
ATOM   1627 HD11 ILE   103      24.646  50.106  44.383  1.00  0.00           H  
ATOM   1628 HD12 ILE   103      23.468  50.511  45.427  1.00  0.00           H  
ATOM   1629 HD13 ILE   103      23.461  51.226  43.880  1.00  0.00           H  
ATOM   1630  C   ILE   103      27.267  54.957  44.430  1.00  0.00           C  
ATOM   1631  O   ILE   103      26.820  55.836  43.700  1.00  0.00           O  
ATOM   1632  N   ARG   104      28.569  54.828  44.636  1.00  0.00           N  
ATOM   1633  H   ARG   104      28.790  54.283  45.554  1.00  0.00           H  
ATOM   1634  CA  ARG   104      29.681  55.498  43.946  1.00  0.00           C  
ATOM   1635  HA  ARG   104      29.438  56.499  43.589  1.00  0.00           H  
ATOM   1636  CB  ARG   104      30.835  55.729  44.917  1.00  0.00           C  
ATOM   1637  HB2 ARG   104      31.127  54.744  45.282  1.00  0.00           H  
ATOM   1638  HB3 ARG   104      31.685  56.156  44.384  1.00  0.00           H  
ATOM   1639  CG  ARG   104      30.480  56.698  46.053  1.00  0.00           C  
ATOM   1640  HG2 ARG   104      30.418  57.688  45.603  1.00  0.00           H  
ATOM   1641  HG3 ARG   104      29.519  56.455  46.507  1.00  0.00           H  
ATOM   1642  CD  ARG   104      31.447  56.844  47.217  1.00  0.00           C  
ATOM   1643  HD2 ARG   104      32.359  57.214  46.748  1.00  0.00           H  
ATOM   1644  HD3 ARG   104      31.060  57.508  47.872  1.00  0.00           H  
ATOM   1645  NE  ARG   104      31.654  55.514  47.822  1.00  0.00           N  
ATOM   1646  HE  ARG   104      31.023  54.755  47.362  1.00  0.00           H  
ATOM   1647  CZ  ARG   104      32.072  55.304  49.069  1.00  0.00           C  
ATOM   1648  NH1 ARG   104      32.510  56.231  49.846  1.00  0.00           N  
ATOM   1649 HH11 ARG   104      32.504  57.264  49.499  1.00  0.00           H  
ATOM   1650 HH12 ARG   104      32.727  55.891  50.772  1.00  0.00           H  
ATOM   1651  NH2 ARG   104      32.108  54.167  49.662  1.00  0.00           N  
ATOM   1652 HH21 ARG   104      31.727  53.307  49.111  1.00  0.00           H  
ATOM   1653 HH22 ARG   104      32.080  54.093  50.749  1.00  0.00           H  
ATOM   1654  C   ARG   104      30.241  54.671  42.691  1.00  0.00           C  
ATOM   1655  O   ARG   104      30.129  53.455  42.603  1.00  0.00           O  
ATOM   1656  N   LEU   105      30.893  55.299  41.737  1.00  0.00           N  
ATOM   1657  H   LEU   105      30.989  56.384  41.787  1.00  0.00           H  
ATOM   1658  CA  LEU   105      31.884  54.534  40.924  1.00  0.00           C  
ATOM   1659  HA  LEU   105      31.397  53.734  40.545  1.00  0.00           H  
ATOM   1660  CB  LEU   105      32.427  55.304  39.667  1.00  0.00           C  
ATOM   1661  HB2 LEU   105      33.129  55.963  39.973  1.00  0.00           H  
ATOM   1662  HB3 LEU   105      32.999  54.708  39.085  1.00  0.00           H  
ATOM   1663  CG  LEU   105      31.367  56.145  38.842  1.00  0.00           C  
ATOM   1664  HG  LEU   105      30.659  56.504  39.466  1.00  0.00           H  
ATOM   1665  CD1 LEU   105      32.079  57.458  38.452  1.00  0.00           C  
ATOM   1666 HD11 LEU   105      33.018  57.256  37.938  1.00  0.00           H  
ATOM   1667 HD12 LEU   105      31.369  57.813  37.826  1.00  0.00           H  
ATOM   1668 HD13 LEU   105      32.282  58.017  39.269  1.00  0.00           H  
ATOM   1669  CD2 LEU   105      30.738  55.411  37.696  1.00  0.00           C  
ATOM   1670 HD21 LEU   105      31.481  55.230  36.919  1.00  0.00           H  
ATOM   1671 HD22 LEU   105      30.601  54.424  38.137  1.00  0.00           H  
ATOM   1672 HD23 LEU   105      29.773  55.796  37.367  1.00  0.00           H  
ATOM   1673  C   LEU   105      32.960  53.895  41.792  1.00  0.00           C  
ATOM   1674  O   LEU   105      33.462  52.818  41.406  1.00  0.00           O  
ATOM   1675  N   LEU   106      33.381  54.455  42.955  1.00  0.00           N  
ATOM   1676  H   LEU   106      33.173  55.501  43.178  1.00  0.00           H  
ATOM   1677  CA  LEU   106      34.185  53.745  43.941  1.00  0.00           C  
ATOM   1678  HA  LEU   106      35.171  53.661  43.485  1.00  0.00           H  
ATOM   1679  CB  LEU   106      34.400  54.574  45.304  1.00  0.00           C  
ATOM   1680  HB2 LEU   106      34.614  55.607  45.031  1.00  0.00           H  
ATOM   1681  HB3 LEU   106      33.458  54.607  45.852  1.00  0.00           H  
ATOM   1682  CG  LEU   106      35.542  54.142  46.291  1.00  0.00           C  
ATOM   1683  HG  LEU   106      35.411  53.167  46.521  1.00  0.00           H  
ATOM   1684  CD1 LEU   106      36.995  54.320  45.720  1.00  0.00           C  
ATOM   1685 HD11 LEU   106      37.148  53.840  44.753  1.00  0.00           H  
ATOM   1686 HD12 LEU   106      37.365  55.345  45.726  1.00  0.00           H  
ATOM   1687 HD13 LEU   106      37.698  53.840  46.401  1.00  0.00           H  
ATOM   1688  CD2 LEU   106      35.530  55.022  47.600  1.00  0.00           C  
ATOM   1689 HD21 LEU   106      34.574  55.076  48.121  1.00  0.00           H  
ATOM   1690 HD22 LEU   106      36.316  54.586  48.217  1.00  0.00           H  
ATOM   1691 HD23 LEU   106      35.733  56.024  47.222  1.00  0.00           H  
ATOM   1692  C   LEU   106      33.646  52.334  44.361  1.00  0.00           C  
ATOM   1693  O   LEU   106      34.343  51.352  44.551  1.00  0.00           O  
ATOM   1694  N   ASP   107      32.361  52.337  44.602  1.00  0.00           N  
ATOM   1695  H   ASP   107      31.793  53.225  44.326  1.00  0.00           H  
ATOM   1696  CA  ASP   107      31.652  51.138  45.204  1.00  0.00           C  
ATOM   1697  HA  ASP   107      32.285  50.732  45.993  1.00  0.00           H  
ATOM   1698  CB  ASP   107      30.307  51.579  45.738  1.00  0.00           C  
ATOM   1699  HB2 ASP   107      29.763  52.183  45.011  1.00  0.00           H  
ATOM   1700  HB3 ASP   107      29.759  50.710  46.101  1.00  0.00           H  
ATOM   1701  CG  ASP   107      30.441  52.461  46.927  1.00  0.00           C  
ATOM   1702  OD1 ASP   107      31.277  52.180  47.871  1.00  0.00           O  
ATOM   1703  OD2 ASP   107      29.628  53.400  46.971  1.00  0.00           O  
ATOM   1704  C   ASP   107      31.610  50.026  44.149  1.00  0.00           C  
ATOM   1705  O   ASP   107      31.646  48.827  44.544  1.00  0.00           O  
ATOM   1706  N   LEU   108      31.649  50.323  42.880  1.00  0.00           N  
ATOM   1707  H   LEU   108      31.453  51.357  42.599  1.00  0.00           H  
ATOM   1708  CA  LEU   108      31.790  49.356  41.752  1.00  0.00           C  
ATOM   1709  HA  LEU   108      31.202  48.460  41.951  1.00  0.00           H  
ATOM   1710  CB  LEU   108      31.359  50.045  40.503  1.00  0.00           C  
ATOM   1711  HB2 LEU   108      32.025  50.890  40.331  1.00  0.00           H  
ATOM   1712  HB3 LEU   108      31.526  49.464  39.596  1.00  0.00           H  
ATOM   1713  CG  LEU   108      29.797  50.320  40.449  1.00  0.00           C  
ATOM   1714  HG  LEU   108      29.552  51.092  41.178  1.00  0.00           H  
ATOM   1715  CD1 LEU   108      29.480  50.817  39.005  1.00  0.00           C  
ATOM   1716 HD11 LEU   108      30.128  51.606  38.626  1.00  0.00           H  
ATOM   1717 HD12 LEU   108      29.629  49.979  38.324  1.00  0.00           H  
ATOM   1718 HD13 LEU   108      28.440  51.127  39.114  1.00  0.00           H  
ATOM   1719  CD2 LEU   108      28.995  49.079  40.749  1.00  0.00           C  
ATOM   1720 HD21 LEU   108      27.987  49.411  40.502  1.00  0.00           H  
ATOM   1721 HD22 LEU   108      29.425  48.183  40.302  1.00  0.00           H  
ATOM   1722 HD23 LEU   108      29.028  48.955  41.751  1.00  0.00           H  
ATOM   1723  C   LEU   108      33.283  48.907  41.707  1.00  0.00           C  
ATOM   1724  O   LEU   108      33.498  47.661  41.765  1.00  0.00           O  
ATOM   1725  N   ALA   109      34.178  49.849  41.467  1.00  0.00           N  
ATOM   1726  H   ALA   109      33.944  50.910  41.381  1.00  0.00           H  
ATOM   1727  CA  ALA   109      35.580  49.511  41.220  1.00  0.00           C  
ATOM   1728  HA  ALA   109      35.591  48.862  40.344  1.00  0.00           H  
ATOM   1729  CB  ALA   109      36.433  50.750  40.896  1.00  0.00           C  
ATOM   1730  HB1 ALA   109      37.360  50.376  40.462  1.00  0.00           H  
ATOM   1731  HB2 ALA   109      35.878  51.361  40.184  1.00  0.00           H  
ATOM   1732  HB3 ALA   109      36.607  51.285  41.735  1.00  0.00           H  
ATOM   1733  C   ALA   109      36.240  48.727  42.377  1.00  0.00           C  
ATOM   1734  O   ALA   109      37.248  47.979  42.180  1.00  0.00           O  
ATOM   1735  N   THR   110      35.798  48.901  43.651  1.00  0.00           N  
ATOM   1736  H   THR   110      35.074  49.685  43.876  1.00  0.00           H  
ATOM   1737  CA  THR   110      36.286  48.238  44.842  1.00  0.00           C  
ATOM   1738  HA  THR   110      37.101  47.556  44.600  1.00  0.00           H  
ATOM   1739  CB  THR   110      36.824  49.310  45.850  1.00  0.00           C  
ATOM   1740  HB  THR   110      37.282  48.919  46.759  1.00  0.00           H  
ATOM   1741  CG2 THR   110      38.001  50.102  45.162  1.00  0.00           C  
ATOM   1742 HG21 THR   110      38.509  50.704  45.793  1.00  0.00           H  
ATOM   1743 HG22 THR   110      38.650  49.384  44.661  1.00  0.00           H  
ATOM   1744 HG23 THR   110      37.598  50.676  44.328  1.00  0.00           H  
ATOM   1745  OG1 THR   110      35.882  50.120  46.431  1.00  0.00           O  
ATOM   1746  HG1 THR   110      35.375  50.653  45.627  1.00  0.00           H  
ATOM   1747  C   THR   110      35.272  47.305  45.551  1.00  0.00           C  
ATOM   1748  O   THR   110      35.466  46.990  46.710  1.00  0.00           O  
ATOM   1749  N   TYR   111      34.175  46.877  44.928  1.00  0.00           N  
ATOM   1750  H   TYR   111      34.057  47.342  43.949  1.00  0.00           H  
ATOM   1751  CA  TYR   111      33.153  45.863  45.384  1.00  0.00           C  
ATOM   1752  HA  TYR   111      32.436  45.886  44.564  1.00  0.00           H  
ATOM   1753  CB  TYR   111      33.677  44.528  45.306  1.00  0.00           C  
ATOM   1754  HB2 TYR   111      34.021  44.343  46.238  1.00  0.00           H  
ATOM   1755  HB3 TYR   111      32.828  43.858  45.170  1.00  0.00           H  
ATOM   1756  CG  TYR   111      34.736  44.298  44.244  1.00  0.00           C  
ATOM   1757  CD1 TYR   111      34.235  44.079  42.963  1.00  0.00           C  
ATOM   1758  HD1 TYR   111      33.199  44.153  42.633  1.00  0.00           H  
ATOM   1759  CE1 TYR   111      35.164  43.923  41.933  1.00  0.00           C  
ATOM   1760  HE1 TYR   111      34.885  43.680  40.908  1.00  0.00           H  
ATOM   1761  CZ  TYR   111      36.510  43.763  42.235  1.00  0.00           C  
ATOM   1762  OH  TYR   111      37.428  43.537  41.242  1.00  0.00           O  
ATOM   1763  HH  TYR   111      38.412  43.392  41.688  1.00  0.00           H  
ATOM   1764  CE2 TYR   111      36.959  43.919  43.559  1.00  0.00           C  
ATOM   1765  HE2 TYR   111      38.006  43.713  43.781  1.00  0.00           H  
ATOM   1766  CD2 TYR   111      36.067  44.212  44.591  1.00  0.00           C  
ATOM   1767  HD2 TYR   111      36.510  44.433  45.562  1.00  0.00           H  
ATOM   1768  C   TYR   111      32.272  46.192  46.607  1.00  0.00           C  
ATOM   1769  O   TYR   111      31.821  45.268  47.231  1.00  0.00           O  
ATOM   1770  N   THR   112      32.249  47.466  46.992  1.00  0.00           N  
ATOM   1771  H   THR   112      33.000  48.142  46.583  1.00  0.00           H  
ATOM   1772  CA  THR   112      31.576  47.929  48.207  1.00  0.00           C  
ATOM   1773  HA  THR   112      31.421  47.087  48.881  1.00  0.00           H  
ATOM   1774  CB  THR   112      32.464  48.943  48.978  1.00  0.00           C  
ATOM   1775  HB  THR   112      31.893  49.299  49.835  1.00  0.00           H  
ATOM   1776  CG2 THR   112      33.667  48.206  49.433  1.00  0.00           C  
ATOM   1777 HG21 THR   112      34.303  48.775  49.974  1.00  0.00           H  
ATOM   1778 HG22 THR   112      33.316  47.433  49.882  1.00  0.00           H  
ATOM   1779 HG23 THR   112      34.332  47.859  48.642  1.00  0.00           H  
ATOM   1780  OG1 THR   112      32.833  50.058  48.205  1.00  0.00           O  
ATOM   1781  HG1 THR   112      31.996  50.756  48.197  1.00  0.00           H  
ATOM   1782  C   THR   112      30.150  48.509  47.971  1.00  0.00           C  
ATOM   1783  O   THR   112      29.702  49.394  48.683  1.00  0.00           O  
ATOM   1784  N   ALA   113      29.323  47.968  47.017  1.00  0.00           N  
ATOM   1785  H   ALA   113      29.716  47.349  46.397  1.00  0.00           H  
ATOM   1786  CA  ALA   113      27.921  48.409  46.810  1.00  0.00           C  
ATOM   1787  HA  ALA   113      28.047  49.479  46.879  1.00  0.00           H  
ATOM   1788  CB  ALA   113      27.508  48.289  45.346  1.00  0.00           C  
ATOM   1789  HB1 ALA   113      28.200  48.798  44.674  1.00  0.00           H  
ATOM   1790  HB2 ALA   113      27.359  47.308  45.158  1.00  0.00           H  
ATOM   1791  HB3 ALA   113      26.559  48.799  45.272  1.00  0.00           H  
ATOM   1792  C   ALA   113      26.886  47.962  47.821  1.00  0.00           C  
ATOM   1793  O   ALA   113      25.759  48.467  47.839  1.00  0.00           O  
ATOM   1794  N   GLY   114      27.308  47.118  48.757  1.00  0.00           N  
ATOM   1795  H   GLY   114      28.244  46.585  48.586  1.00  0.00           H  
ATOM   1796  CA  GLY   114      26.454  46.624  49.831  1.00  0.00           C  
ATOM   1797  HA2 GLY   114      27.007  46.649  50.758  1.00  0.00           H  
ATOM   1798  HA3 GLY   114      25.629  47.294  50.025  1.00  0.00           H  
ATOM   1799  C   GLY   114      25.859  45.241  49.486  1.00  0.00           C  
ATOM   1800  O   GLY   114      25.061  44.770  50.272  1.00  0.00           O  
ATOM   1801  N   GLY   115      26.157  44.573  48.360  1.00  0.00           N  
ATOM   1802  H   GLY   115      26.861  44.880  47.705  1.00  0.00           H  
ATOM   1803  CA  GLY   115      25.609  43.262  48.014  1.00  0.00           C  
ATOM   1804  HA2 GLY   115      26.315  42.470  48.264  1.00  0.00           H  
ATOM   1805  HA3 GLY   115      24.747  43.024  48.637  1.00  0.00           H  
ATOM   1806  C   GLY   115      25.092  43.089  46.552  1.00  0.00           C  
ATOM   1807  O   GLY   115      24.078  42.469  46.346  1.00  0.00           O  
ATOM   1808  N   LEU   116      25.819  43.612  45.577  1.00  0.00           N  
ATOM   1809  H   LEU   116      26.703  44.188  45.851  1.00  0.00           H  
ATOM   1810  CA  LEU   116      25.598  43.532  44.160  1.00  0.00           C  
ATOM   1811  HA  LEU   116      24.583  43.801  43.868  1.00  0.00           H  
ATOM   1812  CB  LEU   116      26.644  44.471  43.465  1.00  0.00           C  
ATOM   1813  HB2 LEU   116      26.763  45.376  44.060  1.00  0.00           H  
ATOM   1814  HB3 LEU   116      27.568  43.903  43.357  1.00  0.00           H  
ATOM   1815  CG  LEU   116      26.310  44.995  42.050  1.00  0.00           C  
ATOM   1816  HG  LEU   116      26.369  44.211  41.416  1.00  0.00           H  
ATOM   1817  CD1 LEU   116      24.948  45.718  42.012  1.00  0.00           C  
ATOM   1818 HD11 LEU   116      24.930  46.079  40.983  1.00  0.00           H  
ATOM   1819 HD12 LEU   116      24.136  45.033  42.254  1.00  0.00           H  
ATOM   1820 HD13 LEU   116      24.912  46.507  42.764  1.00  0.00           H  
ATOM   1821  CD2 LEU   116      27.359  45.975  41.616  1.00  0.00           C  
ATOM   1822 HD21 LEU   116      28.168  45.472  41.735  1.00  0.00           H  
ATOM   1823 HD22 LEU   116      27.223  46.324  40.592  1.00  0.00           H  
ATOM   1824 HD23 LEU   116      27.342  46.856  42.258  1.00  0.00           H  
ATOM   1825  C   LEU   116      25.732  42.023  43.747  1.00  0.00           C  
ATOM   1826  O   LEU   116      26.472  41.290  44.376  1.00  0.00           O  
ATOM   1827  N   PRO   117      25.023  41.575  42.696  1.00  0.00           N  
ATOM   1828  CD  PRO   117      23.971  42.214  41.887  1.00  0.00           C  
ATOM   1829  HD2 PRO   117      24.482  42.613  41.011  1.00  0.00           H  
ATOM   1830  HD3 PRO   117      23.433  42.924  42.364  1.00  0.00           H  
ATOM   1831  CG  PRO   117      22.962  41.047  41.547  1.00  0.00           C  
ATOM   1832  HG2 PRO   117      22.446  41.362  40.738  1.00  0.00           H  
ATOM   1833  HG3 PRO   117      22.261  40.854  42.359  1.00  0.00           H  
ATOM   1834  CB  PRO   117      23.853  39.849  41.372  1.00  0.00           C  
ATOM   1835  HB2 PRO   117      24.229  39.775  40.351  1.00  0.00           H  
ATOM   1836  HB3 PRO   117      23.338  38.978  41.777  1.00  0.00           H  
ATOM   1837  CA  PRO   117      25.140  40.112  42.269  1.00  0.00           C  
ATOM   1838  HA  PRO   117      25.043  39.563  43.111  1.00  0.00           H  
ATOM   1839  C   PRO   117      26.433  39.785  41.548  1.00  0.00           C  
ATOM   1840  O   PRO   117      26.894  40.631  40.748  1.00  0.00           O  
ATOM   1841  N   LEU   118      26.864  38.545  41.763  1.00  0.00           N  
ATOM   1842  H   LEU   118      26.252  37.875  42.207  1.00  0.00           H  
ATOM   1843  CA  LEU   118      28.134  38.002  41.248  1.00  0.00           C  
ATOM   1844  HA  LEU   118      28.983  38.516  41.698  1.00  0.00           H  
ATOM   1845  CB  LEU   118      28.202  36.523  41.725  1.00  0.00           C  
ATOM   1846  HB2 LEU   118      28.030  36.437  42.798  1.00  0.00           H  
ATOM   1847  HB3 LEU   118      27.355  36.028  41.250  1.00  0.00           H  
ATOM   1848  CG  LEU   118      29.521  35.755  41.399  1.00  0.00           C  
ATOM   1849  HG  LEU   118      29.799  35.864  40.351  1.00  0.00           H  
ATOM   1850  CD1 LEU   118      30.658  36.245  42.319  1.00  0.00           C  
ATOM   1851 HD11 LEU   118      31.555  35.629  42.261  1.00  0.00           H  
ATOM   1852 HD12 LEU   118      30.906  37.233  41.931  1.00  0.00           H  
ATOM   1853 HD13 LEU   118      30.380  36.384  43.364  1.00  0.00           H  
ATOM   1854  CD2 LEU   118      29.308  34.331  41.951  1.00  0.00           C  
ATOM   1855 HD21 LEU   118      29.151  34.337  43.030  1.00  0.00           H  
ATOM   1856 HD22 LEU   118      28.323  33.955  41.672  1.00  0.00           H  
ATOM   1857 HD23 LEU   118      30.081  33.674  41.554  1.00  0.00           H  
ATOM   1858  C   LEU   118      28.389  38.004  39.712  1.00  0.00           C  
ATOM   1859  O   LEU   118      29.473  38.258  39.257  1.00  0.00           O  
ATOM   1860  N   GLN   119      27.300  37.937  38.922  1.00  0.00           N  
ATOM   1861  H   GLN   119      26.318  37.930  39.395  1.00  0.00           H  
ATOM   1862  CA  GLN   119      27.248  37.847  37.445  1.00  0.00           C  
ATOM   1863  HA  GLN   119      28.015  38.548  37.116  1.00  0.00           H  
ATOM   1864  CB  GLN   119      27.651  36.460  36.962  1.00  0.00           C  
ATOM   1865  HB2 GLN   119      27.769  36.503  35.880  1.00  0.00           H  
ATOM   1866  HB3 GLN   119      28.610  36.166  37.389  1.00  0.00           H  
ATOM   1867  CG  GLN   119      26.618  35.419  37.391  1.00  0.00           C  
ATOM   1868  HG2 GLN   119      26.379  35.509  38.451  1.00  0.00           H  
ATOM   1869  HG3 GLN   119      25.665  35.457  36.864  1.00  0.00           H  
ATOM   1870  CD  GLN   119      27.142  34.035  37.184  1.00  0.00           C  
ATOM   1871  OE1 GLN   119      27.252  33.254  38.087  1.00  0.00           O  
ATOM   1872  NE2 GLN   119      27.535  33.647  35.996  1.00  0.00           N  
ATOM   1873 HE21 GLN   119      27.664  34.300  35.134  1.00  0.00           H  
ATOM   1874 HE22 GLN   119      27.836  32.603  35.903  1.00  0.00           H  
ATOM   1875  C   GLN   119      25.885  38.276  36.859  1.00  0.00           C  
ATOM   1876  O   GLN   119      24.908  38.246  37.589  1.00  0.00           O  
ATOM   1877  N   VAL   120      25.884  38.620  35.573  1.00  0.00           N  
ATOM   1878  H   VAL   120      26.805  38.628  34.991  1.00  0.00           H  
ATOM   1879  CA  VAL   120      24.734  38.949  34.731  1.00  0.00           C  
ATOM   1880  HA  VAL   120      24.044  39.644  35.208  1.00  0.00           H  
ATOM   1881  CB  VAL   120      25.012  39.721  33.430  1.00  0.00           C  
ATOM   1882  HB  VAL   120      25.692  39.171  32.778  1.00  0.00           H  
ATOM   1883  CG1 VAL   120      23.683  40.110  32.758  1.00  0.00           C  
ATOM   1884 HG11 VAL   120      23.211  39.230  32.321  1.00  0.00           H  
ATOM   1885 HG12 VAL   120      23.016  40.552  33.499  1.00  0.00           H  
ATOM   1886 HG13 VAL   120      23.796  40.768  31.896  1.00  0.00           H  
ATOM   1887  CG2 VAL   120      25.710  41.010  33.766  1.00  0.00           C  
ATOM   1888 HG21 VAL   120      26.049  41.540  32.876  1.00  0.00           H  
ATOM   1889 HG22 VAL   120      24.990  41.611  34.321  1.00  0.00           H  
ATOM   1890 HG23 VAL   120      26.609  40.740  34.320  1.00  0.00           H  
ATOM   1891  C   VAL   120      23.974  37.697  34.447  1.00  0.00           C  
ATOM   1892  O   VAL   120      24.560  36.832  33.769  1.00  0.00           O  
ATOM   1893  N   PRO   121      22.712  37.495  34.906  1.00  0.00           N  
ATOM   1894  CD  PRO   121      21.838  38.436  35.618  1.00  0.00           C  
ATOM   1895  HD2 PRO   121      21.846  39.427  35.163  1.00  0.00           H  
ATOM   1896  HD3 PRO   121      21.957  38.385  36.700  1.00  0.00           H  
ATOM   1897  CG  PRO   121      20.406  37.913  35.499  1.00  0.00           C  
ATOM   1898  HG2 PRO   121      19.981  38.247  34.552  1.00  0.00           H  
ATOM   1899  HG3 PRO   121      19.659  38.056  36.279  1.00  0.00           H  
ATOM   1900  CB  PRO   121      20.563  36.406  35.321  1.00  0.00           C  
ATOM   1901  HB2 PRO   121      19.812  35.984  34.795  1.00  0.00           H  
ATOM   1902  HB3 PRO   121      20.626  35.877  36.179  1.00  0.00           H  
ATOM   1903  CA  PRO   121      21.915  36.290  34.600  1.00  0.00           C  
ATOM   1904  HA  PRO   121      22.335  35.438  34.941  1.00  0.00           H  
ATOM   1905  C   PRO   121      21.705  35.968  33.137  1.00  0.00           C  
ATOM   1906  O   PRO   121      21.743  36.851  32.263  1.00  0.00           O  
ATOM   1907  N   ASP   122      21.417  34.729  32.789  1.00  0.00           N  
ATOM   1908  H   ASP   122      21.329  34.049  33.636  1.00  0.00           H  
ATOM   1909  CA  ASP   122      21.416  34.230  31.448  1.00  0.00           C  
ATOM   1910  HA  ASP   122      22.309  34.593  30.939  1.00  0.00           H  
ATOM   1911  CB  ASP   122      21.397  32.703  31.372  1.00  0.00           C  
ATOM   1912  HB2 ASP   122      20.513  32.200  31.764  1.00  0.00           H  
ATOM   1913  HB3 ASP   122      21.443  32.480  30.388  1.00  0.00           H  
ATOM   1914  CG  ASP   122      22.667  32.158  31.991  1.00  0.00           C  
ATOM   1915  OD1 ASP   122      22.658  31.071  32.571  1.00  0.00           O  
ATOM   1916  OD2 ASP   122      23.746  32.721  31.874  1.00  0.00           O  
ATOM   1917  C   ASP   122      20.223  34.873  30.535  1.00  0.00           C  
ATOM   1918  O   ASP   122      20.484  35.308  29.378  1.00  0.00           O  
ATOM   1919  N   ASN   123      19.032  35.059  31.130  1.00  0.00           N  
ATOM   1920  H   ASN   123      18.912  34.688  32.148  1.00  0.00           H  
ATOM   1921  CA  ASN   123      17.905  35.700  30.452  1.00  0.00           C  
ATOM   1922  HA  ASN   123      17.691  35.205  29.505  1.00  0.00           H  
ATOM   1923  CB  ASN   123      16.693  35.722  31.410  1.00  0.00           C  
ATOM   1924  HB2 ASN   123      15.803  36.058  30.878  1.00  0.00           H  
ATOM   1925  HB3 ASN   123      16.519  34.698  31.740  1.00  0.00           H  
ATOM   1926  CG  ASN   123      16.805  36.603  32.677  1.00  0.00           C  
ATOM   1927  OD1 ASN   123      16.513  37.822  32.713  1.00  0.00           O  
ATOM   1928  ND2 ASN   123      17.368  35.943  33.718  1.00  0.00           N  
ATOM   1929 HD21 ASN   123      17.352  36.434  34.691  1.00  0.00           H  
ATOM   1930 HD22 ASN   123      17.750  34.927  33.625  1.00  0.00           H  
ATOM   1931  C   ASN   123      18.225  37.213  30.071  1.00  0.00           C  
ATOM   1932  O   ASN   123      17.388  37.890  29.421  1.00  0.00           O  
ATOM   1933  N   VAL   124      19.362  37.755  30.506  1.00  0.00           N  
ATOM   1934  H   VAL   124      20.116  37.041  30.836  1.00  0.00           H  
ATOM   1935  CA  VAL   124      19.732  39.116  30.186  1.00  0.00           C  
ATOM   1936  HA  VAL   124      18.865  39.766  30.069  1.00  0.00           H  
ATOM   1937  CB  VAL   124      20.503  39.786  31.361  1.00  0.00           C  
ATOM   1938  HB  VAL   124      21.331  39.156  31.686  1.00  0.00           H  
ATOM   1939  CG1 VAL   124      20.929  41.261  31.122  1.00  0.00           C  
ATOM   1940 HG11 VAL   124      20.105  41.797  30.652  1.00  0.00           H  
ATOM   1941 HG12 VAL   124      21.260  41.847  31.979  1.00  0.00           H  
ATOM   1942 HG13 VAL   124      21.838  41.287  30.520  1.00  0.00           H  
ATOM   1943  CG2 VAL   124      19.564  39.805  32.557  1.00  0.00           C  
ATOM   1944 HG21 VAL   124      18.881  40.530  32.384  1.00  0.00           H  
ATOM   1945 HG22 VAL   124      19.057  38.871  32.796  1.00  0.00           H  
ATOM   1946 HG23 VAL   124      20.172  40.125  33.403  1.00  0.00           H  
ATOM   1947  C   VAL   124      20.614  39.266  28.949  1.00  0.00           C  
ATOM   1948  O   VAL   124      21.639  38.581  28.861  1.00  0.00           O  
ATOM   1949  N   THR   125      20.225  40.218  28.040  1.00  0.00           N  
ATOM   1950  H   THR   125      19.411  40.915  28.242  1.00  0.00           H  
ATOM   1951  CA  THR   125      20.567  40.081  26.654  1.00  0.00           C  
ATOM   1952  HA  THR   125      21.275  39.262  26.529  1.00  0.00           H  
ATOM   1953  CB  THR   125      19.343  39.830  25.824  1.00  0.00           C  
ATOM   1954  HB  THR   125      19.512  39.887  24.830  1.00  0.00           H  
ATOM   1955  CG2 THR   125      18.762  38.426  26.076  1.00  0.00           C  
ATOM   1956 HG21 THR   125      19.544  37.733  25.766  1.00  0.00           H  
ATOM   1957 HG22 THR   125      18.603  38.301  27.065  1.00  0.00           H  
ATOM   1958 HG23 THR   125      17.980  38.312  25.447  1.00  0.00           H  
ATOM   1959  OG1 THR   125      18.345  40.760  26.214  1.00  0.00           O  
ATOM   1960  HG1 THR   125      17.822  41.079  25.313  1.00  0.00           H  
ATOM   1961  C   THR   125      21.260  41.309  26.005  1.00  0.00           C  
ATOM   1962  O   THR   125      22.062  41.077  25.097  1.00  0.00           O  
ATOM   1963  N   ASP   126      20.995  42.527  26.483  1.00  0.00           N  
ATOM   1964  H   ASP   126      20.313  42.669  27.322  1.00  0.00           H  
ATOM   1965  CA  ASP   126      21.330  43.789  25.827  1.00  0.00           C  
ATOM   1966  HA  ASP   126      22.341  43.719  25.426  1.00  0.00           H  
ATOM   1967  CB  ASP   126      20.316  44.077  24.709  1.00  0.00           C  
ATOM   1968  HB2 ASP   126      20.665  44.932  24.130  1.00  0.00           H  
ATOM   1969  HB3 ASP   126      20.259  43.299  24.067  1.00  0.00           H  
ATOM   1970  CG  ASP   126      18.887  44.299  25.225  1.00  0.00           C  
ATOM   1971  OD1 ASP   126      18.486  43.876  26.343  1.00  0.00           O  
ATOM   1972  OD2 ASP   126      18.031  44.945  24.565  1.00  0.00           O  
ATOM   1973  C   ASP   126      21.301  44.935  26.831  1.00  0.00           C  
ATOM   1974  O   ASP   126      20.821  44.821  27.960  1.00  0.00           O  
ATOM   1975  N   ASN   127      21.790  46.128  26.382  1.00  0.00           N  
ATOM   1976  H   ASN   127      22.087  46.256  25.341  1.00  0.00           H  
ATOM   1977  CA  ASN   127      21.817  47.299  27.228  1.00  0.00           C  
ATOM   1978  HA  ASN   127      22.512  47.200  28.062  1.00  0.00           H  
ATOM   1979  CB  ASN   127      22.163  48.522  26.419  1.00  0.00           C  
ATOM   1980  HB2 ASN   127      21.536  48.554  25.528  1.00  0.00           H  
ATOM   1981  HB3 ASN   127      22.057  49.431  27.012  1.00  0.00           H  
ATOM   1982  CG  ASN   127      23.582  48.359  25.959  1.00  0.00           C  
ATOM   1983  OD1 ASN   127      24.478  47.856  26.649  1.00  0.00           O  
ATOM   1984  ND2 ASN   127      23.974  48.885  24.811  1.00  0.00           N  
ATOM   1985 HD21 ASN   127      23.292  49.470  24.194  1.00  0.00           H  
ATOM   1986 HD22 ASN   127      25.001  48.733  24.482  1.00  0.00           H  
ATOM   1987  C   ASN   127      20.477  47.652  27.974  1.00  0.00           C  
ATOM   1988  O   ASN   127      20.525  48.081  29.109  1.00  0.00           O  
ATOM   1989  N   ALA   128      19.319  47.326  27.414  1.00  0.00           N  
ATOM   1990  H   ALA   128      19.341  46.970  26.384  1.00  0.00           H  
ATOM   1991  CA  ALA   128      18.019  47.543  28.153  1.00  0.00           C  
ATOM   1992  HA  ALA   128      18.083  48.541  28.587  1.00  0.00           H  
ATOM   1993  CB  ALA   128      16.965  47.546  27.071  1.00  0.00           C  
ATOM   1994  HB1 ALA   128      16.100  47.758  27.547  1.00  0.00           H  
ATOM   1995  HB2 ALA   128      17.137  48.304  26.507  1.00  0.00           H  
ATOM   1996  HB3 ALA   128      17.024  46.610  26.515  1.00  0.00           H  
ATOM   1997  C   ALA   128      17.607  46.620  29.257  1.00  0.00           C  
ATOM   1998  O   ALA   128      17.113  47.131  30.316  1.00  0.00           O  
ATOM   1999  N   SER   129      17.766  45.308  29.057  1.00  0.00           N  
ATOM   2000  H   SER   129      18.097  44.984  28.070  1.00  0.00           H  
ATOM   2001  CA  SER   129      17.485  44.317  30.021  1.00  0.00           C  
ATOM   2002  HA  SER   129      16.564  44.555  30.552  1.00  0.00           H  
ATOM   2003  CB  SER   129      17.253  42.989  29.262  1.00  0.00           C  
ATOM   2004  HB2 SER   129      16.747  42.225  29.853  1.00  0.00           H  
ATOM   2005  HB3 SER   129      16.648  43.302  28.517  1.00  0.00           H  
ATOM   2006  OG  SER   129      18.440  42.617  28.630  1.00  0.00           O  
ATOM   2007  HG  SER   129      18.425  43.128  27.668  1.00  0.00           H  
ATOM   2008  C   SER   129      18.509  44.193  31.044  1.00  0.00           C  
ATOM   2009  O   SER   129      18.207  43.767  32.108  1.00  0.00           O  
ATOM   2010  N   LEU   130      19.705  44.705  30.818  1.00  0.00           N  
ATOM   2011  H   LEU   130      19.925  45.025  29.799  1.00  0.00           H  
ATOM   2012  CA  LEU   130      20.828  44.932  31.780  1.00  0.00           C  
ATOM   2013  HA  LEU   130      21.030  44.013  32.332  1.00  0.00           H  
ATOM   2014  CB  LEU   130      22.068  45.348  30.806  1.00  0.00           C  
ATOM   2015  HB2 LEU   130      22.136  44.607  30.123  1.00  0.00           H  
ATOM   2016  HB3 LEU   130      21.760  46.334  30.457  1.00  0.00           H  
ATOM   2017  CG  LEU   130      23.358  45.496  31.611  1.00  0.00           C  
ATOM   2018  HG  LEU   130      23.241  46.274  32.366  1.00  0.00           H  
ATOM   2019  CD1 LEU   130      23.732  44.134  32.345  1.00  0.00           C  
ATOM   2020 HD11 LEU   130      24.709  44.077  32.596  1.00  0.00           H  
ATOM   2021 HD12 LEU   130      23.253  44.170  33.324  1.00  0.00           H  
ATOM   2022 HD13 LEU   130      23.484  43.244  31.767  1.00  0.00           H  
ATOM   2023  CD2 LEU   130      24.484  45.894  30.660  1.00  0.00           C  
ATOM   2024 HD21 LEU   130      25.413  46.056  31.206  1.00  0.00           H  
ATOM   2025 HD22 LEU   130      24.764  45.181  30.002  1.00  0.00           H  
ATOM   2026 HD23 LEU   130      24.142  46.705  30.165  1.00  0.00           H  
ATOM   2027  C   LEU   130      20.505  46.022  32.744  1.00  0.00           C  
ATOM   2028  O   LEU   130      20.815  45.898  33.920  1.00  0.00           O  
ATOM   2029  N   LEU   131      19.918  47.111  32.285  1.00  0.00           N  
ATOM   2030  H   LEU   131      19.895  47.264  31.206  1.00  0.00           H  
ATOM   2031  CA  LEU   131      19.505  48.245  33.075  1.00  0.00           C  
ATOM   2032  HA  LEU   131      20.335  48.589  33.692  1.00  0.00           H  
ATOM   2033  CB  LEU   131      19.091  49.416  32.184  1.00  0.00           C  
ATOM   2034  HB2 LEU   131      19.961  49.836  31.680  1.00  0.00           H  
ATOM   2035  HB3 LEU   131      18.495  48.931  31.411  1.00  0.00           H  
ATOM   2036  CG  LEU   131      18.348  50.569  32.833  1.00  0.00           C  
ATOM   2037  HG  LEU   131      17.582  50.234  33.398  1.00  0.00           H  
ATOM   2038  CD1 LEU   131      19.335  51.353  33.762  1.00  0.00           C  
ATOM   2039 HD11 LEU   131      18.773  52.225  34.097  1.00  0.00           H  
ATOM   2040 HD12 LEU   131      19.591  50.832  34.685  1.00  0.00           H  
ATOM   2041 HD13 LEU   131      20.178  51.661  33.144  1.00  0.00           H  
ATOM   2042  CD2 LEU   131      17.928  51.456  31.695  1.00  0.00           C  
ATOM   2043 HD21 LEU   131      17.275  52.284  31.972  1.00  0.00           H  
ATOM   2044 HD22 LEU   131      18.741  51.889  31.280  1.00  0.00           H  
ATOM   2045 HD23 LEU   131      17.396  50.987  31.048  1.00  0.00           H  
ATOM   2046  C   LEU   131      18.324  47.772  33.993  1.00  0.00           C  
ATOM   2047  O   LEU   131      18.369  48.057  35.150  1.00  0.00           O  
ATOM   2048  N   ARG   132      17.423  46.937  33.468  1.00  0.00           N  
ATOM   2049  H   ARG   132      17.539  46.859  32.387  1.00  0.00           H  
ATOM   2050  CA  ARG   132      16.329  46.198  34.135  1.00  0.00           C  
ATOM   2051  HA  ARG   132      15.752  46.821  34.818  1.00  0.00           H  
ATOM   2052  CB  ARG   132      15.385  45.539  33.214  1.00  0.00           C  
ATOM   2053  HB2 ARG   132      15.889  44.952  32.447  1.00  0.00           H  
ATOM   2054  HB3 ARG   132      14.658  44.897  33.711  1.00  0.00           H  
ATOM   2055  CG  ARG   132      14.437  46.513  32.479  1.00  0.00           C  
ATOM   2056  HG2 ARG   132      14.133  47.363  33.089  1.00  0.00           H  
ATOM   2057  HG3 ARG   132      15.010  46.993  31.686  1.00  0.00           H  
ATOM   2058  CD  ARG   132      13.206  45.869  31.895  1.00  0.00           C  
ATOM   2059  HD2 ARG   132      12.586  45.479  32.702  1.00  0.00           H  
ATOM   2060  HD3 ARG   132      12.591  46.523  31.432  1.00  0.00           H  
ATOM   2061  NE  ARG   132      13.599  44.885  30.893  1.00  0.00           N  
ATOM   2062  HE  ARG   132      13.556  43.847  31.223  1.00  0.00           H  
ATOM   2063  CZ  ARG   132      13.623  44.874  29.596  1.00  0.00           C  
ATOM   2064  NH1 ARG   132      13.740  46.000  28.935  1.00  0.00           N  
ATOM   2065 HH11 ARG   132      13.725  46.941  29.485  1.00  0.00           H  
ATOM   2066 HH12 ARG   132      13.616  46.069  27.854  1.00  0.00           H  
ATOM   2067  NH2 ARG   132      13.736  43.840  28.866  1.00  0.00           N  
ATOM   2068 HH21 ARG   132      13.857  42.861  29.330  1.00  0.00           H  
ATOM   2069 HH22 ARG   132      13.989  44.001  27.818  1.00  0.00           H  
ATOM   2070  C   ARG   132      16.880  45.175  35.136  1.00  0.00           C  
ATOM   2071  O   ARG   132      16.256  45.053  36.166  1.00  0.00           O  
ATOM   2072  N   PHE   133      18.079  44.631  34.885  1.00  0.00           N  
ATOM   2073  H   PHE   133      18.336  44.619  33.908  1.00  0.00           H  
ATOM   2074  CA  PHE   133      18.809  43.777  35.880  1.00  0.00           C  
ATOM   2075  HA  PHE   133      18.104  43.151  36.244  1.00  0.00           H  
ATOM   2076  CB  PHE   133      19.845  42.952  35.163  1.00  0.00           C  
ATOM   2077  HB2 PHE   133      19.420  42.204  34.635  1.00  0.00           H  
ATOM   2078  HB3 PHE   133      20.345  43.392  34.403  1.00  0.00           H  
ATOM   2079  CG  PHE   133      20.841  42.319  36.063  1.00  0.00           C  
ATOM   2080  CD1 PHE   133      20.395  41.322  36.980  1.00  0.00           C  
ATOM   2081  HD1 PHE   133      19.464  40.977  36.792  1.00  0.00           H  
ATOM   2082  CE1 PHE   133      21.302  40.740  37.843  1.00  0.00           C  
ATOM   2083  HE1 PHE   133      21.043  39.871  38.448  1.00  0.00           H  
ATOM   2084  CZ  PHE   133      22.693  41.038  37.746  1.00  0.00           C  
ATOM   2085  HZ  PHE   133      23.375  40.559  38.449  1.00  0.00           H  
ATOM   2086  CE2 PHE   133      23.087  42.140  36.938  1.00  0.00           C  
ATOM   2087  HE2 PHE   133      24.099  42.541  36.988  1.00  0.00           H  
ATOM   2088  CD2 PHE   133      22.154  42.818  36.108  1.00  0.00           C  
ATOM   2089  HD2 PHE   133      22.424  43.771  35.652  1.00  0.00           H  
ATOM   2090  C   PHE   133      19.320  44.587  37.133  1.00  0.00           C  
ATOM   2091  O   PHE   133      18.926  44.192  38.224  1.00  0.00           O  
ATOM   2092  N   TYR   134      20.021  45.717  36.896  1.00  0.00           N  
ATOM   2093  H   TYR   134      20.440  45.777  35.979  1.00  0.00           H  
ATOM   2094  CA  TYR   134      20.551  46.515  37.986  1.00  0.00           C  
ATOM   2095  HA  TYR   134      20.945  45.815  38.723  1.00  0.00           H  
ATOM   2096  CB  TYR   134      21.599  47.491  37.442  1.00  0.00           C  
ATOM   2097  HB2 TYR   134      21.236  47.909  36.503  1.00  0.00           H  
ATOM   2098  HB3 TYR   134      21.835  48.269  38.168  1.00  0.00           H  
ATOM   2099  CG  TYR   134      22.872  46.856  37.028  1.00  0.00           C  
ATOM   2100  CD1 TYR   134      23.618  46.130  37.991  1.00  0.00           C  
ATOM   2101  HD1 TYR   134      23.237  46.065  39.010  1.00  0.00           H  
ATOM   2102  CE1 TYR   134      24.917  45.605  37.672  1.00  0.00           C  
ATOM   2103  HE1 TYR   134      25.515  45.161  38.468  1.00  0.00           H  
ATOM   2104  CZ  TYR   134      25.292  45.625  36.306  1.00  0.00           C  
ATOM   2105  OH  TYR   134      26.375  44.985  35.819  1.00  0.00           O  
ATOM   2106  HH  TYR   134      26.583  45.359  34.817  1.00  0.00           H  
ATOM   2107  CE2 TYR   134      24.519  46.284  35.333  1.00  0.00           C  
ATOM   2108  HE2 TYR   134      24.785  46.235  34.277  1.00  0.00           H  
ATOM   2109  CD2 TYR   134      23.275  46.847  35.736  1.00  0.00           C  
ATOM   2110  HD2 TYR   134      22.663  47.136  34.987  1.00  0.00           H  
ATOM   2111  C   TYR   134      19.390  47.247  38.669  1.00  0.00           C  
ATOM   2112  O   TYR   134      19.443  47.457  39.867  1.00  0.00           O  
ATOM   2113  N   GLN   135      18.360  47.805  37.977  1.00  0.00           N  
ATOM   2114  H   GLN   135      18.317  47.803  36.888  1.00  0.00           H  
ATOM   2115  CA  GLN   135      17.150  48.363  38.547  1.00  0.00           C  
ATOM   2116  HA  GLN   135      17.444  49.220  39.152  1.00  0.00           H  
ATOM   2117  CB  GLN   135      16.102  48.732  37.436  1.00  0.00           C  
ATOM   2118  HB2 GLN   135      15.986  47.878  36.784  1.00  0.00           H  
ATOM   2119  HB3 GLN   135      15.169  49.070  37.888  1.00  0.00           H  
ATOM   2120  CG  GLN   135      16.503  50.062  36.769  1.00  0.00           C  
ATOM   2121  HG2 GLN   135      16.276  50.878  37.438  1.00  0.00           H  
ATOM   2122  HG3 GLN   135      17.563  50.140  36.577  1.00  0.00           H  
ATOM   2123  CD  GLN   135      15.622  50.420  35.566  1.00  0.00           C  
ATOM   2124  OE1 GLN   135      14.849  49.602  35.100  1.00  0.00           O  
ATOM   2125  NE2 GLN   135      15.733  51.629  34.975  1.00  0.00           N  
ATOM   2126 HE21 GLN   135      16.538  52.258  35.325  1.00  0.00           H  
ATOM   2127 HE22 GLN   135      15.132  51.839  34.103  1.00  0.00           H  
ATOM   2128  C   GLN   135      16.395  47.424  39.490  1.00  0.00           C  
ATOM   2129  O   GLN   135      15.833  47.870  40.472  1.00  0.00           O  
ATOM   2130  N   SER   136      16.244  46.122  39.132  1.00  0.00           N  
ATOM   2131  H   SER   136      16.622  45.689  38.218  1.00  0.00           H  
ATOM   2132  CA  SER   136      15.393  45.213  39.985  1.00  0.00           C  
ATOM   2133  HA  SER   136      14.706  45.776  40.350  1.00  0.00           H  
ATOM   2134  CB  SER   136      14.712  44.188  39.091  1.00  0.00           C  
ATOM   2135  HB2 SER   136      14.062  43.563  39.686  1.00  0.00           H  
ATOM   2136  HB3 SER   136      14.090  44.743  38.405  1.00  0.00           H  
ATOM   2137  OG  SER   136      15.654  43.379  38.404  1.00  0.00           O  
ATOM   2138  HG  SER   136      15.991  43.896  37.605  1.00  0.00           H  
ATOM   2139  C   SER   136      16.092  44.600  41.148  1.00  0.00           C  
ATOM   2140  O   SER   136      15.397  44.228  42.082  1.00  0.00           O  
ATOM   2141  N   TRP   137      17.441  44.544  41.125  1.00  0.00           N  
ATOM   2142  H   TRP   137      17.956  44.933  40.246  1.00  0.00           H  
ATOM   2143  CA  TRP   137      18.332  44.177  42.281  1.00  0.00           C  
ATOM   2144  HA  TRP   137      17.993  43.213  42.658  1.00  0.00           H  
ATOM   2145  CB  TRP   137      19.768  43.944  41.867  1.00  0.00           C  
ATOM   2146  HB2 TRP   137      19.814  42.993  41.531  1.00  0.00           H  
ATOM   2147  HB3 TRP   137      20.012  44.592  41.025  1.00  0.00           H  
ATOM   2148  CG  TRP   137      20.836  44.030  42.985  1.00  0.00           C  
ATOM   2149  CD1 TRP   137      21.316  43.070  43.803  1.00  0.00           C  
ATOM   2150  HD1 TRP   137      21.032  42.106  43.705  1.00  0.00           H  
ATOM   2151  NE1 TRP   137      22.221  43.606  44.625  1.00  0.00           N  
ATOM   2152  HE1 TRP   137      22.615  43.128  45.423  1.00  0.00           H  
ATOM   2153  CE2 TRP   137      22.379  44.951  44.502  1.00  0.00           C  
ATOM   2154  CZ2 TRP   137      23.055  45.893  45.247  1.00  0.00           C  
ATOM   2155  HZ2 TRP   137      23.696  45.585  46.074  1.00  0.00           H  
ATOM   2156  CH2 TRP   137      23.014  47.264  44.868  1.00  0.00           C  
ATOM   2157  HH2 TRP   137      23.683  47.982  45.341  1.00  0.00           H  
ATOM   2158  CZ3 TRP   137      22.243  47.552  43.752  1.00  0.00           C  
ATOM   2159  HZ3 TRP   137      22.143  48.587  43.425  1.00  0.00           H  
ATOM   2160  CE3 TRP   137      21.433  46.607  43.105  1.00  0.00           C  
ATOM   2161  HE3 TRP   137      20.799  46.931  42.294  1.00  0.00           H  
ATOM   2162  CD2 TRP   137      21.611  45.280  43.375  1.00  0.00           C  
ATOM   2163  C   TRP   137      18.180  45.200  43.448  1.00  0.00           C  
ATOM   2164  O   TRP   137      18.079  46.398  43.284  1.00  0.00           O  
ATOM   2165  N   GLN   138      18.350  44.567  44.622  1.00  0.00           N  
ATOM   2166  H   GLN   138      18.619  43.593  44.634  1.00  0.00           H  
ATOM   2167  CA  GLN   138      18.254  45.195  45.941  1.00  0.00           C  
ATOM   2168  HA  GLN   138      18.225  46.281  45.856  1.00  0.00           H  
ATOM   2169  CB  GLN   138      16.982  44.636  46.610  1.00  0.00           C  
ATOM   2170  HB2 GLN   138      17.131  43.598  46.905  1.00  0.00           H  
ATOM   2171  HB3 GLN   138      16.759  45.145  47.548  1.00  0.00           H  
ATOM   2172  CG  GLN   138      15.706  44.781  45.813  1.00  0.00           C  
ATOM   2173  HG2 GLN   138      15.768  44.145  45.030  1.00  0.00           H  
ATOM   2174  HG3 GLN   138      14.912  44.539  46.294  1.00  0.00           H  
ATOM   2175  CD  GLN   138      15.476  46.224  45.325  1.00  0.00           C  
ATOM   2176  OE1 GLN   138      15.674  47.202  46.049  1.00  0.00           O  
ATOM   2177  NE2 GLN   138      15.157  46.392  44.041  1.00  0.00           N  
ATOM   2178 HE21 GLN   138      15.163  45.517  43.392  1.00  0.00           H  
ATOM   2179 HE22 GLN   138      14.926  47.347  43.569  1.00  0.00           H  
ATOM   2180  C   GLN   138      19.479  44.766  46.821  1.00  0.00           C  
ATOM   2181  O   GLN   138      19.835  43.608  46.940  1.00  0.00           O  
ATOM   2182  N   PRO   139      20.206  45.771  47.341  1.00  0.00           N  
ATOM   2183  CD  PRO   139      19.911  47.242  47.280  1.00  0.00           C  
ATOM   2184  HD2 PRO   139      18.870  47.340  47.551  1.00  0.00           H  
ATOM   2185  HD3 PRO   139      20.067  47.689  46.298  1.00  0.00           H  
ATOM   2186  CG  PRO   139      20.881  47.885  48.290  1.00  0.00           C  
ATOM   2187  HG2 PRO   139      20.400  47.980  49.253  1.00  0.00           H  
ATOM   2188  HG3 PRO   139      21.118  48.819  47.988  1.00  0.00           H  
ATOM   2189  CB  PRO   139      22.031  46.941  48.489  1.00  0.00           C  
ATOM   2190  HB2 PRO   139      22.409  46.947  49.500  1.00  0.00           H  
ATOM   2191  HB3 PRO   139      22.868  47.220  47.866  1.00  0.00           H  
ATOM   2192  CA  PRO   139      21.403  45.585  48.218  1.00  0.00           C  
ATOM   2193  HA  PRO   139      22.028  44.917  47.643  1.00  0.00           H  
ATOM   2194  C   PRO   139      20.984  44.847  49.486  1.00  0.00           C  
ATOM   2195  O   PRO   139      19.823  44.846  49.872  1.00  0.00           O  
ATOM   2196  N   LYS   140      21.957  44.376  50.231  1.00  0.00           N  
ATOM   2197  H   LYS   140      22.921  44.199  49.753  1.00  0.00           H  
ATOM   2198  CA  LYS   140      21.786  43.881  51.582  1.00  0.00           C  
ATOM   2199  HA  LYS   140      20.756  43.557  51.731  1.00  0.00           H  
ATOM   2200  CB  LYS   140      22.638  42.682  51.608  1.00  0.00           C  
ATOM   2201  HB2 LYS   140      22.599  42.164  50.650  1.00  0.00           H  
ATOM   2202  HB3 LYS   140      23.576  43.058  51.633  1.00  0.00           H  
ATOM   2203  CG  LYS   140      22.298  41.717  52.759  1.00  0.00           C  
ATOM   2204  HG2 LYS   140      23.147  41.046  52.894  1.00  0.00           H  
ATOM   2205  HG3 LYS   140      22.175  42.302  53.671  1.00  0.00           H  
ATOM   2206  CD  LYS   140      20.975  40.903  52.531  1.00  0.00           C  
ATOM   2207  HD2 LYS   140      20.179  41.647  52.571  1.00  0.00           H  
ATOM   2208  HD3 LYS   140      21.098  40.419  51.562  1.00  0.00           H  
ATOM   2209  CE  LYS   140      20.689  39.797  53.505  1.00  0.00           C  
ATOM   2210  HE2 LYS   140      21.384  39.086  53.326  1.00  0.00           H  
ATOM   2211  HE3 LYS   140      20.817  40.077  54.467  1.00  0.00           H  
ATOM   2212  NZ  LYS   140      19.366  39.195  53.398  1.00  0.00           N  
ATOM   2213  HZ1 LYS   140      19.173  38.904  52.366  1.00  0.00           H  
ATOM   2214  HZ2 LYS   140      19.232  38.317  54.030  1.00  0.00           H  
ATOM   2215  HZ3 LYS   140      18.609  39.816  53.644  1.00  0.00           H  
ATOM   2216  C   LYS   140      21.958  44.891  52.741  1.00  0.00           C  
ATOM   2217  O   LYS   140      21.183  44.886  53.725  1.00  0.00           O  
ATOM   2218  N   TRP   141      22.982  45.760  52.622  1.00  0.00           N  
ATOM   2219  H   TRP   141      23.685  45.628  51.800  1.00  0.00           H  
ATOM   2220  CA  TRP   141      23.513  46.671  53.641  1.00  0.00           C  
ATOM   2221  HA  TRP   141      22.708  46.866  54.349  1.00  0.00           H  
ATOM   2222  CB  TRP   141      24.727  46.039  54.362  1.00  0.00           C  
ATOM   2223  HB2 TRP   141      25.497  46.097  53.711  1.00  0.00           H  
ATOM   2224  HB3 TRP   141      25.006  46.635  55.129  1.00  0.00           H  
ATOM   2225  CG  TRP   141      24.530  44.676  54.944  1.00  0.00           C  
ATOM   2226  CD1 TRP   141      25.093  43.541  54.493  1.00  0.00           C  
ATOM   2227  HD1 TRP   141      25.712  43.418  53.705  1.00  0.00           H  
ATOM   2228  NE1 TRP   141      24.656  42.465  55.261  1.00  0.00           N  
ATOM   2229  HE1 TRP   141      24.875  41.426  55.016  1.00  0.00           H  
ATOM   2230  CE2 TRP   141      23.847  42.843  56.232  1.00  0.00           C  
ATOM   2231  CZ2 TRP   141      23.151  42.102  57.172  1.00  0.00           C  
ATOM   2232  HZ2 TRP   141      23.287  41.020  57.159  1.00  0.00           H  
ATOM   2233  CH2 TRP   141      22.315  42.849  58.021  1.00  0.00           C  
ATOM   2234  HH2 TRP   141      21.759  42.305  58.784  1.00  0.00           H  
ATOM   2235  CZ3 TRP   141      22.168  44.245  58.042  1.00  0.00           C  
ATOM   2236  HZ3 TRP   141      21.729  44.761  58.896  1.00  0.00           H  
ATOM   2237  CE3 TRP   141      22.857  44.927  56.975  1.00  0.00           C  
ATOM   2238  HE3 TRP   141      22.862  46.014  56.891  1.00  0.00           H  
ATOM   2239  CD2 TRP   141      23.679  44.253  56.069  1.00  0.00           C  
ATOM   2240  C   TRP   141      23.845  47.922  52.901  1.00  0.00           C  
ATOM   2241  O   TRP   141      23.942  47.990  51.706  1.00  0.00           O  
ATOM   2242  N   ALA   142      24.057  49.007  53.667  1.00  0.00           N  
ATOM   2243  H   ALA   142      23.936  48.977  54.750  1.00  0.00           H  
ATOM   2244  CA  ALA   142      24.453  50.344  53.256  1.00  0.00           C  
ATOM   2245  HA  ALA   142      23.708  50.727  52.558  1.00  0.00           H  
ATOM   2246  CB  ALA   142      24.509  51.291  54.471  1.00  0.00           C  
ATOM   2247  HB1 ALA   142      24.452  52.275  54.006  1.00  0.00           H  
ATOM   2248  HB2 ALA   142      23.655  51.151  55.134  1.00  0.00           H  
ATOM   2249  HB3 ALA   142      25.491  51.132  54.915  1.00  0.00           H  
ATOM   2250  C   ALA   142      25.823  50.276  52.483  1.00  0.00           C  
ATOM   2251  O   ALA   142      26.673  49.449  52.758  1.00  0.00           O  
ATOM   2252  N   PRO   143      26.037  51.257  51.589  1.00  0.00           N  
ATOM   2253  CD  PRO   143      25.155  52.348  51.152  1.00  0.00           C  
ATOM   2254  HD2 PRO   143      24.684  52.803  52.012  1.00  0.00           H  
ATOM   2255  HD3 PRO   143      24.347  51.908  50.586  1.00  0.00           H  
ATOM   2256  CG  PRO   143      25.962  53.278  50.251  1.00  0.00           C  
ATOM   2257  HG2 PRO   143      26.384  54.056  50.869  1.00  0.00           H  
ATOM   2258  HG3 PRO   143      25.385  53.777  49.488  1.00  0.00           H  
ATOM   2259  CB  PRO   143      26.973  52.267  49.688  1.00  0.00           C  
ATOM   2260  HB2 PRO   143      27.874  52.643  49.204  1.00  0.00           H  
ATOM   2261  HB3 PRO   143      26.444  51.836  48.943  1.00  0.00           H  
ATOM   2262  CA  PRO   143      27.253  51.291  50.783  1.00  0.00           C  
ATOM   2263  HA  PRO   143      27.433  50.362  50.242  1.00  0.00           H  
ATOM   2264  C   PRO   143      28.512  51.758  51.582  1.00  0.00           C  
ATOM   2265  O   PRO   143      28.467  52.485  52.596  1.00  0.00           O  
ATOM   2266  N   GLY   144      29.683  51.228  51.229  1.00  0.00           N  
ATOM   2267  H   GLY   144      29.644  50.565  50.365  1.00  0.00           H  
ATOM   2268  CA  GLY   144      30.987  51.569  51.854  1.00  0.00           C  
ATOM   2269  HA2 GLY   144      31.669  51.074  51.298  1.00  0.00           H  
ATOM   2270  HA3 GLY   144      31.233  52.617  51.935  1.00  0.00           H  
ATOM   2271  C   GLY   144      31.241  51.002  53.271  1.00  0.00           C  
ATOM   2272  O   GLY   144      32.208  51.370  53.924  1.00  0.00           O  
ATOM   2273  N   THR   145      30.492  49.942  53.649  1.00  0.00           N  
ATOM   2274  H   THR   145      29.478  49.752  53.296  1.00  0.00           H  
ATOM   2275  CA  THR   145      30.738  49.224  54.925  1.00  0.00           C  
ATOM   2276  HA  THR   145      31.652  49.653  55.335  1.00  0.00           H  
ATOM   2277  CB  THR   145      29.582  49.379  55.971  1.00  0.00           C  
ATOM   2278  HB  THR   145      29.818  48.775  56.847  1.00  0.00           H  
ATOM   2279  CG2 THR   145      29.377  50.914  56.208  1.00  0.00           C  
ATOM   2280 HG21 THR   145      28.594  51.192  56.914  1.00  0.00           H  
ATOM   2281 HG22 THR   145      30.226  51.288  56.607  1.00  0.00           H  
ATOM   2282 HG23 THR   145      29.069  51.432  55.300  1.00  0.00           H  
ATOM   2283  OG1 THR   145      28.364  48.894  55.525  1.00  0.00           O  
ATOM   2284  HG1 THR   145      27.615  49.316  56.195  1.00  0.00           H  
ATOM   2285  C   THR   145      31.127  47.712  54.798  1.00  0.00           C  
ATOM   2286  O   THR   145      31.730  47.217  55.791  1.00  0.00           O  
ATOM   2287  N   THR   146      30.834  47.034  53.690  1.00  0.00           N  
ATOM   2288  H   THR   146      30.296  47.433  52.830  1.00  0.00           H  
ATOM   2289  CA  THR   146      31.192  45.653  53.390  1.00  0.00           C  
ATOM   2290  HA  THR   146      31.962  45.319  54.085  1.00  0.00           H  
ATOM   2291  CB  THR   146      29.980  44.719  53.577  1.00  0.00           C  
ATOM   2292  HB  THR   146      30.383  43.709  53.496  1.00  0.00           H  
ATOM   2293  CG2 THR   146      29.418  44.702  54.980  1.00  0.00           C  
ATOM   2294 HG21 THR   146      30.030  44.088  55.640  1.00  0.00           H  
ATOM   2295 HG22 THR   146      29.285  45.741  55.280  1.00  0.00           H  
ATOM   2296 HG23 THR   146      28.423  44.258  55.009  1.00  0.00           H  
ATOM   2297  OG1 THR   146      29.075  44.873  52.506  1.00  0.00           O  
ATOM   2298  HG1 THR   146      28.432  45.619  52.730  1.00  0.00           H  
ATOM   2299  C   THR   146      31.674  45.487  51.962  1.00  0.00           C  
ATOM   2300  O   THR   146      31.363  46.358  51.158  1.00  0.00           O  
ATOM   2301  N   ARG   147      32.378  44.407  51.660  1.00  0.00           N  
ATOM   2302  H   ARG   147      32.442  43.698  52.485  1.00  0.00           H  
ATOM   2303  CA  ARG   147      32.811  43.950  50.306  1.00  0.00           C  
ATOM   2304  HA  ARG   147      32.664  44.685  49.705  1.00  0.00           H  
ATOM   2305  CB  ARG   147      34.286  43.512  50.384  1.00  0.00           C  
ATOM   2306  HB2 ARG   147      34.853  44.356  50.778  1.00  0.00           H  
ATOM   2307  HB3 ARG   147      34.360  42.706  50.988  1.00  0.00           H  
ATOM   2308  CG  ARG   147      34.925  43.158  49.011  1.00  0.00           C  
ATOM   2309  HG2 ARG   147      34.575  42.276  48.475  1.00  0.00           H  
ATOM   2310  HG3 ARG   147      34.796  43.868  48.194  1.00  0.00           H  
ATOM   2311  CD  ARG   147      36.478  42.987  49.181  1.00  0.00           C  
ATOM   2312  HD2 ARG   147      36.904  43.895  49.609  1.00  0.00           H  
ATOM   2313  HD3 ARG   147      36.749  42.251  49.938  1.00  0.00           H  
ATOM   2314  NE  ARG   147      37.206  42.738  47.912  1.00  0.00           N  
ATOM   2315  HE  ARG   147      37.804  43.462  47.708  1.00  0.00           H  
ATOM   2316  CZ  ARG   147      37.322  41.625  47.302  1.00  0.00           C  
ATOM   2317  NH1 ARG   147      36.540  40.563  47.478  1.00  0.00           N  
ATOM   2318 HH11 ARG   147      35.839  40.482  48.309  1.00  0.00           H  
ATOM   2319 HH12 ARG   147      36.578  39.839  46.775  1.00  0.00           H  
ATOM   2320  NH2 ARG   147      38.301  41.468  46.507  1.00  0.00           N  
ATOM   2321 HH21 ARG   147      39.167  42.122  46.399  1.00  0.00           H  
ATOM   2322 HH22 ARG   147      38.490  40.418  46.287  1.00  0.00           H  
ATOM   2323  C   ARG   147      31.824  42.792  49.848  1.00  0.00           C  
ATOM   2324  O   ARG   147      31.401  42.058  50.706  1.00  0.00           O  
ATOM   2325  N   LEU   148      31.588  42.623  48.535  1.00  0.00           N  
ATOM   2326  H   LEU   148      31.960  43.453  47.935  1.00  0.00           H  
ATOM   2327  CA  LEU   148      31.208  41.416  47.849  1.00  0.00           C  
ATOM   2328  HA  LEU   148      31.660  40.658  48.340  1.00  0.00           H  
ATOM   2329  CB  LEU   148      29.658  41.123  47.942  1.00  0.00           C  
ATOM   2330  HB2 LEU   148      29.249  41.372  48.831  1.00  0.00           H  
ATOM   2331  HB3 LEU   148      29.109  41.691  47.312  1.00  0.00           H  
ATOM   2332  CG  LEU   148      29.260  39.704  47.643  1.00  0.00           C  
ATOM   2333  HG  LEU   148      29.610  39.429  46.736  1.00  0.00           H  
ATOM   2334  CD1 LEU   148      29.895  38.773  48.794  1.00  0.00           C  
ATOM   2335 HD11 LEU   148      29.561  37.739  48.703  1.00  0.00           H  
ATOM   2336 HD12 LEU   148      30.903  38.769  48.734  1.00  0.00           H  
ATOM   2337 HD13 LEU   148      29.570  39.229  49.635  1.00  0.00           H  
ATOM   2338  CD2 LEU   148      27.691  39.629  47.655  1.00  0.00           C  
ATOM   2339 HD21 LEU   148      27.266  39.626  48.659  1.00  0.00           H  
ATOM   2340 HD22 LEU   148      27.324  40.489  47.095  1.00  0.00           H  
ATOM   2341 HD23 LEU   148      27.339  38.707  47.191  1.00  0.00           H  
ATOM   2342  C   LEU   148      31.670  41.543  46.364  1.00  0.00           C  
ATOM   2343  O   LEU   148      31.046  42.209  45.572  1.00  0.00           O  
ATOM   2344  N   TYC   149      32.702  40.777  46.002  1.00  0.00           N  
ATOM   2345  H   TYC   149      33.162  40.145  46.761  1.00  0.00           H  
ATOM   2346  CA  TYC   149      33.260  40.642  44.671  1.00  0.00           C  
ATOM   2347  HA  TYC   149      33.719  41.591  44.394  1.00  0.00           H  
ATOM   2348  CB  TYC   149      34.280  39.511  44.742  1.00  0.00           C  
ATOM   2349  HB2 TYC   149      35.042  39.746  45.589  1.00  0.00           H  
ATOM   2350  HB3 TYC   149      33.775  38.608  45.127  1.00  0.00           H  
ATOM   2351  CG  TYC   149      34.969  39.318  43.426  1.00  0.00           C  
ATOM   2352  CD1 TYC   149      34.607  38.350  42.489  1.00  0.00           C  
ATOM   2353  HD1 TYC   149      33.617  37.844  42.753  1.00  0.00           H  
ATOM   2354  CE1 TYC   149      35.284  38.121  41.299  1.00  0.00           C  
ATOM   2355  HE1 TYC   149      34.805  37.460  40.573  1.00  0.00           H  
ATOM   2356  CZ  TYC   149      36.567  38.788  41.077  1.00  0.00           C  
ATOM   2357  OH  TYC   149      37.363  38.478  40.040  1.00  0.00           O  
ATOM   2358  CE2 TYC   149      36.899  39.808  42.000  1.00  0.00           C  
ATOM   2359  HE2 TYC   149      37.737  40.421  41.761  1.00  0.00           H  
ATOM   2360  CD2 TYC   149      36.092  40.095  43.120  1.00  0.00           C  
ATOM   2361  HD2 TYC   149      36.497  40.917  43.744  1.00  0.00           H  
ATOM   2362  C   TYC   149      32.232  40.302  43.622  1.00  0.00           C  
ATOM   2363  O   TYC   149      31.274  39.531  43.939  1.00  0.00           O  
ATOM   2364  N   ALA   150      32.447  40.681  42.313  1.00  0.00           N  
ATOM   2365  H   ALA   150      33.256  41.239  42.080  1.00  0.00           H  
ATOM   2366  CA  ALA   150      31.647  40.288  41.193  1.00  0.00           C  
ATOM   2367  HA  ALA   150      31.520  39.206  41.165  1.00  0.00           H  
ATOM   2368  CB  ALA   150      30.255  40.979  41.240  1.00  0.00           C  
ATOM   2369  HB1 ALA   150      29.572  40.570  40.496  1.00  0.00           H  
ATOM   2370  HB2 ALA   150      29.805  40.847  42.224  1.00  0.00           H  
ATOM   2371  HB3 ALA   150      30.423  42.054  41.171  1.00  0.00           H  
ATOM   2372  C   ALA   150      32.310  40.706  39.830  1.00  0.00           C  
ATOM   2373  O   ALA   150      33.168  41.597  39.731  1.00  0.00           O  
ATOM   2374  N   ASN   151      31.860  40.075  38.731  1.00  0.00           N  
ATOM   2375  H   ASN   151      31.085  39.317  38.847  1.00  0.00           H  
ATOM   2376  CA  ASN   151      32.057  40.399  37.410  1.00  0.00           C  
ATOM   2377  HA  ASN   151      33.098  40.668  37.231  1.00  0.00           H  
ATOM   2378  CB  ASN   151      31.765  39.090  36.595  1.00  0.00           C  
ATOM   2379  HB2 ASN   151      30.769  38.793  36.925  1.00  0.00           H  
ATOM   2380  HB3 ASN   151      31.710  39.300  35.527  1.00  0.00           H  
ATOM   2381  CG  ASN   151      32.752  37.866  36.756  1.00  0.00           C  
ATOM   2382  OD1 ASN   151      33.920  37.997  37.030  1.00  0.00           O  
ATOM   2383  ND2 ASN   151      32.339  36.714  36.526  1.00  0.00           N  
ATOM   2384 HD21 ASN   151      33.031  35.878  36.631  1.00  0.00           H  
ATOM   2385 HD22 ASN   151      31.338  36.571  36.121  1.00  0.00           H  
ATOM   2386  C   ASN   151      31.241  41.526  36.859  1.00  0.00           C  
ATOM   2387  O   ASN   151      31.659  42.349  36.054  1.00  0.00           O  
ATOM   2388  N   THR   152      30.016  41.651  37.362  1.00  0.00           N  
ATOM   2389  H   THR   152      29.775  41.055  38.114  1.00  0.00           H  
ATOM   2390  CA  THR   152      29.190  42.846  37.224  1.00  0.00           C  
ATOM   2391  HA  THR   152      28.901  43.100  36.207  1.00  0.00           H  
ATOM   2392  CB  THR   152      27.894  42.706  38.045  1.00  0.00           C  
ATOM   2393  HB  THR   152      27.324  43.533  37.937  1.00  0.00           H  
ATOM   2394  CG2 THR   152      26.882  41.715  37.491  1.00  0.00           C  
ATOM   2395 HG21 THR   152      26.489  42.114  36.556  1.00  0.00           H  
ATOM   2396 HG22 THR   152      27.387  40.757  37.373  1.00  0.00           H  
ATOM   2397 HG23 THR   152      26.009  41.776  38.140  1.00  0.00           H  
ATOM   2398  OG1 THR   152      28.117  42.561  39.436  1.00  0.00           O  
ATOM   2399  HG1 THR   152      27.516  41.753  39.851  1.00  0.00           H  
ATOM   2400  C   THR   152      29.865  44.125  37.620  1.00  0.00           C  
ATOM   2401  O   THR   152      29.677  45.220  37.107  1.00  0.00           O  
ATOM   2402  N   SER   153      30.479  44.127  38.772  1.00  0.00           N  
ATOM   2403  H   SER   153      30.450  43.177  39.306  1.00  0.00           H  
ATOM   2404  CA  SER   153      30.797  45.309  39.530  1.00  0.00           C  
ATOM   2405  HA  SER   153      29.888  45.993  39.651  1.00  0.00           H  
ATOM   2406  CB  SER   153      31.214  44.789  40.910  1.00  0.00           C  
ATOM   2407  HB2 SER   153      30.376  44.213  41.228  1.00  0.00           H  
ATOM   2408  HB3 SER   153      32.164  44.221  40.939  1.00  0.00           H  
ATOM   2409  OG  SER   153      31.489  45.844  41.824  1.00  0.00           O  
ATOM   2410  HG  SER   153      32.287  46.375  41.654  1.00  0.00           H  
ATOM   2411  C   SER   153      31.895  46.180  38.893  1.00  0.00           C  
ATOM   2412  O   SER   153      31.598  47.181  38.262  1.00  0.00           O  
ATOM   2413  N   ILE   154      33.121  45.659  38.895  1.00  0.00           N  
ATOM   2414  H   ILE   154      33.275  44.688  39.367  1.00  0.00           H  
ATOM   2415  CA  ILE   154      34.169  46.188  38.094  1.00  0.00           C  
ATOM   2416  HA  ILE   154      34.129  47.228  38.417  1.00  0.00           H  
ATOM   2417  CB  ILE   154      35.621  45.674  38.517  1.00  0.00           C  
ATOM   2418  HB  ILE   154      35.616  45.657  39.606  1.00  0.00           H  
ATOM   2419  CG2 ILE   154      36.124  44.300  38.058  1.00  0.00           C  
ATOM   2420 HG21 ILE   154      36.290  44.346  37.063  1.00  0.00           H  
ATOM   2421 HG22 ILE   154      37.050  44.198  38.447  1.00  0.00           H  
ATOM   2422 HG23 ILE   154      35.566  43.485  38.271  1.00  0.00           H  
ATOM   2423  CG1 ILE   154      36.582  46.776  38.019  1.00  0.00           C  
ATOM   2424 HG12 ILE   154      36.675  46.618  36.944  1.00  0.00           H  
ATOM   2425 HG13 ILE   154      36.167  47.760  38.237  1.00  0.00           H  
ATOM   2426  CD1 ILE   154      37.926  46.775  38.727  1.00  0.00           C  
ATOM   2427 HD11 ILE   154      37.928  46.782  39.737  1.00  0.00           H  
ATOM   2428 HD12 ILE   154      38.631  46.046  38.327  1.00  0.00           H  
ATOM   2429 HD13 ILE   154      38.389  47.740  38.523  1.00  0.00           H  
ATOM   2430  C   ILE   154      33.862  46.170  36.574  1.00  0.00           C  
ATOM   2431  O   ILE   154      34.348  46.927  35.761  1.00  0.00           O  
ATOM   2432  N   GLY   155      32.981  45.313  36.120  1.00  0.00           N  
ATOM   2433  H   GLY   155      32.614  44.448  36.672  1.00  0.00           H  
ATOM   2434  CA  GLY   155      32.559  45.270  34.661  1.00  0.00           C  
ATOM   2435  HA2 GLY   155      33.359  45.118  34.064  1.00  0.00           H  
ATOM   2436  HA3 GLY   155      31.947  44.543  34.526  1.00  0.00           H  
ATOM   2437  C   GLY   155      31.657  46.426  34.266  1.00  0.00           C  
ATOM   2438  O   GLY   155      31.990  47.193  33.345  1.00  0.00           O  
ATOM   2439  N   LEU   156      30.656  46.737  35.030  1.00  0.00           N  
ATOM   2440  H   LEU   156      30.346  46.084  35.846  1.00  0.00           H  
ATOM   2441  CA  LEU   156      29.994  47.957  34.822  1.00  0.00           C  
ATOM   2442  HA  LEU   156      29.679  47.984  33.863  1.00  0.00           H  
ATOM   2443  CB  LEU   156      28.794  48.061  35.849  1.00  0.00           C  
ATOM   2444  HB2 LEU   156      28.149  47.182  35.848  1.00  0.00           H  
ATOM   2445  HB3 LEU   156      29.271  48.131  36.827  1.00  0.00           H  
ATOM   2446  CG  LEU   156      27.986  49.392  35.771  1.00  0.00           C  
ATOM   2447  HG  LEU   156      28.573  50.282  35.996  1.00  0.00           H  
ATOM   2448  CD1 LEU   156      27.414  49.654  34.378  1.00  0.00           C  
ATOM   2449 HD11 LEU   156      28.191  49.828  33.634  1.00  0.00           H  
ATOM   2450 HD12 LEU   156      26.921  48.821  34.090  1.00  0.00           H  
ATOM   2451 HD13 LEU   156      26.886  50.450  34.283  1.00  0.00           H  
ATOM   2452  CD2 LEU   156      26.869  49.375  36.853  1.00  0.00           C  
ATOM   2453 HD21 LEU   156      26.254  50.270  36.760  1.00  0.00           H  
ATOM   2454 HD22 LEU   156      26.290  48.461  36.723  1.00  0.00           H  
ATOM   2455 HD23 LEU   156      27.317  49.513  37.837  1.00  0.00           H  
ATOM   2456  C   LEU   156      30.877  49.228  35.044  1.00  0.00           C  
ATOM   2457  O   LEU   156      30.747  50.154  34.257  1.00  0.00           O  
ATOM   2458  N   PHE   157      31.878  49.211  35.979  1.00  0.00           N  
ATOM   2459  H   PHE   157      31.934  48.287  36.555  1.00  0.00           H  
ATOM   2460  CA  PHE   157      32.875  50.217  36.205  1.00  0.00           C  
ATOM   2461  HA  PHE   157      32.462  51.170  36.535  1.00  0.00           H  
ATOM   2462  CB  PHE   157      33.869  49.908  37.295  1.00  0.00           C  
ATOM   2463  HB2 PHE   157      33.253  49.820  38.189  1.00  0.00           H  
ATOM   2464  HB3 PHE   157      34.224  48.912  37.030  1.00  0.00           H  
ATOM   2465  CG  PHE   157      35.024  50.857  37.385  1.00  0.00           C  
ATOM   2466  CD1 PHE   157      34.826  52.198  37.818  1.00  0.00           C  
ATOM   2467  HD1 PHE   157      33.828  52.622  37.927  1.00  0.00           H  
ATOM   2468  CE1 PHE   157      35.917  53.061  37.947  1.00  0.00           C  
ATOM   2469  HE1 PHE   157      35.700  54.085  38.252  1.00  0.00           H  
ATOM   2470  CZ  PHE   157      37.225  52.547  37.723  1.00  0.00           C  
ATOM   2471  HZ  PHE   157      38.092  53.156  37.979  1.00  0.00           H  
ATOM   2472  CE2 PHE   157      37.446  51.259  37.358  1.00  0.00           C  
ATOM   2473  HE2 PHE   157      38.473  50.928  37.204  1.00  0.00           H  
ATOM   2474  CD2 PHE   157      36.323  50.519  36.987  1.00  0.00           C  
ATOM   2475  HD2 PHE   157      36.466  49.508  36.606  1.00  0.00           H  
ATOM   2476  C   PHE   157      33.735  50.466  34.871  1.00  0.00           C  
ATOM   2477  O   PHE   157      33.999  51.569  34.516  1.00  0.00           O  
ATOM   2478  N   GLY   158      34.042  49.406  34.149  1.00  0.00           N  
ATOM   2479  H   GLY   158      33.684  48.443  34.513  1.00  0.00           H  
ATOM   2480  CA  GLY   158      34.811  49.413  32.938  1.00  0.00           C  
ATOM   2481  HA2 GLY   158      35.562  50.066  33.112  1.00  0.00           H  
ATOM   2482  HA3 GLY   158      35.347  48.505  32.662  1.00  0.00           H  
ATOM   2483  C   GLY   158      34.082  49.927  31.669  1.00  0.00           C  
ATOM   2484  O   GLY   158      34.584  50.708  30.839  1.00  0.00           O  
ATOM   2485  N   SER   159      32.789  49.653  31.681  1.00  0.00           N  
ATOM   2486  H   SER   159      32.398  48.881  32.343  1.00  0.00           H  
ATOM   2487  CA  SER   159      31.908  50.108  30.635  1.00  0.00           C  
ATOM   2488  HA  SER   159      32.273  49.878  29.634  1.00  0.00           H  
ATOM   2489  CB  SER   159      30.571  49.398  30.651  1.00  0.00           C  
ATOM   2490  HB2 SER   159      30.673  48.330  30.843  1.00  0.00           H  
ATOM   2491  HB3 SER   159      29.928  49.720  31.469  1.00  0.00           H  
ATOM   2492  OG  SER   159      29.913  49.687  29.419  1.00  0.00           O  
ATOM   2493  HG  SER   159      30.512  49.178  28.784  1.00  0.00           H  
ATOM   2494  C   SER   159      31.679  51.650  30.724  1.00  0.00           C  
ATOM   2495  O   SER   159      31.918  52.347  29.758  1.00  0.00           O  
ATOM   2496  N   LEU   160      31.351  52.117  31.950  1.00  0.00           N  
ATOM   2497  H   LEU   160      31.121  51.349  32.674  1.00  0.00           H  
ATOM   2498  CA  LEU   160      31.250  53.595  32.269  1.00  0.00           C  
ATOM   2499  HA  LEU   160      30.600  54.080  31.556  1.00  0.00           H  
ATOM   2500  CB  LEU   160      30.588  53.795  33.637  1.00  0.00           C  
ATOM   2501  HB2 LEU   160      31.288  53.537  34.418  1.00  0.00           H  
ATOM   2502  HB3 LEU   160      30.509  54.849  33.855  1.00  0.00           H  
ATOM   2503  CG  LEU   160      29.262  53.187  33.867  1.00  0.00           C  
ATOM   2504  HG  LEU   160      29.458  52.197  33.860  1.00  0.00           H  
ATOM   2505  CD1 LEU   160      28.632  53.518  35.158  1.00  0.00           C  
ATOM   2506 HD11 LEU   160      28.338  54.566  35.207  1.00  0.00           H  
ATOM   2507 HD12 LEU   160      27.782  52.895  35.435  1.00  0.00           H  
ATOM   2508 HD13 LEU   160      29.353  53.331  35.954  1.00  0.00           H  
ATOM   2509  CD2 LEU   160      28.260  53.500  32.814  1.00  0.00           C  
ATOM   2510 HD21 LEU   160      27.940  54.540  32.866  1.00  0.00           H  
ATOM   2511 HD22 LEU   160      28.554  53.112  31.839  1.00  0.00           H  
ATOM   2512 HD23 LEU   160      27.387  52.890  33.047  1.00  0.00           H  
ATOM   2513  C   LEU   160      32.513  54.363  32.144  1.00  0.00           C  
ATOM   2514  O   LEU   160      32.502  55.456  31.622  1.00  0.00           O  
ATOM   2515  N   ALA   161      33.684  53.768  32.495  1.00  0.00           N  
ATOM   2516  H   ALA   161      33.649  52.853  32.920  1.00  0.00           H  
ATOM   2517  CA  ALA   161      35.003  54.440  32.259  1.00  0.00           C  
ATOM   2518  HA  ALA   161      34.961  55.396  32.781  1.00  0.00           H  
ATOM   2519  CB  ALA   161      36.102  53.577  32.939  1.00  0.00           C  
ATOM   2520  HB1 ALA   161      35.908  53.507  34.000  1.00  0.00           H  
ATOM   2521  HB2 ALA   161      36.115  52.542  32.599  1.00  0.00           H  
ATOM   2522  HB3 ALA   161      37.055  54.091  32.815  1.00  0.00           H  
ATOM   2523  C   ALA   161      35.334  54.744  30.782  1.00  0.00           C  
ATOM   2524  O   ALA   161      36.167  55.667  30.558  1.00  0.00           O  
ATOM   2525  N   VAL   162      34.698  54.048  29.859  1.00  0.00           N  
ATOM   2526  H   VAL   162      34.045  53.253  30.219  1.00  0.00           H  
ATOM   2527  CA  VAL   162      34.853  54.277  28.405  1.00  0.00           C  
ATOM   2528  HA  VAL   162      35.576  54.969  28.267  1.00  0.00           H  
ATOM   2529  CB  VAL   162      35.243  53.055  27.648  1.00  0.00           C  
ATOM   2530  HB  VAL   162      35.377  53.449  26.640  1.00  0.00           H  
ATOM   2531  CG1 VAL   162      36.641  52.591  28.039  1.00  0.00           C  
ATOM   2532 HG11 VAL   162      36.633  52.406  28.981  1.00  0.00           H  
ATOM   2533 HG12 VAL   162      37.031  51.718  27.518  1.00  0.00           H  
ATOM   2534 HG13 VAL   162      37.312  53.415  27.797  1.00  0.00           H  
ATOM   2535  CG2 VAL   162      34.191  51.889  27.701  1.00  0.00           C  
ATOM   2536 HG21 VAL   162      33.285  52.113  27.137  1.00  0.00           H  
ATOM   2537 HG22 VAL   162      34.492  51.027  27.106  1.00  0.00           H  
ATOM   2538 HG23 VAL   162      33.964  51.724  28.671  1.00  0.00           H  
ATOM   2539  C   VAL   162      33.568  54.940  27.783  1.00  0.00           C  
ATOM   2540  O   VAL   162      33.430  54.998  26.583  1.00  0.00           O  
ATOM   2541  N   LYS   163      32.631  55.515  28.598  1.00  0.00           N  
ATOM   2542  H   LYS   163      32.690  55.249  29.653  1.00  0.00           H  
ATOM   2543  CA  LYS   163      31.476  56.245  28.149  1.00  0.00           C  
ATOM   2544  HA  LYS   163      31.010  55.707  27.323  1.00  0.00           H  
ATOM   2545  CB  LYS   163      30.430  56.264  29.202  1.00  0.00           C  
ATOM   2546  HB2 LYS   163      30.419  55.386  29.701  1.00  0.00           H  
ATOM   2547  HB3 LYS   163      30.573  57.063  29.930  1.00  0.00           H  
ATOM   2548  CG  LYS   163      28.993  56.588  28.700  1.00  0.00           C  
ATOM   2549  HG2 LYS   163      28.903  57.674  28.668  1.00  0.00           H  
ATOM   2550  HG3 LYS   163      28.772  56.130  27.736  1.00  0.00           H  
ATOM   2551  CD  LYS   163      28.040  56.111  29.772  1.00  0.00           C  
ATOM   2552  HD2 LYS   163      28.285  55.072  29.995  1.00  0.00           H  
ATOM   2553  HD3 LYS   163      28.224  56.605  30.726  1.00  0.00           H  
ATOM   2554  CE  LYS   163      26.562  56.355  29.283  1.00  0.00           C  
ATOM   2555  HE2 LYS   163      26.237  57.373  29.069  1.00  0.00           H  
ATOM   2556  HE3 LYS   163      26.357  55.842  28.343  1.00  0.00           H  
ATOM   2557  NZ  LYS   163      25.626  55.805  30.220  1.00  0.00           N  
ATOM   2558  HZ1 LYS   163      25.577  56.379  31.145  1.00  0.00           H  
ATOM   2559  HZ2 LYS   163      24.625  55.924  29.807  1.00  0.00           H  
ATOM   2560  HZ3 LYS   163      25.828  54.740  30.339  1.00  0.00           H  
ATOM   2561  C   LYS   163      31.806  57.715  27.743  1.00  0.00           C  
ATOM   2562  O   LYS   163      31.262  58.121  26.709  1.00  0.00           O  
ATOM   2563  N   PRO   164      32.696  58.497  28.406  1.00  0.00           N  
ATOM   2564  CD  PRO   164      33.103  58.356  29.774  1.00  0.00           C  
ATOM   2565  HD2 PRO   164      33.902  57.615  29.800  1.00  0.00           H  
ATOM   2566  HD3 PRO   164      32.347  57.895  30.409  1.00  0.00           H  
ATOM   2567  CG  PRO   164      33.461  59.723  30.313  1.00  0.00           C  
ATOM   2568  HG2 PRO   164      34.143  59.675  31.162  1.00  0.00           H  
ATOM   2569  HG3 PRO   164      32.585  60.281  30.646  1.00  0.00           H  
ATOM   2570  CB  PRO   164      34.033  60.328  29.050  1.00  0.00           C  
ATOM   2571  HB2 PRO   164      34.975  59.985  28.930  1.00  0.00           H  
ATOM   2572  HB3 PRO   164      34.137  61.412  28.990  1.00  0.00           H  
ATOM   2573  CA  PRO   164      33.160  59.853  27.896  1.00  0.00           C  
ATOM   2574  HA  PRO   164      32.296  60.501  27.751  1.00  0.00           H  
ATOM   2575  C   PRO   164      33.849  59.776  26.550  1.00  0.00           C  
ATOM   2576  O   PRO   164      33.494  60.485  25.592  1.00  0.00           O  
ATOM   2577  N   SER   165      34.844  58.829  26.432  1.00  0.00           N  
ATOM   2578  H   SER   165      35.233  58.511  27.308  1.00  0.00           H  
ATOM   2579  CA  SER   165      35.550  58.494  25.158  1.00  0.00           C  
ATOM   2580  HA  SER   165      35.830  59.378  24.758  1.00  0.00           H  
ATOM   2581  CB  SER   165      36.789  57.628  25.414  1.00  0.00           C  
ATOM   2582  HB2 SER   165      37.350  57.288  24.544  1.00  0.00           H  
ATOM   2583  HB3 SER   165      37.352  58.135  26.197  1.00  0.00           H  
ATOM   2584  OG  SER   165      36.291  56.502  26.080  1.00  0.00           O  
ATOM   2585  HG  SER   165      36.197  56.702  27.148  1.00  0.00           H  
ATOM   2586  C   SER   165      34.543  57.960  24.108  1.00  0.00           C  
ATOM   2587  O   SER   165      34.826  58.268  22.949  1.00  0.00           O  
ATOM   2588  N   GLY   166      33.499  57.243  24.603  1.00  0.00           N  
ATOM   2589  H   GLY   166      33.520  56.974  25.659  1.00  0.00           H  
ATOM   2590  CA  GLY   166      32.532  56.679  23.730  1.00  0.00           C  
ATOM   2591  HA2 GLY   166      31.708  56.435  24.261  1.00  0.00           H  
ATOM   2592  HA3 GLY   166      32.273  57.301  22.978  1.00  0.00           H  
ATOM   2593  C   GLY   166      32.920  55.331  23.138  1.00  0.00           C  
ATOM   2594  O   GLY   166      32.228  54.941  22.159  1.00  0.00           O  
ATOM   2595  N   MET   167      34.029  54.677  23.522  1.00  0.00           N  
ATOM   2596  H   MET   167      34.542  54.984  24.336  1.00  0.00           H  
ATOM   2597  CA  MET   167      34.606  53.536  22.763  1.00  0.00           C  
ATOM   2598  HA  MET   167      34.474  53.807  21.715  1.00  0.00           H  
ATOM   2599  CB  MET   167      36.119  53.360  23.102  1.00  0.00           C  
ATOM   2600  HB2 MET   167      36.279  53.062  24.139  1.00  0.00           H  
ATOM   2601  HB3 MET   167      36.530  52.616  22.420  1.00  0.00           H  
ATOM   2602  CG  MET   167      36.816  54.630  22.791  1.00  0.00           C  
ATOM   2603  HG2 MET   167      36.593  54.841  21.745  1.00  0.00           H  
ATOM   2604  HG3 MET   167      36.342  55.438  23.348  1.00  0.00           H  
ATOM   2605  SD  MET   167      38.559  54.546  23.209  1.00  0.00           S  
ATOM   2606  CE  MET   167      39.311  53.679  21.862  1.00  0.00           C  
ATOM   2607  HE1 MET   167      39.162  54.339  21.007  1.00  0.00           H  
ATOM   2608  HE2 MET   167      40.382  53.629  22.061  1.00  0.00           H  
ATOM   2609  HE3 MET   167      38.920  52.662  21.816  1.00  0.00           H  
ATOM   2610  C   MET   167      33.935  52.116  22.991  1.00  0.00           C  
ATOM   2611  O   MET   167      33.578  51.846  24.124  1.00  0.00           O  
ATOM   2612  N   ARG   168      34.043  51.143  22.036  1.00  0.00           N  
ATOM   2613  H   ARG   168      34.438  51.443  21.066  1.00  0.00           H  
ATOM   2614  CA  ARG   168      34.071  49.710  22.439  1.00  0.00           C  
ATOM   2615  HA  ARG   168      33.184  49.482  22.865  1.00  0.00           H  
ATOM   2616  CB  ARG   168      34.246  48.865  21.156  1.00  0.00           C  
ATOM   2617  HB2 ARG   168      33.392  49.106  20.523  1.00  0.00           H  
ATOM   2618  HB3 ARG   168      35.181  49.122  20.658  1.00  0.00           H  
ATOM   2619  CG  ARG   168      34.363  47.425  21.352  1.00  0.00           C  
ATOM   2620  HG2 ARG   168      35.205  47.192  21.749  1.00  0.00           H  
ATOM   2621  HG3 ARG   168      33.622  47.126  22.094  1.00  0.00           H  
ATOM   2622  CD  ARG   168      34.254  46.733  20.013  1.00  0.00           C  
ATOM   2623  HD2 ARG   168      33.316  47.055  19.559  1.00  0.00           H  
ATOM   2624  HD3 ARG   168      34.987  47.127  19.309  1.00  0.00           H  
ATOM   2625  NE  ARG   168      34.494  45.312  20.082  1.00  0.00           N  
ATOM   2626  HE  ARG   168      35.527  44.984  19.966  1.00  0.00           H  
ATOM   2627  CZ  ARG   168      33.593  44.361  20.209  1.00  0.00           C  
ATOM   2628  NH1 ARG   168      32.311  44.444  20.343  1.00  0.00           N  
ATOM   2629 HH11 ARG   168      31.724  43.541  20.175  1.00  0.00           H  
ATOM   2630 HH12 ARG   168      31.809  45.352  20.677  1.00  0.00           H  
ATOM   2631  NH2 ARG   168      34.015  43.130  20.044  1.00  0.00           N  
ATOM   2632 HH21 ARG   168      35.076  42.984  19.840  1.00  0.00           H  
ATOM   2633 HH22 ARG   168      33.335  42.304  20.251  1.00  0.00           H  
ATOM   2634  C   ARG   168      35.138  49.308  23.422  1.00  0.00           C  
ATOM   2635  O   ARG   168      36.334  49.575  23.210  1.00  0.00           O  
ATOM   2636  N   PHE   169      34.790  48.624  24.505  1.00  0.00           N  
ATOM   2637  H   PHE   169      33.776  48.229  24.563  1.00  0.00           H  
ATOM   2638  CA  PHE   169      35.656  48.165  25.592  1.00  0.00           C  
ATOM   2639  HA  PHE   169      36.056  49.083  26.024  1.00  0.00           H  
ATOM   2640  CB  PHE   169      34.910  47.425  26.722  1.00  0.00           C  
ATOM   2641  HB2 PHE   169      34.060  48.060  26.972  1.00  0.00           H  
ATOM   2642  HB3 PHE   169      34.509  46.472  26.378  1.00  0.00           H  
ATOM   2643  CG  PHE   169      35.781  47.166  28.024  1.00  0.00           C  
ATOM   2644  CD1 PHE   169      35.845  48.124  28.957  1.00  0.00           C  
ATOM   2645  HD1 PHE   169      35.404  49.115  28.842  1.00  0.00           H  
ATOM   2646  CE1 PHE   169      36.621  47.769  30.115  1.00  0.00           C  
ATOM   2647  HE1 PHE   169      36.694  48.546  30.876  1.00  0.00           H  
ATOM   2648  CZ  PHE   169      37.284  46.509  30.160  1.00  0.00           C  
ATOM   2649  HZ  PHE   169      38.028  46.391  30.948  1.00  0.00           H  
ATOM   2650  CE2 PHE   169      37.156  45.639  29.067  1.00  0.00           C  
ATOM   2651  HE2 PHE   169      37.602  44.733  29.092  1.00  0.00           H  
ATOM   2652  CD2 PHE   169      36.330  45.876  27.997  1.00  0.00           C  
ATOM   2653  HD2 PHE   169      36.267  45.185  27.157  1.00  0.00           H  
ATOM   2654  C   PHE   169      36.918  47.475  25.135  1.00  0.00           C  
ATOM   2655  O   PHE   169      37.997  47.746  25.623  1.00  0.00           O  
ATOM   2656  N   GLU   170      36.852  46.577  24.140  1.00  0.00           N  
ATOM   2657  H   GLU   170      35.926  46.588  23.738  1.00  0.00           H  
ATOM   2658  CA  GLU   170      37.935  45.976  23.389  1.00  0.00           C  
ATOM   2659  HA  GLU   170      38.539  45.524  24.061  1.00  0.00           H  
ATOM   2660  CB  GLU   170      37.443  44.851  22.498  1.00  0.00           C  
ATOM   2661  HB2 GLU   170      37.088  44.082  23.047  1.00  0.00           H  
ATOM   2662  HB3 GLU   170      36.689  45.257  21.963  1.00  0.00           H  
ATOM   2663  CG  GLU   170      38.392  44.288  21.394  1.00  0.00           C  
ATOM   2664  HG2 GLU   170      38.711  45.134  20.785  1.00  0.00           H  
ATOM   2665  HG3 GLU   170      39.226  43.856  21.768  1.00  0.00           H  
ATOM   2666  CD  GLU   170      37.660  43.213  20.500  1.00  0.00           C  
ATOM   2667  OE1 GLU   170      38.232  42.112  20.424  1.00  0.00           O  
ATOM   2668  OE2 GLU   170      36.701  43.572  19.808  1.00  0.00           O  
ATOM   2669  C   GLU   170      38.769  47.012  22.642  1.00  0.00           C  
ATOM   2670  O   GLU   170      40.028  46.942  22.715  1.00  0.00           O  
ATOM   2671  N   GLN   171      38.226  48.002  21.945  1.00  0.00           N  
ATOM   2672  H   GLN   171      37.138  48.030  21.996  1.00  0.00           H  
ATOM   2673  CA  GLN   171      39.088  48.970  21.289  1.00  0.00           C  
ATOM   2674  HA  GLN   171      39.942  48.439  20.867  1.00  0.00           H  
ATOM   2675  CB  GLN   171      38.319  49.652  20.127  1.00  0.00           C  
ATOM   2676  HB2 GLN   171      37.526  50.289  20.518  1.00  0.00           H  
ATOM   2677  HB3 GLN   171      39.003  50.301  19.580  1.00  0.00           H  
ATOM   2678  CG  GLN   171      37.652  48.642  19.162  1.00  0.00           C  
ATOM   2679  HG2 GLN   171      38.365  47.868  18.876  1.00  0.00           H  
ATOM   2680  HG3 GLN   171      36.847  48.261  19.789  1.00  0.00           H  
ATOM   2681  CD  GLN   171      37.095  49.363  17.923  1.00  0.00           C  
ATOM   2682  OE1 GLN   171      37.030  50.593  17.846  1.00  0.00           O  
ATOM   2683  NE2 GLN   171      36.655  48.547  16.928  1.00  0.00           N  
ATOM   2684 HE21 GLN   171      36.588  47.541  16.994  1.00  0.00           H  
ATOM   2685 HE22 GLN   171      36.459  49.042  15.977  1.00  0.00           H  
ATOM   2686  C   GLN   171      39.701  49.959  22.237  1.00  0.00           C  
ATOM   2687  O   GLN   171      40.818  50.365  21.884  1.00  0.00           O  
ATOM   2688  N   ALA   172      39.054  50.395  23.304  1.00  0.00           N  
ATOM   2689  H   ALA   172      37.993  50.244  23.439  1.00  0.00           H  
ATOM   2690  CA  ALA   172      39.744  51.125  24.475  1.00  0.00           C  
ATOM   2691  HA  ALA   172      40.210  52.005  24.056  1.00  0.00           H  
ATOM   2692  CB  ALA   172      38.712  51.479  25.480  1.00  0.00           C  
ATOM   2693  HB1 ALA   172      39.129  51.953  26.268  1.00  0.00           H  
ATOM   2694  HB2 ALA   172      38.015  52.056  24.890  1.00  0.00           H  
ATOM   2695  HB3 ALA   172      38.180  50.619  25.859  1.00  0.00           H  
ATOM   2696  C   ALA   172      40.942  50.349  25.093  1.00  0.00           C  
ATOM   2697  O   ALA   172      42.035  50.841  25.200  1.00  0.00           O  
ATOM   2698  N   MET   173      40.588  49.043  25.371  1.00  0.00           N  
ATOM   2699  H   MET   173      39.563  48.689  25.266  1.00  0.00           H  
ATOM   2700  CA  MET   173      41.601  48.085  26.014  1.00  0.00           C  
ATOM   2701  HA  MET   173      41.995  48.539  26.923  1.00  0.00           H  
ATOM   2702  CB  MET   173      40.942  46.768  26.351  1.00  0.00           C  
ATOM   2703  HB2 MET   173      40.055  46.903  26.971  1.00  0.00           H  
ATOM   2704  HB3 MET   173      40.663  46.321  25.397  1.00  0.00           H  
ATOM   2705  CG  MET   173      41.844  45.773  27.132  1.00  0.00           C  
ATOM   2706  HG2 MET   173      41.321  44.843  27.352  1.00  0.00           H  
ATOM   2707  HG3 MET   173      42.708  45.619  26.631  1.00  0.00           H  
ATOM   2708  SD  MET   173      42.333  46.365  28.764  1.00  0.00           S  
ATOM   2709  CE  MET   173      40.807  46.257  29.558  1.00  0.00           C  
ATOM   2710  HE1 MET   173      41.053  46.431  30.595  1.00  0.00           H  
ATOM   2711  HE2 MET   173      40.172  47.083  29.239  1.00  0.00           H  
ATOM   2712  HE3 MET   173      40.381  45.257  29.482  1.00  0.00           H  
ATOM   2713  C   MET   173      42.731  47.702  24.980  1.00  0.00           C  
ATOM   2714  O   MET   173      43.867  47.427  25.298  1.00  0.00           O  
ATOM   2715  N   ALA   174      42.450  47.934  23.667  1.00  0.00           N  
ATOM   2716  H   ALA   174      41.393  47.964  23.399  1.00  0.00           H  
ATOM   2717  CA  ALA   174      43.510  48.114  22.626  1.00  0.00           C  
ATOM   2718  HA  ALA   174      44.114  47.309  22.712  1.00  0.00           H  
ATOM   2719  CB  ALA   174      42.935  47.789  21.172  1.00  0.00           C  
ATOM   2720  HB1 ALA   174      42.313  46.897  21.248  1.00  0.00           H  
ATOM   2721  HB2 ALA   174      42.330  48.552  20.903  1.00  0.00           H  
ATOM   2722  HB3 ALA   174      43.637  47.731  20.449  1.00  0.00           H  
ATOM   2723  C   ALA   174      44.387  49.360  22.751  1.00  0.00           C  
ATOM   2724  O   ALA   174      45.577  49.292  23.116  1.00  0.00           O  
ATOM   2725  N   GLU   175      43.865  50.505  22.373  1.00  0.00           N  
ATOM   2726  H   GLU   175      42.811  50.325  22.161  1.00  0.00           H  
ATOM   2727  CA  GLU   175      44.507  51.855  22.310  1.00  0.00           C  
ATOM   2728  HA  GLU   175      45.143  51.864  21.526  1.00  0.00           H  
ATOM   2729  CB  GLU   175      43.340  52.782  21.826  1.00  0.00           C  
ATOM   2730  HB2 GLU   175      42.820  52.149  21.108  1.00  0.00           H  
ATOM   2731  HB3 GLU   175      42.597  52.930  22.610  1.00  0.00           H  
ATOM   2732  CG  GLU   175      43.666  54.147  21.228  1.00  0.00           C  
ATOM   2733  HG2 GLU   175      42.736  54.644  20.951  1.00  0.00           H  
ATOM   2734  HG3 GLU   175      44.137  54.757  21.999  1.00  0.00           H  
ATOM   2735  CD  GLU   175      44.620  54.094  19.974  1.00  0.00           C  
ATOM   2736  OE1 GLU   175      45.404  55.019  19.785  1.00  0.00           O  
ATOM   2737  OE2 GLU   175      44.582  53.065  19.260  1.00  0.00           O  
ATOM   2738  C   GLU   175      45.259  52.423  23.579  1.00  0.00           C  
ATOM   2739  O   GLU   175      46.309  53.016  23.398  1.00  0.00           O  
ATOM   2740  N   ARG   176      44.649  52.160  24.723  1.00  0.00           N  
ATOM   2741  H   ARG   176      43.718  51.790  24.591  1.00  0.00           H  
ATOM   2742  CA  ARG   176      44.896  52.765  26.020  1.00  0.00           C  
ATOM   2743  HA  ARG   176      45.463  53.684  25.874  1.00  0.00           H  
ATOM   2744  CB  ARG   176      43.580  53.203  26.627  1.00  0.00           C  
ATOM   2745  HB2 ARG   176      43.041  52.288  26.870  1.00  0.00           H  
ATOM   2746  HB3 ARG   176      43.816  53.694  27.571  1.00  0.00           H  
ATOM   2747  CG  ARG   176      42.716  54.312  25.841  1.00  0.00           C  
ATOM   2748  HG2 ARG   176      43.400  55.127  25.604  1.00  0.00           H  
ATOM   2749  HG3 ARG   176      42.466  53.857  24.883  1.00  0.00           H  
ATOM   2750  CD  ARG   176      41.496  54.873  26.630  1.00  0.00           C  
ATOM   2751  HD2 ARG   176      40.676  54.157  26.684  1.00  0.00           H  
ATOM   2752  HD3 ARG   176      41.739  54.931  27.691  1.00  0.00           H  
ATOM   2753  NE  ARG   176      40.975  56.130  26.118  1.00  0.00           N  
ATOM   2754  HE  ARG   176      41.154  56.291  25.054  1.00  0.00           H  
ATOM   2755  CZ  ARG   176      40.201  56.959  26.804  1.00  0.00           C  
ATOM   2756  NH1 ARG   176      40.025  56.762  28.137  1.00  0.00           N  
ATOM   2757 HH11 ARG   176      40.504  55.998  28.749  1.00  0.00           H  
ATOM   2758 HH12 ARG   176      39.543  57.513  28.610  1.00  0.00           H  
ATOM   2759  NH2 ARG   176      39.678  58.056  26.320  1.00  0.00           N  
ATOM   2760 HH21 ARG   176      39.850  58.350  25.284  1.00  0.00           H  
ATOM   2761 HH22 ARG   176      39.154  58.815  26.901  1.00  0.00           H  
ATOM   2762  C   ARG   176      45.688  51.845  26.957  1.00  0.00           C  
ATOM   2763  O   ARG   176      46.238  52.270  27.937  1.00  0.00           O  
ATOM   2764  N   VAL   177      45.765  50.573  26.597  1.00  0.00           N  
ATOM   2765  H   VAL   177      45.101  50.348  25.762  1.00  0.00           H  
ATOM   2766  CA  VAL   177      46.478  49.515  27.401  1.00  0.00           C  
ATOM   2767  HA  VAL   177      47.144  49.987  28.124  1.00  0.00           H  
ATOM   2768  CB  VAL   177      45.486  48.667  28.277  1.00  0.00           C  
ATOM   2769  HB  VAL   177      44.894  48.052  27.599  1.00  0.00           H  
ATOM   2770  CG1 VAL   177      46.329  47.704  29.189  1.00  0.00           C  
ATOM   2771 HG11 VAL   177      47.049  47.303  28.475  1.00  0.00           H  
ATOM   2772 HG12 VAL   177      46.833  48.297  29.832  1.00  0.00           H  
ATOM   2773 HG13 VAL   177      45.765  46.997  29.798  1.00  0.00           H  
ATOM   2774  CG2 VAL   177      44.759  49.559  29.357  1.00  0.00           C  
ATOM   2775 HG21 VAL   177      45.460  50.238  29.841  1.00  0.00           H  
ATOM   2776 HG22 VAL   177      44.104  50.308  28.910  1.00  0.00           H  
ATOM   2777 HG23 VAL   177      44.178  48.930  30.031  1.00  0.00           H  
ATOM   2778  C   VAL   177      47.363  48.651  26.490  1.00  0.00           C  
ATOM   2779  O   VAL   177      48.619  48.717  26.602  1.00  0.00           O  
ATOM   2780  N   PHE   178      46.773  47.858  25.553  1.00  0.00           N  
ATOM   2781  H   PHE   178      45.687  47.768  25.543  1.00  0.00           H  
ATOM   2782  CA  PHE   178      47.570  46.844  24.751  1.00  0.00           C  
ATOM   2783  HA  PHE   178      48.195  46.249  25.417  1.00  0.00           H  
ATOM   2784  CB  PHE   178      46.552  45.895  24.060  1.00  0.00           C  
ATOM   2785  HB2 PHE   178      45.998  46.497  23.468  1.00  0.00           H  
ATOM   2786  HB3 PHE   178      47.091  45.269  23.479  1.00  0.00           H  
ATOM   2787  CG  PHE   178      45.656  44.980  24.796  1.00  0.00           C  
ATOM   2788  CD1 PHE   178      45.492  44.989  26.153  1.00  0.00           C  
ATOM   2789  HD1 PHE   178      46.087  45.590  26.705  1.00  0.00           H  
ATOM   2790  CE1 PHE   178      44.766  43.926  26.806  1.00  0.00           C  
ATOM   2791  HE1 PHE   178      44.865  43.787  27.801  1.00  0.00           H  
ATOM   2792  CZ  PHE   178      43.927  43.072  26.057  1.00  0.00           C  
ATOM   2793  HZ  PHE   178      43.452  42.314  26.526  1.00  0.00           H  
ATOM   2794  CE2 PHE   178      43.949  43.179  24.663  1.00  0.00           C  
ATOM   2795  HE2 PHE   178      43.428  42.470  24.167  1.00  0.00           H  
ATOM   2796  CD2 PHE   178      44.791  44.120  24.071  1.00  0.00           C  
ATOM   2797  HD2 PHE   178      44.633  44.185  22.995  1.00  0.00           H  
ATOM   2798  C   PHE   178      48.564  47.422  23.774  1.00  0.00           C  
ATOM   2799  O   PHE   178      49.623  46.854  23.588  1.00  0.00           O  
ATOM   2800  N   LYS   179      48.198  48.585  23.289  1.00  0.00           N  
ATOM   2801  H   LYS   179      47.203  48.909  23.593  1.00  0.00           H  
ATOM   2802  CA  LYS   179      48.982  49.431  22.331  1.00  0.00           C  
ATOM   2803  HA  LYS   179      49.304  48.805  21.500  1.00  0.00           H  
ATOM   2804  CB  LYS   179      48.007  50.407  21.787  1.00  0.00           C  
ATOM   2805  HB2 LYS   179      47.230  49.893  21.220  1.00  0.00           H  
ATOM   2806  HB3 LYS   179      47.540  50.911  22.634  1.00  0.00           H  
ATOM   2807  CG  LYS   179      48.758  51.351  20.817  1.00  0.00           C  
ATOM   2808  HG2 LYS   179      49.457  51.962  21.389  1.00  0.00           H  
ATOM   2809  HG3 LYS   179      49.330  50.766  20.096  1.00  0.00           H  
ATOM   2810  CD  LYS   179      47.770  52.268  20.107  1.00  0.00           C  
ATOM   2811  HD2 LYS   179      47.107  51.749  19.550  1.00  0.00           H  
ATOM   2812  HD3 LYS   179      47.237  52.841  20.866  1.00  0.00           H  
ATOM   2813  CE  LYS   179      48.519  53.286  19.179  1.00  0.00           C  
ATOM   2814  HE2 LYS   179      48.935  54.035  19.853  1.00  0.00           H  
ATOM   2815  HE3 LYS   179      49.328  52.824  18.615  1.00  0.00           H  
ATOM   2816  NZ  LYS   179      47.646  54.039  18.220  1.00  0.00           N  
ATOM   2817  HZ1 LYS   179      47.343  53.442  17.361  1.00  0.00           H  
ATOM   2818  HZ2 LYS   179      46.666  54.265  18.640  1.00  0.00           H  
ATOM   2819  HZ3 LYS   179      48.048  55.017  17.954  1.00  0.00           H  
ATOM   2820  C   LYS   179      50.224  49.957  22.958  1.00  0.00           C  
ATOM   2821  O   LYS   179      51.322  49.530  22.518  1.00  0.00           O  
ATOM   2822  N   PRO   180      50.226  50.870  23.973  1.00  0.00           N  
ATOM   2823  CD  PRO   180      49.076  51.383  24.586  1.00  0.00           C  
ATOM   2824  HD2 PRO   180      48.312  50.629  24.711  1.00  0.00           H  
ATOM   2825  HD3 PRO   180      48.763  52.181  23.929  1.00  0.00           H  
ATOM   2826  CG  PRO   180      49.611  51.986  25.899  1.00  0.00           C  
ATOM   2827  HG2 PRO   180      49.597  51.268  26.706  1.00  0.00           H  
ATOM   2828  HG3 PRO   180      48.989  52.800  26.242  1.00  0.00           H  
ATOM   2829  CB  PRO   180      51.122  52.416  25.684  1.00  0.00           C  
ATOM   2830  HB2 PRO   180      51.657  52.298  26.532  1.00  0.00           H  
ATOM   2831  HB3 PRO   180      51.155  53.414  25.273  1.00  0.00           H  
ATOM   2832  CA  PRO   180      51.504  51.384  24.580  1.00  0.00           C  
ATOM   2833  HA  PRO   180      52.089  51.937  23.845  1.00  0.00           H  
ATOM   2834  C   PRO   180      52.334  50.261  25.291  1.00  0.00           C  
ATOM   2835  O   PRO   180      53.544  50.372  25.437  1.00  0.00           O  
ATOM   2836  N   LEU   181      51.679  49.206  25.815  1.00  0.00           N  
ATOM   2837  H   LEU   181      50.589  49.177  25.806  1.00  0.00           H  
ATOM   2838  CA  LEU   181      52.432  48.061  26.365  1.00  0.00           C  
ATOM   2839  HA  LEU   181      53.427  48.424  26.625  1.00  0.00           H  
ATOM   2840  CB  LEU   181      51.712  47.506  27.646  1.00  0.00           C  
ATOM   2841  HB2 LEU   181      50.708  47.182  27.369  1.00  0.00           H  
ATOM   2842  HB3 LEU   181      52.254  46.615  27.964  1.00  0.00           H  
ATOM   2843  CG  LEU   181      51.700  48.508  28.792  1.00  0.00           C  
ATOM   2844  HG  LEU   181      51.258  49.371  28.508  1.00  0.00           H  
ATOM   2845  CD1 LEU   181      50.842  47.985  29.923  1.00  0.00           C  
ATOM   2846 HD11 LEU   181      50.626  48.690  30.613  1.00  0.00           H  
ATOM   2847 HD12 LEU   181      49.949  47.720  29.532  1.00  0.00           H  
ATOM   2848 HD13 LEU   181      51.230  47.179  30.391  1.00  0.00           H  
ATOM   2849  CD2 LEU   181      53.056  48.864  29.385  1.00  0.00           C  
ATOM   2850 HD21 LEU   181      53.560  48.165  30.053  1.00  0.00           H  
ATOM   2851 HD22 LEU   181      53.727  49.307  28.649  1.00  0.00           H  
ATOM   2852 HD23 LEU   181      52.814  49.704  30.036  1.00  0.00           H  
ATOM   2853  C   LEU   181      52.737  46.904  25.326  1.00  0.00           C  
ATOM   2854  O   LEU   181      53.229  45.895  25.735  1.00  0.00           O  
ATOM   2855  N   LYS   182      52.394  47.102  24.047  1.00  0.00           N  
ATOM   2856  H   LYS   182      51.846  48.015  23.814  1.00  0.00           H  
ATOM   2857  CA  LYS   182      52.673  46.178  22.973  1.00  0.00           C  
ATOM   2858  HA  LYS   182      51.919  46.486  22.248  1.00  0.00           H  
ATOM   2859  CB  LYS   182      54.009  46.520  22.266  1.00  0.00           C  
ATOM   2860  HB2 LYS   182      54.040  45.934  21.347  1.00  0.00           H  
ATOM   2861  HB3 LYS   182      53.976  47.591  22.066  1.00  0.00           H  
ATOM   2862  CG  LYS   182      55.203  46.189  23.089  1.00  0.00           C  
ATOM   2863  HG2 LYS   182      55.416  46.869  23.915  1.00  0.00           H  
ATOM   2864  HG3 LYS   182      55.147  45.192  23.525  1.00  0.00           H  
ATOM   2865  CD  LYS   182      56.506  46.113  22.213  1.00  0.00           C  
ATOM   2866  HD2 LYS   182      56.584  45.288  21.635  1.00  0.00           H  
ATOM   2867  HD3 LYS   182      56.459  46.925  21.488  1.00  0.00           H  
ATOM   2868  CE  LYS   182      57.710  46.169  23.117  1.00  0.00           C  
ATOM   2869  HE2 LYS   182      57.663  47.111  23.662  1.00  0.00           H  
ATOM   2870  HE3 LYS   182      57.787  45.375  23.860  1.00  0.00           H  
ATOM   2871  NZ  LYS   182      58.925  46.142  22.352  1.00  0.00           N  
ATOM   2872  HZ1 LYS   182      59.732  46.235  23.079  1.00  0.00           H  
ATOM   2873  HZ2 LYS   182      59.233  45.254  21.799  1.00  0.00           H  
ATOM   2874  HZ3 LYS   182      59.023  47.006  21.696  1.00  0.00           H  
ATOM   2875  C   LYS   182      52.405  44.668  23.273  1.00  0.00           C  
ATOM   2876  O   LYS   182      53.278  43.779  23.281  1.00  0.00           O  
ATOM   2877  N   LEU   183      51.236  44.486  23.887  1.00  0.00           N  
ATOM   2878  H   LEU   183      50.728  45.321  24.141  1.00  0.00           H  
ATOM   2879  CA  LEU   183      50.622  43.192  24.165  1.00  0.00           C  
ATOM   2880  HA  LEU   183      51.417  42.490  24.419  1.00  0.00           H  
ATOM   2881  CB  LEU   183      49.664  43.222  25.400  1.00  0.00           C  
ATOM   2882  HB2 LEU   183      48.672  43.606  25.163  1.00  0.00           H  
ATOM   2883  HB3 LEU   183      49.550  42.183  25.709  1.00  0.00           H  
ATOM   2884  CG  LEU   183      50.204  43.919  26.706  1.00  0.00           C  
ATOM   2885  HG  LEU   183      50.595  44.883  26.381  1.00  0.00           H  
ATOM   2886  CD1 LEU   183      49.110  44.134  27.720  1.00  0.00           C  
ATOM   2887 HD11 LEU   183      48.421  44.873  27.311  1.00  0.00           H  
ATOM   2888 HD12 LEU   183      48.583  43.195  27.890  1.00  0.00           H  
ATOM   2889 HD13 LEU   183      49.487  44.428  28.699  1.00  0.00           H  
ATOM   2890  CD2 LEU   183      51.374  43.193  27.351  1.00  0.00           C  
ATOM   2891 HD21 LEU   183      51.053  42.262  27.817  1.00  0.00           H  
ATOM   2892 HD22 LEU   183      52.151  43.005  26.610  1.00  0.00           H  
ATOM   2893 HD23 LEU   183      51.749  43.825  28.156  1.00  0.00           H  
ATOM   2894  C   LEU   183      49.942  42.690  22.915  1.00  0.00           C  
ATOM   2895  O   LEU   183      48.759  42.792  22.714  1.00  0.00           O  
ATOM   2896  N   ASN   184      50.744  42.147  21.995  1.00  0.00           N  
ATOM   2897  H   ASN   184      51.807  41.980  22.167  1.00  0.00           H  
ATOM   2898  CA  ASN   184      50.376  41.883  20.609  1.00  0.00           C  
ATOM   2899  HA  ASN   184      49.638  42.624  20.302  1.00  0.00           H  
ATOM   2900  CB  ASN   184      51.579  41.977  19.625  1.00  0.00           C  
ATOM   2901  HB2 ASN   184      52.217  41.196  19.673  1.00  0.00           H  
ATOM   2902  HB3 ASN   184      51.111  41.925  18.643  1.00  0.00           H  
ATOM   2903  CG  ASN   184      52.312  43.270  19.743  1.00  0.00           C  
ATOM   2904  OD1 ASN   184      51.740  44.306  20.120  1.00  0.00           O  
ATOM   2905  ND2 ASN   184      53.560  43.275  19.454  1.00  0.00           N  
ATOM   2906 HD21 ASN   184      54.043  44.159  19.525  1.00  0.00           H  
ATOM   2907 HD22 ASN   184      54.095  42.418  19.468  1.00  0.00           H  
ATOM   2908  C   ASN   184      49.751  40.505  20.396  1.00  0.00           C  
ATOM   2909  O   ASN   184      48.899  40.316  19.539  1.00  0.00           O  
ATOM   2910  N   HIE   185      50.079  39.507  21.242  1.00  0.00           N  
ATOM   2911  H   HIE   185      50.615  39.691  22.078  1.00  0.00           H  
ATOM   2912  CA  HIE   185      49.683  38.088  21.269  1.00  0.00           C  
ATOM   2913  HA  HIE   185      49.179  37.836  20.336  1.00  0.00           H  
ATOM   2914  CB  HIE   185      50.892  37.190  21.330  1.00  0.00           C  
ATOM   2915  HB2 HIE   185      51.415  37.495  22.237  1.00  0.00           H  
ATOM   2916  HB3 HIE   185      50.619  36.155  21.538  1.00  0.00           H  
ATOM   2917  CG  HIE   185      51.831  37.268  20.162  1.00  0.00           C  
ATOM   2918  ND1 HIE   185      52.633  38.351  19.811  1.00  0.00           N  
ATOM   2919  CE1 HIE   185      53.485  37.960  18.862  1.00  0.00           C  
ATOM   2920  HE1 HIE   185      54.348  38.520  18.503  1.00  0.00           H  
ATOM   2921  NE2 HIE   185      53.188  36.663  18.559  1.00  0.00           N  
ATOM   2922  HE2 HIE   185      53.604  36.140  17.698  1.00  0.00           H  
ATOM   2923  CD2 HIE   185      52.184  36.222  19.353  1.00  0.00           C  
ATOM   2924  HD2 HIE   185      51.869  35.196  19.545  1.00  0.00           H  
ATOM   2925  C   HIE   185      48.618  37.939  22.358  1.00  0.00           C  
ATOM   2926  O   HIE   185      48.710  36.969  23.137  1.00  0.00           O  
ATOM   2927  N   THR   186      47.886  39.000  22.663  1.00  0.00           N  
ATOM   2928  H   THR   186      47.897  39.848  21.979  1.00  0.00           H  
ATOM   2929  CA  THR   186      46.899  39.208  23.750  1.00  0.00           C  
ATOM   2930  HA  THR   186      46.726  38.212  24.158  1.00  0.00           H  
ATOM   2931  CB  THR   186      47.469  40.169  24.834  1.00  0.00           C  
ATOM   2932  HB  THR   186      47.923  40.985  24.272  1.00  0.00           H  
ATOM   2933  CG2 THR   186      46.545  40.628  25.924  1.00  0.00           C  
ATOM   2934 HG21 THR   186      46.006  39.740  26.256  1.00  0.00           H  
ATOM   2935 HG22 THR   186      47.199  41.040  26.693  1.00  0.00           H  
ATOM   2936 HG23 THR   186      45.885  41.408  25.544  1.00  0.00           H  
ATOM   2937  OG1 THR   186      48.517  39.486  25.415  1.00  0.00           O  
ATOM   2938  HG1 THR   186      49.396  39.516  24.770  1.00  0.00           H  
ATOM   2939  C   THR   186      45.611  39.801  23.107  1.00  0.00           C  
ATOM   2940  O   THR   186      45.734  40.697  22.290  1.00  0.00           O  
ATOM   2941  N   TRP   187      44.413  39.289  23.478  1.00  0.00           N  
ATOM   2942  H   TRP   187      44.450  38.627  24.241  1.00  0.00           H  
ATOM   2943  CA  TRP   187      43.141  39.562  22.791  1.00  0.00           C  
ATOM   2944  HA  TRP   187      43.177  40.524  22.281  1.00  0.00           H  
ATOM   2945  CB  TRP   187      42.993  38.451  21.721  1.00  0.00           C  
ATOM   2946  HB2 TRP   187      42.721  37.484  22.143  1.00  0.00           H  
ATOM   2947  HB3 TRP   187      42.123  38.817  21.175  1.00  0.00           H  
ATOM   2948  CG  TRP   187      44.236  38.303  20.788  1.00  0.00           C  
ATOM   2949  CD1 TRP   187      45.217  37.370  20.825  1.00  0.00           C  
ATOM   2950  HD1 TRP   187      45.292  36.627  21.505  1.00  0.00           H  
ATOM   2951  NE1 TRP   187      46.157  37.578  19.846  1.00  0.00           N  
ATOM   2952  HE1 TRP   187      46.990  37.006  19.842  1.00  0.00           H  
ATOM   2953  CE2 TRP   187      45.758  38.638  19.009  1.00  0.00           C  
ATOM   2954  CZ2 TRP   187      46.394  39.287  17.926  1.00  0.00           C  
ATOM   2955  HZ2 TRP   187      47.271  38.958  17.548  1.00  0.00           H  
ATOM   2956  CH2 TRP   187      45.829  40.424  17.376  1.00  0.00           C  
ATOM   2957  HH2 TRP   187      46.316  40.854  16.501  1.00  0.00           H  
ATOM   2958  CZ3 TRP   187      44.645  40.945  17.977  1.00  0.00           C  
ATOM   2959  HZ3 TRP   187      44.142  41.851  17.642  1.00  0.00           H  
ATOM   2960  CE3 TRP   187      44.109  40.311  19.139  1.00  0.00           C  
ATOM   2961  HE3 TRP   187      43.133  40.675  19.460  1.00  0.00           H  
ATOM   2962  CD2 TRP   187      44.619  39.176  19.723  1.00  0.00           C  
ATOM   2963  C   TRP   187      41.887  39.550  23.679  1.00  0.00           C  
ATOM   2964  O   TRP   187      41.807  38.745  24.585  1.00  0.00           O  
ATOM   2965  N   ILE   188      40.811  40.231  23.288  1.00  0.00           N  
ATOM   2966  H   ILE   188      40.869  40.894  22.425  1.00  0.00           H  
ATOM   2967  CA  ILE   188      39.372  39.975  23.793  1.00  0.00           C  
ATOM   2968  HA  ILE   188      39.493  39.738  24.851  1.00  0.00           H  
ATOM   2969  CB  ILE   188      38.402  41.230  23.749  1.00  0.00           C  
ATOM   2970  HB  ILE   188      38.460  41.782  22.811  1.00  0.00           H  
ATOM   2971  CG2 ILE   188      37.023  40.851  23.974  1.00  0.00           C  
ATOM   2972 HG21 ILE   188      36.915  40.342  24.932  1.00  0.00           H  
ATOM   2973 HG22 ILE   188      36.336  41.592  23.944  1.00  0.00           H  
ATOM   2974 HG23 ILE   188      36.662  40.256  23.313  1.00  0.00           H  
ATOM   2975  CG1 ILE   188      38.697  42.134  24.938  1.00  0.00           C  
ATOM   2976 HG12 ILE   188      37.844  42.810  25.010  1.00  0.00           H  
ATOM   2977 HG13 ILE   188      38.843  41.596  25.875  1.00  0.00           H  
ATOM   2978  CD1 ILE   188      39.967  42.996  24.682  1.00  0.00           C  
ATOM   2979 HD11 ILE   188      40.800  42.320  24.807  1.00  0.00           H  
ATOM   2980 HD12 ILE   188      39.958  43.449  23.779  1.00  0.00           H  
ATOM   2981 HD13 ILE   188      40.006  43.843  25.351  1.00  0.00           H  
ATOM   2982  C   ILE   188      38.736  38.665  23.217  1.00  0.00           C  
ATOM   2983  O   ILE   188      38.092  37.758  23.828  1.00  0.00           O  
ATOM   2984  N   ASN   189      39.035  38.479  21.915  1.00  0.00           N  
ATOM   2985  H   ASN   189      39.512  39.291  21.387  1.00  0.00           H  
ATOM   2986  CA  ASN   189      38.665  37.276  21.192  1.00  0.00           C  
ATOM   2987  HA  ASN   189      38.597  36.397  21.817  1.00  0.00           H  
ATOM   2988  CB  ASN   189      37.260  37.469  20.613  1.00  0.00           C  
ATOM   2989  HB2 ASN   189      37.223  38.398  20.217  1.00  0.00           H  
ATOM   2990  HB3 ASN   189      37.101  36.689  19.884  1.00  0.00           H  
ATOM   2991  CG  ASN   189      36.179  37.245  21.615  1.00  0.00           C  
ATOM   2992  OD1 ASN   189      36.101  36.185  22.261  1.00  0.00           O  
ATOM   2993  ND2 ASN   189      35.347  38.215  21.837  1.00  0.00           N  
ATOM   2994 HD21 ASN   189      34.469  38.005  22.448  1.00  0.00           H  
ATOM   2995 HD22 ASN   189      35.551  39.237  21.518  1.00  0.00           H  
ATOM   2996  C   ASN   189      39.677  36.967  20.115  1.00  0.00           C  
ATOM   2997  O   ASN   189      39.762  37.682  19.077  1.00  0.00           O  
ATOM   2998  N   VAL   190      40.321  35.792  20.352  1.00  0.00           N  
ATOM   2999  H   VAL   190      39.898  35.315  21.236  1.00  0.00           H  
ATOM   3000  CA  VAL   190      41.392  35.278  19.546  1.00  0.00           C  
ATOM   3001  HA  VAL   190      42.175  36.014  19.727  1.00  0.00           H  
ATOM   3002  CB  VAL   190      41.886  33.898  20.110  1.00  0.00           C  
ATOM   3003  HB  VAL   190      41.048  33.336  20.063  1.00  0.00           H  
ATOM   3004  CG1 VAL   190      42.959  33.261  19.188  1.00  0.00           C  
ATOM   3005 HG11 VAL   190      43.343  32.408  19.748  1.00  0.00           H  
ATOM   3006 HG12 VAL   190      42.519  32.772  18.319  1.00  0.00           H  
ATOM   3007 HG13 VAL   190      43.774  33.889  18.827  1.00  0.00           H  
ATOM   3008  CG2 VAL   190      42.453  34.100  21.520  1.00  0.00           C  
ATOM   3009 HG21 VAL   190      41.660  34.245  22.240  1.00  0.00           H  
ATOM   3010 HG22 VAL   190      42.872  33.226  21.804  1.00  0.00           H  
ATOM   3011 HG23 VAL   190      43.093  34.969  21.513  1.00  0.00           H  
ATOM   3012  C   VAL   190      40.999  35.274  18.053  1.00  0.00           C  
ATOM   3013  O   VAL   190      40.068  34.561  17.710  1.00  0.00           O  
ATOM   3014  N   PRO   191      41.645  35.985  17.163  1.00  0.00           N  
ATOM   3015  CD  PRO   191      42.647  36.994  17.549  1.00  0.00           C  
ATOM   3016  HD2 PRO   191      43.610  36.508  17.706  1.00  0.00           H  
ATOM   3017  HD3 PRO   191      42.297  37.508  18.444  1.00  0.00           H  
ATOM   3018  CG  PRO   191      42.915  37.881  16.398  1.00  0.00           C  
ATOM   3019  HG2 PRO   191      43.961  38.185  16.401  1.00  0.00           H  
ATOM   3020  HG3 PRO   191      42.263  38.754  16.424  1.00  0.00           H  
ATOM   3021  CB  PRO   191      42.507  36.989  15.258  1.00  0.00           C  
ATOM   3022  HB2 PRO   191      43.385  36.436  14.925  1.00  0.00           H  
ATOM   3023  HB3 PRO   191      42.210  37.679  14.468  1.00  0.00           H  
ATOM   3024  CA  PRO   191      41.371  36.041  15.740  1.00  0.00           C  
ATOM   3025  HA  PRO   191      40.375  36.479  15.668  1.00  0.00           H  
ATOM   3026  C   PRO   191      41.541  34.709  15.017  1.00  0.00           C  
ATOM   3027  O   PRO   191      42.262  33.771  15.439  1.00  0.00           O  
ATOM   3028  N   HIE   192      40.961  34.594  13.831  1.00  0.00           N  
ATOM   3029  H   HIE   192      40.528  35.470  13.349  1.00  0.00           H  
ATOM   3030  CA  HIE   192      40.985  33.365  13.023  1.00  0.00           C  
ATOM   3031  HA  HIE   192      40.482  32.534  13.518  1.00  0.00           H  
ATOM   3032  CB  HIE   192      40.304  33.647  11.643  1.00  0.00           C  
ATOM   3033  HB2 HIE   192      39.357  33.915  11.869  1.00  0.00           H  
ATOM   3034  HB3 HIE   192      40.827  34.425  11.088  1.00  0.00           H  
ATOM   3035  CG  HIE   192      40.245  32.443  10.730  1.00  0.00           C  
ATOM   3036  ND1 HIE   192      39.230  31.473  10.912  1.00  0.00           N  
ATOM   3037  CE1 HIE   192      39.340  30.732   9.802  1.00  0.00           C  
ATOM   3038  HE1 HIE   192      38.748  29.928   9.649  1.00  0.00           H  
ATOM   3039  NE2 HIE   192      40.363  31.124   9.037  1.00  0.00           N  
ATOM   3040  HE2 HIE   192      40.523  30.633   8.169  1.00  0.00           H  
ATOM   3041  CD2 HIE   192      40.941  32.300   9.547  1.00  0.00           C  
ATOM   3042  HD2 HIE   192      41.636  32.992   9.070  1.00  0.00           H  
ATOM   3043  C   HIE   192      42.440  32.893  12.737  1.00  0.00           C  
ATOM   3044  O   HIE   192      42.657  31.692  12.775  1.00  0.00           O  
ATOM   3045  N   ALA   193      43.382  33.721  12.420  1.00  0.00           N  
ATOM   3046  H   ALA   193      43.161  34.780  12.285  1.00  0.00           H  
ATOM   3047  CA  ALA   193      44.740  33.270  12.147  1.00  0.00           C  
ATOM   3048  HA  ALA   193      44.860  32.657  11.254  1.00  0.00           H  
ATOM   3049  CB  ALA   193      45.528  34.509  11.693  1.00  0.00           C  
ATOM   3050  HB1 ALA   193      45.563  35.187  12.441  1.00  0.00           H  
ATOM   3051  HB2 ALA   193      46.529  34.230  11.363  1.00  0.00           H  
ATOM   3052  HB3 ALA   193      45.016  35.117  10.946  1.00  0.00           H  
ATOM   3053  C   ALA   193      45.436  32.663  13.383  1.00  0.00           C  
ATOM   3054  O   ALA   193      46.094  31.635  13.325  1.00  0.00           O  
ATOM   3055  N   GLU   194      45.316  33.365  14.486  1.00  0.00           N  
ATOM   3056  H   GLU   194      44.698  34.263  14.445  1.00  0.00           H  
ATOM   3057  CA  GLU   194      45.817  33.080  15.781  1.00  0.00           C  
ATOM   3058  HA  GLU   194      46.788  32.868  15.605  1.00  0.00           H  
ATOM   3059  CB  GLU   194      45.580  34.234  16.763  1.00  0.00           C  
ATOM   3060  HB2 GLU   194      44.569  34.641  16.770  1.00  0.00           H  
ATOM   3061  HB3 GLU   194      45.882  33.923  17.763  1.00  0.00           H  
ATOM   3062  CG  GLU   194      46.316  35.454  16.374  1.00  0.00           C  
ATOM   3063  HG2 GLU   194      45.902  35.888  15.463  1.00  0.00           H  
ATOM   3064  HG3 GLU   194      46.123  36.149  17.191  1.00  0.00           H  
ATOM   3065  CD  GLU   194      47.765  35.169  16.169  1.00  0.00           C  
ATOM   3066  OE1 GLU   194      48.499  34.685  17.047  1.00  0.00           O  
ATOM   3067  OE2 GLU   194      48.379  35.501  15.135  1.00  0.00           O  
ATOM   3068  C   GLU   194      45.342  31.764  16.392  1.00  0.00           C  
ATOM   3069  O   GLU   194      46.011  31.229  17.275  1.00  0.00           O  
ATOM   3070  N   GLU   195      44.173  31.315  15.945  1.00  0.00           N  
ATOM   3071  H   GLU   195      43.623  32.018  15.319  1.00  0.00           H  
ATOM   3072  CA  GLU   195      43.446  30.245  16.657  1.00  0.00           C  
ATOM   3073  HA  GLU   195      43.300  30.540  17.696  1.00  0.00           H  
ATOM   3074  CB  GLU   195      42.015  30.243  16.050  1.00  0.00           C  
ATOM   3075  HB2 GLU   195      41.537  31.199  16.266  1.00  0.00           H  
ATOM   3076  HB3 GLU   195      42.037  30.261  14.960  1.00  0.00           H  
ATOM   3077  CG  GLU   195      41.127  29.064  16.388  1.00  0.00           C  
ATOM   3078  HG2 GLU   195      41.172  28.816  17.448  1.00  0.00           H  
ATOM   3079  HG3 GLU   195      40.087  29.332  16.203  1.00  0.00           H  
ATOM   3080  CD  GLU   195      41.220  27.796  15.504  1.00  0.00           C  
ATOM   3081  OE1 GLU   195      41.408  26.673  16.064  1.00  0.00           O  
ATOM   3082  OE2 GLU   195      41.308  27.894  14.246  1.00  0.00           O  
ATOM   3083  C   GLU   195      44.181  28.900  16.736  1.00  0.00           C  
ATOM   3084  O   GLU   195      44.065  28.294  17.840  1.00  0.00           O  
ATOM   3085  N   SER   196      44.990  28.447  15.792  1.00  0.00           N  
ATOM   3086  H   SER   196      45.273  29.015  14.906  1.00  0.00           H  
ATOM   3087  CA  SER   196      45.731  27.245  16.006  1.00  0.00           C  
ATOM   3088  HA  SER   196      45.162  26.334  16.190  1.00  0.00           H  
ATOM   3089  CB  SER   196      46.446  26.968  14.651  1.00  0.00           C  
ATOM   3090  HB2 SER   196      45.807  26.543  13.994  1.00  0.00           H  
ATOM   3091  HB3 SER   196      46.866  27.887  14.270  1.00  0.00           H  
ATOM   3092  OG  SER   196      47.468  26.002  14.849  1.00  0.00           O  
ATOM   3093  HG  SER   196      46.886  25.093  14.893  1.00  0.00           H  
ATOM   3094  C   SER   196      46.748  27.431  17.207  1.00  0.00           C  
ATOM   3095  O   SER   196      47.319  26.371  17.576  1.00  0.00           O  
ATOM   3096  N   HID   197      46.888  28.576  17.832  1.00  0.00           N  
ATOM   3097  H   HID   197      46.561  29.470  17.495  1.00  0.00           H  
ATOM   3098  CA  HID   197      47.689  28.677  19.094  1.00  0.00           C  
ATOM   3099  HA  HID   197      48.510  27.970  19.213  1.00  0.00           H  
ATOM   3100  CB  HID   197      48.449  29.991  19.070  1.00  0.00           C  
ATOM   3101  HB2 HID   197      47.714  30.783  18.929  1.00  0.00           H  
ATOM   3102  HB3 HID   197      48.959  30.082  20.030  1.00  0.00           H  
ATOM   3103  CG  HID   197      49.425  30.088  17.975  1.00  0.00           C  
ATOM   3104  ND1 HID   197      50.732  29.635  18.011  1.00  0.00           N  
ATOM   3105  HD1 HID   197      51.194  29.164  18.879  1.00  0.00           H  
ATOM   3106  CE1 HID   197      51.257  29.640  16.791  1.00  0.00           C  
ATOM   3107  HE1 HID   197      52.182  29.312  16.552  1.00  0.00           H  
ATOM   3108  NE2 HID   197      50.400  30.273  15.957  1.00  0.00           N  
ATOM   3109  CD2 HID   197      49.203  30.452  16.681  1.00  0.00           C  
ATOM   3110  HD2 HID   197      48.228  30.826  16.366  1.00  0.00           H  
ATOM   3111  C   HID   197      46.807  28.585  20.360  1.00  0.00           C  
ATOM   3112  O   HID   197      47.344  28.564  21.418  1.00  0.00           O  
ATOM   3113  N   TYR   198      45.500  28.737  20.196  1.00  0.00           N  
ATOM   3114  H   TYR   198      45.068  28.544  19.214  1.00  0.00           H  
ATOM   3115  CA  TYR   198      44.630  28.815  21.374  1.00  0.00           C  
ATOM   3116  HA  TYR   198      45.118  29.424  22.134  1.00  0.00           H  
ATOM   3117  CB  TYR   198      43.245  29.319  21.005  1.00  0.00           C  
ATOM   3118  HB2 TYR   198      43.426  30.121  20.418  1.00  0.00           H  
ATOM   3119  HB3 TYR   198      42.725  28.570  20.408  1.00  0.00           H  
ATOM   3120  CG  TYR   198      42.186  29.804  21.968  1.00  0.00           C  
ATOM   3121  CD1 TYR   198      42.022  29.337  23.301  1.00  0.00           C  
ATOM   3122  HD1 TYR   198      42.872  28.812  23.736  1.00  0.00           H  
ATOM   3123  CE1 TYR   198      40.942  29.630  24.182  1.00  0.00           C  
ATOM   3124  HE1 TYR   198      40.930  29.331  25.231  1.00  0.00           H  
ATOM   3125  CZ  TYR   198      39.827  30.262  23.561  1.00  0.00           C  
ATOM   3126  OH  TYR   198      38.655  30.534  24.217  1.00  0.00           O  
ATOM   3127  HH  TYR   198      38.532  29.982  25.148  1.00  0.00           H  
ATOM   3128  CE2 TYR   198      39.945  30.685  22.205  1.00  0.00           C  
ATOM   3129  HE2 TYR   198      39.049  31.228  21.903  1.00  0.00           H  
ATOM   3130  CD2 TYR   198      41.103  30.513  21.421  1.00  0.00           C  
ATOM   3131  HD2 TYR   198      41.104  30.932  20.414  1.00  0.00           H  
ATOM   3132  C   TYR   198      44.463  27.451  21.968  1.00  0.00           C  
ATOM   3133  O   TYR   198      44.213  26.502  21.216  1.00  0.00           O  
ATOM   3134  N   ALA   199      44.806  27.289  23.243  1.00  0.00           N  
ATOM   3135  H   ALA   199      45.106  28.132  23.865  1.00  0.00           H  
ATOM   3136  CA  ALA   199      44.610  26.040  23.967  1.00  0.00           C  
ATOM   3137  HA  ALA   199      45.100  25.320  23.564  1.00  0.00           H  
ATOM   3138  CB  ALA   199      45.219  26.242  25.348  1.00  0.00           C  
ATOM   3139  HB1 ALA   199      44.636  27.018  25.844  1.00  0.00           H  
ATOM   3140  HB2 ALA   199      45.271  25.285  25.867  1.00  0.00           H  
ATOM   3141  HB3 ALA   199      46.150  26.627  25.276  1.00  0.00           H  
ATOM   3142  C   ALA   199      43.161  25.661  24.042  1.00  0.00           C  
ATOM   3143  O   ALA   199      42.318  26.587  24.203  1.00  0.00           O  
ATOM   3144  N   TRP   200      42.857  24.397  23.959  1.00  0.00           N  
ATOM   3145  H   TRP   200      43.669  23.814  23.811  1.00  0.00           H  
ATOM   3146  CA  TRP   200      41.575  23.865  24.450  1.00  0.00           C  
ATOM   3147  HA  TRP   200      40.745  24.557  24.312  1.00  0.00           H  
ATOM   3148  CB  TRP   200      41.279  22.591  23.787  1.00  0.00           C  
ATOM   3149  HB2 TRP   200      42.182  21.984  23.726  1.00  0.00           H  
ATOM   3150  HB3 TRP   200      40.536  22.111  24.424  1.00  0.00           H  
ATOM   3151  CG  TRP   200      40.613  22.696  22.475  1.00  0.00           C  
ATOM   3152  CD1 TRP   200      41.261  22.852  21.292  1.00  0.00           C  
ATOM   3153  HD1 TRP   200      42.250  22.780  21.101  1.00  0.00           H  
ATOM   3154  NE1 TRP   200      40.270  22.958  20.307  1.00  0.00           N  
ATOM   3155  HE1 TRP   200      40.439  22.913  19.241  1.00  0.00           H  
ATOM   3156  CE2 TRP   200      39.007  23.081  20.851  1.00  0.00           C  
ATOM   3157  CZ2 TRP   200      37.752  23.259  20.260  1.00  0.00           C  
ATOM   3158  HZ2 TRP   200      37.665  23.474  19.205  1.00  0.00           H  
ATOM   3159  CH2 TRP   200      36.555  23.132  20.975  1.00  0.00           C  
ATOM   3160  HH2 TRP   200      35.621  23.146  20.591  1.00  0.00           H  
ATOM   3161  CZ3 TRP   200      36.691  23.033  22.350  1.00  0.00           C  
ATOM   3162  HZ3 TRP   200      35.785  23.065  22.955  1.00  0.00           H  
ATOM   3163  CE3 TRP   200      37.949  22.911  22.964  1.00  0.00           C  
ATOM   3164  HE3 TRP   200      38.004  22.872  24.052  1.00  0.00           H  
ATOM   3165  CD2 TRP   200      39.199  22.845  22.234  1.00  0.00           C  
ATOM   3166  C   TRP   200      41.667  23.626  25.980  1.00  0.00           C  
ATOM   3167  O   TRP   200      42.730  23.288  26.504  1.00  0.00           O  
ATOM   3168  N   GLY   201      40.564  23.966  26.619  1.00  0.00           N  
ATOM   3169  H   GLY   201      39.777  24.216  26.130  1.00  0.00           H  
ATOM   3170  CA  GLY   201      40.374  23.839  28.087  1.00  0.00           C  
ATOM   3171  HA2 GLY   201      41.311  24.056  28.578  1.00  0.00           H  
ATOM   3172  HA3 GLY   201      39.647  24.591  28.355  1.00  0.00           H  
ATOM   3173  C   GLY   201      39.631  22.564  28.456  1.00  0.00           C  
ATOM   3174  O   GLY   201      38.704  22.214  27.678  1.00  0.00           O  
ATOM   3175  N   TYR   202      39.932  21.881  29.563  1.00  0.00           N  
ATOM   3176  H   TYR   202      40.829  22.153  30.119  1.00  0.00           H  
ATOM   3177  CA  TYR   202      39.210  20.638  29.851  1.00  0.00           C  
ATOM   3178  HA  TYR   202      38.562  20.462  28.993  1.00  0.00           H  
ATOM   3179  CB  TYR   202      40.237  19.532  29.707  1.00  0.00           C  
ATOM   3180  HB2 TYR   202      41.006  19.639  30.354  1.00  0.00           H  
ATOM   3181  HB3 TYR   202      39.732  18.614  30.006  1.00  0.00           H  
ATOM   3182  CG  TYR   202      40.759  19.371  28.298  1.00  0.00           C  
ATOM   3183  CD1 TYR   202      40.084  18.578  27.372  1.00  0.00           C  
ATOM   3184  HD1 TYR   202      39.127  18.113  27.608  1.00  0.00           H  
ATOM   3185  CE1 TYR   202      40.500  18.441  26.027  1.00  0.00           C  
ATOM   3186  HE1 TYR   202      39.873  17.808  25.399  1.00  0.00           H  
ATOM   3187  CZ  TYR   202      41.692  19.052  25.574  1.00  0.00           C  
ATOM   3188  OH  TYR   202      42.198  18.814  24.294  1.00  0.00           O  
ATOM   3189  HH  TYR   202      41.425  18.253  23.768  1.00  0.00           H  
ATOM   3190  CE2 TYR   202      42.316  19.940  26.486  1.00  0.00           C  
ATOM   3191  HE2 TYR   202      43.289  20.343  26.247  1.00  0.00           H  
ATOM   3192  CD2 TYR   202      41.846  20.165  27.791  1.00  0.00           C  
ATOM   3193  HD2 TYR   202      42.314  20.907  28.421  1.00  0.00           H  
ATOM   3194  C   TYR   202      38.374  20.734  31.167  1.00  0.00           C  
ATOM   3195  O   TYR   202      38.854  21.223  32.181  1.00  0.00           O  
ATOM   3196  N   ARG   203      37.140  20.167  31.220  1.00  0.00           N  
ATOM   3197  H   ARG   203      36.804  19.767  30.263  1.00  0.00           H  
ATOM   3198  CA  ARG   203      36.292  20.198  32.394  1.00  0.00           C  
ATOM   3199  HA  ARG   203      36.830  20.416  33.220  1.00  0.00           H  
ATOM   3200  CB  ARG   203      35.140  21.221  32.271  1.00  0.00           C  
ATOM   3201  HB2 ARG   203      35.480  22.237  32.068  1.00  0.00           H  
ATOM   3202  HB3 ARG   203      34.471  20.904  31.471  1.00  0.00           H  
ATOM   3203  CG  ARG   203      34.373  21.287  33.586  1.00  0.00           C  
ATOM   3204  HG2 ARG   203      33.808  20.375  33.719  1.00  0.00           H  
ATOM   3205  HG3 ARG   203      34.983  21.231  34.487  1.00  0.00           H  
ATOM   3206  CD  ARG   203      33.369  22.455  33.650  1.00  0.00           C  
ATOM   3207  HD2 ARG   203      33.893  23.350  33.347  1.00  0.00           H  
ATOM   3208  HD3 ARG   203      32.567  22.201  33.091  1.00  0.00           H  
ATOM   3209  NE  ARG   203      32.871  22.641  35.023  1.00  0.00           N  
ATOM   3210  HE  ARG   203      31.941  22.168  35.302  1.00  0.00           H  
ATOM   3211  CZ  ARG   203      33.067  23.682  35.740  1.00  0.00           C  
ATOM   3212  NH1 ARG   203      34.162  24.426  35.487  1.00  0.00           N  
ATOM   3213 HH11 ARG   203      34.304  25.430  35.860  1.00  0.00           H  
ATOM   3214 HH12 ARG   203      34.810  24.154  34.667  1.00  0.00           H  
ATOM   3215  NH2 ARG   203      32.330  24.039  36.697  1.00  0.00           N  
ATOM   3216 HH21 ARG   203      32.612  24.886  37.323  1.00  0.00           H  
ATOM   3217 HH22 ARG   203      31.531  23.478  36.955  1.00  0.00           H  
ATOM   3218  C   ARG   203      35.763  18.763  32.623  1.00  0.00           C  
ATOM   3219  O   ARG   203      34.882  18.233  31.945  1.00  0.00           O  
ATOM   3220  N   GLU   204      36.360  18.069  33.568  1.00  0.00           N  
ATOM   3221  H   GLU   204      36.956  18.546  34.331  1.00  0.00           H  
ATOM   3222  CA  GLU   204      36.222  16.603  33.758  1.00  0.00           C  
ATOM   3223  HA  GLU   204      36.938  16.268  34.303  1.00  0.00           H  
ATOM   3224  CB  GLU   204      34.852  16.279  34.386  1.00  0.00           C  
ATOM   3225  HB2 GLU   204      34.077  16.669  33.744  1.00  0.00           H  
ATOM   3226  HB3 GLU   204      34.703  15.209  34.400  1.00  0.00           H  
ATOM   3227  CG  GLU   204      34.718  16.892  35.785  1.00  0.00           C  
ATOM   3228  HG2 GLU   204      34.714  17.966  35.600  1.00  0.00           H  
ATOM   3229  HG3 GLU   204      33.811  16.719  36.194  1.00  0.00           H  
ATOM   3230  CD  GLU   204      35.841  16.723  36.772  1.00  0.00           C  
ATOM   3231  OE1 GLU   204      36.623  15.802  36.548  1.00  0.00           O  
ATOM   3232  OE2 GLU   204      35.938  17.621  37.666  1.00  0.00           O  
ATOM   3233  C   GLU   204      36.478  15.832  32.427  1.00  0.00           C  
ATOM   3234  O   GLU   204      35.531  15.179  31.949  1.00  0.00           O  
ATOM   3235  N   GLY   205      37.630  16.070  31.727  1.00  0.00           N  
ATOM   3236  H   GLY   205      38.187  16.970  31.990  1.00  0.00           H  
ATOM   3237  CA  GLY   205      37.919  15.419  30.460  1.00  0.00           C  
ATOM   3238  HA2 GLY   205      38.986  15.422  30.294  1.00  0.00           H  
ATOM   3239  HA3 GLY   205      37.673  14.362  30.564  1.00  0.00           H  
ATOM   3240  C   GLY   205      37.231  16.064  29.277  1.00  0.00           C  
ATOM   3241  O   GLY   205      37.752  15.995  28.130  1.00  0.00           O  
ATOM   3242  N   LYS   206      35.961  16.619  29.402  1.00  0.00           N  
ATOM   3243  H   LYS   206      35.520  16.594  30.399  1.00  0.00           H  
ATOM   3244  CA  LYS   206      35.297  17.262  28.309  1.00  0.00           C  
ATOM   3245  HA  LYS   206      35.198  16.522  27.515  1.00  0.00           H  
ATOM   3246  CB  LYS   206      33.873  17.587  28.786  1.00  0.00           C  
ATOM   3247  HB2 LYS   206      33.330  16.727  29.178  1.00  0.00           H  
ATOM   3248  HB3 LYS   206      33.946  18.334  29.575  1.00  0.00           H  
ATOM   3249  CG  LYS   206      32.928  18.108  27.731  1.00  0.00           C  
ATOM   3250  HG2 LYS   206      33.343  19.038  27.342  1.00  0.00           H  
ATOM   3251  HG3 LYS   206      32.954  17.360  26.939  1.00  0.00           H  
ATOM   3252  CD  LYS   206      31.528  18.375  28.247  1.00  0.00           C  
ATOM   3253  HD2 LYS   206      31.166  17.594  28.775  1.00  0.00           H  
ATOM   3254  HD3 LYS   206      31.511  19.159  28.884  1.00  0.00           H  
ATOM   3255  CE  LYS   206      30.633  18.459  26.998  1.00  0.00           C  
ATOM   3256  HE2 LYS   206      30.973  19.266  26.495  1.00  0.00           H  
ATOM   3257  HE3 LYS   206      30.797  17.676  26.381  1.00  0.00           H  
ATOM   3258  NZ  LYS   206      29.241  18.645  27.288  1.00  0.00           N  
ATOM   3259  HZ1 LYS   206      29.135  19.469  27.993  1.00  0.00           H  
ATOM   3260  HZ2 LYS   206      28.704  18.973  26.498  1.00  0.00           H  
ATOM   3261  HZ3 LYS   206      28.854  17.787  27.652  1.00  0.00           H  
ATOM   3262  C   LYS   206      36.033  18.549  27.782  1.00  0.00           C  
ATOM   3263  O   LYS   206      36.483  19.322  28.595  1.00  0.00           O  
ATOM   3264  N   ALA   207      36.074  18.734  26.522  1.00  0.00           N  
ATOM   3265  H   ALA   207      35.652  17.951  25.892  1.00  0.00           H  
ATOM   3266  CA  ALA   207      36.653  19.927  25.871  1.00  0.00           C  
ATOM   3267  HA  ALA   207      37.507  20.294  26.441  1.00  0.00           H  
ATOM   3268  CB  ALA   207      37.026  19.592  24.447  1.00  0.00           C  
ATOM   3269  HB1 ALA   207      37.729  18.760  24.412  1.00  0.00           H  
ATOM   3270  HB2 ALA   207      36.202  19.276  23.958  1.00  0.00           H  
ATOM   3271  HB3 ALA   207      37.362  20.487  23.924  1.00  0.00           H  
ATOM   3272  C   ALA   207      35.631  21.065  25.980  1.00  0.00           C  
ATOM   3273  O   ALA   207      34.427  20.917  25.591  1.00  0.00           O  
ATOM   3274  N   VAL   208      36.130  22.313  26.244  1.00  0.00           N  
ATOM   3275  H   VAL   208      37.088  22.342  26.561  1.00  0.00           H  
ATOM   3276  CA  VAL   208      35.327  23.548  26.509  1.00  0.00           C  
ATOM   3277  HA  VAL   208      34.558  23.551  25.855  1.00  0.00           H  
ATOM   3278  CB  VAL   208      34.734  23.669  27.969  1.00  0.00           C  
ATOM   3279  HB  VAL   208      34.118  24.469  27.984  1.00  0.00           H  
ATOM   3280  CG1 VAL   208      33.855  22.521  28.528  1.00  0.00           C  
ATOM   3281 HG11 VAL   208      34.571  21.740  28.786  1.00  0.00           H  
ATOM   3282 HG12 VAL   208      33.275  22.809  29.405  1.00  0.00           H  
ATOM   3283 HG13 VAL   208      33.281  22.179  27.771  1.00  0.00           H  
ATOM   3284  CG2 VAL   208      35.883  23.800  29.003  1.00  0.00           C  
ATOM   3285 HG21 VAL   208      36.562  24.601  28.710  1.00  0.00           H  
ATOM   3286 HG22 VAL   208      35.419  24.020  29.964  1.00  0.00           H  
ATOM   3287 HG23 VAL   208      36.408  22.939  29.056  1.00  0.00           H  
ATOM   3288  C   VAL   208      36.074  24.883  26.271  1.00  0.00           C  
ATOM   3289  O   VAL   208      37.300  25.009  26.226  1.00  0.00           O  
ATOM   3290  N   HIP   209      35.358  26.004  26.141  1.00  0.00           N  
ATOM   3291  H   HIP   209      34.298  25.963  26.389  1.00  0.00           H  
ATOM   3292  CA  HIP   209      35.847  27.386  25.947  1.00  0.00           C  
ATOM   3293  HA  HIP   209      36.817  27.509  26.430  1.00  0.00           H  
ATOM   3294  CB  HIP   209      36.050  27.594  24.393  1.00  0.00           C  
ATOM   3295  HB2 HIP   209      35.204  27.057  23.964  1.00  0.00           H  
ATOM   3296  HB3 HIP   209      35.991  28.593  23.962  1.00  0.00           H  
ATOM   3297  CG  HIP   209      37.341  27.018  23.814  1.00  0.00           C  
ATOM   3298  ND1 HIP   209      37.519  26.508  22.561  1.00  0.00           N  
ATOM   3299  HD1 HIP   209      36.775  26.508  21.765  1.00  0.00           H  
ATOM   3300  CE1 HIP   209      38.860  26.329  22.443  1.00  0.00           C  
ATOM   3301  HE1 HIP   209      39.327  25.882  21.565  1.00  0.00           H  
ATOM   3302  NE2 HIP   209      39.580  26.812  23.511  1.00  0.00           N  
ATOM   3303  HE2 HIP   209      40.651  26.871  23.703  1.00  0.00           H  
ATOM   3304  CD2 HIP   209      38.582  27.212  24.410  1.00  0.00           C  
ATOM   3305  HD2 HIP   209      38.807  27.612  25.398  1.00  0.00           H  
ATOM   3306  C   HIP   209      34.838  28.411  26.605  1.00  0.00           C  
ATOM   3307  O   HIP   209      33.682  28.071  26.541  1.00  0.00           O  
ATOM   3308  N   VAL   210      35.230  29.575  27.188  1.00  0.00           N  
ATOM   3309  H   VAL   210      36.310  29.686  27.286  1.00  0.00           H  
ATOM   3310  CA  VAL   210      34.351  30.557  27.863  1.00  0.00           C  
ATOM   3311  HA  VAL   210      33.837  29.979  28.632  1.00  0.00           H  
ATOM   3312  CB  VAL   210      35.273  31.505  28.545  1.00  0.00           C  
ATOM   3313  HB  VAL   210      35.804  30.993  29.235  1.00  0.00           H  
ATOM   3314  CG1 VAL   210      36.166  32.392  27.687  1.00  0.00           C  
ATOM   3315 HG11 VAL   210      35.657  33.316  27.413  1.00  0.00           H  
ATOM   3316 HG12 VAL   210      37.070  32.718  28.202  1.00  0.00           H  
ATOM   3317 HG13 VAL   210      36.511  31.948  26.753  1.00  0.00           H  
ATOM   3318  CG2 VAL   210      34.279  32.416  29.380  1.00  0.00           C  
ATOM   3319 HG21 VAL   210      33.799  33.111  28.692  1.00  0.00           H  
ATOM   3320 HG22 VAL   210      33.609  31.883  29.916  1.00  0.00           H  
ATOM   3321 HG23 VAL   210      34.907  32.987  30.064  1.00  0.00           H  
ATOM   3322  C   VAL   210      33.364  31.166  26.866  1.00  0.00           C  
ATOM   3323  O   VAL   210      33.693  32.055  26.057  1.00  0.00           O  
ATOM   3324  N   SER   211      32.088  30.804  26.930  1.00  0.00           N  
ATOM   3325  H   SER   211      31.824  30.119  27.735  1.00  0.00           H  
ATOM   3326  CA  SER   211      30.972  31.280  26.057  1.00  0.00           C  
ATOM   3327  HA  SER   211      31.271  31.086  25.027  1.00  0.00           H  
ATOM   3328  CB  SER   211      29.737  30.490  26.401  1.00  0.00           C  
ATOM   3329  HB2 SER   211      29.985  29.429  26.437  1.00  0.00           H  
ATOM   3330  HB3 SER   211      29.328  30.931  27.310  1.00  0.00           H  
ATOM   3331  OG  SER   211      28.715  30.753  25.363  1.00  0.00           O  
ATOM   3332  HG  SER   211      29.060  30.291  24.437  1.00  0.00           H  
ATOM   3333  C   SER   211      30.654  32.769  26.232  1.00  0.00           C  
ATOM   3334  O   SER   211      30.750  33.286  27.390  1.00  0.00           O  
ATOM   3335  N   PRO   212      30.368  33.483  25.129  1.00  0.00           N  
ATOM   3336  CD  PRO   212      30.031  32.956  23.761  1.00  0.00           C  
ATOM   3337  HD2 PRO   212      29.072  32.641  23.731  1.00  0.00           H  
ATOM   3338  HD3 PRO   212      30.717  32.188  23.402  1.00  0.00           H  
ATOM   3339  CG  PRO   212      30.163  34.144  22.903  1.00  0.00           C  
ATOM   3340  HG2 PRO   212      29.732  34.019  21.998  1.00  0.00           H  
ATOM   3341  HG3 PRO   212      31.210  34.260  22.667  1.00  0.00           H  
ATOM   3342  CB  PRO   212      29.668  35.333  23.770  1.00  0.00           C  
ATOM   3343  HB2 PRO   212      28.680  35.325  23.559  1.00  0.00           H  
ATOM   3344  HB3 PRO   212      30.085  36.250  23.379  1.00  0.00           H  
ATOM   3345  CA  PRO   212      30.015  34.888  25.156  1.00  0.00           C  
ATOM   3346  HA  PRO   212      30.903  35.424  25.489  1.00  0.00           H  
ATOM   3347  C   PRO   212      28.853  35.186  26.094  1.00  0.00           C  
ATOM   3348  O   PRO   212      27.903  34.388  26.184  1.00  0.00           O  
ATOM   3349  N   GLY   213      28.860  36.378  26.664  1.00  0.00           N  
ATOM   3350  H   GLY   213      29.757  36.842  26.657  1.00  0.00           H  
ATOM   3351  CA  GLY   213      27.873  36.979  27.426  1.00  0.00           C  
ATOM   3352  HA2 GLY   213      26.896  36.632  27.088  1.00  0.00           H  
ATOM   3353  HA3 GLY   213      27.923  36.601  28.447  1.00  0.00           H  
ATOM   3354  C   GLY   213      27.860  38.491  27.544  1.00  0.00           C  
ATOM   3355  O   GLY   213      28.635  39.142  26.920  1.00  0.00           O  
ATOM   3356  N   MET   214      26.945  39.027  28.335  1.00  0.00           N  
ATOM   3357  H   MET   214      26.386  38.412  28.909  1.00  0.00           H  
ATOM   3358  CA  MET   214      26.858  40.461  28.646  1.00  0.00           C  
ATOM   3359  HA  MET   214      27.062  41.041  27.747  1.00  0.00           H  
ATOM   3360  CB  MET   214      25.467  40.666  29.228  1.00  0.00           C  
ATOM   3361  HB2 MET   214      25.257  39.896  29.971  1.00  0.00           H  
ATOM   3362  HB3 MET   214      25.375  41.600  29.782  1.00  0.00           H  
ATOM   3363  CG  MET   214      24.339  40.510  28.158  1.00  0.00           C  
ATOM   3364  HG2 MET   214      24.451  39.572  27.614  1.00  0.00           H  
ATOM   3365  HG3 MET   214      23.366  40.431  28.643  1.00  0.00           H  
ATOM   3366  SD  MET   214      24.363  41.966  27.106  1.00  0.00           S  
ATOM   3367  CE  MET   214      23.793  43.205  28.271  1.00  0.00           C  
ATOM   3368  HE1 MET   214      22.782  42.924  28.566  1.00  0.00           H  
ATOM   3369  HE2 MET   214      24.421  43.250  29.161  1.00  0.00           H  
ATOM   3370  HE3 MET   214      23.728  44.155  27.741  1.00  0.00           H  
ATOM   3371  C   MET   214      27.884  40.772  29.708  1.00  0.00           C  
ATOM   3372  O   MET   214      27.962  40.059  30.750  1.00  0.00           O  
ATOM   3373  N   LEU   215      28.594  41.856  29.448  1.00  0.00           N  
ATOM   3374  H   LEU   215      28.585  42.407  28.508  1.00  0.00           H  
ATOM   3375  CA  LEU   215      29.709  42.414  30.220  1.00  0.00           C  
ATOM   3376  HA  LEU   215      30.146  43.223  29.635  1.00  0.00           H  
ATOM   3377  CB  LEU   215      29.165  43.117  31.511  1.00  0.00           C  
ATOM   3378  HB2 LEU   215      28.644  42.423  32.171  1.00  0.00           H  
ATOM   3379  HB3 LEU   215      30.003  43.500  32.093  1.00  0.00           H  
ATOM   3380  CG  LEU   215      28.238  44.326  31.205  1.00  0.00           C  
ATOM   3381  HG  LEU   215      27.427  43.907  30.608  1.00  0.00           H  
ATOM   3382  CD1 LEU   215      27.784  44.898  32.560  1.00  0.00           C  
ATOM   3383 HD11 LEU   215      27.109  44.111  32.897  1.00  0.00           H  
ATOM   3384 HD12 LEU   215      28.553  44.959  33.213  1.00  0.00           H  
ATOM   3385 HD13 LEU   215      27.210  45.804  32.367  1.00  0.00           H  
ATOM   3386  CD2 LEU   215      29.001  45.564  30.572  1.00  0.00           C  
ATOM   3387 HD21 LEU   215      29.733  45.861  31.117  1.00  0.00           H  
ATOM   3388 HD22 LEU   215      29.479  45.267  29.639  1.00  0.00           H  
ATOM   3389 HD23 LEU   215      28.335  46.419  30.456  1.00  0.00           H  
ATOM   3390  C   LEU   215      30.857  41.443  30.443  1.00  0.00           C  
ATOM   3391  O   LEU   215      31.542  41.611  31.484  1.00  0.00           O  
ATOM   3392  N   ASP   216      31.100  40.516  29.557  1.00  0.00           N  
ATOM   3393  H   ASP   216      30.526  40.632  28.734  1.00  0.00           H  
ATOM   3394  CA  ASP   216      32.125  39.452  29.645  1.00  0.00           C  
ATOM   3395  HA  ASP   216      32.143  39.026  30.648  1.00  0.00           H  
ATOM   3396  CB  ASP   216      31.835  38.302  28.721  1.00  0.00           C  
ATOM   3397  HB2 ASP   216      32.507  37.464  28.900  1.00  0.00           H  
ATOM   3398  HB3 ASP   216      30.806  38.011  28.935  1.00  0.00           H  
ATOM   3399  CG  ASP   216      31.823  38.556  27.195  1.00  0.00           C  
ATOM   3400  OD1 ASP   216      32.005  39.683  26.655  1.00  0.00           O  
ATOM   3401  OD2 ASP   216      31.621  37.553  26.500  1.00  0.00           O  
ATOM   3402  C   ASP   216      33.567  40.004  29.474  1.00  0.00           C  
ATOM   3403  O   ASP   216      34.311  39.797  30.412  1.00  0.00           O  
ATOM   3404  N   ALA   217      33.898  40.630  28.336  1.00  0.00           N  
ATOM   3405  H   ALA   217      33.138  40.816  27.578  1.00  0.00           H  
ATOM   3406  CA  ALA   217      35.221  41.233  28.087  1.00  0.00           C  
ATOM   3407  HA  ALA   217      36.029  40.507  27.999  1.00  0.00           H  
ATOM   3408  CB  ALA   217      35.132  41.940  26.805  1.00  0.00           C  
ATOM   3409  HB1 ALA   217      34.950  41.250  25.981  1.00  0.00           H  
ATOM   3410  HB2 ALA   217      34.227  42.541  26.897  1.00  0.00           H  
ATOM   3411  HB3 ALA   217      36.048  42.491  26.591  1.00  0.00           H  
ATOM   3412  C   ALA   217      35.682  42.211  29.168  1.00  0.00           C  
ATOM   3413  O   ALA   217      36.872  42.148  29.535  1.00  0.00           O  
ATOM   3414  N   GLU   218      34.744  42.864  29.893  1.00  0.00           N  
ATOM   3415  H   GLU   218      33.754  42.724  29.460  1.00  0.00           H  
ATOM   3416  CA  GLU   218      34.846  43.834  30.962  1.00  0.00           C  
ATOM   3417  HA  GLU   218      35.530  44.616  30.630  1.00  0.00           H  
ATOM   3418  CB  GLU   218      33.501  44.572  31.170  1.00  0.00           C  
ATOM   3419  HB2 GLU   218      32.740  43.826  31.398  1.00  0.00           H  
ATOM   3420  HB3 GLU   218      33.673  45.208  31.936  1.00  0.00           H  
ATOM   3421  CG  GLU   218      33.132  45.460  29.976  1.00  0.00           C  
ATOM   3422  HG2 GLU   218      32.361  46.180  30.252  1.00  0.00           H  
ATOM   3423  HG3 GLU   218      33.975  46.109  29.737  1.00  0.00           H  
ATOM   3424  CD  GLU   218      32.469  44.765  28.763  1.00  0.00           C  
ATOM   3425  OE1 GLU   218      32.308  43.529  28.654  1.00  0.00           O  
ATOM   3426  OE2 GLU   218      32.017  45.490  27.895  1.00  0.00           O  
ATOM   3427  C   GLU   218      35.460  43.237  32.244  1.00  0.00           C  
ATOM   3428  O   GLU   218      36.122  44.046  32.992  1.00  0.00           O  
ATOM   3429  N   ALA   219      35.217  41.961  32.555  1.00  0.00           N  
ATOM   3430  H   ALA   219      34.654  41.457  31.769  1.00  0.00           H  
ATOM   3431  CA  ALA   219      35.712  41.411  33.868  1.00  0.00           C  
ATOM   3432  HA  ALA   219      36.518  42.057  34.216  1.00  0.00           H  
ATOM   3433  CB  ALA   219      34.542  41.577  34.853  1.00  0.00           C  
ATOM   3434  HB1 ALA   219      34.171  42.598  34.769  1.00  0.00           H  
ATOM   3435  HB2 ALA   219      33.784  40.852  34.554  1.00  0.00           H  
ATOM   3436  HB3 ALA   219      34.910  41.405  35.865  1.00  0.00           H  
ATOM   3437  C   ALA   219      36.321  40.022  33.801  1.00  0.00           C  
ATOM   3438  O   ALA   219      36.733  39.497  34.875  1.00  0.00           O  
ATOM   3439  N   TYR   220      36.169  39.293  32.687  1.00  0.00           N  
ATOM   3440  H   TYR   220      35.611  39.752  31.870  1.00  0.00           H  
ATOM   3441  CA  TYR   220      36.627  37.921  32.494  1.00  0.00           C  
ATOM   3442  HA  TYR   220      37.486  37.791  33.009  1.00  0.00           H  
ATOM   3443  CB  TYR   220      35.716  36.779  33.200  1.00  0.00           C  
ATOM   3444  HB2 TYR   220      36.248  35.846  33.017  1.00  0.00           H  
ATOM   3445  HB3 TYR   220      35.602  37.046  34.251  1.00  0.00           H  
ATOM   3446  CG  TYR   220      34.363  36.558  32.645  1.00  0.00           C  
ATOM   3447  CD1 TYR   220      34.106  35.918  31.438  1.00  0.00           C  
ATOM   3448  HD1 TYR   220      34.953  35.480  30.909  1.00  0.00           H  
ATOM   3449  CE1 TYR   220      32.819  35.738  30.930  1.00  0.00           C  
ATOM   3450  HE1 TYR   220      32.691  35.253  30.054  1.00  0.00           H  
ATOM   3451  CZ  TYR   220      31.700  36.230  31.580  1.00  0.00           C  
ATOM   3452  OH  TYR   220      30.447  36.133  31.053  1.00  0.00           O  
ATOM   3453  HH  TYR   220      30.318  35.157  30.586  1.00  0.00           H  
ATOM   3454  CE2 TYR   220      31.929  37.087  32.635  1.00  0.00           C  
ATOM   3455  HE2 TYR   220      31.103  37.508  33.208  1.00  0.00           H  
ATOM   3456  CD2 TYR   220      33.231  37.098  33.268  1.00  0.00           C  
ATOM   3457  HD2 TYR   220      33.418  37.508  34.261  1.00  0.00           H  
ATOM   3458  C   TYR   220      37.028  37.467  31.073  1.00  0.00           C  
ATOM   3459  O   TYR   220      37.653  36.349  30.915  1.00  0.00           O  
ATOM   3460  N   GLY   221      36.807  38.348  30.066  1.00  0.00           N  
ATOM   3461  H   GLY   221      36.303  39.294  30.264  1.00  0.00           H  
ATOM   3462  CA  GLY   221      36.732  37.803  28.718  1.00  0.00           C  
ATOM   3463  HA2 GLY   221      36.363  36.781  28.798  1.00  0.00           H  
ATOM   3464  HA3 GLY   221      35.938  38.362  28.223  1.00  0.00           H  
ATOM   3465  C   GLY   221      38.035  37.785  27.913  1.00  0.00           C  
ATOM   3466  O   GLY   221      38.021  37.673  26.656  1.00  0.00           O  
ATOM   3467  N   VAL   222      39.159  38.106  28.468  1.00  0.00           N  
ATOM   3468  H   VAL   222      39.091  38.217  29.550  1.00  0.00           H  
ATOM   3469  CA  VAL   222      40.470  38.334  27.840  1.00  0.00           C  
ATOM   3470  HA  VAL   222      40.232  38.631  26.819  1.00  0.00           H  
ATOM   3471  CB  VAL   222      41.227  39.564  28.488  1.00  0.00           C  
ATOM   3472  HB  VAL   222      41.517  39.303  29.419  1.00  0.00           H  
ATOM   3473  CG1 VAL   222      42.362  40.022  27.687  1.00  0.00           C  
ATOM   3474 HG11 VAL   222      42.960  40.723  28.269  1.00  0.00           H  
ATOM   3475 HG12 VAL   222      43.068  39.198  27.578  1.00  0.00           H  
ATOM   3476 HG13 VAL   222      42.112  40.466  26.724  1.00  0.00           H  
ATOM   3477  CG2 VAL   222      40.396  40.875  28.718  1.00  0.00           C  
ATOM   3478 HG21 VAL   222      40.189  41.362  27.858  1.00  0.00           H  
ATOM   3479 HG22 VAL   222      39.455  40.603  29.197  1.00  0.00           H  
ATOM   3480 HG23 VAL   222      40.946  41.573  29.348  1.00  0.00           H  
ATOM   3481  C   VAL   222      41.353  37.066  27.869  1.00  0.00           C  
ATOM   3482  O   VAL   222      41.368  36.309  28.819  1.00  0.00           O  
ATOM   3483  N   LYS   223      42.066  36.808  26.741  1.00  0.00           N  
ATOM   3484  H   LYS   223      41.937  37.559  25.962  1.00  0.00           H  
ATOM   3485  CA  LYS   223      42.985  35.672  26.602  1.00  0.00           C  
ATOM   3486  HA  LYS   223      43.104  35.178  27.475  1.00  0.00           H  
ATOM   3487  CB  LYS   223      42.500  34.626  25.598  1.00  0.00           C  
ATOM   3488  HB2 LYS   223      42.528  35.113  24.623  1.00  0.00           H  
ATOM   3489  HB3 LYS   223      43.197  33.790  25.644  1.00  0.00           H  
ATOM   3490  CG  LYS   223      41.101  33.986  25.861  1.00  0.00           C  
ATOM   3491  HG2 LYS   223      40.981  32.950  25.583  1.00  0.00           H  
ATOM   3492  HG3 LYS   223      40.804  34.048  26.908  1.00  0.00           H  
ATOM   3493  CD  LYS   223      40.030  34.789  25.047  1.00  0.00           C  
ATOM   3494  HD2 LYS   223      40.097  35.691  25.368  1.00  0.00           H  
ATOM   3495  HD3 LYS   223      40.241  34.754  23.988  1.00  0.00           H  
ATOM   3496  CE  LYS   223      38.551  34.294  25.395  1.00  0.00           C  
ATOM   3497  HE2 LYS   223      38.339  33.382  24.856  1.00  0.00           H  
ATOM   3498  HE3 LYS   223      38.459  34.220  26.468  1.00  0.00           H  
ATOM   3499  NZ  LYS   223      37.554  35.240  24.920  1.00  0.00           N  
ATOM   3500  HZ1 LYS   223      37.935  36.261  24.962  1.00  0.00           H  
ATOM   3501  HZ2 LYS   223      37.413  35.074  23.852  1.00  0.00           H  
ATOM   3502  HZ3 LYS   223      36.663  35.285  25.394  1.00  0.00           H  
ATOM   3503  C   LYS   223      44.422  36.199  26.301  1.00  0.00           C  
ATOM   3504  O   LYS   223      44.616  37.162  25.502  1.00  0.00           O  
ATOM   3505  N   SER   224      45.450  35.575  26.949  1.00  0.00           N  
ATOM   3506  H   SER   224      45.256  34.726  27.604  1.00  0.00           H  
ATOM   3507  CA  SER   224      46.876  35.982  26.661  1.00  0.00           C  
ATOM   3508  HA  SER   224      46.902  36.403  25.656  1.00  0.00           H  
ATOM   3509  CB  SER   224      47.192  37.124  27.625  1.00  0.00           C  
ATOM   3510  HB2 SER   224      46.494  37.853  27.587  1.00  0.00           H  
ATOM   3511  HB3 SER   224      47.112  36.714  28.632  1.00  0.00           H  
ATOM   3512  OG  SER   224      48.544  37.510  27.287  1.00  0.00           O  
ATOM   3513  HG  SER   224      48.516  38.355  26.599  1.00  0.00           H  
ATOM   3514  C   SER   224      47.796  34.799  26.711  1.00  0.00           C  
ATOM   3515  O   SER   224      47.433  33.698  27.086  1.00  0.00           O  
ATOM   3516  N   ASN   225      49.035  34.933  26.236  1.00  0.00           N  
ATOM   3517  H   ASN   225      49.386  35.878  26.179  1.00  0.00           H  
ATOM   3518  CA  ASN   225      50.077  33.907  26.276  1.00  0.00           C  
ATOM   3519  HA  ASN   225      49.788  32.862  26.393  1.00  0.00           H  
ATOM   3520  CB  ASN   225      50.836  33.941  24.885  1.00  0.00           C  
ATOM   3521  HB2 ASN   225      51.402  33.014  24.794  1.00  0.00           H  
ATOM   3522  HB3 ASN   225      50.257  33.913  23.962  1.00  0.00           H  
ATOM   3523  CG  ASN   225      51.782  35.150  24.739  1.00  0.00           C  
ATOM   3524  OD1 ASN   225      52.947  35.088  25.113  1.00  0.00           O  
ATOM   3525  ND2 ASN   225      51.281  36.306  24.543  1.00  0.00           N  
ATOM   3526 HD21 ASN   225      51.949  37.148  24.362  1.00  0.00           H  
ATOM   3527 HD22 ASN   225      50.248  36.503  24.254  1.00  0.00           H  
ATOM   3528  C   ASN   225      51.052  34.334  27.508  1.00  0.00           C  
ATOM   3529  O   ASN   225      51.129  35.432  27.983  1.00  0.00           O  
ATOM   3530  N   VAL   226      51.894  33.442  28.016  1.00  0.00           N  
ATOM   3531  H   VAL   226      51.786  32.457  27.562  1.00  0.00           H  
ATOM   3532  CA  VAL   226      52.670  33.711  29.251  1.00  0.00           C  
ATOM   3533  HA  VAL   226      51.922  34.093  29.945  1.00  0.00           H  
ATOM   3534  CB  VAL   226      53.156  32.342  29.892  1.00  0.00           C  
ATOM   3535  HB  VAL   226      52.440  31.600  29.539  1.00  0.00           H  
ATOM   3536  CG1 VAL   226      54.531  31.931  29.439  1.00  0.00           C  
ATOM   3537 HG11 VAL   226      55.345  32.615  29.680  1.00  0.00           H  
ATOM   3538 HG12 VAL   226      54.790  30.936  29.801  1.00  0.00           H  
ATOM   3539 HG13 VAL   226      54.504  31.689  28.377  1.00  0.00           H  
ATOM   3540  CG2 VAL   226      53.027  32.364  31.438  1.00  0.00           C  
ATOM   3541 HG21 VAL   226      52.030  32.408  31.597  1.00  0.00           H  
ATOM   3542 HG22 VAL   226      53.440  31.521  31.809  1.00  0.00           H  
ATOM   3543 HG23 VAL   226      53.424  33.188  31.865  1.00  0.00           H  
ATOM   3544  C   VAL   226      53.831  34.749  29.155  1.00  0.00           C  
ATOM   3545  O   VAL   226      54.278  35.240  30.146  1.00  0.00           O  
ATOM   3546  N   LYS   227      54.174  35.205  27.914  1.00  0.00           N  
ATOM   3547  H   LYS   227      53.582  34.774  27.107  1.00  0.00           H  
ATOM   3548  CA  LYS   227      55.223  36.224  27.630  1.00  0.00           C  
ATOM   3549  HA  LYS   227      55.909  36.229  28.477  1.00  0.00           H  
ATOM   3550  CB  LYS   227      55.920  35.971  26.277  1.00  0.00           C  
ATOM   3551  HB2 LYS   227      55.345  36.164  25.469  1.00  0.00           H  
ATOM   3552  HB3 LYS   227      56.658  36.654  26.180  1.00  0.00           H  
ATOM   3553  CG  LYS   227      56.519  34.539  26.315  1.00  0.00           C  
ATOM   3554  HG2 LYS   227      56.770  34.348  27.358  1.00  0.00           H  
ATOM   3555  HG3 LYS   227      55.842  33.869  25.980  1.00  0.00           H  
ATOM   3556  CD  LYS   227      57.732  34.380  25.394  1.00  0.00           C  
ATOM   3557  HD2 LYS   227      58.564  34.891  25.881  1.00  0.00           H  
ATOM   3558  HD3 LYS   227      58.065  33.343  25.341  1.00  0.00           H  
ATOM   3559  CE  LYS   227      57.334  35.057  24.020  1.00  0.00           C  
ATOM   3560  HE2 LYS   227      56.574  34.483  23.686  1.00  0.00           H  
ATOM   3561  HE3 LYS   227      57.000  35.950  24.130  1.00  0.00           H  
ATOM   3562  NZ  LYS   227      58.530  35.131  23.081  1.00  0.00           N  
ATOM   3563  HZ1 LYS   227      58.170  35.335  22.073  1.00  0.00           H  
ATOM   3564  HZ2 LYS   227      59.234  35.887  23.429  1.00  0.00           H  
ATOM   3565  HZ3 LYS   227      59.138  34.229  23.007  1.00  0.00           H  
ATOM   3566  C   LYS   227      54.630  37.637  27.646  1.00  0.00           C  
ATOM   3567  O   LYS   227      55.313  38.520  28.248  1.00  0.00           O  
ATOM   3568  N   ASP   228      53.458  37.845  27.084  1.00  0.00           N  
ATOM   3569  H   ASP   228      53.019  37.007  26.541  1.00  0.00           H  
ATOM   3570  CA  ASP   228      52.632  39.070  27.286  1.00  0.00           C  
ATOM   3571  HA  ASP   228      53.239  39.968  27.168  1.00  0.00           H  
ATOM   3572  CB  ASP   228      51.396  39.049  26.318  1.00  0.00           C  
ATOM   3573  HB2 ASP   228      50.810  38.135  26.414  1.00  0.00           H  
ATOM   3574  HB3 ASP   228      50.830  39.844  26.578  1.00  0.00           H  
ATOM   3575  CG  ASP   228      51.730  39.289  24.830  1.00  0.00           C  
ATOM   3576  OD1 ASP   228      52.771  38.866  24.321  1.00  0.00           O  
ATOM   3577  OD2 ASP   228      50.837  39.760  24.136  1.00  0.00           O  
ATOM   3578  C   ASP   228      52.144  39.181  28.748  1.00  0.00           C  
ATOM   3579  O   ASP   228      52.090  40.315  29.183  1.00  0.00           O  
ATOM   3580  N   MET   229      51.860  38.095  29.453  1.00  0.00           N  
ATOM   3581  H   MET   229      52.034  37.205  29.009  1.00  0.00           H  
ATOM   3582  CA  MET   229      51.498  38.115  30.818  1.00  0.00           C  
ATOM   3583  HA  MET   229      50.835  38.861  30.972  1.00  0.00           H  
ATOM   3584  CB  MET   229      50.817  36.830  31.301  1.00  0.00           C  
ATOM   3585  HB2 MET   229      51.489  36.010  31.049  1.00  0.00           H  
ATOM   3586  HB3 MET   229      50.789  36.899  32.308  1.00  0.00           H  
ATOM   3587  CG  MET   229      49.468  36.604  30.642  1.00  0.00           C  
ATOM   3588  HG2 MET   229      49.562  36.544  29.558  1.00  0.00           H  
ATOM   3589  HG3 MET   229      48.981  35.669  30.922  1.00  0.00           H  
ATOM   3590  SD  MET   229      48.271  37.915  31.034  1.00  0.00           S  
ATOM   3591  CE  MET   229      47.989  37.567  32.803  1.00  0.00           C  
ATOM   3592  HE1 MET   229      46.934  37.786  32.967  1.00  0.00           H  
ATOM   3593  HE2 MET   229      48.087  36.510  33.053  1.00  0.00           H  
ATOM   3594  HE3 MET   229      48.684  37.994  33.526  1.00  0.00           H  
ATOM   3595  C   MET   229      52.750  38.376  31.674  1.00  0.00           C  
ATOM   3596  O   MET   229      52.657  39.153  32.663  1.00  0.00           O  
ATOM   3597  N   ALA   230      53.920  37.820  31.348  1.00  0.00           N  
ATOM   3598  H   ALA   230      53.900  37.029  30.599  1.00  0.00           H  
ATOM   3599  CA  ALA   230      55.205  38.167  31.987  1.00  0.00           C  
ATOM   3600  HA  ALA   230      55.172  37.820  33.020  1.00  0.00           H  
ATOM   3601  CB  ALA   230      56.398  37.441  31.316  1.00  0.00           C  
ATOM   3602  HB1 ALA   230      57.241  37.470  31.871  1.00  0.00           H  
ATOM   3603  HB2 ALA   230      56.181  36.373  31.361  1.00  0.00           H  
ATOM   3604  HB3 ALA   230      56.596  37.817  30.312  1.00  0.00           H  
ATOM   3605  C   ALA   230      55.472  39.697  32.028  1.00  0.00           C  
ATOM   3606  O   ALA   230      55.658  40.325  33.061  1.00  0.00           O  
ATOM   3607  N   SER   231      55.491  40.297  30.854  1.00  0.00           N  
ATOM   3608  H   SER   231      55.399  39.656  29.978  1.00  0.00           H  
ATOM   3609  CA  SER   231      55.445  41.764  30.625  1.00  0.00           C  
ATOM   3610  HA  SER   231      56.359  42.133  31.089  1.00  0.00           H  
ATOM   3611  CB  SER   231      55.437  42.065  29.135  1.00  0.00           C  
ATOM   3612  HB2 SER   231      54.770  41.285  28.769  1.00  0.00           H  
ATOM   3613  HB3 SER   231      55.199  43.091  28.851  1.00  0.00           H  
ATOM   3614  OG  SER   231      56.677  41.772  28.620  1.00  0.00           O  
ATOM   3615  HG  SER   231      57.463  42.461  28.928  1.00  0.00           H  
ATOM   3616  C   SER   231      54.276  42.510  31.252  1.00  0.00           C  
ATOM   3617  O   SER   231      54.559  43.539  31.790  1.00  0.00           O  
ATOM   3618  N   TRP   232      53.078  41.947  31.472  1.00  0.00           N  
ATOM   3619  H   TRP   232      52.813  40.948  31.125  1.00  0.00           H  
ATOM   3620  CA  TRP   232      52.060  42.604  32.197  1.00  0.00           C  
ATOM   3621  HA  TRP   232      52.021  43.671  31.978  1.00  0.00           H  
ATOM   3622  CB  TRP   232      50.630  42.046  31.816  1.00  0.00           C  
ATOM   3623  HB2 TRP   232      50.361  42.369  30.811  1.00  0.00           H  
ATOM   3624  HB3 TRP   232      50.711  40.961  31.745  1.00  0.00           H  
ATOM   3625  CG  TRP   232      49.485  42.432  32.679  1.00  0.00           C  
ATOM   3626  CD1 TRP   232      48.610  41.632  33.408  1.00  0.00           C  
ATOM   3627  HD1 TRP   232      48.633  40.542  33.439  1.00  0.00           H  
ATOM   3628  NE1 TRP   232      47.617  42.482  33.924  1.00  0.00           N  
ATOM   3629  HE1 TRP   232      46.808  42.284  34.495  1.00  0.00           H  
ATOM   3630  CE2 TRP   232      47.785  43.767  33.492  1.00  0.00           C  
ATOM   3631  CZ2 TRP   232      47.017  44.941  33.722  1.00  0.00           C  
ATOM   3632  HZ2 TRP   232      46.097  44.929  34.306  1.00  0.00           H  
ATOM   3633  CH2 TRP   232      47.424  46.033  32.996  1.00  0.00           C  
ATOM   3634  HH2 TRP   232      46.760  46.896  33.036  1.00  0.00           H  
ATOM   3635  CZ3 TRP   232      48.590  46.116  32.219  1.00  0.00           C  
ATOM   3636  HZ3 TRP   232      48.839  47.041  31.698  1.00  0.00           H  
ATOM   3637  CE3 TRP   232      49.476  45.022  32.207  1.00  0.00           C  
ATOM   3638  HE3 TRP   232      50.367  44.990  31.733  1.00  0.00           H  
ATOM   3639  CD2 TRP   232      48.984  43.765  32.777  1.00  0.00           C  
ATOM   3640  C   TRP   232      52.403  42.674  33.702  1.00  0.00           C  
ATOM   3641  O   TRP   232      52.114  43.739  34.259  1.00  0.00           O  
ATOM   3642  N   VAL   233      52.990  41.596  34.232  1.00  0.00           N  
ATOM   3643  H   VAL   233      53.136  40.772  33.667  1.00  0.00           H  
ATOM   3644  CA  VAL   233      53.523  41.569  35.547  1.00  0.00           C  
ATOM   3645  HA  VAL   233      52.800  42.021  36.227  1.00  0.00           H  
ATOM   3646  CB  VAL   233      53.844  40.122  36.000  1.00  0.00           C  
ATOM   3647  HB  VAL   233      54.046  39.541  35.101  1.00  0.00           H  
ATOM   3648  CG1 VAL   233      55.065  39.962  36.809  1.00  0.00           C  
ATOM   3649 HG11 VAL   233      55.806  40.549  36.453  1.00  0.00           H  
ATOM   3650 HG12 VAL   233      54.845  40.382  37.790  1.00  0.00           H  
ATOM   3651 HG13 VAL   233      55.380  38.921  36.887  1.00  0.00           H  
ATOM   3652  CG2 VAL   233      52.633  39.452  36.716  1.00  0.00           C  
ATOM   3653 HG21 VAL   233      52.932  38.535  37.224  1.00  0.00           H  
ATOM   3654 HG22 VAL   233      52.284  40.103  37.517  1.00  0.00           H  
ATOM   3655 HG23 VAL   233      51.819  39.166  36.049  1.00  0.00           H  
ATOM   3656  C   VAL   233      54.669  42.519  35.739  1.00  0.00           C  
ATOM   3657  O   VAL   233      54.604  43.387  36.622  1.00  0.00           O  
ATOM   3658  N   MET   234      55.742  42.466  34.888  1.00  0.00           N  
ATOM   3659  H   MET   234      55.794  41.732  34.097  1.00  0.00           H  
ATOM   3660  CA  MET   234      56.824  43.530  34.937  1.00  0.00           C  
ATOM   3661  HA  MET   234      57.220  43.471  35.940  1.00  0.00           H  
ATOM   3662  CB  MET   234      57.908  43.329  33.925  1.00  0.00           C  
ATOM   3663  HB2 MET   234      57.440  43.303  32.952  1.00  0.00           H  
ATOM   3664  HB3 MET   234      58.575  44.178  33.966  1.00  0.00           H  
ATOM   3665  CG  MET   234      58.660  42.029  34.068  1.00  0.00           C  
ATOM   3666  HG2 MET   234      59.035  41.966  35.089  1.00  0.00           H  
ATOM   3667  HG3 MET   234      58.113  41.211  33.838  1.00  0.00           H  
ATOM   3668  SD  MET   234      60.195  42.036  33.000  1.00  0.00           S  
ATOM   3669  CE  MET   234      59.442  42.118  31.335  1.00  0.00           C  
ATOM   3670  HE1 MET   234      59.041  42.947  31.065  1.00  0.00           H  
ATOM   3671  HE2 MET   234      60.248  42.003  30.609  1.00  0.00           H  
ATOM   3672  HE3 MET   234      58.754  41.273  31.299  1.00  0.00           H  
ATOM   3673  C   MET   234      56.436  44.992  34.818  1.00  0.00           C  
ATOM   3674  O   MET   234      56.937  45.806  35.630  1.00  0.00           O  
ATOM   3675  N   ALA   235      55.548  45.450  33.945  1.00  0.00           N  
ATOM   3676  H   ALA   235      55.172  44.778  33.174  1.00  0.00           H  
ATOM   3677  CA  ALA   235      55.124  46.834  33.827  1.00  0.00           C  
ATOM   3678  HA  ALA   235      56.000  47.470  33.703  1.00  0.00           H  
ATOM   3679  CB  ALA   235      54.089  46.760  32.669  1.00  0.00           C  
ATOM   3680  HB1 ALA   235      54.540  46.361  31.857  1.00  0.00           H  
ATOM   3681  HB2 ALA   235      53.371  46.033  33.017  1.00  0.00           H  
ATOM   3682  HB3 ALA   235      53.617  47.720  32.460  1.00  0.00           H  
ATOM   3683  C   ALA   235      54.436  47.225  35.159  1.00  0.00           C  
ATOM   3684  O   ALA   235      54.843  48.255  35.693  1.00  0.00           O  
ATOM   3685  N   ASN   236      53.488  46.446  35.669  1.00  0.00           N  
ATOM   3686  H   ASN   236      53.144  45.563  35.130  1.00  0.00           H  
ATOM   3687  CA  ASN   236      52.769  46.864  36.916  1.00  0.00           C  
ATOM   3688  HA  ASN   236      52.401  47.869  36.704  1.00  0.00           H  
ATOM   3689  CB  ASN   236      51.515  45.952  37.123  1.00  0.00           C  
ATOM   3690  HB2 ASN   236      51.697  44.898  36.916  1.00  0.00           H  
ATOM   3691  HB3 ASN   236      51.209  46.002  38.168  1.00  0.00           H  
ATOM   3692  CG  ASN   236      50.319  46.420  36.435  1.00  0.00           C  
ATOM   3693  OD1 ASN   236      49.480  47.137  36.899  1.00  0.00           O  
ATOM   3694  ND2 ASN   236      50.274  46.102  35.136  1.00  0.00           N  
ATOM   3695 HD21 ASN   236      49.477  46.421  34.604  1.00  0.00           H  
ATOM   3696 HD22 ASN   236      50.988  45.363  34.774  1.00  0.00           H  
ATOM   3697  C   ASN   236      53.604  46.805  38.273  1.00  0.00           C  
ATOM   3698  O   ASN   236      53.296  47.661  39.087  1.00  0.00           O  
ATOM   3699  N   MET   237      54.661  46.020  38.308  1.00  0.00           N  
ATOM   3700  H   MET   237      54.675  45.272  37.515  1.00  0.00           H  
ATOM   3701  CA  MET   237      55.703  45.959  39.308  1.00  0.00           C  
ATOM   3702  HA  MET   237      55.311  46.132  40.310  1.00  0.00           H  
ATOM   3703  CB  MET   237      56.539  44.665  39.070  1.00  0.00           C  
ATOM   3704  HB2 MET   237      55.898  43.784  39.022  1.00  0.00           H  
ATOM   3705  HB3 MET   237      56.891  44.746  38.042  1.00  0.00           H  
ATOM   3706  CG  MET   237      57.669  44.536  40.033  1.00  0.00           C  
ATOM   3707  HG2 MET   237      58.341  45.247  39.783  1.00  0.00           H  
ATOM   3708  HG3 MET   237      57.353  44.742  41.056  1.00  0.00           H  
ATOM   3709  SD  MET   237      58.411  42.845  40.359  1.00  0.00           S  
ATOM   3710  CE  MET   237      59.145  42.535  38.750  1.00  0.00           C  
ATOM   3711  HE1 MET   237      60.075  43.083  38.597  1.00  0.00           H  
ATOM   3712  HE2 MET   237      59.304  41.458  38.702  1.00  0.00           H  
ATOM   3713  HE3 MET   237      58.454  42.919  37.999  1.00  0.00           H  
ATOM   3714  C   MET   237      56.674  47.177  39.200  1.00  0.00           C  
ATOM   3715  O   MET   237      57.166  47.658  40.221  1.00  0.00           O  
ATOM   3716  N   ALA   238      56.780  47.808  38.008  1.00  0.00           N  
ATOM   3717  H   ALA   238      56.294  47.405  37.119  1.00  0.00           H  
ATOM   3718  CA  ALA   238      57.812  48.705  37.627  1.00  0.00           C  
ATOM   3719  HA  ALA   238      58.273  48.870  38.510  1.00  0.00           H  
ATOM   3720  CB  ALA   238      58.761  47.926  36.738  1.00  0.00           C  
ATOM   3721  HB1 ALA   238      59.757  48.360  36.653  1.00  0.00           H  
ATOM   3722  HB2 ALA   238      58.848  46.897  37.088  1.00  0.00           H  
ATOM   3723  HB3 ALA   238      58.246  47.871  35.779  1.00  0.00           H  
ATOM   3724  C   ALA   238      57.422  50.106  37.084  1.00  0.00           C  
ATOM   3725  O   ALA   238      58.091  50.536  36.122  1.00  0.00           O  
ATOM   3726  N   PRO   239      56.333  50.798  37.399  1.00  0.00           N  
ATOM   3727  CD  PRO   239      55.310  50.495  38.457  1.00  0.00           C  
ATOM   3728  HD2 PRO   239      55.789  50.141  39.272  1.00  0.00           H  
ATOM   3729  HD3 PRO   239      54.469  49.887  38.122  1.00  0.00           H  
ATOM   3730  CG  PRO   239      54.732  51.871  38.632  1.00  0.00           C  
ATOM   3731  HG2 PRO   239      55.226  52.533  39.213  1.00  0.00           H  
ATOM   3732  HG3 PRO   239      53.752  51.848  38.877  1.00  0.00           H  
ATOM   3733  CB  PRO   239      54.566  52.500  37.254  1.00  0.00           C  
ATOM   3734  HB2 PRO   239      54.535  53.588  37.196  1.00  0.00           H  
ATOM   3735  HB3 PRO   239      53.733  52.064  36.703  1.00  0.00           H  
ATOM   3736  CA  PRO   239      55.897  52.030  36.610  1.00  0.00           C  
ATOM   3737  HA  PRO   239      55.562  51.752  35.610  1.00  0.00           H  
ATOM   3738  C   PRO   239      56.984  53.120  36.562  1.00  0.00           C  
ATOM   3739  O   PRO   239      57.025  53.852  35.554  1.00  0.00           O  
ATOM   3740  N   GLU   240      57.806  53.271  37.593  1.00  0.00           N  
ATOM   3741  H   GLU   240      57.552  52.703  38.489  1.00  0.00           H  
ATOM   3742  CA  GLU   240      58.972  54.159  37.446  1.00  0.00           C  
ATOM   3743  HA  GLU   240      58.555  55.165  37.470  1.00  0.00           H  
ATOM   3744  CB  GLU   240      59.859  53.963  38.656  1.00  0.00           C  
ATOM   3745  HB2 GLU   240      60.665  54.570  38.600  1.00  0.00           H  
ATOM   3746  HB3 GLU   240      59.248  54.303  39.492  1.00  0.00           H  
ATOM   3747  CG  GLU   240      60.536  52.549  38.772  1.00  0.00           C  
ATOM   3748  HG2 GLU   240      60.616  52.006  37.830  1.00  0.00           H  
ATOM   3749  HG3 GLU   240      61.545  52.644  39.174  1.00  0.00           H  
ATOM   3750  CD  GLU   240      59.799  51.404  39.532  1.00  0.00           C  
ATOM   3751  OE1 GLU   240      58.594  51.657  39.827  1.00  0.00           O  
ATOM   3752  OE2 GLU   240      60.344  50.314  39.911  1.00  0.00           O  
ATOM   3753  C   GLU   240      59.760  53.969  36.138  1.00  0.00           C  
ATOM   3754  O   GLU   240      60.366  54.941  35.677  1.00  0.00           O  
ATOM   3755  N   THR   241      59.671  52.827  35.474  1.00  0.00           N  
ATOM   3756  H   THR   241      59.080  52.029  35.924  1.00  0.00           H  
ATOM   3757  CA  THR   241      60.298  52.560  34.189  1.00  0.00           C  
ATOM   3758  HA  THR   241      61.148  53.105  34.208  1.00  0.00           H  
ATOM   3759  CB  THR   241      60.890  51.111  34.107  1.00  0.00           C  
ATOM   3760  HB  THR   241      61.508  51.049  33.211  1.00  0.00           H  
ATOM   3761  CG2 THR   241      61.838  50.891  35.290  1.00  0.00           C  
ATOM   3762 HG21 THR   241      61.224  50.664  36.161  1.00  0.00           H  
ATOM   3763 HG22 THR   241      62.530  50.058  35.166  1.00  0.00           H  
ATOM   3764 HG23 THR   241      62.493  51.697  35.620  1.00  0.00           H  
ATOM   3765  OG1 THR   241      59.813  50.176  34.188  1.00  0.00           O  
ATOM   3766  HG1 THR   241      59.202  50.457  35.046  1.00  0.00           H  
ATOM   3767  C   THR   241      59.520  52.883  32.942  1.00  0.00           C  
ATOM   3768  O   THR   241      60.156  53.034  31.866  1.00  0.00           O  
ATOM   3769  N   LEU   242      58.218  53.139  33.036  1.00  0.00           N  
ATOM   3770  H   LEU   242      57.838  53.069  34.055  1.00  0.00           H  
ATOM   3771  CA  LEU   242      57.419  53.660  31.934  1.00  0.00           C  
ATOM   3772  HA  LEU   242      57.603  53.107  31.012  1.00  0.00           H  
ATOM   3773  CB  LEU   242      55.948  53.342  32.225  1.00  0.00           C  
ATOM   3774  HB2 LEU   242      55.626  53.853  33.133  1.00  0.00           H  
ATOM   3775  HB3 LEU   242      55.357  53.745  31.403  1.00  0.00           H  
ATOM   3776  CG  LEU   242      55.691  51.851  32.412  1.00  0.00           C  
ATOM   3777  HG  LEU   242      56.158  51.590  33.362  1.00  0.00           H  
ATOM   3778  CD1 LEU   242      54.181  51.685  32.354  1.00  0.00           C  
ATOM   3779 HD11 LEU   242      53.742  51.859  31.462  1.00  0.00           H  
ATOM   3780 HD12 LEU   242      54.016  50.637  32.605  1.00  0.00           H  
ATOM   3781 HD13 LEU   242      53.694  52.240  33.156  1.00  0.00           H  
ATOM   3782  CD2 LEU   242      56.286  50.994  31.242  1.00  0.00           C  
ATOM   3783 HD21 LEU   242      57.368  50.975  31.373  1.00  0.00           H  
ATOM   3784 HD22 LEU   242      56.025  49.940  31.330  1.00  0.00           H  
ATOM   3785 HD23 LEU   242      56.138  51.403  30.243  1.00  0.00           H  
ATOM   3786  C   LEU   242      57.640  55.112  31.680  1.00  0.00           C  
ATOM   3787  O   LEU   242      57.780  55.846  32.644  1.00  0.00           O  
ATOM   3788  N   PRO   243      57.668  55.647  30.440  1.00  0.00           N  
ATOM   3789  CD  PRO   243      57.501  54.872  29.234  1.00  0.00           C  
ATOM   3790  HD2 PRO   243      56.943  54.063  29.465  1.00  0.00           H  
ATOM   3791  HD3 PRO   243      58.350  54.523  28.952  1.00  0.00           H  
ATOM   3792  CG  PRO   243      56.909  55.731  28.149  1.00  0.00           C  
ATOM   3793  HG2 PRO   243      55.824  55.732  28.044  1.00  0.00           H  
ATOM   3794  HG3 PRO   243      57.341  55.530  27.169  1.00  0.00           H  
ATOM   3795  CB  PRO   243      57.338  57.138  28.629  1.00  0.00           C  
ATOM   3796  HB2 PRO   243      56.681  57.931  28.272  1.00  0.00           H  
ATOM   3797  HB3 PRO   243      58.340  57.372  28.270  1.00  0.00           H  
ATOM   3798  CA  PRO   243      57.442  57.046  30.159  1.00  0.00           C  
ATOM   3799  HA  PRO   243      58.366  57.531  30.470  1.00  0.00           H  
ATOM   3800  C   PRO   243      56.309  57.633  30.962  1.00  0.00           C  
ATOM   3801  O   PRO   243      55.253  56.924  31.040  1.00  0.00           O  
ATOM   3802  N   PRO   244      56.399  58.972  31.276  1.00  0.00           N  
ATOM   3803  CD  PRO   244      57.577  59.854  31.331  1.00  0.00           C  
ATOM   3804  HD2 PRO   244      57.667  60.334  30.447  1.00  0.00           H  
ATOM   3805  HD3 PRO   244      58.510  59.322  31.514  1.00  0.00           H  
ATOM   3806  CG  PRO   244      57.430  60.849  32.549  1.00  0.00           C  
ATOM   3807  HG2 PRO   244      57.903  61.816  32.375  1.00  0.00           H  
ATOM   3808  HG3 PRO   244      57.801  60.372  33.455  1.00  0.00           H  
ATOM   3809  CB  PRO   244      55.935  60.906  32.572  1.00  0.00           C  
ATOM   3810  HB2 PRO   244      55.679  61.735  31.912  1.00  0.00           H  
ATOM   3811  HB3 PRO   244      55.620  61.151  33.586  1.00  0.00           H  
ATOM   3812  CA  PRO   244      55.295  59.570  32.079  1.00  0.00           C  
ATOM   3813  HA  PRO   244      55.061  58.863  32.874  1.00  0.00           H  
ATOM   3814  C   PRO   244      53.979  59.757  31.425  1.00  0.00           C  
ATOM   3815  O   PRO   244      53.955  60.418  30.338  1.00  0.00           O  
ATOM   3816  N   SER   245      52.827  59.280  31.917  1.00  0.00           N  
ATOM   3817  H   SER   245      52.847  58.816  32.903  1.00  0.00           H  
ATOM   3818  CA  SER   245      51.538  59.355  31.266  1.00  0.00           C  
ATOM   3819  HA  SER   245      51.445  60.375  30.893  1.00  0.00           H  
ATOM   3820  CB  SER   245      51.506  58.558  29.876  1.00  0.00           C  
ATOM   3821  HB2 SER   245      50.706  59.045  29.317  1.00  0.00           H  
ATOM   3822  HB3 SER   245      52.448  58.712  29.350  1.00  0.00           H  
ATOM   3823  OG  SER   245      51.156  57.151  29.970  1.00  0.00           O  
ATOM   3824  HG  SER   245      52.049  56.536  29.855  1.00  0.00           H  
ATOM   3825  C   SER   245      50.337  58.873  32.115  1.00  0.00           C  
ATOM   3826  O   SER   245      50.530  58.288  33.228  1.00  0.00           O  
ATOM   3827  N   THR   246      49.155  59.151  31.615  1.00  0.00           N  
ATOM   3828  H   THR   246      49.032  59.602  30.630  1.00  0.00           H  
ATOM   3829  CA  THR   246      47.941  58.657  32.256  1.00  0.00           C  
ATOM   3830  HA  THR   246      47.833  59.103  33.244  1.00  0.00           H  
ATOM   3831  CB  THR   246      46.642  59.175  31.587  1.00  0.00           C  
ATOM   3832  HB  THR   246      45.915  58.721  32.122  1.00  0.00           H  
ATOM   3833  CG2 THR   246      46.665  60.702  31.582  1.00  0.00           C  
ATOM   3834 HG21 THR   246      46.662  61.158  32.573  1.00  0.00           H  
ATOM   3835 HG22 THR   246      47.438  61.153  30.960  1.00  0.00           H  
ATOM   3836 HG23 THR   246      45.708  60.950  31.123  1.00  0.00           H  
ATOM   3837  OG1 THR   246      46.533  58.727  30.265  1.00  0.00           O  
ATOM   3838  HG1 THR   246      46.187  57.694  30.239  1.00  0.00           H  
ATOM   3839  C   THR   246      47.788  57.152  32.470  1.00  0.00           C  
ATOM   3840  O   THR   246      47.201  56.660  33.447  1.00  0.00           O  
ATOM   3841  N   LEU   247      48.488  56.337  31.663  1.00  0.00           N  
ATOM   3842  H   LEU   247      48.943  56.771  30.773  1.00  0.00           H  
ATOM   3843  CA  LEU   247      48.695  54.892  31.840  1.00  0.00           C  
ATOM   3844  HA  LEU   247      47.712  54.480  32.066  1.00  0.00           H  
ATOM   3845  CB  LEU   247      49.200  54.201  30.549  1.00  0.00           C  
ATOM   3846  HB2 LEU   247      48.483  54.449  29.766  1.00  0.00           H  
ATOM   3847  HB3 LEU   247      50.204  54.544  30.297  1.00  0.00           H  
ATOM   3848  CG  LEU   247      49.294  52.677  30.644  1.00  0.00           C  
ATOM   3849  HG  LEU   247      50.124  52.444  31.312  1.00  0.00           H  
ATOM   3850  CD1 LEU   247      48.006  52.003  31.140  1.00  0.00           C  
ATOM   3851 HD11 LEU   247      48.038  50.927  30.968  1.00  0.00           H  
ATOM   3852 HD12 LEU   247      47.842  52.209  32.198  1.00  0.00           H  
ATOM   3853 HD13 LEU   247      47.140  52.393  30.605  1.00  0.00           H  
ATOM   3854  CD2 LEU   247      49.657  52.197  29.262  1.00  0.00           C  
ATOM   3855 HD21 LEU   247      49.556  51.112  29.288  1.00  0.00           H  
ATOM   3856 HD22 LEU   247      48.943  52.626  28.559  1.00  0.00           H  
ATOM   3857 HD23 LEU   247      50.704  52.340  28.996  1.00  0.00           H  
ATOM   3858  C   LEU   247      49.704  54.493  32.929  1.00  0.00           C  
ATOM   3859  O   LEU   247      49.562  53.509  33.644  1.00  0.00           O  
ATOM   3860  N   GLN   248      50.781  55.286  33.105  1.00  0.00           N  
ATOM   3861  H   GLN   248      50.887  56.155  32.455  1.00  0.00           H  
ATOM   3862  CA  GLN   248      51.756  55.122  34.211  1.00  0.00           C  
ATOM   3863  HA  GLN   248      52.029  54.202  34.190  1.00  0.00           H  
ATOM   3864  CB  GLN   248      52.955  56.006  33.683  1.00  0.00           C  
ATOM   3865  HB2 GLN   248      53.037  55.772  32.621  1.00  0.00           H  
ATOM   3866  HB3 GLN   248      52.803  57.003  33.738  1.00  0.00           H  
ATOM   3867  CG  GLN   248      54.224  55.637  34.375  1.00  0.00           C  
ATOM   3868  HG2 GLN   248      54.157  54.611  34.738  1.00  0.00           H  
ATOM   3869  HG3 GLN   248      55.108  55.688  33.739  1.00  0.00           H  
ATOM   3870  CD  GLN   248      54.540  56.527  35.550  1.00  0.00           C  
ATOM   3871  OE1 GLN   248      53.750  57.271  36.130  1.00  0.00           O  
ATOM   3872  NE2 GLN   248      55.747  56.345  35.960  1.00  0.00           N  
ATOM   3873 HE21 GLN   248      56.371  55.492  35.692  1.00  0.00           H  
ATOM   3874 HE22 GLN   248      56.102  56.967  36.599  1.00  0.00           H  
ATOM   3875  C   GLN   248      51.189  55.537  35.586  1.00  0.00           C  
ATOM   3876  O   GLN   248      51.397  54.898  36.608  1.00  0.00           O  
ATOM   3877  N   GLN   249      50.439  56.618  35.576  1.00  0.00           N  
ATOM   3878  H   GLN   249      50.213  57.117  34.634  1.00  0.00           H  
ATOM   3879  CA  GLN   249      49.568  57.042  36.686  1.00  0.00           C  
ATOM   3880  HA  GLN   249      50.065  56.886  37.644  1.00  0.00           H  
ATOM   3881  CB  GLN   249      49.195  58.495  36.445  1.00  0.00           C  
ATOM   3882  HB2 GLN   249      48.707  58.533  35.561  1.00  0.00           H  
ATOM   3883  HB3 GLN   249      48.506  58.876  37.198  1.00  0.00           H  
ATOM   3884  CG  GLN   249      50.518  59.340  36.512  1.00  0.00           C  
ATOM   3885  HG2 GLN   249      50.918  59.380  37.525  1.00  0.00           H  
ATOM   3886  HG3 GLN   249      51.257  58.829  35.895  1.00  0.00           H  
ATOM   3887  CD  GLN   249      50.372  60.690  35.898  1.00  0.00           C  
ATOM   3888  OE1 GLN   249      49.285  61.376  35.892  1.00  0.00           O  
ATOM   3889  NE2 GLN   249      51.416  61.144  35.198  1.00  0.00           N  
ATOM   3890 HE21 GLN   249      51.184  62.006  34.572  1.00  0.00           H  
ATOM   3891 HE22 GLN   249      52.394  60.691  35.357  1.00  0.00           H  
ATOM   3892  C   GLN   249      48.312  56.197  36.936  1.00  0.00           C  
ATOM   3893  O   GLN   249      47.838  56.016  38.043  1.00  0.00           O  
ATOM   3894  N   GLY   250      47.743  55.501  35.876  1.00  0.00           N  
ATOM   3895  H   GLY   250      47.917  55.931  34.889  1.00  0.00           H  
ATOM   3896  CA  GLY   250      46.709  54.505  36.054  1.00  0.00           C  
ATOM   3897  HA2 GLY   250      45.835  54.883  36.585  1.00  0.00           H  
ATOM   3898  HA3 GLY   250      46.345  54.152  35.089  1.00  0.00           H  
ATOM   3899  C   GLY   250      47.218  53.361  36.896  1.00  0.00           C  
ATOM   3900  O   GLY   250      46.503  52.891  37.748  1.00  0.00           O  
ATOM   3901  N   ILE   251      48.460  52.879  36.725  1.00  0.00           N  
ATOM   3902  H   ILE   251      49.016  53.306  35.891  1.00  0.00           H  
ATOM   3903  CA  ILE   251      49.083  51.818  37.448  1.00  0.00           C  
ATOM   3904  HA  ILE   251      48.337  51.024  37.476  1.00  0.00           H  
ATOM   3905  CB  ILE   251      50.433  51.327  36.614  1.00  0.00           C  
ATOM   3906  HB  ILE   251      50.985  52.223  36.331  1.00  0.00           H  
ATOM   3907  CG2 ILE   251      51.247  50.384  37.511  1.00  0.00           C  
ATOM   3908 HG21 ILE   251      52.103  50.048  37.093  1.00  0.00           H  
ATOM   3909 HG22 ILE   251      51.554  50.796  38.381  1.00  0.00           H  
ATOM   3910 HG23 ILE   251      50.642  49.490  37.660  1.00  0.00           H  
ATOM   3911  CG1 ILE   251      49.926  50.535  35.349  1.00  0.00           C  
ATOM   3912 HG12 ILE   251      49.353  49.680  35.708  1.00  0.00           H  
ATOM   3913 HG13 ILE   251      49.270  51.125  34.857  1.00  0.00           H  
ATOM   3914  CD1 ILE   251      51.070  50.121  34.425  1.00  0.00           C  
ATOM   3915 HD11 ILE   251      51.293  50.970  33.779  1.00  0.00           H  
ATOM   3916 HD12 ILE   251      51.875  49.584  34.926  1.00  0.00           H  
ATOM   3917 HD13 ILE   251      50.545  49.453  33.742  1.00  0.00           H  
ATOM   3918  C   ILE   251      49.230  52.274  38.886  1.00  0.00           C  
ATOM   3919  O   ILE   251      49.018  51.462  39.803  1.00  0.00           O  
ATOM   3920  N   ALA   252      49.621  53.510  39.194  1.00  0.00           N  
ATOM   3921  H   ALA   252      50.072  54.118  38.410  1.00  0.00           H  
ATOM   3922  CA  ALA   252      49.638  54.036  40.570  1.00  0.00           C  
ATOM   3923  HA  ALA   252      50.170  53.394  41.140  1.00  0.00           H  
ATOM   3924  CB  ALA   252      50.185  55.479  40.632  1.00  0.00           C  
ATOM   3925  HB1 ALA   252      49.364  56.066  40.220  1.00  0.00           H  
ATOM   3926  HB2 ALA   252      50.303  55.807  41.580  1.00  0.00           H  
ATOM   3927  HB3 ALA   252      51.109  55.555  40.231  1.00  0.00           H  
ATOM   3928  C   ALA   252      48.235  54.006  41.234  1.00  0.00           C  
ATOM   3929  O   ALA   252      48.022  53.599  42.403  1.00  0.00           O  
ATOM   3930  N   LEU   253      47.229  54.493  40.569  1.00  0.00           N  
ATOM   3931  H   LEU   253      47.357  54.672  39.501  1.00  0.00           H  
ATOM   3932  CA  LEU   253      45.816  54.410  40.986  1.00  0.00           C  
ATOM   3933  HA  LEU   253      45.751  55.086  41.838  1.00  0.00           H  
ATOM   3934  CB  LEU   253      44.981  55.185  39.936  1.00  0.00           C  
ATOM   3935  HB2 LEU   253      45.179  54.772  39.036  1.00  0.00           H  
ATOM   3936  HB3 LEU   253      43.973  54.907  40.246  1.00  0.00           H  
ATOM   3937  CG  LEU   253      45.275  56.757  39.900  1.00  0.00           C  
ATOM   3938  HG  LEU   253      46.318  56.992  40.114  1.00  0.00           H  
ATOM   3939  CD1 LEU   253      44.881  57.332  38.568  1.00  0.00           C  
ATOM   3940 HD11 LEU   253      45.546  56.918  37.809  1.00  0.00           H  
ATOM   3941 HD12 LEU   253      43.943  56.979  38.446  1.00  0.00           H  
ATOM   3942 HD13 LEU   253      45.107  58.395  38.494  1.00  0.00           H  
ATOM   3943  CD2 LEU   253      44.410  57.299  41.073  1.00  0.00           C  
ATOM   3944 HD21 LEU   253      43.499  56.725  41.240  1.00  0.00           H  
ATOM   3945 HD22 LEU   253      44.968  57.164  42.000  1.00  0.00           H  
ATOM   3946 HD23 LEU   253      44.136  58.347  40.952  1.00  0.00           H  
ATOM   3947  C   LEU   253      45.365  52.923  41.161  1.00  0.00           C  
ATOM   3948  O   LEU   253      44.694  52.643  42.124  1.00  0.00           O  
ATOM   3949  N   ALA   254      45.674  51.988  40.236  1.00  0.00           N  
ATOM   3950  H   ALA   254      46.088  52.341  39.292  1.00  0.00           H  
ATOM   3951  CA  ALA   254      45.441  50.615  40.523  1.00  0.00           C  
ATOM   3952  HA  ALA   254      44.363  50.503  40.632  1.00  0.00           H  
ATOM   3953  CB  ALA   254      45.778  49.842  39.230  1.00  0.00           C  
ATOM   3954  HB1 ALA   254      46.853  49.734  39.082  1.00  0.00           H  
ATOM   3955  HB2 ALA   254      45.347  48.844  39.305  1.00  0.00           H  
ATOM   3956  HB3 ALA   254      45.300  50.247  38.339  1.00  0.00           H  
ATOM   3957  C   ALA   254      46.186  50.007  41.738  1.00  0.00           C  
ATOM   3958  O   ALA   254      45.468  49.296  42.439  1.00  0.00           O  
ATOM   3959  N   GLN   255      47.423  50.345  42.080  1.00  0.00           N  
ATOM   3960  H   GLN   255      47.948  50.749  41.318  1.00  0.00           H  
ATOM   3961  CA  GLN   255      48.084  49.874  43.345  1.00  0.00           C  
ATOM   3962  HA  GLN   255      47.710  48.911  43.691  1.00  0.00           H  
ATOM   3963  CB  GLN   255      49.568  49.691  43.079  1.00  0.00           C  
ATOM   3964  HB2 GLN   255      49.992  50.428  42.397  1.00  0.00           H  
ATOM   3965  HB3 GLN   255      50.090  49.797  44.031  1.00  0.00           H  
ATOM   3966  CG  GLN   255      49.751  48.298  42.503  1.00  0.00           C  
ATOM   3967  HG2 GLN   255      49.782  47.586  43.219  1.00  0.00           H  
ATOM   3968  HG3 GLN   255      48.887  48.028  41.896  1.00  0.00           H  
ATOM   3969  CD  GLN   255      51.040  48.294  41.688  1.00  0.00           C  
ATOM   3970  OE1 GLN   255      52.028  48.034  42.280  1.00  0.00           O  
ATOM   3971  NE2 GLN   255      51.002  48.568  40.399  1.00  0.00           N  
ATOM   3972 HE21 GLN   255      51.948  48.450  39.870  1.00  0.00           H  
ATOM   3973 HE22 GLN   255      50.018  48.606  39.933  1.00  0.00           H  
ATOM   3974  C   GLN   255      47.839  50.759  44.596  1.00  0.00           C  
ATOM   3975  O   GLN   255      48.383  50.517  45.699  1.00  0.00           O  
ATOM   3976  N   SER   256      47.089  51.858  44.482  1.00  0.00           N  
ATOM   3977  H   SER   256      46.688  51.977  43.475  1.00  0.00           H  
ATOM   3978  CA  SER   256      46.584  52.720  45.503  1.00  0.00           C  
ATOM   3979  HA  SER   256      47.487  53.033  46.026  1.00  0.00           H  
ATOM   3980  CB  SER   256      45.805  54.021  44.975  1.00  0.00           C  
ATOM   3981  HB2 SER   256      44.977  53.683  44.353  1.00  0.00           H  
ATOM   3982  HB3 SER   256      45.347  54.570  45.798  1.00  0.00           H  
ATOM   3983  OG  SER   256      46.682  54.886  44.327  1.00  0.00           O  
ATOM   3984  HG  SER   256      47.152  54.354  43.500  1.00  0.00           H  
ATOM   3985  C   SER   256      45.569  51.981  46.450  1.00  0.00           C  
ATOM   3986  O   SER   256      44.685  51.258  46.046  1.00  0.00           O  
ATOM   3987  N   ARG   257      45.633  52.164  47.804  1.00  0.00           N  
ATOM   3988  H   ARG   257      46.343  52.787  48.161  1.00  0.00           H  
ATOM   3989  CA  ARG   257      44.820  51.353  48.708  1.00  0.00           C  
ATOM   3990  HA  ARG   257      44.628  50.540  48.140  1.00  0.00           H  
ATOM   3991  CB  ARG   257      45.555  50.929  49.985  1.00  0.00           C  
ATOM   3992  HB2 ARG   257      45.626  51.736  50.714  1.00  0.00           H  
ATOM   3993  HB3 ARG   257      45.001  50.230  50.460  1.00  0.00           H  
ATOM   3994  CG  ARG   257      46.871  50.218  49.557  1.00  0.00           C  
ATOM   3995  HG2 ARG   257      46.689  49.316  48.972  1.00  0.00           H  
ATOM   3996  HG3 ARG   257      47.508  50.933  49.036  1.00  0.00           H  
ATOM   3997  CD  ARG   257      47.668  49.874  50.815  1.00  0.00           C  
ATOM   3998  HD2 ARG   257      47.847  50.778  51.228  1.00  0.00           H  
ATOM   3999  HD3 ARG   257      47.036  49.381  51.554  1.00  0.00           H  
ATOM   4000  NE  ARG   257      49.031  49.195  50.579  1.00  0.00           N  
ATOM   4001  HE  ARG   257      49.465  49.388  49.598  1.00  0.00           H  
ATOM   4002  CZ  ARG   257      49.639  48.314  51.354  1.00  0.00           C  
ATOM   4003  NH1 ARG   257      49.185  48.039  52.536  1.00  0.00           N  
ATOM   4004 HH11 ARG   257      48.674  48.856  53.046  1.00  0.00           H  
ATOM   4005 HH12 ARG   257      49.603  47.269  53.185  1.00  0.00           H  
ATOM   4006  NH2 ARG   257      50.745  47.686  51.045  1.00  0.00           N  
ATOM   4007 HH21 ARG   257      51.155  47.965  50.075  1.00  0.00           H  
ATOM   4008 HH22 ARG   257      51.381  47.321  51.851  1.00  0.00           H  
ATOM   4009  C   ARG   257      43.498  52.129  48.922  1.00  0.00           C  
ATOM   4010  O   ARG   257      43.516  53.228  49.509  1.00  0.00           O  
ATOM   4011  N   TYR   258      42.350  51.464  48.639  1.00  0.00           N  
ATOM   4012  H   TYR   258      42.401  50.491  48.152  1.00  0.00           H  
ATOM   4013  CA  TYR   258      41.021  51.967  48.898  1.00  0.00           C  
ATOM   4014  HA  TYR   258      41.109  53.053  48.929  1.00  0.00           H  
ATOM   4015  CB  TYR   258      40.238  51.728  47.604  1.00  0.00           C  
ATOM   4016  HB2 TYR   258      40.404  50.751  47.408  1.00  0.00           H  
ATOM   4017  HB3 TYR   258      39.289  51.839  47.701  1.00  0.00           H  
ATOM   4018  CG  TYR   258      40.828  52.513  46.436  1.00  0.00           C  
ATOM   4019  CD1 TYR   258      41.363  51.809  45.325  1.00  0.00           C  
ATOM   4020  HD1 TYR   258      41.283  50.723  45.279  1.00  0.00           H  
ATOM   4021  CE1 TYR   258      42.091  52.541  44.389  1.00  0.00           C  
ATOM   4022  HE1 TYR   258      42.615  52.162  43.511  1.00  0.00           H  
ATOM   4023  CZ  TYR   258      42.166  53.966  44.491  1.00  0.00           C  
ATOM   4024  OH  TYR   258      42.780  54.630  43.462  1.00  0.00           O  
ATOM   4025  HH  TYR   258      43.532  54.008  42.978  1.00  0.00           H  
ATOM   4026  CE2 TYR   258      41.384  54.676  45.374  1.00  0.00           C  
ATOM   4027  HE2 TYR   258      41.535  55.747  45.239  1.00  0.00           H  
ATOM   4028  CD2 TYR   258      40.737  53.953  46.412  1.00  0.00           C  
ATOM   4029  HD2 TYR   258      40.229  54.492  47.212  1.00  0.00           H  
ATOM   4030  C   TYR   258      40.405  51.461  50.245  1.00  0.00           C  
ATOM   4031  O   TYR   258      39.653  52.165  50.960  1.00  0.00           O  
ATOM   4032  N   TRP   259      40.717  50.190  50.613  1.00  0.00           N  
ATOM   4033  H   TRP   259      41.339  49.684  49.875  1.00  0.00           H  
ATOM   4034  CA  TRP   259      40.182  49.514  51.793  1.00  0.00           C  
ATOM   4035  HA  TRP   259      40.001  50.335  52.486  1.00  0.00           H  
ATOM   4036  CB  TRP   259      38.828  48.779  51.561  1.00  0.00           C  
ATOM   4037  HB2 TRP   259      38.963  47.995  50.938  1.00  0.00           H  
ATOM   4038  HB3 TRP   259      38.434  48.449  52.522  1.00  0.00           H  
ATOM   4039  CG  TRP   259      37.790  49.520  50.843  1.00  0.00           C  
ATOM   4040  CD1 TRP   259      37.504  49.466  49.500  1.00  0.00           C  
ATOM   4041  HD1 TRP   259      37.889  48.821  48.824  1.00  0.00           H  
ATOM   4042  NE1 TRP   259      36.616  50.464  49.146  1.00  0.00           N  
ATOM   4043  HE1 TRP   259      36.273  50.652  48.215  1.00  0.00           H  
ATOM   4044  CE2 TRP   259      36.120  51.076  50.266  1.00  0.00           C  
ATOM   4045  CZ2 TRP   259      35.093  52.015  50.456  1.00  0.00           C  
ATOM   4046  HZ2 TRP   259      34.709  52.413  49.611  1.00  0.00           H  
ATOM   4047  CH2 TRP   259      34.749  52.355  51.767  1.00  0.00           C  
ATOM   4048  HH2 TRP   259      34.096  53.106  51.944  1.00  0.00           H  
ATOM   4049  CZ3 TRP   259      35.379  51.849  52.890  1.00  0.00           C  
ATOM   4050  HZ3 TRP   259      35.039  52.082  53.812  1.00  0.00           H  
ATOM   4051  CE3 TRP   259      36.444  50.962  52.686  1.00  0.00           C  
ATOM   4052  HE3 TRP   259      37.012  50.583  53.535  1.00  0.00           H  
ATOM   4053  CD2 TRP   259      36.811  50.511  51.350  1.00  0.00           C  
ATOM   4054  C   TRP   259      41.200  48.608  52.410  1.00  0.00           C  
ATOM   4055  O   TRP   259      41.884  47.909  51.655  1.00  0.00           O  
ATOM   4056  N   ARG   260      41.340  48.734  53.764  1.00  0.00           N  
ATOM   4057  H   ARG   260      40.559  49.264  54.308  1.00  0.00           H  
ATOM   4058  CA  ARG   260      41.902  47.575  54.531  1.00  0.00           C  
ATOM   4059  HA  ARG   260      42.630  47.035  53.925  1.00  0.00           H  
ATOM   4060  CB  ARG   260      42.605  48.049  55.791  1.00  0.00           C  
ATOM   4061  HB2 ARG   260      43.278  48.845  55.509  1.00  0.00           H  
ATOM   4062  HB3 ARG   260      41.873  48.450  56.492  1.00  0.00           H  
ATOM   4063  CG  ARG   260      43.346  46.920  56.452  1.00  0.00           C  
ATOM   4064  HG2 ARG   260      42.692  46.224  56.546  1.00  0.00           H  
ATOM   4065  HG3 ARG   260      43.977  46.568  55.649  1.00  0.00           H  
ATOM   4066  CD  ARG   260      44.067  47.343  57.791  1.00  0.00           C  
ATOM   4067  HD2 ARG   260      44.875  46.628  57.843  1.00  0.00           H  
ATOM   4068  HD3 ARG   260      44.458  48.350  57.818  1.00  0.00           H  
ATOM   4069  NE  ARG   260      43.116  47.343  58.829  1.00  0.00           N  
ATOM   4070  HE  ARG   260      42.574  48.137  59.140  1.00  0.00           H  
ATOM   4071  CZ  ARG   260      42.850  46.288  59.497  1.00  0.00           C  
ATOM   4072  NH1 ARG   260      43.154  45.010  59.292  1.00  0.00           N  
ATOM   4073 HH11 ARG   260      43.493  44.715  58.298  1.00  0.00           H  
ATOM   4074 HH12 ARG   260      42.921  44.199  59.981  1.00  0.00           H  
ATOM   4075  NH2 ARG   260      42.210  46.472  60.561  1.00  0.00           N  
ATOM   4076 HH21 ARG   260      41.705  47.397  60.837  1.00  0.00           H  
ATOM   4077 HH22 ARG   260      42.007  45.612  61.200  1.00  0.00           H  
ATOM   4078  C   ARG   260      40.801  46.553  54.869  1.00  0.00           C  
ATOM   4079  O   ARG   260      39.665  47.004  55.196  1.00  0.00           O  
ATOM   4080  N   VAL   261      40.989  45.288  54.544  1.00  0.00           N  
ATOM   4081  H   VAL   261      41.955  45.028  54.110  1.00  0.00           H  
ATOM   4082  CA  VAL   261      40.078  44.201  54.378  1.00  0.00           C  
ATOM   4083  HA  VAL   261      39.172  44.483  54.913  1.00  0.00           H  
ATOM   4084  CB  VAL   261      39.697  44.036  52.918  1.00  0.00           C  
ATOM   4085  HB  VAL   261      40.523  43.650  52.339  1.00  0.00           H  
ATOM   4086  CG1 VAL   261      38.430  43.190  52.576  1.00  0.00           C  
ATOM   4087 HG11 VAL   261      37.563  43.664  53.012  1.00  0.00           H  
ATOM   4088 HG12 VAL   261      38.301  43.036  51.515  1.00  0.00           H  
ATOM   4089 HG13 VAL   261      38.474  42.266  52.981  1.00  0.00           H  
ATOM   4090  CG2 VAL   261      39.367  45.431  52.306  1.00  0.00           C  
ATOM   4091 HG21 VAL   261      40.197  45.973  52.116  1.00  0.00           H  
ATOM   4092 HG22 VAL   261      38.951  45.342  51.313  1.00  0.00           H  
ATOM   4093 HG23 VAL   261      38.662  45.972  52.920  1.00  0.00           H  
ATOM   4094  C   VAL   261      40.708  42.935  54.993  1.00  0.00           C  
ATOM   4095  O   VAL   261      40.937  41.885  54.348  1.00  0.00           O  
ATOM   4096  N   GLY   262      41.023  43.061  56.310  1.00  0.00           N  
ATOM   4097  H   GLY   262      40.866  43.941  56.779  1.00  0.00           H  
ATOM   4098  CA  GLY   262      41.850  42.103  57.040  1.00  0.00           C  
ATOM   4099  HA2 GLY   262      41.632  42.250  58.098  1.00  0.00           H  
ATOM   4100  HA3 GLY   262      41.648  41.162  56.736  1.00  0.00           H  
ATOM   4101  C   GLY   262      43.337  42.358  56.873  1.00  0.00           C  
ATOM   4102  O   GLY   262      43.803  43.497  56.953  1.00  0.00           O  
ATOM   4103  N   ALA   263      44.028  41.279  56.508  1.00  0.00           N  
ATOM   4104  H   ALA   263      43.484  40.336  56.454  1.00  0.00           H  
ATOM   4105  CA  ALA   263      45.423  41.399  56.066  1.00  0.00           C  
ATOM   4106  HA  ALA   263      45.888  42.119  56.600  1.00  0.00           H  
ATOM   4107  CB  ALA   263      46.042  40.003  56.241  1.00  0.00           C  
ATOM   4108  HB1 ALA   263      45.512  39.348  55.685  1.00  0.00           H  
ATOM   4109  HB2 ALA   263      47.025  40.110  56.034  1.00  0.00           H  
ATOM   4110  HB3 ALA   263      45.973  39.749  57.216  1.00  0.00           H  
ATOM   4111  C   ALA   263      45.529  41.818  54.525  1.00  0.00           C  
ATOM   4112  O   ALA   263      46.577  42.120  54.035  1.00  0.00           O  
ATOM   4113  N   MET   264      44.423  41.647  53.760  1.00  0.00           N  
ATOM   4114  H   MET   264      43.508  41.185  54.130  1.00  0.00           H  
ATOM   4115  CA  MET   264      44.294  42.148  52.405  1.00  0.00           C  
ATOM   4116  HA  MET   264      45.248  42.072  51.882  1.00  0.00           H  
ATOM   4117  CB  MET   264      43.278  41.357  51.499  1.00  0.00           C  
ATOM   4118  HB2 MET   264      43.469  40.288  51.596  1.00  0.00           H  
ATOM   4119  HB3 MET   264      42.401  41.495  51.982  1.00  0.00           H  
ATOM   4120  CG  MET   264      43.301  41.642  50.012  1.00  0.00           C  
ATOM   4121  HG2 MET   264      44.308  41.899  49.685  1.00  0.00           H  
ATOM   4122  HG3 MET   264      42.891  40.715  49.611  1.00  0.00           H  
ATOM   4123  SD  MET   264      42.254  42.926  49.444  1.00  0.00           S  
ATOM   4124  CE  MET   264      40.570  42.234  49.643  1.00  0.00           C  
ATOM   4125  HE1 MET   264      39.838  43.011  49.868  1.00  0.00           H  
ATOM   4126  HE2 MET   264      40.318  41.781  48.684  1.00  0.00           H  
ATOM   4127  HE3 MET   264      40.630  41.469  50.417  1.00  0.00           H  
ATOM   4128  C   MET   264      43.938  43.658  52.325  1.00  0.00           C  
ATOM   4129  O   MET   264      43.140  44.152  53.084  1.00  0.00           O  
ATOM   4130  N   TYR   265      44.525  44.380  51.346  1.00  0.00           N  
ATOM   4131  H   TYR   265      45.421  44.015  50.845  1.00  0.00           H  
ATOM   4132  CA  TYR   265      44.284  45.790  50.886  1.00  0.00           C  
ATOM   4133  HA  TYR   265      43.562  46.286  51.535  1.00  0.00           H  
ATOM   4134  CB  TYR   265      45.495  46.679  51.129  1.00  0.00           C  
ATOM   4135  HB2 TYR   265      46.381  46.288  50.628  1.00  0.00           H  
ATOM   4136  HB3 TYR   265      45.305  47.601  50.763  1.00  0.00           H  
ATOM   4137  CG  TYR   265      45.934  46.762  52.568  1.00  0.00           C  
ATOM   4138  CD1 TYR   265      45.517  47.818  53.359  1.00  0.00           C  
ATOM   4139  HD1 TYR   265      44.881  48.633  53.016  1.00  0.00           H  
ATOM   4140  CE1 TYR   265      46.002  47.845  54.678  1.00  0.00           C  
ATOM   4141  HE1 TYR   265      45.723  48.727  55.255  1.00  0.00           H  
ATOM   4142  CZ  TYR   265      47.049  46.976  55.177  1.00  0.00           C  
ATOM   4143  OH  TYR   265      47.536  47.107  56.395  1.00  0.00           O  
ATOM   4144  HH  TYR   265      47.430  48.122  56.777  1.00  0.00           H  
ATOM   4145  CE2 TYR   265      47.379  45.894  54.360  1.00  0.00           C  
ATOM   4146  HE2 TYR   265      48.005  45.119  54.803  1.00  0.00           H  
ATOM   4147  CD2 TYR   265      46.879  45.807  53.034  1.00  0.00           C  
ATOM   4148  HD2 TYR   265      47.272  45.084  52.318  1.00  0.00           H  
ATOM   4149  C   TYR   265      43.814  45.851  49.465  1.00  0.00           C  
ATOM   4150  O   TYR   265      44.307  45.067  48.613  1.00  0.00           O  
ATOM   4151  N   GLN   266      42.862  46.684  49.201  1.00  0.00           N  
ATOM   4152  H   GLN   266      42.426  47.344  49.951  1.00  0.00           H  
ATOM   4153  CA  GLN   266      42.155  46.655  47.893  1.00  0.00           C  
ATOM   4154  HA  GLN   266      42.376  45.743  47.338  1.00  0.00           H  
ATOM   4155  CB  GLN   266      40.621  46.691  48.096  1.00  0.00           C  
ATOM   4156  HB2 GLN   266      40.439  45.773  48.654  1.00  0.00           H  
ATOM   4157  HB3 GLN   266      40.420  47.506  48.658  1.00  0.00           H  
ATOM   4158  CG  GLN   266      39.696  46.658  46.849  1.00  0.00           C  
ATOM   4159  HG2 GLN   266      38.652  46.799  47.130  1.00  0.00           H  
ATOM   4160  HG3 GLN   266      39.980  47.478  46.190  1.00  0.00           H  
ATOM   4161  CD  GLN   266      39.746  45.244  46.194  1.00  0.00           C  
ATOM   4162  OE1 GLN   266      39.188  44.213  46.576  1.00  0.00           O  
ATOM   4163  NE2 GLN   266      40.575  45.223  45.181  1.00  0.00           N  
ATOM   4164 HE21 GLN   266      40.944  46.108  44.865  1.00  0.00           H  
ATOM   4165 HE22 GLN   266      40.719  44.288  44.640  1.00  0.00           H  
ATOM   4166  C   GLN   266      42.668  47.805  46.994  1.00  0.00           C  
ATOM   4167  O   GLN   266      42.379  48.943  47.398  1.00  0.00           O  
ATOM   4168  N   GLY   267      43.097  47.487  45.774  1.00  0.00           N  
ATOM   4169  H   GLY   267      43.464  46.473  45.615  1.00  0.00           H  
ATOM   4170  CA  GLY   267      43.254  48.414  44.660  1.00  0.00           C  
ATOM   4171  HA2 GLY   267      43.112  49.466  44.904  1.00  0.00           H  
ATOM   4172  HA3 GLY   267      44.221  48.221  44.194  1.00  0.00           H  
ATOM   4173  C   GLY   267      42.238  48.231  43.598  1.00  0.00           C  
ATOM   4174  O   GLY   267      41.244  47.521  43.692  1.00  0.00           O  
ATOM   4175  N   LEU   268      42.408  48.889  42.446  1.00  0.00           N  
ATOM   4176  H   LEU   268      43.279  49.544  42.404  1.00  0.00           H  
ATOM   4177  CA  LEU   268      41.602  48.769  41.235  1.00  0.00           C  
ATOM   4178  HA  LEU   268      40.575  48.560  41.532  1.00  0.00           H  
ATOM   4179  CB  LEU   268      41.595  50.036  40.378  1.00  0.00           C  
ATOM   4180  HB2 LEU   268      42.513  50.300  39.874  1.00  0.00           H  
ATOM   4181  HB3 LEU   268      40.833  49.910  39.622  1.00  0.00           H  
ATOM   4182  CG  LEU   268      41.131  51.276  41.199  1.00  0.00           C  
ATOM   4183  HG  LEU   268      41.936  51.444  41.694  1.00  0.00           H  
ATOM   4184  CD1 LEU   268      40.806  52.484  40.254  1.00  0.00           C  
ATOM   4185 HD11 LEU   268      41.226  52.320  39.350  1.00  0.00           H  
ATOM   4186 HD12 LEU   268      39.761  52.388  39.999  1.00  0.00           H  
ATOM   4187 HD13 LEU   268      41.063  53.420  40.728  1.00  0.00           H  
ATOM   4188  CD2 LEU   268      39.939  50.994  42.033  1.00  0.00           C  
ATOM   4189 HD21 LEU   268      40.065  50.201  42.769  1.00  0.00           H  
ATOM   4190 HD22 LEU   268      39.720  51.908  42.585  1.00  0.00           H  
ATOM   4191 HD23 LEU   268      39.048  50.731  41.463  1.00  0.00           H  
ATOM   4192  C   LEU   268      42.024  47.566  40.330  1.00  0.00           C  
ATOM   4193  O   LEU   268      43.106  47.548  39.790  1.00  0.00           O  
ATOM   4194  N   GLY   269      41.134  46.548  40.213  1.00  0.00           N  
ATOM   4195  H   GLY   269      40.331  46.512  40.824  1.00  0.00           H  
ATOM   4196  CA  GLY   269      41.546  45.336  39.421  1.00  0.00           C  
ATOM   4197  HA2 GLY   269      40.757  44.860  38.839  1.00  0.00           H  
ATOM   4198  HA3 GLY   269      42.025  45.719  38.619  1.00  0.00           H  
ATOM   4199  C   GLY   269      42.458  44.380  40.211  1.00  0.00           C  
ATOM   4200  O   GLY   269      42.635  43.216  39.815  1.00  0.00           O  
ATOM   4201  N   TRP   270      43.005  44.857  41.299  1.00  0.00           N  
ATOM   4202  H   TRP   270      42.612  45.725  41.632  1.00  0.00           H  
ATOM   4203  CA  TRP   270      44.126  44.209  42.025  1.00  0.00           C  
ATOM   4204  HA  TRP   270      44.248  43.178  41.694  1.00  0.00           H  
ATOM   4205  CB  TRP   270      45.457  44.939  41.584  1.00  0.00           C  
ATOM   4206  HB2 TRP   270      45.275  45.916  41.764  1.00  0.00           H  
ATOM   4207  HB3 TRP   270      46.278  44.664  42.246  1.00  0.00           H  
ATOM   4208  CG  TRP   270      45.911  44.762  40.167  1.00  0.00           C  
ATOM   4209  CD1 TRP   270      45.646  45.616  39.134  1.00  0.00           C  
ATOM   4210  HD1 TRP   270      44.997  46.471  39.327  1.00  0.00           H  
ATOM   4211  NE1 TRP   270      46.302  45.217  37.970  1.00  0.00           N  
ATOM   4212  HE1 TRP   270      46.107  45.700  37.013  1.00  0.00           H  
ATOM   4213  CE2 TRP   270      47.197  44.238  38.307  1.00  0.00           C  
ATOM   4214  CZ2 TRP   270      48.200  43.735  37.554  1.00  0.00           C  
ATOM   4215  HZ2 TRP   270      48.474  44.079  36.556  1.00  0.00           H  
ATOM   4216  CH2 TRP   270      48.852  42.541  37.984  1.00  0.00           C  
ATOM   4217  HH2 TRP   270      49.661  42.059  37.435  1.00  0.00           H  
ATOM   4218  CZ3 TRP   270      48.563  42.062  39.303  1.00  0.00           C  
ATOM   4219  HZ3 TRP   270      49.068  41.153  39.630  1.00  0.00           H  
ATOM   4220  CE3 TRP   270      47.622  42.697  40.088  1.00  0.00           C  
ATOM   4221  HE3 TRP   270      47.467  42.316  41.010  1.00  0.00           H  
ATOM   4222  CD2 TRP   270      46.906  43.841  39.610  1.00  0.00           C  
ATOM   4223  C   TRP   270      43.955  44.140  43.568  1.00  0.00           C  
ATOM   4224  O   TRP   270      43.486  45.087  44.157  1.00  0.00           O  
ATOM   4225  N   GLU   271      44.624  43.120  44.163  1.00  0.00           N  
ATOM   4226  H   GLU   271      45.079  42.379  43.506  1.00  0.00           H  
ATOM   4227  CA  GLU   271      44.773  43.036  45.599  1.00  0.00           C  
ATOM   4228  HA  GLU   271      44.259  43.833  46.136  1.00  0.00           H  
ATOM   4229  CB  GLU   271      43.973  41.776  46.114  1.00  0.00           C  
ATOM   4230  HB2 GLU   271      44.175  40.888  45.515  1.00  0.00           H  
ATOM   4231  HB3 GLU   271      44.325  41.482  47.103  1.00  0.00           H  
ATOM   4232  CG  GLU   271      42.464  42.071  46.207  1.00  0.00           C  
ATOM   4233  HG2 GLU   271      42.081  41.561  47.091  1.00  0.00           H  
ATOM   4234  HG3 GLU   271      42.229  43.113  46.421  1.00  0.00           H  
ATOM   4235  CD  GLU   271      41.628  41.532  45.070  1.00  0.00           C  
ATOM   4236  OE1 GLU   271      41.813  40.310  44.802  1.00  0.00           O  
ATOM   4237  OE2 GLU   271      40.651  42.108  44.645  1.00  0.00           O  
ATOM   4238  C   GLU   271      46.285  42.892  46.120  1.00  0.00           C  
ATOM   4239  O   GLU   271      47.235  42.446  45.506  1.00  0.00           O  
ATOM   4240  N   MET   272      46.443  43.401  47.301  1.00  0.00           N  
ATOM   4241  H   MET   272      45.617  43.957  47.717  1.00  0.00           H  
ATOM   4242  CA  MET   272      47.748  43.582  47.901  1.00  0.00           C  
ATOM   4243  HA  MET   272      48.443  42.987  47.473  1.00  0.00           H  
ATOM   4244  CB  MET   272      48.209  45.049  47.663  1.00  0.00           C  
ATOM   4245  HB2 MET   272      47.441  45.729  48.033  1.00  0.00           H  
ATOM   4246  HB3 MET   272      49.044  45.335  48.302  1.00  0.00           H  
ATOM   4247  CG  MET   272      48.491  45.467  46.254  1.00  0.00           C  
ATOM   4248  HG2 MET   272      49.570  45.435  46.107  1.00  0.00           H  
ATOM   4249  HG3 MET   272      48.144  44.758  45.624  1.00  0.00           H  
ATOM   4250  SD  MET   272      47.984  47.136  45.686  1.00  0.00           S  
ATOM   4251  CE  MET   272      46.316  46.986  45.188  1.00  0.00           C  
ATOM   4252  HE1 MET   272      46.177  47.445  44.209  1.00  0.00           H  
ATOM   4253  HE2 MET   272      46.095  45.929  45.045  1.00  0.00           H  
ATOM   4254  HE3 MET   272      45.705  47.605  45.845  1.00  0.00           H  
ATOM   4255  C   MET   272      47.827  43.264  49.356  1.00  0.00           C  
ATOM   4256  O   MET   272      46.801  43.248  50.064  1.00  0.00           O  
ATOM   4257  N   LEU   273      49.055  43.073  49.921  1.00  0.00           N  
ATOM   4258  H   LEU   273      49.870  43.064  49.198  1.00  0.00           H  
ATOM   4259  CA  LEU   273      49.320  42.757  51.361  1.00  0.00           C  
ATOM   4260  HA  LEU   273      48.570  43.097  52.075  1.00  0.00           H  
ATOM   4261  CB  LEU   273      49.485  41.200  51.450  1.00  0.00           C  
ATOM   4262  HB2 LEU   273      50.067  40.720  50.664  1.00  0.00           H  
ATOM   4263  HB3 LEU   273      49.958  41.038  52.327  1.00  0.00           H  
ATOM   4264  CG  LEU   273      48.145  40.441  51.524  1.00  0.00           C  
ATOM   4265  HG  LEU   273      47.410  41.057  52.043  1.00  0.00           H  
ATOM   4266  CD1 LEU   273      47.619  40.035  50.150  1.00  0.00           C  
ATOM   4267 HD11 LEU   273      46.694  39.649  50.268  1.00  0.00           H  
ATOM   4268 HD12 LEU   273      47.487  40.838  49.440  1.00  0.00           H  
ATOM   4269 HD13 LEU   273      48.203  39.292  49.607  1.00  0.00           H  
ATOM   4270  CD2 LEU   273      48.349  39.182  52.369  1.00  0.00           C  
ATOM   4271 HD21 LEU   273      49.072  38.504  51.939  1.00  0.00           H  
ATOM   4272 HD22 LEU   273      48.734  39.367  53.361  1.00  0.00           H  
ATOM   4273 HD23 LEU   273      47.403  38.737  52.639  1.00  0.00           H  
ATOM   4274  C   LEU   273      50.666  43.456  51.774  1.00  0.00           C  
ATOM   4275  O   LEU   273      51.481  43.668  50.883  1.00  0.00           O  
ATOM   4276  N   ASN   274      50.916  43.838  53.058  1.00  0.00           N  
ATOM   4277  H   ASN   274      50.256  43.401  53.808  1.00  0.00           H  
ATOM   4278  CA  ASN   274      52.226  44.300  53.603  1.00  0.00           C  
ATOM   4279  HA  ASN   274      52.652  45.059  52.947  1.00  0.00           H  
ATOM   4280  CB  ASN   274      52.091  44.891  55.002  1.00  0.00           C  
ATOM   4281  HB2 ASN   274      52.191  44.134  55.780  1.00  0.00           H  
ATOM   4282  HB3 ASN   274      52.876  45.497  55.198  1.00  0.00           H  
ATOM   4283  CG  ASN   274      50.825  45.651  55.200  1.00  0.00           C  
ATOM   4284  OD1 ASN   274      50.438  46.461  54.322  1.00  0.00           O  
ATOM   4285  ND2 ASN   274      50.087  45.503  56.319  1.00  0.00           N  
ATOM   4286 HD21 ASN   274      49.186  46.111  56.412  1.00  0.00           H  
ATOM   4287 HD22 ASN   274      50.449  44.794  57.063  1.00  0.00           H  
ATOM   4288  C   ASN   274      53.178  43.166  53.621  1.00  0.00           C  
ATOM   4289  O   ASN   274      52.952  42.122  54.302  1.00  0.00           O  
ATOM   4290  N   TRP   275      54.321  43.353  52.914  1.00  0.00           N  
ATOM   4291  H   TRP   275      54.406  44.248  52.298  1.00  0.00           H  
ATOM   4292  CA  TRP   275      55.499  42.528  53.048  1.00  0.00           C  
ATOM   4293  HA  TRP   275      55.273  41.462  53.074  1.00  0.00           H  
ATOM   4294  CB  TRP   275      56.466  42.833  51.848  1.00  0.00           C  
ATOM   4295  HB2 TRP   275      55.951  42.531  51.034  1.00  0.00           H  
ATOM   4296  HB3 TRP   275      56.637  43.909  51.803  1.00  0.00           H  
ATOM   4297  CG  TRP   275      57.727  42.059  51.801  1.00  0.00           C  
ATOM   4298  CD1 TRP   275      58.817  42.374  52.550  1.00  0.00           C  
ATOM   4299  HD1 TRP   275      58.821  43.306  53.115  1.00  0.00           H  
ATOM   4300  NE1 TRP   275      59.822  41.469  52.380  1.00  0.00           N  
ATOM   4301  HE1 TRP   275      60.810  41.525  52.837  1.00  0.00           H  
ATOM   4302  CE2 TRP   275      59.441  40.455  51.554  1.00  0.00           C  
ATOM   4303  CZ2 TRP   275      60.051  39.224  51.104  1.00  0.00           C  
ATOM   4304  HZ2 TRP   275      61.066  38.915  51.353  1.00  0.00           H  
ATOM   4305  CH2 TRP   275      59.238  38.399  50.331  1.00  0.00           C  
ATOM   4306  HH2 TRP   275      59.731  37.502  49.955  1.00  0.00           H  
ATOM   4307  CZ3 TRP   275      57.942  38.749  49.898  1.00  0.00           C  
ATOM   4308  HZ3 TRP   275      57.376  38.140  49.193  1.00  0.00           H  
ATOM   4309  CE3 TRP   275      57.369  39.948  50.353  1.00  0.00           C  
ATOM   4310  HE3 TRP   275      56.327  40.109  50.076  1.00  0.00           H  
ATOM   4311  CD2 TRP   275      58.098  40.855  51.173  1.00  0.00           C  
ATOM   4312  C   TRP   275      56.253  42.968  54.336  1.00  0.00           C  
ATOM   4313  O   TRP   275      56.261  44.172  54.649  1.00  0.00           O  
ATOM   4314  N   PRO   276      56.939  42.076  55.061  1.00  0.00           N  
ATOM   4315  CD  PRO   276      57.769  42.345  56.193  1.00  0.00           C  
ATOM   4316  HD2 PRO   276      57.299  43.166  56.736  1.00  0.00           H  
ATOM   4317  HD3 PRO   276      58.659  42.677  55.660  1.00  0.00           H  
ATOM   4318  CG  PRO   276      58.127  40.969  56.880  1.00  0.00           C  
ATOM   4319  HG2 PRO   276      57.329  40.826  57.608  1.00  0.00           H  
ATOM   4320  HG3 PRO   276      59.119  41.047  57.324  1.00  0.00           H  
ATOM   4321  CB  PRO   276      58.139  40.090  55.613  1.00  0.00           C  
ATOM   4322  HB2 PRO   276      58.010  39.029  55.827  1.00  0.00           H  
ATOM   4323  HB3 PRO   276      58.956  40.407  54.966  1.00  0.00           H  
ATOM   4324  CA  PRO   276      56.936  40.636  54.815  1.00  0.00           C  
ATOM   4325  HA  PRO   276      57.126  40.388  53.771  1.00  0.00           H  
ATOM   4326  C   PRO   276      55.551  39.959  55.070  1.00  0.00           C  
ATOM   4327  O   PRO   276      54.740  40.500  55.830  1.00  0.00           O  
ATOM   4328  N   VAL   277      55.331  38.883  54.342  1.00  0.00           N  
ATOM   4329  H   VAL   277      56.180  38.646  53.717  1.00  0.00           H  
ATOM   4330  CA  VAL   277      54.035  38.129  54.329  1.00  0.00           C  
ATOM   4331  HA  VAL   277      53.635  38.385  55.299  1.00  0.00           H  
ATOM   4332  CB  VAL   277      53.146  38.668  53.147  1.00  0.00           C  
ATOM   4333  HB  VAL   277      53.167  39.677  53.187  1.00  0.00           H  
ATOM   4334  CG1 VAL   277      53.768  38.218  51.834  1.00  0.00           C  
ATOM   4335 HG11 VAL   277      53.143  38.456  50.973  1.00  0.00           H  
ATOM   4336 HG12 VAL   277      54.783  38.561  51.633  1.00  0.00           H  
ATOM   4337 HG13 VAL   277      53.773  37.148  51.625  1.00  0.00           H  
ATOM   4338  CG2 VAL   277      51.759  38.153  53.238  1.00  0.00           C  
ATOM   4339 HG21 VAL   277      51.322  38.399  54.115  1.00  0.00           H  
ATOM   4340 HG22 VAL   277      51.260  38.521  52.441  1.00  0.00           H  
ATOM   4341 HG23 VAL   277      51.817  37.152  53.112  1.00  0.00           H  
ATOM   4342  C   VAL   277      54.149  36.621  54.369  1.00  0.00           C  
ATOM   4343  O   VAL   277      55.044  36.092  53.681  1.00  0.00           O  
ATOM   4344  N   ASP   278      53.331  35.892  55.139  1.00  0.00           N  
ATOM   4345  H   ASP   278      52.511  36.393  55.631  1.00  0.00           H  
ATOM   4346  CA  ASP   278      53.339  34.438  55.193  1.00  0.00           C  
ATOM   4347  HA  ASP   278      54.255  34.120  54.909  1.00  0.00           H  
ATOM   4348  CB  ASP   278      53.084  33.926  56.607  1.00  0.00           C  
ATOM   4349  HB2 ASP   278      53.476  34.655  57.301  1.00  0.00           H  
ATOM   4350  HB3 ASP   278      52.017  33.791  56.702  1.00  0.00           H  
ATOM   4351  CG  ASP   278      53.780  32.625  56.878  1.00  0.00           C  
ATOM   4352  OD1 ASP   278      54.338  32.013  55.906  1.00  0.00           O  
ATOM   4353  OD2 ASP   278      53.910  32.108  58.034  1.00  0.00           O  
ATOM   4354  C   ASP   278      52.404  33.937  54.196  1.00  0.00           C  
ATOM   4355  O   ASP   278      51.376  34.494  53.832  1.00  0.00           O  
ATOM   4356  N   VAL   279      52.620  32.750  53.688  1.00  0.00           N  
ATOM   4357  H   VAL   279      53.505  32.231  54.055  1.00  0.00           H  
ATOM   4358  CA  VAL   279      51.734  32.071  52.737  1.00  0.00           C  
ATOM   4359  HA  VAL   279      51.756  32.753  51.887  1.00  0.00           H  
ATOM   4360  CB  VAL   279      52.459  30.718  52.184  1.00  0.00           C  
ATOM   4361  HB  VAL   279      53.400  31.026  51.728  1.00  0.00           H  
ATOM   4362  CG1 VAL   279      52.824  29.728  53.258  1.00  0.00           C  
ATOM   4363 HG11 VAL   279      53.147  28.897  52.784  1.00  0.00           H  
ATOM   4364 HG12 VAL   279      53.630  30.158  53.853  1.00  0.00           H  
ATOM   4365 HG13 VAL   279      51.951  29.400  53.821  1.00  0.00           H  
ATOM   4366  CG2 VAL   279      51.577  29.933  51.202  1.00  0.00           C  
ATOM   4367 HG21 VAL   279      52.185  29.184  50.694  1.00  0.00           H  
ATOM   4368 HG22 VAL   279      50.782  29.396  51.720  1.00  0.00           H  
ATOM   4369 HG23 VAL   279      51.126  30.656  50.522  1.00  0.00           H  
ATOM   4370  C   VAL   279      50.279  31.791  53.171  1.00  0.00           C  
ATOM   4371  O   VAL   279      49.373  32.228  52.478  1.00  0.00           O  
ATOM   4372  N   LYS   280      50.110  31.359  54.419  1.00  0.00           N  
ATOM   4373  H   LYS   280      50.985  31.080  55.007  1.00  0.00           H  
ATOM   4374  CA  LYS   280      48.828  31.312  55.094  1.00  0.00           C  
ATOM   4375  HA  LYS   280      48.354  30.464  54.600  1.00  0.00           H  
ATOM   4376  CB  LYS   280      48.950  31.017  56.626  1.00  0.00           C  
ATOM   4377  HB2 LYS   280      49.321  31.920  57.112  1.00  0.00           H  
ATOM   4378  HB3 LYS   280      48.014  30.902  56.987  1.00  0.00           H  
ATOM   4379  CG  LYS   280      49.629  29.687  57.105  1.00  0.00           C  
ATOM   4380  HG2 LYS   280      50.680  29.964  57.186  1.00  0.00           H  
ATOM   4381  HG3 LYS   280      49.240  29.421  58.088  1.00  0.00           H  
ATOM   4382  CD  LYS   280      49.573  28.569  56.023  1.00  0.00           C  
ATOM   4383  HD2 LYS   280      48.521  28.397  55.797  1.00  0.00           H  
ATOM   4384  HD3 LYS   280      50.125  28.998  55.187  1.00  0.00           H  
ATOM   4385  CE  LYS   280      50.349  27.375  56.660  1.00  0.00           C  
ATOM   4386  HE2 LYS   280      51.425  27.527  56.579  1.00  0.00           H  
ATOM   4387  HE3 LYS   280      50.072  27.332  57.714  1.00  0.00           H  
ATOM   4388  NZ  LYS   280      49.951  26.200  55.835  1.00  0.00           N  
ATOM   4389  HZ1 LYS   280      50.678  25.398  55.961  1.00  0.00           H  
ATOM   4390  HZ2 LYS   280      48.978  25.717  55.917  1.00  0.00           H  
ATOM   4391  HZ3 LYS   280      50.021  26.481  54.784  1.00  0.00           H  
ATOM   4392  C   LYS   280      47.948  32.562  54.793  1.00  0.00           C  
ATOM   4393  O   LYS   280      46.790  32.457  54.480  1.00  0.00           O  
ATOM   4394  N   THR   281      48.455  33.700  55.142  1.00  0.00           N  
ATOM   4395  H   THR   281      49.432  33.656  55.624  1.00  0.00           H  
ATOM   4396  CA  THR   281      47.830  34.998  54.997  1.00  0.00           C  
ATOM   4397  HA  THR   281      46.871  35.026  55.514  1.00  0.00           H  
ATOM   4398  CB  THR   281      48.810  36.133  55.497  1.00  0.00           C  
ATOM   4399  HB  THR   281      49.477  36.423  54.685  1.00  0.00           H  
ATOM   4400  CG2 THR   281      48.065  37.298  56.087  1.00  0.00           C  
ATOM   4401 HG21 THR   281      48.511  37.844  56.810  1.00  0.00           H  
ATOM   4402 HG22 THR   281      47.905  38.059  55.324  1.00  0.00           H  
ATOM   4403 HG23 THR   281      47.125  36.886  56.456  1.00  0.00           H  
ATOM   4404  OG1 THR   281      49.600  35.646  56.646  1.00  0.00           O  
ATOM   4405  HG1 THR   281      50.291  36.488  56.671  1.00  0.00           H  
ATOM   4406  C   THR   281      47.565  35.445  53.556  1.00  0.00           C  
ATOM   4407  O   THR   281      46.718  36.306  53.305  1.00  0.00           O  
ATOM   4408  N   VAL   282      48.350  34.945  52.595  1.00  0.00           N  
ATOM   4409  H   VAL   282      48.948  34.070  52.849  1.00  0.00           H  
ATOM   4410  CA  VAL   282      48.132  35.265  51.130  1.00  0.00           C  
ATOM   4411  HA  VAL   282      47.865  36.308  50.956  1.00  0.00           H  
ATOM   4412  CB  VAL   282      49.441  35.099  50.313  1.00  0.00           C  
ATOM   4413  HB  VAL   282      49.802  34.169  50.473  1.00  0.00           H  
ATOM   4414  CG1 VAL   282      49.438  35.396  48.805  1.00  0.00           C  
ATOM   4415 HG11 VAL   282      49.427  36.403  48.726  1.00  0.00           H  
ATOM   4416 HG12 VAL   282      50.221  34.981  48.320  1.00  0.00           H  
ATOM   4417 HG13 VAL   282      48.618  35.120  48.285  1.00  0.00           H  
ATOM   4418  CG2 VAL   282      50.671  35.847  50.796  1.00  0.00           C  
ATOM   4419 HG21 VAL   282      50.682  35.707  51.877  1.00  0.00           H  
ATOM   4420 HG22 VAL   282      51.623  35.506  50.391  1.00  0.00           H  
ATOM   4421 HG23 VAL   282      50.624  36.925  50.647  1.00  0.00           H  
ATOM   4422  C   VAL   282      46.906  34.398  50.536  1.00  0.00           C  
ATOM   4423  O   VAL   282      46.082  34.840  49.730  1.00  0.00           O  
ATOM   4424  N   VAL   283      46.821  33.182  50.967  1.00  0.00           N  
ATOM   4425  H   VAL   283      47.401  32.962  51.700  1.00  0.00           H  
ATOM   4426  CA  VAL   283      45.736  32.273  50.681  1.00  0.00           C  
ATOM   4427  HA  VAL   283      45.572  32.103  49.699  1.00  0.00           H  
ATOM   4428  CB  VAL   283      45.972  30.861  51.195  1.00  0.00           C  
ATOM   4429  HB  VAL   283      46.303  30.909  52.232  1.00  0.00           H  
ATOM   4430  CG1 VAL   283      44.744  29.824  51.311  1.00  0.00           C  
ATOM   4431 HG11 VAL   283      43.972  30.216  51.973  1.00  0.00           H  
ATOM   4432 HG12 VAL   283      44.231  29.743  50.353  1.00  0.00           H  
ATOM   4433 HG13 VAL   283      45.033  28.846  51.697  1.00  0.00           H  
ATOM   4434  CG2 VAL   283      47.161  30.184  50.476  1.00  0.00           C  
ATOM   4435 HG21 VAL   283      48.034  30.823  50.608  1.00  0.00           H  
ATOM   4436 HG22 VAL   283      47.356  29.200  50.901  1.00  0.00           H  
ATOM   4437 HG23 VAL   283      46.914  30.175  49.415  1.00  0.00           H  
ATOM   4438  C   VAL   283      44.481  32.902  51.227  1.00  0.00           C  
ATOM   4439  O   VAL   283      43.549  33.146  50.458  1.00  0.00           O  
ATOM   4440  N   ASP   284      44.374  33.267  52.507  1.00  0.00           N  
ATOM   4441  H   ASP   284      45.113  33.101  53.291  1.00  0.00           H  
ATOM   4442  CA  ASP   284      43.270  34.090  52.975  1.00  0.00           C  
ATOM   4443  HA  ASP   284      42.386  33.502  52.728  1.00  0.00           H  
ATOM   4444  CB  ASP   284      43.332  34.317  54.497  1.00  0.00           C  
ATOM   4445  HB2 ASP   284      43.166  33.310  54.879  1.00  0.00           H  
ATOM   4446  HB3 ASP   284      44.345  34.588  54.796  1.00  0.00           H  
ATOM   4447  CG  ASP   284      42.243  35.124  55.163  1.00  0.00           C  
ATOM   4448  OD1 ASP   284      41.151  35.236  54.590  1.00  0.00           O  
ATOM   4449  OD2 ASP   284      42.440  35.592  56.322  1.00  0.00           O  
ATOM   4450  C   ASP   284      43.151  35.448  52.156  1.00  0.00           C  
ATOM   4451  O   ASP   284      42.098  35.801  51.695  1.00  0.00           O  
ATOM   4452  N   GLY   285      44.184  36.234  52.152  1.00  0.00           N  
ATOM   4453  H   GLY   285      45.073  35.815  52.622  1.00  0.00           H  
ATOM   4454  CA  GLY   285      44.296  37.506  51.362  1.00  0.00           C  
ATOM   4455  HA2 GLY   285      43.509  38.212  51.626  1.00  0.00           H  
ATOM   4456  HA3 GLY   285      45.194  37.951  51.491  1.00  0.00           H  
ATOM   4457  C   GLY   285      44.105  37.339  49.814  1.00  0.00           C  
ATOM   4458  O   GLY   285      44.345  38.344  49.135  1.00  0.00           O  
ATOM   4459  N   SER   286      43.616  36.201  49.304  1.00  0.00           N  
ATOM   4460  H   SER   286      43.482  35.364  49.990  1.00  0.00           H  
ATOM   4461  CA  SER   286      43.181  35.991  47.953  1.00  0.00           C  
ATOM   4462  HA  SER   286      42.945  36.940  47.472  1.00  0.00           H  
ATOM   4463  CB  SER   286      44.198  35.120  47.165  1.00  0.00           C  
ATOM   4464  HB2 SER   286      43.728  34.729  46.263  1.00  0.00           H  
ATOM   4465  HB3 SER   286      45.019  35.780  46.882  1.00  0.00           H  
ATOM   4466  OG  SER   286      44.721  33.943  47.792  1.00  0.00           O  
ATOM   4467  HG  SER   286      45.263  34.305  48.665  1.00  0.00           H  
ATOM   4468  C   SER   286      41.860  35.239  47.844  1.00  0.00           C  
ATOM   4469  O   SER   286      41.364  34.891  46.764  1.00  0.00           O  
ATOM   4470  N   ASP   287      41.169  34.866  48.938  1.00  0.00           N  
ATOM   4471  H   ASP   287      41.643  35.238  49.846  1.00  0.00           H  
ATOM   4472  CA  ASP   287      39.900  34.149  49.003  1.00  0.00           C  
ATOM   4473  HA  ASP   287      39.856  33.480  48.248  1.00  0.00           H  
ATOM   4474  CB  ASP   287      39.816  33.506  50.345  1.00  0.00           C  
ATOM   4475  HB2 ASP   287      40.635  32.794  50.447  1.00  0.00           H  
ATOM   4476  HB3 ASP   287      39.939  34.346  51.028  1.00  0.00           H  
ATOM   4477  CG  ASP   287      38.513  32.908  50.822  1.00  0.00           C  
ATOM   4478  OD1 ASP   287      37.735  32.476  49.917  1.00  0.00           O  
ATOM   4479  OD2 ASP   287      38.226  32.784  51.999  1.00  0.00           O  
ATOM   4480  C   ASP   287      38.792  35.173  48.785  1.00  0.00           C  
ATOM   4481  O   ASP   287      38.620  36.105  49.591  1.00  0.00           O  
ATOM   4482  N   ASN   288      38.021  35.064  47.647  1.00  0.00           N  
ATOM   4483  H   ASN   288      38.301  34.338  46.884  1.00  0.00           H  
ATOM   4484  CA  ASN   288      36.874  35.912  47.437  1.00  0.00           C  
ATOM   4485  HA  ASN   288      37.116  36.897  47.834  1.00  0.00           H  
ATOM   4486  CB  ASN   288      36.615  36.140  45.954  1.00  0.00           C  
ATOM   4487  HB2 ASN   288      36.743  35.188  45.438  1.00  0.00           H  
ATOM   4488  HB3 ASN   288      35.576  36.443  45.823  1.00  0.00           H  
ATOM   4489  CG  ASN   288      37.346  37.289  45.317  1.00  0.00           C  
ATOM   4490  OD1 ASN   288      37.435  38.384  45.877  1.00  0.00           O  
ATOM   4491  ND2 ASN   288      38.109  36.976  44.262  1.00  0.00           N  
ATOM   4492 HD21 ASN   288      38.682  37.717  43.705  1.00  0.00           H  
ATOM   4493 HD22 ASN   288      37.978  35.974  43.852  1.00  0.00           H  
ATOM   4494  C   ASN   288      35.667  35.439  48.234  1.00  0.00           C  
ATOM   4495  O   ASN   288      34.796  34.738  47.685  1.00  0.00           O  
ATOM   4496  N   LYS   289      35.650  35.878  49.487  1.00  0.00           N  
ATOM   4497  H   LYS   289      36.481  36.522  49.774  1.00  0.00           H  
ATOM   4498  CA  LYS   289      34.537  35.652  50.438  1.00  0.00           C  
ATOM   4499  HA  LYS   289      34.596  34.634  50.823  1.00  0.00           H  
ATOM   4500  CB  LYS   289      34.482  36.747  51.561  1.00  0.00           C  
ATOM   4501  HB2 LYS   289      34.355  37.596  51.132  1.00  0.00           H  
ATOM   4502  HB3 LYS   289      33.765  36.371  52.291  1.00  0.00           H  
ATOM   4503  CG  LYS   289      35.813  36.855  52.266  1.00  0.00           C  
ATOM   4504  HG2 LYS   289      36.576  37.234  51.585  1.00  0.00           H  
ATOM   4505  HG3 LYS   289      35.652  37.495  53.031  1.00  0.00           H  
ATOM   4506  CD  LYS   289      36.341  35.556  52.905  1.00  0.00           C  
ATOM   4507  HD2 LYS   289      35.640  35.294  53.584  1.00  0.00           H  
ATOM   4508  HD3 LYS   289      36.462  34.718  52.220  1.00  0.00           H  
ATOM   4509  CE  LYS   289      37.696  35.861  53.564  1.00  0.00           C  
ATOM   4510  HE2 LYS   289      38.296  36.326  52.782  1.00  0.00           H  
ATOM   4511  HE3 LYS   289      37.591  36.603  54.356  1.00  0.00           H  
ATOM   4512  NZ  LYS   289      38.392  34.655  54.004  1.00  0.00           N  
ATOM   4513  HZ1 LYS   289      39.337  34.910  54.485  1.00  0.00           H  
ATOM   4514  HZ2 LYS   289      38.008  34.258  54.850  1.00  0.00           H  
ATOM   4515  HZ3 LYS   289      38.540  33.922  53.211  1.00  0.00           H  
ATOM   4516  C   LYS   289      33.100  35.740  49.807  1.00  0.00           C  
ATOM   4517  O   LYS   289      32.751  36.726  49.227  1.00  0.00           O  
ATOM   4518  N   VAL   290      32.254  34.696  49.825  1.00  0.00           N  
ATOM   4519  H   VAL   290      32.740  33.830  50.275  1.00  0.00           H  
ATOM   4520  CA  VAL   290      30.804  34.660  49.491  1.00  0.00           C  
ATOM   4521  HA  VAL   290      30.781  35.289  48.601  1.00  0.00           H  
ATOM   4522  CB  VAL   290      30.336  33.249  49.079  1.00  0.00           C  
ATOM   4523  HB  VAL   290      30.935  32.876  48.356  1.00  0.00           H  
ATOM   4524  CG1 VAL   290      30.388  32.372  50.335  1.00  0.00           C  
ATOM   4525 HG11 VAL   290      29.700  32.736  51.098  1.00  0.00           H  
ATOM   4526 HG12 VAL   290      29.877  31.514  50.181  1.00  0.00           H  
ATOM   4527 HG13 VAL   290      31.313  32.211  50.706  1.00  0.00           H  
ATOM   4528  CG2 VAL   290      28.923  33.274  48.545  1.00  0.00           C  
ATOM   4529 HG21 VAL   290      28.217  33.229  49.265  1.00  0.00           H  
ATOM   4530 HG22 VAL   290      28.708  34.111  47.882  1.00  0.00           H  
ATOM   4531 HG23 VAL   290      28.776  32.422  47.880  1.00  0.00           H  
ATOM   4532  C   VAL   290      29.945  35.363  50.570  1.00  0.00           C  
ATOM   4533  O   VAL   290      28.786  35.742  50.352  1.00  0.00           O  
ATOM   4534  N   ALA   291      30.426  35.483  51.810  1.00  0.00           N  
ATOM   4535  H   ALA   291      31.358  35.120  51.950  1.00  0.00           H  
ATOM   4536  CA  ALA   291      29.892  36.306  52.896  1.00  0.00           C  
ATOM   4537  HA  ALA   291      28.907  36.143  53.052  1.00  0.00           H  
ATOM   4538  CB  ALA   291      30.657  35.879  54.146  1.00  0.00           C  
ATOM   4539  HB1 ALA   291      31.703  35.696  53.901  1.00  0.00           H  
ATOM   4540  HB2 ALA   291      30.620  36.642  54.807  1.00  0.00           H  
ATOM   4541  HB3 ALA   291      30.243  34.985  54.370  1.00  0.00           H  
ATOM   4542  C   ALA   291      30.137  37.766  52.543  1.00  0.00           C  
ATOM   4543  O   ALA   291      31.161  38.149  52.030  1.00  0.00           O  
ATOM   4544  N   LEU   292      29.214  38.686  52.961  1.00  0.00           N  
ATOM   4545  H   LEU   292      28.260  38.393  53.399  1.00  0.00           H  
ATOM   4546  CA  LEU   292      29.405  40.143  52.917  1.00  0.00           C  
ATOM   4547  HA  LEU   292      29.879  40.432  52.073  1.00  0.00           H  
ATOM   4548  CB  LEU   292      28.011  40.882  52.878  1.00  0.00           C  
ATOM   4549  HB2 LEU   292      27.374  40.476  53.663  1.00  0.00           H  
ATOM   4550  HB3 LEU   292      28.271  41.925  53.057  1.00  0.00           H  
ATOM   4551  CG  LEU   292      27.316  40.624  51.508  1.00  0.00           C  
ATOM   4552  HG  LEU   292      27.968  40.892  50.677  1.00  0.00           H  
ATOM   4553  CD1 LEU   292      26.821  39.163  51.199  1.00  0.00           C  
ATOM   4554 HD11 LEU   292      26.351  38.799  52.113  1.00  0.00           H  
ATOM   4555 HD12 LEU   292      26.164  39.045  50.338  1.00  0.00           H  
ATOM   4556 HD13 LEU   292      27.600  38.440  50.957  1.00  0.00           H  
ATOM   4557  CD2 LEU   292      26.109  41.541  51.357  1.00  0.00           C  
ATOM   4558 HD21 LEU   292      25.520  41.299  50.472  1.00  0.00           H  
ATOM   4559 HD22 LEU   292      25.405  41.362  52.170  1.00  0.00           H  
ATOM   4560 HD23 LEU   292      26.420  42.585  51.377  1.00  0.00           H  
ATOM   4561  C   LEU   292      30.243  40.618  54.065  1.00  0.00           C  
ATOM   4562  O   LEU   292      29.768  40.949  55.155  1.00  0.00           O  
ATOM   4563  N   VAL   293      31.560  40.517  53.853  1.00  0.00           N  
ATOM   4564  H   VAL   293      31.954  40.322  52.856  1.00  0.00           H  
ATOM   4565  CA  VAL   293      32.454  40.856  55.017  1.00  0.00           C  
ATOM   4566  HA  VAL   293      32.005  40.517  55.856  1.00  0.00           H  
ATOM   4567  CB  VAL   293      33.857  40.248  54.833  1.00  0.00           C  
ATOM   4568  HB  VAL   293      34.480  40.702  55.605  1.00  0.00           H  
ATOM   4569  CG1 VAL   293      33.712  38.721  55.091  1.00  0.00           C  
ATOM   4570 HG11 VAL   293      34.559  38.092  54.817  1.00  0.00           H  
ATOM   4571 HG12 VAL   293      33.455  38.537  56.134  1.00  0.00           H  
ATOM   4572 HG13 VAL   293      32.905  38.346  54.462  1.00  0.00           H  
ATOM   4573  CG2 VAL   293      34.482  40.397  53.465  1.00  0.00           C  
ATOM   4574 HG21 VAL   293      34.077  39.763  52.676  1.00  0.00           H  
ATOM   4575 HG22 VAL   293      34.281  41.423  53.159  1.00  0.00           H  
ATOM   4576 HG23 VAL   293      35.566  40.297  53.519  1.00  0.00           H  
ATOM   4577  C   VAL   293      32.568  42.360  55.241  1.00  0.00           C  
ATOM   4578  O   VAL   293      32.636  43.057  54.256  1.00  0.00           O  
ATOM   4579  N   PRO   294      32.639  42.748  56.479  1.00  0.00           N  
ATOM   4580  CD  PRO   294      32.676  41.955  57.668  1.00  0.00           C  
ATOM   4581  HD2 PRO   294      33.305  41.078  57.517  1.00  0.00           H  
ATOM   4582  HD3 PRO   294      31.691  41.536  57.878  1.00  0.00           H  
ATOM   4583  CG  PRO   294      33.209  42.857  58.805  1.00  0.00           C  
ATOM   4584  HG2 PRO   294      34.212  42.920  58.710  1.00  0.00           H  
ATOM   4585  HG3 PRO   294      32.900  42.578  59.812  1.00  0.00           H  
ATOM   4586  CB  PRO   294      32.795  44.257  58.308  1.00  0.00           C  
ATOM   4587  HB2 PRO   294      33.471  45.036  58.662  1.00  0.00           H  
ATOM   4588  HB3 PRO   294      31.744  44.464  58.511  1.00  0.00           H  
ATOM   4589  CA  PRO   294      32.868  44.159  56.785  1.00  0.00           C  
ATOM   4590  HA  PRO   294      32.103  44.798  56.344  1.00  0.00           H  
ATOM   4591  C   PRO   294      34.267  44.676  56.384  1.00  0.00           C  
ATOM   4592  O   PRO   294      35.220  43.915  56.462  1.00  0.00           O  
ATOM   4593  N   VAL   295      34.293  45.919  55.843  1.00  0.00           N  
ATOM   4594  H   VAL   295      33.359  46.479  55.882  1.00  0.00           H  
ATOM   4595  CA  VAL   295      35.613  46.517  55.455  1.00  0.00           C  
ATOM   4596  HA  VAL   295      36.315  45.803  55.589  1.00  0.00           H  
ATOM   4597  CB  VAL   295      35.635  46.919  53.970  1.00  0.00           C  
ATOM   4598  HB  VAL   295      36.636  47.250  53.693  1.00  0.00           H  
ATOM   4599  CG1 VAL   295      35.295  45.763  53.042  1.00  0.00           C  
ATOM   4600 HG11 VAL   295      35.986  44.973  53.336  1.00  0.00           H  
ATOM   4601 HG12 VAL   295      34.238  45.501  52.982  1.00  0.00           H  
ATOM   4602 HG13 VAL   295      35.526  46.044  52.014  1.00  0.00           H  
ATOM   4603  CG2 VAL   295      34.728  48.097  53.586  1.00  0.00           C  
ATOM   4604 HG21 VAL   295      33.689  47.792  53.463  1.00  0.00           H  
ATOM   4605 HG22 VAL   295      34.914  48.932  54.261  1.00  0.00           H  
ATOM   4606 HG23 VAL   295      35.052  48.495  52.625  1.00  0.00           H  
ATOM   4607  C   VAL   295      36.021  47.689  56.309  1.00  0.00           C  
ATOM   4608  O   VAL   295      35.120  48.202  56.956  1.00  0.00           O  
ATOM   4609  N   ALA   296      37.280  48.171  56.176  1.00  0.00           N  
ATOM   4610  H   ALA   296      37.992  47.703  55.496  1.00  0.00           H  
ATOM   4611  CA  ALA   296      37.801  49.363  56.890  1.00  0.00           C  
ATOM   4612  HA  ALA   296      36.979  49.813  57.447  1.00  0.00           H  
ATOM   4613  CB  ALA   296      38.877  49.009  57.952  1.00  0.00           C  
ATOM   4614  HB1 ALA   296      39.147  49.894  58.528  1.00  0.00           H  
ATOM   4615  HB2 ALA   296      38.452  48.241  58.597  1.00  0.00           H  
ATOM   4616  HB3 ALA   296      39.694  48.485  57.456  1.00  0.00           H  
ATOM   4617  C   ALA   296      38.356  50.427  55.897  1.00  0.00           C  
ATOM   4618  O   ALA   296      39.191  50.252  54.997  1.00  0.00           O  
ATOM   4619  N   GLU   297      37.852  51.643  56.081  1.00  0.00           N  
ATOM   4620  H   GLU   297      37.096  51.805  56.850  1.00  0.00           H  
ATOM   4621  CA  GLU   297      38.189  52.879  55.331  1.00  0.00           C  
ATOM   4622  HA  GLU   297      37.842  52.823  54.299  1.00  0.00           H  
ATOM   4623  CB  GLU   297      37.380  54.011  56.083  1.00  0.00           C  
ATOM   4624  HB2 GLU   297      36.398  53.775  56.080  1.00  0.00           H  
ATOM   4625  HB3 GLU   297      37.720  54.023  57.118  1.00  0.00           H  
ATOM   4626  CG  GLU   297      37.418  55.421  55.507  1.00  0.00           C  
ATOM   4627  HG2 GLU   297      38.480  55.668  55.532  1.00  0.00           H  
ATOM   4628  HG3 GLU   297      36.988  55.316  54.511  1.00  0.00           H  
ATOM   4629  CD  GLU   297      36.647  56.366  56.421  1.00  0.00           C  
ATOM   4630  OE1 GLU   297      35.503  56.633  55.962  1.00  0.00           O  
ATOM   4631  OE2 GLU   297      37.140  56.755  57.468  1.00  0.00           O  
ATOM   4632  C   GLU   297      39.677  53.156  55.361  1.00  0.00           C  
ATOM   4633  O   GLU   297      40.358  52.953  56.389  1.00  0.00           O  
ATOM   4634  N   VAL   298      40.127  53.687  54.228  1.00  0.00           N  
ATOM   4635  H   VAL   298      39.374  53.919  53.475  1.00  0.00           H  
ATOM   4636  CA  VAL   298      41.391  54.403  54.085  1.00  0.00           C  
ATOM   4637  HA  VAL   298      41.779  54.717  55.054  1.00  0.00           H  
ATOM   4638  CB  VAL   298      42.502  53.532  53.474  1.00  0.00           C  
ATOM   4639  HB  VAL   298      42.152  53.067  52.553  1.00  0.00           H  
ATOM   4640  CG1 VAL   298      43.819  54.321  53.372  1.00  0.00           C  
ATOM   4641 HG11 VAL   298      44.639  53.640  53.143  1.00  0.00           H  
ATOM   4642 HG12 VAL   298      43.787  55.148  52.663  1.00  0.00           H  
ATOM   4643 HG13 VAL   298      43.999  54.705  54.376  1.00  0.00           H  
ATOM   4644  CG2 VAL   298      42.834  52.376  54.445  1.00  0.00           C  
ATOM   4645 HG21 VAL   298      42.040  51.633  54.520  1.00  0.00           H  
ATOM   4646 HG22 VAL   298      43.738  51.835  54.169  1.00  0.00           H  
ATOM   4647 HG23 VAL   298      42.871  52.832  55.435  1.00  0.00           H  
ATOM   4648  C   VAL   298      41.203  55.606  53.241  1.00  0.00           C  
ATOM   4649  O   VAL   298      40.928  55.509  52.017  1.00  0.00           O  
ATOM   4650  N   ASN   299      41.329  56.781  53.869  1.00  0.00           N  
ATOM   4651  H   ASN   299      41.403  56.743  54.956  1.00  0.00           H  
ATOM   4652  CA  ASN   299      40.899  58.048  53.307  1.00  0.00           C  
ATOM   4653  HA  ASN   299      40.925  57.972  52.220  1.00  0.00           H  
ATOM   4654  CB  ASN   299      39.430  58.088  53.659  1.00  0.00           C  
ATOM   4655  HB2 ASN   299      38.941  57.135  53.455  1.00  0.00           H  
ATOM   4656  HB3 ASN   299      39.242  58.357  54.615  1.00  0.00           H  
ATOM   4657  CG  ASN   299      38.735  59.152  52.817  1.00  0.00           C  
ATOM   4658  OD1 ASN   299      38.704  60.330  53.245  1.00  0.00           O  
ATOM   4659  ND2 ASN   299      38.071  58.792  51.731  1.00  0.00           N  
ATOM   4660 HD21 ASN   299      38.138  57.749  51.420  1.00  0.00           H  
ATOM   4661 HD22 ASN   299      37.456  59.475  51.146  1.00  0.00           H  
ATOM   4662  C   ASN   299      41.692  59.280  53.743  1.00  0.00           C  
ATOM   4663  O   ASN   299      41.930  59.432  54.940  1.00  0.00           O  
ATOM   4664  N   PRO   300      42.185  60.116  52.816  1.00  0.00           N  
ATOM   4665  CD  PRO   300      43.059  61.184  53.129  1.00  0.00           C  
ATOM   4666  HD2 PRO   300      43.680  60.979  54.002  1.00  0.00           H  
ATOM   4667  HD3 PRO   300      42.466  62.092  53.235  1.00  0.00           H  
ATOM   4668  CG  PRO   300      44.003  61.424  51.942  1.00  0.00           C  
ATOM   4669  HG2 PRO   300      44.873  60.774  52.028  1.00  0.00           H  
ATOM   4670  HG3 PRO   300      44.258  62.479  51.848  1.00  0.00           H  
ATOM   4671  CB  PRO   300      43.098  61.020  50.769  1.00  0.00           C  
ATOM   4672  HB2 PRO   300      43.684  60.752  49.890  1.00  0.00           H  
ATOM   4673  HB3 PRO   300      42.480  61.792  50.563  1.00  0.00           H  
ATOM   4674  CA  PRO   300      42.177  59.890  51.352  1.00  0.00           C  
ATOM   4675  HA  PRO   300      41.159  59.909  50.962  1.00  0.00           H  
ATOM   4676  C   PRO   300      42.915  58.508  50.997  1.00  0.00           C  
ATOM   4677  O   PRO   300      43.741  58.014  51.755  1.00  0.00           O  
ATOM   4678  N   PRO   301      42.614  57.865  49.806  1.00  0.00           N  
ATOM   4679  CD  PRO   301      41.538  58.200  48.876  1.00  0.00           C  
ATOM   4680  HD2 PRO   301      41.449  59.244  48.575  1.00  0.00           H  
ATOM   4681  HD3 PRO   301      40.541  57.866  49.164  1.00  0.00           H  
ATOM   4682  CG  PRO   301      41.697  57.327  47.626  1.00  0.00           C  
ATOM   4683  HG2 PRO   301      42.382  57.777  46.907  1.00  0.00           H  
ATOM   4684  HG3 PRO   301      40.698  57.208  47.207  1.00  0.00           H  
ATOM   4685  CB  PRO   301      42.389  56.045  48.259  1.00  0.00           C  
ATOM   4686  HB2 PRO   301      42.942  55.596  47.543  1.00  0.00           H  
ATOM   4687  HB3 PRO   301      41.685  55.301  48.631  1.00  0.00           H  
ATOM   4688  CA  PRO   301      43.130  56.541  49.488  1.00  0.00           C  
ATOM   4689  HA  PRO   301      42.837  55.935  50.346  1.00  0.00           H  
ATOM   4690  C   PRO   301      44.634  56.637  49.286  1.00  0.00           C  
ATOM   4691  O   PRO   301      45.171  57.737  48.957  1.00  0.00           O  
ATOM   4692  N   ALA   302      45.346  55.621  49.676  1.00  0.00           N  
ATOM   4693  H   ALA   302      44.845  54.754  49.812  1.00  0.00           H  
ATOM   4694  CA  ALA   302      46.825  55.705  49.871  1.00  0.00           C  
ATOM   4695  HA  ALA   302      47.029  56.676  50.063  1.00  0.00           H  
ATOM   4696  CB  ALA   302      47.344  54.761  50.940  1.00  0.00           C  
ATOM   4697  HB1 ALA   302      47.073  55.128  51.930  1.00  0.00           H  
ATOM   4698  HB2 ALA   302      46.836  53.835  50.673  1.00  0.00           H  
ATOM   4699  HB3 ALA   302      48.434  54.756  50.921  1.00  0.00           H  
ATOM   4700  C   ALA   302      47.588  55.537  48.576  1.00  0.00           C  
ATOM   4701  O   ALA   302      47.506  54.448  47.991  1.00  0.00           O  
ATOM   4702  N   PRO   303      48.484  56.446  48.177  1.00  0.00           N  
ATOM   4703  CD  PRO   303      48.919  57.690  48.855  1.00  0.00           C  
ATOM   4704  HD2 PRO   303      49.022  57.690  49.941  1.00  0.00           H  
ATOM   4705  HD3 PRO   303      48.323  58.554  48.561  1.00  0.00           H  
ATOM   4706  CG  PRO   303      50.324  58.000  48.435  1.00  0.00           C  
ATOM   4707  HG2 PRO   303      51.092  57.478  49.007  1.00  0.00           H  
ATOM   4708  HG3 PRO   303      50.549  58.984  48.474  1.00  0.00           H  
ATOM   4709  CB  PRO   303      50.374  57.397  47.033  1.00  0.00           C  
ATOM   4710  HB2 PRO   303      51.396  57.139  46.755  1.00  0.00           H  
ATOM   4711  HB3 PRO   303      50.088  58.148  46.296  1.00  0.00           H  
ATOM   4712  CA  PRO   303      49.495  56.153  47.185  1.00  0.00           C  
ATOM   4713  HA  PRO   303      49.038  55.980  46.301  1.00  0.00           H  
ATOM   4714  C   PRO   303      50.362  54.902  47.333  1.00  0.00           C  
ATOM   4715  O   PRO   303      50.704  54.554  48.484  1.00  0.00           O  
ATOM   4716  N   PRO   304      50.826  54.220  46.226  1.00  0.00           N  
ATOM   4717  CD  PRO   304      50.399  54.488  44.812  1.00  0.00           C  
ATOM   4718  HD2 PRO   304      51.028  55.334  44.535  1.00  0.00           H  
ATOM   4719  HD3 PRO   304      49.352  54.780  44.742  1.00  0.00           H  
ATOM   4720  CG  PRO   304      50.608  53.194  43.976  1.00  0.00           C  
ATOM   4721  HG2 PRO   304      51.116  53.468  43.051  1.00  0.00           H  
ATOM   4722  HG3 PRO   304      49.739  52.561  43.798  1.00  0.00           H  
ATOM   4723  CB  PRO   304      51.632  52.463  44.855  1.00  0.00           C  
ATOM   4724  HB2 PRO   304      52.648  52.744  44.577  1.00  0.00           H  
ATOM   4725  HB3 PRO   304      51.553  51.378  44.775  1.00  0.00           H  
ATOM   4726  CA  PRO   304      51.433  52.913  46.296  1.00  0.00           C  
ATOM   4727  HA  PRO   304      50.728  52.237  46.779  1.00  0.00           H  
ATOM   4728  C   PRO   304      52.757  52.931  47.105  1.00  0.00           C  
ATOM   4729  O   PRO   304      53.385  54.003  47.249  1.00  0.00           O  
ATOM   4730  N   VAL   305      53.217  51.740  47.592  1.00  0.00           N  
ATOM   4731  H   VAL   305      52.803  50.883  47.061  1.00  0.00           H  
ATOM   4732  CA  VAL   305      54.347  51.520  48.392  1.00  0.00           C  
ATOM   4733  HA  VAL   305      55.051  52.322  48.169  1.00  0.00           H  
ATOM   4734  CB  VAL   305      53.927  51.583  49.914  1.00  0.00           C  
ATOM   4735  HB  VAL   305      53.218  52.360  50.201  1.00  0.00           H  
ATOM   4736  CG1 VAL   305      53.267  50.300  50.361  1.00  0.00           C  
ATOM   4737 HG11 VAL   305      52.529  50.059  49.596  1.00  0.00           H  
ATOM   4738 HG12 VAL   305      53.992  49.488  50.303  1.00  0.00           H  
ATOM   4739 HG13 VAL   305      52.860  50.378  51.369  1.00  0.00           H  
ATOM   4740  CG2 VAL   305      55.240  51.767  50.648  1.00  0.00           C  
ATOM   4741 HG21 VAL   305      55.048  51.555  51.699  1.00  0.00           H  
ATOM   4742 HG22 VAL   305      56.020  51.067  50.346  1.00  0.00           H  
ATOM   4743 HG23 VAL   305      55.586  52.794  50.532  1.00  0.00           H  
ATOM   4744  C   VAL   305      55.095  50.215  47.958  1.00  0.00           C  
ATOM   4745  O   VAL   305      54.433  49.169  47.856  1.00  0.00           O  
ATOM   4746  N   LYS   306      56.395  50.213  47.557  1.00  0.00           N  
ATOM   4747  H   LYS   306      56.992  51.113  47.707  1.00  0.00           H  
ATOM   4748  CA  LYS   306      57.053  48.983  47.053  1.00  0.00           C  
ATOM   4749  HA  LYS   306      56.606  48.668  46.111  1.00  0.00           H  
ATOM   4750  CB  LYS   306      58.497  49.312  46.599  1.00  0.00           C  
ATOM   4751  HB2 LYS   306      58.970  49.772  47.466  1.00  0.00           H  
ATOM   4752  HB3 LYS   306      58.980  48.352  46.418  1.00  0.00           H  
ATOM   4753  CG  LYS   306      58.533  50.148  45.305  1.00  0.00           C  
ATOM   4754  HG2 LYS   306      57.993  49.660  44.494  1.00  0.00           H  
ATOM   4755  HG3 LYS   306      58.060  51.093  45.571  1.00  0.00           H  
ATOM   4756  CD  LYS   306      59.908  50.497  44.828  1.00  0.00           C  
ATOM   4757  HD2 LYS   306      60.294  51.361  45.370  1.00  0.00           H  
ATOM   4758  HD3 LYS   306      60.653  49.716  44.981  1.00  0.00           H  
ATOM   4759  CE  LYS   306      59.821  50.818  43.390  1.00  0.00           C  
ATOM   4760  HE2 LYS   306      59.439  49.960  42.838  1.00  0.00           H  
ATOM   4761  HE3 LYS   306      59.229  51.692  43.119  1.00  0.00           H  
ATOM   4762  NZ  LYS   306      61.146  51.037  42.861  1.00  0.00           N  
ATOM   4763  HZ1 LYS   306      61.672  51.861  43.113  1.00  0.00           H  
ATOM   4764  HZ2 LYS   306      61.721  50.214  43.286  1.00  0.00           H  
ATOM   4765  HZ3 LYS   306      61.057  51.069  41.775  1.00  0.00           H  
ATOM   4766  C   LYS   306      57.085  47.710  47.906  1.00  0.00           C  
ATOM   4767  O   LYS   306      57.122  46.613  47.365  1.00  0.00           O  
ATOM   4768  N   ALA   307      56.985  47.873  49.201  1.00  0.00           N  
ATOM   4769  H   ALA   307      57.170  48.880  49.576  1.00  0.00           H  
ATOM   4770  CA  ALA   307      57.009  46.843  50.231  1.00  0.00           C  
ATOM   4771  HA  ALA   307      57.578  45.990  49.864  1.00  0.00           H  
ATOM   4772  CB  ALA   307      57.680  47.363  51.501  1.00  0.00           C  
ATOM   4773  HB1 ALA   307      57.963  46.563  52.186  1.00  0.00           H  
ATOM   4774  HB2 ALA   307      58.567  47.919  51.197  1.00  0.00           H  
ATOM   4775  HB3 ALA   307      57.093  48.131  52.004  1.00  0.00           H  
ATOM   4776  C   ALA   307      55.657  46.155  50.287  1.00  0.00           C  
ATOM   4777  O   ALA   307      55.210  45.688  51.327  1.00  0.00           O  
ATOM   4778  N   SER   308      55.019  46.058  49.063  1.00  0.00           N  
ATOM   4779  H   SER   308      55.546  46.308  48.142  1.00  0.00           H  
ATOM   4780  CA  SER   308      53.762  45.385  48.807  1.00  0.00           C  
ATOM   4781  HA  SER   308      53.213  45.168  49.723  1.00  0.00           H  
ATOM   4782  CB  SER   308      52.765  46.247  48.010  1.00  0.00           C  
ATOM   4783  HB2 SER   308      53.316  46.459  47.094  1.00  0.00           H  
ATOM   4784  HB3 SER   308      51.852  45.654  47.953  1.00  0.00           H  
ATOM   4785  OG  SER   308      52.535  47.435  48.680  1.00  0.00           O  
ATOM   4786  HG  SER   308      53.253  48.115  48.221  1.00  0.00           H  
ATOM   4787  C   SER   308      53.884  44.031  48.103  1.00  0.00           C  
ATOM   4788  O   SER   308      54.259  43.969  46.947  1.00  0.00           O  
ATOM   4789  N   TRP   309      53.353  42.938  48.688  1.00  0.00           N  
ATOM   4790  H   TRP   309      52.909  43.062  49.675  1.00  0.00           H  
ATOM   4791  CA  TRP   309      52.929  41.797  47.949  1.00  0.00           C  
ATOM   4792  HA  TRP   309      53.704  41.338  47.335  1.00  0.00           H  
ATOM   4793  CB  TRP   309      52.539  40.760  49.010  1.00  0.00           C  
ATOM   4794  HB2 TRP   309      53.494  40.459  49.441  1.00  0.00           H  
ATOM   4795  HB3 TRP   309      51.938  41.211  49.799  1.00  0.00           H  
ATOM   4796  CG  TRP   309      51.872  39.560  48.457  1.00  0.00           C  
ATOM   4797  CD1 TRP   309      50.597  39.476  48.023  1.00  0.00           C  
ATOM   4798  HD1 TRP   309      49.832  40.245  48.124  1.00  0.00           H  
ATOM   4799  NE1 TRP   309      50.411  38.235  47.402  1.00  0.00           N  
ATOM   4800  HE1 TRP   309      49.520  37.967  46.834  1.00  0.00           H  
ATOM   4801  CE2 TRP   309      51.585  37.536  47.316  1.00  0.00           C  
ATOM   4802  CZ2 TRP   309      51.859  36.320  46.666  1.00  0.00           C  
ATOM   4803  HZ2 TRP   309      51.157  35.774  46.186  1.00  0.00           H  
ATOM   4804  CH2 TRP   309      53.126  35.758  46.903  1.00  0.00           C  
ATOM   4805  HH2 TRP   309      53.474  34.958  46.395  1.00  0.00           H  
ATOM   4806  CZ3 TRP   309      54.024  36.511  47.755  1.00  0.00           C  
ATOM   4807  HZ3 TRP   309      54.905  36.054  47.939  1.00  0.00           H  
ATOM   4808  CE3 TRP   309      53.709  37.693  48.331  1.00  0.00           C  
ATOM   4809  HE3 TRP   309      54.368  38.281  48.821  1.00  0.00           H  
ATOM   4810  CD2 TRP   309      52.463  38.276  48.143  1.00  0.00           C  
ATOM   4811  C   TRP   309      51.708  42.178  47.113  1.00  0.00           C  
ATOM   4812  O   TRP   309      50.823  42.804  47.628  1.00  0.00           O  
ATOM   4813  N   VAL   310      51.700  41.934  45.784  1.00  0.00           N  
ATOM   4814  H   VAL   310      52.546  41.508  45.434  1.00  0.00           H  
ATOM   4815  CA  VAL   310      50.537  42.169  44.871  1.00  0.00           C  
ATOM   4816  HA  VAL   310      49.689  42.458  45.492  1.00  0.00           H  
ATOM   4817  CB  VAL   310      50.965  43.237  43.857  1.00  0.00           C  
ATOM   4818  HB  VAL   310      51.596  42.761  43.106  1.00  0.00           H  
ATOM   4819  CG1 VAL   310      49.699  43.679  43.106  1.00  0.00           C  
ATOM   4820 HG11 VAL   310      49.889  44.453  42.485  1.00  0.00           H  
ATOM   4821 HG12 VAL   310      49.335  42.900  42.436  1.00  0.00           H  
ATOM   4822 HG13 VAL   310      48.923  44.049  43.776  1.00  0.00           H  
ATOM   4823  CG2 VAL   310      51.801  44.475  44.347  1.00  0.00           C  
ATOM   4824 HG21 VAL   310      52.689  44.226  44.927  1.00  0.00           H  
ATOM   4825 HG22 VAL   310      52.099  45.025  43.454  1.00  0.00           H  
ATOM   4826 HG23 VAL   310      51.164  45.011  45.051  1.00  0.00           H  
ATOM   4827  C   VAL   310      50.099  40.967  44.023  1.00  0.00           C  
ATOM   4828  O   VAL   310      50.987  40.307  43.529  1.00  0.00           O  
ATOM   4829  N   HIE   311      48.779  40.612  44.002  1.00  0.00           N  
ATOM   4830  H   HIE   311      48.101  41.244  44.555  1.00  0.00           H  
ATOM   4831  CA  HIE   311      48.200  39.461  43.286  1.00  0.00           C  
ATOM   4832  HA  HIE   311      48.769  39.307  42.381  1.00  0.00           H  
ATOM   4833  CB  HIE   311      48.349  38.200  44.055  1.00  0.00           C  
ATOM   4834  HB2 HIE   311      47.956  37.426  43.396  1.00  0.00           H  
ATOM   4835  HB3 HIE   311      49.335  38.062  44.227  1.00  0.00           H  
ATOM   4836  CG  HIE   311      47.700  38.120  45.415  1.00  0.00           C  
ATOM   4837  ND1 HIE   311      47.774  37.007  46.284  1.00  0.00           N  
ATOM   4838  CE1 HIE   311      46.940  37.390  47.263  1.00  0.00           C  
ATOM   4839  HE1 HIE   311      46.881  36.898  48.233  1.00  0.00           H  
ATOM   4840  NE2 HIE   311      46.389  38.583  47.063  1.00  0.00           N  
ATOM   4841  HE2 HIE   311      45.582  38.995  47.670  1.00  0.00           H  
ATOM   4842  CD2 HIE   311      46.811  39.049  45.796  1.00  0.00           C  
ATOM   4843  HD2 HIE   311      46.497  39.879  45.429  1.00  0.00           H  
ATOM   4844  C   HIE   311      46.789  39.683  42.704  1.00  0.00           C  
ATOM   4845  O   HIE   311      46.051  40.663  43.073  1.00  0.00           O  
ATOM   4846  N   LYS   312      46.335  38.734  41.861  1.00  0.00           N  
ATOM   4847  H   LYS   312      47.080  37.967  41.650  1.00  0.00           H  
ATOM   4848  CA  LYS   312      44.950  38.546  41.389  1.00  0.00           C  
ATOM   4849  HA  LYS   312      44.256  38.799  42.190  1.00  0.00           H  
ATOM   4850  CB  LYS   312      44.615  39.570  40.305  1.00  0.00           C  
ATOM   4851  HB2 LYS   312      44.643  40.568  40.742  1.00  0.00           H  
ATOM   4852  HB3 LYS   312      45.291  39.493  39.454  1.00  0.00           H  
ATOM   4853  CG  LYS   312      43.213  39.562  39.625  1.00  0.00           C  
ATOM   4854  HG2 LYS   312      43.159  40.242  38.880  1.00  0.00           H  
ATOM   4855  HG3 LYS   312      43.099  38.607  39.111  1.00  0.00           H  
ATOM   4856  CD  LYS   312      42.154  39.865  40.680  1.00  0.00           C  
ATOM   4857  HD2 LYS   312      42.206  39.085  41.440  1.00  0.00           H  
ATOM   4858  HD3 LYS   312      42.320  40.869  41.069  1.00  0.00           H  
ATOM   4859  CE  LYS   312      40.729  39.833  40.229  1.00  0.00           C  
ATOM   4860  HE2 LYS   312      40.231  40.511  40.906  1.00  0.00           H  
ATOM   4861  HE3 LYS   312      40.545  40.224  39.229  1.00  0.00           H  
ATOM   4862  NZ  LYS   312      40.119  38.475  40.483  1.00  0.00           N  
ATOM   4863  HZ1 LYS   312      40.475  37.744  39.772  1.00  0.00           H  
ATOM   4864  HZ2 LYS   312      40.192  38.016  41.458  1.00  0.00           H  
ATOM   4865  HZ3 LYS   312      39.117  38.584  40.536  1.00  0.00           H  
ATOM   4866  C   LYS   312      44.666  37.106  40.939  1.00  0.00           C  
ATOM   4867  O   LYS   312      45.325  36.617  40.021  1.00  0.00           O  
ATOM   4868  N   THR   313      43.576  36.581  41.480  1.00  0.00           N  
ATOM   4869  H   THR   313      43.082  37.099  42.289  1.00  0.00           H  
ATOM   4870  CA  THR   313      42.946  35.293  41.005  1.00  0.00           C  
ATOM   4871  HA  THR   313      43.618  34.551  40.872  1.00  0.00           H  
ATOM   4872  CB  THR   313      42.054  34.766  42.164  1.00  0.00           C  
ATOM   4873  HB  THR   313      41.573  33.834  41.905  1.00  0.00           H  
ATOM   4874  CG2 THR   313      42.877  34.286  43.338  1.00  0.00           C  
ATOM   4875 HG21 THR   313      42.274  33.999  44.199  1.00  0.00           H  
ATOM   4876 HG22 THR   313      43.368  33.368  43.015  1.00  0.00           H  
ATOM   4877 HG23 THR   313      43.581  34.932  43.665  1.00  0.00           H  
ATOM   4878  OG1 THR   313      40.999  35.734  42.514  1.00  0.00           O  
ATOM   4879  HG1 THR   313      40.066  35.208  42.716  1.00  0.00           H  
ATOM   4880  C   THR   313      42.275  35.329  39.665  1.00  0.00           C  
ATOM   4881  O   THR   313      41.749  36.341  39.177  1.00  0.00           O  
ATOM   4882  N   GLY   314      42.036  34.220  39.026  1.00  0.00           N  
ATOM   4883  H   GLY   314      42.543  33.333  39.407  1.00  0.00           H  
ATOM   4884  CA  GLY   314      40.886  34.004  38.066  1.00  0.00           C  
ATOM   4885  HA2 GLY   314      40.011  33.907  38.709  1.00  0.00           H  
ATOM   4886  HA3 GLY   314      40.708  34.880  37.443  1.00  0.00           H  
ATOM   4887  C   GLY   314      40.902  32.827  37.128  1.00  0.00           C  
ATOM   4888  O   GLY   314      41.964  32.362  36.784  1.00  0.00           O  
ATOM   4889  N   SER   315      39.691  32.310  36.798  1.00  0.00           N  
ATOM   4890  H   SER   315      38.750  32.789  37.069  1.00  0.00           H  
ATOM   4891  CA  SER   315      39.372  31.001  36.115  1.00  0.00           C  
ATOM   4892  HA  SER   315      40.130  30.664  35.539  1.00  0.00           H  
ATOM   4893  CB  SER   315      39.018  29.905  37.102  1.00  0.00           C  
ATOM   4894  HB2 SER   315      38.056  29.979  37.400  1.00  0.00           H  
ATOM   4895  HB3 SER   315      38.921  28.995  36.674  1.00  0.00           H  
ATOM   4896  OG  SER   315      39.881  29.923  38.213  1.00  0.00           O  
ATOM   4897  HG  SER   315      39.452  30.618  38.806  1.00  0.00           H  
ATOM   4898  C   SER   315      38.193  31.177  35.142  1.00  0.00           C  
ATOM   4899  O   SER   315      37.403  32.133  35.279  1.00  0.00           O  
ATOM   4900  N   THR   316      37.966  30.132  34.380  1.00  0.00           N  
ATOM   4901  H   THR   316      38.719  29.348  34.459  1.00  0.00           H  
ATOM   4902  CA  THR   316      36.844  29.935  33.534  1.00  0.00           C  
ATOM   4903  HA  THR   316      36.001  30.551  33.849  1.00  0.00           H  
ATOM   4904  CB  THR   316      37.137  30.243  32.059  1.00  0.00           C  
ATOM   4905  HB  THR   316      36.155  30.103  31.608  1.00  0.00           H  
ATOM   4906  CG2 THR   316      37.662  31.619  31.797  1.00  0.00           C  
ATOM   4907 HG21 THR   316      37.784  31.708  30.718  1.00  0.00           H  
ATOM   4908 HG22 THR   316      36.944  32.377  32.109  1.00  0.00           H  
ATOM   4909 HG23 THR   316      38.627  31.699  32.299  1.00  0.00           H  
ATOM   4910  OG1 THR   316      38.129  29.409  31.440  1.00  0.00           O  
ATOM   4911  HG1 THR   316      38.159  29.746  30.403  1.00  0.00           H  
ATOM   4912  C   THR   316      36.433  28.463  33.666  1.00  0.00           C  
ATOM   4913  O   THR   316      36.943  27.802  34.543  1.00  0.00           O  
ATOM   4914  N   GLY   317      35.631  27.874  32.791  1.00  0.00           N  
ATOM   4915  H   GLY   317      35.182  28.399  32.124  1.00  0.00           H  
ATOM   4916  CA  GLY   317      35.262  26.411  32.830  1.00  0.00           C  
ATOM   4917  HA2 GLY   317      34.827  26.122  33.787  1.00  0.00           H  
ATOM   4918  HA3 GLY   317      34.599  26.271  32.081  1.00  0.00           H  
ATOM   4919  C   GLY   317      36.464  25.356  32.584  1.00  0.00           C  
ATOM   4920  O   GLY   317      36.574  24.463  33.392  1.00  0.00           O  
ATOM   4921  N   GLY   318      37.307  25.516  31.551  1.00  0.00           N  
ATOM   4922  H   GLY   318      37.136  26.336  30.853  1.00  0.00           H  
ATOM   4923  CA  GLY   318      38.452  24.763  31.231  1.00  0.00           C  
ATOM   4924  HA2 GLY   318      38.396  23.754  31.639  1.00  0.00           H  
ATOM   4925  HA3 GLY   318      38.451  24.609  30.152  1.00  0.00           H  
ATOM   4926  C   GLY   318      39.774  25.311  31.630  1.00  0.00           C  
ATOM   4927  O   GLY   318      40.763  24.754  31.115  1.00  0.00           O  
ATOM   4928  N   PHE   319      39.905  26.398  32.405  1.00  0.00           N  
ATOM   4929  H   PHE   319      38.970  26.874  32.700  1.00  0.00           H  
ATOM   4930  CA  PHE   319      41.113  27.180  32.646  1.00  0.00           C  
ATOM   4931  HA  PHE   319      41.909  26.495  32.353  1.00  0.00           H  
ATOM   4932  CB  PHE   319      41.263  28.371  31.622  1.00  0.00           C  
ATOM   4933  HB2 PHE   319      40.491  29.019  31.693  1.00  0.00           H  
ATOM   4934  HB3 PHE   319      42.029  28.892  31.876  1.00  0.00           H  
ATOM   4935  CG  PHE   319      41.538  27.957  30.136  1.00  0.00           C  
ATOM   4936  CD1 PHE   319      40.447  27.634  29.326  1.00  0.00           C  
ATOM   4937  HD1 PHE   319      39.426  27.549  29.696  1.00  0.00           H
[truncated: 4,139,861 more chars]
