# Supplementary material for: Insights into the Enhanced Ceftazidime Hydrolysis by Ent385 AmpC β‑Lactamase from Multiscale Simulations
Source: ACS Catal. 2025 Jun 23;15(13):11739–48. doi: 10.1021/acscatal.5c02383 (PMC12235585; doi:10.1021/acscatal.5c02383)
Supplement: Supplementary file 2 [file cs5c02383_si_002.zip › SI_paper_AmpC_Ent385/representative-structures-ReactionSimulations/Ent385-Path1/Ent385.path1.TI.c2.pdb]

CRYST1   85.685   80.206   74.062  90.00  90.00  90.00               1
ATOM      1  N   PRO     1      74.061  34.755  39.922  1.00  0.00           N  
ATOM      2  H2  PRO     1      74.656  33.979  39.670  1.00  0.00           H  
ATOM      3  H3  PRO     1      74.148  34.974  40.904  1.00  0.00           H  
ATOM      4  CD  PRO     1      74.468  35.875  39.102  1.00  0.00           C  
ATOM      5  HD2 PRO     1      75.519  35.792  38.827  1.00  0.00           H  
ATOM      6  HD3 PRO     1      74.317  36.814  39.634  1.00  0.00           H  
ATOM      7  CG  PRO     1      73.544  35.946  37.917  1.00  0.00           C  
ATOM      8  HG2 PRO     1      73.862  35.133  37.263  1.00  0.00           H  
ATOM      9  HG3 PRO     1      73.491  36.925  37.440  1.00  0.00           H  
ATOM     10  CB  PRO     1      72.200  35.623  38.570  1.00  0.00           C  
ATOM     11  HB2 PRO     1      71.525  35.178  37.840  1.00  0.00           H  
ATOM     12  HB3 PRO     1      71.825  36.464  39.154  1.00  0.00           H  
ATOM     13  CA  PRO     1      72.633  34.499  39.510  1.00  0.00           C  
ATOM     14  HA  PRO     1      72.099  34.513  40.460  1.00  0.00           H  
ATOM     15  C   PRO     1      72.508  33.010  39.027  1.00  0.00           C  
ATOM     16  O   PRO     1      73.486  32.406  38.583  1.00  0.00           O  
ATOM     17  N   MET     2      71.335  32.445  39.243  1.00  0.00           N  
ATOM     18  H   MET     2      70.534  32.946  39.601  1.00  0.00           H  
ATOM     19  CA  MET     2      71.033  31.029  38.893  1.00  0.00           C  
ATOM     20  HA  MET     2      71.837  30.329  39.119  1.00  0.00           H  
ATOM     21  CB  MET     2      69.806  30.680  39.793  1.00  0.00           C  
ATOM     22  HB2 MET     2      70.187  30.435  40.785  1.00  0.00           H  
ATOM     23  HB3 MET     2      69.185  31.576  39.800  1.00  0.00           H  
ATOM     24  CG  MET     2      68.974  29.470  39.284  1.00  0.00           C  
ATOM     25  HG2 MET     2      68.628  29.707  38.278  1.00  0.00           H  
ATOM     26  HG3 MET     2      69.580  28.566  39.227  1.00  0.00           H  
ATOM     27  SD  MET     2      67.640  28.954  40.406  1.00  0.00           S  
ATOM     28  CE  MET     2      66.741  30.568  40.544  1.00  0.00           C  
ATOM     29  HE1 MET     2      65.810  30.310  41.047  1.00  0.00           H  
ATOM     30  HE2 MET     2      67.217  31.295  41.202  1.00  0.00           H  
ATOM     31  HE3 MET     2      66.533  31.027  39.577  1.00  0.00           H  
ATOM     32  C   MET     2      70.744  30.993  37.414  1.00  0.00           C  
ATOM     33  O   MET     2      70.166  31.928  36.876  1.00  0.00           O  
ATOM     34  N   SER     3      71.035  29.892  36.744  1.00  0.00           N  
ATOM     35  H   SER     3      71.421  29.099  37.235  1.00  0.00           H  
ATOM     36  CA  SER     3      70.700  29.631  35.320  1.00  0.00           C  
ATOM     37  HA  SER     3      71.017  30.523  34.779  1.00  0.00           H  
ATOM     38  CB  SER     3      71.574  28.393  34.964  1.00  0.00           C  
ATOM     39  HB2 SER     3      72.648  28.516  35.101  1.00  0.00           H  
ATOM     40  HB3 SER     3      71.211  27.525  35.515  1.00  0.00           H  
ATOM     41  OG  SER     3      71.352  27.921  33.636  1.00  0.00           O  
ATOM     42  HG  SER     3      71.973  28.487  33.173  1.00  0.00           H  
ATOM     43  C   SER     3      69.251  29.410  34.973  1.00  0.00           C  
ATOM     44  O   SER     3      68.551  28.682  35.713  1.00  0.00           O  
ATOM     45  N   GLU     4      68.836  29.901  33.807  1.00  0.00           N  
ATOM     46  H   GLU     4      69.505  30.396  33.235  1.00  0.00           H  
ATOM     47  CA  GLU     4      67.559  29.507  33.126  1.00  0.00           C  
ATOM     48  HA  GLU     4      66.772  29.917  33.759  1.00  0.00           H  
ATOM     49  CB  GLU     4      67.385  30.203  31.785  1.00  0.00           C  
ATOM     50  HB2 GLU     4      67.598  31.268  31.879  1.00  0.00           H  
ATOM     51  HB3 GLU     4      68.157  29.752  31.162  1.00  0.00           H  
ATOM     52  CG  GLU     4      66.072  30.171  31.076  1.00  0.00           C  
ATOM     53  HG2 GLU     4      65.930  29.190  30.622  1.00  0.00           H  
ATOM     54  HG3 GLU     4      65.292  30.301  31.826  1.00  0.00           H  
ATOM     55  CD  GLU     4      65.986  31.177  29.931  1.00  0.00           C  
ATOM     56  OE1 GLU     4      66.994  31.445  29.238  1.00  0.00           O  
ATOM     57  OE2 GLU     4      64.851  31.662  29.649  1.00  0.00           O  
ATOM     58  C   GLU     4      67.335  27.973  32.993  1.00  0.00           C  
ATOM     59  O   GLU     4      66.228  27.456  33.028  1.00  0.00           O  
ATOM     60  N   LYS     5      68.402  27.235  32.835  1.00  0.00           N  
ATOM     61  H   LYS     5      69.336  27.612  32.912  1.00  0.00           H  
ATOM     62  CA  LYS     5      68.375  25.759  32.718  1.00  0.00           C  
ATOM     63  HA  LYS     5      67.565  25.451  32.057  1.00  0.00           H  
ATOM     64  CB  LYS     5      69.739  25.315  32.206  1.00  0.00           C  
ATOM     65  HB2 LYS     5      70.509  25.843  32.769  1.00  0.00           H  
ATOM     66  HB3 LYS     5      69.888  24.252  32.397  1.00  0.00           H  
ATOM     67  CG  LYS     5      69.932  25.639  30.739  1.00  0.00           C  
ATOM     68  HG2 LYS     5      68.998  25.394  30.233  1.00  0.00           H  
ATOM     69  HG3 LYS     5      70.036  26.724  30.757  1.00  0.00           H  
ATOM     70  CD  LYS     5      71.010  24.920  29.886  1.00  0.00           C  
ATOM     71  HD2 LYS     5      70.813  23.868  29.676  1.00  0.00           H  
ATOM     72  HD3 LYS     5      71.116  25.483  28.958  1.00  0.00           H  
ATOM     73  CE  LYS     5      72.234  24.963  30.800  1.00  0.00           C  
ATOM     74  HE2 LYS     5      72.290  25.957  31.244  1.00  0.00           H  
ATOM     75  HE3 LYS     5      72.112  24.390  31.719  1.00  0.00           H  
ATOM     76  NZ  LYS     5      73.524  24.541  30.099  1.00  0.00           N  
ATOM     77  HZ1 LYS     5      73.710  25.086  29.268  1.00  0.00           H  
ATOM     78  HZ2 LYS     5      74.342  24.539  30.692  1.00  0.00           H  
ATOM     79  HZ3 LYS     5      73.517  23.618  29.688  1.00  0.00           H  
ATOM     80  C   LYS     5      68.106  25.102  34.011  1.00  0.00           C  
ATOM     81  O   LYS     5      67.590  24.034  34.005  1.00  0.00           O  
ATOM     82  N   GLN     6      68.441  25.727  35.210  1.00  0.00           N  
ATOM     83  H   GLN     6      68.921  26.607  35.083  1.00  0.00           H  
ATOM     84  CA  GLN     6      67.948  25.248  36.560  1.00  0.00           C  
ATOM     85  HA  GLN     6      67.926  24.164  36.680  1.00  0.00           H  
ATOM     86  CB  GLN     6      68.868  25.873  37.620  1.00  0.00           C  
ATOM     87  HB2 GLN     6      68.927  26.918  37.315  1.00  0.00           H  
ATOM     88  HB3 GLN     6      68.446  25.787  38.622  1.00  0.00           H  
ATOM     89  CG  GLN     6      70.291  25.286  37.573  1.00  0.00           C  
ATOM     90  HG2 GLN     6      70.291  24.237  37.869  1.00  0.00           H  
ATOM     91  HG3 GLN     6      70.775  25.395  36.602  1.00  0.00           H  
ATOM     92  CD  GLN     6      71.166  26.057  38.556  1.00  0.00           C  
ATOM     93  OE1 GLN     6      71.610  27.101  38.246  1.00  0.00           O  
ATOM     94  NE2 GLN     6      71.452  25.571  39.727  1.00  0.00           N  
ATOM     95 HE21 GLN     6      70.848  24.785  39.919  1.00  0.00           H  
ATOM     96 HE22 GLN     6      72.033  26.061  40.392  1.00  0.00           H  
ATOM     97  C   GLN     6      66.510  25.879  36.811  1.00  0.00           C  
ATOM     98  O   GLN     6      65.664  25.180  37.419  1.00  0.00           O  
ATOM     99  N   LEU     7      66.117  27.121  36.368  1.00  0.00           N  
ATOM    100  H   LEU     7      66.845  27.763  36.089  1.00  0.00           H  
ATOM    101  CA  LEU     7      64.820  27.649  36.648  1.00  0.00           C  
ATOM    102  HA  LEU     7      64.734  27.785  37.727  1.00  0.00           H  
ATOM    103  CB  LEU     7      64.786  29.134  36.167  1.00  0.00           C  
ATOM    104  HB2 LEU     7      65.561  29.642  36.741  1.00  0.00           H  
ATOM    105  HB3 LEU     7      65.016  29.184  35.103  1.00  0.00           H  
ATOM    106  CG  LEU     7      63.446  29.905  36.383  1.00  0.00           C  
ATOM    107  HG  LEU     7      62.593  29.487  35.847  1.00  0.00           H  
ATOM    108  CD1 LEU     7      62.953  30.071  37.809  1.00  0.00           C  
ATOM    109 HD11 LEU     7      62.733  29.085  38.217  1.00  0.00           H  
ATOM    110 HD12 LEU     7      63.723  30.489  38.458  1.00  0.00           H  
ATOM    111 HD13 LEU     7      62.051  30.669  37.942  1.00  0.00           H  
ATOM    112  CD2 LEU     7      63.593  31.398  35.941  1.00  0.00           C  
ATOM    113 HD21 LEU     7      63.955  31.387  34.913  1.00  0.00           H  
ATOM    114 HD22 LEU     7      62.690  32.009  35.963  1.00  0.00           H  
ATOM    115 HD23 LEU     7      64.337  31.890  36.567  1.00  0.00           H  
ATOM    116  C   LEU     7      63.688  26.897  36.045  1.00  0.00           C  
ATOM    117  O   LEU     7      62.689  26.766  36.723  1.00  0.00           O  
ATOM    118  N   ALA     8      63.938  26.296  34.899  1.00  0.00           N  
ATOM    119  H   ALA     8      64.817  26.486  34.438  1.00  0.00           H  
ATOM    120  CA  ALA     8      63.082  25.346  34.214  1.00  0.00           C  
ATOM    121  HA  ALA     8      62.190  25.873  33.877  1.00  0.00           H  
ATOM    122  CB  ALA     8      63.862  24.991  32.958  1.00  0.00           C  
ATOM    123  HB1 ALA     8      64.603  24.216  33.156  1.00  0.00           H  
ATOM    124  HB2 ALA     8      63.175  24.639  32.188  1.00  0.00           H  
ATOM    125  HB3 ALA     8      64.339  25.856  32.498  1.00  0.00           H  
ATOM    126  C   ALA     8      62.707  24.107  35.020  1.00  0.00           C  
ATOM    127  O   ALA     8      61.546  23.738  35.060  1.00  0.00           O  
ATOM    128  N   ASP     9      63.729  23.540  35.735  1.00  0.00           N  
ATOM    129  H   ASP     9      64.669  23.907  35.684  1.00  0.00           H  
ATOM    130  CA  ASP     9      63.642  22.466  36.639  1.00  0.00           C  
ATOM    131  HA  ASP     9      63.135  21.603  36.206  1.00  0.00           H  
ATOM    132  CB  ASP     9      65.123  22.044  36.867  1.00  0.00           C  
ATOM    133  HB2 ASP     9      65.566  21.675  35.943  1.00  0.00           H  
ATOM    134  HB3 ASP     9      65.701  22.924  37.147  1.00  0.00           H  
ATOM    135  CG  ASP     9      65.240  20.996  37.930  1.00  0.00           C  
ATOM    136  OD1 ASP     9      64.929  19.777  37.719  1.00  0.00           O  
ATOM    137  OD2 ASP     9      65.603  21.406  39.072  1.00  0.00           O  
ATOM    138  C   ASP     9      62.920  22.868  37.983  1.00  0.00           C  
ATOM    139  O   ASP     9      62.206  22.071  38.546  1.00  0.00           O  
ATOM    140  N   VAL    10      63.173  24.112  38.499  1.00  0.00           N  
ATOM    141  H   VAL    10      63.819  24.682  37.972  1.00  0.00           H  
ATOM    142  CA  VAL    10      62.535  24.643  39.775  1.00  0.00           C  
ATOM    143  HA  VAL    10      62.699  23.912  40.567  1.00  0.00           H  
ATOM    144  CB  VAL    10      63.155  26.009  40.136  1.00  0.00           C  
ATOM    145  HB  VAL    10      63.101  26.648  39.255  1.00  0.00           H  
ATOM    146  CG1 VAL    10      62.390  26.759  41.276  1.00  0.00           C  
ATOM    147 HG11 VAL    10      62.957  27.656  41.526  1.00  0.00           H  
ATOM    148 HG12 VAL    10      61.427  27.112  40.909  1.00  0.00           H  
ATOM    149 HG13 VAL    10      62.364  26.076  42.125  1.00  0.00           H  
ATOM    150  CG2 VAL    10      64.626  25.848  40.587  1.00  0.00           C  
ATOM    151 HG21 VAL    10      65.248  25.319  39.866  1.00  0.00           H  
ATOM    152 HG22 VAL    10      65.194  26.704  40.950  1.00  0.00           H  
ATOM    153 HG23 VAL    10      64.506  25.234  41.479  1.00  0.00           H  
ATOM    154  C   VAL    10      61.001  24.740  39.562  1.00  0.00           C  
ATOM    155  O   VAL    10      60.235  24.386  40.432  1.00  0.00           O  
ATOM    156  N   VAL    11      60.546  25.264  38.418  1.00  0.00           N  
ATOM    157  H   VAL    11      61.190  25.464  37.666  1.00  0.00           H  
ATOM    158  CA  VAL    11      59.159  25.240  37.985  1.00  0.00           C  
ATOM    159  HA  VAL    11      58.552  25.674  38.779  1.00  0.00           H  
ATOM    160  CB  VAL    11      58.983  26.194  36.758  1.00  0.00           C  
ATOM    161  HB  VAL    11      59.721  25.948  35.995  1.00  0.00           H  
ATOM    162  CG1 VAL    11      57.557  26.226  36.269  1.00  0.00           C  
ATOM    163 HG11 VAL    11      56.866  26.413  37.091  1.00  0.00           H  
ATOM    164 HG12 VAL    11      57.415  26.966  35.482  1.00  0.00           H  
ATOM    165 HG13 VAL    11      57.447  25.249  35.798  1.00  0.00           H  
ATOM    166  CG2 VAL    11      59.200  27.669  37.174  1.00  0.00           C  
ATOM    167 HG21 VAL    11      58.406  28.123  37.766  1.00  0.00           H  
ATOM    168 HG22 VAL    11      60.130  27.757  37.735  1.00  0.00           H  
ATOM    169 HG23 VAL    11      59.407  28.367  36.363  1.00  0.00           H  
ATOM    170  C   VAL    11      58.683  23.813  37.664  1.00  0.00           C  
ATOM    171  O   VAL    11      57.656  23.436  38.213  1.00  0.00           O  
ATOM    172  N   GLU    12      59.369  23.023  36.799  1.00  0.00           N  
ATOM    173  H   GLU    12      60.218  23.414  36.416  1.00  0.00           H  
ATOM    174  CA  GLU    12      59.019  21.647  36.421  1.00  0.00           C  
ATOM    175  HA  GLU    12      58.141  21.812  35.797  1.00  0.00           H  
ATOM    176  CB  GLU    12      60.137  21.108  35.515  1.00  0.00           C  
ATOM    177  HB2 GLU    12      60.125  21.848  34.716  1.00  0.00           H  
ATOM    178  HB3 GLU    12      61.130  21.047  35.960  1.00  0.00           H  
ATOM    179  CG  GLU    12      59.733  19.633  35.050  1.00  0.00           C  
ATOM    180  HG2 GLU    12      60.038  18.926  35.822  1.00  0.00           H  
ATOM    181  HG3 GLU    12      58.682  19.532  34.780  1.00  0.00           H  
ATOM    182  CD  GLU    12      60.550  19.147  33.896  1.00  0.00           C  
ATOM    183  OE1 GLU    12      60.651  19.912  32.909  1.00  0.00           O  
ATOM    184  OE2 GLU    12      60.928  17.947  33.812  1.00  0.00           O  
ATOM    185  C   GLU    12      58.693  20.700  37.562  1.00  0.00           C  
ATOM    186  O   GLU    12      57.592  20.159  37.604  1.00  0.00           O  
ATOM    187  N   ARG    13      59.499  20.576  38.609  1.00  0.00           N  
ATOM    188  H   ARG    13      60.448  20.917  38.544  1.00  0.00           H  
ATOM    189  CA  ARG    13      59.201  19.634  39.710  1.00  0.00           C  
ATOM    190  HA  ARG    13      58.876  18.701  39.250  1.00  0.00           H  
ATOM    191  CB  ARG    13      60.503  19.335  40.534  1.00  0.00           C  
ATOM    192  HB2 ARG    13      60.934  20.304  40.784  1.00  0.00           H  
ATOM    193  HB3 ARG    13      60.275  18.703  41.393  1.00  0.00           H  
ATOM    194  CG  ARG    13      61.453  18.637  39.642  1.00  0.00           C  
ATOM    195  HG2 ARG    13      60.966  17.791  39.157  1.00  0.00           H  
ATOM    196  HG3 ARG    13      61.673  19.313  38.815  1.00  0.00           H  
ATOM    197  CD  ARG    13      62.752  18.278  40.337  1.00  0.00           C  
ATOM    198  HD2 ARG    13      62.521  17.750  41.262  1.00  0.00           H  
ATOM    199  HD3 ARG    13      63.379  17.735  39.630  1.00  0.00           H  
ATOM    200  NE  ARG    13      63.432  19.587  40.615  1.00  0.00           N  
ATOM    201  HE  ARG    13      63.937  19.991  39.840  1.00  0.00           H  
ATOM    202  CZ  ARG    13      63.544  20.452  41.650  1.00  0.00           C  
ATOM    203  NH1 ARG    13      62.952  20.269  42.786  1.00  0.00           N  
ATOM    204 HH11 ARG    13      63.069  20.988  43.485  1.00  0.00           H  
ATOM    205 HH12 ARG    13      62.494  19.380  42.929  1.00  0.00           H  
ATOM    206  NH2 ARG    13      64.370  21.425  41.505  1.00  0.00           N  
ATOM    207 HH21 ARG    13      64.974  21.362  40.698  1.00  0.00           H  
ATOM    208 HH22 ARG    13      64.478  22.082  42.264  1.00  0.00           H  
ATOM    209  C   ARG    13      58.067  20.119  40.586  1.00  0.00           C  
ATOM    210  O   ARG    13      57.508  19.374  41.376  1.00  0.00           O  
ATOM    211  N   THR    14      57.761  21.421  40.526  1.00  0.00           N  
ATOM    212  H   THR    14      58.231  21.932  39.792  1.00  0.00           H  
ATOM    213  CA  THR    14      56.615  22.063  41.202  1.00  0.00           C  
ATOM    214  HA  THR    14      56.293  21.536  42.099  1.00  0.00           H  
ATOM    215  CB  THR    14      56.814  23.537  41.406  1.00  0.00           C  
ATOM    216  HB  THR    14      56.643  24.192  40.552  1.00  0.00           H  
ATOM    217  CG2 THR    14      55.802  24.213  42.445  1.00  0.00           C  
ATOM    218 HG21 THR    14      55.693  25.291  42.320  1.00  0.00           H  
ATOM    219 HG22 THR    14      54.810  23.763  42.487  1.00  0.00           H  
ATOM    220 HG23 THR    14      56.138  24.345  43.473  1.00  0.00           H  
ATOM    221  OG1 THR    14      58.055  23.843  41.994  1.00  0.00           O  
ATOM    222  HG1 THR    14      58.646  24.061  41.269  1.00  0.00           H  
ATOM    223  C   THR    14      55.310  21.864  40.366  1.00  0.00           C  
ATOM    224  O   THR    14      54.308  21.414  40.932  1.00  0.00           O  
ATOM    225  N   VAL    15      55.359  22.138  39.063  1.00  0.00           N  
ATOM    226  H   VAL    15      56.193  22.556  38.676  1.00  0.00           H  
ATOM    227  CA  VAL    15      54.155  21.979  38.214  1.00  0.00           C  
ATOM    228  HA  VAL    15      53.251  22.259  38.756  1.00  0.00           H  
ATOM    229  CB  VAL    15      54.241  22.832  36.960  1.00  0.00           C  
ATOM    230  HB  VAL    15      55.004  22.455  36.279  1.00  0.00           H  
ATOM    231  CG1 VAL    15      52.920  22.917  36.273  1.00  0.00           C  
ATOM    232 HG11 VAL    15      53.040  23.525  35.376  1.00  0.00           H  
ATOM    233 HG12 VAL    15      52.441  21.990  35.957  1.00  0.00           H  
ATOM    234 HG13 VAL    15      52.199  23.348  36.968  1.00  0.00           H  
ATOM    235  CG2 VAL    15      54.509  24.302  37.334  1.00  0.00           C  
ATOM    236 HG21 VAL    15      53.877  25.070  36.885  1.00  0.00           H  
ATOM    237 HG22 VAL    15      54.362  24.410  38.409  1.00  0.00           H  
ATOM    238 HG23 VAL    15      55.585  24.465  37.279  1.00  0.00           H  
ATOM    239  C   VAL    15      53.811  20.575  37.826  1.00  0.00           C  
ATOM    240  O   VAL    15      52.682  20.117  37.900  1.00  0.00           O  
ATOM    241  N   THR    16      54.798  19.742  37.518  1.00  0.00           N  
ATOM    242  H   THR    16      55.737  20.114  37.527  1.00  0.00           H  
ATOM    243  CA  THR    16      54.624  18.347  37.048  1.00  0.00           C  
ATOM    244  HA  THR    16      54.024  18.529  36.156  1.00  0.00           H  
ATOM    245  CB  THR    16      55.892  17.604  36.613  1.00  0.00           C  
ATOM    246  HB  THR    16      56.623  17.431  37.403  1.00  0.00           H  
ATOM    247  CG2 THR    16      55.501  16.182  36.110  1.00  0.00           C  
ATOM    248 HG21 THR    16      56.398  15.755  35.663  1.00  0.00           H  
ATOM    249 HG22 THR    16      55.293  15.554  36.976  1.00  0.00           H  
ATOM    250 HG23 THR    16      54.723  16.188  35.346  1.00  0.00           H  
ATOM    251  OG1 THR    16      56.563  18.257  35.492  1.00  0.00           O  
ATOM    252  HG1 THR    16      57.080  18.947  35.913  1.00  0.00           H  
ATOM    253  C   THR    16      53.675  17.410  37.905  1.00  0.00           C  
ATOM    254  O   THR    16      52.793  16.813  37.271  1.00  0.00           O  
ATOM    255  N   PRO    17      53.964  17.210  39.237  1.00  0.00           N  
ATOM    256  CD  PRO    17      55.018  17.798  40.021  1.00  0.00           C  
ATOM    257  HD2 PRO    17      54.685  18.697  40.539  1.00  0.00           H  
ATOM    258  HD3 PRO    17      55.929  17.990  39.454  1.00  0.00           H  
ATOM    259  CG  PRO    17      55.291  16.842  41.162  1.00  0.00           C  
ATOM    260  HG2 PRO    17      55.882  17.369  41.911  1.00  0.00           H  
ATOM    261  HG3 PRO    17      55.862  16.009  40.753  1.00  0.00           H  
ATOM    262  CB  PRO    17      53.802  16.508  41.475  1.00  0.00           C  
ATOM    263  HB2 PRO    17      53.349  17.347  42.004  1.00  0.00           H  
ATOM    264  HB3 PRO    17      53.691  15.577  42.030  1.00  0.00           H  
ATOM    265  CA  PRO    17      53.068  16.469  40.069  1.00  0.00           C  
ATOM    266  HA  PRO    17      52.975  15.432  39.746  1.00  0.00           H  
ATOM    267  C   PRO    17      51.672  17.046  40.264  1.00  0.00           C  
ATOM    268  O   PRO    17      50.711  16.306  40.456  1.00  0.00           O  
ATOM    269  N   LEU    18      51.558  18.379  40.209  1.00  0.00           N  
ATOM    270  H   LEU    18      52.402  18.930  40.143  1.00  0.00           H  
ATOM    271  CA  LEU    18      50.366  19.234  40.403  1.00  0.00           C  
ATOM    272  HA  LEU    18      49.918  18.914  41.344  1.00  0.00           H  
ATOM    273  CB  LEU    18      50.662  20.783  40.470  1.00  0.00           C  
ATOM    274  HB2 LEU    18      51.491  20.806  41.177  1.00  0.00           H  
ATOM    275  HB3 LEU    18      51.032  21.148  39.512  1.00  0.00           H  
ATOM    276  CG  LEU    18      49.392  21.570  40.770  1.00  0.00           C  
ATOM    277  HG  LEU    18      48.719  21.054  41.454  1.00  0.00           H  
ATOM    278  CD1 LEU    18      49.978  22.833  41.433  1.00  0.00           C  
ATOM    279 HD11 LEU    18      49.195  23.510  41.774  1.00  0.00           H  
ATOM    280 HD12 LEU    18      50.572  22.479  42.275  1.00  0.00           H  
ATOM    281 HD13 LEU    18      50.581  23.353  40.689  1.00  0.00           H  
ATOM    282  CD2 LEU    18      48.504  22.014  39.565  1.00  0.00           C  
ATOM    283 HD21 LEU    18      49.046  21.992  38.619  1.00  0.00           H  
ATOM    284 HD22 LEU    18      47.756  21.231  39.442  1.00  0.00           H  
ATOM    285 HD23 LEU    18      47.990  22.957  39.750  1.00  0.00           H  
ATOM    286  C   LEU    18      49.384  18.923  39.246  1.00  0.00           C  
ATOM    287  O   LEU    18      48.222  18.564  39.452  1.00  0.00           O  
ATOM    288  N   MET    19      49.823  19.148  38.012  1.00  0.00           N  
ATOM    289  H   MET    19      50.795  19.364  37.846  1.00  0.00           H  
ATOM    290  CA  MET    19      49.097  18.672  36.788  1.00  0.00           C  
ATOM    291  HA  MET    19      48.256  19.350  36.639  1.00  0.00           H  
ATOM    292  CB  MET    19      50.130  18.672  35.652  1.00  0.00           C  
ATOM    293  HB2 MET    19      50.084  19.687  35.256  1.00  0.00           H  
ATOM    294  HB3 MET    19      51.105  18.346  36.013  1.00  0.00           H  
ATOM    295  CG  MET    19      50.076  17.732  34.436  1.00  0.00           C  
ATOM    296  HG2 MET    19      50.386  16.762  34.823  1.00  0.00           H  
ATOM    297  HG3 MET    19      49.020  17.655  34.174  1.00  0.00           H  
ATOM    298  SD  MET    19      51.135  17.946  33.013  1.00  0.00           S  
ATOM    299  CE  MET    19      52.653  18.330  33.885  1.00  0.00           C  
ATOM    300  HE1 MET    19      52.753  19.332  34.300  1.00  0.00           H  
ATOM    301  HE2 MET    19      52.822  17.532  34.608  1.00  0.00           H  
ATOM    302  HE3 MET    19      53.499  18.311  33.198  1.00  0.00           H  
ATOM    303  C   MET    19      48.465  17.257  36.986  1.00  0.00           C  
ATOM    304  O   MET    19      47.291  17.080  36.671  1.00  0.00           O  
ATOM    305  N   LYS    20      49.131  16.307  37.653  1.00  0.00           N  
ATOM    306  H   LYS    20      50.036  16.508  38.053  1.00  0.00           H  
ATOM    307  CA  LYS    20      48.647  14.888  37.949  1.00  0.00           C  
ATOM    308  HA  LYS    20      48.148  14.476  37.072  1.00  0.00           H  
ATOM    309  CB  LYS    20      49.852  13.953  38.138  1.00  0.00           C  
ATOM    310  HB2 LYS    20      50.355  14.186  39.076  1.00  0.00           H  
ATOM    311  HB3 LYS    20      49.487  12.926  38.146  1.00  0.00           H  
ATOM    312  CG  LYS    20      50.809  13.890  36.931  1.00  0.00           C  
ATOM    313  HG2 LYS    20      50.254  13.513  36.073  1.00  0.00           H  
ATOM    314  HG3 LYS    20      51.247  14.876  36.775  1.00  0.00           H  
ATOM    315  CD  LYS    20      52.003  12.919  37.138  1.00  0.00           C  
ATOM    316  HD2 LYS    20      52.584  13.358  37.949  1.00  0.00           H  
ATOM    317  HD3 LYS    20      51.624  11.937  37.423  1.00  0.00           H  
ATOM    318  CE  LYS    20      52.896  12.862  35.937  1.00  0.00           C  
ATOM    319  HE2 LYS    20      52.442  12.436  35.043  1.00  0.00           H  
ATOM    320  HE3 LYS    20      53.068  13.895  35.637  1.00  0.00           H  
ATOM    321  NZ  LYS    20      54.093  12.168  36.362  1.00  0.00           N  
ATOM    322  HZ1 LYS    20      53.955  11.345  36.930  1.00  0.00           H  
ATOM    323  HZ2 LYS    20      54.697  11.907  35.596  1.00  0.00           H  
ATOM    324  HZ3 LYS    20      54.652  12.744  36.975  1.00  0.00           H  
ATOM    325  C   LYS    20      47.677  15.006  39.160  1.00  0.00           C  
ATOM    326  O   LYS    20      46.495  14.635  39.043  1.00  0.00           O  
ATOM    327  N   ALA    21      48.020  15.533  40.278  1.00  0.00           N  
ATOM    328  H   ALA    21      49.003  15.763  40.274  1.00  0.00           H  
ATOM    329  CA  ALA    21      47.164  15.678  41.473  1.00  0.00           C  
ATOM    330  HA  ALA    21      46.882  14.696  41.855  1.00  0.00           H  
ATOM    331  CB  ALA    21      47.906  16.382  42.558  1.00  0.00           C  
ATOM    332  HB1 ALA    21      48.572  15.779  43.175  1.00  0.00           H  
ATOM    333  HB2 ALA    21      48.401  17.273  42.172  1.00  0.00           H  
ATOM    334  HB3 ALA    21      47.238  16.776  43.324  1.00  0.00           H  
ATOM    335  C   ALA    21      45.828  16.351  41.214  1.00  0.00           C  
ATOM    336  O   ALA    21      44.838  16.027  41.840  1.00  0.00           O  
ATOM    337  N   GLN    22      45.744  17.326  40.287  1.00  0.00           N  
ATOM    338  H   GLN    22      46.637  17.642  39.937  1.00  0.00           H  
ATOM    339  CA  GLN    22      44.573  18.006  39.774  1.00  0.00           C  
ATOM    340  HA  GLN    22      43.793  17.963  40.534  1.00  0.00           H  
ATOM    341  CB  GLN    22      45.016  19.498  39.688  1.00  0.00           C  
ATOM    342  HB2 GLN    22      45.811  19.513  38.943  1.00  0.00           H  
ATOM    343  HB3 GLN    22      44.212  20.166  39.381  1.00  0.00           H  
ATOM    344  CG  GLN    22      45.721  20.101  40.942  1.00  0.00           C  
ATOM    345  HG2 GLN    22      46.596  19.558  41.301  1.00  0.00           H  
ATOM    346  HG3 GLN    22      46.180  21.050  40.666  1.00  0.00           H  
ATOM    347  CD  GLN    22      44.733  20.327  42.034  1.00  0.00           C  
ATOM    348  OE1 GLN    22      43.522  20.433  41.796  1.00  0.00           O  
ATOM    349  NE2 GLN    22      45.228  20.342  43.286  1.00  0.00           N  
ATOM    350 HE21 GLN    22      46.209  20.143  43.419  1.00  0.00           H  
ATOM    351 HE22 GLN    22      44.596  20.383  44.073  1.00  0.00           H  
ATOM    352  C   GLN    22      43.939  17.521  38.510  1.00  0.00           C  
ATOM    353  O   GLN    22      42.841  18.031  38.140  1.00  0.00           O  
ATOM    354  N   ALA    23      44.548  16.510  37.919  1.00  0.00           N  
ATOM    355  H   ALA    23      45.403  16.182  38.344  1.00  0.00           H  
ATOM    356  CA  ALA    23      44.234  15.887  36.638  1.00  0.00           C  
ATOM    357  HA  ALA    23      45.196  15.477  36.331  1.00  0.00           H  
ATOM    358  CB  ALA    23      43.099  14.903  36.857  1.00  0.00           C  
ATOM    359  HB1 ALA    23      42.170  15.386  37.163  1.00  0.00           H  
ATOM    360  HB2 ALA    23      42.995  14.258  35.985  1.00  0.00           H  
ATOM    361  HB3 ALA    23      43.381  14.252  37.684  1.00  0.00           H  
ATOM    362  C   ALA    23      44.075  16.887  35.414  1.00  0.00           C  
ATOM    363  O   ALA    23      43.219  16.723  34.480  1.00  0.00           O  
ATOM    364  N   ILE    24      44.817  17.992  35.454  1.00  0.00           N  
ATOM    365  H   ILE    24      45.613  18.026  36.074  1.00  0.00           H  
ATOM    366  CA  ILE    24      44.825  19.060  34.433  1.00  0.00           C  
ATOM    367  HA  ILE    24      43.798  19.317  34.176  1.00  0.00           H  
ATOM    368  CB  ILE    24      45.574  20.281  35.030  1.00  0.00           C  
ATOM    369  HB  ILE    24      46.533  19.883  35.363  1.00  0.00           H  
ATOM    370  CG2 ILE    24      45.757  21.355  33.992  1.00  0.00           C  
ATOM    371 HG21 ILE    24      44.805  21.682  33.575  1.00  0.00           H  
ATOM    372 HG22 ILE    24      46.364  22.219  34.263  1.00  0.00           H  
ATOM    373 HG23 ILE    24      46.402  20.963  33.205  1.00  0.00           H  
ATOM    374  CG1 ILE    24      44.903  20.925  36.221  1.00  0.00           C  
ATOM    375 HG12 ILE    24      44.015  21.452  35.872  1.00  0.00           H  
ATOM    376 HG13 ILE    24      44.512  20.163  36.895  1.00  0.00           H  
ATOM    377  CD1 ILE    24      45.842  21.874  36.977  1.00  0.00           C  
ATOM    378 HD11 ILE    24      45.302  22.111  37.893  1.00  0.00           H  
ATOM    379 HD12 ILE    24      46.751  21.375  37.314  1.00  0.00           H  
ATOM    380 HD13 ILE    24      45.939  22.842  36.485  1.00  0.00           H  
ATOM    381  C   ILE    24      45.529  18.480  33.163  1.00  0.00           C  
ATOM    382  O   ILE    24      46.592  17.899  33.250  1.00  0.00           O  
ATOM    383  N   PRO    25      45.021  18.614  31.967  1.00  0.00           N  
ATOM    384  CD  PRO    25      43.750  19.263  31.755  1.00  0.00           C  
ATOM    385  HD2 PRO    25      43.853  20.246  32.213  1.00  0.00           H  
ATOM    386  HD3 PRO    25      42.969  18.700  32.267  1.00  0.00           H  
ATOM    387  CG  PRO    25      43.428  19.300  30.251  1.00  0.00           C  
ATOM    388  HG2 PRO    25      43.691  20.293  29.886  1.00  0.00           H  
ATOM    389  HG3 PRO    25      42.383  19.090  30.025  1.00  0.00           H  
ATOM    390  CB  PRO    25      44.491  18.282  29.656  1.00  0.00           C  
ATOM    391  HB2 PRO    25      44.932  18.668  28.737  1.00  0.00           H  
ATOM    392  HB3 PRO    25      43.948  17.342  29.565  1.00  0.00           H  
ATOM    393  CA  PRO    25      45.616  18.182  30.738  1.00  0.00           C  
ATOM    394  HA  PRO    25      45.905  17.131  30.743  1.00  0.00           H  
ATOM    395  C   PRO    25      46.842  19.086  30.315  1.00  0.00           C  
ATOM    396  O   PRO    25      47.766  18.574  29.717  1.00  0.00           O  
ATOM    397  N   GLY    26      46.922  20.389  30.554  1.00  0.00           N  
ATOM    398  H   GLY    26      46.147  20.984  30.810  1.00  0.00           H  
ATOM    399  CA  GLY    26      48.271  21.088  30.585  1.00  0.00           C  
ATOM    400  HA2 GLY    26      49.062  20.440  30.962  1.00  0.00           H  
ATOM    401  HA3 GLY    26      48.629  21.277  29.573  1.00  0.00           H  
ATOM    402  C   GLY    26      48.290  22.538  31.157  1.00  0.00           C  
ATOM    403  O   GLY    26      47.306  23.167  31.471  1.00  0.00           O  
ATOM    404  N   MET    27      49.498  23.024  31.244  1.00  0.00           N  
ATOM    405  H   MET    27      50.247  22.361  31.107  1.00  0.00           H  
ATOM    406  CA  MET    27      49.857  24.254  31.985  1.00  0.00           C  
ATOM    407  HA  MET    27      48.949  24.855  32.032  1.00  0.00           H  
ATOM    408  CB  MET    27      50.228  23.945  33.441  1.00  0.00           C  
ATOM    409  HB2 MET    27      51.023  23.204  33.526  1.00  0.00           H  
ATOM    410  HB3 MET    27      50.635  24.884  33.815  1.00  0.00           H  
ATOM    411  CG  MET    27      49.022  23.562  34.264  1.00  0.00           C  
ATOM    412  HG2 MET    27      48.349  24.386  34.028  1.00  0.00           H  
ATOM    413  HG3 MET    27      48.620  22.575  34.039  1.00  0.00           H  
ATOM    414  SD  MET    27      49.477  23.576  36.006  1.00  0.00           S  
ATOM    415  CE  MET    27      49.690  25.310  36.534  1.00  0.00           C  
ATOM    416  HE1 MET    27      50.171  25.370  37.510  1.00  0.00           H  
ATOM    417  HE2 MET    27      50.301  25.872  35.827  1.00  0.00           H  
ATOM    418  HE3 MET    27      48.704  25.769  36.609  1.00  0.00           H  
ATOM    419  C   MET    27      51.031  24.957  31.277  1.00  0.00           C  
ATOM    420  O   MET    27      52.071  24.376  31.006  1.00  0.00           O  
ATOM    421  N   ALA    28      50.943  26.302  31.218  1.00  0.00           N  
ATOM    422  H   ALA    28      50.108  26.696  31.625  1.00  0.00           H  
ATOM    423  CA  ALA    28      52.020  27.189  30.886  1.00  0.00           C  
ATOM    424  HA  ALA    28      52.885  26.621  30.543  1.00  0.00           H  
ATOM    425  CB  ALA    28      51.674  28.063  29.689  1.00  0.00           C  
ATOM    426  HB1 ALA    28      52.550  28.491  29.202  1.00  0.00           H  
ATOM    427  HB2 ALA    28      51.125  27.533  28.911  1.00  0.00           H  
ATOM    428  HB3 ALA    28      50.851  28.752  29.877  1.00  0.00           H  
ATOM    429  C   ALA    28      52.472  27.965  32.121  1.00  0.00           C  
ATOM    430  O   ALA    28      51.632  28.300  32.955  1.00  0.00           O  
ATOM    431  N   VAL    29      53.761  28.161  32.363  1.00  0.00           N  
ATOM    432  H   VAL    29      54.447  27.710  31.774  1.00  0.00           H  
ATOM    433  CA  VAL    29      54.287  29.009  33.503  1.00  0.00           C  
ATOM    434  HA  VAL    29      53.424  29.607  33.795  1.00  0.00           H  
ATOM    435  CB  VAL    29      54.772  28.079  34.663  1.00  0.00           C  
ATOM    436  HB  VAL    29      55.406  27.313  34.218  1.00  0.00           H  
ATOM    437  CG1 VAL    29      55.533  28.882  35.678  1.00  0.00           C  
ATOM    438 HG11 VAL    29      56.400  29.374  35.238  1.00  0.00           H  
ATOM    439 HG12 VAL    29      54.878  29.701  35.976  1.00  0.00           H  
ATOM    440 HG13 VAL    29      55.901  28.373  36.569  1.00  0.00           H  
ATOM    441  CG2 VAL    29      53.538  27.532  35.324  1.00  0.00           C  
ATOM    442 HG21 VAL    29      53.820  27.307  36.353  1.00  0.00           H  
ATOM    443 HG22 VAL    29      52.734  28.263  35.245  1.00  0.00           H  
ATOM    444 HG23 VAL    29      53.171  26.687  34.743  1.00  0.00           H  
ATOM    445  C   VAL    29      55.317  30.034  32.901  1.00  0.00           C  
ATOM    446  O   VAL    29      56.162  29.636  32.116  1.00  0.00           O  
ATOM    447  N   ALA    30      55.362  31.294  33.419  1.00  0.00           N  
ATOM    448  H   ALA    30      54.604  31.544  34.039  1.00  0.00           H  
ATOM    449  CA  ALA    30      56.533  32.183  33.169  1.00  0.00           C  
ATOM    450  HA  ALA    30      57.402  31.569  32.929  1.00  0.00           H  
ATOM    451  CB  ALA    30      56.328  33.245  32.140  1.00  0.00           C  
ATOM    452  HB1 ALA    30      56.109  32.672  31.239  1.00  0.00           H  
ATOM    453  HB2 ALA    30      55.513  33.919  32.404  1.00  0.00           H  
ATOM    454  HB3 ALA    30      57.261  33.750  31.891  1.00  0.00           H  
ATOM    455  C   ALA    30      57.084  32.747  34.490  1.00  0.00           C  
ATOM    456  O   ALA    30      56.342  32.858  35.473  1.00  0.00           O  
ATOM    457  N   VAL    31      58.372  33.069  34.634  1.00  0.00           N  
ATOM    458  H   VAL    31      59.012  32.782  33.907  1.00  0.00           H  
ATOM    459  CA  VAL    31      58.946  33.658  35.876  1.00  0.00           C  
ATOM    460  HA  VAL    31      58.101  34.072  36.425  1.00  0.00           H  
ATOM    461  CB  VAL    31      59.774  32.683  36.834  1.00  0.00           C  
ATOM    462  HB  VAL    31      60.494  32.206  36.169  1.00  0.00           H  
ATOM    463  CG1 VAL    31      60.468  33.340  38.041  1.00  0.00           C  
ATOM    464 HG11 VAL    31      59.774  33.871  38.692  1.00  0.00           H  
ATOM    465 HG12 VAL    31      61.124  32.654  38.577  1.00  0.00           H  
ATOM    466 HG13 VAL    31      61.198  34.052  37.656  1.00  0.00           H  
ATOM    467  CG2 VAL    31      58.950  31.498  37.380  1.00  0.00           C  
ATOM    468 HG21 VAL    31      58.578  30.854  36.583  1.00  0.00           H  
ATOM    469 HG22 VAL    31      59.604  30.891  38.006  1.00  0.00           H  
ATOM    470 HG23 VAL    31      58.146  31.869  38.015  1.00  0.00           H  
ATOM    471  C   VAL    31      59.804  34.792  35.538  1.00  0.00           C  
ATOM    472  O   VAL    31      60.532  34.582  34.557  1.00  0.00           O  
ATOM    473  N   ILE    32      59.673  35.911  36.172  1.00  0.00           N  
ATOM    474  H   ILE    32      59.077  35.844  36.984  1.00  0.00           H  
ATOM    475  CA  ILE    32      60.604  37.054  36.069  1.00  0.00           C  
ATOM    476  HA  ILE    32      61.075  37.076  35.086  1.00  0.00           H  
ATOM    477  CB  ILE    32      59.956  38.389  36.133  1.00  0.00           C  
ATOM    478  HB  ILE    32      59.616  38.554  37.155  1.00  0.00           H  
ATOM    479  CG2 ILE    32      60.956  39.512  35.839  1.00  0.00           C  
ATOM    480 HG21 ILE    32      61.232  39.927  36.808  1.00  0.00           H  
ATOM    481 HG22 ILE    32      61.773  39.063  35.274  1.00  0.00           H  
ATOM    482 HG23 ILE    32      60.472  40.279  35.235  1.00  0.00           H  
ATOM    483  CG1 ILE    32      58.663  38.589  35.255  1.00  0.00           C  
ATOM    484 HG12 ILE    32      57.771  38.072  35.607  1.00  0.00           H  
ATOM    485 HG13 ILE    32      58.374  39.638  35.330  1.00  0.00           H  
ATOM    486  CD1 ILE    32      58.877  38.283  33.800  1.00  0.00           C  
ATOM    487 HD11 ILE    32      59.007  37.220  33.598  1.00  0.00           H  
ATOM    488 HD12 ILE    32      57.963  38.634  33.322  1.00  0.00           H  
ATOM    489 HD13 ILE    32      59.696  38.872  33.385  1.00  0.00           H  
ATOM    490  C   ILE    32      61.697  36.923  37.169  1.00  0.00           C  
ATOM    491  O   ILE    32      61.356  36.797  38.311  1.00  0.00           O  
ATOM    492  N   TYR    33      62.951  36.933  36.713  1.00  0.00           N  
ATOM    493  H   TYR    33      63.167  37.077  35.736  1.00  0.00           H  
ATOM    494  CA  TYR    33      64.216  36.783  37.526  1.00  0.00           C  
ATOM    495  HA  TYR    33      64.188  37.369  38.445  1.00  0.00           H  
ATOM    496  CB  TYR    33      64.328  35.271  37.916  1.00  0.00           C  
ATOM    497  HB2 TYR    33      63.452  35.107  38.545  1.00  0.00           H  
ATOM    498  HB3 TYR    33      64.281  34.620  37.043  1.00  0.00           H  
ATOM    499  CG  TYR    33      65.533  34.825  38.750  1.00  0.00           C  
ATOM    500  CD1 TYR    33      65.662  35.214  40.092  1.00  0.00           C  
ATOM    501  HD1 TYR    33      64.874  35.758  40.592  1.00  0.00           H  
ATOM    502  CE1 TYR    33      66.842  34.860  40.789  1.00  0.00           C  
ATOM    503  HE1 TYR    33      66.929  35.080  41.842  1.00  0.00           H  
ATOM    504  CZ  TYR    33      67.965  34.335  40.122  1.00  0.00           C  
ATOM    505  OH  TYR    33      69.125  34.074  40.743  1.00  0.00           O  
ATOM    506  HH  TYR    33      69.117  34.271  41.683  1.00  0.00           H  
ATOM    507  CE2 TYR    33      67.834  33.987  38.753  1.00  0.00           C  
ATOM    508  HE2 TYR    33      68.653  33.598  38.166  1.00  0.00           H  
ATOM    509  CD2 TYR    33      66.638  34.299  38.062  1.00  0.00           C  
ATOM    510  HD2 TYR    33      66.651  34.202  36.986  1.00  0.00           H  
ATOM    511  C   TYR    33      65.408  37.268  36.619  1.00  0.00           C  
ATOM    512  O   TYR    33      65.301  37.117  35.441  1.00  0.00           O  
ATOM    513  N   GLN    34      66.380  37.939  37.226  1.00  0.00           N  
ATOM    514  H   GLN    34      66.226  38.185  38.194  1.00  0.00           H  
ATOM    515  CA  GLN    34      67.567  38.649  36.695  1.00  0.00           C  
ATOM    516  HA  GLN    34      67.992  39.167  37.555  1.00  0.00           H  
ATOM    517  CB  GLN    34      68.525  37.507  36.272  1.00  0.00           C  
ATOM    518  HB2 GLN    34      68.455  36.596  36.866  1.00  0.00           H  
ATOM    519  HB3 GLN    34      68.234  37.199  35.268  1.00  0.00           H  
ATOM    520  CG  GLN    34      69.983  37.938  36.305  1.00  0.00           C  
ATOM    521  HG2 GLN    34      70.107  38.873  35.758  1.00  0.00           H  
ATOM    522  HG3 GLN    34      70.343  38.012  37.331  1.00  0.00           H  
ATOM    523  CD  GLN    34      70.839  36.943  35.501  1.00  0.00           C  
ATOM    524  OE1 GLN    34      70.336  35.892  35.162  1.00  0.00           O  
ATOM    525  NE2 GLN    34      72.132  37.260  35.293  1.00  0.00           N  
ATOM    526 HE21 GLN    34      72.425  38.214  35.446  1.00  0.00           H  
ATOM    527 HE22 GLN    34      72.762  36.557  34.932  1.00  0.00           H  
ATOM    528  C   GLN    34      67.168  39.684  35.625  1.00  0.00           C  
ATOM    529  O   GLN    34      67.704  39.773  34.539  1.00  0.00           O  
ATOM    530  N   GLY    35      66.096  40.464  35.957  1.00  0.00           N  
ATOM    531  H   GLY    35      65.700  40.384  36.882  1.00  0.00           H  
ATOM    532  CA  GLY    35      65.519  41.500  35.074  1.00  0.00           C  
ATOM    533  HA2 GLY    35      64.830  42.150  35.613  1.00  0.00           H  
ATOM    534  HA3 GLY    35      66.312  42.099  34.626  1.00  0.00           H  
ATOM    535  C   GLY    35      64.775  40.967  33.855  1.00  0.00           C  
ATOM    536  O   GLY    35      64.300  41.793  33.049  1.00  0.00           O  
ATOM    537  N   GLN    36      64.709  39.659  33.703  1.00  0.00           N  
ATOM    538  H   GLN    36      65.019  39.033  34.432  1.00  0.00           H  
ATOM    539  CA  GLN    36      64.316  39.026  32.425  1.00  0.00           C  
ATOM    540  HA  GLN    36      64.074  39.834  31.734  1.00  0.00           H  
ATOM    541  CB  GLN    36      65.515  38.287  31.842  1.00  0.00           C  
ATOM    542  HB2 GLN    36      66.040  37.721  32.612  1.00  0.00           H  
ATOM    543  HB3 GLN    36      65.082  37.688  31.041  1.00  0.00           H  
ATOM    544  CG  GLN    36      66.554  39.193  31.158  1.00  0.00           C  
ATOM    545  HG2 GLN    36      66.067  39.863  30.450  1.00  0.00           H  
ATOM    546  HG3 GLN    36      66.962  39.830  31.943  1.00  0.00           H  
ATOM    547  CD  GLN    36      67.707  38.461  30.422  1.00  0.00           C  
ATOM    548  OE1 GLN    36      67.556  37.325  29.898  1.00  0.00           O  
ATOM    549  NE2 GLN    36      68.869  39.133  30.312  1.00  0.00           N  
ATOM    550 HE21 GLN    36      69.011  39.951  30.889  1.00  0.00           H  
ATOM    551 HE22 GLN    36      69.672  38.554  30.110  1.00  0.00           H  
ATOM    552  C   GLN    36      63.079  38.023  32.640  1.00  0.00           C  
ATOM    553  O   GLN    36      63.135  37.243  33.632  1.00  0.00           O  
ATOM    554  N   PRO    37      62.166  37.887  31.715  1.00  0.00           N  
ATOM    555  CD  PRO    37      62.023  38.748  30.586  1.00  0.00           C  
ATOM    556  HD2 PRO    37      62.932  38.802  29.987  1.00  0.00           H  
ATOM    557  HD3 PRO    37      61.550  39.662  30.946  1.00  0.00           H  
ATOM    558  CG  PRO    37      60.904  38.136  29.708  1.00  0.00           C  
ATOM    559  HG2 PRO    37      61.182  37.533  28.844  1.00  0.00           H  
ATOM    560  HG3 PRO    37      60.372  38.996  29.302  1.00  0.00           H  
ATOM    561  CB  PRO    37      60.124  37.288  30.665  1.00  0.00           C  
ATOM    562  HB2 PRO    37      59.496  36.495  30.259  1.00  0.00           H  
ATOM    563  HB3 PRO    37      59.494  38.012  31.184  1.00  0.00           H  
ATOM    564  CA  PRO    37      61.199  36.818  31.661  1.00  0.00           C  
ATOM    565  HA  PRO    37      60.793  36.688  32.664  1.00  0.00           H  
ATOM    566  C   PRO    37      61.832  35.544  31.156  1.00  0.00           C  
ATOM    567  O   PRO    37      62.641  35.551  30.244  1.00  0.00           O  
ATOM    568  N   HIP    38      61.257  34.365  31.660  1.00  0.00           N  
ATOM    569  H   HIP    38      60.533  34.467  32.357  1.00  0.00           H  
ATOM    570  CA  HIP    38      61.671  33.008  31.237  1.00  0.00           C  
ATOM    571  HA  HIP    38      62.149  33.058  30.259  1.00  0.00           H  
ATOM    572  CB  HIP    38      62.607  32.487  32.303  1.00  0.00           C  
ATOM    573  HB2 HIP    38      62.024  32.347  33.213  1.00  0.00           H  
ATOM    574  HB3 HIP    38      63.011  31.566  31.883  1.00  0.00           H  
ATOM    575  CG  HIP    38      63.794  33.322  32.539  1.00  0.00           C  
ATOM    576  ND1 HIP    38      64.769  33.643  31.627  1.00  0.00           N  
ATOM    577  HD1 HIP    38      64.873  33.265  30.696  1.00  0.00           H  
ATOM    578  CE1 HIP    38      65.511  34.643  32.151  1.00  0.00           C  
ATOM    579  HE1 HIP    38      66.397  35.123  31.763  1.00  0.00           H  
ATOM    580  NE2 HIP    38      65.020  34.899  33.378  1.00  0.00           N  
ATOM    581  HE2 HIP    38      65.389  35.584  34.022  1.00  0.00           H  
ATOM    582  CD2 HIP    38      63.930  34.172  33.625  1.00  0.00           C  
ATOM    583  HD2 HIP    38      63.244  34.335  34.444  1.00  0.00           H  
ATOM    584  C   HIP    38      60.438  32.086  31.137  1.00  0.00           C  
ATOM    585  O   HIP    38      59.521  32.310  32.004  1.00  0.00           O  
ATOM    586  N   TYR    39      60.262  31.180  30.147  1.00  0.00           N  
ATOM    587  H   TYR    39      61.082  31.050  29.573  1.00  0.00           H  
ATOM    588  CA  TYR    39      58.966  30.567  29.756  1.00  0.00           C  
ATOM    589  HA  TYR    39      58.333  30.811  30.610  1.00  0.00           H  
ATOM    590  CB  TYR    39      58.349  31.170  28.462  1.00  0.00           C  
ATOM    591  HB2 TYR    39      58.679  30.550  27.628  1.00  0.00           H  
ATOM    592  HB3 TYR    39      57.263  31.083  28.483  1.00  0.00           H  
ATOM    593  CG  TYR    39      58.717  32.607  28.160  1.00  0.00           C  
ATOM    594  CD1 TYR    39      57.840  33.699  28.398  1.00  0.00           C  
ATOM    595  HD1 TYR    39      56.841  33.547  28.779  1.00  0.00           H  
ATOM    596  CE1 TYR    39      58.225  35.006  28.030  1.00  0.00           C  
ATOM    597  HE1 TYR    39      57.560  35.840  28.196  1.00  0.00           H  
ATOM    598  CZ  TYR    39      59.470  35.242  27.414  1.00  0.00           C  
ATOM    599  OH  TYR    39      59.796  36.487  27.142  1.00  0.00           O  
ATOM    600  HH  TYR    39      59.123  37.085  27.475  1.00  0.00           H  
ATOM    601  CE2 TYR    39      60.311  34.140  27.082  1.00  0.00           C  
ATOM    602  HE2 TYR    39      61.278  34.276  26.621  1.00  0.00           H  
ATOM    603  CD2 TYR    39      59.951  32.793  27.598  1.00  0.00           C  
ATOM    604  HD2 TYR    39      60.673  31.991  27.555  1.00  0.00           H  
ATOM    605  C   TYR    39      59.049  29.068  29.631  1.00  0.00           C  
ATOM    606  O   TYR    39      59.988  28.504  29.069  1.00  0.00           O  
ATOM    607  N   PHE    40      58.069  28.322  30.159  1.00  0.00           N  
ATOM    608  H   PHE    40      57.308  28.814  30.604  1.00  0.00           H  
ATOM    609  CA  PHE    40      58.126  26.896  30.463  1.00  0.00           C  
ATOM    610  HA  PHE    40      58.885  26.376  29.879  1.00  0.00           H  
ATOM    611  CB  PHE    40      58.560  26.838  31.899  1.00  0.00           C  
ATOM    612  HB2 PHE    40      57.731  27.258  32.468  1.00  0.00           H  
ATOM    613  HB3 PHE    40      58.754  25.831  32.269  1.00  0.00           H  
ATOM    614  CG  PHE    40      59.723  27.650  32.245  1.00  0.00           C  
ATOM    615  CD1 PHE    40      60.950  27.453  31.684  1.00  0.00           C  
ATOM    616  HD1 PHE    40      61.034  26.755  30.865  1.00  0.00           H  
ATOM    617  CE1 PHE    40      62.148  27.953  32.186  1.00  0.00           C  
ATOM    618  HE1 PHE    40      63.099  27.691  31.747  1.00  0.00           H  
ATOM    619  CZ  PHE    40      62.031  28.993  33.150  1.00  0.00           C  
ATOM    620  HZ  PHE    40      62.967  29.471  33.399  1.00  0.00           H  
ATOM    621  CE2 PHE    40      60.738  29.462  33.515  1.00  0.00           C  
ATOM    622  HE2 PHE    40      60.578  30.348  34.112  1.00  0.00           H  
ATOM    623  CD2 PHE    40      59.592  28.725  33.085  1.00  0.00           C  
ATOM    624  HD2 PHE    40      58.663  29.090  33.495  1.00  0.00           H  
ATOM    625  C   PHE    40      56.708  26.324  30.265  1.00  0.00           C  
ATOM    626  O   PHE    40      55.728  26.913  30.764  1.00  0.00           O  
ATOM    627  N   THR    41      56.565  25.143  29.628  1.00  0.00           N  
ATOM    628  H   THR    41      57.431  24.669  29.414  1.00  0.00           H  
ATOM    629  CA  THR    41      55.199  24.671  29.241  1.00  0.00           C  
ATOM    630  HA  THR    41      54.566  24.990  30.069  1.00  0.00           H  
ATOM    631  CB  THR    41      54.671  25.089  27.840  1.00  0.00           C  
ATOM    632  HB  THR    41      53.646  24.743  27.708  1.00  0.00           H  
ATOM    633  CG2 THR    41      54.538  26.604  27.818  1.00  0.00           C  
ATOM    634 HG21 THR    41      54.044  26.869  26.883  1.00  0.00           H  
ATOM    635 HG22 THR    41      53.988  26.994  28.675  1.00  0.00           H  
ATOM    636 HG23 THR    41      55.511  27.095  27.793  1.00  0.00           H  
ATOM    637  OG1 THR    41      55.519  24.717  26.735  1.00  0.00           O  
ATOM    638  HG1 THR    41      55.112  24.008  26.232  1.00  0.00           H  
ATOM    639  C   THR    41      55.081  23.111  29.248  1.00  0.00           C  
ATOM    640  O   THR    41      55.992  22.359  28.813  1.00  0.00           O  
ATOM    641  N   PHE    42      53.914  22.661  29.667  1.00  0.00           N  
ATOM    642  H   PHE    42      53.219  23.333  29.960  1.00  0.00           H  
ATOM    643  CA  PHE    42      53.607  21.336  30.177  1.00  0.00           C  
ATOM    644  HA  PHE    42      54.477  20.695  30.031  1.00  0.00           H  
ATOM    645  CB  PHE    42      53.536  21.513  31.699  1.00  0.00           C  
ATOM    646  HB2 PHE    42      52.685  22.118  32.010  1.00  0.00           H  
ATOM    647  HB3 PHE    42      53.381  20.513  32.103  1.00  0.00           H  
ATOM    648  CG  PHE    42      54.740  22.196  32.412  1.00  0.00           C  
ATOM    649  CD1 PHE    42      54.823  23.590  32.646  1.00  0.00           C  
ATOM    650  HD1 PHE    42      53.890  24.105  32.470  1.00  0.00           H  
ATOM    651  CE1 PHE    42      56.056  24.092  33.151  1.00  0.00           C  
ATOM    652  HE1 PHE    42      56.243  25.118  33.433  1.00  0.00           H  
ATOM    653  CZ  PHE    42      57.128  23.274  33.449  1.00  0.00           C  
ATOM    654  HZ  PHE    42      58.084  23.655  33.778  1.00  0.00           H  
ATOM    655  CE2 PHE    42      57.045  21.911  33.238  1.00  0.00           C  
ATOM    656  HE2 PHE    42      57.867  21.227  33.384  1.00  0.00           H  
ATOM    657  CD2 PHE    42      55.849  21.394  32.700  1.00  0.00           C  
ATOM    658  HD2 PHE    42      55.754  20.378  32.349  1.00  0.00           H  
ATOM    659  C   PHE    42      52.300  20.778  29.568  1.00  0.00           C  
ATOM    660  O   PHE    42      51.341  21.516  29.448  1.00  0.00           O  
ATOM    661  N   GLY    43      52.221  19.486  29.176  1.00  0.00           N  
ATOM    662  H   GLY    43      53.057  18.930  29.283  1.00  0.00           H  
ATOM    663  CA  GLY    43      50.967  18.815  28.775  1.00  0.00           C  
ATOM    664  HA2 GLY    43      51.165  17.772  28.528  1.00  0.00           H  
ATOM    665  HA3 GLY    43      50.205  18.802  29.555  1.00  0.00           H  
ATOM    666  C   GLY    43      50.358  19.452  27.471  1.00  0.00           C  
ATOM    667  O   GLY    43      50.986  19.995  26.516  1.00  0.00           O  
ATOM    668  N   LYS    44      49.064  19.268  27.374  1.00  0.00           N  
ATOM    669  H   LYS    44      48.531  18.820  28.105  1.00  0.00           H  
ATOM    670  CA  LYS    44      48.352  19.502  26.125  1.00  0.00           C  
ATOM    671  HA  LYS    44      49.030  19.792  25.322  1.00  0.00           H  
ATOM    672  CB  LYS    44      47.647  18.204  25.727  1.00  0.00           C  
ATOM    673  HB2 LYS    44      46.844  17.975  26.428  1.00  0.00           H  
ATOM    674  HB3 LYS    44      47.236  18.308  24.723  1.00  0.00           H  
ATOM    675  CG  LYS    44      48.649  16.978  25.774  1.00  0.00           C  
ATOM    676  HG2 LYS    44      48.883  16.710  26.804  1.00  0.00           H  
ATOM    677  HG3 LYS    44      48.115  16.124  25.358  1.00  0.00           H  
ATOM    678  CD  LYS    44      49.977  17.000  25.007  1.00  0.00           C  
ATOM    679  HD2 LYS    44      49.725  17.157  23.958  1.00  0.00           H  
ATOM    680  HD3 LYS    44      50.425  17.930  25.357  1.00  0.00           H  
ATOM    681  CE  LYS    44      50.808  15.743  25.228  1.00  0.00           C  
ATOM    682  HE2 LYS    44      50.846  15.644  26.313  1.00  0.00           H  
ATOM    683  HE3 LYS    44      50.487  14.812  24.761  1.00  0.00           H  
ATOM    684  NZ  LYS    44      52.165  15.965  24.692  1.00  0.00           N  
ATOM    685  HZ1 LYS    44      52.198  16.357  23.762  1.00  0.00           H  
ATOM    686  HZ2 LYS    44      52.617  16.606  25.329  1.00  0.00           H  
ATOM    687  HZ3 LYS    44      52.701  15.109  24.711  1.00  0.00           H  
ATOM    688  C   LYS    44      47.307  20.670  26.072  1.00  0.00           C  
ATOM    689  O   LYS    44      46.438  20.859  26.943  1.00  0.00           O  
ATOM    690  N   ALA    45      47.317  21.367  24.942  1.00  0.00           N  
ATOM    691  H   ALA    45      47.929  21.141  24.171  1.00  0.00           H  
ATOM    692  CA  ALA    45      46.382  22.517  24.704  1.00  0.00           C  
ATOM    693  HA  ALA    45      46.305  23.140  25.596  1.00  0.00           H  
ATOM    694  CB  ALA    45      47.071  23.432  23.569  1.00  0.00           C  
ATOM    695  HB1 ALA    45      47.391  22.818  22.726  1.00  0.00           H  
ATOM    696  HB2 ALA    45      46.512  24.349  23.387  1.00  0.00           H  
ATOM    697  HB3 ALA    45      47.935  23.942  23.993  1.00  0.00           H  
ATOM    698  C   ALA    45      45.055  21.968  24.222  1.00  0.00           C  
ATOM    699  O   ALA    45      44.050  22.590  24.471  1.00  0.00           O  
ATOM    700  N   ASP    46      45.055  20.791  23.599  1.00  0.00           N  
ATOM    701  H   ASP    46      45.951  20.334  23.512  1.00  0.00           H  
ATOM    702  CA  ASP    46      43.894  20.102  23.187  1.00  0.00           C  
ATOM    703  HA  ASP    46      43.119  20.391  23.896  1.00  0.00           H  
ATOM    704  CB  ASP    46      43.543  20.600  21.784  1.00  0.00           C  
ATOM    705  HB2 ASP    46      43.404  21.681  21.798  1.00  0.00           H  
ATOM    706  HB3 ASP    46      44.386  20.341  21.143  1.00  0.00           H  
ATOM    707  CG  ASP    46      42.254  19.922  21.215  1.00  0.00           C  
ATOM    708  OD1 ASP    46      41.848  18.819  21.704  1.00  0.00           O  
ATOM    709  OD2 ASP    46      41.685  20.404  20.220  1.00  0.00           O  
ATOM    710  C   ASP    46      44.138  18.561  23.264  1.00  0.00           C  
ATOM    711  O   ASP    46      45.086  18.000  22.720  1.00  0.00           O  
ATOM    712  N   VAL    47      43.385  17.825  24.044  1.00  0.00           N  
ATOM    713  H   VAL    47      42.550  18.226  24.446  1.00  0.00           H  
ATOM    714  CA  VAL    47      43.511  16.385  24.197  1.00  0.00           C  
ATOM    715  HA  VAL    47      44.548  16.082  24.337  1.00  0.00           H  
ATOM    716  CB  VAL    47      42.808  15.964  25.502  1.00  0.00           C  
ATOM    717  HB  VAL    47      41.831  16.445  25.563  1.00  0.00           H  
ATOM    718  CG1 VAL    47      42.580  14.475  25.845  1.00  0.00           C  
ATOM    719 HG11 VAL    47      43.487  13.870  25.834  1.00  0.00           H  
ATOM    720 HG12 VAL    47      42.371  14.368  26.910  1.00  0.00           H  
ATOM    721 HG13 VAL    47      41.737  14.229  25.201  1.00  0.00           H  
ATOM    722  CG2 VAL    47      43.568  16.648  26.738  1.00  0.00           C  
ATOM    723 HG21 VAL    47      44.541  16.161  26.796  1.00  0.00           H  
ATOM    724 HG22 VAL    47      43.622  17.727  26.593  1.00  0.00           H  
ATOM    725 HG23 VAL    47      43.025  16.463  27.665  1.00  0.00           H  
ATOM    726  C   VAL    47      42.886  15.573  23.033  1.00  0.00           C  
ATOM    727  O   VAL    47      43.375  14.517  22.711  1.00  0.00           O  
ATOM    728  N   ALA    48      41.848  16.029  22.307  1.00  0.00           N  
ATOM    729  H   ALA    48      41.435  16.907  22.586  1.00  0.00           H  
ATOM    730  CA  ALA    48      41.426  15.282  21.098  1.00  0.00           C  
ATOM    731  HA  ALA    48      41.366  14.204  21.250  1.00  0.00           H  
ATOM    732  CB  ALA    48      40.046  15.744  20.608  1.00  0.00           C  
ATOM    733  HB1 ALA    48      39.742  15.112  19.773  1.00  0.00           H  
ATOM    734  HB2 ALA    48      39.321  15.659  21.417  1.00  0.00           H  
ATOM    735  HB3 ALA    48      40.137  16.791  20.318  1.00  0.00           H  
ATOM    736  C   ALA    48      42.364  15.431  19.851  1.00  0.00           C  
ATOM    737  O   ALA    48      42.688  14.467  19.200  1.00  0.00           O  
ATOM    738  N   ALA    49      42.787  16.686  19.602  1.00  0.00           N  
ATOM    739  H   ALA    49      42.417  17.401  20.213  1.00  0.00           H  
ATOM    740  CA  ALA    49      43.799  16.891  18.538  1.00  0.00           C  
ATOM    741  HA  ALA    49      43.601  16.217  17.704  1.00  0.00           H  
ATOM    742  CB  ALA    49      43.695  18.440  18.180  1.00  0.00           C  
ATOM    743  HB1 ALA    49      43.836  19.058  19.067  1.00  0.00           H  
ATOM    744  HB2 ALA    49      44.538  18.624  17.515  1.00  0.00           H  
ATOM    745  HB3 ALA    49      42.795  18.672  17.611  1.00  0.00           H  
ATOM    746  C   ALA    49      45.210  16.535  18.970  1.00  0.00           C  
ATOM    747  O   ALA    49      46.101  16.543  18.110  1.00  0.00           O  
ATOM    748  N   ASN    50      45.438  16.297  20.257  1.00  0.00           N  
ATOM    749  H   ASN    50      44.670  16.161  20.899  1.00  0.00           H  
ATOM    750  CA  ASN    50      46.712  15.909  20.843  1.00  0.00           C  
ATOM    751  HA  ASN    50      46.518  15.964  21.914  1.00  0.00           H  
ATOM    752  CB  ASN    50      46.986  14.442  20.475  1.00  0.00           C  
ATOM    753  HB2 ASN    50      46.030  13.958  20.676  1.00  0.00           H  
ATOM    754  HB3 ASN    50      47.196  14.287  19.417  1.00  0.00           H  
ATOM    755  CG  ASN    50      48.051  13.865  21.360  1.00  0.00           C  
ATOM    756  OD1 ASN    50      48.067  14.015  22.575  1.00  0.00           O  
ATOM    757  ND2 ASN    50      48.957  13.180  20.701  1.00  0.00           N  
ATOM    758 HD21 ASN    50      49.431  12.563  21.345  1.00  0.00           H  
ATOM    759 HD22 ASN    50      48.856  13.007  19.711  1.00  0.00           H  
ATOM    760  C   ASN    50      47.793  16.978  20.539  1.00  0.00           C  
ATOM    761  O   ASN    50      48.947  16.593  20.249  1.00  0.00           O  
ATOM    762  N   LYS    51      47.427  18.285  20.564  1.00  0.00           N  
ATOM    763  H   LYS    51      46.473  18.502  20.812  1.00  0.00           H  
ATOM    764  CA  LYS    51      48.353  19.436  20.417  1.00  0.00           C  
ATOM    765  HA  LYS    51      49.142  19.097  19.746  1.00  0.00           H  
ATOM    766  CB  LYS    51      47.692  20.762  19.817  1.00  0.00           C  
ATOM    767  HB2 LYS    51      46.736  20.974  20.296  1.00  0.00           H  
ATOM    768  HB3 LYS    51      48.349  21.624  19.929  1.00  0.00           H  
ATOM    769  CG  LYS    51      47.434  20.559  18.347  1.00  0.00           C  
ATOM    770  HG2 LYS    51      48.432  20.537  17.911  1.00  0.00           H  
ATOM    771  HG3 LYS    51      46.933  19.599  18.220  1.00  0.00           H  
ATOM    772  CD  LYS    51      46.650  21.598  17.638  1.00  0.00           C  
ATOM    773  HD2 LYS    51      46.631  21.403  16.566  1.00  0.00           H  
ATOM    774  HD3 LYS    51      45.630  21.581  18.021  1.00  0.00           H  
ATOM    775  CE  LYS    51      47.108  22.979  17.953  1.00  0.00           C  
ATOM    776  HE2 LYS    51      46.975  23.169  19.018  1.00  0.00           H  
ATOM    777  HE3 LYS    51      48.133  22.970  17.583  1.00  0.00           H  
ATOM    778  NZ  LYS    51      46.333  23.983  17.114  1.00  0.00           N  
ATOM    779  HZ1 LYS    51      46.789  24.878  17.219  1.00  0.00           H  
ATOM    780  HZ2 LYS    51      46.414  23.776  16.129  1.00  0.00           H  
ATOM    781  HZ3 LYS    51      45.362  24.115  17.359  1.00  0.00           H  
ATOM    782  C   LYS    51      49.099  19.788  21.807  1.00  0.00           C  
ATOM    783  O   LYS    51      48.425  19.914  22.788  1.00  0.00           O  
ATOM    784  N   PRO    52      50.371  20.017  21.842  1.00  0.00           N  
ATOM    785  CD  PRO    52      51.325  19.873  20.736  1.00  0.00           C  
ATOM    786  HD2 PRO    52      51.070  20.576  19.943  1.00  0.00           H  
ATOM    787  HD3 PRO    52      51.316  18.823  20.445  1.00  0.00           H  
ATOM    788  CG  PRO    52      52.741  20.109  21.297  1.00  0.00           C  
ATOM    789  HG2 PRO    52      53.174  21.054  20.971  1.00  0.00           H  
ATOM    790  HG3 PRO    52      53.420  19.297  21.038  1.00  0.00           H  
ATOM    791  CB  PRO    52      52.572  20.120  22.803  1.00  0.00           C  
ATOM    792  HB2 PRO    52      53.091  20.993  23.200  1.00  0.00           H  
ATOM    793  HB3 PRO    52      52.771  19.170  23.298  1.00  0.00           H  
ATOM    794  CA  PRO    52      51.067  20.462  23.065  1.00  0.00           C  
ATOM    795  HA  PRO    52      50.859  19.898  23.974  1.00  0.00           H  
ATOM    796  C   PRO    52      50.819  21.968  23.229  1.00  0.00           C  
ATOM    797  O   PRO    52      50.599  22.758  22.315  1.00  0.00           O  
ATOM    798  N   VAL    53      50.803  22.360  24.485  1.00  0.00           N  
ATOM    799  H   VAL    53      50.714  21.612  25.157  1.00  0.00           H  
ATOM    800  CA  VAL    53      50.879  23.719  24.939  1.00  0.00           C  
ATOM    801  HA  VAL    53      50.096  24.297  24.448  1.00  0.00           H  
ATOM    802  CB  VAL    53      50.740  23.775  26.502  1.00  0.00           C  
ATOM    803  HB  VAL    53      51.509  23.175  26.990  1.00  0.00           H  
ATOM    804  CG1 VAL    53      50.812  25.187  27.024  1.00  0.00           C  
ATOM    805 HG11 VAL    53      50.869  25.216  28.113  1.00  0.00           H  
ATOM    806 HG12 VAL    53      51.704  25.693  26.657  1.00  0.00           H  
ATOM    807 HG13 VAL    53      49.928  25.748  26.721  1.00  0.00           H  
ATOM    808  CG2 VAL    53      49.462  23.099  26.973  1.00  0.00           C  
ATOM    809 HG21 VAL    53      48.689  23.781  26.620  1.00  0.00           H  
ATOM    810 HG22 VAL    53      49.452  22.050  26.676  1.00  0.00           H  
ATOM    811 HG23 VAL    53      49.462  23.154  28.061  1.00  0.00           H  
ATOM    812  C   VAL    53      52.236  24.280  24.577  1.00  0.00           C  
ATOM    813  O   VAL    53      53.232  23.480  24.534  1.00  0.00           O  
ATOM    814  N   THR    54      52.312  25.551  24.151  1.00  0.00           N  
ATOM    815  H   THR    54      51.499  26.140  24.032  1.00  0.00           H  
ATOM    816  CA  THR    54      53.585  26.275  23.802  1.00  0.00           C  
ATOM    817  HA  THR    54      54.431  25.720  24.206  1.00  0.00           H  
ATOM    818  CB  THR    54      53.747  26.440  22.303  1.00  0.00           C  
ATOM    819  HB  THR    54      54.795  26.622  22.065  1.00  0.00           H  
ATOM    820  CG2 THR    54      53.309  25.173  21.462  1.00  0.00           C  
ATOM    821 HG21 THR    54      53.399  24.254  22.041  1.00  0.00           H  
ATOM    822 HG22 THR    54      52.310  25.336  21.058  1.00  0.00           H  
ATOM    823 HG23 THR    54      54.050  25.034  20.674  1.00  0.00           H  
ATOM    824  OG1 THR    54      52.992  27.520  21.790  1.00  0.00           O  
ATOM    825  HG1 THR    54      52.925  27.351  20.847  1.00  0.00           H  
ATOM    826  C   THR    54      53.642  27.649  24.495  1.00  0.00           C  
ATOM    827  O   THR    54      52.660  28.072  25.061  1.00  0.00           O  
ATOM    828  N   PRO    55      54.820  28.343  24.511  1.00  0.00           N  
ATOM    829  CD  PRO    55      56.149  27.825  24.311  1.00  0.00           C  
ATOM    830  HD2 PRO    55      56.311  27.692  23.241  1.00  0.00           H  
ATOM    831  HD3 PRO    55      56.341  26.879  24.817  1.00  0.00           H  
ATOM    832  CG  PRO    55      57.053  28.886  24.849  1.00  0.00           C  
ATOM    833  HG2 PRO    55      58.049  29.019  24.426  1.00  0.00           H  
ATOM    834  HG3 PRO    55      57.163  28.667  25.911  1.00  0.00           H  
ATOM    835  CB  PRO    55      56.309  30.226  24.666  1.00  0.00           C  
ATOM    836  HB2 PRO    55      56.505  30.502  23.630  1.00  0.00           H  
ATOM    837  HB3 PRO    55      56.620  31.006  25.360  1.00  0.00           H  
ATOM    838  CA  PRO    55      54.874  29.743  24.854  1.00  0.00           C  
ATOM    839  HA  PRO    55      54.548  29.942  25.875  1.00  0.00           H  
ATOM    840  C   PRO    55      53.957  30.621  24.030  1.00  0.00           C  
ATOM    841  O   PRO    55      53.582  31.652  24.550  1.00  0.00           O  
ATOM    842  N   GLN    56      53.476  30.191  22.875  1.00  0.00           N  
ATOM    843  H   GLN    56      53.805  29.333  22.456  1.00  0.00           H  
ATOM    844  CA  GLN    56      52.541  30.916  22.014  1.00  0.00           C  
ATOM    845  HA  GLN    56      52.771  31.977  22.113  1.00  0.00           H  
ATOM    846  CB  GLN    56      52.742  30.480  20.542  1.00  0.00           C  
ATOM    847  HB2 GLN    56      52.371  29.511  20.206  1.00  0.00           H  
ATOM    848  HB3 GLN    56      52.175  31.215  19.970  1.00  0.00           H  
ATOM    849  CG  GLN    56      54.208  30.609  20.135  1.00  0.00           C  
ATOM    850  HG2 GLN    56      54.187  30.854  19.073  1.00  0.00           H  
ATOM    851  HG3 GLN    56      54.753  31.426  20.608  1.00  0.00           H  
ATOM    852  CD  GLN    56      55.002  29.343  20.245  1.00  0.00           C  
ATOM    853  OE1 GLN    56      55.707  29.111  21.212  1.00  0.00           O  
ATOM    854  NE2 GLN    56      54.894  28.499  19.325  1.00  0.00           N  
ATOM    855 HE21 GLN    56      55.478  27.683  19.437  1.00  0.00           H  
ATOM    856 HE22 GLN    56      54.178  28.502  18.613  1.00  0.00           H  
ATOM    857  C   GLN    56      50.945  30.666  22.215  1.00  0.00           C  
ATOM    858  O   GLN    56      50.188  31.435  21.697  1.00  0.00           O  
ATOM    859  N   THR    57      50.619  29.560  22.854  1.00  0.00           N  
ATOM    860  H   THR    57      51.368  28.987  23.217  1.00  0.00           H  
ATOM    861  CA  THR    57      49.231  29.114  23.126  1.00  0.00           C  
ATOM    862  HA  THR    57      48.691  29.029  22.182  1.00  0.00           H  
ATOM    863  CB  THR    57      49.352  27.807  23.823  1.00  0.00           C  
ATOM    864  HB  THR    57      49.912  27.943  24.749  1.00  0.00           H  
ATOM    865  CG2 THR    57      47.989  27.179  24.278  1.00  0.00           C  
ATOM    866 HG21 THR    57      48.098  26.190  24.723  1.00  0.00           H  
ATOM    867 HG22 THR    57      47.480  27.770  25.039  1.00  0.00           H  
ATOM    868 HG23 THR    57      47.320  27.102  23.421  1.00  0.00           H  
ATOM    869  OG1 THR    57      50.021  26.812  23.029  1.00  0.00           O  
ATOM    870  HG1 THR    57      49.334  26.413  22.490  1.00  0.00           H  
ATOM    871  C   THR    57      48.523  30.101  24.061  1.00  0.00           C  
ATOM    872  O   THR    57      49.127  30.395  25.069  1.00  0.00           O  
ATOM    873  N   LEU    58      47.426  30.687  23.593  1.00  0.00           N  
ATOM    874  H   LEU    58      47.155  30.373  22.672  1.00  0.00           H  
ATOM    875  CA  LEU    58      46.553  31.561  24.400  1.00  0.00           C  
ATOM    876  HA  LEU    58      46.991  32.231  25.139  1.00  0.00           H  
ATOM    877  CB  LEU    58      45.688  32.482  23.602  1.00  0.00           C  
ATOM    878  HB2 LEU    58      45.188  31.916  22.815  1.00  0.00           H  
ATOM    879  HB3 LEU    58      44.858  32.806  24.229  1.00  0.00           H  
ATOM    880  CG  LEU    58      46.325  33.772  23.098  1.00  0.00           C  
ATOM    881  HG  LEU    58      46.926  34.269  23.859  1.00  0.00           H  
ATOM    882  CD1 LEU    58      47.357  33.430  22.118  1.00  0.00           C  
ATOM    883 HD11 LEU    58      47.766  34.362  21.730  1.00  0.00           H  
ATOM    884 HD12 LEU    58      48.151  32.765  22.458  1.00  0.00           H  
ATOM    885 HD13 LEU    58      46.900  32.971  21.241  1.00  0.00           H  
ATOM    886  CD2 LEU    58      45.201  34.726  22.700  1.00  0.00           C  
ATOM    887 HD21 LEU    58      44.523  34.994  23.510  1.00  0.00           H  
ATOM    888 HD22 LEU    58      45.705  35.606  22.300  1.00  0.00           H  
ATOM    889 HD23 LEU    58      44.560  34.301  21.928  1.00  0.00           H  
ATOM    890  C   LEU    58      45.610  30.723  25.294  1.00  0.00           C  
ATOM    891  O   LEU    58      45.283  29.559  24.953  1.00  0.00           O  
ATOM    892  N   PHE    59      45.226  31.267  26.391  1.00  0.00           N  
ATOM    893  H   PHE    59      45.569  32.183  26.643  1.00  0.00           H  
ATOM    894  CA  PHE    59      44.285  30.709  27.385  1.00  0.00           C  
ATOM    895  HA  PHE    59      43.735  29.873  26.953  1.00  0.00           H  
ATOM    896  CB  PHE    59      45.088  30.346  28.647  1.00  0.00           C  
ATOM    897  HB2 PHE    59      45.588  31.261  28.964  1.00  0.00           H  
ATOM    898  HB3 PHE    59      44.322  30.250  29.416  1.00  0.00           H  
ATOM    899  CG  PHE    59      46.067  29.140  28.629  1.00  0.00           C  
ATOM    900  CD1 PHE    59      47.244  29.380  27.958  1.00  0.00           C  
ATOM    901  HD1 PHE    59      47.403  30.205  27.279  1.00  0.00           H  
ATOM    902  CE1 PHE    59      48.193  28.387  27.903  1.00  0.00           C  
ATOM    903  HE1 PHE    59      49.077  28.585  27.315  1.00  0.00           H  
ATOM    904  CZ  PHE    59      48.008  27.162  28.504  1.00  0.00           C  
ATOM    905  HZ  PHE    59      48.656  26.328  28.279  1.00  0.00           H  
ATOM    906  CE2 PHE    59      46.803  27.011  29.227  1.00  0.00           C  
ATOM    907  HE2 PHE    59      46.663  26.088  29.771  1.00  0.00           H  
ATOM    908  CD2 PHE    59      45.863  28.043  29.431  1.00  0.00           C  
ATOM    909  HD2 PHE    59      45.092  27.844  30.160  1.00  0.00           H  
ATOM    910  C   PHE    59      43.286  31.795  27.702  1.00  0.00           C  
ATOM    911  O   PHE    59      43.551  32.989  27.548  1.00  0.00           O  
ATOM    912  N   GLU    60      42.165  31.409  28.273  1.00  0.00           N  
ATOM    913  H   GLU    60      41.803  30.467  28.296  1.00  0.00           H  
ATOM    914  CA  GLU    60      41.268  32.354  28.798  1.00  0.00           C  
ATOM    915  HA  GLU    60      41.255  33.236  28.157  1.00  0.00           H  
ATOM    916  CB  GLU    60      39.860  31.795  28.902  1.00  0.00           C  
ATOM    917  HB2 GLU    60      39.825  31.142  29.774  1.00  0.00           H  
ATOM    918  HB3 GLU    60      39.221  32.637  29.168  1.00  0.00           H  
ATOM    919  CG  GLU    60      39.412  31.179  27.614  1.00  0.00           C  
ATOM    920  HG2 GLU    60      39.400  31.924  26.819  1.00  0.00           H  
ATOM    921  HG3 GLU    60      40.108  30.363  27.418  1.00  0.00           H  
ATOM    922  CD  GLU    60      38.040  30.431  27.708  1.00  0.00           C  
ATOM    923  OE1 GLU    60      37.414  30.139  28.759  1.00  0.00           O  
ATOM    924  OE2 GLU    60      37.760  29.936  26.595  1.00  0.00           O  
ATOM    925  C   GLU    60      41.723  32.799  30.128  1.00  0.00           C  
ATOM    926  O   GLU    60      41.708  31.963  30.963  1.00  0.00           O  
ATOM    927  N   LEU    61      42.188  34.036  30.426  1.00  0.00           N  
ATOM    928  H   LEU    61      42.248  34.623  29.606  1.00  0.00           H  
ATOM    929  CA  LEU    61      42.661  34.514  31.794  1.00  0.00           C  
ATOM    930  HA  LEU    61      43.398  33.819  32.196  1.00  0.00           H  
ATOM    931  CB  LEU    61      43.326  35.858  31.629  1.00  0.00           C  
ATOM    932  HB2 LEU    61      42.528  36.597  31.554  1.00  0.00           H  
ATOM    933  HB3 LEU    61      43.872  35.954  32.567  1.00  0.00           H  
ATOM    934  CG  LEU    61      44.265  36.091  30.430  1.00  0.00           C  
ATOM    935  HG  LEU    61      43.730  35.935  29.493  1.00  0.00           H  
ATOM    936  CD1 LEU    61      44.729  37.545  30.364  1.00  0.00           C  
ATOM    937 HD11 LEU    61      45.305  37.868  31.231  1.00  0.00           H  
ATOM    938 HD12 LEU    61      45.315  37.632  29.448  1.00  0.00           H  
ATOM    939 HD13 LEU    61      43.865  38.209  30.347  1.00  0.00           H  
ATOM    940  CD2 LEU    61      45.311  35.023  30.445  1.00  0.00           C  
ATOM    941 HD21 LEU    61      44.913  34.011  30.367  1.00  0.00           H  
ATOM    942 HD22 LEU    61      46.007  35.068  29.607  1.00  0.00           H  
ATOM    943 HD23 LEU    61      45.951  35.083  31.326  1.00  0.00           H  
ATOM    944  C   LEU    61      41.575  34.508  32.890  1.00  0.00           C  
ATOM    945  O   LEU    61      41.912  34.611  34.054  1.00  0.00           O  
ATOM    946  N   GLY    62      40.272  34.429  32.534  1.00  0.00           N  
ATOM    947  H   GLY    62      40.049  34.308  31.556  1.00  0.00           H  
ATOM    948  CA  GLY    62      39.171  34.683  33.482  1.00  0.00           C  
ATOM    949  HA2 GLY    62      38.427  34.858  32.704  1.00  0.00           H  
ATOM    950  HA3 GLY    62      38.851  33.839  34.092  1.00  0.00           H  
ATOM    951  C   GLY    62      39.272  35.992  34.260  1.00  0.00           C  
ATOM    952  O   GLY    62      39.818  36.888  33.697  1.00  0.00           O  
ATOM    953  N   CTZ    63      38.874  36.068  35.566  1.00  0.00           N  
ATOM    954  H4  CTZ    63      38.442  35.320  36.079  1.00  0.00           H  
ATOM    955  C9  CTZ    63      38.943  37.280  36.375  1.00  0.00           C  
ATOM    956  H5  CTZ    63      38.194  37.987  35.985  1.00  0.00           H  
ATOM    957  C   CTZ    63      40.331  38.000  36.571  1.00  0.00           C  
ATOM    958  O   CTZ    63      40.429  39.130  37.138  1.00  0.00           O  
ATOM    959  CB  CTZ    63      38.472  36.955  37.850  1.00  0.00           C  
ATOM    960  H6  CTZ    63      38.984  36.025  38.153  1.00  0.00           H  
ATOM    961  H7  CTZ    63      38.622  37.796  38.541  1.00  0.00           H  
ATOM    962  OG  CTZ    63      37.038  36.610  37.870  1.00  0.00           O  
ATOM    963  S1  CTZ    63      33.681  32.986  39.712  1.00  0.00           S  
ATOM    964  C2  CTZ    63      33.556  32.152  41.405  1.00  0.00           C  
ATOM    965  H12 CTZ    63      33.746  31.051  41.279  1.00  0.00           H  
ATOM    966  H13 CTZ    63      32.527  32.331  41.771  1.00  0.00           H  
ATOM    967  C3  CTZ    63      34.510  32.927  42.242  1.00  0.00           C  
ATOM    968  C3' CTZ    63      34.202  33.587  43.353  1.00  0.00           C  
ATOM    969  H14 CTZ    63      33.115  33.603  43.598  1.00  0.00           H  
ATOM    970  H15 CTZ    63      34.904  34.139  43.986  1.00  0.00           H  
ATOM    971  CA  CTZ    63      35.888  32.893  41.654  1.00  0.00           C  
ATOM    972  C4' CTZ    63      37.012  32.016  42.349  1.00  0.00           C  
ATOM    973  O4A CTZ    63      38.075  31.782  41.704  1.00  0.00           O  
ATOM    974  O4B CTZ    63      36.842  31.616  43.567  1.00  0.00           O  
ATOM    975  N5  CTZ    63      36.153  33.446  40.493  1.00  0.00           N  
ATOM    976  C6  CTZ    63      35.054  34.159  39.911  1.00  0.00           C  
ATOM    977  H16 CTZ    63      34.856  35.041  40.607  1.00  0.00           H  
ATOM    978  C7  CTZ    63      35.477  34.722  38.471  1.00  0.00           C  
ATOM    979  H17 CTZ    63      34.844  35.585  38.170  1.00  0.00           H  
ATOM    980  C8  CTZ    63      36.932  35.144  38.521  1.00  0.00           C  
ATOM    981  O9  CTZ    63      37.844  34.441  37.895  1.00  0.00           O  
ATOM    982  N10 CTZ    63      35.202  33.730  37.455  1.00  0.00           N  
ATOM    983  H18 CTZ    63      35.940  32.987  37.274  1.00  0.00           H  
ATOM    984  C11 CTZ    63      34.045  33.626  36.749  1.00  0.00           C  
ATOM    985  O12 CTZ    63      33.130  34.497  36.953  1.00  0.00           O  
ATOM    986  C13 CTZ    63      33.818  32.401  35.824  1.00  0.00           C  
ATOM    987  C14 CTZ    63      33.866  32.687  34.354  1.00  0.00           C  
ATOM    988  C15 CTZ    63      34.323  33.888  33.800  1.00  0.00           C  
ATOM    989  H19 CTZ    63      34.692  34.652  34.432  1.00  0.00           H  
ATOM    990  N16 CTZ    63      33.106  31.366  36.186  1.00  0.00           N  
ATOM    991  S16 CTZ    63      34.060  33.875  32.085  1.00  0.00           S  
ATOM    992  C17 CTZ    63      33.376  32.253  32.224  1.00  0.00           C  
ATOM    993  N18 CTZ    63      32.820  31.666  31.158  1.00  0.00           N  
ATOM    994  H20 CTZ    63      32.683  32.223  30.292  1.00  0.00           H  
ATOM    995  H21 CTZ    63      32.198  30.788  31.245  1.00  0.00           H  
ATOM    996  O17 CTZ    63      33.072  31.246  37.626  1.00  0.00           O  
ATOM    997  C18 CTZ    63      32.240  30.012  37.858  1.00  0.00           C  
ATOM    998  C19 CTZ    63      30.848  30.354  37.398  1.00  0.00           C  
ATOM    999  H22 CTZ    63      30.235  29.459  37.443  1.00  0.00           H  
ATOM   1000  H23 CTZ    63      30.532  31.139  38.129  1.00  0.00           H  
ATOM   1001  H24 CTZ    63      30.887  30.907  36.424  1.00  0.00           H  
ATOM   1002  C20 CTZ    63      32.292  29.774  39.336  1.00  0.00           C  
ATOM   1003  H25 CTZ    63      31.989  30.632  40.031  1.00  0.00           H  
ATOM   1004  H26 CTZ    63      31.553  29.047  39.532  1.00  0.00           H  
ATOM   1005  H27 CTZ    63      33.305  29.552  39.627  1.00  0.00           H  
ATOM   1006  C21 CTZ    63      32.792  28.740  37.203  1.00  0.00           C  
ATOM   1007  O2A CTZ    63      34.024  28.439  37.360  1.00  0.00           O  
ATOM   1008  O2B CTZ    63      32.049  28.019  36.422  1.00  0.00           O  
ATOM   1009  N19 CTZ    63      33.331  31.808  33.496  1.00  0.00           N  
ATOM   1010  N   VAL    64      41.480  37.471  36.149  1.00  0.00           N  
ATOM   1011  H   VAL    64      41.413  36.559  35.760  1.00  0.00           H  
ATOM   1012  CA  VAL    64      42.718  38.226  35.967  1.00  0.00           C  
ATOM   1013  HA  VAL    64      43.073  38.646  36.932  1.00  0.00           H  
ATOM   1014  CB  VAL    64      43.916  37.341  35.536  1.00  0.00           C  
ATOM   1015  HB  VAL    64      43.730  36.908  34.586  1.00  0.00           H  
ATOM   1016  CG1 VAL    64      45.322  37.970  35.484  1.00  0.00           C  
ATOM   1017 HG11 VAL    64      46.005  37.196  35.308  1.00  0.00           H  
ATOM   1018 HG12 VAL    64      45.368  38.766  34.665  1.00  0.00           H  
ATOM   1019 HG13 VAL    64      45.410  38.478  36.435  1.00  0.00           H  
ATOM   1020  CG2 VAL    64      43.989  36.161  36.491  1.00  0.00           C  
ATOM   1021 HG21 VAL    64      43.097  35.455  36.368  1.00  0.00           H  
ATOM   1022 HG22 VAL    64      44.782  35.412  36.198  1.00  0.00           H  
ATOM   1023 HG23 VAL    64      44.269  36.570  37.493  1.00  0.00           H  
ATOM   1024  C   VAL    64      42.524  39.260  34.904  1.00  0.00           C  
ATOM   1025  O   VAL    64      43.264  40.239  34.988  1.00  0.00           O  
ATOM   1026  N   SER    65      41.606  39.135  33.947  1.00  0.00           N  
ATOM   1027  H   SER    65      41.074  38.255  33.868  1.00  0.00           H  
ATOM   1028  CA  SER    65      41.072  40.318  33.152  1.00  0.00           C  
ATOM   1029  HA  SER    65      41.674  40.642  32.312  1.00  0.00           H  
ATOM   1030  CB  SER    65      39.793  39.887  32.432  1.00  0.00           C  
ATOM   1031  HB2 SER    65      39.057  39.464  33.188  1.00  0.00           H  
ATOM   1032  HB3 SER    65      39.240  40.689  31.985  1.00  0.00           H  
ATOM   1033  OG  SER    65      40.086  38.809  31.575  1.00  0.00           O  
ATOM   1034  HG  SER    65      39.918  37.924  31.979  1.00  0.00           H  
ATOM   1035  C   SER    65      40.792  41.606  33.906  1.00  0.00           C  
ATOM   1036  O   SER    65      41.236  42.678  33.447  1.00  0.00           O  
ATOM   1037  N   LYS    66      40.215  41.542  35.133  1.00  0.00           N  
ATOM   1038  H   LYS    66      40.055  40.623  35.520  1.00  0.00           H  
ATOM   1039  CA  LYS    66      39.951  42.689  36.086  1.00  0.00           C  
ATOM   1040  HA  LYS    66      39.088  43.278  35.775  1.00  0.00           H  
ATOM   1041  CB  LYS    66      39.496  42.130  37.398  1.00  0.00           C  
ATOM   1042  HB2 LYS    66      40.288  41.502  37.805  1.00  0.00           H  
ATOM   1043  HB3 LYS    66      39.320  42.933  38.114  1.00  0.00           H  
ATOM   1044  CG  LYS    66      38.159  41.391  37.256  1.00  0.00           C  
ATOM   1045  HG2 LYS    66      37.399  42.152  37.078  1.00  0.00           H  
ATOM   1046  HG3 LYS    66      38.246  40.662  36.450  1.00  0.00           H  
ATOM   1047  CD  LYS    66      37.779  40.609  38.507  1.00  0.00           C  
ATOM   1048  HD2 LYS    66      38.455  39.787  38.743  1.00  0.00           H  
ATOM   1049  HD3 LYS    66      37.809  41.209  39.416  1.00  0.00           H  
ATOM   1050  CE  LYS    66      36.341  40.083  38.340  1.00  0.00           C  
ATOM   1051  HE2 LYS    66      36.069  39.605  39.187  1.00  0.00           H  
ATOM   1052  HE3 LYS    66      35.665  40.932  38.238  1.00  0.00           H  
ATOM   1053  NZ  LYS    66      36.254  39.148  37.207  1.00  0.00           N  
ATOM   1054  HZ1 LYS    66      36.895  38.366  37.345  1.00  0.00           H  
ATOM   1055  HZ2 LYS    66      35.372  38.617  37.304  1.00  0.00           H  
ATOM   1056  HZ3 LYS    66      36.346  39.483  36.174  1.00  0.00           H  
ATOM   1057  C   LYS    66      41.206  43.483  36.261  1.00  0.00           C  
ATOM   1058  O   LYS    66      41.113  44.744  36.322  1.00  0.00           O  
ATOM   1059  N   THR    67      42.357  42.862  36.270  1.00  0.00           N  
ATOM   1060  H   THR    67      42.420  41.872  36.079  1.00  0.00           H  
ATOM   1061  CA  THR    67      43.655  43.564  36.523  1.00  0.00           C  
ATOM   1062  HA  THR    67      43.578  43.998  37.432  1.00  0.00           H  
ATOM   1063  CB  THR    67      44.890  42.685  36.477  1.00  0.00           C  
ATOM   1064  HB  THR    67      45.688  43.251  36.727  1.00  0.00           H  
ATOM   1065  CG2 THR    67      45.015  41.595  37.529  1.00  0.00           C  
ATOM   1066 HG21 THR    67      46.037  41.228  37.623  1.00  0.00           H  
ATOM   1067 HG22 THR    67      44.821  42.061  38.495  1.00  0.00           H  
ATOM   1068 HG23 THR    67      44.426  40.690  37.378  1.00  0.00           H  
ATOM   1069  OG1 THR    67      45.172  42.079  35.219  1.00  0.00           O  
ATOM   1070  HG1 THR    67      44.642  41.282  35.146  1.00  0.00           H  
ATOM   1071  C   THR    67      43.871  44.558  35.382  1.00  0.00           C  
ATOM   1072  O   THR    67      44.219  45.658  35.724  1.00  0.00           O  
ATOM   1073  N   PHE    68      43.540  44.202  34.086  1.00  0.00           N  
ATOM   1074  H   PHE    68      42.974  43.279  33.964  1.00  0.00           H  
ATOM   1075  CA  PHE    68      43.518  45.167  32.959  1.00  0.00           C  
ATOM   1076  HA  PHE    68      44.445  45.731  32.860  1.00  0.00           H  
ATOM   1077  CB  PHE    68      43.289  44.459  31.621  1.00  0.00           C  
ATOM   1078  HB2 PHE    68      42.295  44.013  31.583  1.00  0.00           H  
ATOM   1079  HB3 PHE    68      43.368  45.239  30.864  1.00  0.00           H  
ATOM   1080  CG  PHE    68      44.369  43.446  31.267  1.00  0.00           C  
ATOM   1081  CD1 PHE    68      45.569  43.842  30.571  1.00  0.00           C  
ATOM   1082  HD1 PHE    68      45.697  44.882  30.273  1.00  0.00           H  
ATOM   1083  CE1 PHE    68      46.510  42.872  30.315  1.00  0.00           C  
ATOM   1084  HE1 PHE    68      47.292  43.166  29.615  1.00  0.00           H  
ATOM   1085  CZ  PHE    68      46.432  41.596  30.833  1.00  0.00           C  
ATOM   1086  HZ  PHE    68      47.224  40.881  30.612  1.00  0.00           H  
ATOM   1087  CE2 PHE    68      45.266  41.200  31.521  1.00  0.00           C  
ATOM   1088  HE2 PHE    68      45.202  40.171  31.873  1.00  0.00           H  
ATOM   1089  CD2 PHE    68      44.199  42.096  31.607  1.00  0.00           C  
ATOM   1090  HD2 PHE    68      43.430  41.664  32.098  1.00  0.00           H  
ATOM   1091  C   PHE    68      42.435  46.196  33.191  1.00  0.00           C  
ATOM   1092  O   PHE    68      42.667  47.360  32.961  1.00  0.00           O  
ATOM   1093  N   THR    69      41.253  45.683  33.603  1.00  0.00           N  
ATOM   1094  H   THR    69      41.207  44.633  33.892  1.00  0.00           H  
ATOM   1095  CA  THR    69      40.122  46.631  33.680  1.00  0.00           C  
ATOM   1096  HA  THR    69      39.994  47.038  32.677  1.00  0.00           H  
ATOM   1097  CB  THR    69      38.836  45.915  34.169  1.00  0.00           C  
ATOM   1098  HB  THR    69      38.905  45.601  35.210  1.00  0.00           H  
ATOM   1099  CG2 THR    69      37.524  46.746  34.130  1.00  0.00           C  
ATOM   1100 HG21 THR    69      37.015  46.395  34.928  1.00  0.00           H  
ATOM   1101 HG22 THR    69      37.786  47.651  34.315  1.00  0.00           H  
ATOM   1102 HG23 THR    69      36.909  46.637  33.236  1.00  0.00           H  
ATOM   1103  OG1 THR    69      38.519  44.878  33.334  1.00  0.00           O  
ATOM   1104  HG1 THR    69      37.495  44.513  33.253  1.00  0.00           H  
ATOM   1105  C   THR    69      40.377  47.827  34.594  1.00  0.00           C  
ATOM   1106  O   THR    69      40.164  48.977  34.205  1.00  0.00           O  
ATOM   1107  N   GLY    70      41.006  47.575  35.739  1.00  0.00           N  
ATOM   1108  H   GLY    70      41.129  46.527  35.967  1.00  0.00           H  
ATOM   1109  CA  GLY    70      41.347  48.513  36.764  1.00  0.00           C  
ATOM   1110  HA2 GLY    70      40.571  49.274  36.851  1.00  0.00           H  
ATOM   1111  HA3 GLY    70      41.561  48.103  37.662  1.00  0.00           H  
ATOM   1112  C   GLY    70      42.551  49.339  36.423  1.00  0.00           C  
ATOM   1113  O   GLY    70      42.661  50.469  36.956  1.00  0.00           O  
ATOM   1114  N   VAL    71      43.415  48.907  35.554  1.00  0.00           N  
ATOM   1115  H   VAL    71      43.379  48.075  35.077  1.00  0.00           H  
ATOM   1116  CA  VAL    71      44.416  49.838  35.077  1.00  0.00           C  
ATOM   1117  HA  VAL    71      44.656  50.528  35.775  1.00  0.00           H  
ATOM   1118  CB  VAL    71      45.719  49.106  34.594  1.00  0.00           C  
ATOM   1119  HB  VAL    71      45.457  48.325  33.880  1.00  0.00           H  
ATOM   1120  CG1 VAL    71      46.774  50.019  33.893  1.00  0.00           C  
ATOM   1121 HG11 VAL    71      47.718  49.493  33.888  1.00  0.00           H  
ATOM   1122 HG12 VAL    71      46.450  50.264  32.882  1.00  0.00           H  
ATOM   1123 HG13 VAL    71      46.817  50.951  34.457  1.00  0.00           H  
ATOM   1124  CG2 VAL    71      46.377  48.296  35.666  1.00  0.00           C  
ATOM   1125 HG21 VAL    71      46.927  47.489  35.203  1.00  0.00           H  
ATOM   1126 HG22 VAL    71      47.055  48.876  36.274  1.00  0.00           H  
ATOM   1127 HG23 VAL    71      45.645  47.855  36.327  1.00  0.00           H  
ATOM   1128  C   VAL    71      43.901  50.670  33.923  1.00  0.00           C  
ATOM   1129  O   VAL    71      44.244  51.807  33.960  1.00  0.00           O  
ATOM   1130  N   LEU    72      42.927  50.251  33.060  1.00  0.00           N  
ATOM   1131  H   LEU    72      42.595  49.213  33.064  1.00  0.00           H  
ATOM   1132  CA  LEU    72      42.282  51.107  31.970  1.00  0.00           C  
ATOM   1133  HA  LEU    72      43.034  51.669  31.416  1.00  0.00           H  
ATOM   1134  CB  LEU    72      41.533  50.241  30.929  1.00  0.00           C  
ATOM   1135  HB2 LEU    72      42.276  49.594  30.463  1.00  0.00           H  
ATOM   1136  HB3 LEU    72      40.918  49.638  31.456  1.00  0.00           H  
ATOM   1137  CG  LEU    72      40.734  50.923  29.831  1.00  0.00           C  
ATOM   1138  HG  LEU    72      40.025  51.580  30.335  1.00  0.00           H  
ATOM   1139  CD1 LEU    72      41.567  51.789  28.821  1.00  0.00           C  
ATOM   1140 HD11 LEU    72      42.259  52.515  29.248  1.00  0.00           H  
ATOM   1141 HD12 LEU    72      42.080  51.136  28.115  1.00  0.00           H  
ATOM   1142 HD13 LEU    72      40.955  52.303  28.202  1.00  0.00           H  
ATOM   1143  CD2 LEU    72      40.039  49.860  28.940  1.00  0.00           C  
ATOM   1144 HD21 LEU    72      39.267  50.389  28.381  1.00  0.00           H  
ATOM   1145 HD22 LEU    72      40.700  49.505  28.150  1.00  0.00           H  
ATOM   1146 HD23 LEU    72      39.481  49.115  29.507  1.00  0.00           H  
ATOM   1147  C   LEU    72      41.324  52.131  32.576  1.00  0.00           C  
ATOM   1148  O   LEU    72      41.154  53.234  32.172  1.00  0.00           O  
ATOM   1149  N   GLY    73      40.832  51.772  33.783  1.00  0.00           N  
ATOM   1150  H   GLY    73      41.013  50.732  34.054  1.00  0.00           H  
ATOM   1151  CA  GLY    73      40.133  52.566  34.786  1.00  0.00           C  
ATOM   1152  HA2 GLY    73      39.311  53.038  34.247  1.00  0.00           H  
ATOM   1153  HA3 GLY    73      39.725  51.867  35.515  1.00  0.00           H  
ATOM   1154  C   GLY    73      41.046  53.618  35.348  1.00  0.00           C  
ATOM   1155  O   GLY    73      40.806  54.829  35.191  1.00  0.00           O  
ATOM   1156  N   GLY    74      42.165  53.181  35.897  1.00  0.00           N  
ATOM   1157  H   GLY    74      42.300  52.106  35.780  1.00  0.00           H  
ATOM   1158  CA  GLY    74      43.287  54.005  36.424  1.00  0.00           C  
ATOM   1159  HA2 GLY    74      43.148  54.327  37.456  1.00  0.00           H  
ATOM   1160  HA3 GLY    74      44.187  53.390  36.435  1.00  0.00           H  
ATOM   1161  C   GLY    74      43.685  55.155  35.420  1.00  0.00           C  
ATOM   1162  O   GLY    74      43.763  56.295  35.743  1.00  0.00           O  
ATOM   1163  N   ASP    75      43.794  54.837  34.152  1.00  0.00           N  
ATOM   1164  H   ASP    75      43.700  53.762  33.997  1.00  0.00           H  
ATOM   1165  CA  ASP    75      44.045  55.764  32.993  1.00  0.00           C  
ATOM   1166  HA  ASP    75      44.956  56.320  33.215  1.00  0.00           H  
ATOM   1167  CB  ASP    75      44.441  54.812  31.810  1.00  0.00           C  
ATOM   1168  HB2 ASP    75      45.396  54.507  31.941  1.00  0.00           H  
ATOM   1169  HB3 ASP    75      43.776  53.963  31.649  1.00  0.00           H  
ATOM   1170  CG  ASP    75      44.269  55.583  30.536  1.00  0.00           C  
ATOM   1171  OD1 ASP    75      45.246  56.217  30.114  1.00  0.00           O  
ATOM   1172  OD2 ASP    75      43.275  55.402  29.861  1.00  0.00           O  
ATOM   1173  C   ASP    75      42.888  56.751  32.661  1.00  0.00           C  
ATOM   1174  O   ASP    75      43.060  57.923  32.444  1.00  0.00           O  
ATOM   1175  N   ALA    76      41.628  56.268  32.690  1.00  0.00           N  
ATOM   1176  H   ALA    76      41.547  55.207  32.925  1.00  0.00           H  
ATOM   1177  CA  ALA    76      40.387  57.200  32.669  1.00  0.00           C  
ATOM   1178  HA  ALA    76      40.316  57.651  31.680  1.00  0.00           H  
ATOM   1179  CB  ALA    76      39.273  56.204  32.766  1.00  0.00           C  
ATOM   1180  HB1 ALA    76      39.345  55.453  33.553  1.00  0.00           H  
ATOM   1181  HB2 ALA    76      38.279  56.648  32.809  1.00  0.00           H  
ATOM   1182  HB3 ALA    76      39.194  55.582  31.874  1.00  0.00           H  
ATOM   1183  C   ALA    76      40.417  58.177  33.859  1.00  0.00           C  
ATOM   1184  O   ALA    76      40.082  59.348  33.603  1.00  0.00           O  
ATOM   1185  N   ILE    77      40.965  57.759  34.987  1.00  0.00           N  
ATOM   1186  H   ILE    77      41.225  56.701  35.041  1.00  0.00           H  
ATOM   1187  CA  ILE    77      41.163  58.639  36.130  1.00  0.00           C  
ATOM   1188  HA  ILE    77      40.272  59.255  36.253  1.00  0.00           H  
ATOM   1189  CB  ILE    77      41.280  57.860  37.430  1.00  0.00           C  
ATOM   1190  HB  ILE    77      42.178  57.398  37.420  1.00  0.00           H  
ATOM   1191  CG2 ILE    77      41.407  58.807  38.606  1.00  0.00           C  
ATOM   1192 HG21 ILE    77      40.531  59.302  38.515  1.00  0.00           H  
ATOM   1193 HG22 ILE    77      41.528  58.236  39.526  1.00  0.00           H  
ATOM   1194 HG23 ILE    77      42.247  59.478  38.424  1.00  0.00           H  
ATOM   1195  CG1 ILE    77      40.126  56.911  37.672  1.00  0.00           C  
ATOM   1196 HG12 ILE    77      39.325  57.452  38.176  1.00  0.00           H  
ATOM   1197 HG13 ILE    77      39.689  56.572  36.733  1.00  0.00           H  
ATOM   1198  CD1 ILE    77      40.478  55.647  38.403  1.00  0.00           C  
ATOM   1199 HD11 ILE    77      41.207  55.011  37.901  1.00  0.00           H  
ATOM   1200 HD12 ILE    77      41.018  55.918  39.311  1.00  0.00           H  
ATOM   1201 HD13 ILE    77      39.664  55.069  38.557  1.00  0.00           H  
ATOM   1202  C   ILE    77      42.390  59.511  35.936  1.00  0.00           C  
ATOM   1203  O   ILE    77      42.345  60.731  36.007  1.00  0.00           O  
ATOM   1204  N   ALA    78      43.485  59.036  35.329  1.00  0.00           N  
ATOM   1205  H   ALA    78      43.622  57.990  35.055  1.00  0.00           H  
ATOM   1206  CA  ALA    78      44.678  59.847  35.068  1.00  0.00           C  
ATOM   1207  HA  ALA    78      45.110  60.153  36.021  1.00  0.00           H  
ATOM   1208  CB  ALA    78      45.711  58.920  34.399  1.00  0.00           C  
ATOM   1209  HB1 ALA    78      46.112  58.213  35.125  1.00  0.00           H  
ATOM   1210  HB2 ALA    78      45.300  58.348  33.676  1.00  0.00           H  
ATOM   1211  HB3 ALA    78      46.502  59.559  34.005  1.00  0.00           H  
ATOM   1212  C   ALA    78      44.359  61.039  34.146  1.00  0.00           C  
ATOM   1213  O   ALA    78      44.964  62.081  34.329  1.00  0.00           O  
ATOM   1214  N   ARG    79      43.494  60.754  33.156  1.00  0.00           N  
ATOM   1215  H   ARG    79      43.276  59.768  33.145  1.00  0.00           H  
ATOM   1216  CA  ARG    79      42.960  61.653  32.124  1.00  0.00           C  
ATOM   1217  HA  ARG    79      43.759  62.286  31.740  1.00  0.00           H  
ATOM   1218  CB  ARG    79      42.386  60.741  31.055  1.00  0.00           C  
ATOM   1219  HB2 ARG    79      41.707  60.031  31.527  1.00  0.00           H  
ATOM   1220  HB3 ARG    79      41.798  61.406  30.422  1.00  0.00           H  
ATOM   1221  CG  ARG    79      43.441  60.024  30.201  1.00  0.00           C  
ATOM   1222  HG2 ARG    79      44.139  60.712  29.723  1.00  0.00           H  
ATOM   1223  HG3 ARG    79      44.085  59.514  30.917  1.00  0.00           H  
ATOM   1224  CD  ARG    79      42.832  58.939  29.265  1.00  0.00           C  
ATOM   1225  HD2 ARG    79      42.103  58.338  29.808  1.00  0.00           H  
ATOM   1226  HD3 ARG    79      42.260  59.442  28.486  1.00  0.00           H  
ATOM   1227  NE  ARG    79      43.777  58.091  28.575  1.00  0.00           N  
ATOM   1228  HE  ARG    79      44.050  57.175  29.098  1.00  0.00           H  
ATOM   1229  CZ  ARG    79      44.279  58.207  27.357  1.00  0.00           C  
ATOM   1230  NH1 ARG    79      43.959  59.209  26.567  1.00  0.00           N  
ATOM   1231 HH11 ARG    79      43.417  60.091  26.908  1.00  0.00           H  
ATOM   1232 HH12 ARG    79      44.479  59.257  25.611  1.00  0.00           H  
ATOM   1233  NH2 ARG    79      45.179  57.354  27.045  1.00  0.00           N  
ATOM   1234 HH21 ARG    79      45.545  56.549  27.683  1.00  0.00           H  
ATOM   1235 HH22 ARG    79      45.576  57.470  26.124  1.00  0.00           H  
ATOM   1236  C   ARG    79      41.875  62.667  32.667  1.00  0.00           C  
ATOM   1237  O   ARG    79      41.499  63.560  31.901  1.00  0.00           O  
ATOM   1238  N   LYS    80      41.436  62.602  33.935  1.00  0.00           N  
ATOM   1239  H   LYS    80      41.761  61.707  34.465  1.00  0.00           H  
ATOM   1240  CA  LYS    80      40.245  63.337  34.469  1.00  0.00           C  
ATOM   1241  HA  LYS    80      39.996  62.978  35.468  1.00  0.00           H  
ATOM   1242  CB  LYS    80      40.580  64.858  34.669  1.00  0.00           C  
ATOM   1243  HB2 LYS    80      40.696  65.358  33.799  1.00  0.00           H  
ATOM   1244  HB3 LYS    80      39.713  65.341  35.121  1.00  0.00           H  
ATOM   1245  CG  LYS    80      41.879  64.967  35.515  1.00  0.00           C  
ATOM   1246  HG2 LYS    80      41.827  64.312  36.282  1.00  0.00           H  
ATOM   1247  HG3 LYS    80      42.711  64.828  34.960  1.00  0.00           H  
ATOM   1248  CD  LYS    80      42.197  66.458  36.031  1.00  0.00           C  
ATOM   1249  HD2 LYS    80      42.590  66.989  35.267  1.00  0.00           H  
ATOM   1250  HD3 LYS    80      41.278  66.816  36.250  1.00  0.00           H  
ATOM   1251  CE  LYS    80      43.273  66.646  37.118  1.00  0.00           C  
ATOM   1252  HE2 LYS    80      44.276  66.511  36.713  1.00  0.00           H  
ATOM   1253  HE3 LYS    80      43.235  67.623  37.373  1.00  0.00           H  
ATOM   1254  NZ  LYS    80      42.942  65.798  38.290  1.00  0.00           N  
ATOM   1255  HZ1 LYS    80      43.009  64.717  38.172  1.00  0.00           H  
ATOM   1256  HZ2 LYS    80      43.704  65.942  39.055  1.00  0.00           H  
ATOM   1257  HZ3 LYS    80      41.971  66.042  38.723  1.00  0.00           H  
ATOM   1258  C   LYS    80      38.893  63.056  33.716  1.00  0.00           C  
ATOM   1259  O   LYS    80      38.018  63.918  33.778  1.00  0.00           O  
ATOM   1260  N   GLU    81      38.709  61.944  33.009  1.00  0.00           N  
ATOM   1261  H   GLU    81      39.510  61.333  33.089  1.00  0.00           H  
ATOM   1262  CA  GLU    81      37.441  61.467  32.372  1.00  0.00           C  
ATOM   1263  HA  GLU    81      36.992  62.239  31.900  1.00  0.00           H  
ATOM   1264  CB  GLU    81      37.739  60.341  31.321  1.00  0.00           C  
ATOM   1265  HB2 GLU    81      38.189  59.498  31.847  1.00  0.00           H  
ATOM   1266  HB3 GLU    81      36.779  60.123  30.853  1.00  0.00           H  
ATOM   1267  CG  GLU    81      38.754  60.795  30.211  1.00  0.00           C  
ATOM   1268  HG2 GLU    81      38.330  61.741  29.876  1.00  0.00           H  
ATOM   1269  HG3 GLU    81      39.745  60.982  30.625  1.00  0.00           H  
ATOM   1270  CD  GLU    81      39.071  59.788  29.068  1.00  0.00           C  
ATOM   1271  OE1 GLU    81      38.753  58.620  29.302  1.00  0.00           O  
ATOM   1272  OE2 GLU    81      39.671  60.173  28.060  1.00  0.00           O  
ATOM   1273  C   GLU    81      36.430  60.934  33.444  1.00  0.00           C  
ATOM   1274  O   GLU    81      35.259  61.056  33.241  1.00  0.00           O  
ATOM   1275  N   ILE    82      36.969  60.293  34.450  1.00  0.00           N  
ATOM   1276  H   ILE    82      38.016  60.027  34.310  1.00  0.00           H  
ATOM   1277  CA  ILE    82      36.171  59.927  35.665  1.00  0.00           C  
ATOM   1278  HA  ILE    82      35.287  60.564  35.697  1.00  0.00           H  
ATOM   1279  CB  ILE    82      35.825  58.427  35.642  1.00  0.00           C  
ATOM   1280  HB  ILE    82      35.273  58.275  36.570  1.00  0.00           H  
ATOM   1281  CG2 ILE    82      34.903  58.016  34.497  1.00  0.00           C  
ATOM   1282 HG21 ILE    82      34.232  58.857  34.321  1.00  0.00           H  
ATOM   1283 HG22 ILE    82      35.370  57.870  33.523  1.00  0.00           H  
ATOM   1284 HG23 ILE    82      34.318  57.105  34.623  1.00  0.00           H  
ATOM   1285  CG1 ILE    82      37.022  57.489  35.648  1.00  0.00           C  
ATOM   1286 HG12 ILE    82      37.425  57.503  34.635  1.00  0.00           H  
ATOM   1287 HG13 ILE    82      37.807  57.850  36.314  1.00  0.00           H  
ATOM   1288  CD1 ILE    82      36.704  56.007  35.882  1.00  0.00           C  
ATOM   1289 HD11 ILE    82      37.585  55.523  35.782  1.00  0.00           H  
ATOM   1290 HD12 ILE    82      36.405  55.837  36.831  1.00  0.00           H  
ATOM   1291 HD13 ILE    82      35.917  55.690  35.198  1.00  0.00           H  
ATOM   1292  C   ILE    82      36.953  60.214  36.942  1.00  0.00           C  
ATOM   1293  O   ILE    82      38.216  60.290  37.033  1.00  0.00           O  
ATOM   1294  N   SER    83      36.292  60.369  38.056  1.00  0.00           N  
ATOM   1295  H   SER    83      35.204  60.370  37.993  1.00  0.00           H  
ATOM   1296  CA  SER    83      36.853  60.445  39.402  1.00  0.00           C  
ATOM   1297  HA  SER    83      37.902  60.155  39.352  1.00  0.00           H  
ATOM   1298  CB  SER    83      36.828  61.861  39.917  1.00  0.00           C  
ATOM   1299  HB2 SER    83      37.401  62.509  39.252  1.00  0.00           H  
ATOM   1300  HB3 SER    83      35.803  62.216  40.025  1.00  0.00           H  
ATOM   1301  OG  SER    83      37.375  62.015  41.189  1.00  0.00           O  
ATOM   1302  HG  SER    83      38.381  62.081  41.134  1.00  0.00           H  
ATOM   1303  C   SER    83      36.174  59.450  40.357  1.00  0.00           C  
ATOM   1304  O   SER    83      34.926  59.466  40.376  1.00  0.00           O  
ATOM   1305  N   LEU    84      36.925  58.584  41.065  1.00  0.00           N  
ATOM   1306  H   LEU    84      38.002  58.732  41.149  1.00  0.00           H  
ATOM   1307  CA  LEU    84      36.309  57.450  41.745  1.00  0.00           C  
ATOM   1308  HA  LEU    84      35.740  56.778  41.103  1.00  0.00           H  
ATOM   1309  CB  LEU    84      37.311  56.650  42.566  1.00  0.00           C  
ATOM   1310  HB2 LEU    84      37.821  57.292  43.283  1.00  0.00           H  
ATOM   1311  HB3 LEU    84      36.758  55.795  42.955  1.00  0.00           H  
ATOM   1312  CG  LEU    84      38.381  56.051  41.632  1.00  0.00           C  
ATOM   1313  HG  LEU    84      38.785  56.810  40.962  1.00  0.00           H  
ATOM   1314  CD1 LEU    84      39.542  55.524  42.492  1.00  0.00           C  
ATOM   1315 HD11 LEU    84      39.974  56.243  43.187  1.00  0.00           H  
ATOM   1316 HD12 LEU    84      39.246  54.582  42.953  1.00  0.00           H  
ATOM   1317 HD13 LEU    84      40.289  55.347  41.718  1.00  0.00           H  
ATOM   1318  CD2 LEU    84      37.848  54.860  40.776  1.00  0.00           C  
ATOM   1319 HD21 LEU    84      37.236  55.218  39.949  1.00  0.00           H  
ATOM   1320 HD22 LEU    84      38.570  54.319  40.321  1.00  0.00           H  
ATOM   1321 HD23 LEU    84      37.413  54.119  41.447  1.00  0.00           H  
ATOM   1322  C   LEU    84      35.204  57.908  42.761  1.00  0.00           C  
ATOM   1323  O   LEU    84      34.195  57.211  42.985  1.00  0.00           O  
ATOM   1324  N   ALA    85      35.418  59.081  43.375  1.00  0.00           N  
ATOM   1325  H   ALA    85      36.276  59.677  43.063  1.00  0.00           H  
ATOM   1326  CA  ALA    85      34.422  59.632  44.313  1.00  0.00           C  
ATOM   1327  HA  ALA    85      34.142  58.807  44.969  1.00  0.00           H  
ATOM   1328  CB  ALA    85      35.040  60.730  45.158  1.00  0.00           C  
ATOM   1329  HB1 ALA    85      35.764  60.394  45.901  1.00  0.00           H  
ATOM   1330  HB2 ALA    85      35.488  61.393  44.542  1.00  0.00           H  
ATOM   1331  HB3 ALA    85      34.365  61.259  45.590  1.00  0.00           H  
ATOM   1332  C   ALA    85      33.071  60.094  43.622  1.00  0.00           C  
ATOM   1333  O   ALA    85      32.070  60.475  44.265  1.00  0.00           O  
ATOM   1334  N   ASP    86      32.983  60.017  42.278  1.00  0.00           N  
ATOM   1335  H   ASP    86      33.834  59.578  41.757  1.00  0.00           H  
ATOM   1336  CA  ASP    86      31.739  60.274  41.575  1.00  0.00           C  
ATOM   1337  HA  ASP    86      31.407  61.282  41.820  1.00  0.00           H  
ATOM   1338  CB  ASP    86      31.848  60.280  40.075  1.00  0.00           C  
ATOM   1339  HB2 ASP    86      32.380  59.393  39.733  1.00  0.00           H  
ATOM   1340  HB3 ASP    86      30.916  60.252  39.687  1.00  0.00           H  
ATOM   1341  CG  ASP    86      32.679  61.519  39.579  1.00  0.00           C  
ATOM   1342  OD1 ASP    86      32.864  62.526  40.306  1.00  0.00           O  
ATOM   1343  OD2 ASP    86      33.044  61.552  38.392  1.00  0.00           O  
ATOM   1344  C   ASP    86      30.647  59.280  41.951  1.00  0.00           C  
ATOM   1345  O   ASP    86      30.949  58.076  42.173  1.00  0.00           O  
ATOM   1346  N   PRO    87      29.398  59.752  42.039  1.00  0.00           N  
ATOM   1347  CD  PRO    87      28.982  61.146  41.822  1.00  0.00           C  
ATOM   1348  HD2 PRO    87      29.380  61.626  40.928  1.00  0.00           H  
ATOM   1349  HD3 PRO    87      29.307  61.723  42.687  1.00  0.00           H  
ATOM   1350  CG  PRO    87      27.525  61.105  41.902  1.00  0.00           C  
ATOM   1351  HG2 PRO    87      27.195  61.354  40.894  1.00  0.00           H  
ATOM   1352  HG3 PRO    87      27.115  61.808  42.626  1.00  0.00           H  
ATOM   1353  CB  PRO    87      27.079  59.766  42.360  1.00  0.00           C  
ATOM   1354  HB2 PRO    87      26.137  59.414  41.939  1.00  0.00           H  
ATOM   1355  HB3 PRO    87      26.840  59.763  43.423  1.00  0.00           H  
ATOM   1356  CA  PRO    87      28.201  58.860  42.025  1.00  0.00           C  
ATOM   1357  HA  PRO    87      28.305  58.103  42.803  1.00  0.00           H  
ATOM   1358  C   PRO    87      28.074  58.193  40.627  1.00  0.00           C  
ATOM   1359  O   PRO    87      28.369  58.750  39.577  1.00  0.00           O  
ATOM   1360  N   VAL    88      27.435  57.001  40.606  1.00  0.00           N  
ATOM   1361  H   VAL    88      27.020  56.677  41.560  1.00  0.00           H  
ATOM   1362  CA  VAL    88      27.085  56.218  39.393  1.00  0.00           C  
ATOM   1363  HA  VAL    88      27.929  56.306  38.709  1.00  0.00           H  
ATOM   1364  CB  VAL    88      26.771  54.807  39.836  1.00  0.00           C  
ATOM   1365  HB  VAL    88      26.023  54.838  40.514  1.00  0.00           H  
ATOM   1366  CG1 VAL    88      26.287  53.923  38.646  1.00  0.00           C  
ATOM   1367 HG11 VAL    88      26.229  52.852  38.842  1.00  0.00           H  
ATOM   1368 HG12 VAL    88      25.287  54.257  38.368  1.00  0.00           H  
ATOM   1369 HG13 VAL    88      26.947  54.062  37.790  1.00  0.00           H  
ATOM   1370  CG2 VAL    88      28.027  54.220  40.575  1.00  0.00           C  
ATOM   1371 HG21 VAL    88      27.750  53.363  41.190  1.00  0.00           H  
ATOM   1372 HG22 VAL    88      28.724  53.850  39.945  1.00  0.00           H  
ATOM   1373 HG23 VAL    88      28.538  54.949  41.204  1.00  0.00           H  
ATOM   1374  C   VAL    88      26.004  56.933  38.661  1.00  0.00           C  
ATOM   1375  O   VAL    88      26.030  56.964  37.430  1.00  0.00           O  
ATOM   1376  N   THR    89      25.107  57.663  39.331  1.00  0.00           N  
ATOM   1377  H   THR    89      24.984  57.667  40.414  1.00  0.00           H  
ATOM   1378  CA  THR    89      24.128  58.495  38.610  1.00  0.00           C  
ATOM   1379  HA  THR    89      23.669  57.781  37.927  1.00  0.00           H  
ATOM   1380  CB  THR    89      23.034  59.027  39.543  1.00  0.00           C  
ATOM   1381  HB  THR    89      22.239  59.511  38.975  1.00  0.00           H  
ATOM   1382  CG2 THR    89      22.316  57.901  40.148  1.00  0.00           C  
ATOM   1383 HG21 THR    89      22.760  57.501  40.962  1.00  0.00           H  
ATOM   1384 HG22 THR    89      21.278  58.133  40.390  1.00  0.00           H  
ATOM   1385 HG23 THR    89      22.318  57.097  39.412  1.00  0.00           H  
ATOM   1386  OG1 THR    89      23.566  59.876  40.555  1.00  0.00           O  
ATOM   1387  HG1 THR    89      23.612  60.868  40.106  1.00  0.00           H  
ATOM   1388  C   THR    89      24.648  59.598  37.769  1.00  0.00           C  
ATOM   1389  O   THR    89      23.923  60.218  36.956  1.00  0.00           O  
ATOM   1390  N   LYS    90      25.939  59.976  37.849  1.00  0.00           N  
ATOM   1391  H   LYS    90      26.526  59.400  38.564  1.00  0.00           H  
ATOM   1392  CA  LYS    90      26.760  60.875  36.978  1.00  0.00           C  
ATOM   1393  HA  LYS    90      26.194  61.642  36.868  1.00  0.00           H  
ATOM   1394  CB  LYS    90      28.060  61.388  37.602  1.00  0.00           C  
ATOM   1395  HB2 LYS    90      27.826  61.541  38.655  1.00  0.00           H  
ATOM   1396  HB3 LYS    90      28.701  60.607  37.586  1.00  0.00           H  
ATOM   1397  CG  LYS    90      28.585  62.694  36.932  1.00  0.00           C  
ATOM   1398  HG2 LYS    90      28.949  62.445  35.936  1.00  0.00           H  
ATOM   1399  HG3 LYS    90      27.844  63.491  36.884  1.00  0.00           H  
ATOM   1400  CD  LYS    90      29.820  63.112  37.768  1.00  0.00           C  
ATOM   1401  HD2 LYS    90      29.470  63.730  38.595  1.00  0.00           H  
ATOM   1402  HD3 LYS    90      30.343  62.263  38.208  1.00  0.00           H  
ATOM   1403  CE  LYS    90      30.822  63.866  36.958  1.00  0.00           C  
ATOM   1404  HE2 LYS    90      31.219  63.184  36.206  1.00  0.00           H  
ATOM   1405  HE3 LYS    90      30.375  64.731  36.468  1.00  0.00           H  
ATOM   1406  NZ  LYS    90      31.912  64.346  37.807  1.00  0.00           N  
ATOM   1407  HZ1 LYS    90      32.310  63.586  38.481  1.00  0.00           H  
ATOM   1408  HZ2 LYS    90      32.738  64.627  37.154  1.00  0.00           H  
ATOM   1409  HZ3 LYS    90      31.539  65.215  38.349  1.00  0.00           H  
ATOM   1410  C   LYS    90      26.869  60.279  35.570  1.00  0.00           C  
ATOM   1411  O   LYS    90      26.843  61.069  34.668  1.00  0.00           O  
ATOM   1412  N   TYR    91      26.812  58.930  35.387  1.00  0.00           N  
ATOM   1413  H   TYR    91      26.656  58.338  36.288  1.00  0.00           H  
ATOM   1414  CA  TYR    91      26.982  58.266  34.107  1.00  0.00           C  
ATOM   1415  HA  TYR    91      27.039  58.907  33.329  1.00  0.00           H  
ATOM   1416  CB  TYR    91      28.356  57.615  34.154  1.00  0.00           C  
ATOM   1417  HB2 TYR    91      28.385  56.849  34.811  1.00  0.00           H  
ATOM   1418  HB3 TYR    91      28.529  57.161  33.269  1.00  0.00           H  
ATOM   1419  CG  TYR    91      29.578  58.462  34.582  1.00  0.00           C  
ATOM   1420  CD1 TYR    91      30.396  59.205  33.686  1.00  0.00           C  
ATOM   1421  HD1 TYR    91      30.295  59.095  32.687  1.00  0.00           H  
ATOM   1422  CE1 TYR    91      31.360  60.098  34.186  1.00  0.00           C  
ATOM   1423  HE1 TYR    91      31.994  60.659  33.500  1.00  0.00           H  
ATOM   1424  CZ  TYR    91      31.669  60.140  35.541  1.00  0.00           C  
ATOM   1425  OH  TYR    91      32.790  60.883  35.974  1.00  0.00           O  
ATOM   1426  HH  TYR    91      32.701  61.021  37.052  1.00  0.00           H  
ATOM   1427  CE2 TYR    91      30.947  59.301  36.465  1.00  0.00           C  
ATOM   1428  HE2 TYR    91      31.184  59.369  37.527  1.00  0.00           H  
ATOM   1429  CD2 TYR    91      29.808  58.570  35.955  1.00  0.00           C  
ATOM   1430  HD2 TYR    91      29.158  57.986  36.606  1.00  0.00           H  
ATOM   1431  C   TYR    91      25.889  57.277  33.717  1.00  0.00           C  
ATOM   1432  O   TYR    91      25.616  57.225  32.525  1.00  0.00           O  
ATOM   1433  N   TRP    92      25.217  56.655  34.649  1.00  0.00           N  
ATOM   1434  H   TRP    92      25.483  56.626  35.695  1.00  0.00           H  
ATOM   1435  CA  TRP    92      23.995  55.888  34.299  1.00  0.00           C  
ATOM   1436  HA  TRP    92      23.728  56.149  33.361  1.00  0.00           H  
ATOM   1437  CB  TRP    92      24.285  54.391  34.342  1.00  0.00           C  
ATOM   1438  HB2 TRP    92      25.341  54.227  34.124  1.00  0.00           H  
ATOM   1439  HB3 TRP    92      24.218  54.046  35.373  1.00  0.00           H  
ATOM   1440  CG  TRP    92      23.428  53.532  33.460  1.00  0.00           C  
ATOM   1441  CD1 TRP    92      22.613  53.900  32.410  1.00  0.00           C  
ATOM   1442  HD1 TRP    92      22.648  54.848  31.875  1.00  0.00           H  
ATOM   1443  NE1 TRP    92      21.936  52.829  31.877  1.00  0.00           N  
ATOM   1444  HE1 TRP    92      21.532  52.825  30.864  1.00  0.00           H  
ATOM   1445  CE2 TRP    92      22.359  51.654  32.435  1.00  0.00           C  
ATOM   1446  CZ2 TRP    92      22.252  50.332  32.004  1.00  0.00           C  
ATOM   1447  HZ2 TRP    92      21.761  50.109  31.056  1.00  0.00           H  
ATOM   1448  CH2 TRP    92      23.018  49.366  32.657  1.00  0.00           C  
ATOM   1449  HH2 TRP    92      23.052  48.385  32.183  1.00  0.00           H  
ATOM   1450  CZ3 TRP    92      23.907  49.718  33.681  1.00  0.00           C  
ATOM   1451  HZ3 TRP    92      24.537  48.929  34.092  1.00  0.00           H  
ATOM   1452  CE3 TRP    92      24.031  51.078  34.074  1.00  0.00           C  
ATOM   1453  HE3 TRP    92      24.750  51.444  34.807  1.00  0.00           H  
ATOM   1454  CD2 TRP    92      23.243  52.053  33.440  1.00  0.00           C  
ATOM   1455  C   TRP    92      22.815  56.461  35.202  1.00  0.00           C  
ATOM   1456  O   TRP    92      22.591  55.874  36.240  1.00  0.00           O  
ATOM   1457  N   PRO    93      22.232  57.687  34.904  1.00  0.00           N  
ATOM   1458  CD  PRO    93      22.846  58.639  33.974  1.00  0.00           C  
ATOM   1459  HD2 PRO    93      23.161  58.126  33.066  1.00  0.00           H  
ATOM   1460  HD3 PRO    93      23.708  59.202  34.330  1.00  0.00           H  
ATOM   1461  CG  PRO    93      21.710  59.643  33.754  1.00  0.00           C  
ATOM   1462  HG2 PRO    93      21.046  59.148  33.061  1.00  0.00           H  
ATOM   1463  HG3 PRO    93      22.143  60.598  33.455  1.00  0.00           H  
ATOM   1464  CB  PRO    93      20.971  59.701  35.056  1.00  0.00           C  
ATOM   1465  HB2 PRO    93      20.049  59.905  34.882  1.00  0.00           H  
ATOM   1466  HB3 PRO    93      21.339  60.455  35.737  1.00  0.00           H  
ATOM   1467  CA  PRO    93      21.105  58.296  35.616  1.00  0.00           C  
ATOM   1468  HA  PRO    93      21.372  58.398  36.658  1.00  0.00           H  
ATOM   1469  C   PRO    93      19.720  57.531  35.577  1.00  0.00           C  
ATOM   1470  O   PRO    93      18.694  58.082  36.026  1.00  0.00           O  
ATOM   1471  N   GLU    94      19.716  56.304  35.043  1.00  0.00           N  
ATOM   1472  H   GLU    94      20.510  55.995  34.500  1.00  0.00           H  
ATOM   1473  CA  GLU    94      18.571  55.389  35.208  1.00  0.00           C  
ATOM   1474  HA  GLU    94      17.702  55.985  34.972  1.00  0.00           H  
ATOM   1475  CB  GLU    94      18.694  54.279  34.204  1.00  0.00           C  
ATOM   1476  HB2 GLU    94      19.524  53.690  34.564  1.00  0.00           H  
ATOM   1477  HB3 GLU    94      17.778  53.710  34.135  1.00  0.00           H  
ATOM   1478  CG  GLU    94      18.931  54.749  32.739  1.00  0.00           C  
ATOM   1479  HG2 GLU    94      19.815  55.234  32.682  1.00  0.00           H  
ATOM   1480  HG3 GLU    94      18.991  53.810  32.209  1.00  0.00           H  
ATOM   1481  CD  GLU    94      17.778  55.538  32.106  1.00  0.00           C  
ATOM   1482  OE1 GLU    94      17.898  56.640  31.484  1.00  0.00           O  
ATOM   1483  OE2 GLU    94      16.605  55.016  32.095  1.00  0.00           O  
ATOM   1484  C   GLU    94      18.377  54.699  36.552  1.00  0.00           C  
ATOM   1485  O   GLU    94      17.358  54.145  36.902  1.00  0.00           O  
ATOM   1486  N   LEU    95      19.446  54.689  37.362  1.00  0.00           N  
ATOM   1487  H   LEU    95      20.411  54.996  36.959  1.00  0.00           H  
ATOM   1488  CA  LEU    95      19.469  54.273  38.803  1.00  0.00           C  
ATOM   1489  HA  LEU    95      18.658  53.545  38.834  1.00  0.00           H  
ATOM   1490  CB  LEU    95      20.764  53.616  39.170  1.00  0.00           C  
ATOM   1491  HB2 LEU    95      21.498  54.422  39.185  1.00  0.00           H  
ATOM   1492  HB3 LEU    95      20.608  53.181  40.157  1.00  0.00           H  
ATOM   1493  CG  LEU    95      21.258  52.468  38.184  1.00  0.00           C  
ATOM   1494  HG  LEU    95      21.238  52.917  37.191  1.00  0.00           H  
ATOM   1495  CD1 LEU    95      22.691  52.161  38.436  1.00  0.00           C  
ATOM   1496 HD11 LEU    95      23.382  52.940  38.112  1.00  0.00           H  
ATOM   1497 HD12 LEU    95      22.738  51.932  39.418  1.00  0.00           H  
ATOM   1498 HD13 LEU    95      23.087  51.305  37.891  1.00  0.00           H  
ATOM   1499  CD2 LEU    95      20.360  51.275  38.208  1.00  0.00           C  
ATOM   1500 HD21 LEU    95      19.408  51.667  37.882  1.00  0.00           H  
ATOM   1501 HD22 LEU    95      20.785  50.464  37.618  1.00  0.00           H  
ATOM   1502 HD23 LEU    95      20.312  51.001  39.262  1.00  0.00           H  
ATOM   1503  C   LEU    95      18.878  55.398  39.729  1.00  0.00           C  
ATOM   1504  O   LEU    95      19.504  55.980  40.554  1.00  0.00           O  
ATOM   1505  N   THR    96      17.589  55.670  39.470  1.00  0.00           N  
ATOM   1506  H   THR    96      17.118  55.185  38.720  1.00  0.00           H  
ATOM   1507  CA  THR    96      16.827  56.717  40.167  1.00  0.00           C  
ATOM   1508  HA  THR    96      17.380  57.654  40.234  1.00  0.00           H  
ATOM   1509  CB  THR    96      15.531  57.159  39.432  1.00  0.00           C  
ATOM   1510  HB  THR    96      15.316  58.124  39.890  1.00  0.00           H  
ATOM   1511  CG2 THR    96      15.771  57.526  37.933  1.00  0.00           C  
ATOM   1512 HG21 THR    96      16.438  58.387  37.886  1.00  0.00           H  
ATOM   1513 HG22 THR    96      16.215  56.713  37.359  1.00  0.00           H  
ATOM   1514 HG23 THR    96      14.785  57.785  37.546  1.00  0.00           H  
ATOM   1515  OG1 THR    96      14.477  56.296  39.721  1.00  0.00           O  
ATOM   1516  HG1 THR    96      13.543  56.612  39.256  1.00  0.00           H  
ATOM   1517  C   THR    96      16.546  56.377  41.620  1.00  0.00           C  
ATOM   1518  O   THR    96      16.107  57.257  42.377  1.00  0.00           O  
ATOM   1519  N   GLY    97      16.706  55.146  42.068  1.00  0.00           N  
ATOM   1520  H   GLY    97      17.167  54.407  41.414  1.00  0.00           H  
ATOM   1521  CA  GLY    97      16.332  54.707  43.337  1.00  0.00           C  
ATOM   1522  HA2 GLY    97      15.270  54.948  43.367  1.00  0.00           H  
ATOM   1523  HA3 GLY    97      16.364  53.620  43.415  1.00  0.00           H  
ATOM   1524  C   GLY    97      17.072  55.298  44.568  1.00  0.00           C  
ATOM   1525  O   GLY    97      18.303  55.469  44.505  1.00  0.00           O  
ATOM   1526  N   LYS    98      16.441  55.615  45.741  1.00  0.00           N  
ATOM   1527  H   LYS    98      15.358  55.495  45.773  1.00  0.00           H  
ATOM   1528  CA  LYS    98      17.085  56.167  46.899  1.00  0.00           C  
ATOM   1529  HA  LYS    98      17.531  57.122  46.618  1.00  0.00           H  
ATOM   1530  CB  LYS    98      15.998  56.463  47.966  1.00  0.00           C  
ATOM   1531  HB2 LYS    98      15.253  57.125  47.525  1.00  0.00           H  
ATOM   1532  HB3 LYS    98      15.551  55.502  48.220  1.00  0.00           H  
ATOM   1533  CG  LYS    98      16.552  57.096  49.284  1.00  0.00           C  
ATOM   1534  HG2 LYS    98      17.437  56.655  49.490  1.00  0.00           H  
ATOM   1535  HG3 LYS    98      16.746  57.994  49.007  1.00  0.00           H  
ATOM   1536  CD  LYS    98      15.519  57.208  50.370  1.00  0.00           C  
ATOM   1537  HD2 LYS    98      14.931  58.034  49.971  1.00  0.00           H  
ATOM   1538  HD3 LYS    98      15.020  56.262  50.581  1.00  0.00           H  
ATOM   1539  CE  LYS    98      15.985  57.754  51.682  1.00  0.00           C  
ATOM   1540  HE2 LYS    98      16.728  57.054  52.064  1.00  0.00           H  
ATOM   1541  HE3 LYS    98      16.550  58.672  51.516  1.00  0.00           H  
ATOM   1542  NZ  LYS    98      14.854  58.008  52.659  1.00  0.00           N  
ATOM   1543  HZ1 LYS    98      13.903  57.581  52.342  1.00  0.00           H  
ATOM   1544  HZ2 LYS    98      15.060  57.700  53.684  1.00  0.00           H  
ATOM   1545  HZ3 LYS    98      14.724  59.087  52.748  1.00  0.00           H  
ATOM   1546  C   LYS    98      18.291  55.266  47.369  1.00  0.00           C  
ATOM   1547  O   LYS    98      19.405  55.770  47.739  1.00  0.00           O  
ATOM   1548  N   GLN    99      18.240  53.963  47.193  1.00  0.00           N  
ATOM   1549  H   GLN    99      17.447  53.482  46.794  1.00  0.00           H  
ATOM   1550  CA  GLN    99      19.408  53.124  47.651  1.00  0.00           C  
ATOM   1551  HA  GLN    99      19.716  53.500  48.537  1.00  0.00           H  
ATOM   1552  CB  GLN    99      19.085  51.638  47.911  1.00  0.00           C  
ATOM   1553  HB2 GLN    99      19.875  51.410  48.499  1.00  0.00           H  
ATOM   1554  HB3 GLN    99      18.176  51.519  48.335  1.00  0.00           H  
ATOM   1555  CG  GLN    99      18.937  50.766  46.597  1.00  0.00           C  
ATOM   1556  HG2 GLN    99      19.874  50.918  46.062  1.00  0.00           H  
ATOM   1557  HG3 GLN    99      18.908  49.710  46.865  1.00  0.00           H  
ATOM   1558  CD  GLN    99      17.740  51.006  45.657  1.00  0.00           C  
ATOM   1559  OE1 GLN    99      16.965  51.917  45.829  1.00  0.00           O  
ATOM   1560  NE2 GLN    99      17.574  50.103  44.758  1.00  0.00           N  
ATOM   1561 HE21 GLN    99      18.242  49.245  44.696  1.00  0.00           H  
ATOM   1562 HE22 GLN    99      16.773  50.290  44.172  1.00  0.00           H  
ATOM   1563  C   GLN    99      20.664  53.357  46.748  1.00  0.00           C  
ATOM   1564  O   GLN    99      21.778  53.100  47.202  1.00  0.00           O  
ATOM   1565  N   TRP   100      20.503  54.003  45.566  1.00  0.00           N  
ATOM   1566  H   TRP   100      19.576  54.308  45.306  1.00  0.00           H  
ATOM   1567  CA  TRP   100      21.630  54.026  44.600  1.00  0.00           C  
ATOM   1568  HA  TRP   100      22.403  53.284  44.801  1.00  0.00           H  
ATOM   1569  CB  TRP   100      21.094  53.736  43.248  1.00  0.00           C  
ATOM   1570  HB2 TRP   100      20.078  54.132  43.226  1.00  0.00           H  
ATOM   1571  HB3 TRP   100      21.652  54.284  42.489  1.00  0.00           H  
ATOM   1572  CG  TRP   100      21.139  52.269  42.737  1.00  0.00           C  
ATOM   1573  CD1 TRP   100      20.105  51.393  42.617  1.00  0.00           C  
ATOM   1574  HD1 TRP   100      19.061  51.547  42.892  1.00  0.00           H  
ATOM   1575  NE1 TRP   100      20.623  50.282  42.042  1.00  0.00           N  
ATOM   1576  HE1 TRP   100      20.048  49.395  41.776  1.00  0.00           H  
ATOM   1577  CE2 TRP   100      21.983  50.351  41.823  1.00  0.00           C  
ATOM   1578  CZ2 TRP   100      22.917  49.444  41.354  1.00  0.00           C  
ATOM   1579  HZ2 TRP   100      22.618  48.477  40.949  1.00  0.00           H  
ATOM   1580  CH2 TRP   100      24.272  49.867  41.242  1.00  0.00           C  
ATOM   1581  HH2 TRP   100      24.944  49.103  40.852  1.00  0.00           H  
ATOM   1582  CZ3 TRP   100      24.692  51.184  41.666  1.00  0.00           C  
ATOM   1583  HZ3 TRP   100      25.725  51.525  41.604  1.00  0.00           H  
ATOM   1584  CE3 TRP   100      23.693  52.053  42.097  1.00  0.00           C  
ATOM   1585  HE3 TRP   100      23.929  53.054  42.458  1.00  0.00           H  
ATOM   1586  CD2 TRP   100      22.316  51.670  42.218  1.00  0.00           C  
ATOM   1587  C   TRP   100      22.423  55.344  44.534  1.00  0.00           C  
ATOM   1588  O   TRP   100      23.499  55.395  43.909  1.00  0.00           O  
ATOM   1589  N   GLN   101      21.851  56.420  45.173  1.00  0.00           N  
ATOM   1590  H   GLN   101      21.201  56.228  45.921  1.00  0.00           H  
ATOM   1591  CA  GLN   101      22.364  57.753  45.067  1.00  0.00           C  
ATOM   1592  HA  GLN   101      22.533  57.932  44.006  1.00  0.00           H  
ATOM   1593  CB  GLN   101      21.380  58.760  45.629  1.00  0.00           C  
ATOM   1594  HB2 GLN   101      21.179  58.601  46.689  1.00  0.00           H  
ATOM   1595  HB3 GLN   101      22.008  59.644  45.519  1.00  0.00           H  
ATOM   1596  CG  GLN   101      19.991  58.865  44.916  1.00  0.00           C  
ATOM   1597  HG2 GLN   101      19.276  58.200  45.401  1.00  0.00           H  
ATOM   1598  HG3 GLN   101      19.525  59.826  45.138  1.00  0.00           H  
ATOM   1599  CD  GLN   101      19.899  58.708  43.404  1.00  0.00           C  
ATOM   1600  OE1 GLN   101      19.929  59.608  42.557  1.00  0.00           O  
ATOM   1601  NE2 GLN   101      19.637  57.515  43.014  1.00  0.00           N  
ATOM   1602 HE21 GLN   101      19.335  56.833  43.695  1.00  0.00           H  
ATOM   1603 HE22 GLN   101      19.596  57.221  42.048  1.00  0.00           H  
ATOM   1604  C   GLN   101      23.774  57.928  45.725  1.00  0.00           C  
ATOM   1605  O   GLN   101      24.664  58.527  45.150  1.00  0.00           O  
ATOM   1606  N   GLY   102      24.027  57.350  46.924  1.00  0.00           N  
ATOM   1607  H   GLY   102      23.272  56.909  47.559  1.00  0.00           H  
ATOM   1608  CA  GLY   102      25.297  57.348  47.646  1.00  0.00           C  
ATOM   1609  HA2 GLY   102      25.601  58.318  48.011  1.00  0.00           H  
ATOM   1610  HA3 GLY   102      25.055  56.851  48.575  1.00  0.00           H  
ATOM   1611  C   GLY   102      26.376  56.520  47.008  1.00  0.00           C  
ATOM   1612  O   GLY   102      27.529  56.640  47.371  1.00  0.00           O  
ATOM   1613  N   ILE   103      26.034  55.568  46.125  1.00  0.00           N  
ATOM   1614  H   ILE   103      25.005  55.506  45.771  1.00  0.00           H  
ATOM   1615  CA  ILE   103      27.040  54.568  45.679  1.00  0.00           C  
ATOM   1616  HA  ILE   103      27.718  54.294  46.487  1.00  0.00           H  
ATOM   1617  CB  ILE   103      26.473  53.162  45.219  1.00  0.00           C  
ATOM   1618  HB  ILE   103      25.896  53.406  44.427  1.00  0.00           H  
ATOM   1619  CG2 ILE   103      27.521  52.005  44.675  1.00  0.00           C  
ATOM   1620 HG21 ILE   103      28.027  52.558  43.883  1.00  0.00           H  
ATOM   1621 HG22 ILE   103      28.101  51.609  45.401  1.00  0.00           H  
ATOM   1622 HG23 ILE   103      27.048  51.330  44.092  1.00  0.00           H  
ATOM   1623  CG1 ILE   103      25.573  52.560  46.357  1.00  0.00           C  
ATOM   1624 HG12 ILE   103      26.171  52.105  47.147  1.00  0.00           H  
ATOM   1625 HG13 ILE   103      24.876  53.355  46.623  1.00  0.00           H  
ATOM   1626  CD1 ILE   103      24.598  51.503  45.754  1.00  0.00           C  
ATOM   1627 HD11 ILE   103      25.072  50.755  45.135  1.00  0.00           H  
ATOM   1628 HD12 ILE   103      24.283  51.037  46.593  1.00  0.00           H  
ATOM   1629 HD13 ILE   103      23.735  51.926  45.261  1.00  0.00           H  
ATOM   1630  C   ILE   103      27.957  55.131  44.586  1.00  0.00           C  
ATOM   1631  O   ILE   103      27.554  55.726  43.610  1.00  0.00           O  
ATOM   1632  N   ARG   104      29.271  54.954  44.772  1.00  0.00           N  
ATOM   1633  H   ARG   104      29.570  54.337  45.619  1.00  0.00           H  
ATOM   1634  CA  ARG   104      30.281  55.739  43.956  1.00  0.00           C  
ATOM   1635  HA  ARG   104      29.800  56.557  43.421  1.00  0.00           H  
ATOM   1636  CB  ARG   104      31.508  56.251  44.828  1.00  0.00           C  
ATOM   1637  HB2 ARG   104      32.099  55.416  45.205  1.00  0.00           H  
ATOM   1638  HB3 ARG   104      32.110  56.937  44.232  1.00  0.00           H  
ATOM   1639  CG  ARG   104      31.169  57.093  46.134  1.00  0.00           C  
ATOM   1640  HG2 ARG   104      31.178  58.158  45.903  1.00  0.00           H  
ATOM   1641  HG3 ARG   104      30.224  56.682  46.491  1.00  0.00           H  
ATOM   1642  CD  ARG   104      32.294  56.951  47.166  1.00  0.00           C  
ATOM   1643  HD2 ARG   104      33.291  56.989  46.726  1.00  0.00           H  
ATOM   1644  HD3 ARG   104      32.220  57.788  47.725  1.00  0.00           H  
ATOM   1645  NE  ARG   104      32.016  55.731  47.976  1.00  0.00           N  
ATOM   1646  HE  ARG   104      31.347  54.957  47.599  1.00  0.00           H  
ATOM   1647  CZ  ARG   104      32.353  55.476  49.220  1.00  0.00           C  
ATOM   1648  NH1 ARG   104      32.977  56.289  50.033  1.00  0.00           N  
ATOM   1649 HH11 ARG   104      33.298  57.233  49.593  1.00  0.00           H  
ATOM   1650 HH12 ARG   104      33.262  55.869  50.907  1.00  0.00           H  
ATOM   1651  NH2 ARG   104      32.053  54.312  49.735  1.00  0.00           N  
ATOM   1652 HH21 ARG   104      32.019  53.438  49.085  1.00  0.00           H  
ATOM   1653 HH22 ARG   104      32.158  54.141  50.806  1.00  0.00           H  
ATOM   1654  C   ARG   104      30.858  54.803  42.960  1.00  0.00           C  
ATOM   1655  O   ARG   104      30.689  53.564  42.966  1.00  0.00           O  
ATOM   1656  N   LEU   105      31.649  55.455  42.042  1.00  0.00           N  
ATOM   1657  H   LEU   105      31.845  56.526  42.080  1.00  0.00           H  
ATOM   1658  CA  LEU   105      32.482  54.648  41.205  1.00  0.00           C  
ATOM   1659  HA  LEU   105      31.878  53.950  40.795  1.00  0.00           H  
ATOM   1660  CB  LEU   105      33.220  55.374  40.092  1.00  0.00           C  
ATOM   1661  HB2 LEU   105      33.719  56.138  40.525  1.00  0.00           H  
ATOM   1662  HB3 LEU   105      33.806  54.754  39.552  1.00  0.00           H  
ATOM   1663  CG  LEU   105      32.320  56.020  39.095  1.00  0.00           C  
ATOM   1664  HG  LEU   105      31.823  56.754  39.579  1.00  0.00           H  
ATOM   1665  CD1 LEU   105      33.019  56.658  37.935  1.00  0.00           C  
ATOM   1666 HD11 LEU   105      33.489  55.840  37.388  1.00  0.00           H  
ATOM   1667 HD12 LEU   105      32.284  57.092  37.395  1.00  0.00           H  
ATOM   1668 HD13 LEU   105      33.708  57.370  38.130  1.00  0.00           H  
ATOM   1669  CD2 LEU   105      31.250  55.082  38.505  1.00  0.00           C  
ATOM   1670 HD21 LEU   105      31.690  54.165  38.114  1.00  0.00           H  
ATOM   1671 HD22 LEU   105      30.477  55.014  39.270  1.00  0.00           H  
ATOM   1672 HD23 LEU   105      30.783  55.609  37.673  1.00  0.00           H  
ATOM   1673  C   LEU   105      33.499  53.830  41.991  1.00  0.00           C  
ATOM   1674  O   LEU   105      33.821  52.680  41.628  1.00  0.00           O  
ATOM   1675  N   LEU   106      34.016  54.334  43.133  1.00  0.00           N  
ATOM   1676  H   LEU   106      33.944  55.420  43.192  1.00  0.00           H  
ATOM   1677  CA  LEU   106      34.919  53.699  44.021  1.00  0.00           C  
ATOM   1678  HA  LEU   106      35.884  53.484  43.561  1.00  0.00           H  
ATOM   1679  CB  LEU   106      35.061  54.658  45.217  1.00  0.00           C  
ATOM   1680  HB2 LEU   106      35.480  55.605  44.878  1.00  0.00           H  
ATOM   1681  HB3 LEU   106      34.052  54.861  45.576  1.00  0.00           H  
ATOM   1682  CG  LEU   106      35.865  54.071  46.349  1.00  0.00           C  
ATOM   1683  HG  LEU   106      35.473  53.211  46.705  1.00  0.00           H  
ATOM   1684  CD1 LEU   106      37.339  53.964  45.980  1.00  0.00           C  
ATOM   1685 HD11 LEU   106      37.574  53.358  45.105  1.00  0.00           H  
ATOM   1686 HD12 LEU   106      37.622  54.970  45.670  1.00  0.00           H  
ATOM   1687 HD13 LEU   106      37.890  53.600  46.847  1.00  0.00           H  
ATOM   1688  CD2 LEU   106      35.702  54.998  47.559  1.00  0.00           C  
ATOM   1689 HD21 LEU   106      34.648  55.171  47.776  1.00  0.00           H  
ATOM   1690 HD22 LEU   106      36.280  54.657  48.417  1.00  0.00           H  
ATOM   1691 HD23 LEU   106      36.171  55.929  47.238  1.00  0.00           H  
ATOM   1692  C   LEU   106      34.465  52.382  44.567  1.00  0.00           C  
ATOM   1693  O   LEU   106      35.250  51.467  44.690  1.00  0.00           O  
ATOM   1694  N   ASP   107      33.174  52.366  44.924  1.00  0.00           N  
ATOM   1695  H   ASP   107      32.526  53.226  44.759  1.00  0.00           H  
ATOM   1696  CA  ASP   107      32.562  51.166  45.413  1.00  0.00           C  
ATOM   1697  HA  ASP   107      33.223  50.817  46.206  1.00  0.00           H  
ATOM   1698  CB  ASP   107      31.152  51.296  45.978  1.00  0.00           C  
ATOM   1699  HB2 ASP   107      30.474  51.676  45.214  1.00  0.00           H  
ATOM   1700  HB3 ASP   107      30.705  50.338  46.244  1.00  0.00           H  
ATOM   1701  CG  ASP   107      31.170  52.256  47.206  1.00  0.00           C  
ATOM   1702  OD1 ASP   107      31.762  51.860  48.299  1.00  0.00           O  
ATOM   1703  OD2 ASP   107      30.697  53.414  47.005  1.00  0.00           O  
ATOM   1704  C   ASP   107      32.479  50.030  44.302  1.00  0.00           C  
ATOM   1705  O   ASP   107      32.831  48.898  44.610  1.00  0.00           O  
ATOM   1706  N   LEU   108      32.127  50.435  43.069  1.00  0.00           N  
ATOM   1707  H   LEU   108      31.842  51.485  43.018  1.00  0.00           H  
ATOM   1708  CA  LEU   108      32.107  49.551  41.912  1.00  0.00           C  
ATOM   1709  HA  LEU   108      31.635  48.597  42.146  1.00  0.00           H  
ATOM   1710  CB  LEU   108      31.413  50.294  40.731  1.00  0.00           C  
ATOM   1711  HB2 LEU   108      31.983  51.186  40.473  1.00  0.00           H  
ATOM   1712  HB3 LEU   108      31.505  49.550  39.939  1.00  0.00           H  
ATOM   1713  CG  LEU   108      29.923  50.634  40.988  1.00  0.00           C  
ATOM   1714  HG  LEU   108      29.928  51.534  41.602  1.00  0.00           H  
ATOM   1715  CD1 LEU   108      29.393  51.094  39.619  1.00  0.00           C  
ATOM   1716 HD11 LEU   108      30.050  51.836  39.166  1.00  0.00           H  
ATOM   1717 HD12 LEU   108      29.355  50.208  38.985  1.00  0.00           H  
ATOM   1718 HD13 LEU   108      28.383  51.464  39.793  1.00  0.00           H  
ATOM   1719  CD2 LEU   108      28.936  49.696  41.732  1.00  0.00           C  
ATOM   1720 HD21 LEU   108      27.934  50.105  41.860  1.00  0.00           H  
ATOM   1721 HD22 LEU   108      28.766  48.860  41.053  1.00  0.00           H  
ATOM   1722 HD23 LEU   108      29.264  49.364  42.627  1.00  0.00           H  
ATOM   1723  C   LEU   108      33.456  49.003  41.573  1.00  0.00           C  
ATOM   1724  O   LEU   108      33.650  47.821  41.437  1.00  0.00           O  
ATOM   1725  N   ALA   109      34.446  49.970  41.576  1.00  0.00           N  
ATOM   1726  H   ALA   109      34.129  50.975  41.857  1.00  0.00           H  
ATOM   1727  CA  ALA   109      35.895  49.700  41.284  1.00  0.00           C  
ATOM   1728  HA  ALA   109      36.001  49.161  40.343  1.00  0.00           H  
ATOM   1729  CB  ALA   109      36.592  51.042  41.208  1.00  0.00           C  
ATOM   1730  HB1 ALA   109      37.611  50.820  40.892  1.00  0.00           H  
ATOM   1731  HB2 ALA   109      36.177  51.652  40.405  1.00  0.00           H  
ATOM   1732  HB3 ALA   109      36.532  51.547  42.080  1.00  0.00           H  
ATOM   1733  C   ALA   109      36.687  48.833  42.324  1.00  0.00           C  
ATOM   1734  O   ALA   109      37.664  48.191  41.955  1.00  0.00           O  
ATOM   1735  N   THR   110      36.158  48.736  43.542  1.00  0.00           N  
ATOM   1736  H   THR   110      35.444  49.520  43.792  1.00  0.00           H  
ATOM   1737  CA  THR   110      36.844  48.090  44.649  1.00  0.00           C  
ATOM   1738  HA  THR   110      37.662  47.462  44.297  1.00  0.00           H  
ATOM   1739  CB  THR   110      37.537  49.211  45.489  1.00  0.00           C  
ATOM   1740  HB  THR   110      38.233  48.809  46.226  1.00  0.00           H  
ATOM   1741  CG2 THR   110      38.473  50.204  44.758  1.00  0.00           C  
ATOM   1742 HG21 THR   110      39.313  49.709  44.496  1.00  0.00           H  
ATOM   1743 HG22 THR   110      38.014  50.690  43.897  1.00  0.00           H  
ATOM   1744 HG23 THR   110      38.822  50.986  45.433  1.00  0.00           H  
ATOM   1745  OG1 THR   110      36.561  49.922  46.222  1.00  0.00           O  
ATOM   1746  HG1 THR   110      35.962  50.538  45.551  1.00  0.00           H  
ATOM   1747  C   THR   110      35.979  47.238  45.590  1.00  0.00           C  
ATOM   1748  O   THR   110      36.371  46.881  46.726  1.00  0.00           O  
ATOM   1749  N   TYR   111      34.774  46.825  45.103  1.00  0.00           N  
ATOM   1750  H   TYR   111      34.372  47.482  44.332  1.00  0.00           H  
ATOM   1751  CA  TYR   111      33.906  45.762  45.732  1.00  0.00           C  
ATOM   1752  HA  TYR   111      33.035  45.604  45.096  1.00  0.00           H  
ATOM   1753  CB  TYR   111      34.663  44.469  45.844  1.00  0.00           C  
ATOM   1754  HB2 TYR   111      35.199  44.548  46.697  1.00  0.00           H  
ATOM   1755  HB3 TYR   111      33.914  43.682  45.929  1.00  0.00           H  
ATOM   1756  CG  TYR   111      35.525  44.083  44.704  1.00  0.00           C  
ATOM   1757  CD1 TYR   111      34.936  43.994  43.441  1.00  0.00           C  
ATOM   1758  HD1 TYR   111      33.921  44.341  43.246  1.00  0.00           H  
ATOM   1759  CE1 TYR   111      35.641  43.534  42.359  1.00  0.00           C  
ATOM   1760  HE1 TYR   111      35.147  43.309  41.414  1.00  0.00           H  
ATOM   1761  CZ  TYR   111      36.973  43.112  42.533  1.00  0.00           C  
ATOM   1762  OH  TYR   111      37.601  42.797  41.387  1.00  0.00           O  
ATOM   1763  HH  TYR   111      38.657  42.776  41.657  1.00  0.00           H  
ATOM   1764  CE2 TYR   111      37.598  43.178  43.807  1.00  0.00           C  
ATOM   1765  HE2 TYR   111      38.654  42.927  43.912  1.00  0.00           H  
ATOM   1766  CD2 TYR   111      36.841  43.661  44.918  1.00  0.00           C  
ATOM   1767  HD2 TYR   111      37.235  43.732  45.932  1.00  0.00           H  
ATOM   1768  C   TYR   111      33.315  46.223  47.079  1.00  0.00           C  
ATOM   1769  O   TYR   111      33.028  45.399  47.913  1.00  0.00           O  
ATOM   1770  N   THR   112      32.981  47.548  47.323  1.00  0.00           N  
ATOM   1771  H   THR   112      33.236  48.280  46.557  1.00  0.00           H  
ATOM   1772  CA  THR   112      32.427  48.036  48.591  1.00  0.00           C  
ATOM   1773  HA  THR   112      32.335  47.106  49.152  1.00  0.00           H  
ATOM   1774  CB  THR   112      33.331  49.064  49.287  1.00  0.00           C  
ATOM   1775  HB  THR   112      32.884  49.305  50.251  1.00  0.00           H  
ATOM   1776  CG2 THR   112      34.654  48.509  49.749  1.00  0.00           C  
ATOM   1777 HG21 THR   112      35.241  48.272  48.961  1.00  0.00           H  
ATOM   1778 HG22 THR   112      35.230  49.179  50.125  1.00  0.00           H  
ATOM   1779 HG23 THR   112      34.588  47.690  50.465  1.00  0.00           H  
ATOM   1780  OG1 THR   112      33.638  50.317  48.629  1.00  0.00           O  
ATOM   1781  HG1 THR   112      32.727  50.907  48.522  1.00  0.00           H  
ATOM   1782  C   THR   112      30.916  48.351  48.503  1.00  0.00           C  
ATOM   1783  O   THR   112      30.488  49.051  49.367  1.00  0.00           O  
ATOM   1784  N   ALA   113      30.200  47.923  47.454  1.00  0.00           N  
ATOM   1785  H   ALA   113      30.626  47.561  46.674  1.00  0.00           H  
ATOM   1786  CA  ALA   113      28.843  48.408  47.102  1.00  0.00           C  
ATOM   1787  HA  ALA   113      28.731  49.470  47.263  1.00  0.00           H  
ATOM   1788  CB  ALA   113      28.726  48.074  45.535  1.00  0.00           C  
ATOM   1789  HB1 ALA   113      29.480  48.622  44.968  1.00  0.00           H  
ATOM   1790  HB2 ALA   113      29.003  47.113  45.395  1.00  0.00           H  
ATOM   1791  HB3 ALA   113      27.711  48.206  45.193  1.00  0.00           H  
ATOM   1792  C   ALA   113      27.714  47.828  47.958  1.00  0.00           C  
ATOM   1793  O   ALA   113      26.613  48.332  48.024  1.00  0.00           O  
ATOM   1794  N   GLY   114      28.018  46.810  48.776  1.00  0.00           N  
ATOM   1795  H   GLY   114      29.040  46.437  48.709  1.00  0.00           H  
ATOM   1796  CA  GLY   114      27.261  46.372  49.910  1.00  0.00           C  
ATOM   1797  HA2 GLY   114      27.966  46.097  50.681  1.00  0.00           H  
ATOM   1798  HA3 GLY   114      26.709  47.202  50.326  1.00  0.00           H  
ATOM   1799  C   GLY   114      26.254  45.279  49.654  1.00  0.00           C  
ATOM   1800  O   GLY   114      25.353  45.160  50.492  1.00  0.00           O  
ATOM   1801  N   GLY   115      26.427  44.422  48.671  1.00  0.00           N  
ATOM   1802  H   GLY   115      27.385  44.270  48.387  1.00  0.00           H  
ATOM   1803  CA  GLY   115      25.453  43.346  48.347  1.00  0.00           C  
ATOM   1804  HA2 GLY   115      25.759  42.441  48.871  1.00  0.00           H  
ATOM   1805  HA3 GLY   115      24.487  43.603  48.781  1.00  0.00           H  
ATOM   1806  C   GLY   115      25.419  42.997  46.866  1.00  0.00           C  
ATOM   1807  O   GLY   115      24.572  42.132  46.533  1.00  0.00           O  
ATOM   1808  N   LEU   116      26.218  43.572  46.019  1.00  0.00           N  
ATOM   1809  H   LEU   116      26.920  44.310  46.406  1.00  0.00           H  
ATOM   1810  CA  LEU   116      26.095  43.262  44.513  1.00  0.00           C  
ATOM   1811  HA  LEU   116      25.110  43.512  44.119  1.00  0.00           H  
ATOM   1812  CB  LEU   116      27.077  44.070  43.744  1.00  0.00           C  
ATOM   1813  HB2 LEU   116      28.057  44.155  44.212  1.00  0.00           H  
ATOM   1814  HB3 LEU   116      27.345  43.538  42.832  1.00  0.00           H  
ATOM   1815  CG  LEU   116      26.581  45.518  43.371  1.00  0.00           C  
ATOM   1816  HG  LEU   116      26.608  46.058  44.225  1.00  0.00           H  
ATOM   1817  CD1 LEU   116      27.586  46.188  42.402  1.00  0.00           C  
ATOM   1818 HD11 LEU   116      27.723  45.527  41.546  1.00  0.00           H  
ATOM   1819 HD12 LEU   116      27.248  47.167  42.063  1.00  0.00           H  
ATOM   1820 HD13 LEU   116      28.542  46.310  42.911  1.00  0.00           H  
ATOM   1821  CD2 LEU   116      25.291  45.719  42.599  1.00  0.00           C  
ATOM   1822 HD21 LEU   116      24.588  45.426  43.183  1.00  0.00           H  
ATOM   1823 HD22 LEU   116      25.037  46.756  42.378  1.00  0.00           H  
ATOM   1824 HD23 LEU   116      25.144  44.972  41.819  1.00  0.00           H  
ATOM   1825  C   LEU   116      26.345  41.773  44.254  1.00  0.00           C  
ATOM   1826  O   LEU   116      27.228  41.096  44.804  1.00  0.00           O  
ATOM   1827  N   PRO   117      25.405  41.073  43.557  1.00  0.00           N  
ATOM   1828  CD  PRO   117      23.961  41.406  43.253  1.00  0.00           C  
ATOM   1829  HD2 PRO   117      23.865  42.009  42.350  1.00  0.00           H  
ATOM   1830  HD3 PRO   117      23.506  41.926  43.990  1.00  0.00           H  
ATOM   1831  CG  PRO   117      23.237  40.063  43.213  1.00  0.00           C  
ATOM   1832  HG2 PRO   117      22.392  40.121  42.662  1.00  0.00           H  
ATOM   1833  HG3 PRO   117      23.100  39.712  44.236  1.00  0.00           H  
ATOM   1834  CB  PRO   117      24.260  39.057  42.682  1.00  0.00           C  
ATOM   1835  HB2 PRO   117      24.261  38.978  41.595  1.00  0.00           H  
ATOM   1836  HB3 PRO   117      24.117  38.099  43.182  1.00  0.00           H  
ATOM   1837  CA  PRO   117      25.561  39.640  43.261  1.00  0.00           C  
ATOM   1838  HA  PRO   117      25.773  39.193  44.141  1.00  0.00           H  
ATOM   1839  C   PRO   117      26.796  39.407  42.326  1.00  0.00           C  
ATOM   1840  O   PRO   117      27.063  40.171  41.410  1.00  0.00           O  
ATOM   1841  N   LEU   118      27.504  38.348  42.629  1.00  0.00           N  
ATOM   1842  H   LEU   118      27.079  37.765  43.336  1.00  0.00           H  
ATOM   1843  CA  LEU   118      28.739  37.863  42.026  1.00  0.00           C  
ATOM   1844  HA  LEU   118      29.576  38.551  42.147  1.00  0.00           H  
ATOM   1845  CB  LEU   118      28.998  36.375  42.636  1.00  0.00           C  
ATOM   1846  HB2 LEU   118      29.238  36.505  43.691  1.00  0.00           H  
ATOM   1847  HB3 LEU   118      28.094  35.766  42.626  1.00  0.00           H  
ATOM   1848  CG  LEU   118      30.213  35.580  42.066  1.00  0.00           C  
ATOM   1849  HG  LEU   118      30.058  35.269  41.033  1.00  0.00           H  
ATOM   1850  CD1 LEU   118      31.551  36.275  42.227  1.00  0.00           C  
ATOM   1851 HD11 LEU   118      32.357  35.557  42.077  1.00  0.00           H  
ATOM   1852 HD12 LEU   118      31.603  37.151  41.581  1.00  0.00           H  
ATOM   1853 HD13 LEU   118      31.586  36.665  43.245  1.00  0.00           H  
ATOM   1854  CD2 LEU   118      30.129  34.282  42.951  1.00  0.00           C  
ATOM   1855 HD21 LEU   118      30.172  34.457  44.026  1.00  0.00           H  
ATOM   1856 HD22 LEU   118      29.132  33.850  42.863  1.00  0.00           H  
ATOM   1857 HD23 LEU   118      30.847  33.503  42.696  1.00  0.00           H  
ATOM   1858  C   LEU   118      28.712  37.716  40.490  1.00  0.00           C  
ATOM   1859  O   LEU   118      29.572  38.249  39.834  1.00  0.00           O  
ATOM   1860  N   GLN   119      27.646  37.175  39.775  1.00  0.00           N  
ATOM   1861  H   GLN   119      26.836  36.745  40.364  1.00  0.00           H  
ATOM   1862  CA  GLN   119      27.515  37.162  38.353  1.00  0.00           C  
ATOM   1863  HA  GLN   119      28.274  37.860  37.999  1.00  0.00           H  
ATOM   1864  CB  GLN   119      27.878  35.813  37.699  1.00  0.00           C  
ATOM   1865  HB2 GLN   119      27.851  35.990  36.624  1.00  0.00           H  
ATOM   1866  HB3 GLN   119      28.887  35.572  38.034  1.00  0.00           H  
ATOM   1867  CG  GLN   119      26.935  34.648  38.046  1.00  0.00           C  
ATOM   1868  HG2 GLN   119      26.931  34.557  39.132  1.00  0.00           H  
ATOM   1869  HG3 GLN   119      25.888  34.713  37.749  1.00  0.00           H  
ATOM   1870  CD  GLN   119      27.499  33.381  37.410  1.00  0.00           C  
ATOM   1871  OE1 GLN   119      28.569  32.851  37.790  1.00  0.00           O  
ATOM   1872  NE2 GLN   119      26.847  32.677  36.544  1.00  0.00           N  
ATOM   1873 HE21 GLN   119      25.828  32.881  36.214  1.00  0.00           H  
ATOM   1874 HE22 GLN   119      27.289  31.789  36.094  1.00  0.00           H  
ATOM   1875  C   GLN   119      26.134  37.695  37.957  1.00  0.00           C  
ATOM   1876  O   GLN   119      25.202  37.684  38.765  1.00  0.00           O  
ATOM   1877  N   VAL   120      25.991  38.151  36.722  1.00  0.00           N  
ATOM   1878  H   VAL   120      26.893  38.200  36.112  1.00  0.00           H  
ATOM   1879  CA  VAL   120      24.752  38.495  36.129  1.00  0.00           C  
ATOM   1880  HA  VAL   120      24.169  39.207  36.713  1.00  0.00           H  
ATOM   1881  CB  VAL   120      24.950  39.151  34.701  1.00  0.00           C  
ATOM   1882  HB  VAL   120      25.374  38.469  33.963  1.00  0.00           H  
ATOM   1883  CG1 VAL   120      23.689  39.692  34.044  1.00  0.00           C  
ATOM   1884 HG11 VAL   120      23.756  40.175  33.069  1.00  0.00           H  
ATOM   1885 HG12 VAL   120      22.953  38.905  33.881  1.00  0.00           H  
ATOM   1886 HG13 VAL   120      23.261  40.371  34.782  1.00  0.00           H  
ATOM   1887  CG2 VAL   120      25.886  40.345  34.800  1.00  0.00           C  
ATOM   1888 HG21 VAL   120      25.821  40.943  33.891  1.00  0.00           H  
ATOM   1889 HG22 VAL   120      25.502  41.020  35.565  1.00  0.00           H  
ATOM   1890 HG23 VAL   120      26.876  40.040  35.138  1.00  0.00           H  
ATOM   1891  C   VAL   120      23.855  37.223  35.993  1.00  0.00           C  
ATOM   1892  O   VAL   120      24.299  36.112  35.585  1.00  0.00           O  
ATOM   1893  N   PRO   121      22.564  37.286  36.421  1.00  0.00           N  
ATOM   1894  CD  PRO   121      21.837  38.401  36.957  1.00  0.00           C  
ATOM   1895  HD2 PRO   121      21.808  39.268  36.297  1.00  0.00           H  
ATOM   1896  HD3 PRO   121      22.051  38.660  37.994  1.00  0.00           H  
ATOM   1897  CG  PRO   121      20.379  37.895  36.943  1.00  0.00           C  
ATOM   1898  HG2 PRO   121      19.906  38.069  35.977  1.00  0.00           H  
ATOM   1899  HG3 PRO   121      19.819  38.371  37.748  1.00  0.00           H  
ATOM   1900  CB  PRO   121      20.487  36.409  37.267  1.00  0.00           C  
ATOM   1901  HB2 PRO   121      19.663  35.888  37.004  1.00  0.00           H  
ATOM   1902  HB3 PRO   121      20.630  36.148  38.232  1.00  0.00           H  
ATOM   1903  CA  PRO   121      21.721  36.065  36.378  1.00  0.00           C  
ATOM   1904  HA  PRO   121      22.223  35.268  36.745  1.00  0.00           H  
ATOM   1905  C   PRO   121      21.347  35.644  34.933  1.00  0.00           C  
ATOM   1906  O   PRO   121      21.227  36.493  34.118  1.00  0.00           O  
ATOM   1907  N   ASP   122      21.207  34.315  34.618  1.00  0.00           N  
ATOM   1908  H   ASP   122      21.182  33.572  35.414  1.00  0.00           H  
ATOM   1909  CA  ASP   122      20.897  33.787  33.294  1.00  0.00           C  
ATOM   1910  HA  ASP   122      21.771  34.166  32.765  1.00  0.00           H  
ATOM   1911  CB  ASP   122      20.859  32.196  33.121  1.00  0.00           C  
ATOM   1912  HB2 ASP   122      20.059  31.819  33.758  1.00  0.00           H  
ATOM   1913  HB3 ASP   122      20.840  31.853  32.172  1.00  0.00           H  
ATOM   1914  CG  ASP   122      22.141  31.564  33.745  1.00  0.00           C  
ATOM   1915  OD1 ASP   122      22.089  30.432  34.348  1.00  0.00           O  
ATOM   1916  OD2 ASP   122      23.235  32.192  33.695  1.00  0.00           O  
ATOM   1917  C   ASP   122      19.638  34.375  32.571  1.00  0.00           C  
ATOM   1918  O   ASP   122      19.552  34.333  31.340  1.00  0.00           O  
ATOM   1919  N   ASN   123      18.713  34.957  33.329  1.00  0.00           N  
ATOM   1920  H   ASN   123      18.912  35.035  34.398  1.00  0.00           H  
ATOM   1921  CA  ASN   123      17.476  35.619  32.840  1.00  0.00           C  
ATOM   1922  HA  ASN   123      17.187  34.940  32.038  1.00  0.00           H  
ATOM   1923  CB  ASN   123      16.398  35.589  33.956  1.00  0.00           C  
ATOM   1924  HB2 ASN   123      15.441  35.900  33.538  1.00  0.00           H  
ATOM   1925  HB3 ASN   123      16.383  34.589  34.388  1.00  0.00           H  
ATOM   1926  CG  ASN   123      16.753  36.559  35.083  1.00  0.00           C  
ATOM   1927  OD1 ASN   123      16.589  37.765  34.965  1.00  0.00           O  
ATOM   1928  ND2 ASN   123      17.275  36.059  36.185  1.00  0.00           N  
ATOM   1929 HD21 ASN   123      17.263  36.683  37.078  1.00  0.00           H  
ATOM   1930 HD22 ASN   123      17.410  34.985  36.310  1.00  0.00           H  
ATOM   1931  C   ASN   123      17.617  37.044  32.330  1.00  0.00           C  
ATOM   1932  O   ASN   123      16.804  37.568  31.583  1.00  0.00           O  
ATOM   1933  N   VAL   124      18.820  37.678  32.586  1.00  0.00           N  
ATOM   1934  H   VAL   124      19.583  37.238  33.228  1.00  0.00           H  
ATOM   1935  CA  VAL   124      19.147  38.902  31.857  1.00  0.00           C  
ATOM   1936  HA  VAL   124      18.272  39.515  31.647  1.00  0.00           H  
ATOM   1937  CB  VAL   124      20.170  39.761  32.687  1.00  0.00           C  
ATOM   1938  HB  VAL   124      21.008  39.202  33.102  1.00  0.00           H  
ATOM   1939  CG1 VAL   124      20.892  40.921  31.905  1.00  0.00           C  
ATOM   1940 HG11 VAL   124      20.154  41.526  31.378  1.00  0.00           H  
ATOM   1941 HG12 VAL   124      21.286  41.692  32.567  1.00  0.00           H  
ATOM   1942 HG13 VAL   124      21.606  40.379  31.286  1.00  0.00           H  
ATOM   1943  CG2 VAL   124      19.384  40.346  33.885  1.00  0.00           C  
ATOM   1944 HG21 VAL   124      19.186  39.591  34.525  1.00  0.00           H  
ATOM   1945 HG22 VAL   124      19.857  41.245  34.281  1.00  0.00           H  
ATOM   1946 HG23 VAL   124      18.474  40.759  33.450  1.00  0.00           H  
ATOM   1947  C   VAL   124      19.770  38.574  30.435  1.00  0.00           C  
ATOM   1948  O   VAL   124      20.647  37.765  30.333  1.00  0.00           O  
ATOM   1949  N   THR   125      19.480  39.309  29.365  1.00  0.00           N  
ATOM   1950  H   THR   125      18.825  40.173  29.482  1.00  0.00           H  
ATOM   1951  CA  THR   125      19.934  39.035  28.005  1.00  0.00           C  
ATOM   1952  HA  THR   125      20.931  38.597  28.066  1.00  0.00           H  
ATOM   1953  CB  THR   125      18.956  38.121  27.236  1.00  0.00           C  
ATOM   1954  HB  THR   125      19.309  38.091  26.290  1.00  0.00           H  
ATOM   1955  CG2 THR   125      18.790  36.723  27.704  1.00  0.00           C  
ATOM   1956 HG21 THR   125      18.085  36.093  27.163  1.00  0.00           H  
ATOM   1957 HG22 THR   125      19.633  36.204  27.504  1.00  0.00           H  
ATOM   1958 HG23 THR   125      18.668  36.744  28.707  1.00  0.00           H  
ATOM   1959  OG1 THR   125      17.783  38.814  26.994  1.00  0.00           O  
ATOM   1960  HG1 THR   125      17.376  38.748  25.985  1.00  0.00           H  
ATOM   1961  C   THR   125      20.194  40.305  27.089  1.00  0.00           C  
ATOM   1962  O   THR   125      20.572  40.136  25.934  1.00  0.00           O  
ATOM   1963  N   ASP   126      19.925  41.491  27.689  1.00  0.00           N  
ATOM   1964  H   ASP   126      19.764  41.481  28.767  1.00  0.00           H  
ATOM   1965  CA  ASP   126      20.032  42.790  27.030  1.00  0.00           C  
ATOM   1966  HA  ASP   126      20.908  42.828  26.384  1.00  0.00           H  
ATOM   1967  CB  ASP   126      18.787  42.939  26.080  1.00  0.00           C  
ATOM   1968  HB2 ASP   126      18.922  43.762  25.378  1.00  0.00           H  
ATOM   1969  HB3 ASP   126      18.715  42.153  25.449  1.00  0.00           H  
ATOM   1970  CG  ASP   126      17.371  43.021  26.699  1.00  0.00           C  
ATOM   1971  OD1 ASP   126      17.205  43.158  27.949  1.00  0.00           O  
ATOM   1972  OD2 ASP   126      16.334  42.901  25.986  1.00  0.00           O  
ATOM   1973  C   ASP   126      20.066  43.935  28.085  1.00  0.00           C  
ATOM   1974  O   ASP   126      19.741  43.621  29.268  1.00  0.00           O  
ATOM   1975  N   ASN   127      20.553  45.125  27.709  1.00  0.00           N  
ATOM   1976  H   ASN   127      20.867  45.202  26.668  1.00  0.00           H  
ATOM   1977  CA  ASN   127      20.798  46.259  28.639  1.00  0.00           C  
ATOM   1978  HA  ASN   127      21.463  46.029  29.472  1.00  0.00           H  
ATOM   1979  CB  ASN   127      21.243  47.390  27.741  1.00  0.00           C  
ATOM   1980  HB2 ASN   127      21.790  47.035  26.867  1.00  0.00           H  
ATOM   1981  HB3 ASN   127      20.344  47.860  27.342  1.00  0.00           H  
ATOM   1982  CG  ASN   127      22.161  48.323  28.476  1.00  0.00           C  
ATOM   1983  OD1 ASN   127      22.888  47.956  29.416  1.00  0.00           O  
ATOM   1984  ND2 ASN   127      22.103  49.574  28.094  1.00  0.00           N  
ATOM   1985 HD21 ASN   127      21.976  49.716  27.021  1.00  0.00           H  
ATOM   1986 HD22 ASN   127      22.657  50.292  28.698  1.00  0.00           H  
ATOM   1987  C   ASN   127      19.477  46.722  29.296  1.00  0.00           C  
ATOM   1988  O   ASN   127      19.440  47.137  30.444  1.00  0.00           O  
ATOM   1989  N   ALA   128      18.324  46.658  28.595  1.00  0.00           N  
ATOM   1990  H   ALA   128      18.398  46.323  27.560  1.00  0.00           H  
ATOM   1991  CA  ALA   128      17.008  46.705  29.295  1.00  0.00           C  
ATOM   1992  HA  ALA   128      16.857  47.752  29.557  1.00  0.00           H  
ATOM   1993  CB  ALA   128      15.833  46.519  28.288  1.00  0.00           C  
ATOM   1994  HB1 ALA   128      14.935  46.505  28.750  1.00  0.00           H  
ATOM   1995  HB2 ALA   128      15.778  47.176  27.589  1.00  0.00           H  
ATOM   1996  HB3 ALA   128      15.996  45.515  27.896  1.00  0.00           H  
ATOM   1997  C   ALA   128      16.955  45.821  30.502  1.00  0.00           C  
ATOM   1998  O   ALA   128      16.753  46.287  31.629  1.00  0.00           O  
ATOM   1999  N   SER   129      17.135  44.512  30.290  1.00  0.00           N  
ATOM   2000  H   SER   129      17.441  44.115  29.322  1.00  0.00           H  
ATOM   2001  CA  SER   129      16.949  43.616  31.409  1.00  0.00           C  
ATOM   2002  HA  SER   129      16.104  43.893  32.041  1.00  0.00           H  
ATOM   2003  CB  SER   129      16.809  42.153  30.999  1.00  0.00           C  
ATOM   2004  HB2 SER   129      16.903  41.544  31.898  1.00  0.00           H  
ATOM   2005  HB3 SER   129      15.863  42.106  30.648  1.00  0.00           H  
ATOM   2006  OG  SER   129      17.698  41.671  30.035  1.00  0.00           O  
ATOM   2007  HG  SER   129      17.508  42.288  29.157  1.00  0.00           H  
ATOM   2008  C   SER   129      18.119  43.686  32.450  1.00  0.00           C  
ATOM   2009  O   SER   129      17.808  43.514  33.644  1.00  0.00           O  
ATOM   2010  N   LEU   130      19.375  44.063  32.010  1.00  0.00           N  
ATOM   2011  H   LEU   130      19.583  44.132  30.943  1.00  0.00           H  
ATOM   2012  CA  LEU   130      20.525  44.306  32.941  1.00  0.00           C  
ATOM   2013  HA  LEU   130      20.715  43.463  33.605  1.00  0.00           H  
ATOM   2014  CB  LEU   130      21.749  44.474  32.032  1.00  0.00           C  
ATOM   2015  HB2 LEU   130      21.807  43.633  31.475  1.00  0.00           H  
ATOM   2016  HB3 LEU   130      21.404  45.377  31.528  1.00  0.00           H  
ATOM   2017  CG  LEU   130      23.052  44.760  32.886  1.00  0.00           C  
ATOM   2018  HG  LEU   130      22.959  45.639  33.524  1.00  0.00           H  
ATOM   2019  CD1 LEU   130      23.381  43.538  33.709  1.00  0.00           C  
ATOM   2020 HD11 LEU   130      24.282  43.529  34.166  1.00  0.00           H  
ATOM   2021 HD12 LEU   130      22.578  43.350  34.421  1.00  0.00           H  
ATOM   2022 HD13 LEU   130      23.441  42.687  33.031  1.00  0.00           H  
ATOM   2023  CD2 LEU   130      24.171  44.933  31.881  1.00  0.00           C  
ATOM   2024 HD21 LEU   130      24.086  45.874  31.339  1.00  0.00           H  
ATOM   2025 HD22 LEU   130      25.007  45.088  32.427  1.00  0.00           H  
ATOM   2026 HD23 LEU   130      24.152  44.135  31.262  1.00  0.00           H  
ATOM   2027  C   LEU   130      20.293  45.591  33.750  1.00  0.00           C  
ATOM   2028  O   LEU   130      20.568  45.606  34.937  1.00  0.00           O  
ATOM   2029  N   LEU   131      19.649  46.677  33.205  1.00  0.00           N  
ATOM   2030  H   LEU   131      19.317  46.642  32.168  1.00  0.00           H  
ATOM   2031  CA  LEU   131      19.275  47.883  33.908  1.00  0.00           C  
ATOM   2032  HA  LEU   131      20.127  48.316  34.431  1.00  0.00           H  
ATOM   2033  CB  LEU   131      18.801  48.900  32.892  1.00  0.00           C  
ATOM   2034  HB2 LEU   131      19.577  49.084  32.148  1.00  0.00           H  
ATOM   2035  HB3 LEU   131      18.051  48.381  32.295  1.00  0.00           H  
ATOM   2036  CG  LEU   131      18.307  50.252  33.359  1.00  0.00           C  
ATOM   2037  HG  LEU   131      17.390  50.162  33.771  1.00  0.00           H  
ATOM   2038  CD1 LEU   131      19.230  50.850  34.471  1.00  0.00           C  
ATOM   2039 HD11 LEU   131      18.706  51.673  34.958  1.00  0.00           H  
ATOM   2040 HD12 LEU   131      19.428  50.135  35.270  1.00  0.00           H  
ATOM   2041 HD13 LEU   131      20.140  51.091  33.921  1.00  0.00           H  
ATOM   2042  CD2 LEU   131      18.149  51.230  32.245  1.00  0.00           C  
ATOM   2043 HD21 LEU   131      17.553  52.044  32.657  1.00  0.00           H  
ATOM   2044 HD22 LEU   131      19.062  51.549  31.954  1.00  0.00           H  
ATOM   2045 HD23 LEU   131      17.704  50.859  31.479  1.00  0.00           H  
ATOM   2046  C   LEU   131      18.189  47.531  34.912  1.00  0.00           C  
ATOM   2047  O   LEU   131      18.306  47.846  36.090  1.00  0.00           O  
ATOM   2048  N   ARG   132      17.160  46.785  34.539  1.00  0.00           N  
ATOM   2049  H   ARG   132      17.059  46.478  33.498  1.00  0.00           H  
ATOM   2050  CA  ARG   132      16.148  46.281  35.504  1.00  0.00           C  
ATOM   2051  HA  ARG   132      15.802  47.190  35.996  1.00  0.00           H  
ATOM   2052  CB  ARG   132      14.999  45.517  34.851  1.00  0.00           C  
ATOM   2053  HB2 ARG   132      15.372  44.691  34.244  1.00  0.00           H  
ATOM   2054  HB3 ARG   132      14.403  45.065  35.643  1.00  0.00           H  
ATOM   2055  CG  ARG   132      14.193  46.426  33.897  1.00  0.00           C  
ATOM   2056  HG2 ARG   132      13.863  47.339  34.393  1.00  0.00           H  
ATOM   2057  HG3 ARG   132      14.759  46.667  32.997  1.00  0.00           H  
ATOM   2058  CD  ARG   132      12.984  45.614  33.428  1.00  0.00           C  
ATOM   2059  HD2 ARG   132      12.491  45.200  34.308  1.00  0.00           H  
ATOM   2060  HD3 ARG   132      12.329  46.269  33.024  1.00  0.00           H  
ATOM   2061  NE  ARG   132      13.290  44.640  32.348  1.00  0.00           N  
ATOM   2062  HE  ARG   132      13.578  43.650  32.703  1.00  0.00           H  
ATOM   2063  CZ  ARG   132      13.261  44.794  31.044  1.00  0.00           C  
ATOM   2064  NH1 ARG   132      13.123  45.911  30.447  1.00  0.00           N  
ATOM   2065 HH11 ARG   132      13.023  46.861  30.973  1.00  0.00           H  
ATOM   2066 HH12 ARG   132      13.181  45.945  29.359  1.00  0.00           H  
ATOM   2067  NH2 ARG   132      13.507  43.699  30.293  1.00  0.00           N  
ATOM   2068 HH21 ARG   132      13.899  42.789  30.747  1.00  0.00           H  
ATOM   2069 HH22 ARG   132      13.680  43.888  29.234  1.00  0.00           H  
ATOM   2070  C   ARG   132      16.801  45.502  36.615  1.00  0.00           C  
ATOM   2071  O   ARG   132      16.316  45.515  37.753  1.00  0.00           O  
ATOM   2072  N   PHE   133      17.704  44.566  36.342  1.00  0.00           N  
ATOM   2073  H   PHE   133      17.889  44.380  35.367  1.00  0.00           H  
ATOM   2074  CA  PHE   133      18.525  43.843  37.366  1.00  0.00           C  
ATOM   2075  HA  PHE   133      17.874  43.298  37.912  1.00  0.00           H  
ATOM   2076  CB  PHE   133      19.527  42.871  36.627  1.00  0.00           C  
ATOM   2077  HB2 PHE   133      19.080  42.023  36.309  1.00  0.00           H  
ATOM   2078  HB3 PHE   133      19.910  43.357  35.829  1.00  0.00           H  
ATOM   2079  CG  PHE   133      20.687  42.429  37.589  1.00  0.00           C  
ATOM   2080  CD1 PHE   133      20.404  41.367  38.542  1.00  0.00           C  
ATOM   2081  HD1 PHE   133      19.552  40.825  38.549  1.00  0.00           H  
ATOM   2082  CE1 PHE   133      21.313  40.959  39.468  1.00  0.00           C  
ATOM   2083  HE1 PHE   133      21.181  40.135  40.169  1.00  0.00           H  
ATOM   2084  CZ  PHE   133      22.535  41.590  39.371  1.00  0.00           C  
ATOM   2085  HZ  PHE   133      23.315  41.307  40.078  1.00  0.00           H  
ATOM   2086  CE2 PHE   133      22.925  42.609  38.463  1.00  0.00           C  
ATOM   2087  HE2 PHE   133      23.949  42.980  38.421  1.00  0.00           H  
ATOM   2088  CD2 PHE   133      21.954  43.068  37.563  1.00  0.00           C  
ATOM   2089  HD2 PHE   133      22.055  43.957  36.941  1.00  0.00           H  
ATOM   2090  C   PHE   133      19.206  44.779  38.361  1.00  0.00           C  
ATOM   2091  O   PHE   133      19.014  44.511  39.535  1.00  0.00           O  
ATOM   2092  N   TYR   134      19.896  45.861  37.922  1.00  0.00           N  
ATOM   2093  H   TYR   134      19.964  46.050  36.932  1.00  0.00           H  
ATOM   2094  CA  TYR   134      20.389  46.926  38.785  1.00  0.00           C  
ATOM   2095  HA  TYR   134      20.848  46.321  39.566  1.00  0.00           H  
ATOM   2096  CB  TYR   134      21.452  47.733  38.111  1.00  0.00           C  
ATOM   2097  HB2 TYR   134      21.081  48.142  37.172  1.00  0.00           H  
ATOM   2098  HB3 TYR   134      21.764  48.510  38.809  1.00  0.00           H  
ATOM   2099  CG  TYR   134      22.675  46.889  37.775  1.00  0.00           C  
ATOM   2100  CD1 TYR   134      23.542  46.516  38.834  1.00  0.00           C  
ATOM   2101  HD1 TYR   134      23.304  46.713  39.880  1.00  0.00           H  
ATOM   2102  CE1 TYR   134      24.750  45.811  38.482  1.00  0.00           C  
ATOM   2103  HE1 TYR   134      25.439  45.380  39.209  1.00  0.00           H  
ATOM   2104  CZ  TYR   134      25.078  45.654  37.137  1.00  0.00           C  
ATOM   2105  OH  TYR   134      26.190  44.978  36.808  1.00  0.00           O  
ATOM   2106  HH  TYR   134      26.948  45.249  37.543  1.00  0.00           H  
ATOM   2107  CE2 TYR   134      24.298  46.196  36.067  1.00  0.00           C  
ATOM   2108  HE2 TYR   134      24.738  46.170  35.070  1.00  0.00           H  
ATOM   2109  CD2 TYR   134      23.052  46.794  36.367  1.00  0.00           C  
ATOM   2110  HD2 TYR   134      22.468  47.154  35.625  1.00  0.00           H  
ATOM   2111  C   TYR   134      19.270  47.672  39.546  1.00  0.00           C  
ATOM   2112  O   TYR   134      19.531  48.021  40.709  1.00  0.00           O  
ATOM   2113  N   GLN   135      18.169  47.850  38.868  1.00  0.00           N  
ATOM   2114  H   GLN   135      18.041  47.539  37.831  1.00  0.00           H  
ATOM   2115  CA  GLN   135      17.029  48.536  39.512  1.00  0.00           C  
ATOM   2116  HA  GLN   135      17.488  49.413  39.968  1.00  0.00           H  
ATOM   2117  CB  GLN   135      16.039  49.217  38.459  1.00  0.00           C  
ATOM   2118  HB2 GLN   135      15.807  48.396  37.796  1.00  0.00           H  
ATOM   2119  HB3 GLN   135      15.217  49.705  38.982  1.00  0.00           H  
ATOM   2120  CG  GLN   135      16.808  50.276  37.714  1.00  0.00           C  
ATOM   2121  HG2 GLN   135      16.916  51.198  38.266  1.00  0.00           H  
ATOM   2122  HG3 GLN   135      17.819  49.952  37.513  1.00  0.00           H  
ATOM   2123  CD  GLN   135      16.164  50.556  36.326  1.00  0.00           C  
ATOM   2124  OE1 GLN   135      15.385  49.712  35.859  1.00  0.00           O  
ATOM   2125  NE2 GLN   135      16.249  51.736  35.800  1.00  0.00           N  
ATOM   2126 HE21 GLN   135      16.770  52.503  36.354  1.00  0.00           H  
ATOM   2127 HE22 GLN   135      15.727  51.882  34.866  1.00  0.00           H  
ATOM   2128  C   GLN   135      16.329  47.740  40.614  1.00  0.00           C  
ATOM   2129  O   GLN   135      15.925  48.318  41.625  1.00  0.00           O  
ATOM   2130  N   SER   136      16.159  46.422  40.403  1.00  0.00           N  
ATOM   2131  H   SER   136      16.514  45.914  39.518  1.00  0.00           H  
ATOM   2132  CA  SER   136      15.451  45.597  41.322  1.00  0.00           C  
ATOM   2133  HA  SER   136      14.823  46.204  41.720  1.00  0.00           H  
ATOM   2134  CB  SER   136      14.664  44.517  40.509  1.00  0.00           C  
ATOM   2135  HB2 SER   136      14.385  43.831  41.295  1.00  0.00           H  
ATOM   2136  HB3 SER   136      13.782  44.918  40.030  1.00  0.00           H  
ATOM   2137  OG  SER   136      15.571  43.873  39.649  1.00  0.00           O  
ATOM   2138  HG  SER   136      15.786  44.364  38.793  1.00  0.00           H  
ATOM   2139  C   SER   136      16.319  45.040  42.460  1.00  0.00           C  
ATOM   2140  O   SER   136      15.848  44.231  43.255  1.00  0.00           O  
ATOM   2141  N   TRP   137      17.578  45.533  42.644  1.00  0.00           N  
ATOM   2142  H   TRP   137      17.992  46.189  41.879  1.00  0.00           H  
ATOM   2143  CA  TRP   137      18.576  45.217  43.705  1.00  0.00           C  
ATOM   2144  HA  TRP   137      18.244  44.268  44.124  1.00  0.00           H  
ATOM   2145  CB  TRP   137      19.958  45.097  43.083  1.00  0.00           C  
ATOM   2146  HB2 TRP   137      20.024  44.228  42.572  1.00  0.00           H  
ATOM   2147  HB3 TRP   137      20.040  45.848  42.297  1.00  0.00           H  
ATOM   2148  CG  TRP   137      21.152  44.964  43.992  1.00  0.00           C  
ATOM   2149  CD1 TRP   137      21.604  43.858  44.602  1.00  0.00           C  
ATOM   2150  HD1 TRP   137      21.221  42.926  44.535  1.00  0.00           H  
ATOM   2151  NE1 TRP   137      22.696  44.181  45.395  1.00  0.00           N  
ATOM   2152  HE1 TRP   137      23.228  43.502  45.921  1.00  0.00           H  
ATOM   2153  CE2 TRP   137      23.081  45.487  45.342  1.00  0.00           C  
ATOM   2154  CZ2 TRP   137      24.086  46.311  45.969  1.00  0.00           C  
ATOM   2155  HZ2 TRP   137      24.822  45.882  46.648  1.00  0.00           H  
ATOM   2156  CH2 TRP   137      24.136  47.692  45.637  1.00  0.00           C  
ATOM   2157  HH2 TRP   137      25.004  48.275  45.948  1.00  0.00           H  
ATOM   2158  CZ3 TRP   137      23.185  48.249  44.717  1.00  0.00           C  
ATOM   2159  HZ3 TRP   137      23.255  49.299  44.433  1.00  0.00           H  
ATOM   2160  CE3 TRP   137      22.140  47.440  44.200  1.00  0.00           C  
ATOM   2161  HE3 TRP   137      21.363  47.808  43.547  1.00  0.00           H  
ATOM   2162  CD2 TRP   137      22.055  46.063  44.507  1.00  0.00           C  
ATOM   2163  C   TRP   137      18.588  46.208  44.790  1.00  0.00           C  
ATOM   2164  O   TRP   137      18.339  47.400  44.543  1.00  0.00           O  
ATOM   2165  N   GLN   138      18.838  45.682  45.978  1.00  0.00           N  
ATOM   2166  H   GLN   138      18.898  44.676  46.037  1.00  0.00           H  
ATOM   2167  CA  GLN   138      19.016  46.356  47.271  1.00  0.00           C  
ATOM   2168  HA  GLN   138      19.212  47.404  47.043  1.00  0.00           H  
ATOM   2169  CB  GLN   138      17.761  46.236  48.177  1.00  0.00           C  
ATOM   2170  HB2 GLN   138      17.507  45.192  48.357  1.00  0.00           H  
ATOM   2171  HB3 GLN   138      17.889  46.737  49.137  1.00  0.00           H  
ATOM   2172  CG  GLN   138      16.574  47.039  47.515  1.00  0.00           C  
ATOM   2173  HG2 GLN   138      16.830  47.947  47.155  1.00  0.00           H  
ATOM   2174  HG3 GLN   138      16.273  46.554  46.743  1.00  0.00           H  
ATOM   2175  CD  GLN   138      15.349  47.049  48.411  1.00  0.00           C  
ATOM   2176  OE1 GLN   138      14.434  46.240  48.322  1.00  0.00           O  
ATOM   2177  NE2 GLN   138      15.192  48.153  49.153  1.00  0.00           N  
ATOM   2178 HE21 GLN   138      15.979  48.897  49.279  1.00  0.00           H  
ATOM   2179 HE22 GLN   138      14.417  48.163  49.920  1.00  0.00           H  
ATOM   2180  C   GLN   138      20.304  45.751  47.972  1.00  0.00           C  
ATOM   2181  O   GLN   138      20.446  44.496  48.058  1.00  0.00           O  
ATOM   2182  N   PRO   139      21.112  46.625  48.561  1.00  0.00           N  
ATOM   2183  CD  PRO   139      21.011  48.093  48.572  1.00  0.00           C  
ATOM   2184  HD2 PRO   139      20.065  48.381  49.006  1.00  0.00           H  
ATOM   2185  HD3 PRO   139      21.128  48.419  47.539  1.00  0.00           H  
ATOM   2186  CG  PRO   139      22.134  48.585  49.429  1.00  0.00           C  
ATOM   2187  HG2 PRO   139      21.704  48.713  50.411  1.00  0.00           H  
ATOM   2188  HG3 PRO   139      22.506  49.464  49.098  1.00  0.00           H  
ATOM   2189  CB  PRO   139      23.183  47.452  49.401  1.00  0.00           C  
ATOM   2190  HB2 PRO   139      23.835  47.469  50.262  1.00  0.00           H  
ATOM   2191  HB3 PRO   139      23.826  47.565  48.540  1.00  0.00           H  
ATOM   2192  CA  PRO   139      22.298  46.207  49.284  1.00  0.00           C  
ATOM   2193  HA  PRO   139      22.892  45.478  48.753  1.00  0.00           H  
ATOM   2194  C   PRO   139      21.917  45.689  50.696  1.00  0.00           C  
ATOM   2195  O   PRO   139      20.849  45.976  51.255  1.00  0.00           O  
ATOM   2196  N   LYS   140      22.748  44.857  51.290  1.00  0.00           N  
ATOM   2197  H   LYS   140      23.587  44.430  50.740  1.00  0.00           H  
ATOM   2198  CA  LYS   140      22.824  44.612  52.739  1.00  0.00           C  
ATOM   2199  HA  LYS   140      21.826  44.350  53.090  1.00  0.00           H  
ATOM   2200  CB  LYS   140      23.539  43.339  52.993  1.00  0.00           C  
ATOM   2201  HB2 LYS   140      23.184  42.575  52.301  1.00  0.00           H  
ATOM   2202  HB3 LYS   140      24.511  43.445  52.742  1.00  0.00           H  
ATOM   2203  CG  LYS   140      23.611  42.865  54.469  1.00  0.00           C  
ATOM   2204  HG2 LYS   140      24.137  41.911  54.429  1.00  0.00           H  
ATOM   2205  HG3 LYS   140      24.169  43.518  55.139  1.00  0.00           H  
ATOM   2206  CD  LYS   140      22.169  42.531  54.999  1.00  0.00           C  
ATOM   2207  HD2 LYS   140      21.546  43.421  54.920  1.00  0.00           H  
ATOM   2208  HD3 LYS   140      21.820  41.609  54.533  1.00  0.00           H  
ATOM   2209  CE  LYS   140      22.318  42.284  56.518  1.00  0.00           C  
ATOM   2210  HE2 LYS   140      22.948  41.509  56.669  1.00  0.00           H  
ATOM   2211  HE3 LYS   140      22.592  43.122  57.011  1.00  0.00           H  
ATOM   2212  NZ  LYS   140      21.047  41.931  57.087  1.00  0.00           N  
ATOM   2213  HZ1 LYS   140      20.213  42.596  56.863  1.00  0.00           H  
ATOM   2214  HZ2 LYS   140      20.605  40.972  56.817  1.00  0.00           H  
ATOM   2215  HZ3 LYS   140      21.077  41.881  58.095  1.00  0.00           H  
ATOM   2216  C   LYS   140      23.223  45.784  53.578  1.00  0.00           C  
ATOM   2217  O   LYS   140      22.443  46.139  54.486  1.00  0.00           O  
ATOM   2218  N   TRP   141      24.270  46.507  53.234  1.00  0.00           N  
ATOM   2219  H   TRP   141      24.858  46.237  52.357  1.00  0.00           H  
ATOM   2220  CA  TRP   141      24.785  47.629  53.958  1.00  0.00           C  
ATOM   2221  HA  TRP   141      24.012  47.972  54.645  1.00  0.00           H  
ATOM   2222  CB  TRP   141      26.100  47.298  54.713  1.00  0.00           C  
ATOM   2223  HB2 TRP   141      26.882  47.197  54.082  1.00  0.00           H  
ATOM   2224  HB3 TRP   141      26.349  48.140  55.213  1.00  0.00           H  
ATOM   2225  CG  TRP   141      26.044  46.075  55.654  1.00  0.00           C  
ATOM   2226  CD1 TRP   141      26.815  44.986  55.459  1.00  0.00           C  
ATOM   2227  HD1 TRP   141      27.537  44.910  54.758  1.00  0.00           H  
ATOM   2228  NE1 TRP   141      26.601  44.178  56.561  1.00  0.00           N  
ATOM   2229  HE1 TRP   141      27.239  43.304  56.690  1.00  0.00           H  
ATOM   2230  CE2 TRP   141      25.500  44.493  57.274  1.00  0.00           C  
ATOM   2231  CZ2 TRP   141      24.839  43.851  58.311  1.00  0.00           C  
ATOM   2232  HZ2 TRP   141      25.108  42.855  58.662  1.00  0.00           H  
ATOM   2233  CH2 TRP   141      23.721  44.494  58.929  1.00  0.00           C  
ATOM   2234  HH2 TRP   141      23.166  43.942  59.688  1.00  0.00           H  
ATOM   2235  CZ3 TRP   141      23.396  45.805  58.569  1.00  0.00           C  
ATOM   2236  HZ3 TRP   141      22.568  46.330  59.047  1.00  0.00           H  
ATOM   2237  CE3 TRP   141      24.125  46.455  57.508  1.00  0.00           C  
ATOM   2238  HE3 TRP   141      23.775  47.442  57.202  1.00  0.00           H  
ATOM   2239  CD2 TRP   141      25.152  45.805  56.811  1.00  0.00           C  
ATOM   2240  C   TRP   141      25.198  48.843  53.097  1.00  0.00           C  
ATOM   2241  O   TRP   141      25.419  48.723  51.937  1.00  0.00           O  
ATOM   2242  N   ALA   142      25.456  49.933  53.845  1.00  0.00           N  
ATOM   2243  H   ALA   142      25.208  49.905  54.906  1.00  0.00           H  
ATOM   2244  CA  ALA   142      25.997  51.203  53.283  1.00  0.00           C  
ATOM   2245  HA  ALA   142      25.242  51.624  52.619  1.00  0.00           H  
ATOM   2246  CB  ALA   142      26.225  52.122  54.513  1.00  0.00           C  
ATOM   2247  HB1 ALA   142      26.436  53.145  54.201  1.00  0.00           H  
ATOM   2248  HB2 ALA   142      25.324  52.146  55.125  1.00  0.00           H  
ATOM   2249  HB3 ALA   142      27.040  51.726  55.118  1.00  0.00           H  
ATOM   2250  C   ALA   142      27.330  51.142  52.448  1.00  0.00           C  
ATOM   2251  O   ALA   142      28.243  50.337  52.764  1.00  0.00           O  
ATOM   2252  N   PRO   143      27.597  51.940  51.410  1.00  0.00           N  
ATOM   2253  CD  PRO   143      26.751  52.933  50.923  1.00  0.00           C  
ATOM   2254  HD2 PRO   143      26.368  53.510  51.752  1.00  0.00           H  
ATOM   2255  HD3 PRO   143      25.978  52.394  50.396  1.00  0.00           H  
ATOM   2256  CG  PRO   143      27.683  53.810  50.055  1.00  0.00           C  
ATOM   2257  HG2 PRO   143      28.213  54.460  50.736  1.00  0.00           H  
ATOM   2258  HG3 PRO   143      27.038  54.275  49.324  1.00  0.00           H  
ATOM   2259  CB  PRO   143      28.612  52.788  49.466  1.00  0.00           C  
ATOM   2260  HB2 PRO   143      29.535  53.304  49.201  1.00  0.00           H  
ATOM   2261  HB3 PRO   143      28.196  52.324  48.672  1.00  0.00           H  
ATOM   2262  CA  PRO   143      28.853  51.843  50.563  1.00  0.00           C  
ATOM   2263  HA  PRO   143      28.844  50.847  50.121  1.00  0.00           H  
ATOM   2264  C   PRO   143      30.111  52.164  51.478  1.00  0.00           C  
ATOM   2265  O   PRO   143      30.081  53.053  52.310  1.00  0.00           O  
ATOM   2266  N   GLY   144      31.238  51.426  51.214  1.00  0.00           N  
ATOM   2267  H   GLY   144      31.198  50.576  50.533  1.00  0.00           H  
ATOM   2268  CA  GLY   144      32.506  51.584  51.913  1.00  0.00           C  
ATOM   2269  HA2 GLY   144      33.290  51.219  51.392  1.00  0.00           H  
ATOM   2270  HA3 GLY   144      32.621  52.640  52.109  1.00  0.00           H  
ATOM   2271  C   GLY   144      32.673  50.962  53.319  1.00  0.00           C  
ATOM   2272  O   GLY   144      33.678  51.261  53.961  1.00  0.00           O  
ATOM   2273  N   THR   145      31.689  50.173  53.780  1.00  0.00           N  
ATOM   2274  H   THR   145      30.733  50.118  53.259  1.00  0.00           H  
ATOM   2275  CA  THR   145      31.773  49.510  55.042  1.00  0.00           C  
ATOM   2276  HA  THR   145      32.507  49.984  55.693  1.00  0.00           H  
ATOM   2277  CB  THR   145      30.479  49.578  55.884  1.00  0.00           C  
ATOM   2278  HB  THR   145      30.777  49.246  56.878  1.00  0.00           H  
ATOM   2279  CG2 THR   145      29.995  51.020  55.961  1.00  0.00           C  
ATOM   2280 HG21 THR   145      29.793  51.412  54.964  1.00  0.00           H  
ATOM   2281 HG22 THR   145      29.145  51.061  56.505  1.00  0.00           H  
ATOM   2282 HG23 THR   145      30.640  51.697  56.522  1.00  0.00           H  
ATOM   2283  OG1 THR   145      29.415  48.811  55.261  1.00  0.00           O  
ATOM   2284  HG1 THR   145      28.854  48.549  56.158  1.00  0.00           H  
ATOM   2285  C   THR   145      32.323  48.076  54.948  1.00  0.00           C  
ATOM   2286  O   THR   145      33.116  47.687  55.802  1.00  0.00           O  
ATOM   2287  N   THR   146      32.008  47.335  53.832  1.00  0.00           N  
ATOM   2288  H   THR   146      31.281  47.729  53.122  1.00  0.00           H  
ATOM   2289  CA  THR   146      32.281  45.886  53.679  1.00  0.00           C  
ATOM   2290  HA  THR   146      33.088  45.610  54.357  1.00  0.00           H  
ATOM   2291  CB  THR   146      31.091  45.003  54.003  1.00  0.00           C  
ATOM   2292  HB  THR   146      31.498  43.993  53.965  1.00  0.00           H  
ATOM   2293  CG2 THR   146      30.361  45.426  55.370  1.00  0.00           C  
ATOM   2294 HG21 THR   146      29.939  46.427  55.279  1.00  0.00           H  
ATOM   2295 HG22 THR   146      29.537  44.746  55.585  1.00  0.00           H  
ATOM   2296 HG23 THR   146      30.942  45.535  56.286  1.00  0.00           H  
ATOM   2297  OG1 THR   146      30.162  45.144  52.905  1.00  0.00           O  
ATOM   2298  HG1 THR   146      30.006  46.133  52.775  1.00  0.00           H  
ATOM   2299  C   THR   146      32.822  45.622  52.315  1.00  0.00           C  
ATOM   2300  O   THR   146      32.500  46.370  51.383  1.00  0.00           O  
ATOM   2301  N   ARG   147      33.502  44.481  52.100  1.00  0.00           N  
ATOM   2302  H   ARG   147      33.688  43.839  52.960  1.00  0.00           H  
ATOM   2303  CA  ARG   147      33.910  43.961  50.826  1.00  0.00           C  
ATOM   2304  HA  ARG   147      33.822  44.647  50.160  1.00  0.00           H  
ATOM   2305  CB  ARG   147      35.436  43.616  50.833  1.00  0.00           C  
ATOM   2306  HB2 ARG   147      35.995  44.551  50.875  1.00  0.00           H  
ATOM   2307  HB3 ARG   147      35.761  43.017  51.578  1.00  0.00           H  
ATOM   2308  CG  ARG   147      35.824  43.013  49.453  1.00  0.00           C  
ATOM   2309  HG2 ARG   147      35.370  42.023  49.411  1.00  0.00           H  
ATOM   2310  HG3 ARG   147      35.544  43.702  48.656  1.00  0.00           H  
ATOM   2311  CD  ARG   147      37.323  42.829  49.517  1.00  0.00           C  
ATOM   2312  HD2 ARG   147      37.851  43.683  49.941  1.00  0.00           H  
ATOM   2313  HD3 ARG   147      37.508  41.987  50.185  1.00  0.00           H  
ATOM   2314  NE  ARG   147      38.037  42.607  48.197  1.00  0.00           N  
ATOM   2315  HE  ARG   147      38.465  43.355  47.776  1.00  0.00           H  
ATOM   2316  CZ  ARG   147      38.328  41.409  47.677  1.00  0.00           C  
ATOM   2317  NH1 ARG   147      37.890  40.274  48.067  1.00  0.00           N  
ATOM   2318 HH11 ARG   147      37.256  40.099  48.936  1.00  0.00           H  
ATOM   2319 HH12 ARG   147      38.006  39.529  47.395  1.00  0.00           H  
ATOM   2320  NH2 ARG   147      39.153  41.311  46.633  1.00  0.00           N  
ATOM   2321 HH21 ARG   147      39.670  42.237  46.382  1.00  0.00           H  
ATOM   2322 HH22 ARG   147      39.546  40.324  46.389  1.00  0.00           H  
ATOM   2323  C   ARG   147      33.063  42.825  50.403  1.00  0.00           C  
ATOM   2324  O   ARG   147      32.658  42.026  51.269  1.00  0.00           O  
ATOM   2325  N   LEU   148      32.745  42.678  49.124  1.00  0.00           N  
ATOM   2326  H   LEU   148      33.000  43.472  48.422  1.00  0.00           H  
ATOM   2327  CA  LEU   148      32.173  41.494  48.483  1.00  0.00           C  
ATOM   2328  HA  LEU   148      32.563  40.667  48.913  1.00  0.00           H  
ATOM   2329  CB  LEU   148      30.658  41.620  48.727  1.00  0.00           C  
ATOM   2330  HB2 LEU   148      30.438  42.108  49.584  1.00  0.00           H  
ATOM   2331  HB3 LEU   148      30.379  42.158  47.919  1.00  0.00           H  
ATOM   2332  CG  LEU   148      29.930  40.306  48.556  1.00  0.00           C  
ATOM   2333  HG  LEU   148      30.307  39.756  47.797  1.00  0.00           H  
ATOM   2334  CD1 LEU   148      30.058  39.351  49.766  1.00  0.00           C  
ATOM   2335 HD11 LEU   148      31.028  38.872  49.907  1.00  0.00           H  
ATOM   2336 HD12 LEU   148      29.821  39.956  50.539  1.00  0.00           H  
ATOM   2337 HD13 LEU   148      29.405  38.582  49.724  1.00  0.00           H  
ATOM   2338  CD2 LEU   148      28.468  40.392  48.214  1.00  0.00           C  
ATOM   2339 HD21 LEU   148      28.007  39.404  48.215  1.00  0.00           H  
ATOM   2340 HD22 LEU   148      27.904  40.980  48.937  1.00  0.00           H  
ATOM   2341 HD23 LEU   148      28.464  40.826  47.214  1.00  0.00           H  
ATOM   2342  C   LEU   148      32.426  41.413  46.958  1.00  0.00           C  
ATOM   2343  O   LEU   148      32.151  42.303  46.160  1.00  0.00           O  
ATOM   2344  N   TYC   149      33.179  40.393  46.564  1.00  0.00           N  
ATOM   2345  H   TYC   149      33.536  39.652  47.279  1.00  0.00           H  
ATOM   2346  CA  TYC   149      33.723  40.175  45.266  1.00  0.00           C  
ATOM   2347  HA  TYC   149      34.292  41.081  45.055  1.00  0.00           H  
ATOM   2348  CB  TYC   149      34.861  39.137  45.326  1.00  0.00           C  
ATOM   2349  HB2 TYC   149      35.678  39.458  46.100  1.00  0.00           H  
ATOM   2350  HB3 TYC   149      34.379  38.166  45.631  1.00  0.00           H  
ATOM   2351  CG  TYC   149      35.506  38.876  44.021  1.00  0.00           C  
ATOM   2352  CD1 TYC   149      35.353  37.667  43.315  1.00  0.00           C  
ATOM   2353  HD1 TYC   149      34.807  36.816  43.804  1.00  0.00           H  
ATOM   2354  CE1 TYC   149      35.989  37.428  42.125  1.00  0.00           C  
ATOM   2355  HE1 TYC   149      35.874  36.403  41.706  1.00  0.00           H  
ATOM   2356  CZ  TYC   149      36.879  38.408  41.603  1.00  0.00           C  
ATOM   2357  OH  TYC   149      37.702  38.188  40.474  1.00  0.00           O  
ATOM   2358  CE2 TYC   149      37.025  39.636  42.237  1.00  0.00           C  
ATOM   2359  HE2 TYC   149      37.865  40.333  41.949  1.00  0.00           H  
ATOM   2360  CD2 TYC   149      36.316  39.845  43.483  1.00  0.00           C  
ATOM   2361  HD2 TYC   149      36.329  40.930  43.854  1.00  0.00           H  
ATOM   2362  C   TYC   149      32.657  39.993  44.111  1.00  0.00           C  
ATOM   2363  O   TYC   149      31.672  39.369  44.302  1.00  0.00           O  
ATOM   2364  N   ALA   150      32.813  40.621  42.905  1.00  0.00           N  
ATOM   2365  H   ALA   150      33.579  41.268  42.787  1.00  0.00           H  
ATOM   2366  CA  ALA   150      31.802  40.473  41.827  1.00  0.00           C  
ATOM   2367  HA  ALA   150      31.580  39.406  41.798  1.00  0.00           H  
ATOM   2368  CB  ALA   150      30.546  41.219  42.150  1.00  0.00           C  
ATOM   2369  HB1 ALA   150      30.178  40.886  43.120  1.00  0.00           H  
ATOM   2370  HB2 ALA   150      30.677  42.296  42.050  1.00  0.00           H  
ATOM   2371  HB3 ALA   150      29.701  41.015  41.491  1.00  0.00           H  
ATOM   2372  C   ALA   150      32.254  40.846  40.430  1.00  0.00           C  
ATOM   2373  O   ALA   150      33.102  41.766  40.235  1.00  0.00           O  
ATOM   2374  N   ASN   151      31.726  40.203  39.464  1.00  0.00           N  
ATOM   2375  H   ASN   151      31.001  39.436  39.735  1.00  0.00           H  
ATOM   2376  CA  ASN   151      31.822  40.702  38.057  1.00  0.00           C  
ATOM   2377  HA  ASN   151      32.810  41.081  37.794  1.00  0.00           H  
ATOM   2378  CB  ASN   151      31.444  39.472  37.157  1.00  0.00           C  
ATOM   2379  HB2 ASN   151      30.528  39.028  37.547  1.00  0.00           H  
ATOM   2380  HB3 ASN   151      31.306  39.865  36.150  1.00  0.00           H  
ATOM   2381  CG  ASN   151      32.509  38.403  37.144  1.00  0.00           C  
ATOM   2382  OD1 ASN   151      33.702  38.667  37.269  1.00  0.00           O  
ATOM   2383  ND2 ASN   151      32.143  37.182  37.104  1.00  0.00           N  
ATOM   2384 HD21 ASN   151      32.805  36.316  37.081  1.00  0.00           H  
ATOM   2385 HD22 ASN   151      31.105  36.967  36.850  1.00  0.00           H  
ATOM   2386  C   ASN   151      30.902  41.964  37.850  1.00  0.00           C  
ATOM   2387  O   ASN   151      31.235  42.927  37.195  1.00  0.00           O  
ATOM   2388  N   THR   152      29.691  41.921  38.419  1.00  0.00           N  
ATOM   2389  H   THR   152      29.514  41.041  38.927  1.00  0.00           H  
ATOM   2390  CA  THR   152      28.592  42.914  38.256  1.00  0.00           C  
ATOM   2391  HA  THR   152      28.309  43.019  37.217  1.00  0.00           H  
ATOM   2392  CB  THR   152      27.295  42.501  38.958  1.00  0.00           C  
ATOM   2393  HB  THR   152      26.554  43.185  38.907  1.00  0.00           H  
ATOM   2394  CG2 THR   152      26.731  41.109  38.662  1.00  0.00           C  
ATOM   2395 HG21 THR   152      27.504  40.343  38.720  1.00  0.00           H  
ATOM   2396 HG22 THR   152      25.855  40.843  39.253  1.00  0.00           H  
ATOM   2397 HG23 THR   152      26.516  41.054  37.595  1.00  0.00           H  
ATOM   2398  OG1 THR   152      27.626  42.407  40.349  1.00  0.00           O  
ATOM   2399  HG1 THR   152      27.199  41.464  40.690  1.00  0.00           H  
ATOM   2400  C   THR   152      28.932  44.342  38.731  1.00  0.00           C  
ATOM   2401  O   THR   152      28.265  45.338  38.357  1.00  0.00           O  
ATOM   2402  N   SER   153      29.994  44.410  39.616  1.00  0.00           N  
ATOM   2403  H   SER   153      30.293  43.424  39.971  1.00  0.00           H  
ATOM   2404  CA  SER   153      30.715  45.577  40.194  1.00  0.00           C  
ATOM   2405  HA  SER   153      30.059  46.366  40.485  1.00  0.00           H  
ATOM   2406  CB  SER   153      31.346  44.982  41.389  1.00  0.00           C  
ATOM   2407  HB2 SER   153      30.624  44.323  41.854  1.00  0.00           H  
ATOM   2408  HB3 SER   153      32.145  44.279  41.021  1.00  0.00           H  
ATOM   2409  OG  SER   153      31.926  45.812  42.360  1.00  0.00           O  
ATOM   2410  HG  SER   153      32.578  46.355  41.899  1.00  0.00           H  
ATOM   2411  C   SER   153      31.687  46.295  39.191  1.00  0.00           C  
ATOM   2412  O   SER   153      31.420  47.358  38.642  1.00  0.00           O  
ATOM   2413  N   ILE   154      32.914  45.779  39.068  1.00  0.00           N  
ATOM   2414  H   ILE   154      32.901  44.751  39.428  1.00  0.00           H  
ATOM   2415  CA  ILE   154      34.100  46.288  38.354  1.00  0.00           C  
ATOM   2416  HA  ILE   154      34.208  47.337  38.633  1.00  0.00           H  
ATOM   2417  CB  ILE   154      35.342  45.606  38.796  1.00  0.00           C  
ATOM   2418  HB  ILE   154      35.246  45.502  39.877  1.00  0.00           H  
ATOM   2419  CG2 ILE   154      35.462  44.160  38.206  1.00  0.00           C  
ATOM   2420 HG21 ILE   154      34.598  43.650  38.084  1.00  0.00           H  
ATOM   2421 HG22 ILE   154      35.763  44.320  37.255  1.00  0.00           H  
ATOM   2422 HG23 ILE   154      36.119  43.640  38.769  1.00  0.00           H  
ATOM   2423  CG1 ILE   154      36.465  46.575  38.473  1.00  0.00           C  
ATOM   2424 HG12 ILE   154      36.524  46.653  37.387  1.00  0.00           H  
ATOM   2425 HG13 ILE   154      36.167  47.564  38.820  1.00  0.00           H  
ATOM   2426  CD1 ILE   154      37.872  46.125  38.903  1.00  0.00           C  
ATOM   2427 HD11 ILE   154      38.534  46.844  38.650  1.00  0.00           H  
ATOM   2428 HD12 ILE   154      37.924  45.974  39.981  1.00  0.00           H  
ATOM   2429 HD13 ILE   154      38.078  45.187  38.388  1.00  0.00           H  
ATOM   2430  C   ILE   154      33.905  46.130  36.833  1.00  0.00           C  
ATOM   2431  O   ILE   154      34.577  46.894  36.040  1.00  0.00           O  
ATOM   2432  N   GLY   155      32.911  45.284  36.391  1.00  0.00           N  
ATOM   2433  H   GLY   155      32.390  44.567  37.026  1.00  0.00           H  
ATOM   2434  CA  GLY   155      32.403  45.273  35.035  1.00  0.00           C  
ATOM   2435  HA2 GLY   155      33.193  45.189  34.411  1.00  0.00           H  
ATOM   2436  HA3 GLY   155      31.944  44.450  34.852  1.00  0.00           H  
ATOM   2437  C   GLY   155      31.388  46.334  34.707  1.00  0.00           C  
ATOM   2438  O   GLY   155      31.468  46.886  33.618  1.00  0.00           O  
ATOM   2439  N   LEU   156      30.442  46.638  35.594  1.00  0.00           N  
ATOM   2440  H   LEU   156      30.355  46.147  36.563  1.00  0.00           H  
ATOM   2441  CA  LEU   156      29.649  47.842  35.464  1.00  0.00           C  
ATOM   2442  HA  LEU   156      29.122  47.761  34.606  1.00  0.00           H  
ATOM   2443  CB  LEU   156      28.674  47.989  36.705  1.00  0.00           C  
ATOM   2444  HB2 LEU   156      28.031  47.109  36.721  1.00  0.00           H  
ATOM   2445  HB3 LEU   156      29.252  48.070  37.626  1.00  0.00           H  
ATOM   2446  CG  LEU   156      27.677  49.177  36.742  1.00  0.00           C  
ATOM   2447  HG  LEU   156      28.186  50.134  36.629  1.00  0.00           H  
ATOM   2448  CD1 LEU   156      26.578  49.090  35.665  1.00  0.00           C  
ATOM   2449 HD11 LEU   156      26.403  50.116  35.340  1.00  0.00           H  
ATOM   2450 HD12 LEU   156      26.903  48.701  34.791  1.00  0.00           H  
ATOM   2451 HD13 LEU   156      25.764  48.646  35.912  1.00  0.00           H  
ATOM   2452  CD2 LEU   156      26.887  49.171  38.036  1.00  0.00           C  
ATOM   2453 HD21 LEU   156      26.265  50.065  37.987  1.00  0.00           H  
ATOM   2454 HD22 LEU   156      26.260  48.280  38.067  1.00  0.00           H  
ATOM   2455 HD23 LEU   156      27.439  49.153  38.976  1.00  0.00           H  
ATOM   2456  C   LEU   156      30.501  49.155  35.423  1.00  0.00           C  
ATOM   2457  O   LEU   156      30.198  49.978  34.628  1.00  0.00           O  
ATOM   2458  N   PHE   157      31.541  49.199  36.322  1.00  0.00           N  
ATOM   2459  H   PHE   157      31.453  48.572  37.210  1.00  0.00           H  
ATOM   2460  CA  PHE   157      32.527  50.277  36.364  1.00  0.00           C  
ATOM   2461  HA  PHE   157      31.945  51.179  36.555  1.00  0.00           H  
ATOM   2462  CB  PHE   157      33.548  50.057  37.511  1.00  0.00           C  
ATOM   2463  HB2 PHE   157      33.070  50.244  38.473  1.00  0.00           H  
ATOM   2464  HB3 PHE   157      33.905  49.029  37.453  1.00  0.00           H  
ATOM   2465  CG  PHE   157      34.829  50.902  37.528  1.00  0.00           C  
ATOM   2466  CD1 PHE   157      34.750  52.227  37.915  1.00  0.00           C  
ATOM   2467  HD1 PHE   157      33.761  52.583  38.202  1.00  0.00           H  
ATOM   2468  CE1 PHE   157      35.821  53.167  37.886  1.00  0.00           C  
ATOM   2469  HE1 PHE   157      35.695  54.176  38.279  1.00  0.00           H  
ATOM   2470  CZ  PHE   157      37.081  52.687  37.518  1.00  0.00           C  
ATOM   2471  HZ  PHE   157      37.953  53.340  37.526  1.00  0.00           H  
ATOM   2472  CE2 PHE   157      37.187  51.340  37.084  1.00  0.00           C  
ATOM   2473  HE2 PHE   157      38.093  50.893  36.675  1.00  0.00           H  
ATOM   2474  CD2 PHE   157      36.058  50.478  37.058  1.00  0.00           C  
ATOM   2475  HD2 PHE   157      36.195  49.467  36.673  1.00  0.00           H  
ATOM   2476  C   PHE   157      33.263  50.384  35.013  1.00  0.00           C  
ATOM   2477  O   PHE   157      33.162  51.438  34.331  1.00  0.00           O  
ATOM   2478  N   GLY   158      33.925  49.316  34.538  1.00  0.00           N  
ATOM   2479  H   GLY   158      34.093  48.478  35.215  1.00  0.00           H  
ATOM   2480  CA  GLY   158      34.575  49.278  33.247  1.00  0.00           C  
ATOM   2481  HA2 GLY   158      35.328  49.940  33.366  1.00  0.00           H  
ATOM   2482  HA3 GLY   158      34.975  48.275  33.093  1.00  0.00           H  
ATOM   2483  C   GLY   158      33.769  49.718  32.001  1.00  0.00           C  
ATOM   2484  O   GLY   158      34.327  50.522  31.234  1.00  0.00           O  
ATOM   2485  N   SER   159      32.446  49.365  31.973  1.00  0.00           N  
ATOM   2486  H   SER   159      32.183  48.481  32.554  1.00  0.00           H  
ATOM   2487  CA  SER   159      31.590  49.861  30.893  1.00  0.00           C  
ATOM   2488  HA  SER   159      32.089  49.696  29.938  1.00  0.00           H  
ATOM   2489  CB  SER   159      30.377  48.908  30.799  1.00  0.00           C  
ATOM   2490  HB2 SER   159      30.704  47.878  30.658  1.00  0.00           H  
ATOM   2491  HB3 SER   159      29.946  48.942  31.800  1.00  0.00           H  
ATOM   2492  OG  SER   159      29.398  49.036  29.811  1.00  0.00           O  
ATOM   2493  HG  SER   159      29.902  49.039  28.936  1.00  0.00           H  
ATOM   2494  C   SER   159      31.185  51.337  31.022  1.00  0.00           C  
ATOM   2495  O   SER   159      30.959  51.875  29.892  1.00  0.00           O  
ATOM   2496  N   LEU   160      31.262  51.935  32.232  1.00  0.00           N  
ATOM   2497  H   LEU   160      31.540  51.340  33.090  1.00  0.00           H  
ATOM   2498  CA  LEU   160      31.114  53.308  32.333  1.00  0.00           C  
ATOM   2499  HA  LEU   160      30.477  53.658  31.534  1.00  0.00           H  
ATOM   2500  CB  LEU   160      30.606  53.688  33.745  1.00  0.00           C  
ATOM   2501  HB2 LEU   160      31.277  53.325  34.508  1.00  0.00           H  
ATOM   2502  HB3 LEU   160      30.558  54.767  33.780  1.00  0.00           H  
ATOM   2503  CG  LEU   160      29.114  53.101  33.828  1.00  0.00           C  
ATOM   2504  HG  LEU   160      29.221  52.135  33.554  1.00  0.00           H  
ATOM   2505  CD1 LEU   160      28.842  53.181  35.310  1.00  0.00           C  
ATOM   2506 HD11 LEU   160      28.651  54.227  35.548  1.00  0.00           H  
ATOM   2507 HD12 LEU   160      27.970  52.616  35.640  1.00  0.00           H  
ATOM   2508 HD13 LEU   160      29.712  52.739  35.795  1.00  0.00           H  
ATOM   2509  CD2 LEU   160      27.999  53.825  33.003  1.00  0.00           C  
ATOM   2510 HD21 LEU   160      27.170  53.117  33.007  1.00  0.00           H  
ATOM   2511 HD22 LEU   160      27.815  54.872  33.245  1.00  0.00           H  
ATOM   2512 HD23 LEU   160      28.362  53.850  31.975  1.00  0.00           H  
ATOM   2513  C   LEU   160      32.501  54.042  32.148  1.00  0.00           C  
ATOM   2514  O   LEU   160      32.519  55.135  31.532  1.00  0.00           O  
ATOM   2515  N   ALA   161      33.625  53.498  32.559  1.00  0.00           N  
ATOM   2516  H   ALA   161      33.619  52.693  33.169  1.00  0.00           H  
ATOM   2517  CA  ALA   161      34.951  54.168  32.413  1.00  0.00           C  
ATOM   2518  HA  ALA   161      34.947  55.131  32.924  1.00  0.00           H  
ATOM   2519  CB  ALA   161      36.081  53.213  32.905  1.00  0.00           C  
ATOM   2520  HB1 ALA   161      35.961  53.121  33.975  1.00  0.00           H  
ATOM   2521  HB2 ALA   161      35.961  52.280  32.355  1.00  0.00           H  
ATOM   2522  HB3 ALA   161      36.956  53.836  32.719  1.00  0.00           H  
ATOM   2523  C   ALA   161      35.208  54.543  30.995  1.00  0.00           C  
ATOM   2524  O   ALA   161      35.781  55.592  30.820  1.00  0.00           O  
ATOM   2525  N   VAL   162      34.709  53.790  30.008  1.00  0.00           N  
ATOM   2526  H   VAL   162      34.290  52.839  30.337  1.00  0.00           H  
ATOM   2527  CA  VAL   162      35.032  54.063  28.598  1.00  0.00           C  
ATOM   2528  HA  VAL   162      35.844  54.649  28.465  1.00  0.00           H  
ATOM   2529  CB  VAL   162      35.386  52.688  27.907  1.00  0.00           C  
ATOM   2530  HB  VAL   162      35.785  52.933  26.923  1.00  0.00           H  
ATOM   2531  CG1 VAL   162      36.418  51.924  28.702  1.00  0.00           C  
ATOM   2532 HG11 VAL   162      36.124  51.619  29.563  1.00  0.00           H  
ATOM   2533 HG12 VAL   162      36.682  51.034  28.131  1.00  0.00           H  
ATOM   2534 HG13 VAL   162      37.304  52.559  28.702  1.00  0.00           H  
ATOM   2535  CG2 VAL   162      34.049  51.895  27.806  1.00  0.00           C  
ATOM   2536 HG21 VAL   162      33.393  52.318  27.045  1.00  0.00           H  
ATOM   2537 HG22 VAL   162      34.180  50.910  27.357  1.00  0.00           H  
ATOM   2538 HG23 VAL   162      33.594  51.850  28.707  1.00  0.00           H  
ATOM   2539  C   VAL   162      33.875  54.776  27.897  1.00  0.00           C  
ATOM   2540  O   VAL   162      33.984  55.105  26.755  1.00  0.00           O  
ATOM   2541  N   LYS   163      32.809  55.119  28.644  1.00  0.00           N  
ATOM   2542  H   LYS   163      33.016  54.877  29.686  1.00  0.00           H  
ATOM   2543  CA  LYS   163      31.647  55.925  28.264  1.00  0.00           C  
ATOM   2544  HA  LYS   163      31.244  55.509  27.340  1.00  0.00           H  
ATOM   2545  CB  LYS   163      30.489  55.808  29.254  1.00  0.00           C  
ATOM   2546  HB2 LYS   163      30.409  54.840  29.532  1.00  0.00           H  
ATOM   2547  HB3 LYS   163      30.592  56.404  30.161  1.00  0.00           H  
ATOM   2548  CG  LYS   163      29.092  56.088  28.642  1.00  0.00           C  
ATOM   2549  HG2 LYS   163      29.106  57.037  28.106  1.00  0.00           H  
ATOM   2550  HG3 LYS   163      28.963  55.321  27.878  1.00  0.00           H  
ATOM   2551  CD  LYS   163      27.989  55.989  29.639  1.00  0.00           C  
ATOM   2552  HD2 LYS   163      27.934  54.972  30.026  1.00  0.00           H  
ATOM   2553  HD3 LYS   163      28.060  56.648  30.505  1.00  0.00           H  
ATOM   2554  CE  LYS   163      26.596  56.459  29.062  1.00  0.00           C  
ATOM   2555  HE2 LYS   163      26.730  57.489  28.733  1.00  0.00           H  
ATOM   2556  HE3 LYS   163      26.465  55.923  28.122  1.00  0.00           H  
ATOM   2557  NZ  LYS   163      25.494  56.427  30.079  1.00  0.00           N  
ATOM   2558  HZ1 LYS   163      25.571  57.261  30.777  1.00  0.00           H  
ATOM   2559  HZ2 LYS   163      24.486  56.468  29.665  1.00  0.00           H  
ATOM   2560  HZ3 LYS   163      25.534  55.476  30.610  1.00  0.00           H  
ATOM   2561  C   LYS   163      32.064  57.371  27.953  1.00  0.00           C  
ATOM   2562  O   LYS   163      31.741  57.845  26.922  1.00  0.00           O  
ATOM   2563  N   PRO   164      32.841  58.113  28.871  1.00  0.00           N  
ATOM   2564  CD  PRO   164      33.201  57.718  30.223  1.00  0.00           C  
ATOM   2565  HD2 PRO   164      33.866  56.863  30.103  1.00  0.00           H  
ATOM   2566  HD3 PRO   164      32.194  57.510  30.584  1.00  0.00           H  
ATOM   2567  CG  PRO   164      33.812  58.922  30.912  1.00  0.00           C  
ATOM   2568  HG2 PRO   164      34.663  58.781  31.579  1.00  0.00           H  
ATOM   2569  HG3 PRO   164      33.039  59.274  31.596  1.00  0.00           H  
ATOM   2570  CB  PRO   164      34.093  59.983  29.833  1.00  0.00           C  
ATOM   2571  HB2 PRO   164      35.083  60.046  29.644  1.00  0.00           H  
ATOM   2572  HB3 PRO   164      33.656  60.896  30.237  1.00  0.00           H  
ATOM   2573  CA  PRO   164      33.230  59.497  28.637  1.00  0.00           C  
ATOM   2574  HA  PRO   164      32.315  60.090  28.671  1.00  0.00           H  
ATOM   2575  C   PRO   164      33.885  59.863  27.300  1.00  0.00           C  
ATOM   2576  O   PRO   164      33.343  60.621  26.492  1.00  0.00           O  
ATOM   2577  N   SER   165      34.972  59.128  27.019  1.00  0.00           N  
ATOM   2578  H   SER   165      35.418  58.662  27.796  1.00  0.00           H  
ATOM   2579  CA  SER   165      35.588  59.148  25.698  1.00  0.00           C  
ATOM   2580  HA  SER   165      35.712  60.129  25.492  1.00  0.00           H  
ATOM   2581  CB  SER   165      36.925  58.287  25.630  1.00  0.00           C  
ATOM   2582  HB2 SER   165      37.292  58.353  24.606  1.00  0.00           H  
ATOM   2583  HB3 SER   165      37.726  58.775  26.184  1.00  0.00           H  
ATOM   2584  OG  SER   165      36.635  57.003  26.220  1.00  0.00           O  
ATOM   2585  HG  SER   165      36.634  57.077  27.308  1.00  0.00           H  
ATOM   2586  C   SER   165      34.677  58.609  24.654  1.00  0.00           C  
ATOM   2587  O   SER   165      34.693  59.115  23.543  1.00  0.00           O  
ATOM   2588  N   GLY   166      33.897  57.596  24.975  1.00  0.00           N  
ATOM   2589  H   GLY   166      34.016  57.037  25.904  1.00  0.00           H  
ATOM   2590  CA  GLY   166      32.955  57.032  23.994  1.00  0.00           C  
ATOM   2591  HA2 GLY   166      32.273  56.615  24.611  1.00  0.00           H  
ATOM   2592  HA3 GLY   166      32.438  57.684  23.421  1.00  0.00           H  
ATOM   2593  C   GLY   166      33.496  55.875  23.150  1.00  0.00           C  
ATOM   2594  O   GLY   166      32.932  55.657  22.042  1.00  0.00           O  
ATOM   2595  N   MET   167      34.526  55.174  23.592  1.00  0.00           N  
ATOM   2596  H   MET   167      35.021  55.604  24.361  1.00  0.00           H  
ATOM   2597  CA  MET   167      35.075  53.933  22.984  1.00  0.00           C  
ATOM   2598  HA  MET   167      35.007  54.165  21.921  1.00  0.00           H  
ATOM   2599  CB  MET   167      36.607  53.821  23.379  1.00  0.00           C  
ATOM   2600  HB2 MET   167      36.611  53.426  24.395  1.00  0.00           H  
ATOM   2601  HB3 MET   167      36.941  53.054  22.680  1.00  0.00           H  
ATOM   2602  CG  MET   167      37.431  55.097  23.217  1.00  0.00           C  
ATOM   2603  HG2 MET   167      37.452  55.534  22.218  1.00  0.00           H  
ATOM   2604  HG3 MET   167      37.058  55.914  23.835  1.00  0.00           H  
ATOM   2605  SD  MET   167      39.192  54.933  23.693  1.00  0.00           S  
ATOM   2606  CE  MET   167      39.701  53.876  22.280  1.00  0.00           C  
ATOM   2607  HE1 MET   167      39.642  54.503  21.390  1.00  0.00           H  
ATOM   2608  HE2 MET   167      40.742  53.553  22.245  1.00  0.00           H  
ATOM   2609  HE3 MET   167      39.078  52.998  22.111  1.00  0.00           H  
ATOM   2610  C   MET   167      34.352  52.632  23.297  1.00  0.00           C  
ATOM   2611  O   MET   167      33.895  52.522  24.472  1.00  0.00           O  
ATOM   2612  N   ARG   168      34.428  51.671  22.330  1.00  0.00           N  
ATOM   2613  H   ARG   168      34.951  51.810  21.384  1.00  0.00           H  
ATOM   2614  CA  ARG   168      34.055  50.323  22.619  1.00  0.00           C  
ATOM   2615  HA  ARG   168      33.159  50.336  23.084  1.00  0.00           H  
ATOM   2616  CB  ARG   168      34.032  49.560  21.306  1.00  0.00           C  
ATOM   2617  HB2 ARG   168      33.289  50.056  20.682  1.00  0.00           H  
ATOM   2618  HB3 ARG   168      35.027  49.588  20.862  1.00  0.00           H  
ATOM   2619  CG  ARG   168      33.654  47.999  21.429  1.00  0.00           C  
ATOM   2620  HG2 ARG   168      34.366  47.578  21.918  1.00  0.00           H  
ATOM   2621  HG3 ARG   168      32.668  47.924  21.887  1.00  0.00           H  
ATOM   2622  CD  ARG   168      33.609  47.279  20.059  1.00  0.00           C  
ATOM   2623  HD2 ARG   168      32.849  47.672  19.383  1.00  0.00           H  
ATOM   2624  HD3 ARG   168      34.554  47.508  19.566  1.00  0.00           H  
ATOM   2625  NE  ARG   168      33.572  45.827  20.217  1.00  0.00           N  
ATOM   2626  HE  ARG   168      34.519  45.378  19.917  1.00  0.00           H  
ATOM   2627  CZ  ARG   168      32.843  45.003  20.869  1.00  0.00           C  
ATOM   2628  NH1 ARG   168      31.644  45.375  21.247  1.00  0.00           N  
ATOM   2629 HH11 ARG   168      30.831  44.678  21.450  1.00  0.00           H  
ATOM   2630 HH12 ARG   168      31.238  46.314  20.871  1.00  0.00           H  
ATOM   2631  NH2 ARG   168      33.176  43.786  21.099  1.00  0.00           N  
ATOM   2632 HH21 ARG   168      33.971  43.252  20.579  1.00  0.00           H  
ATOM   2633 HH22 ARG   168      32.369  43.240  21.588  1.00  0.00           H  
ATOM   2634  C   ARG   168      35.136  49.757  23.571  1.00  0.00           C  
ATOM   2635  O   ARG   168      36.338  50.016  23.458  1.00  0.00           O  
ATOM   2636  N   PHE   169      34.805  48.918  24.546  1.00  0.00           N  
ATOM   2637  H   PHE   169      33.740  48.732  24.684  1.00  0.00           H  
ATOM   2638  CA  PHE   169      35.739  48.306  25.462  1.00  0.00           C  
ATOM   2639  HA  PHE   169      36.178  49.131  26.022  1.00  0.00           H  
ATOM   2640  CB  PHE   169      34.967  47.559  26.552  1.00  0.00           C  
ATOM   2641  HB2 PHE   169      34.007  48.027  26.766  1.00  0.00           H  
ATOM   2642  HB3 PHE   169      34.675  46.580  26.172  1.00  0.00           H  
ATOM   2643  CG  PHE   169      35.793  47.168  27.787  1.00  0.00           C  
ATOM   2644  CD1 PHE   169      35.769  48.051  28.866  1.00  0.00           C  
ATOM   2645  HD1 PHE   169      35.142  48.942  28.832  1.00  0.00           H  
ATOM   2646  CE1 PHE   169      36.549  47.817  30.016  1.00  0.00           C  
ATOM   2647  HE1 PHE   169      36.730  48.601  30.752  1.00  0.00           H  
ATOM   2648  CZ  PHE   169      37.279  46.668  30.102  1.00  0.00           C  
ATOM   2649  HZ  PHE   169      37.993  46.476  30.903  1.00  0.00           H  
ATOM   2650  CE2 PHE   169      37.401  45.787  28.958  1.00  0.00           C  
ATOM   2651  HE2 PHE   169      37.922  44.923  28.915  1.00  0.00           H  
ATOM   2652  CD2 PHE   169      36.599  46.062  27.836  1.00  0.00           C  
ATOM   2653  HD2 PHE   169      36.681  45.423  26.957  1.00  0.00           H  
ATOM   2654  C   PHE   169      36.937  47.528  24.739  1.00  0.00           C  
ATOM   2655  O   PHE   169      38.084  47.802  25.131  1.00  0.00           O  
ATOM   2656  N   GLU   170      36.754  46.778  23.637  1.00  0.00           N  
ATOM   2657  H   GLU   170      35.792  46.593  23.393  1.00  0.00           H  
ATOM   2658  CA  GLU   170      37.798  46.159  22.813  1.00  0.00           C  
ATOM   2659  HA  GLU   170      38.322  45.481  23.347  1.00  0.00           H  
ATOM   2660  CB  GLU   170      37.055  45.417  21.785  1.00  0.00           C  
ATOM   2661  HB2 GLU   170      36.458  44.795  22.310  1.00  0.00           H  
ATOM   2662  HB3 GLU   170      36.445  46.026  21.259  1.00  0.00           H  
ATOM   2663  CG  GLU   170      37.991  44.639  20.766  1.00  0.00           C  
ATOM   2664  HG2 GLU   170      38.563  45.377  20.203  1.00  0.00           H  
ATOM   2665  HG3 GLU   170      38.628  44.077  21.314  1.00  0.00           H  
ATOM   2666  CD  GLU   170      37.087  43.837  19.805  1.00  0.00           C  
ATOM   2667  OE1 GLU   170      37.560  42.984  19.044  1.00  0.00           O  
ATOM   2668  OE2 GLU   170      35.814  44.047  19.751  1.00  0.00           O  
ATOM   2669  C   GLU   170      38.825  47.089  22.209  1.00  0.00           C  
ATOM   2670  O   GLU   170      39.993  46.612  22.152  1.00  0.00           O  
ATOM   2671  N   GLN   171      38.400  48.275  21.802  1.00  0.00           N  
ATOM   2672  H   GLN   171      37.376  48.516  22.087  1.00  0.00           H  
ATOM   2673  CA  GLN   171      39.199  49.259  21.062  1.00  0.00           C  
ATOM   2674  HA  GLN   171      39.994  48.631  20.660  1.00  0.00           H  
ATOM   2675  CB  GLN   171      38.457  49.984  19.915  1.00  0.00           C  
ATOM   2676  HB2 GLN   171      37.643  50.471  20.451  1.00  0.00           H  
ATOM   2677  HB3 GLN   171      39.159  50.671  19.441  1.00  0.00           H  
ATOM   2678  CG  GLN   171      37.998  48.888  18.886  1.00  0.00           C  
ATOM   2679  HG2 GLN   171      38.552  47.954  18.984  1.00  0.00           H  
ATOM   2680  HG3 GLN   171      36.953  48.686  19.121  1.00  0.00           H  
ATOM   2681  CD  GLN   171      38.046  49.341  17.434  1.00  0.00           C  
ATOM   2682  OE1 GLN   171      38.129  50.530  17.055  1.00  0.00           O  
ATOM   2683  NE2 GLN   171      37.763  48.432  16.519  1.00  0.00           N  
ATOM   2684 HE21 GLN   171      37.661  47.454  16.750  1.00  0.00           H  
ATOM   2685 HE22 GLN   171      37.602  48.779  15.499  1.00  0.00           H  
ATOM   2686  C   GLN   171      39.917  50.151  21.984  1.00  0.00           C  
ATOM   2687  O   GLN   171      40.956  50.682  21.731  1.00  0.00           O  
ATOM   2688  N   ALA   172      39.359  50.405  23.170  1.00  0.00           N  
ATOM   2689  H   ALA   172      38.398  49.984  23.425  1.00  0.00           H  
ATOM   2690  CA  ALA   172      39.930  51.167  24.277  1.00  0.00           C  
ATOM   2691  HA  ALA   172      40.289  52.119  23.916  1.00  0.00           H  
ATOM   2692  CB  ALA   172      38.910  51.466  25.377  1.00  0.00           C  
ATOM   2693  HB1 ALA   172      38.649  50.586  25.799  1.00  0.00           H  
ATOM   2694  HB2 ALA   172      39.225  52.094  26.197  1.00  0.00           H  
ATOM   2695  HB3 ALA   172      38.141  51.953  24.795  1.00  0.00           H  
ATOM   2696  C   ALA   172      41.111  50.464  24.950  1.00  0.00           C  
ATOM   2697  O   ALA   172      42.074  51.113  25.297  1.00  0.00           O  
ATOM   2698  N   MET   173      40.998  49.130  25.224  1.00  0.00           N  
ATOM   2699  H   MET   173      40.047  48.620  25.076  1.00  0.00           H  
ATOM   2700  CA  MET   173      42.163  48.344  25.606  1.00  0.00           C  
ATOM   2701  HA  MET   173      42.496  48.658  26.596  1.00  0.00           H  
ATOM   2702  CB  MET   173      41.724  46.828  25.784  1.00  0.00           C  
ATOM   2703  HB2 MET   173      40.707  46.808  26.176  1.00  0.00           H  
ATOM   2704  HB3 MET   173      41.690  46.299  24.831  1.00  0.00           H  
ATOM   2705  CG  MET   173      42.697  46.187  26.777  1.00  0.00           C  
ATOM   2706  HG2 MET   173      42.359  45.161  26.923  1.00  0.00           H  
ATOM   2707  HG3 MET   173      43.643  46.196  26.424  1.00  0.00           H  
ATOM   2708  SD  MET   173      42.778  46.873  28.433  1.00  0.00           S  
ATOM   2709  CE  MET   173      41.135  46.357  29.201  1.00  0.00           C  
ATOM   2710  HE1 MET   173      40.327  46.822  28.656  1.00  0.00           H  
ATOM   2711  HE2 MET   173      41.048  45.271  29.229  1.00  0.00           H  
ATOM   2712  HE3 MET   173      41.043  46.584  30.263  1.00  0.00           H  
ATOM   2713  C   MET   173      43.302  48.327  24.614  1.00  0.00           C  
ATOM   2714  O   MET   173      44.400  48.656  25.042  1.00  0.00           O  
ATOM   2715  N   ALA   174      43.000  48.059  23.364  1.00  0.00           N  
ATOM   2716  H   ALA   174      41.966  47.904  23.057  1.00  0.00           H  
ATOM   2717  CA  ALA   174      43.993  47.937  22.290  1.00  0.00           C  
ATOM   2718  HA  ALA   174      44.660  47.241  22.590  1.00  0.00           H  
ATOM   2719  CB  ALA   174      43.344  47.515  20.981  1.00  0.00           C  
ATOM   2720  HB1 ALA   174      44.038  47.508  20.141  1.00  0.00           H  
ATOM   2721  HB2 ALA   174      42.929  46.597  21.059  1.00  0.00           H  
ATOM   2722  HB3 ALA   174      42.638  48.141  20.621  1.00  0.00           H  
ATOM   2723  C   ALA   174      44.738  49.288  22.140  1.00  0.00           C  
ATOM   2724  O   ALA   174      45.965  49.349  22.176  1.00  0.00           O  
ATOM   2725  N   GLU   175      43.987  50.387  22.200  1.00  0.00           N  
ATOM   2726  H   GLU   175      42.905  50.257  22.169  1.00  0.00           H  
ATOM   2727  CA  GLU   175      44.560  51.774  22.077  1.00  0.00           C  
ATOM   2728  HA  GLU   175      45.263  51.798  21.353  1.00  0.00           H  
ATOM   2729  CB  GLU   175      43.453  52.731  21.710  1.00  0.00           C  
ATOM   2730  HB2 GLU   175      42.932  52.465  20.791  1.00  0.00           H  
ATOM   2731  HB3 GLU   175      42.780  52.506  22.538  1.00  0.00           H  
ATOM   2732  CG  GLU   175      43.789  54.241  21.640  1.00  0.00           C  
ATOM   2733  HG2 GLU   175      42.857  54.669  21.270  1.00  0.00           H  
ATOM   2734  HG3 GLU   175      43.983  54.576  22.659  1.00  0.00           H  
ATOM   2735  CD  GLU   175      44.903  54.585  20.699  1.00  0.00           C  
ATOM   2736  OE1 GLU   175      45.497  55.632  20.931  1.00  0.00           O  
ATOM   2737  OE2 GLU   175      45.170  53.927  19.652  1.00  0.00           O  
ATOM   2738  C   GLU   175      45.285  52.367  23.374  1.00  0.00           C  
ATOM   2739  O   GLU   175      46.390  52.916  23.233  1.00  0.00           O  
ATOM   2740  N   ARG   176      44.752  52.203  24.576  1.00  0.00           N  
ATOM   2741  H   ARG   176      43.854  51.743  24.606  1.00  0.00           H  
ATOM   2742  CA  ARG   176      45.276  52.816  25.839  1.00  0.00           C  
ATOM   2743  HA  ARG   176      45.996  53.622  25.696  1.00  0.00           H  
ATOM   2744  CB  ARG   176      44.109  53.245  26.682  1.00  0.00           C  
ATOM   2745  HB2 ARG   176      43.431  52.434  26.946  1.00  0.00           H  
ATOM   2746  HB3 ARG   176      44.445  53.612  27.652  1.00  0.00           H  
ATOM   2747  CG  ARG   176      43.280  54.306  26.007  1.00  0.00           C  
ATOM   2748  HG2 ARG   176      43.960  55.153  25.911  1.00  0.00           H  
ATOM   2749  HG3 ARG   176      43.001  53.949  25.016  1.00  0.00           H  
ATOM   2750  CD  ARG   176      42.064  54.846  26.771  1.00  0.00           C  
ATOM   2751  HD2 ARG   176      41.229  54.155  26.654  1.00  0.00           H  
ATOM   2752  HD3 ARG   176      42.273  54.850  27.841  1.00  0.00           H  
ATOM   2753  NE  ARG   176      41.675  56.188  26.274  1.00  0.00           N  
ATOM   2754  HE  ARG   176      41.930  56.342  25.226  1.00  0.00           H  
ATOM   2755  CZ  ARG   176      40.924  57.056  26.872  1.00  0.00           C  
ATOM   2756  NH1 ARG   176      40.501  56.964  28.104  1.00  0.00           N  
ATOM   2757 HH11 ARG   176      40.767  56.041  28.618  1.00  0.00           H  
ATOM   2758 HH12 ARG   176      39.935  57.684  28.530  1.00  0.00           H  
ATOM   2759  NH2 ARG   176      40.613  58.174  26.335  1.00  0.00           N  
ATOM   2760 HH21 ARG   176      41.058  58.375  25.360  1.00  0.00           H  
ATOM   2761 HH22 ARG   176      40.136  58.942  26.945  1.00  0.00           H  
ATOM   2762  C   ARG   176      46.081  51.902  26.777  1.00  0.00           C  
ATOM   2763  O   ARG   176      46.665  52.407  27.744  1.00  0.00           O  
ATOM   2764  N   VAL   177      46.105  50.601  26.523  1.00  0.00           N  
ATOM   2765  H   VAL   177      45.511  50.172  25.716  1.00  0.00           H  
ATOM   2766  CA  VAL   177      46.859  49.626  27.309  1.00  0.00           C  
ATOM   2767  HA  VAL   177      47.496  50.072  28.072  1.00  0.00           H  
ATOM   2768  CB  VAL   177      45.994  48.715  28.251  1.00  0.00           C  
ATOM   2769  HB  VAL   177      45.281  48.238  27.579  1.00  0.00           H  
ATOM   2770  CG1 VAL   177      46.741  47.659  29.089  1.00  0.00           C  
ATOM   2771 HG11 VAL   177      47.355  48.135  29.854  1.00  0.00           H  
ATOM   2772 HG12 VAL   177      46.119  47.065  29.617  1.00  0.00           H  
ATOM   2773 HG13 VAL   177      47.394  47.071  28.445  1.00  0.00           H  
ATOM   2774  CG2 VAL   177      45.056  49.502  29.180  1.00  0.00           C  
ATOM   2775 HG21 VAL   177      45.571  50.283  29.740  1.00  0.00           H  
ATOM   2776 HG22 VAL   177      44.336  49.989  28.522  1.00  0.00           H  
ATOM   2777 HG23 VAL   177      44.481  48.849  29.837  1.00  0.00           H  
ATOM   2778  C   VAL   177      47.778  48.714  26.430  1.00  0.00           C  
ATOM   2779  O   VAL   177      48.946  48.609  26.629  1.00  0.00           O  
ATOM   2780  N   PHE   178      47.204  48.121  25.363  1.00  0.00           N  
ATOM   2781  H   PHE   178      46.204  48.334  24.987  1.00  0.00           H  
ATOM   2782  CA  PHE   178      47.977  47.212  24.550  1.00  0.00           C  
ATOM   2783  HA  PHE   178      48.538  46.607  25.262  1.00  0.00           H  
ATOM   2784  CB  PHE   178      47.137  46.229  23.829  1.00  0.00           C  
ATOM   2785  HB2 PHE   178      46.741  46.811  23.105  1.00  0.00           H  
ATOM   2786  HB3 PHE   178      47.718  45.591  23.305  1.00  0.00           H  
ATOM   2787  CG  PHE   178      46.053  45.330  24.524  1.00  0.00           C  
ATOM   2788  CD1 PHE   178      46.324  44.834  25.785  1.00  0.00           C  
ATOM   2789  HD1 PHE   178      47.176  45.158  26.220  1.00  0.00           H  
ATOM   2790  CE1 PHE   178      45.459  43.920  26.408  1.00  0.00           C  
ATOM   2791  HE1 PHE   178      45.658  43.651  27.361  1.00  0.00           H  
ATOM   2792  CZ  PHE   178      44.357  43.422  25.721  1.00  0.00           C  
ATOM   2793  HZ  PHE   178      43.728  42.784  26.187  1.00  0.00           H  
ATOM   2794  CE2 PHE   178      44.100  43.833  24.396  1.00  0.00           C  
ATOM   2795  HE2 PHE   178      43.316  43.403  23.926  1.00  0.00           H  
ATOM   2796  CD2 PHE   178      44.934  44.839  23.813  1.00  0.00           C  
ATOM   2797  HD2 PHE   178      44.793  45.193  22.792  1.00  0.00           H  
ATOM   2798  C   PHE   178      48.997  47.794  23.566  1.00  0.00           C  
ATOM   2799  O   PHE   178      50.110  47.322  23.517  1.00  0.00           O  
ATOM   2800  N   LYS   179      48.694  48.914  22.901  1.00  0.00           N  
ATOM   2801  H   LYS   179      47.644  49.205  22.886  1.00  0.00           H  
ATOM   2802  CA  LYS   179      49.678  49.773  22.168  1.00  0.00           C  
ATOM   2803  HA  LYS   179      50.159  49.258  21.337  1.00  0.00           H  
ATOM   2804  CB  LYS   179      48.941  50.968  21.507  1.00  0.00           C  
ATOM   2805  HB2 LYS   179      48.390  50.513  20.683  1.00  0.00           H  
ATOM   2806  HB3 LYS   179      48.317  51.554  22.181  1.00  0.00           H  
ATOM   2807  CG  LYS   179      49.965  52.104  21.062  1.00  0.00           C  
ATOM   2808  HG2 LYS   179      50.470  52.539  21.924  1.00  0.00           H  
ATOM   2809  HG3 LYS   179      50.814  51.746  20.479  1.00  0.00           H  
ATOM   2810  CD  LYS   179      49.265  53.217  20.361  1.00  0.00           C  
ATOM   2811  HD2 LYS   179      48.617  53.639  21.011  1.00  0.00           H  
ATOM   2812  HD3 LYS   179      50.014  53.951  20.067  1.00  0.00           H  
ATOM   2813  CE  LYS   179      48.487  52.697  19.224  1.00  0.00           C  
ATOM   2814  HE2 LYS   179      48.984  51.943  18.615  1.00  0.00           H  
ATOM   2815  HE3 LYS   179      47.726  52.039  19.641  1.00  0.00           H  
ATOM   2816  NZ  LYS   179      47.722  53.705  18.419  1.00  0.00           N  
ATOM   2817  HZ1 LYS   179      47.259  53.215  17.561  1.00  0.00           H  
ATOM   2818  HZ2 LYS   179      46.855  53.992  19.015  1.00  0.00           H  
ATOM   2819  HZ3 LYS   179      48.328  54.531  18.047  1.00  0.00           H  
ATOM   2820  C   LYS   179      50.922  50.089  23.043  1.00  0.00           C  
ATOM   2821  O   LYS   179      52.004  49.801  22.619  1.00  0.00           O  
ATOM   2822  N   PRO   180      50.776  50.875  24.180  1.00  0.00           N  
ATOM   2823  CD  PRO   180      49.546  51.508  24.617  1.00  0.00           C  
ATOM   2824  HD2 PRO   180      48.695  50.849  24.526  1.00  0.00           H  
ATOM   2825  HD3 PRO   180      49.332  52.375  24.010  1.00  0.00           H  
ATOM   2826  CG  PRO   180      49.789  51.933  26.096  1.00  0.00           C  
ATOM   2827  HG2 PRO   180      49.849  51.059  26.727  1.00  0.00           H  
ATOM   2828  HG3 PRO   180      49.217  52.779  26.450  1.00  0.00           H  
ATOM   2829  CB  PRO   180      51.275  52.381  25.950  1.00  0.00           C  
ATOM   2830  HB2 PRO   180      51.693  52.278  26.863  1.00  0.00           H  
ATOM   2831  HB3 PRO   180      51.329  53.404  25.607  1.00  0.00           H  
ATOM   2832  CA  PRO   180      51.875  51.338  24.974  1.00  0.00           C  
ATOM   2833  HA  PRO   180      52.437  51.972  24.289  1.00  0.00           H  
ATOM   2834  C   PRO   180      52.691  50.286  25.663  1.00  0.00           C  
ATOM   2835  O   PRO   180      53.736  50.550  26.273  1.00  0.00           O  
ATOM   2836  N   LEU   181      52.303  49.034  25.413  1.00  0.00           N  
ATOM   2837  H   LEU   181      51.321  48.919  24.955  1.00  0.00           H  
ATOM   2838  CA  LEU   181      53.019  47.775  25.853  1.00  0.00           C  
ATOM   2839  HA  LEU   181      54.025  48.072  26.149  1.00  0.00           H  
ATOM   2840  CB  LEU   181      52.249  47.166  27.053  1.00  0.00           C  
ATOM   2841  HB2 LEU   181      51.243  46.941  26.698  1.00  0.00           H  
ATOM   2842  HB3 LEU   181      52.792  46.264  27.335  1.00  0.00           H  
ATOM   2843  CG  LEU   181      52.192  48.025  28.236  1.00  0.00           C  
ATOM   2844  HG  LEU   181      51.605  48.803  27.972  1.00  0.00           H  
ATOM   2845  CD1 LEU   181      51.398  47.141  29.293  1.00  0.00           C  
ATOM   2846 HD11 LEU   181      51.261  47.673  30.141  1.00  0.00           H  
ATOM   2847 HD12 LEU   181      50.509  46.943  28.855  1.00  0.00           H  
ATOM   2848 HD13 LEU   181      51.892  46.280  29.481  1.00  0.00           H  
ATOM   2849  CD2 LEU   181      53.605  48.433  28.896  1.00  0.00           C  
ATOM   2850 HD21 LEU   181      54.340  47.651  28.704  1.00  0.00           H  
ATOM   2851 HD22 LEU   181      53.927  49.331  28.368  1.00  0.00           H  
ATOM   2852 HD23 LEU   181      53.544  48.745  29.939  1.00  0.00           H  
ATOM   2853  C   LEU   181      53.212  46.649  24.754  1.00  0.00           C  
ATOM   2854  O   LEU   181      53.706  45.564  25.065  1.00  0.00           O  
ATOM   2855  N   LYS   182      52.929  46.925  23.468  1.00  0.00           N  
ATOM   2856  H   LYS   182      52.659  47.946  23.198  1.00  0.00           H  
ATOM   2857  CA  LYS   182      52.941  46.030  22.291  1.00  0.00           C  
ATOM   2858  HA  LYS   182      52.142  46.403  21.650  1.00  0.00           H  
ATOM   2859  CB  LYS   182      54.271  46.211  21.451  1.00  0.00           C  
ATOM   2860  HB2 LYS   182      54.311  45.416  20.707  1.00  0.00           H  
ATOM   2861  HB3 LYS   182      54.337  47.185  20.966  1.00  0.00           H  
ATOM   2862  CG  LYS   182      55.588  46.233  22.222  1.00  0.00           C  
ATOM   2863  HG2 LYS   182      55.586  47.122  22.854  1.00  0.00           H  
ATOM   2864  HG3 LYS   182      55.714  45.385  22.895  1.00  0.00           H  
ATOM   2865  CD  LYS   182      56.890  46.252  21.346  1.00  0.00           C  
ATOM   2866  HD2 LYS   182      57.006  45.341  20.924  1.00  0.00           H  
ATOM   2867  HD3 LYS   182      56.698  46.936  20.519  1.00  0.00           H  
ATOM   2868  CE  LYS   182      58.162  46.495  22.138  1.00  0.00           C  
ATOM   2869  HE2 LYS   182      58.019  47.376  22.763  1.00  0.00           H  
ATOM   2870  HE3 LYS   182      58.375  45.686  22.837  1.00  0.00           H  
ATOM   2871  NZ  LYS   182      59.359  46.694  21.231  1.00  0.00           N  
ATOM   2872  HZ1 LYS   182      59.209  47.469  20.480  1.00  0.00           H  
ATOM   2873  HZ2 LYS   182      60.219  47.044  21.802  1.00  0.00           H  
ATOM   2874  HZ3 LYS   182      59.627  45.723  20.814  1.00  0.00           H  
ATOM   2875  C   LYS   182      52.643  44.538  22.681  1.00  0.00           C  
ATOM   2876  O   LYS   182      53.374  43.575  22.371  1.00  0.00           O  
ATOM   2877  N   LEU   183      51.479  44.339  23.268  1.00  0.00           N  
ATOM   2878  H   LEU   183      50.987  45.206  23.431  1.00  0.00           H  
ATOM   2879  CA  LEU   183      50.945  42.972  23.567  1.00  0.00           C  
ATOM   2880  HA  LEU   183      51.802  42.340  23.802  1.00  0.00           H  
ATOM   2881  CB  LEU   183      50.054  43.076  24.856  1.00  0.00           C  
ATOM   2882  HB2 LEU   183      49.257  43.783  24.625  1.00  0.00           H  
ATOM   2883  HB3 LEU   183      49.714  42.069  25.099  1.00  0.00           H  
ATOM   2884  CG  LEU   183      50.765  43.579  26.089  1.00  0.00           C  
ATOM   2885  HG  LEU   183      51.240  44.548  25.934  1.00  0.00           H  
ATOM   2886  CD1 LEU   183      49.765  43.815  27.232  1.00  0.00           C  
ATOM   2887 HD11 LEU   183      49.031  44.593  27.019  1.00  0.00           H  
ATOM   2888 HD12 LEU   183      49.222  42.919  27.531  1.00  0.00           H  
ATOM   2889 HD13 LEU   183      50.196  44.172  28.168  1.00  0.00           H  
ATOM   2890  CD2 LEU   183      51.777  42.569  26.651  1.00  0.00           C  
ATOM   2891 HD21 LEU   183      52.507  42.260  25.904  1.00  0.00           H  
ATOM   2892 HD22 LEU   183      52.302  43.022  27.492  1.00  0.00           H  
ATOM   2893 HD23 LEU   183      51.352  41.612  26.953  1.00  0.00           H  
ATOM   2894  C   LEU   183      50.284  42.355  22.317  1.00  0.00           C  
ATOM   2895  O   LEU   183      49.056  42.274  22.192  1.00  0.00           O  
ATOM   2896  N   ASN   184      51.134  41.967  21.316  1.00  0.00           N  
ATOM   2897  H   ASN   184      52.192  42.205  21.429  1.00  0.00           H  
ATOM   2898  CA  ASN   184      50.732  41.746  19.953  1.00  0.00           C  
ATOM   2899  HA  ASN   184      50.011  42.507  19.656  1.00  0.00           H  
ATOM   2900  CB  ASN   184      51.920  41.965  19.062  1.00  0.00           C  
ATOM   2901  HB2 ASN   184      52.713  41.371  19.257  1.00  0.00           H  
ATOM   2902  HB3 ASN   184      51.671  41.729  18.028  1.00  0.00           H  
ATOM   2903  CG  ASN   184      52.402  43.432  19.069  1.00  0.00           C  
ATOM   2904  OD1 ASN   184      51.847  44.304  19.728  1.00  0.00           O  
ATOM   2905  ND2 ASN   184      53.316  43.770  18.221  1.00  0.00           N  
ATOM   2906 HD21 ASN   184      53.524  44.759  18.211  1.00  0.00           H  
ATOM   2907 HD22 ASN   184      53.722  43.173  17.515  1.00  0.00           H  
ATOM   2908  C   ASN   184      49.991  40.442  19.734  1.00  0.00           C  
ATOM   2909  O   ASN   184      49.635  40.101  18.571  1.00  0.00           O  
ATOM   2910  N   HIE   185      49.849  39.634  20.803  1.00  0.00           N  
ATOM   2911  H   HIE   185      50.132  39.951  21.719  1.00  0.00           H  
ATOM   2912  CA  HIE   185      49.407  38.285  20.789  1.00  0.00           C  
ATOM   2913  HA  HIE   185      49.045  38.130  19.772  1.00  0.00           H  
ATOM   2914  CB  HIE   185      50.494  37.303  21.152  1.00  0.00           C  
ATOM   2915  HB2 HIE   185      50.852  37.536  22.155  1.00  0.00           H  
ATOM   2916  HB3 HIE   185      50.008  36.329  21.099  1.00  0.00           H  
ATOM   2917  CG  HIE   185      51.726  37.479  20.369  1.00  0.00           C  
ATOM   2918  ND1 HIE   185      53.052  37.654  20.887  1.00  0.00           N  
ATOM   2919  CE1 HIE   185      53.911  37.642  19.858  1.00  0.00           C  
ATOM   2920  HE1 HIE   185      54.995  37.711  19.948  1.00  0.00           H  
ATOM   2921  NE2 HIE   185      53.250  37.500  18.686  1.00  0.00           N  
ATOM   2922  HE2 HIE   185      53.676  37.411  17.687  1.00  0.00           H  
ATOM   2923  CD2 HIE   185      51.936  37.321  19.012  1.00  0.00           C  
ATOM   2924  HD2 HIE   185      51.156  37.124  18.277  1.00  0.00           H  
ATOM   2925  C   HIE   185      48.185  38.109  21.714  1.00  0.00           C  
ATOM   2926  O   HIE   185      47.698  37.033  21.876  1.00  0.00           O  
ATOM   2927  N   THR   186      47.751  39.154  22.391  1.00  0.00           N  
ATOM   2928  H   THR   186      48.377  40.035  22.244  1.00  0.00           H  
ATOM   2929  CA  THR   186      46.692  39.243  23.379  1.00  0.00           C  
ATOM   2930  HA  THR   186      46.517  38.260  23.817  1.00  0.00           H  
ATOM   2931  CB  THR   186      47.105  40.199  24.513  1.00  0.00           C  
ATOM   2932  HB  THR   186      47.276  41.161  24.031  1.00  0.00           H  
ATOM   2933  CG2 THR   186      46.051  40.560  25.563  1.00  0.00           C  
ATOM   2934 HG21 THR   186      45.176  40.968  25.058  1.00  0.00           H  
ATOM   2935 HG22 THR   186      45.760  39.664  26.112  1.00  0.00           H  
ATOM   2936 HG23 THR   186      46.319  41.354  26.260  1.00  0.00           H  
ATOM   2937  OG1 THR   186      48.281  39.841  25.243  1.00  0.00           O  
ATOM   2938  HG1 THR   186      49.067  39.718  24.498  1.00  0.00           H  
ATOM   2939  C   THR   186      45.372  39.671  22.715  1.00  0.00           C  
ATOM   2940  O   THR   186      45.407  40.388  21.726  1.00  0.00           O  
ATOM   2941  N   TRP   187      44.232  39.189  23.140  1.00  0.00           N  
ATOM   2942  H   TRP   187      44.130  38.439  23.808  1.00  0.00           H  
ATOM   2943  CA  TRP   187      43.001  39.589  22.472  1.00  0.00           C  
ATOM   2944  HA  TRP   187      43.061  40.601  22.071  1.00  0.00           H  
ATOM   2945  CB  TRP   187      42.666  38.554  21.331  1.00  0.00           C  
ATOM   2946  HB2 TRP   187      42.547  37.591  21.827  1.00  0.00           H  
ATOM   2947  HB3 TRP   187      41.744  38.735  20.780  1.00  0.00           H  
ATOM   2948  CG  TRP   187      43.605  38.436  20.220  1.00  0.00           C  
ATOM   2949  CD1 TRP   187      44.428  37.331  20.060  1.00  0.00           C  
ATOM   2950  HD1 TRP   187      44.484  36.639  20.794  1.00  0.00           H  
ATOM   2951  NE1 TRP   187      45.220  37.567  18.989  1.00  0.00           N  
ATOM   2952  HE1 TRP   187      46.004  36.965  18.783  1.00  0.00           H  
ATOM   2953  CE2 TRP   187      44.957  38.803  18.373  1.00  0.00           C  
ATOM   2954  CZ2 TRP   187      45.538  39.468  17.300  1.00  0.00           C  
ATOM   2955  HZ2 TRP   187      46.369  39.070  16.885  1.00  0.00           H  
ATOM   2956  CH2 TRP   187      44.985  40.687  16.838  1.00  0.00           C  
ATOM   2957  HH2 TRP   187      45.346  41.229  15.964  1.00  0.00           H  
ATOM   2958  CZ3 TRP   187      43.841  41.154  17.504  1.00  0.00           C  
ATOM   2959  HZ3 TRP   187      43.327  42.082  17.254  1.00  0.00           H  
ATOM   2960  CE3 TRP   187      43.275  40.486  18.705  1.00  0.00           C  
ATOM   2961  HE3 TRP   187      42.491  40.971  19.287  1.00  0.00           H  
ATOM   2962  CD2 TRP   187      43.830  39.300  19.123  1.00  0.00           C  
ATOM   2963  C   TRP   187      41.792  39.690  23.427  1.00  0.00           C  
ATOM   2964  O   TRP   187      41.622  38.898  24.329  1.00  0.00           O  
ATOM   2965  N   ILE   188      40.889  40.565  23.120  1.00  0.00           N  
ATOM   2966  H   ILE   188      41.077  41.174  22.235  1.00  0.00           H  
ATOM   2967  CA  ILE   188      39.641  40.542  23.814  1.00  0.00           C  
ATOM   2968  HA  ILE   188      39.795  40.408  24.885  1.00  0.00           H  
ATOM   2969  CB  ILE   188      39.022  41.946  23.741  1.00  0.00           C  
ATOM   2970  HB  ILE   188      39.633  42.392  22.956  1.00  0.00           H  
ATOM   2971  CG2 ILE   188      37.477  41.994  23.355  1.00  0.00           C  
ATOM   2972 HG21 ILE   188      36.893  41.370  24.033  1.00  0.00           H  
ATOM   2973 HG22 ILE   188      37.110  42.934  23.398  1.00  0.00           H  
ATOM   2974 HG23 ILE   188      37.313  41.621  22.486  1.00  0.00           H  
ATOM   2975  CG1 ILE   188      39.162  42.850  25.002  1.00  0.00           C  
ATOM   2976 HG12 ILE   188      38.590  43.769  24.877  1.00  0.00           H  
ATOM   2977 HG13 ILE   188      38.784  42.372  25.906  1.00  0.00           H  
ATOM   2978  CD1 ILE   188      40.532  43.351  25.296  1.00  0.00           C  
ATOM   2979 HD11 ILE   188      40.488  44.018  26.145  1.00  0.00           H  
ATOM   2980 HD12 ILE   188      41.151  42.557  25.372  1.00  0.00           H  
ATOM   2981 HD13 ILE   188      40.854  43.929  24.442  1.00  0.00           H  
ATOM   2982  C   ILE   188      38.811  39.386  23.200  1.00  0.00           C  
ATOM   2983  O   ILE   188      38.124  38.622  23.899  1.00  0.00           O  
ATOM   2984  N   ASN   189      38.968  39.080  21.900  1.00  0.00           N  
ATOM   2985  H   ASN   189      39.683  39.726  21.412  1.00  0.00           H  
ATOM   2986  CA  ASN   189      38.244  38.091  20.987  1.00  0.00           C  
ATOM   2987  HA  ASN   189      37.976  37.164  21.472  1.00  0.00           H  
ATOM   2988  CB  ASN   189      36.914  38.728  20.445  1.00  0.00           C  
ATOM   2989  HB2 ASN   189      37.079  39.721  20.362  1.00  0.00           H  
ATOM   2990  HB3 ASN   189      36.425  38.280  19.593  1.00  0.00           H  
ATOM   2991  CG  ASN   189      35.764  38.604  21.444  1.00  0.00           C  
ATOM   2992  OD1 ASN   189      35.722  37.751  22.302  1.00  0.00           O  
ATOM   2993  ND2 ASN   189      34.806  39.525  21.402  1.00  0.00           N  
ATOM   2994 HD21 ASN   189      34.063  39.348  22.179  1.00  0.00           H  
ATOM   2995 HD22 ASN   189      34.770  40.371  20.715  1.00  0.00           H  
ATOM   2996  C   ASN   189      39.223  37.767  19.857  1.00  0.00           C  
ATOM   2997  O   ASN   189      39.602  38.587  18.997  1.00  0.00           O  
ATOM   2998  N   VAL   190      39.683  36.505  19.873  1.00  0.00           N  
ATOM   2999  H   VAL   190      39.149  35.814  20.525  1.00  0.00           H  
ATOM   3000  CA  VAL   190      40.817  35.984  19.035  1.00  0.00           C  
ATOM   3001  HA  VAL   190      41.630  36.704  19.126  1.00  0.00           H  
ATOM   3002  CB  VAL   190      41.149  34.569  19.549  1.00  0.00           C  
ATOM   3003  HB  VAL   190      40.366  33.984  19.296  1.00  0.00           H  
ATOM   3004  CG1 VAL   190      42.391  34.076  18.750  1.00  0.00           C  
ATOM   3005 HG11 VAL   190      43.221  34.782  18.724  1.00  0.00           H  
ATOM   3006 HG12 VAL   190      42.731  33.112  19.129  1.00  0.00           H  
ATOM   3007 HG13 VAL   190      42.107  33.976  17.703  1.00  0.00           H  
ATOM   3008  CG2 VAL   190      41.439  34.431  21.085  1.00  0.00           C  
ATOM   3009 HG21 VAL   190      40.537  34.494  21.677  1.00  0.00           H  
ATOM   3010 HG22 VAL   190      41.753  33.487  21.255  1.00  0.00           H  
ATOM   3011 HG23 VAL   190      42.127  35.174  21.460  1.00  0.00           H  
ATOM   3012  C   VAL   190      40.379  35.987  17.542  1.00  0.00           C  
ATOM   3013  O   VAL   190      39.302  35.462  17.262  1.00  0.00           O  
ATOM   3014  N   PRO   191      41.177  36.568  16.631  1.00  0.00           N  
ATOM   3015  CD  PRO   191      42.334  37.383  16.912  1.00  0.00           C  
ATOM   3016  HD2 PRO   191      42.980  36.805  17.572  1.00  0.00           H  
ATOM   3017  HD3 PRO   191      41.950  38.294  17.372  1.00  0.00           H  
ATOM   3018  CG  PRO   191      42.948  37.750  15.544  1.00  0.00           C  
ATOM   3019  HG2 PRO   191      43.693  37.043  15.180  1.00  0.00           H  
ATOM   3020  HG3 PRO   191      43.406  38.728  15.692  1.00  0.00           H  
ATOM   3021  CB  PRO   191      41.730  37.656  14.593  1.00  0.00           C  
ATOM   3022  HB2 PRO   191      42.138  37.421  13.610  1.00  0.00           H  
ATOM   3023  HB3 PRO   191      41.270  38.643  14.553  1.00  0.00           H  
ATOM   3024  CA  PRO   191      40.765  36.582  15.204  1.00  0.00           C  
ATOM   3025  HA  PRO   191      39.728  36.906  15.128  1.00  0.00           H  
ATOM   3026  C   PRO   191      40.859  35.202  14.548  1.00  0.00           C  
ATOM   3027  O   PRO   191      41.715  34.393  14.931  1.00  0.00           O  
ATOM   3028  N   HIE   192      40.025  34.953  13.561  1.00  0.00           N  
ATOM   3029  H   HIE   192      39.314  35.755  13.361  1.00  0.00           H  
ATOM   3030  CA  HIE   192      39.872  33.664  12.895  1.00  0.00           C  
ATOM   3031  HA  HIE   192      39.366  33.034  13.626  1.00  0.00           H  
ATOM   3032  CB  HIE   192      38.986  33.896  11.688  1.00  0.00           C  
ATOM   3033  HB2 HIE   192      38.021  33.882  11.985  1.00  0.00           H  
ATOM   3034  HB3 HIE   192      39.131  34.879  11.239  1.00  0.00           H  
ATOM   3035  CG  HIE   192      39.144  32.850  10.662  1.00  0.00           C  
ATOM   3036  ND1 HIE   192      38.326  31.749  10.530  1.00  0.00           N  
ATOM   3037  CE1 HIE   192      38.917  30.961   9.614  1.00  0.00           C  
ATOM   3038  HE1 HIE   192      38.568  30.032   9.428  1.00  0.00           H  
ATOM   3039  NE2 HIE   192      40.029  31.552   9.041  1.00  0.00           N  
ATOM   3040  HE2 HIE   192      40.693  31.090   8.436  1.00  0.00           H  
ATOM   3041  CD2 HIE   192      40.108  32.732   9.683  1.00  0.00           C  
ATOM   3042  HD2 HIE   192      40.886  33.470   9.486  1.00  0.00           H  
ATOM   3043  C   HIE   192      41.245  33.113  12.603  1.00  0.00           C  
ATOM   3044  O   HIE   192      41.542  31.927  12.873  1.00  0.00           O  
ATOM   3045  N   ALA   193      42.190  33.950  12.084  1.00  0.00           N  
ATOM   3046  H   ALA   193      41.927  34.982  11.853  1.00  0.00           H  
ATOM   3047  CA  ALA   193      43.541  33.560  11.734  1.00  0.00           C  
ATOM   3048  HA  ALA   193      43.448  32.587  11.253  1.00  0.00           H  
ATOM   3049  CB  ALA   193      44.156  34.602  10.738  1.00  0.00           C  
ATOM   3050  HB1 ALA   193      43.509  34.783   9.984  1.00  0.00           H  
ATOM   3051  HB2 ALA   193      44.400  35.506  11.296  1.00  0.00           H  
ATOM   3052  HB3 ALA   193      45.149  34.308  10.399  1.00  0.00           H  
ATOM   3053  C   ALA   193      44.511  33.305  12.877  1.00  0.00           C  
ATOM   3054  O   ALA   193      45.449  32.555  12.589  1.00  0.00           O  
ATOM   3055  N   GLU   194      44.316  33.711  14.092  1.00  0.00           N  
ATOM   3056  H   GLU   194      43.420  34.295  14.301  1.00  0.00           H  
ATOM   3057  CA  GLU   194      45.119  33.138  15.261  1.00  0.00           C  
ATOM   3058  HA  GLU   194      45.964  32.712  14.910  1.00  0.00           H  
ATOM   3059  CB  GLU   194      45.437  34.314  16.219  1.00  0.00           C  
ATOM   3060  HB2 GLU   194      44.543  34.728  16.684  1.00  0.00           H  
ATOM   3061  HB3 GLU   194      46.112  34.050  17.033  1.00  0.00           H  
ATOM   3062  CG  GLU   194      46.147  35.524  15.550  1.00  0.00           C  
ATOM   3063  HG2 GLU   194      45.543  35.998  14.777  1.00  0.00           H  
ATOM   3064  HG3 GLU   194      46.283  36.260  16.343  1.00  0.00           H  
ATOM   3065  CD  GLU   194      47.551  35.148  14.980  1.00  0.00           C  
ATOM   3066  OE1 GLU   194      48.342  34.533  15.742  1.00  0.00           O  
ATOM   3067  OE2 GLU   194      47.779  35.500  13.805  1.00  0.00           O  
ATOM   3068  C   GLU   194      44.428  32.024  15.995  1.00  0.00           C  
ATOM   3069  O   GLU   194      45.015  31.466  16.952  1.00  0.00           O  
ATOM   3070  N   GLU   195      43.124  31.777  15.642  1.00  0.00           N  
ATOM   3071  H   GLU   195      42.684  32.324  14.808  1.00  0.00           H  
ATOM   3072  CA  GLU   195      42.249  30.975  16.504  1.00  0.00           C  
ATOM   3073  HA  GLU   195      42.272  31.348  17.528  1.00  0.00           H  
ATOM   3074  CB  GLU   195      40.816  31.046  16.023  1.00  0.00           C  
ATOM   3075  HB2 GLU   195      40.529  32.098  16.022  1.00  0.00           H  
ATOM   3076  HB3 GLU   195      40.744  30.621  15.022  1.00  0.00           H  
ATOM   3077  CG  GLU   195      39.743  30.350  16.901  1.00  0.00           C  
ATOM   3078  HG2 GLU   195      39.882  30.735  17.911  1.00  0.00           H  
ATOM   3079  HG3 GLU   195      38.743  30.703  16.647  1.00  0.00           H  
ATOM   3080  CD  GLU   195      39.646  28.814  16.777  1.00  0.00           C  
ATOM   3081  OE1 GLU   195      39.219  28.138  17.743  1.00  0.00           O  
ATOM   3082  OE2 GLU   195      40.171  28.210  15.775  1.00  0.00           O  
ATOM   3083  C   GLU   195      42.734  29.543  16.744  1.00  0.00           C  
ATOM   3084  O   GLU   195      42.551  28.919  17.791  1.00  0.00           O  
ATOM   3085  N   SER   196      43.614  29.038  15.817  1.00  0.00           N  
ATOM   3086  H   SER   196      43.830  29.736  15.009  1.00  0.00           H  
ATOM   3087  CA  SER   196      44.538  27.935  16.018  1.00  0.00           C  
ATOM   3088  HA  SER   196      43.975  27.004  15.954  1.00  0.00           H  
ATOM   3089  CB  SER   196      45.491  27.774  14.861  1.00  0.00           C  
ATOM   3090  HB2 SER   196      44.975  27.743  13.993  1.00  0.00           H  
ATOM   3091  HB3 SER   196      46.157  28.617  14.747  1.00  0.00           H  
ATOM   3092  OG  SER   196      46.228  26.559  14.953  1.00  0.00           O  
ATOM   3093  HG  SER   196      46.206  26.094  13.979  1.00  0.00           H  
ATOM   3094  C   SER   196      45.314  27.833  17.314  1.00  0.00           C  
ATOM   3095  O   SER   196      45.428  26.796  17.979  1.00  0.00           O  
ATOM   3096  N   HID   197      45.710  28.950  17.829  1.00  0.00           N  
ATOM   3097  H   HID   197      45.411  29.820  17.413  1.00  0.00           H  
ATOM   3098  CA  HID   197      46.571  29.120  19.027  1.00  0.00           C  
ATOM   3099  HA  HID   197      47.084  28.168  19.162  1.00  0.00           H  
ATOM   3100  CB  HID   197      47.680  30.189  18.768  1.00  0.00           C  
ATOM   3101  HB2 HID   197      47.241  31.167  18.969  1.00  0.00           H  
ATOM   3102  HB3 HID   197      48.541  30.121  19.433  1.00  0.00           H  
ATOM   3103  CG  HID   197      48.271  30.012  17.378  1.00  0.00           C  
ATOM   3104  ND1 HID   197      48.928  28.917  16.799  1.00  0.00           N  
ATOM   3105  HD1 HID   197      49.098  27.990  17.346  1.00  0.00           H  
ATOM   3106  CE1 HID   197      49.404  29.267  15.613  1.00  0.00           C  
ATOM   3107  HE1 HID   197      49.971  28.644  15.056  1.00  0.00           H  
ATOM   3108  NE2 HID   197      49.187  30.552  15.332  1.00  0.00           N  
ATOM   3109  CD2 HID   197      48.439  31.071  16.465  1.00  0.00           C  
ATOM   3110  HD2 HID   197      48.049  32.088  16.499  1.00  0.00           H  
ATOM   3111  C   HID   197      45.772  29.416  20.305  1.00  0.00           C  
ATOM   3112  O   HID   197      46.385  29.530  21.357  1.00  0.00           O  
ATOM   3113  N   TYR   198      44.430  29.548  20.271  1.00  0.00           N  
ATOM   3114  H   TYR   198      43.887  29.289  19.363  1.00  0.00           H  
ATOM   3115  CA  TYR   198      43.539  29.507  21.441  1.00  0.00           C  
ATOM   3116  HA  TYR   198      44.070  30.005  22.253  1.00  0.00           H  
ATOM   3117  CB  TYR   198      42.322  30.376  21.061  1.00  0.00           C  
ATOM   3118  HB2 TYR   198      42.657  31.304  20.843  1.00  0.00           H  
ATOM   3119  HB3 TYR   198      41.841  29.866  20.226  1.00  0.00           H  
ATOM   3120  CG  TYR   198      41.164  30.607  22.076  1.00  0.00           C  
ATOM   3121  CD1 TYR   198      41.198  30.243  23.426  1.00  0.00           C  
ATOM   3122  HD1 TYR   198      42.037  29.682  23.837  1.00  0.00           H  
ATOM   3123  CE1 TYR   198      40.007  30.482  24.240  1.00  0.00           C  
ATOM   3124  HE1 TYR   198      39.956  30.114  25.265  1.00  0.00           H  
ATOM   3125  CZ  TYR   198      38.844  31.053  23.665  1.00  0.00           C  
ATOM   3126  OH  TYR   198      37.704  31.099  24.320  1.00  0.00           O  
ATOM   3127  HH  TYR   198      37.704  30.597  25.288  1.00  0.00           H  
ATOM   3128  CE2 TYR   198      38.864  31.469  22.356  1.00  0.00           C  
ATOM   3129  HE2 TYR   198      37.956  31.890  21.925  1.00  0.00           H  
ATOM   3130  CD2 TYR   198      40.032  31.256  21.599  1.00  0.00           C  
ATOM   3131  HD2 TYR   198      40.083  31.661  20.588  1.00  0.00           H  
ATOM   3132  C   TYR   198      43.177  28.078  21.849  1.00  0.00           C  
ATOM   3133  O   TYR   198      42.506  27.323  21.109  1.00  0.00           O  
ATOM   3134  N   ALA   199      43.671  27.579  23.039  1.00  0.00           N  
ATOM   3135  H   ALA   199      44.240  28.265  23.665  1.00  0.00           H  
ATOM   3136  CA  ALA   199      43.392  26.244  23.512  1.00  0.00           C  
ATOM   3137  HA  ALA   199      43.593  25.683  22.760  1.00  0.00           H  
ATOM   3138  CB  ALA   199      44.399  25.878  24.572  1.00  0.00           C  
ATOM   3139  HB1 ALA   199      45.425  26.019  24.230  1.00  0.00           H  
ATOM   3140  HB2 ALA   199      44.337  26.347  25.554  1.00  0.00           H  
ATOM   3141  HB3 ALA   199      44.378  24.929  24.915  1.00  0.00           H  
ATOM   3142  C   ALA   199      42.003  25.851  23.752  1.00  0.00           C  
ATOM   3143  O   ALA   199      41.102  26.716  23.923  1.00  0.00           O  
ATOM   3144  N   TRP   200      41.711  24.587  23.781  1.00  0.00           N  
ATOM   3145  H   TRP   200      42.496  23.951  23.777  1.00  0.00           H  
ATOM   3146  CA  TRP   200      40.462  24.154  24.479  1.00  0.00           C  
ATOM   3147  HA  TRP   200      39.633  24.849  24.348  1.00  0.00           H  
ATOM   3148  CB  TRP   200      40.046  22.753  23.942  1.00  0.00           C  
ATOM   3149  HB2 TRP   200      40.943  22.157  23.776  1.00  0.00           H  
ATOM   3150  HB3 TRP   200      39.443  22.317  24.739  1.00  0.00           H  
ATOM   3151  CG  TRP   200      39.229  22.876  22.735  1.00  0.00           C  
ATOM   3152  CD1 TRP   200      39.544  22.600  21.455  1.00  0.00           C  
ATOM   3153  HD1 TRP   200      40.450  22.279  21.144  1.00  0.00           H  
ATOM   3154  NE1 TRP   200      38.566  23.062  20.578  1.00  0.00           N  
ATOM   3155  HE1 TRP   200      38.628  22.972  19.503  1.00  0.00           H  
ATOM   3156  CE2 TRP   200      37.403  23.322  21.292  1.00  0.00           C  
ATOM   3157  CZ2 TRP   200      36.104  23.555  20.871  1.00  0.00           C  
ATOM   3158  HZ2 TRP   200      35.820  23.448  19.835  1.00  0.00           H  
ATOM   3159  CH2 TRP   200      35.119  23.568  21.862  1.00  0.00           C  
ATOM   3160  HH2 TRP   200      34.162  23.772  21.609  1.00  0.00           H  
ATOM   3161  CZ3 TRP   200      35.434  23.629  23.225  1.00  0.00           C  
ATOM   3162  HZ3 TRP   200      34.609  23.765  23.924  1.00  0.00           H  
ATOM   3163  CE3 TRP   200      36.787  23.353  23.596  1.00  0.00           C  
ATOM   3164  HE3 TRP   200      37.167  23.467  24.612  1.00  0.00           H  
ATOM   3165  CD2 TRP   200      37.801  23.237  22.669  1.00  0.00           C  
ATOM   3166  C   TRP   200      40.592  24.109  25.989  1.00  0.00           C  
ATOM   3167  O   TRP   200      41.499  23.461  26.582  1.00  0.00           O  
ATOM   3168  N   GLY   201      39.619  24.624  26.702  1.00  0.00           N  
ATOM   3169  H   GLY   201      38.948  25.086  26.194  1.00  0.00           H  
ATOM   3170  CA  GLY   201      39.439  24.358  28.160  1.00  0.00           C  
ATOM   3171  HA2 GLY   201      40.339  24.323  28.757  1.00  0.00           H  
ATOM   3172  HA3 GLY   201      38.861  25.210  28.486  1.00  0.00           H  
ATOM   3173  C   GLY   201      38.606  23.128  28.476  1.00  0.00           C  
ATOM   3174  O   GLY   201      37.830  22.610  27.608  1.00  0.00           O  
ATOM   3175  N   TYR   202      38.869  22.707  29.703  1.00  0.00           N  
ATOM   3176  H   TYR   202      39.719  23.162  30.210  1.00  0.00           H  
ATOM   3177  CA  TYR   202      38.332  21.375  30.102  1.00  0.00           C  
ATOM   3178  HA  TYR   202      37.523  21.267  29.380  1.00  0.00           H  
ATOM   3179  CB  TYR   202      39.280  20.214  29.870  1.00  0.00           C  
ATOM   3180  HB2 TYR   202      40.117  20.326  30.424  1.00  0.00           H  
ATOM   3181  HB3 TYR   202      38.666  19.331  30.047  1.00  0.00           H  
ATOM   3182  CG  TYR   202      39.690  20.091  28.387  1.00  0.00           C  
ATOM   3183  CD1 TYR   202      38.942  19.275  27.487  1.00  0.00           C  
ATOM   3184  HD1 TYR   202      38.024  18.770  27.786  1.00  0.00           H  
ATOM   3185  CE1 TYR   202      39.421  19.009  26.208  1.00  0.00           C  
ATOM   3186  HE1 TYR   202      38.856  18.285  25.620  1.00  0.00           H  
ATOM   3187  CZ  TYR   202      40.619  19.594  25.814  1.00  0.00           C  
ATOM   3188  OH  TYR   202      41.032  19.511  24.492  1.00  0.00           O  
ATOM   3189  HH  TYR   202      40.429  18.906  23.815  1.00  0.00           H  
ATOM   3190  CE2 TYR   202      41.325  20.498  26.591  1.00  0.00           C  
ATOM   3191  HE2 TYR   202      42.262  20.931  26.273  1.00  0.00           H  
ATOM   3192  CD2 TYR   202      40.885  20.667  27.917  1.00  0.00           C  
ATOM   3193  HD2 TYR   202      41.526  21.241  28.570  1.00  0.00           H  
ATOM   3194  C   TYR   202      37.592  21.360  31.438  1.00  0.00           C  
ATOM   3195  O   TYR   202      38.197  21.927  32.340  1.00  0.00           O  
ATOM   3196  N   ARG   203      36.328  20.768  31.536  1.00  0.00           N  
ATOM   3197  H   ARG   203      35.819  20.394  30.648  1.00  0.00           H  
ATOM   3198  CA  ARG   203      35.585  20.580  32.791  1.00  0.00           C  
ATOM   3199  HA  ARG   203      36.276  20.719  33.514  1.00  0.00           H  
ATOM   3200  CB  ARG   203      34.560  21.744  32.947  1.00  0.00           C  
ATOM   3201  HB2 ARG   203      35.187  22.633  32.878  1.00  0.00           H  
ATOM   3202  HB3 ARG   203      33.814  21.718  32.153  1.00  0.00           H  
ATOM   3203  CG  ARG   203      33.876  21.544  34.274  1.00  0.00           C  
ATOM   3204  HG2 ARG   203      33.258  20.660  34.222  1.00  0.00           H  
ATOM   3205  HG3 ARG   203      34.593  21.539  35.094  1.00  0.00           H  
ATOM   3206  CD  ARG   203      32.893  22.727  34.600  1.00  0.00           C  
ATOM   3207  HD2 ARG   203      32.841  23.253  33.658  1.00  0.00           H  
ATOM   3208  HD3 ARG   203      31.971  22.347  34.758  1.00  0.00           H  
ATOM   3209  NE  ARG   203      33.365  23.594  35.720  1.00  0.00           N  
ATOM   3210  HE  ARG   203      33.988  23.142  36.478  1.00  0.00           H  
ATOM   3211  CZ  ARG   203      33.026  24.906  35.858  1.00  0.00           C  
ATOM   3212  NH1 ARG   203      32.108  25.493  35.148  1.00  0.00           N  
ATOM   3213 HH11 ARG   203      31.908  26.511  35.449  1.00  0.00           H  
ATOM   3214 HH12 ARG   203      31.405  24.896  34.585  1.00  0.00           H  
ATOM   3215  NH2 ARG   203      33.722  25.629  36.658  1.00  0.00           N  
ATOM   3216 HH21 ARG   203      33.413  26.667  36.783  1.00  0.00           H  
ATOM   3217 HH22 ARG   203      34.565  25.227  37.043  1.00  0.00           H  
ATOM   3218  C   ARG   203      34.925  19.173  32.904  1.00  0.00           C  
ATOM   3219  O   ARG   203      33.961  18.744  32.222  1.00  0.00           O  
ATOM   3220  N   GLU   204      35.571  18.369  33.751  1.00  0.00           N  
ATOM   3221  H   GLU   204      36.445  18.641  34.324  1.00  0.00           H  
ATOM   3222  CA  GLU   204      35.387  16.863  33.849  1.00  0.00           C  
ATOM   3223  HA  GLU   204      36.076  16.580  34.454  1.00  0.00           H  
ATOM   3224  CB  GLU   204      34.088  16.591  34.542  1.00  0.00           C  
ATOM   3225  HB2 GLU   204      33.202  16.694  33.933  1.00  0.00           H  
ATOM   3226  HB3 GLU   204      34.073  15.545  34.807  1.00  0.00           H  
ATOM   3227  CG  GLU   204      33.724  17.424  35.827  1.00  0.00           C  
ATOM   3228  HG2 GLU   204      33.230  18.333  35.483  1.00  0.00           H  
ATOM   3229  HG3 GLU   204      33.063  16.832  36.309  1.00  0.00           H  
ATOM   3230  CD  GLU   204      34.917  17.699  36.739  1.00  0.00           C  
ATOM   3231  OE1 GLU   204      35.827  16.868  36.797  1.00  0.00           O  
ATOM   3232  OE2 GLU   204      34.955  18.778  37.393  1.00  0.00           O  
ATOM   3233  C   GLU   204      35.690  16.038  32.626  1.00  0.00           C  
ATOM   3234  O   GLU   204      35.012  15.009  32.354  1.00  0.00           O  
ATOM   3235  N   GLY   205      36.581  16.586  31.748  1.00  0.00           N  
ATOM   3236  H   GLY   205      37.190  17.427  32.079  1.00  0.00           H  
ATOM   3237  CA  GLY   205      36.840  16.001  30.394  1.00  0.00           C  
ATOM   3238  HA2 GLY   205      37.862  16.171  30.088  1.00  0.00           H  
ATOM   3239  HA3 GLY   205      36.588  14.942  30.438  1.00  0.00           H  
ATOM   3240  C   GLY   205      36.007  16.686  29.356  1.00  0.00           C  
ATOM   3241  O   GLY   205      36.487  16.767  28.211  1.00  0.00           O  
ATOM   3242  N   LYS   206      34.809  17.190  29.608  1.00  0.00           N  
ATOM   3243  H   LYS   206      34.380  17.106  30.606  1.00  0.00           H  
ATOM   3244  CA  LYS   206      33.976  17.829  28.622  1.00  0.00           C  
ATOM   3245  HA  LYS   206      33.865  17.162  27.767  1.00  0.00           H  
ATOM   3246  CB  LYS   206      32.560  18.027  29.138  1.00  0.00           C  
ATOM   3247  HB2 LYS   206      32.258  17.010  29.388  1.00  0.00           H  
ATOM   3248  HB3 LYS   206      32.538  18.797  29.909  1.00  0.00           H  
ATOM   3249  CG  LYS   206      31.733  18.451  27.897  1.00  0.00           C  
ATOM   3250  HG2 LYS   206      32.062  19.427  27.539  1.00  0.00           H  
ATOM   3251  HG3 LYS   206      31.909  17.778  27.058  1.00  0.00           H  
ATOM   3252  CD  LYS   206      30.229  18.451  28.249  1.00  0.00           C  
ATOM   3253  HD2 LYS   206      29.987  17.629  28.785  1.00  0.00           H  
ATOM   3254  HD3 LYS   206      30.120  19.262  28.841  1.00  0.00           H  
ATOM   3255  CE  LYS   206      29.299  18.528  27.009  1.00  0.00           C  
ATOM   3256  HE2 LYS   206      29.416  19.455  26.625  1.00  0.00           H  
ATOM   3257  HE3 LYS   206      29.645  17.825  26.372  1.00  0.00           H  
ATOM   3258  NZ  LYS   206      27.846  18.285  27.195  1.00  0.00           N  
ATOM   3259  HZ1 LYS   206      27.653  17.315  27.654  1.00  0.00           H  
ATOM   3260  HZ2 LYS   206      27.426  19.083  27.651  1.00  0.00           H  
ATOM   3261  HZ3 LYS   206      27.417  18.162  26.289  1.00  0.00           H  
ATOM   3262  C   LYS   206      34.645  19.112  28.186  1.00  0.00           C  
ATOM   3263  O   LYS   206      34.965  19.922  29.089  1.00  0.00           O  
ATOM   3264  N   ALA   207      34.813  19.356  26.929  1.00  0.00           N  
ATOM   3265  H   ALA   207      34.567  18.624  26.159  1.00  0.00           H  
ATOM   3266  CA  ALA   207      35.539  20.577  26.460  1.00  0.00           C  
ATOM   3267  HA  ALA   207      36.320  20.766  27.197  1.00  0.00           H  
ATOM   3268  CB  ALA   207      36.104  20.203  25.078  1.00  0.00           C  
ATOM   3269  HB1 ALA   207      36.282  19.138  24.927  1.00  0.00           H  
ATOM   3270  HB2 ALA   207      35.458  20.515  24.367  1.00  0.00           H  
ATOM   3271  HB3 ALA   207      37.028  20.780  25.107  1.00  0.00           H  
ATOM   3272  C   ALA   207      34.590  21.809  26.511  1.00  0.00           C  
ATOM   3273  O   ALA   207      33.390  21.608  26.312  1.00  0.00           O  
ATOM   3274  N   VAL   208      35.106  23.057  26.761  1.00  0.00           N  
ATOM   3275  H   VAL   208      36.105  23.110  26.900  1.00  0.00           H  
ATOM   3276  CA  VAL   208      34.323  24.248  27.105  1.00  0.00           C  
ATOM   3277  HA  VAL   208      33.476  24.125  26.570  1.00  0.00           H  
ATOM   3278  CB  VAL   208      33.891  24.212  28.595  1.00  0.00           C  
ATOM   3279  HB  VAL   208      33.752  25.186  28.824  1.00  0.00           H  
ATOM   3280  CG1 VAL   208      32.487  23.518  28.695  1.00  0.00           C  
ATOM   3281 HG11 VAL   208      32.578  22.453  28.480  1.00  0.00           H  
ATOM   3282 HG12 VAL   208      32.133  23.614  29.722  1.00  0.00           H  
ATOM   3283 HG13 VAL   208      31.800  23.904  28.064  1.00  0.00           H  
ATOM   3284  CG2 VAL   208      34.911  23.534  29.525  1.00  0.00           C  
ATOM   3285 HG21 VAL   208      34.637  23.826  30.538  1.00  0.00           H  
ATOM   3286 HG22 VAL   208      34.842  22.448  29.470  1.00  0.00           H  
ATOM   3287 HG23 VAL   208      35.876  23.772  29.345  1.00  0.00           H  
ATOM   3288  C   VAL   208      35.166  25.515  26.830  1.00  0.00           C  
ATOM   3289  O   VAL   208      36.350  25.628  27.232  1.00  0.00           O  
ATOM   3290  N   HIP   209      34.486  26.579  26.380  1.00  0.00           N  
ATOM   3291  H   HIP   209      33.472  26.442  26.004  1.00  0.00           H  
ATOM   3292  CA  HIP   209      35.017  27.941  26.072  1.00  0.00           C  
ATOM   3293  HA  HIP   209      36.026  28.136  26.436  1.00  0.00           H  
ATOM   3294  CB  HIP   209      35.119  28.223  24.630  1.00  0.00           C  
ATOM   3295  HB2 HIP   209      34.147  28.086  24.157  1.00  0.00           H  
ATOM   3296  HB3 HIP   209      35.300  29.296  24.697  1.00  0.00           H  
ATOM   3297  CG  HIP   209      36.267  27.570  23.975  1.00  0.00           C  
ATOM   3298  ND1 HIP   209      36.321  27.014  22.754  1.00  0.00           N  
ATOM   3299  HD1 HIP   209      35.494  26.946  22.047  1.00  0.00           H  
ATOM   3300  CE1 HIP   209      37.604  26.696  22.463  1.00  0.00           C  
ATOM   3301  HE1 HIP   209      38.021  26.373  21.509  1.00  0.00           H  
ATOM   3302  NE2 HIP   209      38.385  27.096  23.491  1.00  0.00           N  
ATOM   3303  HE2 HIP   209      39.474  27.142  23.477  1.00  0.00           H  
ATOM   3304  CD2 HIP   209      37.540  27.604  24.477  1.00  0.00           C  
ATOM   3305  HD2 HIP   209      37.897  28.023  25.418  1.00  0.00           H  
ATOM   3306  C   HIP   209      34.183  29.002  26.744  1.00  0.00           C  
ATOM   3307  O   HIP   209      32.997  28.887  26.665  1.00  0.00           O  
ATOM   3308  N   VAL   210      34.740  30.068  27.325  1.00  0.00           N  
ATOM   3309  H   VAL   210      35.814  30.089  27.513  1.00  0.00           H  
ATOM   3310  CA  VAL   210      33.994  31.342  27.463  1.00  0.00           C  
ATOM   3311  HA  VAL   210      33.328  31.132  28.300  1.00  0.00           H  
ATOM   3312  CB  VAL   210      34.929  32.493  27.892  1.00  0.00           C  
ATOM   3313  HB  VAL   210      35.462  32.155  28.680  1.00  0.00           H  
ATOM   3314  CG1 VAL   210      35.855  32.907  26.800  1.00  0.00           C  
ATOM   3315 HG11 VAL   210      36.573  33.562  27.293  1.00  0.00           H  
ATOM   3316 HG12 VAL   210      36.232  32.021  26.289  1.00  0.00           H  
ATOM   3317 HG13 VAL   210      35.336  33.437  26.001  1.00  0.00           H  
ATOM   3318  CG2 VAL   210      34.185  33.755  28.379  1.00  0.00           C  
ATOM   3319 HG21 VAL   210      33.455  34.090  27.642  1.00  0.00           H  
ATOM   3320 HG22 VAL   210      33.740  33.518  29.254  1.00  0.00           H  
ATOM   3321 HG23 VAL   210      34.935  34.500  28.646  1.00  0.00           H  
ATOM   3322  C   VAL   210      33.212  31.714  26.196  1.00  0.00           C  
ATOM   3323  O   VAL   210      33.639  31.633  25.013  1.00  0.00           O  
ATOM   3324  N   SER   211      32.006  32.103  26.430  1.00  0.00           N  
ATOM   3325  H   SER   211      31.656  32.053  27.462  1.00  0.00           H  
ATOM   3326  CA  SER   211      30.996  32.448  25.409  1.00  0.00           C  
ATOM   3327  HA  SER   211      31.426  32.313  24.416  1.00  0.00           H  
ATOM   3328  CB  SER   211      30.017  31.315  25.494  1.00  0.00           C  
ATOM   3329  HB2 SER   211      30.519  30.386  25.227  1.00  0.00           H  
ATOM   3330  HB3 SER   211      29.644  31.217  26.514  1.00  0.00           H  
ATOM   3331  OG  SER   211      28.991  31.491  24.587  1.00  0.00           O  
ATOM   3332  HG  SER   211      29.477  31.435  23.612  1.00  0.00           H  
ATOM   3333  C   SER   211      30.421  33.808  25.576  1.00  0.00           C  
ATOM   3334  O   SER   211      30.417  34.321  26.713  1.00  0.00           O  
ATOM   3335  N   PRO   212      29.776  34.404  24.533  1.00  0.00           N  
ATOM   3336  CD  PRO   212      29.750  34.097  23.142  1.00  0.00           C  
ATOM   3337  HD2 PRO   212      28.924  33.645  22.775  1.00  0.00           H  
ATOM   3338  HD3 PRO   212      30.693  33.639  22.842  1.00  0.00           H  
ATOM   3339  CG  PRO   212      29.613  35.418  22.446  1.00  0.00           C  
ATOM   3340  HG2 PRO   212      29.250  35.260  21.517  1.00  0.00           H  
ATOM   3341  HG3 PRO   212      30.591  35.875  22.416  1.00  0.00           H  
ATOM   3342  CB  PRO   212      28.744  36.157  23.322  1.00  0.00           C  
ATOM   3343  HB2 PRO   212      27.793  35.829  23.225  1.00  0.00           H  
ATOM   3344  HB3 PRO   212      28.836  37.213  23.118  1.00  0.00           H  
ATOM   3345  CA  PRO   212      29.249  35.824  24.680  1.00  0.00           C  
ATOM   3346  HA  PRO   212      30.065  36.492  24.954  1.00  0.00           H  
ATOM   3347  C   PRO   212      28.191  36.020  25.762  1.00  0.00           C  
ATOM   3348  O   PRO   212      27.393  35.152  26.103  1.00  0.00           O  
ATOM   3349  N   GLY   213      28.204  37.233  26.361  1.00  0.00           N  
ATOM   3350  H   GLY   213      29.040  37.757  26.146  1.00  0.00           H  
ATOM   3351  CA  GLY   213      27.436  37.449  27.534  1.00  0.00           C  
ATOM   3352  HA2 GLY   213      26.394  37.149  27.419  1.00  0.00           H  
ATOM   3353  HA3 GLY   213      27.868  36.815  28.308  1.00  0.00           H  
ATOM   3354  C   GLY   213      27.406  38.945  27.982  1.00  0.00           C  
ATOM   3355  O   GLY   213      28.137  39.723  27.441  1.00  0.00           O  
ATOM   3356  N   MET   214      26.626  39.314  29.042  1.00  0.00           N  
ATOM   3357  H   MET   214      26.107  38.534  29.420  1.00  0.00           H  
ATOM   3358  CA  MET   214      26.449  40.608  29.565  1.00  0.00           C  
ATOM   3359  HA  MET   214      26.352  41.319  28.745  1.00  0.00           H  
ATOM   3360  CB  MET   214      25.101  40.651  30.276  1.00  0.00           C  
ATOM   3361  HB2 MET   214      25.148  40.127  31.230  1.00  0.00           H  
ATOM   3362  HB3 MET   214      25.057  41.705  30.549  1.00  0.00           H  
ATOM   3363  CG  MET   214      23.892  40.250  29.380  1.00  0.00           C  
ATOM   3364  HG2 MET   214      24.068  39.267  28.944  1.00  0.00           H  
ATOM   3365  HG3 MET   214      23.013  40.062  29.997  1.00  0.00           H  
ATOM   3366  SD  MET   214      23.525  41.420  28.013  1.00  0.00           S  
ATOM   3367  CE  MET   214      23.351  43.008  28.754  1.00  0.00           C  
ATOM   3368  HE1 MET   214      24.255  43.424  29.198  1.00  0.00           H  
ATOM   3369  HE2 MET   214      22.864  43.626  27.999  1.00  0.00           H  
ATOM   3370  HE3 MET   214      22.623  42.802  29.539  1.00  0.00           H  
ATOM   3371  C   MET   214      27.587  41.021  30.483  1.00  0.00           C  
ATOM   3372  O   MET   214      27.984  40.457  31.492  1.00  0.00           O  
ATOM   3373  N   LEU   215      28.276  42.087  30.088  1.00  0.00           N  
ATOM   3374  H   LEU   215      27.893  42.722  29.290  1.00  0.00           H  
ATOM   3375  CA  LEU   215      29.542  42.644  30.723  1.00  0.00           C  
ATOM   3376  HA  LEU   215      29.773  43.489  30.075  1.00  0.00           H  
ATOM   3377  CB  LEU   215      29.331  43.247  32.111  1.00  0.00           C  
ATOM   3378  HB2 LEU   215      28.935  42.405  32.679  1.00  0.00           H  
ATOM   3379  HB3 LEU   215      30.255  43.692  32.481  1.00  0.00           H  
ATOM   3380  CG  LEU   215      28.179  44.262  32.081  1.00  0.00           C  
ATOM   3381  HG  LEU   215      27.277  43.786  31.696  1.00  0.00           H  
ATOM   3382  CD1 LEU   215      27.927  44.729  33.533  1.00  0.00           C  
ATOM   3383 HD11 LEU   215      28.875  45.088  33.935  1.00  0.00           H  
ATOM   3384 HD12 LEU   215      27.250  45.476  33.591  1.00  0.00           H  
ATOM   3385 HD13 LEU   215      27.687  43.962  34.269  1.00  0.00           H  
ATOM   3386  CD2 LEU   215      28.473  45.608  31.361  1.00  0.00           C  
ATOM   3387 HD21 LEU   215      29.308  45.994  31.636  1.00  0.00           H  
ATOM   3388 HD22 LEU   215      28.547  45.459  30.283  1.00  0.00           H  
ATOM   3389 HD23 LEU   215      27.551  46.177  31.478  1.00  0.00           H  
ATOM   3390  C   LEU   215      30.792  41.713  30.653  1.00  0.00           C  
ATOM   3391  O   LEU   215      31.588  41.674  31.623  1.00  0.00           O  
ATOM   3392  N   ASP   216      30.906  40.965  29.553  1.00  0.00           N  
ATOM   3393  H   ASP   216      30.161  41.076  28.880  1.00  0.00           H  
ATOM   3394  CA  ASP   216      31.898  39.955  29.499  1.00  0.00           C  
ATOM   3395  HA  ASP   216      31.986  39.403  30.435  1.00  0.00           H  
ATOM   3396  CB  ASP   216      31.532  38.959  28.406  1.00  0.00           C  
ATOM   3397  HB2 ASP   216      32.358  38.251  28.337  1.00  0.00           H  
ATOM   3398  HB3 ASP   216      30.569  38.495  28.619  1.00  0.00           H  
ATOM   3399  CG  ASP   216      31.290  39.519  26.953  1.00  0.00           C  
ATOM   3400  OD1 ASP   216      31.434  40.749  26.680  1.00  0.00           O  
ATOM   3401  OD2 ASP   216      30.928  38.694  26.079  1.00  0.00           O  
ATOM   3402  C   ASP   216      33.280  40.438  29.320  1.00  0.00           C  
ATOM   3403  O   ASP   216      34.094  40.173  30.173  1.00  0.00           O  
ATOM   3404  N   ALA   217      33.614  41.297  28.341  1.00  0.00           N  
ATOM   3405  H   ALA   217      32.902  41.581  27.566  1.00  0.00           H  
ATOM   3406  CA  ALA   217      34.960  41.810  28.175  1.00  0.00           C  
ATOM   3407  HA  ALA   217      35.630  40.955  28.079  1.00  0.00           H  
ATOM   3408  CB  ALA   217      34.969  42.578  26.877  1.00  0.00           C  
ATOM   3409  HB1 ALA   217      34.921  41.902  26.023  1.00  0.00           H  
ATOM   3410  HB2 ALA   217      34.168  43.308  26.761  1.00  0.00           H  
ATOM   3411  HB3 ALA   217      35.886  43.155  26.755  1.00  0.00           H  
ATOM   3412  C   ALA   217      35.388  42.713  29.297  1.00  0.00           C  
ATOM   3413  O   ALA   217      36.574  42.619  29.643  1.00  0.00           O  
ATOM   3414  N   GLU   218      34.437  43.435  29.937  1.00  0.00           N  
ATOM   3415  H   GLU   218      33.438  43.426  29.500  1.00  0.00           H  
ATOM   3416  CA  GLU   218      34.598  44.327  31.114  1.00  0.00           C  
ATOM   3417  HA  GLU   218      35.330  45.059  30.771  1.00  0.00           H  
ATOM   3418  CB  GLU   218      33.238  44.963  31.339  1.00  0.00           C  
ATOM   3419  HB2 GLU   218      32.495  44.168  31.405  1.00  0.00           H  
ATOM   3420  HB3 GLU   218      33.310  45.493  32.196  1.00  0.00           H  
ATOM   3421  CG  GLU   218      32.919  45.861  30.124  1.00  0.00           C  
ATOM   3422  HG2 GLU   218      32.404  46.724  30.545  1.00  0.00           H  
ATOM   3423  HG3 GLU   218      33.781  46.319  29.638  1.00  0.00           H  
ATOM   3424  CD  GLU   218      32.029  45.209  29.051  1.00  0.00           C  
ATOM   3425  OE1 GLU   218      31.962  43.952  28.897  1.00  0.00           O  
ATOM   3426  OE2 GLU   218      31.276  45.964  28.409  1.00  0.00           O  
ATOM   3427  C   GLU   218      35.160  43.676  32.396  1.00  0.00           C  
ATOM   3428  O   GLU   218      35.859  44.331  33.216  1.00  0.00           O  
ATOM   3429  N   ALA   219      34.824  42.384  32.536  1.00  0.00           N  
ATOM   3430  H   ALA   219      34.078  41.930  31.884  1.00  0.00           H  
ATOM   3431  CA  ALA   219      35.180  41.628  33.684  1.00  0.00           C  
ATOM   3432  HA  ALA   219      35.661  42.258  34.433  1.00  0.00           H  
ATOM   3433  CB  ALA   219      33.781  41.325  34.345  1.00  0.00           C  
ATOM   3434  HB1 ALA   219      33.202  40.661  33.703  1.00  0.00           H  
ATOM   3435  HB2 ALA   219      33.962  40.938  35.348  1.00  0.00           H  
ATOM   3436  HB3 ALA   219      33.213  42.242  34.498  1.00  0.00           H  
ATOM   3437  C   ALA   219      36.042  40.358  33.494  1.00  0.00           C  
ATOM   3438  O   ALA   219      36.677  40.021  34.493  1.00  0.00           O  
ATOM   3439  N   TYR   220      36.013  39.700  32.332  1.00  0.00           N  
ATOM   3440  H   TYR   220      35.352  40.015  31.524  1.00  0.00           H  
ATOM   3441  CA  TYR   220      36.601  38.356  32.300  1.00  0.00           C  
ATOM   3442  HA  TYR   220      37.420  38.236  32.879  1.00  0.00           H  
ATOM   3443  CB  TYR   220      35.613  37.376  32.875  1.00  0.00           C  
ATOM   3444  HB2 TYR   220      36.020  36.366  32.834  1.00  0.00           H  
ATOM   3445  HB3 TYR   220      35.476  37.472  33.952  1.00  0.00           H  
ATOM   3446  CG  TYR   220      34.211  37.329  32.332  1.00  0.00           C  
ATOM   3447  CD1 TYR   220      34.038  36.825  31.003  1.00  0.00           C  
ATOM   3448  HD1 TYR   220      34.898  36.620  30.364  1.00  0.00           H  
ATOM   3449  CE1 TYR   220      32.742  36.664  30.487  1.00  0.00           C  
ATOM   3450  HE1 TYR   220      32.566  36.292  29.565  1.00  0.00           H  
ATOM   3451  CZ  TYR   220      31.660  37.025  31.278  1.00  0.00           C  
ATOM   3452  OH  TYR   220      30.402  36.829  30.830  1.00  0.00           O  
ATOM   3453  HH  TYR   220      30.418  36.022  30.097  1.00  0.00           H  
ATOM   3454  CE2 TYR   220      31.866  37.458  32.600  1.00  0.00           C  
ATOM   3455  HE2 TYR   220      30.959  37.705  33.152  1.00  0.00           H  
ATOM   3456  CD2 TYR   220      33.163  37.637  33.142  1.00  0.00           C  
ATOM   3457  HD2 TYR   220      33.310  38.029  34.148  1.00  0.00           H  
ATOM   3458  C   TYR   220      37.113  37.952  30.887  1.00  0.00           C  
ATOM   3459  O   TYR   220      37.680  36.886  30.690  1.00  0.00           O  
ATOM   3460  N   GLY   221      36.852  38.818  29.875  1.00  0.00           N  
ATOM   3461  H   GLY   221      36.432  39.792  30.125  1.00  0.00           H  
ATOM   3462  CA  GLY   221      36.942  38.440  28.501  1.00  0.00           C  
ATOM   3463  HA2 GLY   221      36.229  37.629  28.361  1.00  0.00           H  
ATOM   3464  HA3 GLY   221      36.626  39.291  27.897  1.00  0.00           H  
ATOM   3465  C   GLY   221      38.303  38.153  27.944  1.00  0.00           C  
ATOM   3466  O   GLY   221      38.398  37.442  26.912  1.00  0.00           O  
ATOM   3467  N   VAL   222      39.365  38.666  28.527  1.00  0.00           N  
ATOM   3468  H   VAL   222      39.115  39.140  29.476  1.00  0.00           H  
ATOM   3469  CA  VAL   222      40.686  38.842  27.913  1.00  0.00           C  
ATOM   3470  HA  VAL   222      40.566  39.194  26.888  1.00  0.00           H  
ATOM   3471  CB  VAL   222      41.496  39.916  28.522  1.00  0.00           C  
ATOM   3472  HB  VAL   222      41.885  39.610  29.403  1.00  0.00           H  
ATOM   3473  CG1 VAL   222      42.768  40.163  27.689  1.00  0.00           C  
ATOM   3474 HG11 VAL   222      43.539  40.843  28.051  1.00  0.00           H  
ATOM   3475 HG12 VAL   222      43.363  39.260  27.555  1.00  0.00           H  
ATOM   3476 HG13 VAL   222      42.458  40.554  26.719  1.00  0.00           H  
ATOM   3477  CG2 VAL   222      40.864  41.329  28.769  1.00  0.00           C  
ATOM   3478 HG21 VAL   222      40.722  41.764  27.869  1.00  0.00           H  
ATOM   3479 HG22 VAL   222      39.929  41.243  29.323  1.00  0.00           H  
ATOM   3480 HG23 VAL   222      41.479  41.999  29.369  1.00  0.00           H  
ATOM   3481  C   VAL   222      41.521  37.490  27.844  1.00  0.00           C  
ATOM   3482  O   VAL   222      41.718  36.842  28.812  1.00  0.00           O  
ATOM   3483  N   LYS   223      42.000  37.179  26.628  1.00  0.00           N  
ATOM   3484  H   LYS   223      41.818  37.895  25.827  1.00  0.00           H  
ATOM   3485  CA  LYS   223      42.895  36.025  26.305  1.00  0.00           C  
ATOM   3486  HA  LYS   223      42.913  35.417  27.112  1.00  0.00           H  
ATOM   3487  CB  LYS   223      42.306  35.222  25.130  1.00  0.00           C  
ATOM   3488  HB2 LYS   223      42.430  35.804  24.217  1.00  0.00           H  
ATOM   3489  HB3 LYS   223      42.849  34.276  25.158  1.00  0.00           H  
ATOM   3490  CG  LYS   223      40.795  34.764  25.332  1.00  0.00           C  
ATOM   3491  HG2 LYS   223      40.754  33.833  24.788  1.00  0.00           H  
ATOM   3492  HG3 LYS   223      40.624  34.625  26.400  1.00  0.00           H  
ATOM   3493  CD  LYS   223      39.719  35.633  24.737  1.00  0.00           C  
ATOM   3494  HD2 LYS   223      39.911  36.498  25.107  1.00  0.00           H  
ATOM   3495  HD3 LYS   223      39.881  35.654  23.670  1.00  0.00           H  
ATOM   3496  CE  LYS   223      38.307  35.240  25.206  1.00  0.00           C  
ATOM   3497  HE2 LYS   223      38.066  34.283  24.765  1.00  0.00           H  
ATOM   3498  HE3 LYS   223      38.376  35.017  26.260  1.00  0.00           H  
ATOM   3499  NZ  LYS   223      37.288  36.287  24.878  1.00  0.00           N  
ATOM   3500  HZ1 LYS   223      37.432  37.074  25.618  1.00  0.00           H  
ATOM   3501  HZ2 LYS   223      37.643  36.742  23.953  1.00  0.00           H  
ATOM   3502  HZ3 LYS   223      36.379  35.880  24.707  1.00  0.00           H  
ATOM   3503  C   LYS   223      44.342  36.447  25.930  1.00  0.00           C  
ATOM   3504  O   LYS   223      44.539  37.462  25.216  1.00  0.00           O  
ATOM   3505  N   SER   224      45.261  35.684  26.372  1.00  0.00           N  
ATOM   3506  H   SER   224      45.162  34.716  26.862  1.00  0.00           H  
ATOM   3507  CA  SER   224      46.704  36.002  26.247  1.00  0.00           C  
ATOM   3508  HA  SER   224      46.911  36.386  25.248  1.00  0.00           H  
ATOM   3509  CB  SER   224      47.078  36.999  27.370  1.00  0.00           C  
ATOM   3510  HB2 SER   224      46.455  37.791  27.304  1.00  0.00           H  
ATOM   3511  HB3 SER   224      46.959  36.533  28.348  1.00  0.00           H  
ATOM   3512  OG  SER   224      48.367  37.475  26.992  1.00  0.00           O  
ATOM   3513  HG  SER   224      48.280  38.408  26.434  1.00  0.00           H  
ATOM   3514  C   SER   224      47.446  34.682  26.347  1.00  0.00           C  
ATOM   3515  O   SER   224      46.915  33.685  26.880  1.00  0.00           O  
ATOM   3516  N   ASN   225      48.676  34.647  25.849  1.00  0.00           N  
ATOM   3517  H   ASN   225      48.894  35.507  25.366  1.00  0.00           H  
ATOM   3518  CA  ASN   225      49.688  33.574  25.995  1.00  0.00           C  
ATOM   3519  HA  ASN   225      49.223  32.650  26.337  1.00  0.00           H  
ATOM   3520  CB  ASN   225      50.403  33.394  24.652  1.00  0.00           C  
ATOM   3521  HB2 ASN   225      50.864  32.406  24.650  1.00  0.00           H  
ATOM   3522  HB3 ASN   225      49.655  33.382  23.860  1.00  0.00           H  
ATOM   3523  CG  ASN   225      51.389  34.490  24.351  1.00  0.00           C  
ATOM   3524  OD1 ASN   225      51.956  35.144  25.204  1.00  0.00           O  
ATOM   3525  ND2 ASN   225      51.750  34.781  23.146  1.00  0.00           N  
ATOM   3526 HD21 ASN   225      52.481  35.587  23.077  1.00  0.00           H  
ATOM   3527 HD22 ASN   225      51.121  34.432  22.327  1.00  0.00           H  
ATOM   3528  C   ASN   225      50.581  33.832  27.276  1.00  0.00           C  
ATOM   3529  O   ASN   225      50.437  34.879  27.932  1.00  0.00           O  
ATOM   3530  N   VAL   226      51.490  32.883  27.583  1.00  0.00           N  
ATOM   3531  H   VAL   226      51.646  31.947  27.046  1.00  0.00           H  
ATOM   3532  CA  VAL   226      52.382  33.091  28.700  1.00  0.00           C  
ATOM   3533  HA  VAL   226      51.789  33.478  29.528  1.00  0.00           H  
ATOM   3534  CB  VAL   226      53.007  31.738  29.074  1.00  0.00           C  
ATOM   3535  HB  VAL   226      52.365  30.857  29.046  1.00  0.00           H  
ATOM   3536  CG1 VAL   226      54.363  31.437  28.400  1.00  0.00           C  
ATOM   3537 HG11 VAL   226      54.298  31.755  27.359  1.00  0.00           H  
ATOM   3538 HG12 VAL   226      55.203  32.003  28.802  1.00  0.00           H  
ATOM   3539 HG13 VAL   226      54.452  30.358  28.270  1.00  0.00           H  
ATOM   3540  CG2 VAL   226      53.209  31.836  30.612  1.00  0.00           C  
ATOM   3541 HG21 VAL   226      52.375  31.637  31.145  1.00  0.00           H  
ATOM   3542 HG22 VAL   226      54.012  31.256  30.807  1.00  0.00           H  
ATOM   3543 HG23 VAL   226      53.607  32.710  30.925  1.00  0.00           H  
ATOM   3544  C   VAL   226      53.480  34.153  28.526  1.00  0.00           C  
ATOM   3545  O   VAL   226      53.963  34.667  29.526  1.00  0.00           O  
ATOM   3546  N   LYS   227      53.811  34.648  27.332  1.00  0.00           N  
ATOM   3547  H   LYS   227      53.157  34.303  26.530  1.00  0.00           H  
ATOM   3548  CA  LYS   227      54.860  35.606  26.952  1.00  0.00           C  
ATOM   3549  HA  LYS   227      55.703  35.492  27.634  1.00  0.00           H  
ATOM   3550  CB  LYS   227      55.341  35.381  25.524  1.00  0.00           C  
ATOM   3551  HB2 LYS   227      54.556  35.465  24.894  1.00  0.00           H  
ATOM   3552  HB3 LYS   227      56.032  36.102  25.378  1.00  0.00           H  
ATOM   3553  CG  LYS   227      56.024  34.003  25.210  1.00  0.00           C  
ATOM   3554  HG2 LYS   227      56.954  33.992  25.778  1.00  0.00           H  
ATOM   3555  HG3 LYS   227      55.407  33.250  25.481  1.00  0.00           H  
ATOM   3556  CD  LYS   227      56.397  33.809  23.781  1.00  0.00           C  
ATOM   3557  HD2 LYS   227      57.173  34.550  23.586  1.00  0.00           H  
ATOM   3558  HD3 LYS   227      56.975  32.906  23.584  1.00  0.00           H  
ATOM   3559  CE  LYS   227      55.215  33.820  22.845  1.00  0.00           C  
ATOM   3560  HE2 LYS   227      54.765  32.916  22.809  1.00  0.00           H  
ATOM   3561  HE3 LYS   227      54.573  34.454  23.172  1.00  0.00           H  
ATOM   3562  NZ  LYS   227      55.576  34.239  21.445  1.00  0.00           N  
ATOM   3563  HZ1 LYS   227      54.719  34.445  20.804  1.00  0.00           H  
ATOM   3564  HZ2 LYS   227      56.022  35.233  21.483  1.00  0.00           H  
ATOM   3565  HZ3 LYS   227      56.281  33.556  20.970  1.00  0.00           H  
ATOM   3566  C   LYS   227      54.276  37.017  27.086  1.00  0.00           C  
ATOM   3567  O   LYS   227      54.837  37.866  27.677  1.00  0.00           O  
ATOM   3568  N   ASP   228      53.150  37.347  26.506  1.00  0.00           N  
ATOM   3569  H   ASP   228      52.734  36.592  25.840  1.00  0.00           H  
ATOM   3570  CA  ASP   228      52.457  38.645  26.720  1.00  0.00           C  
ATOM   3571  HA  ASP   228      53.126  39.482  26.521  1.00  0.00           H  
ATOM   3572  CB  ASP   228      51.238  38.719  25.853  1.00  0.00           C  
ATOM   3573  HB2 ASP   228      50.628  37.821  25.754  1.00  0.00           H  
ATOM   3574  HB3 ASP   228      50.601  39.333  26.342  1.00  0.00           H  
ATOM   3575  CG  ASP   228      51.376  39.417  24.502  1.00  0.00           C  
ATOM   3576  OD1 ASP   228      52.463  39.878  24.199  1.00  0.00           O  
ATOM   3577  OD2 ASP   228      50.376  39.524  23.782  1.00  0.00           O  
ATOM   3578  C   ASP   228      52.072  38.799  28.213  1.00  0.00           C  
ATOM   3579  O   ASP   228      52.263  39.860  28.830  1.00  0.00           O  
ATOM   3580  N   MET   229      51.506  37.753  28.803  1.00  0.00           N  
ATOM   3581  H   MET   229      51.409  36.886  28.293  1.00  0.00           H  
ATOM   3582  CA  MET   229      51.279  37.765  30.237  1.00  0.00           C  
ATOM   3583  HA  MET   229      50.647  38.523  30.451  1.00  0.00           H  
ATOM   3584  CB  MET   229      50.523  36.529  30.756  1.00  0.00           C  
ATOM   3585  HB2 MET   229      50.962  35.636  30.310  1.00  0.00           H  
ATOM   3586  HB3 MET   229      50.709  36.569  31.747  1.00  0.00           H  
ATOM   3587  CG  MET   229      49.040  36.493  30.509  1.00  0.00           C  
ATOM   3588  HG2 MET   229      48.839  36.644  29.448  1.00  0.00           H  
ATOM   3589  HG3 MET   229      48.732  35.486  30.789  1.00  0.00           H  
ATOM   3590  SD  MET   229      48.054  37.790  31.426  1.00  0.00           S  
ATOM   3591  CE  MET   229      48.224  37.170  33.120  1.00  0.00           C  
ATOM   3592  HE1 MET   229      47.537  36.338  33.274  1.00  0.00           H  
ATOM   3593  HE2 MET   229      49.229  36.847  33.393  1.00  0.00           H  
ATOM   3594  HE3 MET   229      47.964  37.927  33.860  1.00  0.00           H  
ATOM   3595  C   MET   229      52.526  38.005  31.160  1.00  0.00           C  
ATOM   3596  O   MET   229      52.492  38.796  32.158  1.00  0.00           O  
ATOM   3597  N   ALA   230      53.704  37.530  30.678  1.00  0.00           N  
ATOM   3598  H   ALA   230      53.818  36.713  29.965  1.00  0.00           H  
ATOM   3599  CA  ALA   230      54.963  37.999  31.351  1.00  0.00           C  
ATOM   3600  HA  ALA   230      54.890  37.685  32.393  1.00  0.00           H  
ATOM   3601  CB  ALA   230      56.075  37.158  30.708  1.00  0.00           C  
ATOM   3602  HB1 ALA   230      56.215  37.473  29.758  1.00  0.00           H  
ATOM   3603  HB2 ALA   230      57.018  37.207  31.253  1.00  0.00           H  
ATOM   3604  HB3 ALA   230      55.791  36.106  30.729  1.00  0.00           H  
ATOM   3605  C   ALA   230      55.212  39.550  31.287  1.00  0.00           C  
ATOM   3606  O   ALA   230      55.467  40.214  32.279  1.00  0.00           O  
ATOM   3607  N   SER   231      55.135  40.168  30.142  1.00  0.00           N  
ATOM   3608  H   SER   231      54.961  39.554  29.258  1.00  0.00           H  
ATOM   3609  CA  SER   231      55.267  41.614  29.738  1.00  0.00           C  
ATOM   3610  HA  SER   231      56.232  42.099  29.886  1.00  0.00           H  
ATOM   3611  CB  SER   231      54.884  41.744  28.252  1.00  0.00           C  
ATOM   3612  HB2 SER   231      53.872  41.384  28.069  1.00  0.00           H  
ATOM   3613  HB3 SER   231      54.918  42.783  27.925  1.00  0.00           H  
ATOM   3614  OG  SER   231      55.763  41.023  27.399  1.00  0.00           O  
ATOM   3615  HG  SER   231      55.318  41.122  26.409  1.00  0.00           H  
ATOM   3616  C   SER   231      54.194  42.413  30.546  1.00  0.00           C  
ATOM   3617  O   SER   231      54.460  43.484  31.022  1.00  0.00           O  
ATOM   3618  N   TRP   232      52.920  41.873  30.775  1.00  0.00           N  
ATOM   3619  H   TRP   232      52.604  40.999  30.206  1.00  0.00           H  
ATOM   3620  CA  TRP   232      51.896  42.593  31.571  1.00  0.00           C  
ATOM   3621  HA  TRP   232      51.827  43.605  31.171  1.00  0.00           H  
ATOM   3622  CB  TRP   232      50.480  41.913  31.297  1.00  0.00           C  
ATOM   3623  HB2 TRP   232      50.177  42.146  30.276  1.00  0.00           H  
ATOM   3624  HB3 TRP   232      50.512  40.833  31.441  1.00  0.00           H  
ATOM   3625  CG  TRP   232      49.407  42.453  32.155  1.00  0.00           C  
ATOM   3626  CD1 TRP   232      48.691  41.835  33.119  1.00  0.00           C  
ATOM   3627  HD1 TRP   232      48.819  40.777  33.349  1.00  0.00           H  
ATOM   3628  NE1 TRP   232      47.772  42.668  33.684  1.00  0.00           N  
ATOM   3629  HE1 TRP   232      47.034  42.344  34.293  1.00  0.00           H  
ATOM   3630  CE2 TRP   232      47.898  43.941  33.145  1.00  0.00           C  
ATOM   3631  CZ2 TRP   232      47.311  45.204  33.384  1.00  0.00           C  
ATOM   3632  HZ2 TRP   232      46.468  45.337  34.061  1.00  0.00           H  
ATOM   3633  CH2 TRP   232      47.828  46.381  32.838  1.00  0.00           C  
ATOM   3634  HH2 TRP   232      47.366  47.332  33.103  1.00  0.00           H  
ATOM   3635  CZ3 TRP   232      48.844  46.303  31.868  1.00  0.00           C  
ATOM   3636  HZ3 TRP   232      49.103  47.211  31.323  1.00  0.00           H  
ATOM   3637  CE3 TRP   232      49.407  45.059  31.486  1.00  0.00           C  
ATOM   3638  HE3 TRP   232      50.108  45.014  30.760  1.00  0.00           H  
ATOM   3639  CD2 TRP   232      48.998  43.860  32.199  1.00  0.00           C  
ATOM   3640  C   TRP   232      52.282  42.623  33.081  1.00  0.00           C  
ATOM   3641  O   TRP   232      52.230  43.693  33.735  1.00  0.00           O  
ATOM   3642  N   VAL   233      52.907  41.517  33.575  1.00  0.00           N  
ATOM   3643  H   VAL   233      53.066  40.692  33.014  1.00  0.00           H  
ATOM   3644  CA  VAL   233      53.452  41.618  34.909  1.00  0.00           C  
ATOM   3645  HA  VAL   233      52.714  42.159  35.501  1.00  0.00           H  
ATOM   3646  CB  VAL   233      53.705  40.187  35.453  1.00  0.00           C  
ATOM   3647  HB  VAL   233      54.296  39.590  34.759  1.00  0.00           H  
ATOM   3648  CG1 VAL   233      54.307  40.212  36.878  1.00  0.00           C  
ATOM   3649 HG11 VAL   233      53.759  40.834  37.454  1.00  0.00           H  
ATOM   3650 HG12 VAL   233      54.199  39.187  37.235  1.00  0.00           H  
ATOM   3651 HG13 VAL   233      55.367  40.425  37.012  1.00  0.00           H  
ATOM   3652  CG2 VAL   233      52.307  39.585  35.660  1.00  0.00           C  
ATOM   3653 HG21 VAL   233      51.867  39.394  34.681  1.00  0.00           H  
ATOM   3654 HG22 VAL   233      52.420  38.593  36.098  1.00  0.00           H  
ATOM   3655 HG23 VAL   233      51.718  40.240  36.301  1.00  0.00           H  
ATOM   3656  C   VAL   233      54.701  42.513  35.009  1.00  0.00           C  
ATOM   3657  O   VAL   233      54.712  43.400  35.824  1.00  0.00           O  
ATOM   3658  N   MET   234      55.654  42.488  34.111  1.00  0.00           N  
ATOM   3659  H   MET   234      55.726  41.574  33.541  1.00  0.00           H  
ATOM   3660  CA  MET   234      56.700  43.465  34.078  1.00  0.00           C  
ATOM   3661  HA  MET   234      57.143  43.354  35.056  1.00  0.00           H  
ATOM   3662  CB  MET   234      57.770  43.082  33.054  1.00  0.00           C  
ATOM   3663  HB2 MET   234      57.358  43.137  32.057  1.00  0.00           H  
ATOM   3664  HB3 MET   234      58.541  43.838  33.075  1.00  0.00           H  
ATOM   3665  CG  MET   234      58.467  41.740  33.189  1.00  0.00           C  
ATOM   3666  HG2 MET   234      59.051  41.672  34.107  1.00  0.00           H  
ATOM   3667  HG3 MET   234      57.731  41.070  33.367  1.00  0.00           H  
ATOM   3668  SD  MET   234      59.679  41.368  31.819  1.00  0.00           S  
ATOM   3669  CE  MET   234      58.745  41.128  30.349  1.00  0.00           C  
ATOM   3670  HE1 MET   234      59.321  40.763  29.673  1.00  0.00           H  
ATOM   3671  HE2 MET   234      57.918  40.479  30.636  1.00  0.00           H  
ATOM   3672  HE3 MET   234      58.339  42.026  29.884  1.00  0.00           H  
ATOM   3673  C   MET   234      56.342  44.958  33.876  1.00  0.00           C  
ATOM   3674  O   MET   234      57.137  45.828  34.361  1.00  0.00           O  
ATOM   3675  N   ALA   235      55.162  45.194  33.312  1.00  0.00           N  
ATOM   3676  H   ALA   235      54.674  44.402  32.743  1.00  0.00           H  
ATOM   3677  CA  ALA   235      54.633  46.518  33.169  1.00  0.00           C  
ATOM   3678  HA  ALA   235      55.439  47.146  32.788  1.00  0.00           H  
ATOM   3679  CB  ALA   235      53.426  46.591  32.230  1.00  0.00           C  
ATOM   3680  HB1 ALA   235      53.770  46.435  31.294  1.00  0.00           H  
ATOM   3681  HB2 ALA   235      52.664  45.842  32.387  1.00  0.00           H  
ATOM   3682  HB3 ALA   235      52.995  47.587  32.337  1.00  0.00           H  
ATOM   3683  C   ALA   235      54.285  47.070  34.599  1.00  0.00           C  
ATOM   3684  O   ALA   235      54.683  48.180  34.997  1.00  0.00           O  
ATOM   3685  N   ASN   236      53.635  46.229  35.403  1.00  0.00           N  
ATOM   3686  H   ASN   236      53.432  45.245  34.978  1.00  0.00           H  
ATOM   3687  CA  ASN   236      53.202  46.614  36.740  1.00  0.00           C  
ATOM   3688  HA  ASN   236      52.884  47.655  36.686  1.00  0.00           H  
ATOM   3689  CB  ASN   236      51.965  45.717  37.051  1.00  0.00           C  
ATOM   3690  HB2 ASN   236      52.170  44.660  36.880  1.00  0.00           H  
ATOM   3691  HB3 ASN   236      51.684  45.839  38.097  1.00  0.00           H  
ATOM   3692  CG  ASN   236      50.776  46.151  36.180  1.00  0.00           C  
ATOM   3693  OD1 ASN   236      49.861  46.753  36.661  1.00  0.00           O  
ATOM   3694  ND2 ASN   236      50.701  45.809  34.858  1.00  0.00           N  
ATOM   3695 HD21 ASN   236      49.921  46.126  34.301  1.00  0.00           H  
ATOM   3696 HD22 ASN   236      51.485  45.209  34.395  1.00  0.00           H  
ATOM   3697  C   ASN   236      54.170  46.341  37.845  1.00  0.00           C  
ATOM   3698  O   ASN   236      54.122  47.078  38.841  1.00  0.00           O  
ATOM   3699  N   MET   237      55.139  45.494  37.617  1.00  0.00           N  
ATOM   3700  H   MET   237      55.070  44.803  36.778  1.00  0.00           H  
ATOM   3701  CA  MET   237      56.197  45.347  38.569  1.00  0.00           C  
ATOM   3702  HA  MET   237      55.817  45.243  39.586  1.00  0.00           H  
ATOM   3703  CB  MET   237      56.751  44.027  38.305  1.00  0.00           C  
ATOM   3704  HB2 MET   237      56.024  43.243  38.518  1.00  0.00           H  
ATOM   3705  HB3 MET   237      57.018  43.987  37.249  1.00  0.00           H  
ATOM   3706  CG  MET   237      57.950  43.537  39.121  1.00  0.00           C  
ATOM   3707  HG2 MET   237      58.713  44.197  39.069  1.00  0.00           H  
ATOM   3708  HG3 MET   237      57.592  43.372  40.137  1.00  0.00           H  
ATOM   3709  SD  MET   237      58.741  42.011  38.471  1.00  0.00           S  
ATOM   3710  CE  MET   237      59.591  42.721  37.084  1.00  0.00           C  
ATOM   3711  HE1 MET   237      60.510  42.174  36.877  1.00  0.00           H  
ATOM   3712  HE2 MET   237      58.948  42.706  36.204  1.00  0.00           H  
ATOM   3713  HE3 MET   237      59.923  43.733  37.318  1.00  0.00           H  
ATOM   3714  C   MET   237      57.304  46.427  38.481  1.00  0.00           C  
ATOM   3715  O   MET   237      58.035  46.584  39.456  1.00  0.00           O  
ATOM   3716  N   ALA   238      57.583  47.059  37.298  1.00  0.00           N  
ATOM   3717  H   ALA   238      57.100  46.653  36.410  1.00  0.00           H  
ATOM   3718  CA  ALA   238      58.632  48.135  37.198  1.00  0.00           C  
ATOM   3719  HA  ALA   238      58.933  48.406  38.124  1.00  0.00           H  
ATOM   3720  CB  ALA   238      59.879  47.507  36.666  1.00  0.00           C  
ATOM   3721  HB1 ALA   238      60.631  48.295  36.701  1.00  0.00           H  
ATOM   3722  HB2 ALA   238      60.185  46.648  37.264  1.00  0.00           H  
ATOM   3723  HB3 ALA   238      59.715  47.087  35.674  1.00  0.00           H  
ATOM   3724  C   ALA   238      58.163  49.348  36.300  1.00  0.00           C  
ATOM   3725  O   ALA   238      58.886  49.598  35.292  1.00  0.00           O  
ATOM   3726  N   PRO   239      57.057  49.980  36.564  1.00  0.00           N  
ATOM   3727  CD  PRO   239      56.172  49.653  37.701  1.00  0.00           C  
ATOM   3728  HD2 PRO   239      56.776  49.709  38.509  1.00  0.00           H  
ATOM   3729  HD3 PRO   239      55.802  48.638  37.555  1.00  0.00           H  
ATOM   3730  CG  PRO   239      55.032  50.803  37.769  1.00  0.00           C  
ATOM   3731  HG2 PRO   239      55.338  51.560  38.364  1.00  0.00           H  
ATOM   3732  HG3 PRO   239      54.160  50.377  38.049  1.00  0.00           H  
ATOM   3733  CB  PRO   239      54.972  51.259  36.350  1.00  0.00           C  
ATOM   3734  HB2 PRO   239      54.631  52.294  36.372  1.00  0.00           H  
ATOM   3735  HB3 PRO   239      54.266  50.662  35.774  1.00  0.00           H  
ATOM   3736  CA  PRO   239      56.382  51.111  35.746  1.00  0.00           C  
ATOM   3737  HA  PRO   239      56.294  50.741  34.725  1.00  0.00           H  
ATOM   3738  C   PRO   239      57.197  52.397  35.662  1.00  0.00           C  
ATOM   3739  O   PRO   239      57.142  53.121  34.706  1.00  0.00           O  
ATOM   3740  N   GLU   240      58.194  52.523  36.557  1.00  0.00           N  
ATOM   3741  H   GLU   240      58.383  51.692  37.236  1.00  0.00           H  
ATOM   3742  CA  GLU   240      59.269  53.546  36.504  1.00  0.00           C  
ATOM   3743  HA  GLU   240      58.800  54.504  36.278  1.00  0.00           H  
ATOM   3744  CB  GLU   240      59.871  53.581  37.982  1.00  0.00           C  
ATOM   3745  HB2 GLU   240      60.604  54.272  38.043  1.00  0.00           H  
ATOM   3746  HB3 GLU   240      59.152  53.818  38.766  1.00  0.00           H  
ATOM   3747  CG  GLU   240      60.560  52.221  38.327  1.00  0.00           C  
ATOM   3748  HG2 GLU   240      60.688  51.620  37.428  1.00  0.00           H  
ATOM   3749  HG3 GLU   240      61.607  52.420  38.560  1.00  0.00           H  
ATOM   3750  CD  GLU   240      60.009  51.417  39.510  1.00  0.00           C  
ATOM   3751  OE1 GLU   240      58.829  51.019  39.359  1.00  0.00           O  
ATOM   3752  OE2 GLU   240      60.686  51.173  40.579  1.00  0.00           O  
ATOM   3753  C   GLU   240      60.348  53.222  35.480  1.00  0.00           C  
ATOM   3754  O   GLU   240      61.107  54.087  35.067  1.00  0.00           O  
ATOM   3755  N   THR   241      60.260  52.025  34.865  1.00  0.00           N  
ATOM   3756  H   THR   241      59.410  51.391  35.119  1.00  0.00           H  
ATOM   3757  CA  THR   241      61.119  51.878  33.597  1.00  0.00           C  
ATOM   3758  HA  THR   241      62.033  52.297  33.690  1.00  0.00           H  
ATOM   3759  CB  THR   241      61.368  50.397  33.063  1.00  0.00           C  
ATOM   3760  HB  THR   241      61.832  50.447  32.078  1.00  0.00           H  
ATOM   3761  CG2 THR   241      62.201  49.442  33.956  1.00  0.00           C  
ATOM   3762 HG21 THR   241      63.087  49.891  34.405  1.00  0.00           H  
ATOM   3763 HG22 THR   241      61.531  49.111  34.749  1.00  0.00           H  
ATOM   3764 HG23 THR   241      62.484  48.528  33.435  1.00  0.00           H  
ATOM   3765  OG1 THR   241      60.116  49.759  32.924  1.00  0.00           O  
ATOM   3766  HG1 THR   241      59.642  49.418  33.844  1.00  0.00           H  
ATOM   3767  C   THR   241      60.530  52.618  32.409  1.00  0.00           C  
ATOM   3768  O   THR   241      61.293  52.798  31.429  1.00  0.00           O  
ATOM   3769  N   LEU   242      59.222  53.016  32.442  1.00  0.00           N  
ATOM   3770  H   LEU   242      58.682  52.931  33.385  1.00  0.00           H  
ATOM   3771  CA  LEU   242      58.466  53.461  31.323  1.00  0.00           C  
ATOM   3772  HA  LEU   242      58.891  52.878  30.506  1.00  0.00           H  
ATOM   3773  CB  LEU   242      56.991  53.039  31.527  1.00  0.00           C  
ATOM   3774  HB2 LEU   242      56.577  53.606  32.361  1.00  0.00           H  
ATOM   3775  HB3 LEU   242      56.291  53.238  30.716  1.00  0.00           H  
ATOM   3776  CG  LEU   242      56.827  51.535  31.752  1.00  0.00           C  
ATOM   3777  HG  LEU   242      57.407  51.218  32.618  1.00  0.00           H  
ATOM   3778  CD1 LEU   242      55.326  51.200  31.931  1.00  0.00           C  
ATOM   3779 HD11 LEU   242      54.675  51.564  31.250  1.00  0.00           H  
ATOM   3780 HD12 LEU   242      55.221  50.116  31.975  1.00  0.00           H  
ATOM   3781 HD13 LEU   242      55.003  51.657  32.866  1.00  0.00           H  
ATOM   3782  CD2 LEU   242      57.191  50.744  30.452  1.00  0.00           C  
ATOM   3783 HD21 LEU   242      56.591  51.104  29.616  1.00  0.00           H  
ATOM   3784 HD22 LEU   242      58.220  50.931  30.144  1.00  0.00           H  
ATOM   3785 HD23 LEU   242      57.143  49.657  30.511  1.00  0.00           H  
ATOM   3786  C   LEU   242      58.622  54.950  30.985  1.00  0.00           C  
ATOM   3787  O   LEU   242      58.769  55.741  31.929  1.00  0.00           O  
ATOM   3788  N   PRO   243      58.417  55.404  29.764  1.00  0.00           N  
ATOM   3789  CD  PRO   243      58.182  54.623  28.486  1.00  0.00           C  
ATOM   3790  HD2 PRO   243      57.521  53.873  28.636  1.00  0.00           H  
ATOM   3791  HD3 PRO   243      59.053  54.366  28.177  1.00  0.00           H  
ATOM   3792  CG  PRO   243      57.753  55.679  27.453  1.00  0.00           C  
ATOM   3793  HG2 PRO   243      56.667  55.648  27.367  1.00  0.00           H  
ATOM   3794  HG3 PRO   243      58.211  55.446  26.492  1.00  0.00           H  
ATOM   3795  CB  PRO   243      58.303  56.970  28.008  1.00  0.00           C  
ATOM   3796  HB2 PRO   243      57.710  57.791  27.605  1.00  0.00           H  
ATOM   3797  HB3 PRO   243      59.339  57.157  27.724  1.00  0.00           H  
ATOM   3798  CA  PRO   243      58.233  56.844  29.523  1.00  0.00           C  
ATOM   3799  HA  PRO   243      58.983  57.457  30.022  1.00  0.00           H  
ATOM   3800  C   PRO   243      56.883  57.340  30.087  1.00  0.00           C  
ATOM   3801  O   PRO   243      55.882  56.594  29.986  1.00  0.00           O  
ATOM   3802  N   PRO   244      56.846  58.515  30.759  1.00  0.00           N  
ATOM   3803  CD  PRO   244      57.907  59.477  30.972  1.00  0.00           C  
ATOM   3804  HD2 PRO   244      58.396  59.609  30.098  1.00  0.00           H  
ATOM   3805  HD3 PRO   244      58.483  59.177  31.848  1.00  0.00           H  
ATOM   3806  CG  PRO   244      57.214  60.755  31.177  1.00  0.00           C  
ATOM   3807  HG2 PRO   244      57.196  61.337  30.256  1.00  0.00           H  
ATOM   3808  HG3 PRO   244      57.767  61.398  31.861  1.00  0.00           H  
ATOM   3809  CB  PRO   244      55.815  60.446  31.689  1.00  0.00           C  
ATOM   3810  HB2 PRO   244      55.072  61.191  31.401  1.00  0.00           H  
ATOM   3811  HB3 PRO   244      55.883  60.487  32.776  1.00  0.00           H  
ATOM   3812  CA  PRO   244      55.536  59.040  31.208  1.00  0.00           C  
ATOM   3813  HA  PRO   244      55.075  58.491  32.029  1.00  0.00           H  
ATOM   3814  C   PRO   244      54.339  58.895  30.247  1.00  0.00           C  
ATOM   3815  O   PRO   244      54.458  59.044  29.034  1.00  0.00           O  
ATOM   3816  N   SER   245      53.195  58.521  30.760  1.00  0.00           N  
ATOM   3817  H   SER   245      53.142  58.360  31.836  1.00  0.00           H  
ATOM   3818  CA  SER   245      51.867  58.414  30.088  1.00  0.00           C  
ATOM   3819  HA  SER   245      51.653  59.347  29.567  1.00  0.00           H  
ATOM   3820  CB  SER   245      51.887  57.249  29.042  1.00  0.00           C  
ATOM   3821  HB2 SER   245      51.004  57.468  28.443  1.00  0.00           H  
ATOM   3822  HB3 SER   245      52.717  57.202  28.338  1.00  0.00           H  
ATOM   3823  OG  SER   245      51.689  56.079  29.760  1.00  0.00           O  
ATOM   3824  HG  SER   245      52.648  55.563  29.710  1.00  0.00           H  
ATOM   3825  C   SER   245      50.721  58.158  31.187  1.00  0.00           C  
ATOM   3826  O   SER   245      51.009  57.990  32.394  1.00  0.00           O  
ATOM   3827  N   THR   246      49.514  58.149  30.814  1.00  0.00           N  
ATOM   3828  H   THR   246      49.254  58.462  29.803  1.00  0.00           H  
ATOM   3829  CA  THR   246      48.337  57.796  31.694  1.00  0.00           C  
ATOM   3830  HA  THR   246      48.489  58.268  32.665  1.00  0.00           H  
ATOM   3831  CB  THR   246      47.042  58.494  31.140  1.00  0.00           C  
ATOM   3832  HB  THR   246      46.274  58.214  31.733  1.00  0.00           H  
ATOM   3833  CG2 THR   246      47.261  60.016  31.253  1.00  0.00           C  
ATOM   3834 HG21 THR   246      47.598  60.152  32.280  1.00  0.00           H  
ATOM   3835 HG22 THR   246      47.911  60.345  30.442  1.00  0.00           H  
ATOM   3836 HG23 THR   246      46.306  60.538  31.197  1.00  0.00           H  
ATOM   3837  OG1 THR   246      46.681  58.148  29.863  1.00  0.00           O  
ATOM   3838  HG1 THR   246      46.003  57.304  29.991  1.00  0.00           H  
ATOM   3839  C   THR   246      48.211  56.317  31.844  1.00  0.00           C  
ATOM   3840  O   THR   246      47.547  55.825  32.797  1.00  0.00           O  
ATOM   3841  N   LEU   247      48.862  55.504  30.960  1.00  0.00           N  
ATOM   3842  H   LEU   247      49.528  55.885  30.187  1.00  0.00           H  
ATOM   3843  CA  LEU   247      49.051  54.059  31.295  1.00  0.00           C  
ATOM   3844  HA  LEU   247      48.091  53.590  31.507  1.00  0.00           H  
ATOM   3845  CB  LEU   247      49.814  53.211  30.244  1.00  0.00           C  
ATOM   3846  HB2 LEU   247      49.129  53.321  29.404  1.00  0.00           H  
ATOM   3847  HB3 LEU   247      50.757  53.653  29.923  1.00  0.00           H  
ATOM   3848  CG  LEU   247      49.981  51.722  30.638  1.00  0.00           C  
ATOM   3849  HG  LEU   247      50.678  51.763  31.474  1.00  0.00           H  
ATOM   3850  CD1 LEU   247      48.640  51.089  30.981  1.00  0.00           C  
ATOM   3851 HD11 LEU   247      48.760  50.026  31.188  1.00  0.00           H  
ATOM   3852 HD12 LEU   247      48.345  51.414  31.979  1.00  0.00           H  
ATOM   3853 HD13 LEU   247      47.937  51.403  30.209  1.00  0.00           H  
ATOM   3854  CD2 LEU   247      50.763  50.936  29.620  1.00  0.00           C  
ATOM   3855 HD21 LEU   247      51.790  51.298  29.565  1.00  0.00           H  
ATOM   3856 HD22 LEU   247      50.985  49.899  29.872  1.00  0.00           H  
ATOM   3857 HD23 LEU   247      50.228  51.077  28.681  1.00  0.00           H  
ATOM   3858  C   LEU   247      49.767  53.958  32.692  1.00  0.00           C  
ATOM   3859  O   LEU   247      49.317  53.299  33.611  1.00  0.00           O  
ATOM   3860  N   GLN   248      50.822  54.777  32.766  1.00  0.00           N  
ATOM   3861  H   GLN   248      51.236  55.224  31.862  1.00  0.00           H  
ATOM   3862  CA  GLN   248      51.708  54.609  33.862  1.00  0.00           C  
ATOM   3863  HA  GLN   248      51.824  53.667  34.003  1.00  0.00           H  
ATOM   3864  CB  GLN   248      53.022  55.182  33.485  1.00  0.00           C  
ATOM   3865  HB2 GLN   248      53.368  54.650  32.599  1.00  0.00           H  
ATOM   3866  HB3 GLN   248      52.919  56.153  33.228  1.00  0.00           H  
ATOM   3867  CG  GLN   248      54.145  55.051  34.579  1.00  0.00           C  
ATOM   3868  HG2 GLN   248      54.018  54.114  35.121  1.00  0.00           H  
ATOM   3869  HG3 GLN   248      55.097  55.051  34.048  1.00  0.00           H  
ATOM   3870  CD  GLN   248      54.064  56.300  35.513  1.00  0.00           C  
ATOM   3871  OE1 GLN   248      54.441  57.445  35.240  1.00  0.00           O  
ATOM   3872  NE2 GLN   248      53.615  56.178  36.730  1.00  0.00           N  
ATOM   3873 HE21 GLN   248      53.334  55.155  36.979  1.00  0.00           H  
ATOM   3874 HE22 GLN   248      53.557  56.902  37.359  1.00  0.00           H  
ATOM   3875  C   GLN   248      51.130  55.163  35.187  1.00  0.00           C  
ATOM   3876  O   GLN   248      51.138  54.487  36.230  1.00  0.00           O  
ATOM   3877  N   GLN   249      50.578  56.369  35.141  1.00  0.00           N  
ATOM   3878  H   GLN   249      50.663  56.922  34.206  1.00  0.00           H  
ATOM   3879  CA  GLN   249      49.674  56.908  36.208  1.00  0.00           C  
ATOM   3880  HA  GLN   249      50.140  57.061  37.181  1.00  0.00           H  
ATOM   3881  CB  GLN   249      49.121  58.264  35.794  1.00  0.00           C  
ATOM   3882  HB2 GLN   249      48.712  58.145  34.878  1.00  0.00           H  
ATOM   3883  HB3 GLN   249      48.323  58.581  36.465  1.00  0.00           H  
ATOM   3884  CG  GLN   249      50.153  59.357  35.664  1.00  0.00           C  
ATOM   3885  HG2 GLN   249      50.709  59.238  36.594  1.00  0.00           H  
ATOM   3886  HG3 GLN   249      50.804  59.234  34.798  1.00  0.00           H  
ATOM   3887  CD  GLN   249      49.535  60.783  35.710  1.00  0.00           C  
ATOM   3888  OE1 GLN   249      48.482  61.141  35.156  1.00  0.00           O  
ATOM   3889  NE2 GLN   249      50.173  61.672  36.411  1.00  0.00           N  
ATOM   3890 HE21 GLN   249      49.666  62.630  36.528  1.00  0.00           H  
ATOM   3891 HE22 GLN   249      50.977  61.515  37.130  1.00  0.00           H  
ATOM   3892  C   GLN   249      48.549  55.969  36.550  1.00  0.00           C  
ATOM   3893  O   GLN   249      48.299  55.675  37.723  1.00  0.00           O  
ATOM   3894  N   GLY   250      47.918  55.326  35.546  1.00  0.00           N  
ATOM   3895  H   GLY   250      48.166  55.534  34.505  1.00  0.00           H  
ATOM   3896  CA  GLY   250      46.801  54.406  35.776  1.00  0.00           C  
ATOM   3897  HA2 GLY   250      46.091  54.908  36.434  1.00  0.00           H  
ATOM   3898  HA3 GLY   250      46.323  54.197  34.819  1.00  0.00           H  
ATOM   3899  C   GLY   250      47.274  53.146  36.489  1.00  0.00           C  
ATOM   3900  O   GLY   250      46.538  52.655  37.351  1.00  0.00           O  
ATOM   3901  N   ILE   251      48.494  52.622  36.266  1.00  0.00           N  
ATOM   3902  H   ILE   251      49.031  53.002  35.397  1.00  0.00           H  
ATOM   3903  CA  ILE   251      49.036  51.511  37.090  1.00  0.00           C  
ATOM   3904  HA  ILE   251      48.308  50.704  37.006  1.00  0.00           H  
ATOM   3905  CB  ILE   251      50.393  51.053  36.504  1.00  0.00           C  
ATOM   3906  HB  ILE   251      50.921  51.974  36.257  1.00  0.00           H  
ATOM   3907  CG2 ILE   251      51.244  50.143  37.462  1.00  0.00           C  
ATOM   3908 HG21 ILE   251      52.114  49.850  37.042  1.00  0.00           H  
ATOM   3909 HG22 ILE   251      51.446  50.655  38.309  1.00  0.00           H  
ATOM   3910 HG23 ILE   251      50.659  49.253  37.692  1.00  0.00           H  
ATOM   3911  CG1 ILE   251      50.115  50.319  35.174  1.00  0.00           C  
ATOM   3912 HG12 ILE   251      49.531  49.418  35.362  1.00  0.00           H  
ATOM   3913 HG13 ILE   251      49.605  50.961  34.584  1.00  0.00           H  
ATOM   3914  CD1 ILE   251      51.347  50.043  34.318  1.00  0.00           C  
ATOM   3915 HD11 ILE   251      52.101  50.778  34.601  1.00  0.00           H  
ATOM   3916 HD12 ILE   251      51.734  49.058  34.582  1.00  0.00           H  
ATOM   3917 HD13 ILE   251      51.049  50.124  33.273  1.00  0.00           H  
ATOM   3918  C   ILE   251      49.207  51.974  38.585  1.00  0.00           C  
ATOM   3919  O   ILE   251      48.705  51.306  39.484  1.00  0.00           O  
ATOM   3920  N   ALA   252      49.766  53.131  38.766  1.00  0.00           N  
ATOM   3921  H   ALA   252      49.889  53.700  37.844  1.00  0.00           H  
ATOM   3922  CA  ALA   252      50.028  53.756  40.091  1.00  0.00           C  
ATOM   3923  HA  ALA   252      50.547  53.200  40.755  1.00  0.00           H  
ATOM   3924  CB  ALA   252      50.743  55.043  39.868  1.00  0.00           C  
ATOM   3925  HB1 ALA   252      50.237  55.650  39.117  1.00  0.00           H  
ATOM   3926  HB2 ALA   252      50.853  55.530  40.746  1.00  0.00           H  
ATOM   3927  HB3 ALA   252      51.674  54.889  39.509  1.00  0.00           H  
ATOM   3928  C   ALA   252      48.750  54.047  40.890  1.00  0.00           C  
ATOM   3929  O   ALA   252      48.718  53.937  42.098  1.00  0.00           O  
ATOM   3930  N   LEU   253      47.669  54.509  40.232  1.00  0.00           N  
ATOM   3931  H   LEU   253      47.806  54.648  39.159  1.00  0.00           H  
ATOM   3932  CA  LEU   253      46.293  54.555  40.686  1.00  0.00           C  
ATOM   3933  HA  LEU   253      46.311  55.039  41.663  1.00  0.00           H  
ATOM   3934  CB  LEU   253      45.436  55.325  39.664  1.00  0.00           C  
ATOM   3935  HB2 LEU   253      45.659  54.943  38.756  1.00  0.00           H  
ATOM   3936  HB3 LEU   253      44.360  55.250  39.819  1.00  0.00           H  
ATOM   3937  CG  LEU   253      45.839  56.774  39.700  1.00  0.00           C  
ATOM   3938  HG  LEU   253      46.923  56.827  39.804  1.00  0.00           H  
ATOM   3939  CD1 LEU   253      45.500  57.523  38.410  1.00  0.00           C  
ATOM   3940 HD11 LEU   253      44.431  57.367  38.270  1.00  0.00           H  
ATOM   3941 HD12 LEU   253      45.672  58.511  38.529  1.00  0.00           H  
ATOM   3942 HD13 LEU   253      46.128  57.156  37.598  1.00  0.00           H  
ATOM   3943  CD2 LEU   253      45.232  57.543  40.831  1.00  0.00           C  
ATOM   3944 HD21 LEU   253      45.570  57.137  41.785  1.00  0.00           H  
ATOM   3945 HD22 LEU   253      45.372  58.617  40.709  1.00  0.00           H  
ATOM   3946 HD23 LEU   253      44.160  57.343  40.816  1.00  0.00           H  
ATOM   3947  C   LEU   253      45.706  53.180  41.029  1.00  0.00           C  
ATOM   3948  O   LEU   253      44.995  53.107  42.011  1.00  0.00           O  
ATOM   3949  N   ALA   254      46.027  52.134  40.199  1.00  0.00           N  
ATOM   3950  H   ALA   254      46.616  52.259  39.291  1.00  0.00           H  
ATOM   3951  CA  ALA   254      45.775  50.700  40.646  1.00  0.00           C  
ATOM   3952  HA  ALA   254      44.753  50.699  41.025  1.00  0.00           H  
ATOM   3953  CB  ALA   254      45.885  49.693  39.495  1.00  0.00           C  
ATOM   3954  HB1 ALA   254      46.859  49.656  39.007  1.00  0.00           H  
ATOM   3955  HB2 ALA   254      45.796  48.666  39.849  1.00  0.00           H  
ATOM   3956  HB3 ALA   254      45.154  49.913  38.718  1.00  0.00           H  
ATOM   3957  C   ALA   254      46.534  50.300  41.907  1.00  0.00           C  
ATOM   3958  O   ALA   254      46.008  49.531  42.660  1.00  0.00           O  
ATOM   3959  N   GLN   255      47.789  50.770  42.116  1.00  0.00           N  
ATOM   3960  H   GLN   255      48.228  51.389  41.450  1.00  0.00           H  
ATOM   3961  CA  GLN   255      48.673  50.343  43.205  1.00  0.00           C  
ATOM   3962  HA  GLN   255      48.332  49.376  43.574  1.00  0.00           H  
ATOM   3963  CB  GLN   255      50.040  50.191  42.625  1.00  0.00           C  
ATOM   3964  HB2 GLN   255      50.425  51.093  42.148  1.00  0.00           H  
ATOM   3965  HB3 GLN   255      50.633  49.907  43.494  1.00  0.00           H  
ATOM   3966  CG  GLN   255      50.138  49.045  41.547  1.00  0.00           C  
ATOM   3967  HG2 GLN   255      49.773  48.128  41.760  1.00  0.00           H  
ATOM   3968  HG3 GLN   255      49.554  49.333  40.673  1.00  0.00           H  
ATOM   3969  CD  GLN   255      51.593  48.847  41.131  1.00  0.00           C  
ATOM   3970  OE1 GLN   255      52.565  49.572  41.248  1.00  0.00           O  
ATOM   3971  NE2 GLN   255      51.755  47.716  40.473  1.00  0.00           N  
ATOM   3972 HE21 GLN   255      52.696  47.544  39.951  1.00  0.00           H  
ATOM   3973 HE22 GLN   255      50.823  47.266  40.132  1.00  0.00           H  
ATOM   3974  C   GLN   255      48.652  51.208  44.521  1.00  0.00           C  
ATOM   3975  O   GLN   255      49.246  50.825  45.520  1.00  0.00           O  
ATOM   3976  N   SER   256      47.878  52.317  44.473  1.00  0.00           N  
ATOM   3977  H   SER   256      47.406  52.500  43.508  1.00  0.00           H  
ATOM   3978  CA  SER   256      47.434  53.092  45.587  1.00  0.00           C  
ATOM   3979  HA  SER   256      48.244  53.292  46.288  1.00  0.00           H  
ATOM   3980  CB  SER   256      46.853  54.387  45.035  1.00  0.00           C  
ATOM   3981  HB2 SER   256      46.118  54.158  44.264  1.00  0.00           H  
ATOM   3982  HB3 SER   256      46.322  54.917  45.826  1.00  0.00           H  
ATOM   3983  OG  SER   256      47.840  55.221  44.380  1.00  0.00           O  
ATOM   3984  HG  SER   256      48.120  54.687  43.471  1.00  0.00           H  
ATOM   3985  C   SER   256      46.393  52.351  46.367  1.00  0.00           C  
ATOM   3986  O   SER   256      45.464  51.828  45.726  1.00  0.00           O  
ATOM   3987  N   ARG   257      46.618  52.247  47.653  1.00  0.00           N  
ATOM   3988  H   ARG   257      47.490  52.570  48.045  1.00  0.00           H  
ATOM   3989  CA  ARG   257      45.753  51.522  48.643  1.00  0.00           C  
ATOM   3990  HA  ARG   257      45.377  50.642  48.320  1.00  0.00           H  
ATOM   3991  CB  ARG   257      46.593  51.321  49.918  1.00  0.00           C  
ATOM   3992  HB2 ARG   257      47.043  52.241  50.291  1.00  0.00           H  
ATOM   3993  HB3 ARG   257      46.031  51.052  50.713  1.00  0.00           H  
ATOM   3994  CG  ARG   257      47.818  50.394  49.664  1.00  0.00           C  
ATOM   3995  HG2 ARG   257      47.326  49.451  49.428  1.00  0.00           H  
ATOM   3996  HG3 ARG   257      48.420  50.759  48.833  1.00  0.00           H  
ATOM   3997  CD  ARG   257      48.741  50.236  50.837  1.00  0.00           C  
ATOM   3998  HD2 ARG   257      49.319  51.041  51.031  1.00  0.00           H  
ATOM   3999  HD3 ARG   257      48.183  50.071  51.758  1.00  0.00           H  
ATOM   4000  NE  ARG   257      49.615  49.045  50.713  1.00  0.00           N  
ATOM   4001  HE  ARG   257      49.908  48.915  49.671  1.00  0.00           H  
ATOM   4002  CZ  ARG   257      50.049  48.179  51.612  1.00  0.00           C  
ATOM   4003  NH1 ARG   257      49.870  48.285  52.907  1.00  0.00           N  
ATOM   4004 HH11 ARG   257      49.511  49.256  53.250  1.00  0.00           H  
ATOM   4005 HH12 ARG   257      50.006  47.388  53.511  1.00  0.00           H  
ATOM   4006  NH2 ARG   257      50.481  47.022  51.276  1.00  0.00           N  
ATOM   4007 HH21 ARG   257      50.353  46.821  50.212  1.00  0.00           H  
ATOM   4008 HH22 ARG   257      50.710  46.287  52.047  1.00  0.00           H  
ATOM   4009  C   ARG   257      44.509  52.389  48.935  1.00  0.00           C  
ATOM   4010  O   ARG   257      44.633  53.528  49.414  1.00  0.00           O  
ATOM   4011  N   TYR   258      43.344  51.869  48.707  1.00  0.00           N  
ATOM   4012  H   TYR   258      43.233  50.911  48.197  1.00  0.00           H  
ATOM   4013  CA  TYR   258      42.122  52.582  49.064  1.00  0.00           C  
ATOM   4014  HA  TYR   258      42.261  53.643  49.273  1.00  0.00           H  
ATOM   4015  CB  TYR   258      41.163  52.315  47.881  1.00  0.00           C  
ATOM   4016  HB2 TYR   258      40.995  51.321  47.937  1.00  0.00           H  
ATOM   4017  HB3 TYR   258      40.326  52.764  48.020  1.00  0.00           H  
ATOM   4018  CG  TYR   258      41.569  52.861  46.484  1.00  0.00           C  
ATOM   4019  CD1 TYR   258      42.460  52.170  45.634  1.00  0.00           C  
ATOM   4020  HD1 TYR   258      42.866  51.202  45.927  1.00  0.00           H  
ATOM   4021  CE1 TYR   258      42.817  52.801  44.417  1.00  0.00           C  
ATOM   4022  HE1 TYR   258      43.489  52.321  43.706  1.00  0.00           H  
ATOM   4023  CZ  TYR   258      42.568  54.138  44.195  1.00  0.00           C  
ATOM   4024  OH  TYR   258      43.189  54.819  43.171  1.00  0.00           O  
ATOM   4025  HH  TYR   258      43.948  54.183  42.716  1.00  0.00           H  
ATOM   4026  CE2 TYR   258      41.667  54.830  45.089  1.00  0.00           C  
ATOM   4027  HE2 TYR   258      41.383  55.875  44.960  1.00  0.00           H  
ATOM   4028  CD2 TYR   258      41.119  54.189  46.196  1.00  0.00           C  
ATOM   4029  HD2 TYR   258      40.615  54.781  46.960  1.00  0.00           H  
ATOM   4030  C   TYR   258      41.557  52.060  50.384  1.00  0.00           C  
ATOM   4031  O   TYR   258      40.829  52.734  51.034  1.00  0.00           O  
ATOM   4032  N   TRP   259      41.834  50.816  50.740  1.00  0.00           N  
ATOM   4033  H   TRP   259      42.632  50.251  50.260  1.00  0.00           H  
ATOM   4034  CA  TRP   259      41.201  49.989  51.786  1.00  0.00           C  
ATOM   4035  HA  TRP   259      40.881  50.745  52.503  1.00  0.00           H  
ATOM   4036  CB  TRP   259      39.968  49.288  51.217  1.00  0.00           C  
ATOM   4037  HB2 TRP   259      40.400  48.583  50.638  1.00  0.00           H  
ATOM   4038  HB3 TRP   259      39.459  48.748  52.015  1.00  0.00           H  
ATOM   4039  CG  TRP   259      39.006  50.092  50.449  1.00  0.00           C  
ATOM   4040  CD1 TRP   259      38.786  49.978  49.146  1.00  0.00           C  
ATOM   4041  HD1 TRP   259      39.329  49.438  48.487  1.00  0.00           H  
ATOM   4042  NE1 TRP   259      37.676  50.718  48.803  1.00  0.00           N  
ATOM   4043  HE1 TRP   259      37.212  50.622  47.911  1.00  0.00           H  
ATOM   4044  CE2 TRP   259      37.096  51.373  49.895  1.00  0.00           C  
ATOM   4045  CZ2 TRP   259      36.156  52.326  50.030  1.00  0.00           C  
ATOM   4046  HZ2 TRP   259      35.629  52.553  49.199  1.00  0.00           H  
ATOM   4047  CH2 TRP   259      35.784  52.836  51.275  1.00  0.00           C  
ATOM   4048  HH2 TRP   259      35.036  53.506  51.375  1.00  0.00           H  
ATOM   4049  CZ3 TRP   259      36.531  52.364  52.381  1.00  0.00           C  
ATOM   4050  HZ3 TRP   259      36.298  52.746  53.286  1.00  0.00           H  
ATOM   4051  CE3 TRP   259      37.532  51.401  52.257  1.00  0.00           C  
ATOM   4052  HE3 TRP   259      37.995  51.054  53.181  1.00  0.00           H  
ATOM   4053  CD2 TRP   259      37.903  50.910  50.945  1.00  0.00           C  
ATOM   4054  C   TRP   259      42.132  48.936  52.364  1.00  0.00           C  
ATOM   4055  O   TRP   259      43.158  48.521  51.862  1.00  0.00           O  
ATOM   4056  N   ARG   260      41.621  48.387  53.554  1.00  0.00           N  
ATOM   4057  H   ARG   260      40.713  48.721  54.057  1.00  0.00           H  
ATOM   4058  CA  ARG   260      42.226  47.239  54.292  1.00  0.00           C  
ATOM   4059  HA  ARG   260      42.946  46.811  53.595  1.00  0.00           H  
ATOM   4060  CB  ARG   260      42.880  47.661  55.548  1.00  0.00           C  
ATOM   4061  HB2 ARG   260      43.461  48.545  55.332  1.00  0.00           H  
ATOM   4062  HB3 ARG   260      42.196  48.044  56.305  1.00  0.00           H  
ATOM   4063  CG  ARG   260      43.822  46.461  56.037  1.00  0.00           C  
ATOM   4064  HG2 ARG   260      43.294  45.712  56.324  1.00  0.00           H  
ATOM   4065  HG3 ARG   260      44.419  46.215  55.171  1.00  0.00           H  
ATOM   4066  CD  ARG   260      44.685  46.938  57.231  1.00  0.00           C  
ATOM   4067  HD2 ARG   260      45.355  46.136  57.507  1.00  0.00           H  
ATOM   4068  HD3 ARG   260      45.305  47.731  56.840  1.00  0.00           H  
ATOM   4069  NE  ARG   260      43.937  47.499  58.387  1.00  0.00           N  
ATOM   4070  HE  ARG   260      44.017  48.484  58.599  1.00  0.00           H  
ATOM   4071  CZ  ARG   260      43.262  46.808  59.243  1.00  0.00           C  
ATOM   4072  NH1 ARG   260      43.084  45.495  59.105  1.00  0.00           N  
ATOM   4073 HH11 ARG   260      43.667  44.927  58.381  1.00  0.00           H  
ATOM   4074 HH12 ARG   260      42.423  45.016  59.828  1.00  0.00           H  
ATOM   4075  NH2 ARG   260      42.513  47.312  60.197  1.00  0.00           N  
ATOM   4076 HH21 ARG   260      42.740  48.318  60.549  1.00  0.00           H  
ATOM   4077 HH22 ARG   260      41.987  46.638  60.873  1.00  0.00           H  
ATOM   4078  C   ARG   260      41.112  46.223  54.557  1.00  0.00           C  
ATOM   4079  O   ARG   260      40.084  46.657  54.982  1.00  0.00           O  
ATOM   4080  N   VAL   261      41.400  44.903  54.472  1.00  0.00           N  
ATOM   4081  H   VAL   261      42.338  44.651  53.978  1.00  0.00           H  
ATOM   4082  CA  VAL   261      40.387  43.886  54.466  1.00  0.00           C  
ATOM   4083  HA  VAL   261      39.563  44.401  54.960  1.00  0.00           H  
ATOM   4084  CB  VAL   261      40.007  43.444  53.050  1.00  0.00           C  
ATOM   4085  HB  VAL   261      40.768  42.816  52.611  1.00  0.00           H  
ATOM   4086  CG1 VAL   261      38.710  42.632  53.015  1.00  0.00           C  
ATOM   4087 HG11 VAL   261      38.822  41.605  53.330  1.00  0.00           H  
ATOM   4088 HG12 VAL   261      37.945  43.055  53.650  1.00  0.00           H  
ATOM   4089 HG13 VAL   261      38.380  42.560  52.064  1.00  0.00           H  
ATOM   4090  CG2 VAL   261      39.883  44.584  52.056  1.00  0.00           C  
ATOM   4091 HG21 VAL   261      39.346  44.323  51.241  1.00  0.00           H  
ATOM   4092 HG22 VAL   261      39.359  45.412  52.511  1.00  0.00           H  
ATOM   4093 HG23 VAL   261      40.874  44.907  51.775  1.00  0.00           H  
ATOM   4094  C   VAL   261      40.751  42.632  55.355  1.00  0.00           C  
ATOM   4095  O   VAL   261      40.784  41.451  54.940  1.00  0.00           O  
ATOM   4096  N   GLY   262      41.005  42.870  56.556  1.00  0.00           N  
ATOM   4097  H   GLY   262      40.740  43.783  56.897  1.00  0.00           H  
ATOM   4098  CA  GLY   262      41.931  41.996  57.324  1.00  0.00           C  
ATOM   4099  HA2 GLY   262      41.697  42.217  58.365  1.00  0.00           H  
ATOM   4100  HA3 GLY   262      41.765  41.020  57.125  1.00  0.00           H  
ATOM   4101  C   GLY   262      43.445  42.288  57.038  1.00  0.00           C  
ATOM   4102  O   GLY   262      43.946  43.362  57.407  1.00  0.00           O  
ATOM   4103  N   ALA   263      44.229  41.369  56.472  1.00  0.00           N  
ATOM   4104  H   ALA   263      43.783  40.398  56.258  1.00  0.00           H  
ATOM   4105  CA  ALA   263      45.626  41.596  56.105  1.00  0.00           C  
ATOM   4106  HA  ALA   263      46.150  42.050  56.840  1.00  0.00           H  
ATOM   4107  CB  ALA   263      46.177  40.183  56.034  1.00  0.00           C  
ATOM   4108  HB1 ALA   263      46.177  39.778  56.960  1.00  0.00           H  
ATOM   4109  HB2 ALA   263      45.612  39.564  55.470  1.00  0.00           H  
ATOM   4110  HB3 ALA   263      47.121  40.115  55.681  1.00  0.00           H  
ATOM   4111  C   ALA   263      45.885  42.345  54.788  1.00  0.00           C  
ATOM   4112  O   ALA   263      46.730  43.230  54.640  1.00  0.00           O  
ATOM   4113  N   MET   264      44.965  41.998  53.843  1.00  0.00           N  
ATOM   4114  H   MET   264      44.302  41.164  54.074  1.00  0.00           H  
ATOM   4115  CA  MET   264      44.892  42.466  52.459  1.00  0.00           C  
ATOM   4116  HA  MET   264      45.891  42.310  52.052  1.00  0.00           H  
ATOM   4117  CB  MET   264      43.982  41.554  51.617  1.00  0.00           C  
ATOM   4118  HB2 MET   264      44.415  40.555  51.671  1.00  0.00           H  
ATOM   4119  HB3 MET   264      43.062  41.552  52.032  1.00  0.00           H  
ATOM   4120  CG  MET   264      43.823  41.876  50.106  1.00  0.00           C  
ATOM   4121  HG2 MET   264      44.785  42.074  49.634  1.00  0.00           H  
ATOM   4122  HG3 MET   264      43.514  40.933  49.654  1.00  0.00           H  
ATOM   4123  SD  MET   264      42.628  43.195  49.720  1.00  0.00           S  
ATOM   4124  CE  MET   264      41.035  42.301  49.478  1.00  0.00           C  
ATOM   4125  HE1 MET   264      41.209  41.674  48.603  1.00  0.00           H  
ATOM   4126  HE2 MET   264      40.762  41.697  50.344  1.00  0.00           H  
ATOM   4127  HE3 MET   264      40.348  43.093  49.182  1.00  0.00           H  
ATOM   4128  C   MET   264      44.539  43.943  52.255  1.00  0.00           C  
ATOM   4129  O   MET   264      43.799  44.520  53.014  1.00  0.00           O  
ATOM   4130  N   TYR   265      45.022  44.575  51.202  1.00  0.00           N  
ATOM   4131  H   TYR   265      45.686  43.970  50.585  1.00  0.00           H  
ATOM   4132  CA  TYR   265      44.760  45.973  50.789  1.00  0.00           C  
ATOM   4133  HA  TYR   265      44.073  46.509  51.444  1.00  0.00           H  
ATOM   4134  CB  TYR   265      46.095  46.850  50.833  1.00  0.00           C  
ATOM   4135  HB2 TYR   265      46.929  46.338  50.352  1.00  0.00           H  
ATOM   4136  HB3 TYR   265      46.065  47.712  50.308  1.00  0.00           H  
ATOM   4137  CG  TYR   265      46.521  47.178  52.293  1.00  0.00           C  
ATOM   4138  CD1 TYR   265      46.252  48.399  52.955  1.00  0.00           C  
ATOM   4139  HD1 TYR   265      45.678  49.144  52.404  1.00  0.00           H  
ATOM   4140  CE1 TYR   265      46.716  48.693  54.252  1.00  0.00           C  
ATOM   4141  HE1 TYR   265      46.303  49.563  54.762  1.00  0.00           H  
ATOM   4142  CZ  TYR   265      47.481  47.727  54.967  1.00  0.00           C  
ATOM   4143  OH  TYR   265      47.810  47.904  56.267  1.00  0.00           O  
ATOM   4144  HH  TYR   265      47.603  48.896  56.670  1.00  0.00           H  
ATOM   4145  CE2 TYR   265      47.694  46.466  54.315  1.00  0.00           C  
ATOM   4146  HE2 TYR   265      48.201  45.648  54.827  1.00  0.00           H  
ATOM   4147  CD2 TYR   265      47.273  46.201  53.000  1.00  0.00           C  
ATOM   4148  HD2 TYR   265      47.506  45.240  52.541  1.00  0.00           H  
ATOM   4149  C   TYR   265      44.219  45.905  49.338  1.00  0.00           C  
ATOM   4150  O   TYR   265      44.790  45.313  48.497  1.00  0.00           O  
ATOM   4151  N   GLN   266      43.042  46.522  49.063  1.00  0.00           N  
ATOM   4152  H   GLN   266      42.639  47.179  49.834  1.00  0.00           H  
ATOM   4153  CA  GLN   266      42.418  46.605  47.720  1.00  0.00           C  
ATOM   4154  HA  GLN   266      42.707  45.713  47.165  1.00  0.00           H  
ATOM   4155  CB  GLN   266      40.878  46.695  47.924  1.00  0.00           C  
ATOM   4156  HB2 GLN   266      40.573  45.935  48.644  1.00  0.00           H  
ATOM   4157  HB3 GLN   266      40.638  47.569  48.370  1.00  0.00           H  
ATOM   4158  CG  GLN   266      40.063  46.412  46.654  1.00  0.00           C  
ATOM   4159  HG2 GLN   266      39.035  46.603  46.962  1.00  0.00           H  
ATOM   4160  HG3 GLN   266      40.255  47.171  45.896  1.00  0.00           H  
ATOM   4161  CD  GLN   266      40.199  45.066  46.067  1.00  0.00           C  
ATOM   4162  OE1 GLN   266      40.035  44.019  46.704  1.00  0.00           O  
ATOM   4163  NE2 GLN   266      40.518  44.944  44.779  1.00  0.00           N  
ATOM   4164 HE21 GLN   266      40.684  45.836  44.334  1.00  0.00           H  
ATOM   4165 HE22 GLN   266      40.807  43.945  44.452  1.00  0.00           H  
ATOM   4166  C   GLN   266      42.981  47.881  47.082  1.00  0.00           C  
ATOM   4167  O   GLN   266      43.054  48.989  47.617  1.00  0.00           O  
ATOM   4168  N   GLY   267      43.551  47.542  45.933  1.00  0.00           N  
ATOM   4169  H   GLY   267      43.414  46.501  45.641  1.00  0.00           H  
ATOM   4170  CA  GLY   267      43.758  48.480  44.793  1.00  0.00           C  
ATOM   4171  HA2 GLY   267      43.615  49.496  45.163  1.00  0.00           H  
ATOM   4172  HA3 GLY   267      44.785  48.365  44.449  1.00  0.00           H  
ATOM   4173  C   GLY   267      42.707  48.372  43.671  1.00  0.00           C  
ATOM   4174  O   GLY   267      41.602  47.852  43.906  1.00  0.00           O  
ATOM   4175  N   LEU   268      42.986  48.925  42.465  1.00  0.00           N  
ATOM   4176  H   LEU   268      44.000  49.219  42.194  1.00  0.00           H  
ATOM   4177  CA  LEU   268      42.044  48.773  41.397  1.00  0.00           C  
ATOM   4178  HA  LEU   268      41.026  48.696  41.780  1.00  0.00           H  
ATOM   4179  CB  LEU   268      42.053  50.042  40.407  1.00  0.00           C  
ATOM   4180  HB2 LEU   268      43.017  50.100  39.922  1.00  0.00           H  
ATOM   4181  HB3 LEU   268      41.312  49.874  39.640  1.00  0.00           H  
ATOM   4182  CG  LEU   268      41.746  51.441  40.977  1.00  0.00           C  
ATOM   4183  HG  LEU   268      42.507  51.651  41.525  1.00  0.00           H  
ATOM   4184  CD1 LEU   268      41.629  52.525  39.893  1.00  0.00           C  
ATOM   4185 HD11 LEU   268      41.456  53.416  40.336  1.00  0.00           H  
ATOM   4186 HD12 LEU   268      42.596  52.634  39.425  1.00  0.00           H  
ATOM   4187 HD13 LEU   268      40.795  52.347  39.229  1.00  0.00           H  
ATOM   4188  CD2 LEU   268      40.541  51.555  41.920  1.00  0.00           C  
ATOM   4189 HD21 LEU   268      40.684  50.964  42.824  1.00  0.00           H  
ATOM   4190 HD22 LEU   268      40.537  52.574  42.307  1.00  0.00           H  
ATOM   4191 HD23 LEU   268      39.653  51.348  41.324  1.00  0.00           H  
ATOM   4192  C   LEU   268      42.371  47.506  40.545  1.00  0.00           C  
ATOM   4193  O   LEU   268      43.392  47.357  39.822  1.00  0.00           O  
ATOM   4194  N   GLY   269      41.504  46.430  40.617  1.00  0.00           N  
ATOM   4195  H   GLY   269      40.720  46.435  41.253  1.00  0.00           H  
ATOM   4196  CA  GLY   269      41.570  45.237  39.757  1.00  0.00           C  
ATOM   4197  HA2 GLY   269      40.609  44.732  39.848  1.00  0.00           H  
ATOM   4198  HA3 GLY   269      41.708  45.554  38.809  1.00  0.00           H  
ATOM   4199  C   GLY   269      42.621  44.233  40.182  1.00  0.00           C  
ATOM   4200  O   GLY   269      42.557  43.034  39.806  1.00  0.00           O  
ATOM   4201  N   TRP   270      43.537  44.691  41.061  1.00  0.00           N  
ATOM   4202  H   TRP   270      43.482  45.684  41.241  1.00  0.00           H  
ATOM   4203  CA  TRP   270      44.502  43.929  41.851  1.00  0.00           C  
ATOM   4204  HA  TRP   270      44.704  42.990  41.336  1.00  0.00           H  
ATOM   4205  CB  TRP   270      45.827  44.650  41.708  1.00  0.00           C  
ATOM   4206  HB2 TRP   270      45.661  45.613  41.962  1.00  0.00           H  
ATOM   4207  HB3 TRP   270      46.581  44.237  42.378  1.00  0.00           H  
ATOM   4208  CG  TRP   270      46.475  44.568  40.352  1.00  0.00           C  
ATOM   4209  CD1 TRP   270      46.432  45.512  39.436  1.00  0.00           C  
ATOM   4210  HD1 TRP   270      45.792  46.391  39.515  1.00  0.00           H  
ATOM   4211  NE1 TRP   270      46.989  45.071  38.193  1.00  0.00           N  
ATOM   4212  HE1 TRP   270      47.011  45.636  37.261  1.00  0.00           H  
ATOM   4213  CE2 TRP   270      47.646  43.899  38.402  1.00  0.00           C  
ATOM   4214  CZ2 TRP   270      48.347  43.090  37.539  1.00  0.00           C  
ATOM   4215  HZ2 TRP   270      48.551  43.401  36.514  1.00  0.00           H  
ATOM   4216  CH2 TRP   270      48.670  41.781  37.935  1.00  0.00           C  
ATOM   4217  HH2 TRP   270      49.232  41.132  37.264  1.00  0.00           H  
ATOM   4218  CZ3 TRP   270      48.390  41.364  39.252  1.00  0.00           C  
ATOM   4219  HZ3 TRP   270      48.670  40.424  39.727  1.00  0.00           H  
ATOM   4220  CE3 TRP   270      47.598  42.205  40.076  1.00  0.00           C  
ATOM   4221  HE3 TRP   270      47.388  41.909  41.018  1.00  0.00           H  
ATOM   4222  CD2 TRP   270      47.181  43.464  39.661  1.00  0.00           C  
ATOM   4223  C   TRP   270      44.131  43.783  43.333  1.00  0.00           C  
ATOM   4224  O   TRP   270      43.485  44.630  43.911  1.00  0.00           O  
ATOM   4225  N   GLU   271      44.659  42.786  44.002  1.00  0.00           N  
ATOM   4226  H   GLU   271      45.225  42.024  43.466  1.00  0.00           H  
ATOM   4227  CA  GLU   271      44.826  42.824  45.522  1.00  0.00           C  
ATOM   4228  HA  GLU   271      44.380  43.695  46.002  1.00  0.00           H  
ATOM   4229  CB  GLU   271      43.967  41.649  46.151  1.00  0.00           C  
ATOM   4230  HB2 GLU   271      44.125  40.688  45.660  1.00  0.00           H  
ATOM   4231  HB3 GLU   271      44.140  41.552  47.222  1.00  0.00           H  
ATOM   4232  CG  GLU   271      42.404  41.708  46.132  1.00  0.00           C  
ATOM   4233  HG2 GLU   271      41.993  40.961  46.810  1.00  0.00           H  
ATOM   4234  HG3 GLU   271      42.193  42.632  46.670  1.00  0.00           H  
ATOM   4235  CD  GLU   271      41.766  41.432  44.746  1.00  0.00           C  
ATOM   4236  OE1 GLU   271      41.792  40.196  44.382  1.00  0.00           O  
ATOM   4237  OE2 GLU   271      41.192  42.356  44.159  1.00  0.00           O  
ATOM   4238  C   GLU   271      46.291  42.794  46.022  1.00  0.00           C  
ATOM   4239  O   GLU   271      47.112  42.045  45.427  1.00  0.00           O  
ATOM   4240  N   MET   272      46.518  43.465  47.117  1.00  0.00           N  
ATOM   4241  H   MET   272      45.745  43.914  47.723  1.00  0.00           H  
ATOM   4242  CA  MET   272      47.838  43.632  47.642  1.00  0.00           C  
ATOM   4243  HA  MET   272      48.498  43.149  47.049  1.00  0.00           H  
ATOM   4244  CB  MET   272      48.252  45.107  47.455  1.00  0.00           C  
ATOM   4245  HB2 MET   272      47.780  45.797  48.153  1.00  0.00           H  
ATOM   4246  HB3 MET   272      49.301  45.045  47.745  1.00  0.00           H  
ATOM   4247  CG  MET   272      48.208  45.632  46.002  1.00  0.00           C  
ATOM   4248  HG2 MET   272      49.039  45.110  45.527  1.00  0.00           H  
ATOM   4249  HG3 MET   272      47.322  45.351  45.606  1.00  0.00           H  
ATOM   4250  SD  MET   272      48.444  47.394  45.818  1.00  0.00           S  
ATOM   4251  CE  MET   272      46.921  47.977  46.709  1.00  0.00           C  
ATOM   4252  HE1 MET   272      47.010  49.060  46.799  1.00  0.00           H  
ATOM   4253  HE2 MET   272      45.972  47.617  46.310  1.00  0.00           H  
ATOM   4254  HE3 MET   272      46.984  47.792  47.781  1.00  0.00           H  
ATOM   4255  C   MET   272      48.051  43.154  49.096  1.00  0.00           C  
ATOM   4256  O   MET   272      47.167  43.206  49.957  1.00  0.00           O  
ATOM   4257  N   LEU   273      49.302  42.761  49.423  1.00  0.00           N  
ATOM   4258  H   LEU   273      50.021  42.577  48.624  1.00  0.00           H  
ATOM   4259  CA  LEU   273      49.743  42.343  50.787  1.00  0.00           C  
ATOM   4260  HA  LEU   273      48.954  42.590  51.498  1.00  0.00           H  
ATOM   4261  CB  LEU   273      49.896  40.800  50.843  1.00  0.00           C  
ATOM   4262  HB2 LEU   273      50.560  40.618  49.998  1.00  0.00           H  
ATOM   4263  HB3 LEU   273      50.361  40.560  51.707  1.00  0.00           H  
ATOM   4264  CG  LEU   273      48.603  39.933  50.633  1.00  0.00           C  
ATOM   4265  HG  LEU   273      47.971  40.370  49.859  1.00  0.00           H  
ATOM   4266  CD1 LEU   273      48.953  38.483  50.432  1.00  0.00           C  
ATOM   4267 HD11 LEU   273      49.464  38.491  49.561  1.00  0.00           H  
ATOM   4268 HD12 LEU   273      49.522  38.043  51.238  1.00  0.00           H  
ATOM   4269 HD13 LEU   273      48.047  37.882  50.360  1.00  0.00           H  
ATOM   4270  CD2 LEU   273      47.837  39.913  51.978  1.00  0.00           C  
ATOM   4271 HD21 LEU   273      46.829  39.612  51.733  1.00  0.00           H  
ATOM   4272 HD22 LEU   273      48.249  39.278  52.748  1.00  0.00           H  
ATOM   4273 HD23 LEU   273      47.812  40.918  52.375  1.00  0.00           H  
ATOM   4274  C   LEU   273      51.088  42.989  51.191  1.00  0.00           C  
ATOM   4275  O   LEU   273      51.925  43.210  50.345  1.00  0.00           O  
ATOM   4276  N   ASN   274      51.260  43.273  52.490  1.00  0.00           N  
ATOM   4277  H   ASN   274      50.570  43.084  53.313  1.00  0.00           H  
ATOM   4278  CA  ASN   274      52.675  43.561  52.874  1.00  0.00           C  
ATOM   4279  HA  ASN   274      52.944  44.401  52.233  1.00  0.00           H  
ATOM   4280  CB  ASN   274      52.679  44.206  54.340  1.00  0.00           C  
ATOM   4281  HB2 ASN   274      52.152  43.511  54.993  1.00  0.00           H  
ATOM   4282  HB3 ASN   274      53.635  44.264  54.658  1.00  0.00           H  
ATOM   4283  CG  ASN   274      51.930  45.558  54.441  1.00  0.00           C  
ATOM   4284  OD1 ASN   274      50.904  45.782  53.859  1.00  0.00           O  
ATOM   4285  ND2 ASN   274      52.540  46.533  55.102  1.00  0.00           N  
ATOM   4286 HD21 ASN   274      51.829  47.343  55.267  1.00  0.00           H  
ATOM   4287 HD22 ASN   274      53.448  46.398  55.689  1.00  0.00           H  
ATOM   4288  C   ASN   274      53.649  42.414  52.653  1.00  0.00           C  
ATOM   4289  O   ASN   274      53.373  41.280  52.922  1.00  0.00           O  
ATOM   4290  N   TRP   275      54.841  42.771  52.135  1.00  0.00           N  
ATOM   4291  H   TRP   275      54.947  43.816  51.844  1.00  0.00           H  
ATOM   4292  CA  TRP   275      56.030  41.943  52.031  1.00  0.00           C  
ATOM   4293  HA  TRP   275      55.825  40.872  52.020  1.00  0.00           H  
ATOM   4294  CB  TRP   275      56.492  42.145  50.608  1.00  0.00           C  
ATOM   4295  HB2 TRP   275      55.788  41.793  49.975  1.00  0.00           H  
ATOM   4296  HB3 TRP   275      56.589  43.219  50.446  1.00  0.00           H  
ATOM   4297  CG  TRP   275      57.824  41.619  50.233  1.00  0.00           C  
ATOM   4298  CD1 TRP   275      59.049  42.170  50.545  1.00  0.00           C  
ATOM   4299  HD1 TRP   275      59.278  43.048  51.148  1.00  0.00           H  
ATOM   4300  NE1 TRP   275      60.068  41.347  50.148  1.00  0.00           N  
ATOM   4301  HE1 TRP   275      61.112  41.652  50.223  1.00  0.00           H  
ATOM   4302  CE2 TRP   275      59.620  40.159  49.728  1.00  0.00           C  
ATOM   4303  CZ2 TRP   275      60.258  38.983  49.245  1.00  0.00           C  
ATOM   4304  HZ2 TRP   275      61.346  38.920  49.229  1.00  0.00           H  
ATOM   4305  CH2 TRP   275      59.480  37.952  48.730  1.00  0.00           C  
ATOM   4306  HH2 TRP   275      59.941  37.078  48.268  1.00  0.00           H  
ATOM   4307  CZ3 TRP   275      58.085  37.938  48.888  1.00  0.00           C  
ATOM   4308  HZ3 TRP   275      57.469  37.171  48.419  1.00  0.00           H  
ATOM   4309  CE3 TRP   275      57.493  39.148  49.284  1.00  0.00           C  
ATOM   4310  HE3 TRP   275      56.411  39.237  49.187  1.00  0.00           H  
ATOM   4311  CD2 TRP   275      58.173  40.288  49.732  1.00  0.00           C  
ATOM   4312  C   TRP   275      57.141  42.372  53.031  1.00  0.00           C  
ATOM   4313  O   TRP   275      57.079  43.511  53.392  1.00  0.00           O  
ATOM   4314  N   PRO   276      58.041  41.403  53.514  1.00  0.00           N  
ATOM   4315  CD  PRO   276      59.225  41.604  54.273  1.00  0.00           C  
ATOM   4316  HD2 PRO   276      58.981  41.651  55.335  1.00  0.00           H  
ATOM   4317  HD3 PRO   276      59.746  42.479  53.883  1.00  0.00           H  
ATOM   4318  CG  PRO   276      60.125  40.393  54.053  1.00  0.00           C  
ATOM   4319  HG2 PRO   276      60.926  40.226  54.773  1.00  0.00           H  
ATOM   4320  HG3 PRO   276      60.521  40.445  53.038  1.00  0.00           H  
ATOM   4321  CB  PRO   276      59.118  39.264  53.971  1.00  0.00           C  
ATOM   4322  HB2 PRO   276      58.702  38.916  54.916  1.00  0.00           H  
ATOM   4323  HB3 PRO   276      59.563  38.537  53.291  1.00  0.00           H  
ATOM   4324  CA  PRO   276      57.954  39.963  53.225  1.00  0.00           C  
ATOM   4325  HA  PRO   276      58.081  39.856  52.148  1.00  0.00           H  
ATOM   4326  C   PRO   276      56.583  39.343  53.657  1.00  0.00           C  
ATOM   4327  O   PRO   276      55.778  40.049  54.258  1.00  0.00           O  
ATOM   4328  N   VAL   277      56.293  38.150  53.262  1.00  0.00           N  
ATOM   4329  H   VAL   277      57.054  37.559  52.773  1.00  0.00           H  
ATOM   4330  CA  VAL   277      55.029  37.458  53.491  1.00  0.00           C  
ATOM   4331  HA  VAL   277      54.676  37.801  54.452  1.00  0.00           H  
ATOM   4332  CB  VAL   277      53.895  37.854  52.462  1.00  0.00           C  
ATOM   4333  HB  VAL   277      53.926  38.846  52.273  1.00  0.00           H  
ATOM   4334  CG1 VAL   277      54.032  37.222  51.070  1.00  0.00           C  
ATOM   4335 HG11 VAL   277      53.459  37.779  50.329  1.00  0.00           H  
ATOM   4336 HG12 VAL   277      55.090  37.210  50.808  1.00  0.00           H  
ATOM   4337 HG13 VAL   277      53.721  36.178  51.109  1.00  0.00           H  
ATOM   4338  CG2 VAL   277      52.428  37.532  52.941  1.00  0.00           C  
ATOM   4339 HG21 VAL   277      52.247  38.029  53.802  1.00  0.00           H  
ATOM   4340 HG22 VAL   277      51.785  37.922  52.266  1.00  0.00           H  
ATOM   4341 HG23 VAL   277      52.307  36.535  53.043  1.00  0.00           H  
ATOM   4342  C   VAL   277      55.071  35.885  53.679  1.00  0.00           C  
ATOM   4343  O   VAL   277      56.009  35.177  53.222  1.00  0.00           O  
ATOM   4344  N   ASP   278      54.201  35.242  54.481  1.00  0.00           N  
ATOM   4345  H   ASP   278      53.491  35.869  55.000  1.00  0.00           H  
ATOM   4346  CA  ASP   278      54.050  33.780  54.585  1.00  0.00           C  
ATOM   4347  HA  ASP   278      54.892  33.376  54.200  1.00  0.00           H  
ATOM   4348  CB  ASP   278      53.940  33.486  56.136  1.00  0.00           C  
ATOM   4349  HB2 ASP   278      54.930  33.612  56.550  1.00  0.00           H  
ATOM   4350  HB3 ASP   278      53.318  34.260  56.559  1.00  0.00           H  
ATOM   4351  CG  ASP   278      53.409  32.091  56.541  1.00  0.00           C  
ATOM   4352  OD1 ASP   278      52.892  32.030  57.644  1.00  0.00           O  
ATOM   4353  OD2 ASP   278      53.360  31.110  55.780  1.00  0.00           O  
ATOM   4354  C   ASP   278      52.868  33.368  53.711  1.00  0.00           C  
ATOM   4355  O   ASP   278      51.888  34.112  53.659  1.00  0.00           O  
ATOM   4356  N   VAL   279      52.954  32.211  53.015  1.00  0.00           N  
ATOM   4357  H   VAL   279      53.871  31.632  53.124  1.00  0.00           H  
ATOM   4358  CA  VAL   279      51.967  31.496  52.175  1.00  0.00           C  
ATOM   4359  HA  VAL   279      51.851  32.045  51.241  1.00  0.00           H  
ATOM   4360  CB  VAL   279      52.549  30.131  51.749  1.00  0.00           C  
ATOM   4361  HB  VAL   279      53.596  30.241  51.465  1.00  0.00           H  
ATOM   4362  CG1 VAL   279      52.447  29.143  52.794  1.00  0.00           C  
ATOM   4363 HG11 VAL   279      52.991  28.341  52.509  1.00  0.00           H  
ATOM   4364 HG12 VAL   279      52.966  29.522  53.675  1.00  0.00           H  
ATOM   4365 HG13 VAL   279      51.445  28.814  53.071  1.00  0.00           H  
ATOM   4366  CG2 VAL   279      51.860  29.467  50.552  1.00  0.00           C  
ATOM   4367 HG21 VAL   279      52.257  28.462  50.404  1.00  0.00           H  
ATOM   4368 HG22 VAL   279      50.802  29.293  50.752  1.00  0.00           H  
ATOM   4369 HG23 VAL   279      52.065  30.131  49.713  1.00  0.00           H  
ATOM   4370  C   VAL   279      50.593  31.383  52.845  1.00  0.00           C  
ATOM   4371  O   VAL   279      49.607  31.584  52.108  1.00  0.00           O  
ATOM   4372  N   LYS   280      50.435  31.132  54.141  1.00  0.00           N  
ATOM   4373  H   LYS   280      51.340  31.050  54.742  1.00  0.00           H  
ATOM   4374  CA  LYS   280      49.118  31.062  54.810  1.00  0.00           C  
ATOM   4375  HA  LYS   280      48.437  30.451  54.217  1.00  0.00           H  
ATOM   4376  CB  LYS   280      49.173  30.477  56.218  1.00  0.00           C  
ATOM   4377  HB2 LYS   280      50.131  30.763  56.652  1.00  0.00           H  
ATOM   4378  HB3 LYS   280      48.397  30.850  56.747  1.00  0.00           H  
ATOM   4379  CG  LYS   280      49.089  28.967  56.294  1.00  0.00           C  
ATOM   4380  HG2 LYS   280      49.659  28.468  55.511  1.00  0.00           H  
ATOM   4381  HG3 LYS   280      49.628  28.784  57.224  1.00  0.00           H  
ATOM   4382  CD  LYS   280      47.629  28.477  56.397  1.00  0.00           C  
ATOM   4383  HD2 LYS   280      47.108  28.995  57.203  1.00  0.00           H  
ATOM   4384  HD3 LYS   280      47.219  28.773  55.432  1.00  0.00           H  
ATOM   4385  CE  LYS   280      47.409  26.918  56.512  1.00  0.00           C  
ATOM   4386  HE2 LYS   280      48.077  26.401  55.823  1.00  0.00           H  
ATOM   4387  HE3 LYS   280      47.728  26.584  57.499  1.00  0.00           H  
ATOM   4388  NZ  LYS   280      46.010  26.555  56.322  1.00  0.00           N  
ATOM   4389  HZ1 LYS   280      45.349  26.788  57.157  1.00  0.00           H  
ATOM   4390  HZ2 LYS   280      45.572  26.954  55.407  1.00  0.00           H  
ATOM   4391  HZ3 LYS   280      45.902  25.474  56.236  1.00  0.00           H  
ATOM   4392  C   LYS   280      48.375  32.419  54.732  1.00  0.00           C  
ATOM   4393  O   LYS   280      47.140  32.446  54.661  1.00  0.00           O  
ATOM   4394  N   THR   281      49.157  33.530  54.715  1.00  0.00           N  
ATOM   4395  H   THR   281      50.202  33.439  55.012  1.00  0.00           H  
ATOM   4396  CA  THR   281      48.667  34.931  54.667  1.00  0.00           C  
ATOM   4397  HA  THR   281      47.778  35.087  55.278  1.00  0.00           H  
ATOM   4398  CB  THR   281      49.623  35.965  55.234  1.00  0.00           C  
ATOM   4399  HB  THR   281      50.475  35.965  54.554  1.00  0.00           H  
ATOM   4400  CG2 THR   281      48.968  37.363  55.222  1.00  0.00           C  
ATOM   4401 HG21 THR   281      48.117  37.364  55.766  1.00  0.00           H  
ATOM   4402 HG22 THR   281      49.682  38.060  55.661  1.00  0.00           H  
ATOM   4403 HG23 THR   281      48.673  37.649  54.213  1.00  0.00           H  
ATOM   4404  OG1 THR   281      50.193  35.535  56.488  1.00  0.00           O  
ATOM   4405  HG1 THR   281      49.386  35.495  57.219  1.00  0.00           H  
ATOM   4406  C   THR   281      48.182  35.149  53.242  1.00  0.00           C  
ATOM   4407  O   THR   281      47.214  35.865  52.955  1.00  0.00           O  
ATOM   4408  N   VAL   282      48.894  34.499  52.250  1.00  0.00           N  
ATOM   4409  H   VAL   282      49.832  34.030  52.548  1.00  0.00           H  
ATOM   4410  CA  VAL   282      48.473  34.638  50.786  1.00  0.00           C  
ATOM   4411  HA  VAL   282      48.247  35.698  50.671  1.00  0.00           H  
ATOM   4412  CB  VAL   282      49.731  34.331  49.848  1.00  0.00           C  
ATOM   4413  HB  VAL   282      49.751  33.325  49.759  1.00  0.00           H  
ATOM   4414  CG1 VAL   282      49.523  35.010  48.559  1.00  0.00           C  
ATOM   4415 HG11 VAL   282      49.543  35.992  48.795  1.00  0.00           H  
ATOM   4416 HG12 VAL   282      50.211  34.787  47.854  1.00  0.00           H  
ATOM   4417 HG13 VAL   282      48.711  34.621  48.101  1.00  0.00           H  
ATOM   4418  CG2 VAL   282      51.122  34.822  50.340  1.00  0.00           C  
ATOM   4419 HG21 VAL   282      51.122  35.895  50.534  1.00  0.00           H  
ATOM   4420 HG22 VAL   282      51.484  34.292  51.221  1.00  0.00           H  
ATOM   4421 HG23 VAL   282      51.823  34.498  49.571  1.00  0.00           H  
ATOM   4422  C   VAL   282      47.254  33.829  50.330  1.00  0.00           C  
ATOM   4423  O   VAL   282      46.412  34.208  49.460  1.00  0.00           O  
ATOM   4424  N   VAL   283      47.071  32.732  51.066  1.00  0.00           N  
ATOM   4425  H   VAL   283      47.717  32.586  51.761  1.00  0.00           H  
ATOM   4426  CA  VAL   283      45.837  31.911  51.038  1.00  0.00           C  
ATOM   4427  HA  VAL   283      45.598  31.660  50.090  1.00  0.00           H  
ATOM   4428  CB  VAL   283      46.088  30.507  51.688  1.00  0.00           C  
ATOM   4429  HB  VAL   283      46.478  30.726  52.682  1.00  0.00           H  
ATOM   4430  CG1 VAL   283      44.773  29.730  51.845  1.00  0.00           C  
ATOM   4431 HG11 VAL   283      44.146  30.004  52.693  1.00  0.00           H  
ATOM   4432 HG12 VAL   283      44.323  29.754  50.852  1.00  0.00           H  
ATOM   4433 HG13 VAL   283      45.097  28.730  52.133  1.00  0.00           H  
ATOM   4434  CG2 VAL   283      47.091  29.656  50.896  1.00  0.00           C  
ATOM   4435 HG21 VAL   283      46.690  29.336  49.935  1.00  0.00           H  
ATOM   4436 HG22 VAL   283      48.032  30.206  50.891  1.00  0.00           H  
ATOM   4437 HG23 VAL   283      47.315  28.737  51.436  1.00  0.00           H  
ATOM   4438  C   VAL   283      44.649  32.720  51.489  1.00  0.00           C  
ATOM   4439  O   VAL   283      43.773  33.049  50.680  1.00  0.00           O  
ATOM   4440  N   ASP   284      44.670  33.269  52.772  1.00  0.00           N  
ATOM   4441  H   ASP   284      45.523  33.053  53.414  1.00  0.00           H  
ATOM   4442  CA  ASP   284      43.607  34.127  53.305  1.00  0.00           C  
ATOM   4443  HA  ASP   284      42.624  33.659  53.253  1.00  0.00           H  
ATOM   4444  CB  ASP   284      43.907  34.404  54.785  1.00  0.00           C  
ATOM   4445  HB2 ASP   284      44.280  33.517  55.298  1.00  0.00           H  
ATOM   4446  HB3 ASP   284      44.712  35.137  54.826  1.00  0.00           H  
ATOM   4447  CG  ASP   284      42.742  35.086  55.531  1.00  0.00           C  
ATOM   4448  OD1 ASP   284      41.602  34.574  55.347  1.00  0.00           O  
ATOM   4449  OD2 ASP   284      42.892  36.053  56.317  1.00  0.00           O  
ATOM   4450  C   ASP   284      43.428  35.447  52.518  1.00  0.00           C  
ATOM   4451  O   ASP   284      42.307  35.927  52.237  1.00  0.00           O  
ATOM   4452  N   GLY   285      44.561  35.968  52.134  1.00  0.00           N  
ATOM   4453  H   GLY   285      45.539  35.569  52.406  1.00  0.00           H  
ATOM   4454  CA  GLY   285      44.602  37.173  51.443  1.00  0.00           C  
ATOM   4455  HA2 GLY   285      43.890  37.834  51.938  1.00  0.00           H  
ATOM   4456  HA3 GLY   285      45.562  37.478  51.523  1.00  0.00           H  
ATOM   4457  C   GLY   285      44.368  37.017  49.989  1.00  0.00           C  
ATOM   4458  O   GLY   285      44.678  37.934  49.248  1.00  0.00           O  
ATOM   4459  N   SER   286      43.813  35.899  49.510  1.00  0.00           N  
ATOM   4460  H   SER   286      43.934  34.973  50.071  1.00  0.00           H  
ATOM   4461  CA  SER   286      43.227  35.817  48.133  1.00  0.00           C  
ATOM   4462  HA  SER   286      43.220  36.861  47.820  1.00  0.00           H  
ATOM   4463  CB  SER   286      44.203  35.045  47.204  1.00  0.00           C  
ATOM   4464  HB2 SER   286      43.803  35.068  46.191  1.00  0.00           H  
ATOM   4465  HB3 SER   286      45.178  35.533  47.212  1.00  0.00           H  
ATOM   4466  OG  SER   286      44.428  33.745  47.674  1.00  0.00           O  
ATOM   4467  HG  SER   286      45.299  33.813  48.327  1.00  0.00           H  
ATOM   4468  C   SER   286      41.746  35.233  48.068  1.00  0.00           C  
ATOM   4469  O   SER   286      40.935  35.580  47.177  1.00  0.00           O  
ATOM   4470  N   ASP   287      41.412  34.379  49.041  1.00  0.00           N  
ATOM   4471  H   ASP   287      42.236  34.194  49.730  1.00  0.00           H  
ATOM   4472  CA  ASP   287      40.176  33.739  49.415  1.00  0.00           C  
ATOM   4473  HA  ASP   287      39.954  33.078  48.685  1.00  0.00           H  
ATOM   4474  CB  ASP   287      40.393  32.882  50.660  1.00  0.00           C  
ATOM   4475  HB2 ASP   287      41.127  32.127  50.380  1.00  0.00           H  
ATOM   4476  HB3 ASP   287      40.797  33.512  51.452  1.00  0.00           H  
ATOM   4477  CG  ASP   287      39.083  32.194  51.136  1.00  0.00           C  
ATOM   4478  OD1 ASP   287      38.137  31.930  50.379  1.00  0.00           O  
ATOM   4479  OD2 ASP   287      38.949  31.817  52.335  1.00  0.00           O  
ATOM   4480  C   ASP   287      39.075  34.757  49.551  1.00  0.00           C  
ATOM   4481  O   ASP   287      38.893  35.398  50.574  1.00  0.00           O  
ATOM   4482  N   ASN   288      38.388  34.994  48.417  1.00  0.00           N  
ATOM   4483  H   ASN   288      38.689  34.594  47.449  1.00  0.00           H  
ATOM   4484  CA  ASN   288      37.227  35.967  48.446  1.00  0.00           C  
ATOM   4485  HA  ASN   288      37.582  36.897  48.891  1.00  0.00           H  
ATOM   4486  CB  ASN   288      36.816  36.344  46.990  1.00  0.00           C  
ATOM   4487  HB2 ASN   288      36.450  35.441  46.503  1.00  0.00           H  
ATOM   4488  HB3 ASN   288      35.951  37.008  46.968  1.00  0.00           H  
ATOM   4489  CG  ASN   288      37.924  36.973  46.101  1.00  0.00           C  
ATOM   4490  OD1 ASN   288      38.454  38.060  46.368  1.00  0.00           O  
ATOM   4491  ND2 ASN   288      38.340  36.311  45.104  1.00  0.00           N  
ATOM   4492 HD21 ASN   288      38.999  36.864  44.434  1.00  0.00           H  
ATOM   4493 HD22 ASN   288      38.044  35.264  45.045  1.00  0.00           H  
ATOM   4494  C   ASN   288      36.078  35.516  49.360  1.00  0.00           C  
ATOM   4495  O   ASN   288      35.513  34.418  49.194  1.00  0.00           O  
ATOM   4496  N   LYS   289      35.738  36.277  50.410  1.00  0.00           N  
ATOM   4497  H   LYS   289      36.229  37.239  50.555  1.00  0.00           H  
ATOM   4498  CA  LYS   289      34.911  35.750  51.484  1.00  0.00           C  
ATOM   4499  HA  LYS   289      35.179  34.721  51.723  1.00  0.00           H  
ATOM   4500  CB  LYS   289      35.077  36.607  52.778  1.00  0.00           C  
ATOM   4501  HB2 LYS   289      34.762  37.504  52.650  1.00  0.00           H  
ATOM   4502  HB3 LYS   289      34.498  36.303  53.649  1.00  0.00           H  
ATOM   4503  CG  LYS   289      36.622  36.596  53.229  1.00  0.00           C  
ATOM   4504  HG2 LYS   289      37.248  36.883  52.385  1.00  0.00           H  
ATOM   4505  HG3 LYS   289      36.817  37.276  53.950  1.00  0.00           H  
ATOM   4506  CD  LYS   289      37.181  35.243  53.621  1.00  0.00           C  
ATOM   4507  HD2 LYS   289      36.593  34.975  54.396  1.00  0.00           H  
ATOM   4508  HD3 LYS   289      37.149  34.492  52.831  1.00  0.00           H  
ATOM   4509  CE  LYS   289      38.633  35.300  54.044  1.00  0.00           C  
ATOM   4510  HE2 LYS   289      39.313  35.829  53.375  1.00  0.00           H  
ATOM   4511  HE3 LYS   289      38.692  35.815  55.003  1.00  0.00           H  
ATOM   4512  NZ  LYS   289      39.127  33.914  54.362  1.00  0.00           N  
ATOM   4513  HZ1 LYS   289      38.715  33.518  55.290  1.00  0.00           H  
ATOM   4514  HZ2 LYS   289      38.845  33.222  53.683  1.00  0.00           H  
ATOM   4515  HZ3 LYS   289      40.193  33.889  54.590  1.00  0.00           H  
ATOM   4516  C   LYS   289      33.435  35.647  51.071  1.00  0.00           C  
ATOM   4517  O   LYS   289      32.874  36.482  50.306  1.00  0.00           O  
ATOM   4518  N   VAL   290      32.694  34.684  51.628  1.00  0.00           N  
ATOM   4519  H   VAL   290      33.228  33.959  52.243  1.00  0.00           H  
ATOM   4520  CA  VAL   290      31.210  34.579  51.459  1.00  0.00           C  
ATOM   4521  HA  VAL   290      31.044  34.734  50.393  1.00  0.00           H  
ATOM   4522  CB  VAL   290      30.832  33.084  51.719  1.00  0.00           C  
ATOM   4523  HB  VAL   290      31.583  32.604  51.244  1.00  0.00           H  
ATOM   4524  CG1 VAL   290      30.936  32.796  53.237  1.00  0.00           C  
ATOM   4525 HG11 VAL   290      29.973  33.008  53.703  1.00  0.00           H  
ATOM   4526 HG12 VAL   290      30.997  31.792  53.327  1.00  0.00           H  
ATOM   4527 HG13 VAL   290      31.654  33.283  53.754  1.00  0.00           H  
ATOM   4528  CG2 VAL   290      29.478  32.717  51.132  1.00  0.00           C  
ATOM   4529 HG21 VAL   290      29.553  32.765  50.126  1.00  0.00           H  
ATOM   4530 HG22 VAL   290      29.226  31.689  51.393  1.00  0.00           H  
ATOM   4531 HG23 VAL   290      28.712  33.379  51.536  1.00  0.00           H  
ATOM   4532  C   VAL   290      30.310  35.711  52.117  1.00  0.00           C  
ATOM   4533  O   VAL   290      29.479  36.283  51.451  1.00  0.00           O  
ATOM   4534  N   ALA   291      30.768  36.102  53.285  1.00  0.00           N  
ATOM   4535  H   ALA   291      31.616  35.669  53.622  1.00  0.00           H  
ATOM   4536  CA  ALA   291      30.227  37.173  53.991  1.00  0.00           C  
ATOM   4537  HA  ALA   291      29.218  37.200  53.951  1.00  0.00           H  
ATOM   4538  CB  ALA   291      30.585  37.073  55.476  1.00  0.00           C  
ATOM   4539  HB1 ALA   291      30.280  37.948  56.050  1.00  0.00           H  
ATOM   4540  HB2 ALA   291      29.999  36.385  55.926  1.00  0.00           H  
ATOM   4541  HB3 ALA   291      31.508  36.765  55.747  1.00  0.00           H  
ATOM   4542  C   ALA   291      30.655  38.493  53.338  1.00  0.00           C  
ATOM   4543  O   ALA   291      31.734  38.612  52.776  1.00  0.00           O  
ATOM   4544  N   LEU   292      29.863  39.439  53.739  1.00  0.00           N  
ATOM   4545  H   LEU   292      29.056  39.301  54.458  1.00  0.00           H  
ATOM   4546  CA  LEU   292      30.253  40.801  53.523  1.00  0.00           C  
ATOM   4547  HA  LEU   292      30.736  40.815  52.637  1.00  0.00           H  
ATOM   4548  CB  LEU   292      29.035  41.715  53.420  1.00  0.00           C  
ATOM   4549  HB2 LEU   292      28.431  41.552  54.313  1.00  0.00           H  
ATOM   4550  HB3 LEU   292      29.370  42.750  53.364  1.00  0.00           H  
ATOM   4551  CG  LEU   292      28.117  41.448  52.220  1.00  0.00           C  
ATOM   4552  HG  LEU   292      28.692  41.520  51.297  1.00  0.00           H  
ATOM   4553  CD1 LEU   292      27.315  40.182  52.273  1.00  0.00           C  
ATOM   4554 HD11 LEU   292      26.788  40.069  53.221  1.00  0.00           H  
ATOM   4555 HD12 LEU   292      26.713  40.164  51.365  1.00  0.00           H  
ATOM   4556 HD13 LEU   292      27.963  39.307  52.221  1.00  0.00           H  
ATOM   4557  CD2 LEU   292      27.174  42.634  52.078  1.00  0.00           C  
ATOM   4558 HD21 LEU   292      26.475  42.460  51.260  1.00  0.00           H  
ATOM   4559 HD22 LEU   292      26.762  42.836  53.067  1.00  0.00           H  
ATOM   4560 HD23 LEU   292      27.747  43.532  51.848  1.00  0.00           H  
ATOM   4561  C   LEU   292      31.154  41.256  54.703  1.00  0.00           C  
ATOM   4562  O   LEU   292      30.701  41.870  55.658  1.00  0.00           O  
ATOM   4563  N   VAL   293      32.438  40.912  54.660  1.00  0.00           N  
ATOM   4564  H   VAL   293      32.893  40.275  53.901  1.00  0.00           H  
ATOM   4565  CA  VAL   293      33.316  41.134  55.771  1.00  0.00           C  
ATOM   4566  HA  VAL   293      32.840  40.884  56.626  1.00  0.00           H  
ATOM   4567  CB  VAL   293      34.556  40.289  55.805  1.00  0.00           C  
ATOM   4568  HB  VAL   293      35.163  40.429  56.699  1.00  0.00           H  
ATOM   4569  CG1 VAL   293      34.208  38.786  55.940  1.00  0.00           C  
ATOM   4570 HG11 VAL   293      35.155  38.247  55.914  1.00  0.00           H  
ATOM   4571 HG12 VAL   293      33.640  38.614  56.854  1.00  0.00           H  
ATOM   4572 HG13 VAL   293      33.637  38.421  55.087  1.00  0.00           H  
ATOM   4573  CG2 VAL   293      35.474  40.399  54.591  1.00  0.00           C  
ATOM   4574 HG21 VAL   293      36.276  39.664  54.666  1.00  0.00           H  
ATOM   4575 HG22 VAL   293      34.898  40.233  53.681  1.00  0.00           H  
ATOM   4576 HG23 VAL   293      36.040  41.327  54.503  1.00  0.00           H  
ATOM   4577  C   VAL   293      33.666  42.617  55.785  1.00  0.00           C  
ATOM   4578  O   VAL   293      33.856  43.174  54.712  1.00  0.00           O  
ATOM   4579  N   PRO   294      33.603  43.271  56.950  1.00  0.00           N  
ATOM   4580  CD  PRO   294      33.333  42.717  58.285  1.00  0.00           C  
ATOM   4581  HD2 PRO   294      33.574  41.674  58.491  1.00  0.00           H  
ATOM   4582  HD3 PRO   294      32.260  42.768  58.468  1.00  0.00           H  
ATOM   4583  CG  PRO   294      33.968  43.643  59.243  1.00  0.00           C  
ATOM   4584  HG2 PRO   294      34.946  43.392  59.228  1.00  0.00           H  
ATOM   4585  HG3 PRO   294      33.599  43.517  60.261  1.00  0.00           H  
ATOM   4586  CB  PRO   294      33.765  45.044  58.536  1.00  0.00           C  
ATOM   4587  HB2 PRO   294      34.390  45.876  58.860  1.00  0.00           H  
ATOM   4588  HB3 PRO   294      32.701  45.250  58.648  1.00  0.00           H  
ATOM   4589  CA  PRO   294      34.001  44.679  57.077  1.00  0.00           C  
ATOM   4590  HA  PRO   294      33.367  45.358  56.506  1.00  0.00           H  
ATOM   4591  C   PRO   294      35.429  45.071  56.629  1.00  0.00           C  
ATOM   4592  O   PRO   294      36.306  44.208  56.668  1.00  0.00           O  
ATOM   4593  N   VAL   295      35.630  46.295  56.194  1.00  0.00           N  
ATOM   4594  H   VAL   295      34.785  46.978  56.103  1.00  0.00           H  
ATOM   4595  CA  VAL   295      36.913  46.865  55.649  1.00  0.00           C  
ATOM   4596  HA  VAL   295      37.695  46.280  55.906  1.00  0.00           H  
ATOM   4597  CB  VAL   295      36.824  47.081  54.145  1.00  0.00           C  
ATOM   4598  HB  VAL   295      37.816  47.450  53.887  1.00  0.00           H  
ATOM   4599  CG1 VAL   295      36.846  45.702  53.485  1.00  0.00           C  
ATOM   4600 HG11 VAL   295      37.115  45.738  52.429  1.00  0.00           H  
ATOM   4601 HG12 VAL   295      37.553  45.092  54.048  1.00  0.00           H  
ATOM   4602 HG13 VAL   295      35.846  45.271  53.541  1.00  0.00           H  
ATOM   4603  CG2 VAL   295      35.715  47.960  53.607  1.00  0.00           C  
ATOM   4604 HG21 VAL   295      34.817  47.577  54.093  1.00  0.00           H  
ATOM   4605 HG22 VAL   295      35.759  48.998  53.938  1.00  0.00           H  
ATOM   4606 HG23 VAL   295      35.608  47.873  52.526  1.00  0.00           H  
ATOM   4607  C   VAL   295      37.124  48.218  56.320  1.00  0.00           C  
ATOM   4608  O   VAL   295      36.200  48.935  56.823  1.00  0.00           O  
ATOM   4609  N   ALA   296      38.410  48.639  56.313  1.00  0.00           N  
ATOM   4610  H   ALA   296      39.120  47.937  55.876  1.00  0.00           H  
ATOM   4611  CA  ALA   296      38.900  49.878  56.890  1.00  0.00           C  
ATOM   4612  HA  ALA   296      38.115  50.359  57.473  1.00  0.00           H  
ATOM   4613  CB  ALA   296      40.037  49.593  57.830  1.00  0.00           C  
ATOM   4614  HB1 ALA   296      40.912  49.345  57.228  1.00  0.00           H  
ATOM   4615  HB2 ALA   296      40.298  50.461  58.436  1.00  0.00           H  
ATOM   4616  HB3 ALA   296      39.733  48.846  58.563  1.00  0.00           H  
ATOM   4617  C   ALA   296      39.196  50.910  55.782  1.00  0.00           C  
ATOM   4618  O   ALA   296      39.643  50.432  54.724  1.00  0.00           O  
ATOM   4619  N   GLU   297      39.032  52.175  56.043  1.00  0.00           N  
ATOM   4620  H   GLU   297      38.847  52.453  57.080  1.00  0.00           H  
ATOM   4621  CA  GLU   297      39.350  53.211  55.090  1.00  0.00           C  
ATOM   4622  HA  GLU   297      39.257  52.908  54.047  1.00  0.00           H  
ATOM   4623  CB  GLU   297      38.314  54.348  55.017  1.00  0.00           C  
ATOM   4624  HB2 GLU   297      38.529  54.912  54.208  1.00  0.00           H  
ATOM   4625  HB3 GLU   297      37.346  53.860  54.902  1.00  0.00           H  
ATOM   4626  CG  GLU   297      38.309  55.301  56.263  1.00  0.00           C  
ATOM   4627  HG2 GLU   297      37.966  54.723  57.122  1.00  0.00           H  
ATOM   4628  HG3 GLU   297      39.279  55.786  56.367  1.00  0.00           H  
ATOM   4629  CD  GLU   297      37.273  56.450  56.065  1.00  0.00           C  
ATOM   4630  OE1 GLU   297      37.310  57.059  54.939  1.00  0.00           O  
ATOM   4631  OE2 GLU   297      36.432  56.821  56.936  1.00  0.00           O  
ATOM   4632  C   GLU   297      40.783  53.840  55.046  1.00  0.00           C  
ATOM   4633  O   GLU   297      41.373  54.241  56.101  1.00  0.00           O  
ATOM   4634  N   VAL   298      41.376  53.826  53.885  1.00  0.00           N  
ATOM   4635  H   VAL   298      40.828  53.492  53.004  1.00  0.00           H  
ATOM   4636  CA  VAL   298      42.641  54.554  53.645  1.00  0.00           C  
ATOM   4637  HA  VAL   298      43.201  54.688  54.570  1.00  0.00           H  
ATOM   4638  CB  VAL   298      43.590  53.829  52.689  1.00  0.00           C  
ATOM   4639  HB  VAL   298      43.135  53.910  51.702  1.00  0.00           H  
ATOM   4640  CG1 VAL   298      44.971  54.474  52.623  1.00  0.00           C  
ATOM   4641 HG11 VAL   298      45.508  54.291  53.553  1.00  0.00           H  
ATOM   4642 HG12 VAL   298      45.478  53.951  51.812  1.00  0.00           H  
ATOM   4643 HG13 VAL   298      44.922  55.548  52.444  1.00  0.00           H  
ATOM   4644  CG2 VAL   298      43.775  52.364  53.158  1.00  0.00           C  
ATOM   4645 HG21 VAL   298      44.648  52.266  53.803  1.00  0.00           H  
ATOM   4646 HG22 VAL   298      42.991  51.863  53.726  1.00  0.00           H  
ATOM   4647 HG23 VAL   298      43.978  51.721  52.302  1.00  0.00           H  
ATOM   4648  C   VAL   298      42.308  55.920  53.062  1.00  0.00           C  
ATOM   4649  O   VAL   298      41.951  56.057  51.881  1.00  0.00           O  
ATOM   4650  N   ASN   299      42.211  56.997  53.890  1.00  0.00           N  
ATOM   4651  H   ASN   299      42.567  56.946  54.919  1.00  0.00           H  
ATOM   4652  CA  ASN   299      41.693  58.330  53.462  1.00  0.00           C  
ATOM   4653  HA  ASN   299      41.359  58.164  52.438  1.00  0.00           H  
ATOM   4654  CB  ASN   299      40.327  58.478  54.267  1.00  0.00           C  
ATOM   4655  HB2 ASN   299      39.818  57.516  54.206  1.00  0.00           H  
ATOM   4656  HB3 ASN   299      40.484  58.685  55.243  1.00  0.00           H  
ATOM   4657  CG  ASN   299      39.364  59.574  53.709  1.00  0.00           C  
ATOM   4658  OD1 ASN   299      39.859  60.556  53.060  1.00  0.00           O  
ATOM   4659  ND2 ASN   299      38.070  59.473  53.943  1.00  0.00           N  
ATOM   4660 HD21 ASN   299      37.759  58.612  54.535  1.00  0.00           H  
ATOM   4661 HD22 ASN   299      37.495  60.309  53.544  1.00  0.00           H  
ATOM   4662  C   ASN   299      42.583  59.502  53.605  1.00  0.00           C  
ATOM   4663  O   ASN   299      42.795  59.871  54.740  1.00  0.00           O  
ATOM   4664  N   PRO   300      42.846  60.234  52.519  1.00  0.00           N  
ATOM   4665  CD  PRO   300      43.541  61.535  52.606  1.00  0.00           C  
ATOM   4666  HD2 PRO   300      44.204  61.616  53.468  1.00  0.00           H  
ATOM   4667  HD3 PRO   300      42.700  62.218  52.488  1.00  0.00           H  
ATOM   4668  CG  PRO   300      44.358  61.554  51.346  1.00  0.00           C  
ATOM   4669  HG2 PRO   300      45.262  60.979  51.547  1.00  0.00           H  
ATOM   4670  HG3 PRO   300      44.687  62.533  51.000  1.00  0.00           H  
ATOM   4671  CB  PRO   300      43.474  60.983  50.336  1.00  0.00           C  
ATOM   4672  HB2 PRO   300      44.059  60.721  49.455  1.00  0.00           H  
ATOM   4673  HB3 PRO   300      42.691  61.572  50.091  1.00  0.00           H  
ATOM   4674  CA  PRO   300      42.854  59.756  51.081  1.00  0.00           C  
ATOM   4675  HA  PRO   300      41.890  59.461  50.666  1.00  0.00           H  
ATOM   4676  C   PRO   300      43.799  58.534  50.864  1.00  0.00           C  
ATOM   4677  O   PRO   300      44.717  58.217  51.669  1.00  0.00           O  
ATOM   4678  N   PRO   301      43.668  57.899  49.737  1.00  0.00           N  
ATOM   4679  CD  PRO   301      43.044  58.329  48.483  1.00  0.00           C  
ATOM   4680  HD2 PRO   301      43.516  59.198  48.025  1.00  0.00           H  
ATOM   4681  HD3 PRO   301      42.013  58.670  48.568  1.00  0.00           H  
ATOM   4682  CG  PRO   301      43.153  57.246  47.370  1.00  0.00           C  
ATOM   4683  HG2 PRO   301      43.829  57.574  46.580  1.00  0.00           H  
ATOM   4684  HG3 PRO   301      42.196  56.917  46.965  1.00  0.00           H  
ATOM   4685  CB  PRO   301      43.806  56.052  48.101  1.00  0.00           C  
ATOM   4686  HB2 PRO   301      44.530  55.550  47.608  1.00  0.00           H  
ATOM   4687  HB3 PRO   301      43.062  55.265  48.231  1.00  0.00           H  
ATOM   4688  CA  PRO   301      44.344  56.603  49.479  1.00  0.00           C  
ATOM   4689  HA  PRO   301      44.096  55.834  50.211  1.00  0.00           H  
ATOM   4690  C   PRO   301      45.831  56.748  49.364  1.00  0.00           C  
ATOM   4691  O   PRO   301      46.389  57.682  48.799  1.00  0.00           O  
ATOM   4692  N   ALA   302      46.515  55.838  50.061  1.00  0.00           N  
ATOM   4693  H   ALA   302      46.091  55.056  50.539  1.00  0.00           H  
ATOM   4694  CA  ALA   302      47.945  55.883  50.271  1.00  0.00           C  
ATOM   4695  HA  ALA   302      48.188  56.834  50.508  1.00  0.00           H  
ATOM   4696  CB  ALA   302      48.362  55.019  51.461  1.00  0.00           C  
ATOM   4697  HB1 ALA   302      49.426  54.803  51.553  1.00  0.00           H  
ATOM   4698  HB2 ALA   302      48.126  55.578  52.367  1.00  0.00           H  
ATOM   4699  HB3 ALA   302      47.808  54.083  51.540  1.00  0.00           H  
ATOM   4700  C   ALA   302      48.818  55.462  49.017  1.00  0.00           C  
ATOM   4701  O   ALA   302      48.471  54.457  48.315  1.00  0.00           O  
ATOM   4702  N   PRO   303      49.912  56.141  48.780  1.00  0.00           N  
ATOM   4703  CD  PRO   303      50.472  57.393  49.350  1.00  0.00           C  
ATOM   4704  HD2 PRO   303      50.510  57.183  50.419  1.00  0.00           H  
ATOM   4705  HD3 PRO   303      49.823  58.255  49.197  1.00  0.00           H  
ATOM   4706  CG  PRO   303      51.829  57.606  48.696  1.00  0.00           C  
ATOM   4707  HG2 PRO   303      52.674  57.149  49.212  1.00  0.00           H  
ATOM   4708  HG3 PRO   303      51.928  58.610  48.746  1.00  0.00           H  
ATOM   4709  CB  PRO   303      51.664  57.042  47.306  1.00  0.00           C  
ATOM   4710  HB2 PRO   303      52.598  56.653  46.900  1.00  0.00           H  
ATOM   4711  HB3 PRO   303      51.233  57.794  46.646  1.00  0.00           H  
ATOM   4712  CA  PRO   303      50.716  55.884  47.580  1.00  0.00           C  
ATOM   4713  HA  PRO   303      50.065  55.876  46.808  1.00  0.00           H  
ATOM   4714  C   PRO   303      51.406  54.529  47.641  1.00  0.00           C  
ATOM   4715  O   PRO   303      51.262  53.905  48.709  1.00  0.00           O  
ATOM   4716  N   PRO   304      51.857  53.996  46.496  1.00  0.00           N  
ATOM   4717  CD  PRO   304      52.115  54.702  45.231  1.00  0.00           C  
ATOM   4718  HD2 PRO   304      53.156  55.025  45.242  1.00  0.00           H  
ATOM   4719  HD3 PRO   304      51.429  55.495  44.933  1.00  0.00           H  
ATOM   4720  CG  PRO   304      51.900  53.595  44.214  1.00  0.00           C  
ATOM   4721  HG2 PRO   304      52.523  53.795  43.342  1.00  0.00           H  
ATOM   4722  HG3 PRO   304      50.849  53.434  43.972  1.00  0.00           H  
ATOM   4723  CB  PRO   304      52.417  52.280  44.862  1.00  0.00           C  
ATOM   4724  HB2 PRO   304      53.469  52.083  44.656  1.00  0.00           H  
ATOM   4725  HB3 PRO   304      51.977  51.333  44.551  1.00  0.00           H  
ATOM   4726  CA  PRO   304      52.173  52.559  46.325  1.00  0.00           C  
ATOM   4727  HA  PRO   304      51.285  52.032  46.672  1.00  0.00           H  
ATOM   4728  C   PRO   304      53.349  52.135  47.227  1.00  0.00           C  
ATOM   4729  O   PRO   304      54.456  52.745  47.158  1.00  0.00           O  
ATOM   4730  N   VAL   305      53.192  51.039  47.969  1.00  0.00           N  
ATOM   4731  H   VAL   305      52.212  50.563  47.995  1.00  0.00           H  
ATOM   4732  CA  VAL   305      54.198  50.477  48.952  1.00  0.00           C  
ATOM   4733  HA  VAL   305      54.850  51.292  49.266  1.00  0.00           H  
ATOM   4734  CB  VAL   305      53.556  49.856  50.193  1.00  0.00           C  
ATOM   4735  HB  VAL   305      52.922  49.022  49.892  1.00  0.00           H  
ATOM   4736  CG1 VAL   305      54.773  49.459  51.065  1.00  0.00           C  
ATOM   4737 HG11 VAL   305      54.269  49.191  51.994  1.00  0.00           H  
ATOM   4738 HG12 VAL   305      55.319  48.610  50.655  1.00  0.00           H  
ATOM   4739 HG13 VAL   305      55.490  50.265  51.220  1.00  0.00           H  
ATOM   4740  CG2 VAL   305      52.588  50.782  50.975  1.00  0.00           C  
ATOM   4741 HG21 VAL   305      52.162  50.192  51.786  1.00  0.00           H  
ATOM   4742 HG22 VAL   305      53.165  51.590  51.426  1.00  0.00           H  
ATOM   4743 HG23 VAL   305      51.850  51.267  50.336  1.00  0.00           H  
ATOM   4744  C   VAL   305      55.052  49.399  48.198  1.00  0.00           C  
ATOM   4745  O   VAL   305      54.616  48.278  48.073  1.00  0.00           O  
ATOM   4746  N   LYS   306      56.255  49.647  47.761  1.00  0.00           N  
ATOM   4747  H   LYS   306      56.603  50.645  48.031  1.00  0.00           H  
ATOM   4748  CA  LYS   306      57.094  48.821  46.892  1.00  0.00           C  
ATOM   4749  HA  LYS   306      56.581  48.628  45.950  1.00  0.00           H  
ATOM   4750  CB  LYS   306      58.444  49.579  46.590  1.00  0.00           C  
ATOM   4751  HB2 LYS   306      58.766  50.042  47.522  1.00  0.00           H  
ATOM   4752  HB3 LYS   306      59.181  48.917  46.136  1.00  0.00           H  
ATOM   4753  CG  LYS   306      58.221  50.642  45.548  1.00  0.00           C  
ATOM   4754  HG2 LYS   306      57.640  50.252  44.713  1.00  0.00           H  
ATOM   4755  HG3 LYS   306      57.731  51.469  46.061  1.00  0.00           H  
ATOM   4756  CD  LYS   306      59.525  51.165  45.006  1.00  0.00           C  
ATOM   4757  HD2 LYS   306      60.174  51.604  45.763  1.00  0.00           H  
ATOM   4758  HD3 LYS   306      60.046  50.340  44.520  1.00  0.00           H  
ATOM   4759  CE  LYS   306      59.201  52.187  43.896  1.00  0.00           C  
ATOM   4760  HE2 LYS   306      58.305  51.809  43.403  1.00  0.00           H  
ATOM   4761  HE3 LYS   306      58.971  53.156  44.341  1.00  0.00           H  
ATOM   4762  NZ  LYS   306      60.310  52.381  42.909  1.00  0.00           N  
ATOM   4763  HZ1 LYS   306      60.076  53.063  42.202  1.00  0.00           H  
ATOM   4764  HZ2 LYS   306      61.282  52.660  43.316  1.00  0.00           H  
ATOM   4765  HZ3 LYS   306      60.563  51.556  42.244  1.00  0.00           H  
ATOM   4766  C   LYS   306      57.285  47.386  47.504  1.00  0.00           C  
ATOM   4767  O   LYS   306      57.296  46.349  46.889  1.00  0.00           O  
ATOM   4768  N   ALA   307      57.511  47.372  48.815  1.00  0.00           N  
ATOM   4769  H   ALA   307      57.602  48.395  49.180  1.00  0.00           H  
ATOM   4770  CA  ALA   307      57.333  46.276  49.852  1.00  0.00           C  
ATOM   4771  HA  ALA   307      57.809  45.394  49.424  1.00  0.00           H  
ATOM   4772  CB  ALA   307      58.091  46.680  51.118  1.00  0.00           C  
ATOM   4773  HB1 ALA   307      57.526  47.444  51.652  1.00  0.00           H  
ATOM   4774  HB2 ALA   307      58.184  45.806  51.764  1.00  0.00           H  
ATOM   4775  HB3 ALA   307      59.148  46.909  50.985  1.00  0.00           H  
ATOM   4776  C   ALA   307      55.899  45.741  50.009  1.00  0.00           C  
ATOM   4777  O   ALA   307      55.429  45.611  51.102  1.00  0.00           O  
ATOM   4778  N   SER   308      55.346  45.399  48.813  1.00  0.00           N  
ATOM   4779  H   SER   308      55.939  45.481  47.902  1.00  0.00           H  
ATOM   4780  CA  SER   308      54.118  44.677  48.706  1.00  0.00           C  
ATOM   4781  HA  SER   308      53.766  44.280  49.658  1.00  0.00           H  
ATOM   4782  CB  SER   308      52.982  45.466  48.232  1.00  0.00           C  
ATOM   4783  HB2 SER   308      53.154  45.797  47.208  1.00  0.00           H  
ATOM   4784  HB3 SER   308      52.020  44.954  48.220  1.00  0.00           H  
ATOM   4785  OG  SER   308      52.869  46.657  48.989  1.00  0.00           O  
ATOM   4786  HG  SER   308      53.633  47.370  48.680  1.00  0.00           H  
ATOM   4787  C   SER   308      54.274  43.443  47.744  1.00  0.00           C  
ATOM   4788  O   SER   308      54.945  43.525  46.729  1.00  0.00           O  
ATOM   4789  N   TRP   309      53.694  42.327  48.220  1.00  0.00           N  
ATOM   4790  H   TRP   309      52.983  42.432  49.039  1.00  0.00           H  
ATOM   4791  CA  TRP   309      53.270  41.239  47.324  1.00  0.00           C  
ATOM   4792  HA  TRP   309      54.003  41.104  46.528  1.00  0.00           H  
ATOM   4793  CB  TRP   309      53.129  39.983  48.142  1.00  0.00           C  
ATOM   4794  HB2 TRP   309      54.193  39.867  48.348  1.00  0.00           H  
ATOM   4795  HB3 TRP   309      52.578  40.275  49.036  1.00  0.00           H  
ATOM   4796  CG  TRP   309      52.557  38.742  47.536  1.00  0.00           C  
ATOM   4797  CD1 TRP   309      51.313  38.629  47.051  1.00  0.00           C  
ATOM   4798  HD1 TRP   309      50.525  39.381  47.048  1.00  0.00           H  
ATOM   4799  NE1 TRP   309      51.065  37.428  46.458  1.00  0.00           N  
ATOM   4800  HE1 TRP   309      50.104  37.071  46.088  1.00  0.00           H  
ATOM   4801  CE2 TRP   309      52.212  36.621  46.640  1.00  0.00           C  
ATOM   4802  CZ2 TRP   309      52.457  35.271  46.382  1.00  0.00           C  
ATOM   4803  HZ2 TRP   309      51.762  34.681  45.948  1.00  0.00           H  
ATOM   4804  CH2 TRP   309      53.710  34.718  46.743  1.00  0.00           C  
ATOM   4805  HH2 TRP   309      53.825  33.757  46.454  1.00  0.00           H  
ATOM   4806  CZ3 TRP   309      54.721  35.535  47.256  1.00  0.00           C  
ATOM   4807  HZ3 TRP   309      55.647  35.167  47.421  1.00  0.00           H  
ATOM   4808  CE3 TRP   309      54.407  36.837  47.605  1.00  0.00           C  
ATOM   4809  HE3 TRP   309      55.085  37.483  47.983  1.00  0.00           H  
ATOM   4810  CD2 TRP   309      53.160  37.430  47.296  1.00  0.00           C  
ATOM   4811  C   TRP   309      51.991  41.719  46.664  1.00  0.00           C  
ATOM   4812  O   TRP   309      51.131  42.253  47.417  1.00  0.00           O  
ATOM   4813  N   VAL   310      51.781  41.512  45.373  1.00  0.00           N  
ATOM   4814  H   VAL   310      52.630  41.314  44.864  1.00  0.00           H  
ATOM   4815  CA  VAL   310      50.633  42.025  44.621  1.00  0.00           C  
ATOM   4816  HA  VAL   310      49.783  42.174  45.287  1.00  0.00           H  
ATOM   4817  CB  VAL   310      51.021  43.371  43.844  1.00  0.00           C  
ATOM   4818  HB  VAL   310      51.771  43.173  43.079  1.00  0.00           H  
ATOM   4819  CG1 VAL   310      49.781  43.874  43.100  1.00  0.00           C  
ATOM   4820 HG11 VAL   310      48.944  44.110  43.613  1.00  0.00           H  
ATOM   4821 HG12 VAL   310      50.142  44.745  42.553  1.00  0.00           H  
ATOM   4822 HG13 VAL   310      49.507  43.104  42.379  1.00  0.00           H  
ATOM   4823  CG2 VAL   310      51.623  44.465  44.679  1.00  0.00           C  
ATOM   4824 HG21 VAL   310      51.442  45.447  44.241  1.00  0.00           H  
ATOM   4825 HG22 VAL   310      51.207  44.285  45.670  1.00  0.00           H  
ATOM   4826 HG23 VAL   310      52.708  44.386  44.606  1.00  0.00           H  
ATOM   4827  C   VAL   310      50.194  40.971  43.628  1.00  0.00           C  
ATOM   4828  O   VAL   310      50.925  40.430  42.832  1.00  0.00           O  
ATOM   4829  N   HIE   311      48.895  40.601  43.595  1.00  0.00           N  
ATOM   4830  H   HIE   311      48.187  41.087  44.249  1.00  0.00           H  
ATOM   4831  CA  HIE   311      48.366  39.469  42.855  1.00  0.00           C  
ATOM   4832  HA  HIE   311      49.024  39.461  41.999  1.00  0.00           H  
ATOM   4833  CB  HIE   311      48.563  38.132  43.589  1.00  0.00           C  
ATOM   4834  HB2 HIE   311      48.366  37.291  42.924  1.00  0.00           H  
ATOM   4835  HB3 HIE   311      49.540  37.993  43.801  1.00  0.00           H  
ATOM   4836  CG  HIE   311      47.818  37.874  44.892  1.00  0.00           C  
ATOM   4837  ND1 HIE   311      48.017  36.900  45.829  1.00  0.00           N  
ATOM   4838  CE1 HIE   311      47.147  37.079  46.839  1.00  0.00           C  
ATOM   4839  HE1 HIE   311      47.069  36.512  47.767  1.00  0.00           H  
ATOM   4840  NE2 HIE   311      46.511  38.261  46.671  1.00  0.00           N  
ATOM   4841  HE2 HIE   311      45.828  38.741  47.371  1.00  0.00           H  
ATOM   4842  CD2 HIE   311      47.029  38.826  45.518  1.00  0.00           C  
ATOM   4843  HD2 HIE   311      46.687  39.696  45.297  1.00  0.00           H  
ATOM   4844  C   HIE   311      46.868  39.646  42.354  1.00  0.00           C  
ATOM   4845  O   HIE   311      46.066  40.490  42.793  1.00  0.00           O  
ATOM   4846  N   LYS   312      46.568  38.679  41.419  1.00  0.00           N  
ATOM   4847  H   LYS   312      47.349  37.965  41.156  1.00  0.00           H  
ATOM   4848  CA  LYS   312      45.172  38.282  41.205  1.00  0.00           C  
ATOM   4849  HA  LYS   312      44.736  38.310  42.203  1.00  0.00           H  
ATOM   4850  CB  LYS   312      44.636  39.388  40.279  1.00  0.00           C  
ATOM   4851  HB2 LYS   312      44.877  40.419  40.541  1.00  0.00           H  
ATOM   4852  HB3 LYS   312      45.138  39.222  39.326  1.00  0.00           H  
ATOM   4853  CG  LYS   312      43.107  39.301  40.146  1.00  0.00           C  
ATOM   4854  HG2 LYS   312      42.774  39.909  39.410  1.00  0.00           H  
ATOM   4855  HG3 LYS   312      42.834  38.277  39.891  1.00  0.00           H  
ATOM   4856  CD  LYS   312      42.419  39.649  41.445  1.00  0.00           C  
ATOM   4857  HD2 LYS   312      42.603  38.954  42.264  1.00  0.00           H  
ATOM   4858  HD3 LYS   312      42.704  40.684  41.633  1.00  0.00           H  
ATOM   4859  CE  LYS   312      40.903  39.539  41.134  1.00  0.00           C  
ATOM   4860  HE2 LYS   312      40.394  40.155  41.861  1.00  0.00           H  
ATOM   4861  HE3 LYS   312      40.734  40.195  40.280  1.00  0.00           H  
ATOM   4862  NZ  LYS   312      40.460  38.097  41.065  1.00  0.00           N  
ATOM   4863  HZ1 LYS   312      41.085  37.552  40.374  1.00  0.00           H  
ATOM   4864  HZ2 LYS   312      40.513  37.505  41.967  1.00  0.00           H  
ATOM   4865  HZ3 LYS   312      39.491  38.072  40.779  1.00  0.00           H  
ATOM   4866  C   LYS   312      44.989  36.890  40.685  1.00  0.00           C  
ATOM   4867  O   LYS   312      45.684  36.400  39.814  1.00  0.00           O  
ATOM   4868  N   THR   313      43.924  36.255  41.125  1.00  0.00           N  
ATOM   4869  H   THR   313      43.451  36.684  41.995  1.00  0.00           H  
ATOM   4870  CA  THR   313      43.405  34.974  40.581  1.00  0.00           C  
ATOM   4871  HA  THR   313      44.181  34.411  40.265  1.00  0.00           H  
ATOM   4872  CB  THR   313      42.621  34.308  41.769  1.00  0.00           C  
ATOM   4873  HB  THR   313      41.935  33.564  41.392  1.00  0.00           H  
ATOM   4874  CG2 THR   313      43.487  33.475  42.686  1.00  0.00           C  
ATOM   4875 HG21 THR   313      44.438  33.992  42.815  1.00  0.00           H  
ATOM   4876 HG22 THR   313      42.979  33.321  43.637  1.00  0.00           H  
ATOM   4877 HG23 THR   313      43.763  32.602  42.259  1.00  0.00           H  
ATOM   4878  OG1 THR   313      41.886  35.290  42.488  1.00  0.00           O  
ATOM   4879  HG1 THR   313      41.014  34.836  42.959  1.00  0.00           H  
ATOM   4880  C   THR   313      42.362  35.181  39.465  1.00  0.00           C  
ATOM   4881  O   THR   313      41.699  36.209  39.447  1.00  0.00           O  
ATOM   4882  N   GLY   314      42.186  34.251  38.532  1.00  0.00           N  
ATOM   4883  H   GLY   314      42.854  33.395  38.444  1.00  0.00           H  
ATOM   4884  CA  GLY   314      40.965  34.144  37.661  1.00  0.00           C  
ATOM   4885  HA2 GLY   314      40.066  34.375  38.233  1.00  0.00           H  
ATOM   4886  HA3 GLY   314      40.987  34.886  36.863  1.00  0.00           H  
ATOM   4887  C   GLY   314      40.816  32.798  37.135  1.00  0.00           C  
ATOM   4888  O   GLY   314      41.731  31.959  36.992  1.00  0.00           O  
ATOM   4889  N   SER   315      39.554  32.510  36.821  1.00  0.00           N  
ATOM   4890  H   SER   315      38.758  33.195  37.112  1.00  0.00           H  
ATOM   4891  CA  SER   315      39.141  31.238  36.240  1.00  0.00           C  
ATOM   4892  HA  SER   315      39.873  30.791  35.706  1.00  0.00           H  
ATOM   4893  CB  SER   315      38.704  30.167  37.282  1.00  0.00           C  
ATOM   4894  HB2 SER   315      37.830  30.366  37.747  1.00  0.00           H  
ATOM   4895  HB3 SER   315      38.654  29.340  36.704  1.00  0.00           H  
ATOM   4896  OG  SER   315      39.651  30.119  38.359  1.00  0.00           O  
ATOM   4897  HG  SER   315      39.682  31.059  38.728  1.00  0.00           H  
ATOM   4898  C   SER   315      37.913  31.496  35.330  1.00  0.00           C  
ATOM   4899  O   SER   315      36.943  32.100  35.728  1.00  0.00           O  
ATOM   4900  N   THR   316      37.929  30.878  34.152  1.00  0.00           N  
ATOM   4901  H   THR   316      38.770  30.213  33.954  1.00  0.00           H  
ATOM   4902  CA  THR   316      36.710  30.616  33.361  1.00  0.00           C  
ATOM   4903  HA  THR   316      35.851  31.148  33.769  1.00  0.00           H  
ATOM   4904  CB  THR   316      36.856  30.976  31.902  1.00  0.00           C  
ATOM   4905  HB  THR   316      35.931  31.022  31.327  1.00  0.00           H  
ATOM   4906  CG2 THR   316      37.461  32.361  31.640  1.00  0.00           C  
ATOM   4907 HG21 THR   316      37.231  32.678  30.623  1.00  0.00           H  
ATOM   4908 HG22 THR   316      37.045  33.126  32.296  1.00  0.00           H  
ATOM   4909 HG23 THR   316      38.537  32.267  31.787  1.00  0.00           H  
ATOM   4910  OG1 THR   316      37.726  30.053  31.240  1.00  0.00           O  
ATOM   4911  HG1 THR   316      37.591  30.164  30.165  1.00  0.00           H  
ATOM   4912  C   THR   316      36.393  29.126  33.535  1.00  0.00           C  
ATOM   4913  O   THR   316      37.186  28.439  34.099  1.00  0.00           O  
ATOM   4914  N   GLY   317      35.238  28.684  33.136  1.00  0.00           N  
ATOM   4915  H   GLY   317      34.835  29.195  32.431  1.00  0.00           H  
ATOM   4916  CA  GLY   317      34.802  27.275  33.336  1.00  0.00           C  
ATOM   4917  HA2 GLY   317      34.578  27.242  34.402  1.00  0.00           H  
ATOM   4918  HA3 GLY   317      33.924  27.183  32.844  1.00  0.00           H  
ATOM   4919  C   GLY   317      35.712  26.177  32.943  1.00  0.00           C  
ATOM   4920  O   GLY   317      35.724  25.083  33.481  1.00  0.00           O  
ATOM   4921  N   GLY   318      36.462  26.386  31.918  1.00  0.00           N  
ATOM   4922  H   GLY   318      36.221  27.303  31.379  1.00  0.00           H  
ATOM   4923  CA  GLY   318      37.428  25.469  31.311  1.00  0.00           C  
ATOM   4924  HA2 GLY   318      37.213  24.464  31.675  1.00  0.00           H  
ATOM   4925  HA3 GLY   318      37.270  25.576  30.238  1.00  0.00           H  
ATOM   4926  C   GLY   318      38.894  25.858  31.653  1.00  0.00           C  
ATOM   4927  O   GLY   318      39.815  25.119  31.171  1.00  0.00           O  
ATOM   4928  N   PHE   319      39.243  26.898  32.448  1.00  0.00           N  
ATOM   4929  H   PHE   319      38.481  27.665  32.587  1.00  0.00           H  
ATOM   4930  CA  PHE   319      40.587  27.335  32.591  1.00  0.00           C  
ATOM   4931  HA  PHE   319      41.285  26.502  32.508  1.00  0.00           H  
ATOM   4932  CB  PHE   319      40.907  28.454  31.576  1.00  0.00           C  
ATOM   4933  HB2 PHE   319      40.218  29.191  31.625  1.00  0.00           H  
ATOM   4934  HB3 PHE   319      41.756  28.834  31.813  1.00  0.00           H  
ATOM   4935  CG  PHE   319      40.956  28.007  30.129  1.00  0.00           C  
ATOM   4936  CD1 PHE   319      39.836  27.935  29.364  1.00  0.00           C  
ATOM   4937  HD1 PHE   319      38.823  28.136  29.713  1.00  0.00           H
[truncated: 4,139,861 more chars]
